# Supplementary material for: Raman spectroscopy accurately differentiates mucosal healing from non-healing and biochemical changes following biological therapy in inflammatory bowel disease
Source: PLoS One. 2021 Jun 2;16(6):e0252210. doi: 10.1371/journal.pone.0252210 (PMC8172032; doi:10.1371/journal.pone.0252210)
Supplement: S7 Dataset — (ZIP) [file pone.0252210.s009.zip › Post-biologic/OC035-1 post treatment_base sub CR removed_35__X_-12019.2__Y_76905.1__Z_921.993__Time_393.txt]

1714.774414	112.326340
1713.797852	-8.611934
1712.820313	520.826660
1711.843750	-290.755402
1710.866211	13.276629
1709.888672	-114.330521
1708.911133	-212.331284
1707.933594	22.032467
1706.955078	-196.307861
1705.976563	-23.403248
1704.998047	96.067596
1704.019531	-30.555595
1703.040039	129.415115
1702.061523	-100.984299
1701.082031	-149.144119
1700.101563	-154.227615
1699.122070	49.636238
1698.141602	-133.881149
1697.161133	188.171707
1696.180664	26.870993
1695.200195	189.293930
1694.218750	-85.960419
1693.238281	168.097534
1692.256836	272.975098
1691.274414	202.101151
1690.292969	275.901306
1689.310547	248.770264
1688.328125	163.509277
1687.345703	390.810242
1686.363281	511.934631
1685.379883	630.862183
1684.396484	406.572632
1683.413086	478.688660
1682.429688	609.968933
1681.445313	723.113708
1680.461914	690.443909
1679.477539	932.521179
1678.493164	712.091187
1677.507813	678.588623
1676.523438	762.822998
1675.538086	975.270874
1674.552734	1084.587158
1673.566406	1178.523315
1672.581055	1291.717285
1671.594727	1036.170288
1670.608398	1254.231689
1669.622070	1292.270020
1668.634766	1399.957520
1667.648438	1457.866211
1666.661133	1333.257813
1665.673828	1456.137817
1664.685547	1518.587891
1663.698242	1406.662964
1662.709961	1523.462524
1661.721680	1691.245483
1660.733398	1721.792725
1659.744141	1652.265015
1658.755859	1747.711060
1657.766602	1507.355835
1656.777344	1696.752319
1655.787109	1346.593994
1654.797852	1261.955933
1653.807617	1252.063354
1652.817383	1274.561035
1651.827148	1281.806641
1650.835938	736.934814
1649.844727	883.005493
1648.853516	947.680298
1647.862305	473.796539
1646.871094	674.495789
1645.878906	278.666443
1644.886719	369.557465
1643.894531	228.626297
1642.902344	196.568420
1641.910156	363.042023
1640.916992	12.786880
1639.923828	90.620407
1638.930664	-155.457947
1637.936523	-15.906534
1636.943359	-113.150215
1635.949219	-183.489548
1634.955078	-66.182854
1633.960938	-122.315399
1632.965820	-214.822220
1631.970703	-280.467438
1630.975586	-295.582794
1629.980469	-218.089905
1628.985352	-363.879242
1627.989258	-327.612579
1626.993164	-261.988525
1625.997070	-285.384186
1625.000977	-245.243027
1624.003906	21.368282
1623.007813	-142.778610
1622.010742	263.755768
1621.012695	234.368683
1620.015625	192.241425
1619.017578	163.614441
1618.020508	56.593311
1617.021484	157.313004
1616.023438	85.121925
1615.025391	-136.273163
1614.026367	-304.802948
1613.027344	211.546844
1612.028320	14.763929
1611.028320	-255.060013
1610.029297	-50.105644
1609.029297	-28.409536
1608.029297	-79.824089
1607.028320	18.313745
1606.028320	148.067474
1605.027344	105.189682
1604.026367	93.950165
1603.025391	-144.752930
1602.023438	153.184143
1601.022461	166.059326
1600.020508	22.182135
1599.018555	-134.543640
1598.016602	-280.590637
1597.013672	-131.109955
1596.010742	-169.692215
1595.007813	-48.778664
1594.004883	-502.400238
1593.001953	-120.123032
1591.998047	-134.741699
1590.994141	-295.433075
1589.990234	-448.149658
1588.986328	48.906075
1587.981445	287.570953
1586.976563	106.318535
1585.971680	209.380280
1584.966797	88.253334
1583.961914	269.518982
1582.956055	424.663055
1581.950195	160.339157
1580.944336	531.619080
1579.938477	574.637207
1578.931641	263.563416
1577.924805	103.561440
1576.917969	156.976974
1575.911133	410.657745
1574.904297	86.738815
1573.896484	376.626709
1572.888672	466.130402
1571.880859	95.428215
1570.873047	231.585342
1569.864258	68.793709
1568.855469	144.972382
1567.846680	-43.891205
1566.837891	437.147522
1565.829102	442.791107
1564.819336	258.838989
1563.809570	-23.765154
1562.799805	409.671783
1561.790039	33.513065
1560.779297	199.362808
1559.768555	279.433258
1558.757813	227.117310
1557.747070	327.567780
1556.736328	306.031372
1555.724609	175.532043
1554.712891	446.349854
1553.701172	274.091309
1552.689453	218.218445
1551.676758	112.997307
1550.664063	142.187668
1549.651367	52.158249
1548.638672	349.951782
1547.625977	295.710724
1546.612305	261.960602
1545.598633	243.519409
1544.584961	108.569107
1543.571289	668.498779
1542.556641	212.737961
1541.541992	136.598206
1540.527344	75.752251
1539.512695	68.910049
1538.498047	340.582489
1537.482422	100.954483
1536.466797	52.097210
1535.451172	-229.128433
1534.434570	-30.830811
1533.418945	151.668701
1532.402344	-32.209599
1531.385742	74.954979
1530.369141	112.246635
1529.351563	100.308411
1528.334961	314.767303
1527.317383	183.817261
1526.299805	75.826103
1525.281250	219.844589
1524.263672	-109.945038
1523.245117	365.401611
1522.226563	325.832001
1521.208008	280.867004
1520.188477	-16.327961
1519.168945	-15.484050
1518.150391	275.508636
1517.129883	-45.447865
1516.110352	62.478710
1515.089844	23.676926
1514.070313	-231.061188
1513.049805	-367.883026
1512.028320	-155.861099
1511.007813	-211.066788
1509.986328	-289.625183
1508.964844	-140.130905
1507.943359	-447.452179
1506.921875	-157.509796
1505.899414	-216.597443
1504.876953	-201.605133
1503.854492	-348.312775
1502.832031	-415.804840
1501.808594	-334.998596
1500.786133	-41.935932
1499.762695	-363.708771
1498.739258	-291.425781
1497.714844	-372.989136
1496.691406	-106.803696
1495.666992	-89.123055
1494.642578	-237.931503
1493.617188	-238.647461
1492.592773	248.660507
1491.567383	114.448204
1490.541992	-45.501785
1489.516602	34.516304
1488.491211	101.489563
1487.464844	415.877686
1486.438477	-163.662491
1485.412109	374.801697
1484.385742	555.538879
1483.358398	240.984756
1482.331055	214.586441
1481.303711	675.091309
1480.276367	477.346344
1479.249023	638.913574
1478.220703	789.985840
1477.192383	703.812378
1476.164063	844.209229
1475.135742	1177.922119
1474.106445	879.745117
1473.077148	1108.514282
1472.047852	1336.999146
1471.018555	1415.054810
1469.989258	1780.404175
1468.958984	1936.809326
1467.928711	2062.455078
1466.898438	2177.707031
1465.868164	2114.793457
1464.836914	2405.005615
1463.805664	2672.066406
1462.774414	2573.026611
1461.743164	2562.777344
1460.710938	2801.228760
1459.679688	2892.206055
1458.647461	3092.132324
1457.615234	2809.657227
1456.582031	2791.026123
1455.549805	3089.392090
1454.516602	3245.462158
1453.483398	3228.927490
1452.449219	2946.078369
1451.416016	3281.699463
1450.381836	3204.005127
1449.347656	3658.278809
1448.313477	3623.407715
1447.279297	3530.216797
1446.244141	3247.067871
1445.208984	3265.188477
1444.173828	3169.339111
1443.138672	3113.945801
1442.102539	2980.063965
1441.066406	3073.802002
1440.030273	3068.826660
1438.994141	2780.657959
1437.958008	2601.248047
1436.920898	2530.507324
1435.883789	2383.966064
1434.846680	2096.002197
1433.808594	1891.443848
1432.771484	1747.570068
1431.733398	1485.072144
1430.695313	1189.861450
1429.657227	1437.254883
1428.618164	968.075012
1427.579102	821.924500
1426.540039	885.134155
1425.500977	696.218262
1424.461914	439.341461
1423.421875	386.681793
1422.381836	349.183533
1421.341797	321.804291
1420.301758	677.253601
1419.260742	372.895050
1418.219727	416.088776
1417.178711	197.567657
1416.137695	283.646576
1415.096680	150.878647
1414.054688	171.621826
1413.012695	298.028778
1411.970703	142.873215
1410.928711	128.610519
1409.885742	8.856610
1408.842773	240.972717
1407.799805	18.417995
1406.756836	-294.362122
1405.712891	38.334454
1404.668945	77.280571
1403.625000	-134.666336
1402.581055	85.163620
1401.537109	179.571136
1400.492188	-157.374191
1399.447266	107.759933
1398.402344	-53.302109
1397.357422	307.181610
1396.311523	422.025177
1395.265625	311.460938
1394.219727	564.283447
1393.173828	383.880920
1392.126953	23.395880
1391.081055	361.647278
1390.034180	274.409027
1388.986328	24.692612
1387.939453	135.499542
1386.891602	43.799789
1385.843750	-155.226761
1384.795898	-66.498985
1383.748047	2.359145
1382.699219	-263.530396
1381.651367	-271.769989
1380.602539	-194.927048
1379.552734	56.857098
1378.503906	44.068748
1377.454102	133.795593
1376.404297	-3.444659
1375.354492	-53.106564
1374.303711	-164.942184
1373.253906	35.253330
1372.203125	-143.493286
1371.152344	-15.315954
1370.100586	38.211517
1369.049805	29.637890
1367.998047	203.129868
1366.946289	182.462646
1365.894531	-67.104065
1364.841797	34.700371
1363.789063	-301.447296
1362.736328	104.421417
1361.683594	59.960506
1360.630859	-145.965195
1359.577148	48.835602
1358.523438	-4.887529
1357.469727	-242.338303
1356.415039	77.288300
1355.361328	267.800354
1354.306641	383.904327
1353.251953	162.369873
1352.197266	18.147211
1351.141602	601.686646
1350.085938	534.831238
1349.030273	708.974304
1347.974609	617.780701
1346.918945	767.491272
1345.862305	1100.895142
1344.805664	950.855225
1343.749023	1011.842712
1342.691406	1097.815063
1341.634766	1379.768921
1340.577148	1560.247681
1339.519531	1295.031006
1338.460938	1176.264404
1337.403320	1139.508789
1336.344727	964.373718
1335.286133	1032.090576
1334.226563	1164.336914
1333.167969	920.767212
1332.108398	1026.256226
1331.048828	899.506836
1329.989258	1047.462158
1328.928711	965.720154
1327.869141	1002.878235
1326.808594	968.600220
1325.748047	786.374573
1324.686523	1073.657593
1323.625977	1089.480103
1322.564453	1142.548218
1321.502930	1272.333984
1320.440430	1128.415405
1319.378906	1236.416626
1318.316406	1001.784058
1317.253906	908.031128
1316.190430	1029.015869
1315.127930	955.477905
1314.064453	1483.441040
1313.000977	1087.556396
1311.937500	975.320496
1310.873047	1114.529663
1309.809570	946.161377
1308.745117	1107.916870
1307.679688	981.888977
1306.615234	865.983276
1305.549805	1168.513672
1304.484375	1335.867554
1303.418945	1077.993896
1302.353516	908.943848
1301.287109	1047.383789
1300.220703	1301.459961
1299.154297	1280.492310
1298.087891	1252.367554
1297.020508	924.877869
1295.954102	786.772034
1294.886719	1139.818481
1293.818359	874.507751
1292.750977	847.493530
1291.682617	1392.197632
1290.614258	973.086182
1289.545898	1120.711304
1288.476563	1099.317627
1287.407227	1087.917358
1286.338867	657.721436
1285.268555	720.268188
1284.199219	665.408325
1283.128906	652.366821
1282.058594	673.774170
1280.988281	937.643066
1279.917969	761.103455
1278.846680	667.980957
1277.775391	626.421021
1276.704102	929.834534
1275.632813	920.327942
1274.560547	1023.410950
1273.488281	957.978027
1272.416016	846.293823
1271.343750	922.890137
1270.270508	1373.238159
1269.197266	1283.925171
1268.124023	1455.979004
1267.050781	1454.806763
1265.977539	1424.481323
1264.903320	1306.468262
1263.829102	1522.762329
1262.753906	1653.733765
1261.679688	1779.882202
1260.604492	1308.939697
1259.529297	1484.060669
1258.454102	1571.501343
1257.378906	1564.008301
1256.302734	1539.571289
1255.226563	1352.113892
1254.150391	1690.597412
1253.073242	1712.654297
1251.997070	1423.350952
1250.919922	1552.647461
1249.841797	1511.725830
1248.764648	1368.773438
1247.686523	1388.822632
1246.608398	1547.458252
1245.530273	1159.376221
1244.452148	1378.844360
1243.373047	1299.534668
1242.293945	1356.291626
1241.214844	1332.957397
1240.135742	1365.503052
1239.055664	1242.772583
1237.975586	1435.522461
1236.895508	1465.712036
1235.815430	1267.966553
1234.734375	1259.444824
1233.654297	1563.633301
1232.573242	1167.351196
1231.491211	1330.940552
1230.410156	1211.057739
1229.328125	1444.818848
1228.246094	1586.474121
1227.163086	1614.297729
1226.081055	1223.416626
1224.998047	1263.400024
1223.915039	1204.176025
1222.832031	1057.899414
1221.748047	989.049438
1220.664063	917.796387
1219.580078	566.185791
1218.496094	531.259277
1217.412109	981.908020
1216.327148	553.146423
1215.242188	457.781708
1214.157227	183.765778
1213.071289	320.167633
1211.985352	796.724304
1210.899414	445.479584
1209.813477	576.766296
1208.727539	888.807922
1207.640625	896.862915
1206.553711	256.430359
1205.466797	527.188965
1204.378906	679.699707
1203.291016	369.565582
1202.203125	521.902771
1201.115234	341.817902
1200.027344	106.368675
1198.938477	337.854309
1197.849609	-200.834732
1196.760742	-24.882751
1195.670898	-221.892990
1194.582031	-5.317313
1193.492188	-72.609573
1192.401367	-34.213943
1191.311523	244.363663
1190.220703	20.606503
1189.129883	-195.951401
1188.039063	-160.372940
1186.947266	-285.777344
1185.856445	-543.251404
1184.764648	-263.177856
1183.671875	-276.049347
1182.580078	-61.158936
1181.487305	-33.542160
1180.394531	-113.948990
1179.301758	33.274872
1178.208984	55.688076
1177.115234	118.694313
1176.021484	207.891876
1174.927734	112.507553
1173.833008	151.118668
1172.738281	19.613081
1171.643555	105.819290
1170.548828	67.425224
1169.454102	-69.174103
1168.358398	140.940109
1167.262695	92.570663
1166.166992	146.874451
1165.070313	-198.136185
1163.973633	56.635071
1162.876953	198.858963
1161.780273	259.661377
1160.683594	196.113571
1159.585938	118.114243
1158.488281	362.221588
1157.389648	376.974762
1156.291992	55.177647
1155.193359	107.846886
1154.094727	205.643021
1152.996094	-4.317368
1151.896484	31.168598
1150.796875	-417.286804
1149.697266	-100.900764
1148.597656	-18.255663
1147.498047	-185.861526
1146.397461	-170.224884
1145.296875	-73.824219
1144.195313	-406.006042
1143.094727	23.187923
1141.993164	97.584290
1140.891602	-208.734116
1139.789063	100.743355
1138.687500	193.603256
1137.584961	264.866699
1136.482422	347.814545
1135.379883	425.814423
1134.276367	444.237885
1133.172852	621.583252
1132.069336	751.208557
1130.964844	1025.385620
1129.861328	1054.883179
1128.756836	1017.779480
1127.652344	968.675171
1126.546875	1348.623169
1125.442383	1107.127930
1124.336914	1420.198364
1123.230469	1292.216064
1122.125000	851.426880
1121.018555	628.585022
1119.912109	777.472473
1118.805664	817.237061
1117.699219	755.059814
1116.591797	742.449951
1115.484375	706.041626
1114.376953	527.586426
1113.268555	845.665588
1112.160156	603.136536
1111.051758	523.672852
1109.943359	463.012695
1108.833984	964.539795
1107.725586	801.966797
1106.616211	967.582764
1105.505859	889.801514
1104.396484	939.401001
1103.286133	955.804565
1102.175781	1106.560547
1101.064453	834.882385
1099.954102	902.814758
1098.842773	871.561646
1097.731445	830.781311
1096.619141	829.958618
1095.507813	1154.184082
1094.395508	929.287903
1093.282227	800.936707
1092.169922	736.121948
1091.056641	638.271240
1089.943359	945.161255
1088.830078	981.232117
1087.716797	607.879333
1086.602539	695.558044
1085.488281	590.304993
1084.373047	722.430786
1083.258789	969.584839
1082.143555	577.426331
1081.028320	1021.666382
1079.913086	909.013184
1078.796875	765.804504
1077.680664	458.271301
1076.564453	554.498718
1075.448242	725.706909
1074.331055	563.651611
1073.213867	579.866699
1072.096680	213.816544
1070.979492	166.713455
1069.861328	628.168701
1068.743164	609.017212
1067.625000	571.096497
1066.505859	509.726715
1065.386719	708.274353
1064.267578	513.406982
1063.148438	281.161346
1062.029297	538.056641
1060.909180	380.727661
1059.789063	293.628845
1058.667969	498.844177
1057.547852	292.517395
1056.426758	418.166412
1055.305664	223.628586
1054.183594	262.796631
1053.062500	358.023224
1051.940430	327.113525
1050.818359	216.861923
1049.695313	368.081238
1048.572266	498.257202
1047.449219	19.500994
1046.326172	56.464821
1045.203125	100.443443
1044.079102	107.128731
1042.955078	-0.351086
1041.830078	127.611984
1040.706055	-75.241432
1039.581055	83.068542
1038.456055	225.062500
1037.331055	38.794968
1036.205078	127.321487
1035.079102	57.640976
1033.953125	67.169258
1032.826172	167.473785
1031.700195	95.743332
1030.573242	154.316177
1029.445313	-0.895554
1028.318359	62.505337
1027.190430	-231.818161
1026.062500	-321.502625
1024.934570	-267.065948
1023.805664	-732.602173
1022.676758	-492.197479
1021.547852	-483.842438
1020.418945	-730.572693
1019.289063	-318.345123
1018.159180	-179.814835
1017.029297	-502.579987
1015.898438	-380.042572
1014.767578	-280.596344
1013.636719	-303.845459
1012.505859	-206.495560
1011.375000	16.005375
1010.243164	243.175720
1009.111328	19.042799
1007.978516	651.375183
1006.846680	908.787720
1005.713867	1506.246216
1004.581055	2912.957031
1003.447266	3137.780518
1002.313477	2595.292236
1001.179688	2205.748779
1000.045898	1088.820923
998.912109	653.976135
997.777344	272.624634
996.642578	30.162760
995.506836	134.219635
994.372070	231.503784
993.236328	95.919449
992.100586	50.551468
990.963867	35.377129
989.828125	149.527145
988.691406	-107.268822
987.553711	-27.301041
986.416992	9.071655
985.279297	241.415756
984.141602	-35.043015
983.003906	80.222633
981.865234	177.235901
980.726563	-174.297791
979.587891	91.119347
978.448242	197.928879
977.309570	277.324982
976.169922	133.907944
975.030273	181.557617
973.889648	337.419189
972.749023	252.213760
971.608398	272.938629
970.467773	452.335114
969.326172	108.449341
968.184570	336.473938
967.042969	234.196884
965.901367	38.148281
964.758789	411.247772
963.616211	346.438812
962.473633	495.106689
961.330078	387.247681
960.186523	206.355042
959.042969	204.485764
957.899414	301.349060
956.754883	384.675964
955.610352	113.364952
954.465820	316.205017
953.321289	267.490906
952.175781	411.212128
951.030273	193.742371
949.884766	56.653530
948.738281	-157.849747
947.591797	32.535072
946.445313	268.776093
945.298828	-86.525879
944.151367	248.332321
943.003906	320.687195
941.856445	457.170563
940.708008	363.321838
939.559570	381.564545
938.411133	402.321259
937.262695	448.393280
936.113281	314.552948
934.964844	525.231812
933.814453	277.957245
932.665039	491.296143
931.514648	35.033558
930.364258	-54.108585
929.213867	75.606003
928.062500	255.573441
926.912109	44.223846
925.759766	-285.111176
924.608398	-241.006149
923.456055	-251.281372
922.303711	-58.972725
921.151367	-21.117979
919.999023	-130.796005
918.845703	-42.529819
917.692383	82.245171
916.539063	-10.856779
915.384766	136.969666
914.230469	-228.094437
913.076172	-102.591377
911.920898	-15.520226
910.766602	-198.246048
909.611328	-666.441528
908.455078	-175.154556
907.299805	-325.427216
906.143555	-126.445114
904.987305	97.537277
903.830078	-419.117310
902.673828	-81.610527
901.516602	-373.511932
900.359375	-133.182327
899.201172	7.622139
898.042969	-270.051514
896.884766	-61.129402
895.726563	-227.563034
894.567383	22.231455
893.408203	131.896057
892.249023	-203.546341
891.088867	105.197266
889.929688	-33.328072
888.769531	99.321640
887.608398	33.352947
886.448242	96.165680
885.287109	59.768650
884.125977	73.119049
882.963867	118.140953
881.801758	266.957306
880.639648	179.065140
879.477539	140.877426
878.315430	199.674332
877.152344	8.452291
875.989258	-139.824432
874.825195	385.328888
873.661133	66.056053
872.497070	170.117508
871.333008	37.900669
870.168945	204.988220
869.003906	-57.549091
867.838867	174.760330
866.672852	-352.862366
865.506836	144.663712
864.340820	55.491512
863.174805	-24.647881
862.008789	409.572296
860.841797	663.959106
859.674805	435.562134
858.506836	301.532166
857.339844	398.645721
856.171875	601.131409
855.003906	612.855347
853.834961	770.292419
852.666016	385.119507
851.497070	571.581360
850.328125	845.286255
849.158203	715.593689
847.988281	516.471741
846.818359	357.681030
845.647461	257.102570
844.477539	49.059052
843.306641	409.356506
842.134766	-31.414448
840.963867	286.059753
839.791992	93.516426
838.619141	106.624489
837.447266	137.485275
836.274414	210.683426
835.101563	453.495026
833.928711	211.460602
832.754883	449.454926
831.581055	401.488983
830.407227	226.209000
829.232422	374.393921
828.058594	444.286102
826.883789	389.125305
825.708008	431.948395
824.533203	102.346336
823.357422	258.556519
822.181641	-28.826326
821.004883	287.396393
819.828125	66.622658
818.651367	159.698868
817.474609	-170.352600
816.296875	-97.637924
815.119141	-238.717117
813.941406	158.354431
812.763672	90.292915
811.584961	-102.414185
810.406250	-368.571838
809.226563	-350.354706
808.047852	-110.189377
806.868164	-283.450317
805.688477	-312.492035
804.507813	-410.538147
803.327148	-160.276489
802.146484	-265.376282
800.965820	-410.563202
799.784180	-331.871460
798.603516	-193.561508
797.420898	-173.009735
796.239258	-157.114197
795.056641	-409.546082
793.874023	75.628593
792.691406	-345.480682
791.507813	-179.820206
790.324219	209.140762
789.140625	-81.745567
787.956055	52.135090
786.772461	221.136887
785.586914	226.198364
784.402344	-43.130020
783.216797	-84.841431
782.032227	200.354019
780.845703	237.749115
779.660156	1.008399
778.473633	152.880386
777.287109	48.362694
776.100586	60.698368
774.913086	-86.056587
773.725586	-107.161278
772.538086	12.737317
771.349609	-63.873009
770.161133	4.896211
768.972656	194.701324
767.784180	16.212553
766.594727	216.613266
765.405273	425.572571
764.215820	226.862900
763.026367	221.852509
761.835938	698.764160
760.645508	374.262360
759.454102	498.616943
758.262695	398.420868
757.072266	544.451294
755.879883	670.514099
754.688477	306.229950
753.496094	530.967102
752.303711	342.456604
751.110352	173.715042
749.917969	211.396057
748.724609	297.283997
747.530273	332.581390
746.336914	547.747437
745.142578	429.277588
743.948242	451.201447
742.752930	657.280518
741.558594	159.476837
740.363281	247.118225
739.166992	159.398590
737.971680	428.823456
736.775391	67.312683
735.579102	69.494652
734.381836	244.655182
733.185547	-164.641296
731.988281	52.140881
730.790039	89.475792
729.592773	174.972824
728.394531	-181.220566
727.196289	-43.085068
725.997070	186.874985
724.797852	355.637878
723.598633	319.068481
722.399414	520.707458
721.199219	91.302742
719.999023	638.096069
718.798828	379.391632
717.598633	559.565918
716.397461	628.556763
715.196289	270.198914
713.994141	254.539688
712.792969	160.597565
711.590820	121.389771
710.388672	154.318359
709.185547	246.270706
707.982422	18.238049
706.779297	23.541113
705.576172	-36.224236
704.372070	91.469955
703.167969	-237.591721
701.963867	49.424156
700.759766	112.557724
699.554688	-15.403522
698.349609	243.942093
697.143555	246.999039
695.938477	282.944824
694.732422	-256.507935
693.525391	-276.306946
692.319336	-156.818420
691.112305	-175.999603
689.905273	-279.494537
688.697266	-506.292755
687.490234	-515.727600
686.282227	-271.063080
685.073242	-219.160751
683.865234	-251.503922
682.656250	-298.665588
681.447266	-198.130035
680.237305	-428.752930
679.028320	3.793766
677.818359	-200.136276
676.607422	-150.361191
675.397461	-65.672348
674.186523	21.456558
672.975586	-46.913979
671.763672	-56.552502
670.551758	146.001236
669.339844	-20.933218
668.127930	-55.689812
666.915039	179.931839
665.703125	-180.577118
664.489258	105.105492
663.276367	58.314724
662.062500	223.305450
660.848633	-34.639969
659.634766	-16.124702
658.419922	131.954880
657.205078	62.229561
655.990234	-63.457485
654.775391	82.590660
653.559570	187.646759
652.343750	-71.523094
651.126953	89.478897
649.911133	-176.142990
648.694336	34.129345
647.477539	239.837296
646.259766	322.578888
645.041992	480.346344
643.824219	493.611237
642.606445	192.508850
641.387695	291.122833
640.168945	245.206207
638.950195	149.374893
637.730469	59.480888
636.511719	-93.305817
635.291016	69.041817
634.071289	-218.247711
632.850586	56.253334
631.629883	-15.837986
630.409180	99.964554
629.188477	-36.352104
627.966797	79.350334
626.745117	210.928665
625.522461	467.617523
624.300781	489.140320
623.078125	401.994843
621.854492	319.699371
620.631836	709.090332
619.408203	49.296234
618.184570	154.322815
616.960938	225.128922
615.736328	-164.254486
614.511719	-82.949486
613.287109	96.403458
612.061523	-43.432556
610.835938	233.116730
609.610352	-235.064575
608.384766	-201.718460
607.158203	61.285118
605.931641	-236.704224
604.705078	-66.110428
