# Supplementary material for: Raman spectroscopy accurately differentiates mucosal healing from non-healing and biochemical changes following biological therapy in inflammatory bowel disease
Source: PLoS One. 2021 Jun 2;16(6):e0252210. doi: 10.1371/journal.pone.0252210 (PMC8172032; doi:10.1371/journal.pone.0252210)
Supplement: S7 Dataset — (ZIP) [file pone.0252210.s009.zip › Post-biologic/OC013 post treatment-2_BL sub CR removed_79__X_13373.9__Y_18529.3__Time_881.txt]

1714.671875	244.510864
1713.695313	541.927490
1712.718750	341.444275
1711.742188	37.870461
1710.764648	140.575333
1709.787109	-130.658325
1708.809570	-100.312683
1707.831055	-68.723900
1706.853516	41.860195
1705.875000	-9.745069
1704.896484	57.713856
1703.916992	-18.228111
1702.938477	-23.316463
1701.958984	85.096176
1700.979492	-110.320961
1700.000000	-149.413544
1699.019531	-128.597855
1698.040039	18.967613
1697.059570	1.805008
1696.079102	15.087595
1695.097656	-42.768719
1694.117188	-102.227058
1693.135742	-5.845891
1692.154297	19.383484
1691.172852	-189.306580
1690.190430	-58.144680
1689.208008	25.850128
1688.225586	105.362961
1687.243164	132.380905
1686.260742	336.181335
1685.277344	271.508759
1684.293945	191.692245
1683.310547	525.630859
1682.327148	388.771667
1681.343750	420.491760
1680.359375	375.712463
1679.375000	321.031342
1678.390625	283.049591
1677.405273	110.073166
1676.419922	475.137421
1675.435547	513.626831
1674.449219	499.530151
1673.463867	536.585510
1672.478516	630.039612
1671.492188	652.293274
1670.505859	518.392822
1669.519531	576.323181
1668.532227	571.037292
1667.544922	720.247314
1666.557617	639.015930
1665.570313	757.323120
1664.583008	764.649048
1663.594727	934.213684
1662.607422	990.156555
1661.619141	866.240845
1660.629883	835.564026
1659.641602	953.717590
1658.652344	807.291260
1657.663086	1289.045044
1656.673828	785.893494
1655.684570	614.261780
1654.694336	943.304993
1653.704102	476.014954
1652.713867	705.075378
1651.723633	815.320557
1650.732422	566.157654
1649.742188	584.442383
1648.750977	365.089722
1647.758789	561.011780
1646.767578	318.508575
1645.775391	469.952240
1644.784180	72.238914
1643.791992	324.467682
1642.798828	355.046509
1641.806641	50.634369
1640.813477	382.470886
1639.820313	75.922539
1638.827148	99.375900
1637.833008	167.806839
1636.839844	312.822601
1635.845703	9.832473
1634.851563	68.137505
1633.856445	-47.344746
1632.862305	-54.656849
1631.867188	-69.758888
1630.872070	-95.282249
1629.876953	145.164124
1628.881836	67.150208
1627.885742	-52.854061
1626.889648	61.389332
1625.893555	-21.606771
1624.897461	69.032936
1623.900391	-45.374027
1622.903320	58.458565
1621.906250	-179.323959
1620.909180	-4.512623
1619.912109	136.096802
1618.914063	87.584488
1617.916016	-126.300835
1616.917969	-14.609317
1615.919922	-330.728882
1614.920898	43.310875
1613.921875	-5.153808
1612.922852	14.567736
1611.923828	233.524719
1610.924805	-50.959095
1609.924805	-26.100203
1608.924805	158.541000
1607.924805	-68.239609
1606.924805	176.470200
1605.923828	-60.803520
1604.922852	-41.472019
1603.921875	53.689850
1602.920898	83.317528
1601.919922	-44.119442
1600.917969	-72.186478
1599.916016	-116.015526
1598.914063	109.390701
1597.912109	65.364578
1596.909180	-122.479469
1595.906250	21.496973
1594.903320	-51.512024
1593.900391	-27.958748
1592.896484	-150.752121
1591.893555	-46.473736
1590.889648	-177.262604
1589.885742	-135.883286
1588.880859	-183.348221
1587.876953	-35.281616
1586.872070	141.279633
1585.867188	231.602097
1584.862305	280.050934
1583.856445	-46.934189
1582.851563	134.176590
1581.845703	85.833023
1580.839844	6.123100
1579.833008	210.124115
1578.827148	-0.016456
1577.820313	44.855587
1576.813477	196.255905
1575.806641	144.524216
1574.798828	253.929947
1573.791992	339.746460
1572.784180	256.379974
1571.775391	214.485565
1570.767578	50.326912
1569.759766	273.228333
1568.750977	-2.875956
1567.742188	40.436043
1566.732422	114.731239
1565.723633	77.224335
1564.713867	-66.837212
1563.704102	-57.887939
1562.694336	197.366058
1561.684570	234.485397
1560.673828	-37.162655
1559.664063	-96.237190
1558.652344	-103.613396
1557.641602	-80.028778
1556.630859	83.308907
1555.619141	-12.624011
1554.607422	13.058187
1553.595703	-15.793315
1552.583984	162.318237
1551.571289	-84.266876
1550.558594	121.943352
1549.545898	361.551300
1548.533203	184.480759
1547.519531	203.864639
1546.506836	217.936920
1545.493164	100.022072
1544.479492	162.916962
1543.464844	194.628235
1542.451172	-6.289549
1541.436523	-49.729546
1540.421875	95.204460
1539.407227	149.587067
1538.391602	-103.337196
1537.375977	121.092087
1536.361328	-106.171173
1535.344727	22.453798
1534.329102	34.861980
1533.312500	106.424187
1532.296875	-87.656593
1531.280273	71.272278
1530.262695	-25.081758
1529.246094	-41.645794
1528.228516	-125.298019
1527.210938	208.102036
1526.193359	88.157799
1525.175781	228.104523
1524.157227	15.331191
1523.138672	18.643866
1522.120117	34.707588
1521.101563	235.811447
1520.082031	128.185944
1519.063477	113.055725
1518.043945	-38.390797
1517.024414	213.523285
1516.003906	54.203018
1514.983398	-7.548510
1513.963867	-107.868256
1512.943359	-169.743378
1511.921875	-13.529388
1510.901367	42.466702
1509.879883	-73.551292
1508.858398	-53.657608
1507.836914	191.818924
1506.815430	19.196926
1505.792969	213.116180
1504.770508	-133.873184
1503.748047	39.353146
1502.725586	-205.123459
1501.702148	37.043598
1500.678711	-53.838432
1499.655273	49.821594
1498.631836	-204.957443
1497.608398	-132.137100
1496.583984	-169.431580
1495.559570	-260.479645
1494.535156	-36.987953
1493.510742	-10.513812
1492.485352	130.917908
1491.460938	3.910675
1490.435547	96.641891
1489.409180	-32.972191
1488.383789	166.920135
1487.357422	-8.691425
1486.331055	-222.556625
1485.304688	275.765289
1484.278320	100.148613
1483.250977	337.880737
1482.224609	351.032318
1481.197266	155.019562
1480.168945	221.673737
1479.141602	329.084167
1478.113281	438.964752
1477.084961	423.929138
1476.056641	546.456055
1475.028320	595.057434
1473.999023	562.127930
1472.969727	702.329895
1471.940430	697.382324
1470.911133	700.072449
1469.881836	756.189453
1468.851563	1018.313599
1467.821289	1137.911743
1466.791016	1176.101196
1465.759766	1239.690674
1464.729492	1265.154907
1463.698242	1437.986084
1462.666992	1575.192139
1461.635742	1262.790527
1460.603516	1262.869263
1459.571289	1361.983032
1458.539063	1209.787964
1457.506836	1504.326904
1456.474609	1494.301147
1455.441406	1443.706665
1454.408203	1710.180054
1453.375000	1337.603882
1452.341797	1492.511230
1451.307617	1398.992065
1450.274414	1533.621582
1449.240234	1546.613281
1448.205078	1458.310791
1447.170898	1585.353516
1446.135742	1380.706909
1445.100586	1515.379883
1444.065430	1414.686646
1443.030273	1369.751709
1441.994141	1370.403687
1440.958984	1345.833740
1439.921875	1167.055908
1438.885742	1223.529907
1437.849609	1249.707153
1436.812500	1159.678223
1435.775391	789.318420
1434.738281	684.392700
1433.701172	789.173950
1432.663086	739.949951
1431.625000	476.253967
1430.586914	740.186829
1429.548828	337.964539
1428.509766	443.013855
1427.470703	495.123413
1426.431641	272.436920
1425.392578	67.566795
1424.353516	165.309036
1423.313477	48.879650
1422.273438	358.349976
1421.233398	408.326508
1420.193359	521.315979
1419.152344	304.495605
1418.111328	241.399185
1417.070313	135.627197
1416.029297	435.080841
1414.987305	173.498077
1413.946289	176.204346
1412.904297	-85.044022
1411.862305	312.569305
1410.819336	174.719955
1409.776367	127.481895
1408.734375	-30.178753
1407.691406	143.864166
1406.647461	172.252136
1405.604492	-27.745687
1404.560547	-69.438232
1403.516602	-95.965157
1402.472656	-97.296707
1401.427734	340.456207
1400.382813	-52.053448
1399.337891	-38.085075
1398.292969	131.404648
1397.248047	45.255890
1396.202148	-93.397797
1395.156250	51.211170
1394.110352	225.909195
1393.064453	187.760956
1392.018555	249.874054
1390.971680	149.337448
1389.924805	354.265778
1388.877930	444.102478
1387.830078	156.241455
1386.782227	-48.863213
1385.734375	23.774832
1384.686523	-21.020197
1383.638672	271.724335
1382.589844	142.113541
1381.541016	-22.324831
1380.492188	-96.672928
1379.443359	-323.229706
1378.394531	12.182409
1377.344727	-94.299850
1376.294922	-128.264603
1375.245117	104.864113
1374.194336	-81.118576
1373.143555	-129.752289
1372.092773	-143.359619
1371.041992	37.588413
1369.991211	11.677399
1368.939453	33.210640
1367.887695	47.352993
1366.835938	-282.157684
1365.784180	103.293411
1364.731445	82.824310
1363.679688	-2.255511
1362.626953	-64.814934
1361.573242	-97.408905
1360.520508	-174.666046
1359.466797	-57.812202
1358.413086	56.593826
1357.359375	-147.173187
1356.305664	312.866608
1355.250977	231.066223
1354.196289	325.782440
1353.141602	10.702056
1352.086914	222.314606
1351.031250	76.389404
1349.975586	111.819901
1348.919922	288.777222
1347.864258	351.608215
1346.808594	466.587524
1345.751953	259.174194
1344.695313	545.374512
1343.638672	605.935608
1342.581055	619.451599
1341.523438	665.254578
1340.466797	574.861877
1339.408203	662.911255
1338.350586	567.753357
1337.291992	707.911621
1336.234375	966.905457
1335.174805	525.484924
1334.116211	737.536804
1333.057617	548.827271
1331.998047	424.566223
1330.938477	552.639587
1329.878906	673.310059
1328.818359	697.598206
1327.757813	492.139709
1326.697266	642.585815
1325.636719	452.177734
1324.576172	543.431946
1323.514648	577.919983
1322.453125	809.921875
1321.391602	972.787903
1320.330078	772.950684
1319.267578	696.591370
1318.205078	706.641907
1317.142578	694.552307
1316.080078	662.803833
1315.016602	769.136597
1313.953125	914.900085
1312.889648	814.302185
1311.826172	780.298767
1310.761719	652.782349
1309.698242	461.364838
1308.633789	974.031677
1307.569336	856.542358
1306.503906	913.830566
1305.438477	907.181030
1304.373047	1016.164795
1303.307617	839.931091
1302.242188	882.593933
1301.175781	817.138000
1300.109375	660.836182
1299.042969	777.317993
1297.976563	871.681885
1296.909180	720.487000
1295.841797	613.580017
1294.774414	720.288025
1293.707031	723.918274
1292.638672	830.614075
1291.571289	667.487732
1290.502930	818.348389
1289.433594	674.956665
1288.365234	597.838867
1287.295898	633.509338
1286.226563	656.935669
1285.157227	927.782715
1284.086914	706.268127
1283.017578	761.556641
1281.947266	623.446045
1280.876953	945.536682
1279.805664	819.710327
1278.734375	405.282166
1277.663086	878.893616
1276.591797	630.943909
1275.520508	630.035461
1274.448242	719.573486
1273.375977	769.982605
1272.303711	800.831909
1271.231445	753.512939
1270.158203	740.405640
1269.085938	793.235046
1268.011719	899.740967
1266.938477	1045.255615
1265.865234	985.752869
1264.791016	672.573547
1263.716797	727.804382
1262.641602	1058.538208
1261.567383	904.004089
1260.492188	683.724854
1259.416992	673.099670
1258.341797	599.131348
1257.265625	734.653259
1256.190430	804.363037
1255.114258	433.369568
1254.037109	661.306763
1252.960938	896.434814
1251.883789	1000.065735
1250.806641	750.934753
1249.729492	815.615112
1248.652344	994.529785
1247.574219	1073.682007
1246.496094	1060.433838
1245.417969	869.800232
1244.338867	667.085083
1243.260742	933.181702
1242.181641	810.634521
1241.102539	981.862549
1240.022461	820.480286
1238.943359	809.598083
1237.863281	886.031738
1236.783203	768.370239
1235.702148	687.107056
1234.622070	693.139832
1233.541016	1014.241272
1232.459961	913.516113
1231.377930	577.793762
1230.296875	637.024841
1229.214844	652.606934
1228.132813	578.570740
1227.050781	739.339539
1225.967773	597.490540
1224.884766	484.708984
1223.801758	555.791077
1222.718750	353.521484
1221.634766	192.411102
1220.550781	236.820953
1219.466797	344.016144
1218.382813	173.250122
1217.298828	94.325142
1216.213867	160.314575
1215.128906	206.921478
1214.042969	86.887131
1212.958008	237.206177
1211.872070	353.633179
1210.786133	354.168152
1209.700195	477.679993
1208.613281	632.443054
1207.526367	521.893188
1206.439453	524.643372
1205.352539	609.292908
1204.265625	284.271271
1203.177734	36.432877
1202.089844	292.000885
1201.001953	395.727020
1199.913086	280.303650
1198.824219	263.565308
1197.735352	49.492355
1196.646484	-109.198555
1195.557617	83.283470
1194.467773	-36.957199
1193.377930	172.164276
1192.288086	272.995483
1191.197266	272.812622
1190.106445	-255.937988
1189.015625	-109.570801
1187.924805	-78.574104
1186.833984	-76.442001
1185.742188	0.048880
1184.650391	-223.494720
1183.557617	-137.495941
1182.465820	-5.995012
1181.373047	55.855083
1180.280273	26.530416
1179.187500	246.466690
1178.093750	68.445763
1177.000977	-75.990158
1175.907227	114.951035
1174.812500	-31.916096
1173.718750	94.202850
1172.624023	136.437729
1171.529297	73.309921
1170.434570	89.130257
1169.338867	226.901199
1168.244141	-187.891068
1167.148438	-100.409859
1166.051758	-34.527985
1164.956055	-69.087143
1163.859375	-247.043777
1162.762695	0.276236
1161.666016	-39.161869
1160.568359	162.550522
1159.470703	146.890396
1158.373047	-31.100800
1157.275391	251.501251
1156.176758	94.962540
1155.079102	165.059174
1153.979492	72.922089
1152.880859	-12.047342
1151.782227	329.647369
1150.682617	39.647148
1149.583008	-116.834320
1148.482422	-211.351440
1147.382813	6.116496
1146.282227	-152.729340
1145.181641	-268.684906
1144.080078	-41.931553
1142.979492	-205.503067
1141.877930	125.743027
1140.776367	19.223804
1139.673828	138.599655
1138.572266	-124.813354
1137.469727	-148.103333
1136.367188	-100.124573
1135.263672	-130.589737
1134.161133	19.438501
1133.057617	-310.258911
1131.954102	240.879883
1130.849609	250.620712
1129.745117	70.515709
1128.641602	243.945175
1127.536133	483.673767
1126.431641	156.571259
1125.326172	159.115814
1124.220703	194.822556
1123.115234	142.827072
1122.009766	-8.658803
1120.903320	254.390518
1119.796875	152.644531
1118.690430	174.039658
1117.583008	219.078094
1116.475586	-60.101879
1115.368164	259.383453
1114.260742	212.101425
1113.152344	-218.256317
1112.044922	-47.914066
1110.936523	-83.297997
1109.827148	-123.403267
1108.718750	174.360321
1107.609375	162.556808
1106.500000	176.732773
1105.389648	188.535004
1104.280273	61.077095
1103.169922	365.526703
1102.059570	-28.518829
1100.948242	287.608826
1099.837891	266.372803
1098.726563	120.188919
1097.615234	264.009949
1096.502930	183.887070
1095.390625	348.845367
1094.278320	289.959991
1093.166016	122.780830
1092.053711	134.633072
1090.940430	393.648102
1089.827148	332.497345
1088.713867	261.978729
1087.599609	170.331085
1086.485352	163.407440
1085.371094	196.476395
1084.256836	130.820221
1083.141602	272.021576
1082.027344	314.502136
1080.912109	98.580589
1079.795898	199.830246
1078.680664	54.522255
1077.564453	40.758629
1076.448242	97.437141
1075.331055	1.595712
1074.213867	323.385956
1073.096680	145.510056
1071.979492	56.845940
1070.862305	312.855530
1069.744141	-103.862587
1068.625977	295.059875
1067.507813	222.969574
1066.388672	261.017944
1065.270508	69.623802
1064.151367	234.178925
1063.031250	471.244904
1061.912109	74.132889
1060.791992	107.682144
1059.671875	237.149261
1058.550781	118.734749
1057.430664	35.491562
1056.309570	55.161629
1055.188477	-205.531860
1054.066406	-64.247612
1052.945313	77.023972
1051.823242	47.812252
1050.700195	-86.393478
1049.578125	171.627029
1048.455078	-2.114182
1047.332031	71.566635
1046.208984	79.959373
1045.084961	6.782599
1043.960938	255.411301
1042.836914	16.856033
1041.712891	102.365654
1040.587891	369.602264
1039.462891	52.161263
1038.337891	114.486809
1037.212891	27.849171
1036.086914	-23.782736
1034.960938	94.541725
1033.834961	-24.422810
1032.708984	175.377090
1031.582031	124.004272
1030.455078	154.090744
1029.328125	56.391068
1028.200195	-189.918472
1027.072266	-280.393585
1025.944336	-505.475037
1024.816406	-312.402496
1023.687500	-263.292389
1022.558594	-135.222275
1021.429688	-522.289185
1020.300781	-143.521927
1019.170898	-238.025009
1018.041016	-167.770798
1016.911133	-139.206039
1015.780273	-302.964447
1014.649414	-0.803781
1013.518555	148.387787
1012.387695	-216.608047
1011.255859	-90.446289
1010.124023	14.896265
1008.992188	83.232513
1007.860352	45.168331
1006.727539	604.074280
1005.594727	744.154968
1004.461914	1099.303223
1003.329102	1181.562256
1002.195313	1092.818726
1001.061523	657.579346
999.927734	458.266357
998.792969	314.557343
997.658203	-25.283243
996.523438	103.766312
995.388672	-51.059406
994.252930	59.634243
993.117188	61.927738
991.981445	115.045860
990.844727	119.793564
989.708984	405.879791
988.572266	124.918221
987.434570	-56.747047
986.297852	123.451782
985.160156	-92.511803
984.022461	-172.431091
982.884766	-26.618557
981.746094	208.971436
980.607422	23.434023
979.468750	-106.721077
978.329102	-48.131653
977.190430	288.751221
976.050781	363.480164
974.910156	155.551437
973.770508	-10.834257
972.629883	89.428879
971.489258	-138.711258
970.348633	161.473679
969.207031	87.401024
968.065430	63.938339
966.923828	-195.777893
965.781250	-166.234436
964.639648	39.981033
963.496094	83.375626
962.353516	23.672132
961.210938	-54.258812
960.067383	179.559174
958.923828	202.588608
957.779297	81.395828
956.635742	77.120590
955.491211	219.440857
954.345703	25.331009
953.201172	-65.639961
952.055664	250.710175
950.910156	185.044525
949.764648	112.628227
948.618164	19.750671
947.471680	326.953613
946.325195	247.933807
945.178711	310.659424
944.031250	444.232574
942.883789	219.333374
941.736328	460.306885
940.587891	69.056160
939.439453	234.804016
938.291016	291.049805
937.142578	525.232300
935.993164	303.354401
934.843750	414.470581
933.694336	252.121155
932.544922	315.489044
931.394531	46.315491
930.244141	137.170380
929.093750	-1.913841
927.942383	27.585489
926.791016	-8.859633
925.639648	77.642570
924.488281	89.103012
923.335938	225.706635
922.183594	134.940781
921.031250	-196.671951
919.877930	21.905048
918.724609	120.022217
917.571289	256.770477
916.417969	248.168427
915.263672	64.807594
914.109375	251.586945
912.955078	-45.043262
911.800781	-19.300764
910.645508	-7.121280
909.490234	-96.943939
908.334961	-173.068527
907.178711	-230.965836
906.022461	23.946348
904.866211	-61.055637
903.709961	-55.363411
902.552734	-2.066753
901.395508	218.791321
900.238281	-58.380058
899.080078	-140.754562
897.921875	-87.299171
896.763672	151.651077
895.605469	211.882248
894.446289	-5.951076
893.287109	-26.995762
892.127930	98.895569
890.967773	-143.485718
889.807617	-119.188919
888.647461	29.333693
887.487305	92.030266
886.326172	-10.032340
885.165039	152.004623
884.003906	386.190857
882.842773	223.331863
881.680664	53.818871
880.518555	46.733131
879.356445	44.186829
878.193359	-194.928802
877.030273	194.631516
875.867188	97.540504
874.703125	257.220703
873.540039	-24.395056
872.375977	0.242605
871.210938	83.398247
870.046875	247.516327
868.881836	294.626770
867.716797	130.367249
866.550781	195.504196
865.385742	177.464386
864.219727	476.273926
863.052734	296.470856
861.886719	199.856857
860.719727	366.012848
859.552734	112.314682
858.384766	565.706665
857.217773	608.277466
856.049805	522.973389
854.880859	161.867554
853.712891	614.843628
852.543945	491.510040
851.375000	538.560974
850.205078	538.544189
849.036133	688.607178
847.866211	466.840637
846.696289	160.097076
845.525391	178.078659
844.354492	469.073395
843.183594	160.304886
842.012695	50.756535
840.840820	368.400024
839.668945	198.478500
838.497070	325.922638
837.324219	68.922913
836.151367	332.609222
834.978516	328.115387
833.805664	216.420990
832.631836	272.216461
831.458008	26.639601
830.284180	93.584084
829.110352	64.545113
827.935547	278.635010
826.760742	307.517059
825.584961	209.291855
824.410156	88.800659
823.234375	186.733749
822.058594	202.168625
820.881836	213.125732
819.705078	175.063507
818.528320	-12.165285
817.351563	-76.912949
816.173828	47.497208
814.996094	-30.626646
813.818359	46.953079
812.639648	175.618134
811.461914	-75.963417
810.283203	-11.841850
809.103516	-87.765907
807.923828	-190.341263
806.745117	-206.280884
805.564453	-133.416962
804.384766	10.417476
803.204102	20.988380
802.023438	-203.684708
800.842773	-259.684357
799.661133	-140.474579
798.479492	-65.703690
797.297852	-254.801849
796.115234	-191.186249
794.932617	-123.202324
793.750000	-106.237190
792.567383	-231.058823
791.383789	-278.355957
790.200195	86.075012
789.016602	-18.891258
787.832031	26.616997
786.648438	-257.541168
785.463867	79.854630
784.278320	240.171249
783.092773	225.741486
781.908203	315.148285
780.721680	119.454460
779.536133	310.380035
778.349609	26.363859
777.163086	232.600357
775.975586	-71.206833
774.789063	115.015076
773.601563	144.460617
772.413086	-4.817618
771.225586	-52.625515
770.037109	29.637589
768.848633	144.883240
767.660156	-11.025270
766.470703	123.928101
765.281250	157.451935
764.091797	164.493576
762.901367	292.586578
761.710938	268.701416
760.520508	268.992523
759.330078	260.444397
758.138672	368.440155
756.947266	225.651657
755.755859	548.985352
754.563477	87.431694
753.371094	188.619766
752.178711	120.553696
750.986328	-134.221313
749.792969	129.335953
748.599609	465.180908
747.405273	186.251205
746.211914	229.994705
745.017578	506.233734
743.823242	255.894562
742.627930	-22.868366
741.433594	86.508324
740.238281	-387.225494
739.041992	-131.063599
737.846680	-194.915054
736.650391	-147.065247
735.454102	62.771786
734.256836	49.176170
733.059570	103.402725
731.862305	8.774238
730.665039	388.888916
729.466797	241.684219
728.268555	420.331207
727.070313	124.467102
725.872070	274.586700
724.672852	162.391083
723.473633	10.895181
722.273438	132.458282
721.074219	315.078491
719.874023	320.757019
718.673828	206.364380
717.472656	236.019577
716.271484	56.206486
715.070313	-12.312477
713.869141	198.283722
712.666992	219.100388
711.464844	52.447685
710.262695	27.488474
709.059570	59.160080
707.856445	164.848923
706.653320	290.067474
705.450195	121.320442
704.246094	122.400581
703.041992	-144.176666
701.837891	2.685191
700.632813	105.966423
699.428711	193.962845
698.222656	164.517883
697.017578	-90.956322
695.811523	229.488205
694.605469	134.849426
693.399414	-170.422562
692.192383	-60.833839
690.986328	176.776810
689.778320	136.467560
688.571289	-207.607086
687.363281	131.811371
686.155273	30.799126
684.947266	-369.396820
683.738281	245.123672
682.529297	-29.234974
681.320313	2.049613
680.111328	145.968597
678.901367	-154.163757
677.691406	50.355774
676.481445	70.778137
675.270508	-116.574570
674.059570	-91.786217
672.848633	-8.594127
671.636719	-42.223030
670.425781	-112.587738
669.213867	204.046890
668.000977	75.324417
666.789063	48.228470
665.576172	29.798935
664.362305	69.704811
663.149414	53.464840
661.935547	374.013519
660.721680	-67.430275
659.507813	-195.779556
658.292969	-304.635803
657.078125	-7.952063
655.863281	-101.666664
654.647461	132.359207
653.431641	-148.805984
652.215820	-16.104477
651.000000	135.949234
649.783203	143.658173
648.566406	-35.942402
647.349609	159.150635
646.132813	207.827148
644.915039	329.675476
643.697266	90.086357
642.478516	209.822021
641.259766	9.146239
640.041992	279.400818
638.822266	115.415169
637.603516	82.618416
636.383789	-403.409210
635.164063	-42.939129
633.943359	-56.220379
632.723633	158.108902
631.502930	-86.923401
630.281250	65.184380
629.060547	19.899466
627.838867	21.877043
626.617188	32.482441
625.394531	218.935898
624.172852	23.841206
622.950195	154.613846
621.726563	118.281181
620.503906	240.526993
619.280273	-136.162521
618.056641	-101.556709
616.832031	-47.633846
615.608398	-47.163464
614.383789	4.728065
613.158203	-33.163826
611.933594	119.363853
610.708008	-72.310783
609.482422	-112.050743
608.255859	123.986984
607.030273	13.888027
605.803711	15.009892
604.576172	14.090061
