# Supplementary material for: Raman spectroscopy accurately differentiates mucosal healing from non-healing and biochemical changes following biological therapy in inflammatory bowel disease
Source: PLoS One. 2021 Jun 2;16(6):e0252210. doi: 10.1371/journal.pone.0252210 (PMC8172032; doi:10.1371/journal.pone.0252210)
Supplement: S8 Dataset — (ZIP) [file pone.0252210.s010.zip]

Archive with 808 entries (805 files):
- Pre biologic CD/
- Pre biologic CD/OC024 pre treatment-1_base sub CR removed_43__X_-32922.2__Y_21193.2__Z_-4919.02__Time_491.txt
- Pre biologic CD/OC024 pre treatment-1_base sub CR removed_60__X_-32925.2__Y_21195.2__Z_-4919.23__Time_684.txt
- Pre biologic CD/OC004-1 pre-treatment_BL sub CR removed_11__X_-20742.8__Y_2015.08__Z_-579.439__Time_126.txt
- Pre biologic CD/OC004-1 pre-treatment_BL sub CR removed_13__X_-20744.8__Y_2015.08__Z_-579.421__Time_148.txt
- Pre biologic CD/OC024 pre treatment-1_base sub CR removed_74__X_-32920.2__Y_21196.2__Z_-4919.57__Time_844.txt
- Pre biologic CD/OC017-1 pre treatment_base sub CR removed_44__X_-9974.31__Y_44990.4__Z_235.735__Time_503.txt
- Pre biologic CD/OC016-1 pre-treatment_base sub CR removed_92__X_-16184.4__Y_5306.85__Z_-2778.96__Time_1061.txt
- Pre biologic CD/OC004-1 pre-treatment_BL sub CR removed_60__X_-20750.8__Y_2020.08__Z_-580.191__Time_679.txt
- Pre biologic CD/OC024 pre treatment-1_base sub CR removed_39__X_-32925.2__Y_21192.2__Z_-4918.74__Time_444.txt
- Pre biologic CD/OC017-1 pre treatment_base sub CR removed_49__X_-9969.31__Y_44990.4__Z_235.908__Time_559.txt
- Pre biologic CD/OC017-1 pre treatment_base sub CR removed_16__X_-9975.31__Y_44987.4__Z_237.017__Time_183.txt
- Pre biologic CD/OC016-1 pre-treatment_base sub CR removed_37__X_-16189.4__Y_5300.85__Z_-2782.07__Time_426.txt
- Pre biologic CD/OC010-1 pre treatment_BL sub CR removed_83__X_-8952.64__Y_1570.11__Z_-3684.57__Time_948.txt
- Pre biologic CD/OC016-1 pre-treatment_base sub CR removed_47__X_-16184.4__Y_5301.85__Z_-2780.49__Time_542.txt
- Pre biologic CD/OC021 pre treatment-2 _BL sub and CR removed_79__X_-8299.72__Y_63711.6__Z_-14.7839__Time_907.txt
- Pre biologic CD/OC011 pre treatment_BL sub CR removed_73__X_-18303.2__Y_2332.51__Z_-3757.58__Time_838.txt
- Pre biologic CD/OC024 pre treatment-1_base sub CR removed_97__X_-32923.2__Y_21198.2__Z_-4919.8__Time_1104.txt
- Pre biologic CD/OC017-1 pre treatment_base sub CR removed_82__X_-9976.31__Y_44994.4__Z_234.973__Time_936.txt
- Pre biologic CD/OC010-1 pre treatment_BL sub CR removed_29__X_-8946.64__Y_1564.71__Z_-3686.53__Time_329.txt
- Pre biologic CD/OC010-1 pre treatment_BL sub CR removed_67__X_-8948.64__Y_1568.31__Z_-3686.09__Time_765.txt
- Pre biologic CD/OC011 pre treatment_BL sub CR removed_36__X_-18306.2__Y_2328.51__Z_-3757.21__Time_413.txt
- Pre biologic CD/OC021 pre treatment-2 _BL sub and CR removed_39__X_-8299.72__Y_63707.6__Z_-14.4282__Time_447.txt
- Pre biologic CD/OC024 pre treatment-1_base sub CR removed_95__X_-32921.2__Y_21198.2__Z_-4919.8__Time_1082.txt
- Pre biologic CD/OC004-1 pre-treatment_BL sub CR removed_33__X_-20744.8__Y_2017.08__Z_-579.828__Time_375.txt
- Pre biologic CD/OC011 pre treatment_BL sub CR removed_94__X_-18304.2__Y_2334.51__Z_-3757.19__Time_1077.txt
- Pre biologic CD/OC004-1 pre-treatment_BL sub CR removed_89__X_-20741.8__Y_2022.08__Z_-580.303__Time_1008.txt
- Pre biologic CD/OC011 pre treatment_BL sub CR removed_21__X_-18308.2__Y_2327.51__Z_-3756.68__Time_240.txt
- Pre biologic CD/OC030-1 pre treatment_base sub CR removed_34__X_-10364.1__Y_36049.2__Z_-68.8__Time_384.txt
- Pre biologic CD/OC024 pre treatment-1_base sub CR removed_93__X_-32919.2__Y_21198.2__Z_-4919.76__Time_1059.txt
- Pre biologic CD/OC021 pre treatment-2 _BL sub and CR removed_62__X_-8297.72__Y_63710.6__Z_-14.3771__Time_712.txt
- Pre biologic CD/OC024 pre treatment-1_base sub CR removed_87__X_-32918.2__Y_21197.2__Z_-4919.63__Time_991.txt
- Pre biologic CD/OC017-1 pre treatment_base sub CR removed_41__X_-9977.31__Y_44990.4__Z_235.52__Time_469.txt
- Pre biologic CD/OC021 pre treatment-2 _BL sub and CR removed_25__X_-8294.72__Y_63706.6__Z_-14.3361__Time_286.txt
- Pre biologic CD/OC010-1 pre treatment_BL sub CR removed_75__X_-8951.64__Y_1569.21__Z_-3684.92__Time_857.txt
- Pre biologic CD/OC011 pre treatment_BL sub CR removed_27__X_-18302.2__Y_2327.51__Z_-3757.44__Time_310.txt
- Pre biologic CD/OC024 pre treatment-1_base sub CR removed_25__X_-32920.2__Y_21191.2__Z_-4918.83__Time_286.txt
- Pre biologic CD/OC004-1 pre-treatment_BL sub CR removed_68__X_-20742.8__Y_2020.08__Z_-580.179__Time_770.txt
- Pre biologic CD/OC021 pre treatment-2 _BL sub and CR removed_34__X_-8294.72__Y_63707.6__Z_-14.0654__Time_390.txt
- Pre biologic CD/OC011 pre treatment_BL sub CR removed_18__X_-18308.2__Y_2326.51__Z_-3756.5__Time_206.txt
- Pre biologic CD/OC017-1 pre treatment_base sub CR removed_73__X_-9972.31__Y_44993.4__Z_234.995__Time_832.txt
- Pre biologic CD/OC021 pre treatment-2 _BL sub and CR removed_22__X_-8297.72__Y_63706.6__Z_-13.871__Time_251.txt
- Pre biologic CD/OC004-1 pre-treatment_BL sub CR removed_9__X_-20741.8__Y_2014.08__Z_-579.624__Time_103.txt
- Pre biologic CD/OC010-1 pre treatment_BL sub CR removed_61__X_-8954.64__Y_1568.31__Z_-3684.72__Time_696.txt
- Pre biologic CD/OC021 pre treatment-2 _BL sub and CR removed_61__X_-8298.72__Y_63710.6__Z_-14.5805__Time_700.txt
- Pre biologic CD/OC024 pre treatment-1_base sub CR removed_80__X_-32925.2__Y_21197.2__Z_-4919.68__Time_912.txt
- Pre biologic CD/OC011 pre treatment_BL sub CR removed_65__X_-18304.2__Y_2331.51__Z_-3757.64__Time_747.txt
- Pre biologic CD/OC010-1 pre treatment_BL sub CR removed_35__X_-8951.64__Y_1565.61__Z_-3686.25__Time_398.txt
- Pre biologic CD/OC016-1 pre-treatment_base sub CR removed_98__X_-16190.4__Y_5306.85__Z_-2781.26__Time_1130.txt
- Pre biologic CD/OC021 pre treatment-2 _BL sub and CR removed_58__X_-8298.72__Y_63709.6__Z_-14.5497__Time_666.txt
- Pre biologic CD/OC024 pre treatment-1_base sub CR removed_32__X_-32918.2__Y_21192.2__Z_-4919.14__Time_366.txt
- Pre biologic CD/OC016-1 pre-treatment_base sub CR removed_36__X_-16188.4__Y_5300.85__Z_-2782.35__Time_415.txt
- Pre biologic CD/OC011 pre treatment_BL sub CR removed_55__X_-18305.2__Y_2330.51__Z_-3757.63__Time_632.txt
- Pre biologic CD/OC030-1 pre treatment_base sub CR removed_36__X_-10366.1__Y_36049.2__Z_-68.8__Time_406.txt
- Pre biologic CD/OC017-1 pre treatment_base sub CR removed_38__X_-9977.31__Y_44989.4__Z_236.122__Time_434.txt
- Pre biologic CD/OC024 pre treatment-1_base sub CR removed_11__X_-32917.2__Y_21190.2__Z_-4919.15__Time_127.txt
- Pre biologic CD/OC016-1 pre-treatment_base sub CR removed_95__X_-16187.4__Y_5306.85__Z_-2779.11__Time_1095.txt
- Pre biologic CD/OC021 pre treatment-2 _BL sub and CR removed_23__X_-8296.72__Y_63706.6__Z_-14.026__Time_263.txt
- Pre biologic CD/OC011 pre treatment_BL sub CR removed_29__X_-18300.2__Y_2327.51__Z_-3757.22__Time_333.txt
- Pre biologic CD/OC011 pre treatment_BL sub CR removed_54__X_-18304.2__Y_2330.51__Z_-3757.79__Time_620.txt
- Pre biologic CD/OC010-1 pre treatment_BL sub CR removed_36__X_-8952.64__Y_1565.61__Z_-3685.95__Time_410.txt
- Pre biologic CD/OC021 pre treatment-2 _BL sub and CR removed_78__X_-8298.72__Y_63711.6__Z_-14.5805__Time_895.txt
- Pre biologic CD/OC011 pre treatment_BL sub CR removed_4__X_-18305.2__Y_2325.51__Z_-3756.7__Time_46.txt
- Pre biologic CD/OC004-1 pre-treatment_BL sub CR removed_24__X_-20746.8__Y_2016.08__Z_-579.863__Time_273.txt
- Pre biologic CD/OC030-1 pre treatment_base sub CR removed_73__X_-10363.1__Y_36053.2__Z_-68.1118__Time_823.txt
- Pre biologic CD/OC030-1 pre treatment_base sub CR removed_3__X_-10366.1__Y_36046.2__Z_-69.0611__Time_34.txt
- Pre biologic CD/OC021 pre treatment-2 _BL sub and CR removed_80__X_-8299.72__Y_63712.6__Z_-14.7839__Time_918.txt
- __MACOSX/
- __MACOSX/Pre biologic CD/
- __MACOSX/Pre biologic CD/._OC021 pre treatment-2 _BL sub and CR removed_80__X_-8299.72__Y_63712.6__Z_-14.7839__Time_918.txt
- Pre biologic CD/OC010-1 pre treatment_BL sub CR removed_31__X_-8947.64__Y_1565.61__Z_-3686.4__Time_352.txt
- Pre biologic CD/OC017-1 pre treatment_base sub CR removed_80__X_-9978.31__Y_44994.4__Z_235.391__Time_913.txt
- Pre biologic CD/OC030-1 pre treatment_base sub CR removed_44__X_-10365.1__Y_36050.2__Z_-68.8__Time_496.txt
- Pre biologic CD/OC021 pre treatment-2 _BL sub and CR removed_57__X_-8297.72__Y_63709.6__Z_-14.3463__Time_654.txt
- Pre biologic CD/OC011 pre treatment_BL sub CR removed_41__X_-18308.2__Y_2329.51__Z_-3757.05__Time_471.txt
- Pre biologic CD/OC030-1 pre treatment_base sub CR removed_58__X_-10368.1__Y_36051.2__Z_-68.8__Time_653.txt
- Pre biologic CD/OC004-1 pre-treatment_BL sub CR removed_56__X_-20747.8__Y_2019.08__Z_-580.069__Time_634.txt
- Pre biologic CD/OC030-1 pre treatment_base sub CR removed_77__X_-10367.1__Y_36053.2__Z_-68.8__Time_869.txt
- Pre biologic CD/OC004-1 pre-treatment_BL sub CR removed_35__X_-20746.8__Y_2017.08__Z_-580__Time_398.txt
- Pre biologic CD/OC010-1 pre treatment_BL sub CR removed_45__X_-8950.64__Y_1566.51__Z_-3686.42__Time_513.txt
- Pre biologic CD/OC024 pre treatment-1_base sub CR removed_77__X_-32923.2__Y_21196.2__Z_-4919.58__Time_878.txt
- Pre biologic CD/OC004-1 pre-treatment_BL sub CR removed_76__X_-20747.8__Y_2021.08__Z_-580.24__Time_861.txt
- Pre biologic CD/OC016-1 pre-treatment_base sub CR removed_52__X_-16184.4__Y_5302.85__Z_-2780.27__Time_600.txt
- Pre biologic CD/OC010-1 pre treatment_BL sub CR removed_54__X_-8950.64__Y_1567.41__Z_-3686.16__Time_616.txt
- Pre biologic CD/OC017-1 pre treatment_base sub CR removed_53__X_-9972.31__Y_44991.4__Z_235.556__Time_605.txt
- Pre biologic CD/OC021 pre treatment-2 _BL sub and CR removed_41__X_-8298.72__Y_63708.6__Z_-14.3873__Time_470.txt
- Pre biologic CD/OC021 pre treatment-2 _BL sub and CR removed_35__X_-8295.72__Y_63707.6__Z_-13.9104__Time_401.txt
- Pre biologic CD/OC030-1 pre treatment_base sub CR removed_91__X_-10361.1__Y_36055.2__Z_-69.2288__Time_1029.txt
- Pre biologic CD/OC024 pre treatment-1_base sub CR removed_70__X_-32916.2__Y_21196.2__Z_-4919.49__Time_798.txt
- Pre biologic CD/OC004-1 pre-treatment_BL sub CR removed_82__X_-20748.8__Y_2022.08__Z_-580.383__Time_929.txt
- Pre biologic CD/OC016-1 pre-treatment_base sub CR removed_46__X_-16185.4__Y_5301.85__Z_-2780.17__Time_530.txt
- Pre biologic CD/OC010-1 pre treatment_BL sub CR removed_4__X_-8951.64__Y_1562.91__Z_-3687__Time_44.txt
- Pre biologic CD/OC016-1 pre-treatment_base sub CR removed_0__X_-16191.4__Y_5297.85__Z_-2787__Time_0.txt
- Pre biologic CD/OC024 pre treatment-1_base sub CR removed_10__X_-32916.2__Y_21190.2__Z_-4919.34__Time_115.txt
- Pre biologic CD/OC011 pre treatment_BL sub CR removed_63__X_-18306.2__Y_2331.51__Z_-3757.31__Time_724.txt
- Pre biologic CD/OC004-1 pre-treatment_BL sub CR removed_92__X_-20743.8__Y_2023.08__Z_-580.439__Time_1043.txt
- Pre biologic CD/OC016-1 pre-treatment_base sub CR removed_5__X_-16186.4__Y_5297.85__Z_-2782.16__Time_57.txt
- Pre biologic CD/OC017-1 pre treatment_base sub CR removed_78__X_-9977.31__Y_44993.4__Z_235.093__Time_890.txt
- Pre biologic CD/OC010-1 pre treatment_BL sub CR removed_66__X_-8949.64__Y_1568.31__Z_-3685.92__Time_754.txt
- Pre biologic CD/OC016-1 pre-treatment_base sub CR removed_17__X_-16189.4__Y_5298.85__Z_-2785.08__Time_196.txt
- Pre biologic CD/OC021 pre treatment-2 _BL sub and CR removed_73__X_-8293.72__Y_63711.6__Z_-14.0345__Time_838.txt
- Pre biologic CD/OC016-1 pre-treatment_base sub CR removed_34__X_-16186.4__Y_5300.85__Z_-2781.4__Time_392.txt
- Pre biologic CD/OC016-1 pre-treatment_base sub CR removed_32__X_-16184.4__Y_5300.85__Z_-2780.68__Time_369.txt
- Pre biologic CD/OC017-1 pre treatment_base sub CR removed_0__X_-9978.31__Y_44986.4__Z_237.954__Time_0.txt
- Pre biologic CD/OC024 pre treatment-1_base sub CR removed_27__X_-32918.2__Y_21191.2__Z_-4918.98__Time_309.txt
- Pre biologic CD/OC017-1 pre treatment_base sub CR removed_70__X_-9969.31__Y_44993.4__Z_234.964__Time_798.txt
- Pre biologic CD/OC016-1 pre-treatment_base sub CR removed_77__X_-16189.4__Y_5304.85__Z_-2778.65__Time_888.txt
- Pre biologic CD/OC016-1 pre-treatment_base sub CR removed_18__X_-16190.4__Y_5298.85__Z_-2785.43__Time_207.txt
- Pre biologic CD/OC010-1 pre treatment_BL sub CR removed_47__X_-8948.64__Y_1566.51__Z_-3686.35__Time_536.txt
- Pre biologic CD/OC010-1 pre treatment_BL sub CR removed_60__X_-8955.64__Y_1568.31__Z_-3684.79__Time_685.txt
- Pre biologic CD/OC024 pre treatment-1_base sub CR removed_3__X_-32922.2__Y_21189.2__Z_-4918.86__Time_34.txt
- Pre biologic CD/OC021 pre treatment-2 _BL sub and CR removed_3__X_-8296.72__Y_63704.6__Z_-14.49__Time_34.txt
- Pre biologic CD/OC021 pre treatment-2 _BL sub and CR removed_99__X_-8299.72__Y_63713.6__Z_-14.7839__Time_1134.txt
- Pre biologic CD/OC021 pre treatment-2 _BL sub and CR removed_36__X_-8296.72__Y_63707.6__Z_-13.8181__Time_413.txt
- Pre biologic CD/OC017-1 pre treatment_base sub CR removed_52__X_-9971.31__Y_44991.4__Z_235.56__Time_593.txt
- Pre biologic CD/OC021 pre treatment-2 _BL sub and CR removed_98__X_-8298.72__Y_63713.6__Z_-14.5805__Time_1123.txt
- Pre biologic CD/OC024 pre treatment-1_base sub CR removed_53__X_-32919.2__Y_21194.2__Z_-4919.27__Time_605.txt
- Pre biologic CD/OC017-1 pre treatment_base sub CR removed_79__X_-9978.31__Y_44993.4__Z_235.72__Time_901.txt
- Pre biologic CD/OC011 pre treatment_BL sub CR removed_62__X_-18307.2__Y_2331.51__Z_-3757.14__Time_712.txt
- Pre biologic CD/OC024 pre treatment-1_base sub CR removed_84__X_-32921.2__Y_21197.2__Z_-4919.71__Time_957.txt
- Pre biologic CD/OC017-1 pre treatment_base sub CR removed_4__X_-9974.31__Y_44986.4__Z_237.573__Time_46.txt
- Pre biologic CD/OC016-1 pre-treatment_base sub CR removed_21__X_-16190.4__Y_5299.85__Z_-2783.61__Time_242.txt
- Pre biologic CD/OC030-1 pre treatment_base sub CR removed_27__X_-10362.1__Y_36048.2__Z_-68.8__Time_305.txt
- Pre biologic CD/OC016-1 pre-treatment_base sub CR removed_73__X_-16185.4__Y_5304.85__Z_-2779.29__Time_842.txt
- Pre biologic CD/OC024 pre treatment-1_base sub CR removed_61__X_-32924.2__Y_21195.2__Z_-4919.29__Time_696.txt
- Pre biologic CD/OC010-1 pre treatment_BL sub CR removed_17__X_-8953.64__Y_1563.81__Z_-3686.61__Time_193.txt
- Pre biologic CD/OC004-1 pre-treatment_BL sub CR removed_99__X_-20750.8__Y_2023.08__Z_-580.705__Time_1122.txt
- Pre biologic CD/OC024 pre treatment-1_base sub CR removed_78__X_-32924.2__Y_21196.2__Z_-4919.51__Time_889.txt
- Pre biologic CD/OC016-1 pre-treatment_base sub CR removed_60__X_-16191.4__Y_5303.85__Z_-2778.99__Time_692.txt
- Pre biologic CD/OC004-1 pre-treatment_BL sub CR removed_67__X_-20743.8__Y_2020.08__Z_-580.182__Time_759.txt
- Pre biologic CD/OC021 pre treatment-2 _BL sub and CR removed_56__X_-8296.72__Y_63709.6__Z_-14.1429__Time_643.txt
- Pre biologic CD/OC017-1 pre treatment_base sub CR removed_96__X_-9975.31__Y_44995.4__Z_234.973__Time_1095.txt
- Pre biologic CD/OC021 pre treatment-2 _BL sub and CR removed_1__X_-8298.72__Y_63704.6__Z_-14.1624__Time_11.txt
- Pre biologic CD/OC024 pre treatment-1_base sub CR removed_22__X_-32923.2__Y_21191.2__Z_-4918.8__Time_251.txt
- Pre biologic CD/OC024 pre treatment-1_base sub CR removed_89__X_-32916.2__Y_21197.2__Z_-4919.55__Time_1013.txt
- Pre biologic CD/OC010-1 pre treatment_BL sub CR removed_23__X_-8952.64__Y_1564.71__Z_-3686.09__Time_261.txt
- Pre biologic CD/OC030-1 pre treatment_base sub CR removed_12__X_-10362.1__Y_36047.2__Z_-68.8016__Time_137.txt
- Pre biologic CD/OC004-1 pre-treatment_BL sub CR removed_18__X_-20749.8__Y_2015.08__Z_-580__Time_205.txt
- Pre biologic CD/OC011 pre treatment_BL sub CR removed_33__X_-18303.2__Y_2328.51__Z_-3757.65__Time_379.txt
- Pre biologic CD/OC004-1 pre-treatment_BL sub CR removed_31__X_-20742.8__Y_2017.08__Z_-579.814__Time_353.txt
- Pre biologic CD/OC017-1 pre treatment_base sub CR removed_74__X_-9973.31__Y_44993.4__Z_234.987__Time_844.txt
- Pre biologic CD/OC017-1 pre treatment_base sub CR removed_58__X_-9977.31__Y_44991.4__Z_235.207__Time_662.txt
- Pre biologic CD/OC004-1 pre-treatment_BL sub CR removed_4__X_-20746.8__Y_2014.08__Z_-579.474__Time_45.txt
- Pre biologic CD/OC021 pre treatment-2 _BL sub and CR removed_52__X_-8292.72__Y_63709.6__Z_-13.9048__Time_597.txt
- Pre biologic CD/OC030-1 pre treatment_base sub CR removed_62__X_-10367.1__Y_36052.2__Z_-68.8__Time_698.txt
- Pre biologic CD/OC004-1 pre-treatment_BL sub CR removed_84__X_-20746.8__Y_2022.08__Z_-580.339__Time_952.txt
- Pre biologic CD/OC016-1 pre-treatment_base sub CR removed_67__X_-16184.4__Y_5303.85__Z_-2779.94__Time_773.txt
- Pre biologic CD/OC024 pre treatment-1_base sub CR removed_30__X_-32916.2__Y_21192.2__Z_-4919.33__Time_343.txt
- Pre biologic CD/OC010-1 pre treatment_BL sub CR removed_32__X_-8948.64__Y_1565.61__Z_-3686.48__Time_364.txt
- Pre biologic CD/OC030-1 pre treatment_base sub CR removed_46__X_-10363.1__Y_36050.2__Z_-68.8__Time_518.txt
- Pre biologic CD/OC010-1 pre treatment_BL sub CR removed_18__X_-8954.64__Y_1563.81__Z_-3686.63__Time_204.txt
- Pre biologic CD/OC017-1 pre treatment_base sub CR removed_36__X_-9975.31__Y_44989.4__Z_235.973__Time_412.txt
- Pre biologic CD/OC016-1 pre-treatment_base sub CR removed_51__X_-16183.4__Y_5302.85__Z_-2780.59__Time_588.txt
- Pre biologic CD/OC010-1 pre treatment_BL sub CR removed_22__X_-8953.64__Y_1564.71__Z_-3686.1__Time_250.txt
- Pre biologic CD/OC016-1 pre-treatment_base sub CR removed_58__X_-16190.4__Y_5302.85__Z_-2778.25__Time_669.txt
- Pre biologic CD/OC010-1 pre treatment_BL sub CR removed_50__X_-8946.64__Y_1567.41__Z_-3686.07__Time_570.txt
- Pre biologic CD/OC017-1 pre treatment_base sub CR removed_84__X_-9974.31__Y_44994.4__Z_234.733__Time_959.txt
- Pre biologic CD/OC011 pre treatment_BL sub CR removed_13__X_-18303.2__Y_2326.51__Z_-3757.2__Time_148.txt
- Pre biologic CD/OC011 pre treatment_BL sub CR removed_68__X_-18301.2__Y_2331.51__Z_-3757.57__Time_780.txt
- Pre biologic CD/OC021 pre treatment-2 _BL sub and CR removed_94__X_-8294.72__Y_63713.6__Z_-14.51__Time_1078.txt
- Pre biologic CD/OC021 pre treatment-2 _BL sub and CR removed_8__X_-8291.72__Y_63704.6__Z_-15__Time_91.txt
- Pre biologic CD/OC030-1 pre treatment_base sub CR removed_99__X_-10369.1__Y_36055.2__Z_-68.8__Time_1119.txt
- Pre biologic CD/OC004-1 pre-treatment_BL sub CR removed_55__X_-20746.8__Y_2019.08__Z_-580.083__Time_623.txt
- Pre biologic CD/OC010-1 pre treatment_BL sub CR removed_78__X_-8954.64__Y_1569.21__Z_-3684.72__Time_891.txt
- Pre biologic CD/OC016-1 pre-treatment_base sub CR removed_86__X_-16185.4__Y_5305.85__Z_-2778.97__Time_992.txt
- Pre biologic CD/OC030-1 pre treatment_base sub CR removed_49__X_-10360.1__Y_36050.2__Z_-68.8__Time_551.txt
- Pre biologic CD/OC021 pre treatment-2 _BL sub and CR removed_28__X_-8291.72__Y_63706.6__Z_-14.9215__Time_320.txt
- Pre biologic CD/OC011 pre treatment_BL sub CR removed_34__X_-18304.2__Y_2328.51__Z_-3757.52__Time_390.txt
- Pre biologic CD/OC030-1 pre treatment_base sub CR removed_71__X_-10361.1__Y_36053.2__Z_-68.3358__Time_801.txt
- Pre biologic CD/OC016-1 pre-treatment_base sub CR removed_74__X_-16186.4__Y_5304.85__Z_-2778.95__Time_854.txt
- Pre biologic CD/OC016-1 pre-treatment_base sub CR removed_81__X_-16190.4__Y_5305.85__Z_-2780.31__Time_935.txt
- Pre biologic CD/OC011 pre treatment_BL sub CR removed_96__X_-18306.2__Y_2334.51__Z_-3757.11__Time_1099.txt
- Pre biologic CD/OC024 pre treatment-1_base sub CR removed_62__X_-32923.2__Y_21195.2__Z_-4919.36__Time_707.txt
- Pre biologic CD/OC021 pre treatment-2 _BL sub and CR removed_68__X_-8291.72__Y_63710.6__Z_-14.3142__Time_781.txt
- Pre biologic CD/OC016-1 pre-treatment_base sub CR removed_59__X_-16191.4__Y_5302.85__Z_-2778.05__Time_681.txt
- Pre biologic CD/OC004-1 pre-treatment_BL sub CR removed_21__X_-20749.8__Y_2016.08__Z_-580__Time_239.txt
- Pre biologic CD/OC004-1 pre-treatment_BL sub CR removed_97__X_-20748.8__Y_2023.08__Z_-580.554__Time_1099.txt
- Pre biologic CD/OC030-1 pre treatment_base sub CR removed_4__X_-10365.1__Y_36046.2__Z_-69.0292__Time_45.txt
- Pre biologic CD/OC024 pre treatment-1_base sub CR removed_35__X_-32921.2__Y_21192.2__Z_-4918.98__Time_400.txt
- Pre biologic CD/OC016-1 pre-treatment_base sub CR removed_42__X_-16189.4__Y_5301.85__Z_-2780.24__Time_484.txt
- Pre biologic CD/OC011 pre treatment_BL sub CR removed_10__X_-18300.2__Y_2326.51__Z_-3757.11__Time_114.txt
- Pre biologic CD/OC004-1 pre-treatment_BL sub CR removed_62__X_-20748.8__Y_2020.08__Z_-580.141__Time_702.txt
- Pre biologic CD/OC004-1 pre-treatment_BL sub CR removed_93__X_-20744.8__Y_2023.08__Z_-580.442__Time_1054.txt
- Pre biologic CD/OC004-1 pre-treatment_BL sub CR removed_32__X_-20743.8__Y_2017.08__Z_-579.821__Time_364.txt
- Pre biologic CD/OC010-1 pre treatment_BL sub CR removed_3__X_-8952.64__Y_1562.91__Z_-3687__Time_33.txt
- Pre biologic CD/OC016-1 pre-treatment_base sub CR removed_91__X_-16183.4__Y_5306.85__Z_-2779__Time_1050.txt
- Pre biologic CD/OC011 pre treatment_BL sub CR removed_37__X_-18307.2__Y_2328.51__Z_-3757.04__Time_425.txt
- Pre biologic CD/OC030-1 pre treatment_base sub CR removed_1__X_-10368.1__Y_36046.2__Z_-68.8726__Time_11.txt
- Pre biologic CD/OC024 pre treatment-1_base sub CR removed_21__X_-32924.2__Y_21191.2__Z_-4918.72__Time_240.txt
- Pre biologic CD/OC024 pre treatment-1_base sub CR removed_28__X_-32917.2__Y_21191.2__Z_-4919.15__Time_320.txt
- Pre biologic CD/OC016-1 pre-treatment_base sub CR removed_69__X_-16182.4__Y_5303.85__Z_-2780.59__Time_796.txt
- Pre biologic CD/OC017-1 pre treatment_base sub CR removed_63__X_-9975.31__Y_44992.4__Z_235.097__Time_719.txt
- Pre biologic CD/OC010-1 pre treatment_BL sub CR removed_0__X_-8955.64__Y_1562.91__Z_-3687__Time_0.txt
- Pre biologic CD/OC017-1 pre treatment_base sub CR removed_60__X_-9978.31__Y_44992.4__Z_235.72__Time_685.txt
- Pre biologic CD/OC030-1 pre treatment_base sub CR removed_10__X_-10360.1__Y_36047.2__Z_-69.1755__Time_114.txt
- Pre biologic CD/OC024 pre treatment-1_base sub CR removed_99__X_-32925.2__Y_21198.2__Z_-4919.8__Time_1127.txt
- Pre biologic CD/OC024 pre treatment-1_base sub CR removed_71__X_-32917.2__Y_21196.2__Z_-4919.45__Time_810.txt
- Pre biologic CD/OC016-1 pre-treatment_base sub CR removed_11__X_-16183.4__Y_5298.85__Z_-2781.4__Time_127.txt
- Pre biologic CD/OC004-1 pre-treatment_BL sub CR removed_25__X_-20745.8__Y_2016.08__Z_-579.7__Time_285.txt
- Pre biologic CD/OC016-1 pre-treatment_base sub CR removed_8__X_-16183.4__Y_5297.85__Z_-2781.6__Time_92.txt
- Pre biologic CD/OC030-1 pre treatment_base sub CR removed_87__X_-10362.1__Y_36054.2__Z_-68.1533__Time_983.txt
- Pre biologic CD/OC011 pre treatment_BL sub CR removed_93__X_-18303.2__Y_2334.51__Z_-3757.24__Time_1065.txt
- Pre biologic CD/OC016-1 pre-treatment_base sub CR removed_43__X_-16188.4__Y_5301.85__Z_-2780.53__Time_496.txt
- Pre biologic CD/OC004-1 pre-treatment_BL sub CR removed_37__X_-20748.8__Y_2017.08__Z_-580__Time_421.txt
- Pre biologic CD/OC030-1 pre treatment_base sub CR removed_74__X_-10364.1__Y_36053.2__Z_-68.237__Time_835.txt
- Pre biologic CD/OC011 pre treatment_BL sub CR removed_2__X_-18307.2__Y_2325.51__Z_-3756.42__Time_22.txt
- Pre biologic CD/OC030-1 pre treatment_base sub CR removed_84__X_-10365.1__Y_36054.2__Z_-68.2131__Time_949.txt
- Pre biologic CD/OC021 pre treatment-2 _BL sub and CR removed_6__X_-8293.72__Y_63704.6__Z_-14.9812__Time_69.txt
- Pre biologic CD/OC004-1 pre-treatment_BL sub CR removed_50__X_-20741.8__Y_2019.08__Z_-580.09__Time_567.txt
- Pre biologic CD/OC004-1 pre-treatment_BL sub CR removed_88__X_-20742.8__Y_2022.08__Z_-580.344__Time_997.txt
- Pre biologic CD/OC017-1 pre treatment_base sub CR removed_83__X_-9975.31__Y_44994.4__Z_234.853__Time_947.txt
- Pre biologic CD/OC017-1 pre treatment_base sub CR removed_68__X_-9970.31__Y_44992.4__Z_235.262__Time_776.txt
- Pre biologic CD/OC016-1 pre-treatment_base sub CR removed_45__X_-16186.4__Y_5301.85__Z_-2781.1__Time_519.txt
- Pre biologic CD/OC011 pre treatment_BL sub CR removed_42__X_-18307.2__Y_2329.51__Z_-3757.22__Time_482.txt
- Pre biologic CD/OC010-1 pre treatment_BL sub CR removed_12__X_-8948.64__Y_1563.81__Z_-3686.78__Time_135.txt
- Pre biologic CD/OC004-1 pre-treatment_BL sub CR removed_38__X_-20749.8__Y_2017.08__Z_-580__Time_432.txt
- Pre biologic CD/OC021 pre treatment-2 _BL sub and CR removed_0__X_-8299.72__Y_63704.6__Z_-14__Time_0.txt
- Pre biologic CD/OC021 pre treatment-2 _BL sub and CR removed_96__X_-8296.72__Y_63713.6__Z_-14.5025__Time_1100.txt
- Pre biologic CD/OC030-1 pre treatment_base sub CR removed_75__X_-10365.1__Y_36053.2__Z_-68.4374__Time_846.txt
- Pre biologic CD/OC030-1 pre treatment_base sub CR removed_18__X_-10368.1__Y_36047.2__Z_-68.8__Time_204.txt
- Pre biologic CD/OC017-1 pre treatment_base sub CR removed_31__X_-9970.31__Y_44989.4__Z_236.207__Time_354.txt
- Pre biologic CD/OC011 pre treatment_BL sub CR removed_84__X_-18305.2__Y_2333.51__Z_-3757.18__Time_963.txt
- Pre biologic CD/OC024 pre treatment-1_base sub CR removed_8__X_-32917.2__Y_21189.2__Z_-4919.37__Time_92.txt
- Pre biologic CD/OC016-1 pre-treatment_base sub CR removed_93__X_-16185.4__Y_5306.85__Z_-2778.64__Time_1072.txt
- Pre biologic CD/OC004-1 pre-treatment_BL sub CR removed_95__X_-20746.8__Y_2023.08__Z_-580.424__Time_1076.txt
- Pre biologic CD/OC024 pre treatment-1_base sub CR removed_85__X_-32920.2__Y_21197.2__Z_-4919.71__Time_968.txt
- Pre biologic CD/OC030-1 pre treatment_base sub CR removed_28__X_-10361.1__Y_36048.2__Z_-68.8__Time_316.txt
- Pre biologic CD/OC024 pre treatment-1_base sub CR removed_41__X_-32924.2__Y_21193.2__Z_-4918.86__Time_468.txt
- Pre biologic CD/OC021 pre treatment-2 _BL sub and CR removed_18__X_-8298.72__Y_63705.6__Z_-13.9866__Time_205.txt
- Pre biologic CD/OC004-1 pre-treatment_BL sub CR removed_71__X_-20742.8__Y_2021.08__Z_-580.265__Time_805.txt
- Pre biologic CD/OC010-1 pre treatment_BL sub CR removed_98__X_-8954.64__Y_1571.01__Z_-3684.86__Time_1119.txt
- Pre biologic CD/OC004-1 pre-treatment_BL sub CR removed_75__X_-20746.8__Y_2021.08__Z_-580.253__Time_849.txt
- Pre biologic CD/OC004-1 pre-treatment_BL sub CR removed_28__X_-20742.8__Y_2016.08__Z_-579.61__Time_318.txt
- Pre biologic CD/OC024 pre treatment-1_base sub CR removed_52__X_-32918.2__Y_21194.2__Z_-4919.35__Time_594.txt
- Pre biologic CD/OC004-1 pre-treatment_BL sub CR removed_41__X_-20749.8__Y_2018.08__Z_-580__Time_466.txt
- Pre biologic CD/OC017-1 pre treatment_base sub CR removed_37__X_-9976.31__Y_44989.4__Z_235.968__Time_423.txt
- Pre biologic CD/OC016-1 pre-treatment_base sub CR removed_19__X_-16191.4__Y_5298.85__Z_-2785.22__Time_219.txt
- Pre biologic CD/OC024 pre treatment-1_base sub CR removed_69__X_-32916.2__Y_21195.2__Z_-4919.49__Time_787.txt
- Pre biologic CD/OC011 pre treatment_BL sub CR removed_38__X_-18308.2__Y_2328.51__Z_-3756.87__Time_436.txt
- Pre biologic CD/OC024 pre treatment-1_base sub CR removed_86__X_-32919.2__Y_21197.2__Z_-4919.67__Time_980.txt
- Pre biologic CD/OC021 pre treatment-2 _BL sub and CR removed_4__X_-8295.72__Y_63704.6__Z_-14.6537__Time_46.txt
- Pre biologic CD/OC004-1 pre-treatment_BL sub CR removed_72__X_-20743.8__Y_2021.08__Z_-580.268__Time_816.txt
- Pre biologic CD/OC010-1 pre treatment_BL sub CR removed_19__X_-8955.64__Y_1563.81__Z_-3686.65__Time_216.txt
- Pre biologic CD/OC024 pre treatment-1_base sub CR removed_79__X_-32925.2__Y_21196.2__Z_-4919.46__Time_901.txt
- Pre biologic CD/OC010-1 pre treatment_BL sub CR removed_5__X_-8950.64__Y_1562.91__Z_-3687__Time_55.txt
- Pre biologic CD/OC010-1 pre treatment_BL sub CR removed_70__X_-8946.64__Y_1569.21__Z_-3685.81__Time_799.txt
- Pre biologic CD/OC024 pre treatment-1_base sub CR removed_46__X_-32919.2__Y_21193.2__Z_-4919.22__Time_525.txt
- Pre biologic CD/OC004-1 pre-treatment_BL sub CR removed_40__X_-20750.8__Y_2018.08__Z_-580__Time_455.txt
- Pre biologic CD/OC021 pre treatment-2 _BL sub and CR removed_14__X_-8294.72__Y_63705.6__Z_-14.6068__Time_159.txt
- Pre biologic CD/OC024 pre treatment-1_base sub CR removed_88__X_-32917.2__Y_21197.2__Z_-4919.59__Time_1002.txt
- Pre biologic CD/OC010-1 pre treatment_BL sub CR removed_95__X_-8951.64__Y_1571.01__Z_-3685__Time_1086.txt
- Pre biologic CD/OC017-1 pre treatment_base sub CR removed_26__X_-9972.31__Y_44988.4__Z_236.489__Time_297.txt
- Pre biologic CD/OC004-1 pre-treatment_BL sub CR removed_81__X_-20749.8__Y_2022.08__Z_-580.458__Time_918.txt
- Pre biologic CD/OC010-1 pre treatment_BL sub CR removed_72__X_-8948.64__Y_1569.21__Z_-3685.66__Time_822.txt
- Pre biologic CD/OC004-1 pre-treatment_BL sub CR removed_34__X_-20745.8__Y_2017.08__Z_-579.894__Time_387.txt
- Pre biologic CD/OC010-1 pre treatment_BL sub CR removed_59__X_-8955.64__Y_1567.41__Z_-3684.8__Time_673.txt
- Pre biologic CD/OC011 pre treatment_BL sub CR removed_95__X_-18305.2__Y_2334.51__Z_-3757.15__Time_1088.txt
- Pre biologic CD/OC016-1 pre-treatment_base sub CR removed_13__X_-16185.4__Y_5298.85__Z_-2780.85__Time_150.txt
- Pre biologic CD/OC010-1 pre treatment_BL sub CR removed_46__X_-8949.64__Y_1566.51__Z_-3686.43__Time_524.txt
- Pre biologic CD/OC010-1 pre treatment_BL sub CR removed_69__X_-8946.64__Y_1568.31__Z_-3685.94__Time_788.txt
- Pre biologic CD/OC021 pre treatment-2 _BL sub and CR removed_92__X_-8292.72__Y_63713.6__Z_-14.7122__Time_1055.txt
- Pre biologic CD/OC017-1 pre treatment_base sub CR removed_10__X_-9969.31__Y_44987.4__Z_236.812__Time_115.txt
- Pre biologic CD/OC016-1 pre-treatment_base sub CR removed_89__X_-16182.4__Y_5305.85__Z_-2779.71__Time_1027.txt
- Pre biologic CD/OC011 pre treatment_BL sub CR removed_60__X_-18309.2__Y_2331.51__Z_-3757__Time_689.txt
- Pre biologic CD/OC024 pre treatment-1_base sub CR removed_12__X_-32918.2__Y_21190.2__Z_-4918.96__Time_138.txt
- Pre biologic CD/OC011 pre treatment_BL sub CR removed_3__X_-18306.2__Y_2325.51__Z_-3756.56__Time_34.txt
- Pre biologic CD/OC010-1 pre treatment_BL sub CR removed_62__X_-8953.64__Y_1568.31__Z_-3684.79__Time_708.txt
- Pre biologic CD/OC010-1 pre treatment_BL sub CR removed_102__X_-8953.64__Y_1571.91__Z_-3684.92__Time_1165.txt
- Pre biologic CD/OC010-1 pre treatment_BL sub CR removed_21__X_-8954.64__Y_1564.71__Z_-3686.13__Time_239.txt
- Pre biologic CD/OC030-1 pre treatment_base sub CR removed_14__X_-10364.1__Y_36047.2__Z_-68.8__Time_160.txt
- Pre biologic CD/OC030-1 pre treatment_base sub CR removed_45__X_-10364.1__Y_36050.2__Z_-68.8__Time_507.txt
- Pre biologic CD/OC021 pre treatment-2 _BL sub and CR removed_93__X_-8293.72__Y_63713.6__Z_-14.5137__Time_1067.txt
- Pre biologic CD/OC004-1 pre-treatment_BL sub CR removed_64__X_-20746.8__Y_2020.08__Z_-580.168__Time_725.txt
- Pre biologic CD/OC004-1 pre-treatment_BL sub CR removed_91__X_-20742.8__Y_2023.08__Z_-580.399__Time_1031.txt
- Pre biologic CD/OC011 pre treatment_BL sub CR removed_66__X_-18303.2__Y_2331.51__Z_-3757.75__Time_758.txt
- Pre biologic CD/OC010-1 pre treatment_BL sub CR removed_87__X_-8948.64__Y_1570.11__Z_-3685.19__Time_994.txt
- Pre biologic CD/OC021 pre treatment-2 _BL sub and CR removed_40__X_-8299.72__Y_63708.6__Z_-14.5907__Time_459.txt
- Pre biologic CD/OC010-1 pre treatment_BL sub CR removed_6__X_-8949.64__Y_1562.91__Z_-3687__Time_67.txt
- Pre biologic CD/OC010-1 pre treatment_BL sub CR removed_15__X_-8951.64__Y_1563.81__Z_-3686.57__Time_170.txt
- Pre biologic CD/OC011 pre treatment_BL sub CR removed_23__X_-18306.2__Y_2327.51__Z_-3757.02__Time_263.txt
- Pre biologic CD/OC021 pre treatment-2 _BL sub and CR removed_32__X_-8292.72__Y_63707.6__Z_-14.4389__Time_367.txt
- Pre biologic CD/OC016-1 pre-treatment_base sub CR removed_80__X_-16191.4__Y_5305.85__Z_-2780.88__Time_923.txt
- Pre biologic CD/OC024 pre treatment-1_base sub CR removed_92__X_-32918.2__Y_21198.2__Z_-4919.73__Time_1048.txt
- Pre biologic CD/OC024 pre treatment-1_base sub CR removed_68__X_-32917.2__Y_21195.2__Z_-4919.42__Time_775.txt
- Pre biologic CD/OC011 pre treatment_BL sub CR removed_83__X_-18306.2__Y_2333.51__Z_-3757.11__Time_952.txt
- Pre biologic CD/OC004-1 pre-treatment_BL sub CR removed_57__X_-20748.8__Y_2019.08__Z_-580.056__Time_645.txt
- Pre biologic CD/OC024 pre treatment-1_base sub CR removed_75__X_-32921.2__Y_21196.2__Z_-4919.57__Time_856.txt
- Pre biologic CD/OC010-1 pre treatment_BL sub CR removed_51__X_-8947.64__Y_1567.41__Z_-3686.14__Time_581.txt
- Pre biologic CD/OC017-1 pre treatment_base sub CR removed_9__X_-9969.31__Y_44986.4__Z_237.097__Time_103.txt
- Pre biologic CD/OC004-1 pre-treatment_BL sub CR removed_29__X_-20741.8__Y_2016.08__Z_-579.624__Time_330.txt
- Pre biologic CD/OC017-1 pre treatment_base sub CR removed_48__X_-9970.31__Y_44990.4__Z_235.891__Time_548.txt
- Pre biologic CD/OC017-1 pre treatment_base sub CR removed_30__X_-9969.31__Y_44989.4__Z_236.223__Time_343.txt
- Pre biologic CD/OC021 pre treatment-2 _BL sub and CR removed_27__X_-8292.72__Y_63706.6__Z_-14.706__Time_309.txt
- Pre biologic CD/OC021 pre treatment-2 _BL sub and CR removed_85__X_-8294.72__Y_63712.6__Z_-14.2704__Time_975.txt
- Pre biologic CD/OC017-1 pre treatment_base sub CR removed_85__X_-9973.31__Y_44994.4__Z_234.716__Time_970.txt
- Pre biologic CD/OC030-1 pre treatment_base sub CR removed_57__X_-10367.1__Y_36051.2__Z_-68.8__Time_642.txt
- Pre biologic CD/OC004-1 pre-treatment_BL sub CR removed_27__X_-20743.8__Y_2016.08__Z_-579.618__Time_307.txt
- Pre biologic CD/OC011 pre treatment_BL sub CR removed_48__X_-18301.2__Y_2329.51__Z_-3757.67__Time_551.txt
- Pre biologic CD/OC017-1 pre treatment_base sub CR removed_1__X_-9977.31__Y_44986.4__Z_237.858__Time_11.txt
- Pre biologic CD/OC011 pre treatment_BL sub CR removed_52__X_-18302.2__Y_2330.51__Z_-3757.83__Time_597.txt
[truncated: 508 more entries]
