# Supplementary material for: Raman spectroscopy accurately differentiates mucosal healing from non-healing and biochemical changes following biological therapy in inflammatory bowel disease
Source: PLoS One. 2021 Jun 2;16(6):e0252210. doi: 10.1371/journal.pone.0252210 (PMC8172032; doi:10.1371/journal.pone.0252210)
Supplement: S8 Dataset — (ZIP) [file pone.0252210.s010.zip › Pre biologic CD/OC004-1 pre-treatment_BL sub CR removed_35__X_-20746.8__Y_2017.08__Z_-580__Time_398.txt]

1714.767578	222.949509
1713.791016	24.543083
1712.814453	37.118309
1711.837891	88.600876
1710.860352	-78.492737
1709.882813	-13.683688
1708.905273	-49.448071
1707.926758	-41.119469
1706.949219	193.482849
1705.970703	81.007362
1704.992188	-174.813370
1704.013672	-252.698105
1703.034180	-53.820690
1702.054688	-156.258469
1701.075195	28.646193
1700.095703	27.325762
1699.116211	-26.433302
1698.135742	113.269066
1697.155273	-8.004269
1696.174805	24.043179
1695.194336	-113.939156
1694.212891	149.633942
1693.231445	101.596382
1692.250000	14.421986
1691.268555	277.772491
1690.287109	355.070770
1689.304688	281.072296
1688.322266	447.950104
1687.339844	591.542175
1686.356445	322.604492
1685.374023	539.641235
1684.390625	349.595978
1683.407227	453.399139
1682.423828	661.729309
1681.439453	511.137726
1680.455078	507.703949
1679.470703	914.821289
1678.486328	885.971375
1677.501953	791.238403
1676.516602	899.283813
1675.531250	912.132690
1674.545898	984.039124
1673.560547	966.096436
1672.574219	1004.494751
1671.588867	1348.969360
1670.602539	1417.529541
1669.615234	1574.185425
1668.628906	1548.070190
1667.641602	1429.517334
1666.654297	1579.530762
1665.666992	1740.541626
1664.679688	1771.930786
1663.691406	1880.631958
1662.703125	2024.169678
1661.714844	1786.298462
1660.726563	1980.942749
1659.738281	2077.834229
1658.749023	2294.256104
1657.759766	2277.855957
1656.770508	2063.201172
1655.781250	2044.891846
1654.791016	1637.810425
1653.800781	1821.352783
1652.810547	1703.504883
1651.820313	1813.486816
1650.829102	1492.631348
1649.838867	1394.295654
1648.847656	1320.051880
1647.856445	1468.095093
1646.864258	1148.637451
1645.873047	787.299438
1644.880859	785.530029
1643.888672	670.442749
1642.895508	597.849976
1641.903320	501.748077
1640.910156	453.375336
1639.916992	339.259186
1638.923828	283.401398
1637.930664	370.139862
1636.936523	232.904160
1635.942383	198.685394
1634.948242	248.961517
1633.954102	220.319031
1632.958984	252.406433
1631.964844	47.596081
1630.969727	87.859459
1629.973633	72.938240
1628.978516	116.037476
1627.982422	-35.493359
1626.987305	-65.845871
1625.991211	206.360352
1624.994141	194.544266
1623.998047	114.465256
1623.000977	-115.325508
1622.003906	83.379906
1621.006836	-96.256180
1620.008789	86.714325
1619.011719	387.831909
1618.013672	-17.392046
1617.015625	231.202728
1616.016602	62.454556
1615.018555	216.534882
1614.019531	53.166691
1613.020508	133.793747
1612.021484	206.536316
1611.022461	43.326317
1610.022461	181.596527
1609.022461	154.727493
1608.022461	12.600636
1607.022461	373.413849
1606.021484	278.418610
1605.020508	170.360077
1604.019531	174.881744
1603.018555	223.868378
1602.017578	34.721455
1601.015625	-2.661720
1600.013672	-24.369473
1599.011719	238.889557
1598.009766	7.937082
1597.006836	-107.969048
1596.003906	-223.870834
1595.000977	-0.165068
1593.998047	-71.743591
1592.995117	-46.730595
1591.991211	-68.785095
1590.987305	-33.468994
1589.983398	-290.502930
1588.979492	-156.147507
1587.974609	-11.491428
1586.969727	-65.167336
1585.964844	34.931549
1584.959961	226.144501
1583.955078	-67.552406
1582.949219	-22.483257
1581.943359	-21.805399
1580.937500	88.170319
1579.931641	200.611633
1578.924805	-108.833939
1577.917969	-46.044849
1576.911133	16.620466
1575.904297	-17.102631
1574.897461	243.009567
1573.889648	42.609306
1572.881836	135.985886
1571.874023	-20.328201
1570.866211	-111.712532
1569.857422	-10.899808
1568.848633	63.779793
1567.839844	-33.099018
1566.831055	-52.153870
1565.822266	-92.084351
1564.812500	111.853127
1563.802734	-47.705959
1562.792969	-20.522560
1561.783203	79.154137
1560.772461	173.471786
1559.761719	309.107513
1558.750977	-172.368332
1557.740234	27.820646
1556.729492	-70.170181
1555.717773	51.934422
1554.706055	-56.643597
1553.694336	173.898743
1552.682617	36.603729
1551.669922	134.758011
1550.657227	49.011974
1549.644531	252.927567
1548.631836	146.233780
1547.619141	-131.225082
1546.605469	4.966142
1545.591797	66.001640
1544.578125	209.574463
1543.564453	35.143341
1542.549805	2.720760
1541.535156	305.923462
1540.520508	128.583374
1539.505859	0.232625
1538.490234	47.300350
1537.475586	166.472977
1536.459961	138.391983
1535.444336	-101.321907
1534.427734	270.097961
1533.412109	293.166382
1532.395508	96.973183
1531.378906	202.253983
1530.362305	103.800102
1529.344727	108.284035
1528.328125	264.594055
1527.310547	11.274055
1526.292969	131.214752
1525.274414	-70.773994
1524.256836	200.685547
1523.238281	212.036743
1522.219727	9.755989
1521.200195	386.036560
1520.181641	70.410614
1519.162109	60.670334
1518.142578	17.391335
1517.123047	115.318520
1516.103516	94.904808
1515.083008	53.810760
1514.062500	25.444643
1513.041992	-56.951447
1512.021484	122.363647
1511.000977	19.199459
1509.979492	-76.362991
1508.958008	181.967163
1507.936523	-180.546356
1506.914063	79.998520
1505.892578	-33.933582
1504.870117	136.525772
1503.847656	-26.308420
1502.825195	-120.023827
1501.801758	101.198196
1500.778320	-51.648216
1499.754883	-71.420197
1498.731445	-81.058838
1497.708008	14.113941
1496.683594	-215.807220
1495.659180	-325.518951
1494.634766	-128.406586
1493.610352	283.289124
1492.585938	91.415329
1491.560547	75.851433
1490.535156	-100.788002
1489.509766	190.047348
1488.483398	250.771896
1487.458008	71.351387
1486.431641	292.718536
1485.405273	222.912216
1484.377930	561.332947
1483.351563	557.646484
1482.324219	666.090576
1481.296875	544.871521
1480.269531	637.794739
1479.241211	671.943054
1478.213867	751.883484
1477.185547	918.325684
1476.157227	847.690430
1475.127930	965.468445
1474.099609	1006.739136
1473.070313	1261.758667
1472.041016	1417.322876
1471.011719	1374.249146
1469.981445	1697.485107
1468.952148	1776.328613
1467.921875	1715.176636
1466.891602	2083.697998
1465.860352	2220.645264
1464.830078	2362.572021
1463.798828	2405.258789
1462.767578	2574.895020
1461.735352	2536.106201
1460.704102	2667.438477
1459.671875	2499.055664
1458.639648	2614.987549
1457.607422	2824.719971
1456.575195	2811.035400
1455.541992	2881.005859
1454.508789	2983.872803
1453.475586	2954.802246
1452.442383	2852.187012
1451.408203	3091.724854
1450.375000	2935.836426
1449.340820	3284.122803
1448.305664	3006.579834
1447.271484	3154.583496
1446.236328	3067.017822
1445.202148	3164.264893
1444.166016	3038.706787
1443.130859	3059.949463
1442.095703	2901.558350
1441.059570	2824.129395
1440.023438	2729.019775
1438.986328	2755.266846
1437.950195	2892.718018
1436.913086	2633.348145
1435.875977	2331.134033
1434.838867	2238.691650
1433.801758	2050.322021
1432.763672	1637.305786
1431.725586	1651.069458
1430.687500	1346.839600
1429.649414	1133.579102
1428.611328	1023.845764
1427.572266	1133.573608
1426.533203	928.069946
1425.494141	584.008484
1424.454102	560.195618
1423.415039	385.229797
1422.375000	631.082886
1421.334961	561.990662
1420.293945	354.425537
1419.253906	265.327423
1418.212891	370.106995
1417.171875	542.821106
1416.130859	426.129822
1415.088867	367.364105
1414.046875	155.236893
1413.004883	282.702271
1411.962891	327.188782
1410.920898	243.507889
1409.877930	353.385162
1408.834961	279.853607
1407.791992	271.707092
1406.749023	434.381897
1405.706055	99.897423
1404.662109	194.846603
1403.618164	-43.985878
1402.574219	304.487640
1401.529297	138.578979
1400.484375	193.513046
1399.440430	93.030075
1398.394531	353.631836
1397.349609	481.356964
1396.303711	253.229156
1395.258789	270.813721
1394.212891	-87.290192
1393.166016	38.152596
1392.120117	356.421753
1391.073242	269.080627
1390.026367	149.317154
1388.979492	59.706043
1387.931641	237.874252
1386.884766	-186.710922
1385.836914	96.617096
1384.789063	-150.104691
1383.740234	-184.194351
1382.692383	-228.164886
1381.643555	-87.161598
1380.594727	-213.406708
1379.544922	-89.786415
1378.496094	56.356419
1377.446289	-189.403183
1376.396484	89.142761
1375.346680	63.246422
1374.296875	87.350342
1373.246094	186.350006
1372.195313	123.321083
1371.144531	-81.687492
1370.092773	206.999283
1369.041992	4.754325
1367.990234	-202.297958
1366.938477	29.242680
1365.886719	83.971901
1364.833984	9.296525
1363.781250	126.436729
1362.728516	79.374817
1361.675781	214.081329
1360.623047	264.257263
1359.569336	48.382095
1358.515625	205.704636
1357.461914	151.751953
1356.408203	60.652660
1355.353516	566.096497
1354.298828	462.738037
1353.244141	401.765320
1352.189453	472.554901
1351.133789	319.958954
1350.078125	544.859985
1349.022461	754.890259
1347.966797	692.007263
1346.911133	639.191833
1345.854492	946.135620
1344.797852	675.303162
1343.741211	640.224243
1342.683594	979.534851
1341.626953	1043.766479
1340.569336	986.682373
1339.511719	974.328552
1338.453125	1177.540649
1337.395508	1086.161621
1336.336914	1183.063843
1335.278320	1059.782837
1334.218750	1072.754517
1333.160156	967.111633
1332.100586	970.446045
1331.041016	1317.607422
1329.981445	1019.505737
1328.920898	1186.311523
1327.861328	1167.843750
1326.800781	996.324341
1325.740234	876.869629
1324.678711	1258.880859
1323.618164	1137.195679
1322.556641	1060.104980
1321.495117	1276.845581
1320.432617	1130.907227
1319.371094	1266.374268
1318.308594	1199.661499
1317.246094	1367.339478
1316.182617	1320.587158
1315.120117	1131.031250
1314.056641	1271.858765
1312.993164	1390.571167
1311.929688	1452.699097
1310.865234	1261.271729
1309.801758	1422.113525
1308.737305	1085.783691
1307.671875	1345.246826
1306.607422	1213.519897
1305.541992	1261.523926
1304.476563	1437.505371
1303.411133	1502.877319
1302.345703	1440.504395
1301.279297	1255.379272
1300.212891	1633.132446
1299.146484	1465.462524
1298.080078	1440.424805
1297.012695	1442.512695
1295.945313	1353.867920
1294.877930	1388.092896
1293.810547	1302.165039
1292.743164	1375.848999
1291.674805	1044.874512
1290.606445	1327.228516
1289.537109	976.992615
1288.468750	1068.240356
1287.399414	1282.077515
1286.330078	969.127197
1285.260742	896.477905
1284.191406	941.509277
1283.121094	905.809143
1282.050781	889.800903
1280.980469	1099.059326
1279.909180	1034.252563
1278.838867	935.315735
1277.767578	868.301208
1276.696289	1072.838989
1275.624023	1074.445068
1274.552734	958.811462
1273.480469	921.507019
1272.408203	1121.290039
1271.335938	1110.994995
1270.262695	990.878296
1269.189453	1000.297729
1268.116211	1263.657837
1267.042969	1021.783264
1265.968750	1219.282349
1264.894531	960.584656
1263.820313	1336.190430
1262.746094	1109.414429
1261.671875	1072.954102
1260.596680	1187.683838
1259.521484	1173.274902
1258.446289	1112.641479
1257.370117	1015.556458
1256.293945	1052.503418
1255.218750	994.539978
1254.141602	1019.409973
1253.065430	1151.399292
1251.988281	886.793640
1250.911133	1174.527588
1249.833984	1060.905762
1248.756836	1124.873901
1247.678711	1174.267334
1246.600586	1286.868164
1245.522461	1124.889282
1244.444336	960.588623
1243.365234	1039.266724
1242.286133	918.830322
1241.207031	1080.088013
1240.127930	792.284180
1239.047852	1108.855957
1237.967773	869.745300
1236.887695	594.379883
1235.807617	896.306641
1234.726563	999.310669
1233.645508	796.876587
1232.564453	938.666565
1231.483398	700.020447
1230.401367	713.412842
1229.319336	625.093933
1228.237305	858.846924
1227.155273	792.335999
1226.072266	570.967346
1224.990234	722.325134
1223.907227	527.684753
1222.823242	545.960327
1221.740234	699.634399
1220.656250	406.001923
1219.572266	528.205566
1218.488281	495.698517
1217.403320	342.400787
1216.318359	428.275391
1215.233398	658.984497
1214.148438	426.040009
1213.063477	429.725220
1211.977539	443.040100
1210.891602	492.516205
1209.805664	715.620422
1208.718750	477.987518
1207.631836	510.469391
1206.544922	480.236115
1205.458008	539.153137
1204.371094	535.367126
1203.283203	476.143677
1202.195313	373.559418
1201.107422	249.313797
1200.018555	257.482880
1198.929688	145.270416
1197.840820	-72.807701
1196.751953	74.828949
1195.663086	-25.374985
1194.573242	-84.704880
1193.483398	-64.724327
1192.393555	34.512375
1191.302734	-5.722615
1190.211914	100.555145
1189.121094	137.075592
1188.030273	123.093109
1186.939453	13.026139
1185.847656	-399.490021
1184.755859	-295.937378
1183.664063	-34.145454
1182.571289	-65.176323
1181.479492	35.641750
1180.386719	-194.524933
1179.292969	66.738152
1178.200195	212.784805
1177.106445	104.715607
1176.012695	205.026733
1174.918945	257.322418
1173.824219	206.556976
1172.730469	311.341705
1171.635742	229.320694
1170.540039	343.461395
1169.445313	278.057281
1168.349609	270.000153
1167.253906	-15.509023
1166.158203	241.693832
1165.061523	-41.459820
1163.965820	-99.952011
1162.869141	49.335049
1161.771484	363.265503
1160.674805	230.433075
1159.577148	560.716919
1158.479492	234.382248
1157.381836	518.998718
1156.283203	505.170288
1155.184570	565.197693
1154.085938	384.254211
1152.987305	10.180948
1151.887695	291.671600
1150.789063	72.501213
1149.689453	129.704102
1148.588867	8.129164
1147.489258	53.221981
1146.388672	191.047729
1145.288086	81.156227
1144.186523	61.645103
1143.085938	-15.052954
1141.984375	134.161880
1140.882813	31.121141
1139.781250	56.422337
1138.678711	86.362053
1137.576172	332.459717
1136.473633	243.322647
1135.371094	491.452820
1134.267578	292.863434
1133.164063	469.431793
1132.060547	586.470459
1130.957031	679.624207
1129.852539	789.239868
1128.748047	841.771545
1127.643555	898.924561
1126.538086	896.664856
1125.433594	951.209656
1124.328125	936.891113
1123.221680	1078.869507
1122.116211	967.200562
1121.009766	772.579285
1119.903320	840.798523
1118.796875	584.546326
1117.690430	614.713928
1116.583008	703.925110
1115.475586	558.781799
1114.368164	546.067871
1113.259766	490.692230
1112.151367	619.657532
1111.042969	512.105103
1109.934570	371.426544
1108.825195	807.188721
1107.716797	706.481140
1106.606445	964.668579
1105.497070	844.898010
1104.387695	630.677795
1103.277344	916.764099
1102.166992	917.148865
1101.055664	688.635132
1099.945313	863.419067
1098.833984	851.771667
1097.721680	715.107910
1096.610352	828.243713
1095.498047	554.834473
1094.385742	884.505615
1093.273438	1025.547607
1092.161133	914.516602
1091.047852	772.854004
1089.934570	904.183655
1088.821289	1025.972046
1087.707031	811.238586
1086.593750	897.581726
1085.479492	967.349548
1084.364258	823.096252
1083.250000	899.776184
1082.134766	814.223389
1081.019531	853.156372
1079.903320	776.922485
1078.788086	991.837952
1077.671875	800.472961
1076.555664	724.145752
1075.439453	934.067261
1074.322266	620.702148
1073.205078	649.857056
1072.087891	596.885559
1070.969727	438.396820
1069.852539	345.573029
1068.734375	348.816132
1067.615234	766.663269
1066.497070	542.552673
1065.377930	639.300354
1064.258789	714.904724
1063.139648	722.573181
1062.019531	940.799622
1060.900391	620.844910
1059.779297	733.690430
1058.659180	556.521362
1057.538086	786.184814
1056.417969	454.795288
1055.295898	483.383057
1054.174805	542.328735
1053.052734	190.157166
1051.930664	438.263763
1050.808594	389.764221
1049.686523	422.979218
1048.563477	472.506470
1047.440430	347.044128
1046.317383	349.928589
1045.193359	299.179504
1044.069336	19.997007
1042.945313	274.707764
1041.821289	543.298584
1040.696289	418.056824
1039.572266	379.083252
1038.447266	444.930542
1037.321289	331.501648
1036.195313	43.590397
1035.070313	379.492371
1033.943359	191.797546
1032.817383	497.337006
1031.690430	430.700928
1030.563477	340.888031
1029.436523	390.623505
1028.308594	117.367012
1027.181641	27.835672
1026.052734	-52.332726
1024.924805	236.826706
1023.796875	-47.531036
1022.667969	-48.533936
1021.538086	-316.345337
1020.409180	-124.596466
1019.279297	-327.186188
1018.149414	6.059371
1017.019531	-64.173767
1015.889648	-48.539406
1014.758789	194.252838
1013.627930	-56.459396
1012.497070	374.000092
1011.365234	301.832092
1010.233398	505.287964
1009.101563	222.670898
1007.969727	368.381622
1006.836914	643.669983
1005.704102	1289.005737
1004.571289	1661.270142
1003.438477	2516.654785
1002.304688	2692.193115
1001.170898	1747.000977
1000.037109	1202.039429
998.902344	544.258057
997.767578	244.827026
996.632813	21.838272
995.498047	348.407166
994.362305	139.575378
993.226563	-50.581196
992.090820	133.134720
990.955078	-146.614761
989.818359	83.394035
988.681641	-11.566347
987.544922	131.002045
986.407227	262.110260
985.269531	-159.495041
984.131836	-23.497601
982.994141	-186.712158
981.855469	152.052383
980.716797	-128.205963
979.578125	-60.794209
978.439453	232.136841
977.299805	306.620422
976.160156	-11.906644
975.020508	72.096085
973.879883	298.677734
972.739258	293.274597
971.598633	359.233673
970.458008	113.020966
969.316406	144.867676
968.175781	287.031952
967.033203	289.310638
965.891602	-79.897636
964.749023	344.814056
963.606445	122.849251
962.463867	139.575989
961.320313	89.991684
960.177734	324.742767
959.033203	323.581879
957.889648	233.269516
956.745117	90.501328
955.600586	229.556396
954.456055	215.370773
953.311523	144.157806
952.166016	224.138290
951.020508	471.215454
949.875000	132.979462
948.728516	69.403305
947.582031	111.166969
946.435547	219.350616
945.289063	224.858566
944.141602	-153.161942
942.994141	190.722107
941.846680	313.184387
940.698242	262.305969
939.550781	312.027649
938.402344	129.213013
937.252930	343.502747
936.104492	101.832565
934.955078	190.996506
933.805664	373.734467
932.655273	335.542206
931.504883	49.237320
930.354492	13.760413
929.204102	142.413361
928.052734	54.916882
926.902344	290.805389
925.750977	-85.310814
924.598633	16.626202
923.446289	-8.676844
922.294922	-29.256041
921.141602	177.663712
919.989258	107.382744
918.835938	237.245117
917.682617	-112.096207
916.529297	-138.623260
915.375000	-110.485611
914.220703	42.642925
913.066406	123.233246
911.911133	-72.864014
910.756836	119.169861
909.601563	-117.352661
908.445313	38.629292
907.290039	106.275269
906.133789	-32.187614
904.977539	-319.979645
903.820313	-70.650131
902.664063	38.287384
901.506836	-17.962713
900.348633	84.398262
899.191406	-247.661652
898.033203	51.800690
896.875000	-51.379559
895.716797	-312.685547
894.557617	54.779156
893.398438	-72.824669
892.239258	118.379082
891.079102	327.685364
889.919922	82.989807
888.759766	68.859802
887.598633	-96.418350
886.438477	-89.980927
885.277344	203.146057
884.115234	209.713593
882.954102	180.276169
881.791992	171.241699
880.629883	220.914047
879.467773	248.104309
878.304688	331.701538
877.141602	507.702576
875.978516	192.684036
874.815430	429.576019
873.651367	342.242279
872.487305	144.726166
871.323242	253.389282
870.158203	197.837601
868.993164	311.047821
867.828125	305.074860
866.663086	341.862274
865.497070	338.223053
864.331055	321.139526
863.165039	261.414581
861.998047	284.853394
860.832031	341.980652
859.664063	437.278198
858.497070	433.789764
857.329102	419.104187
856.161133	496.410522
854.993164	726.195129
853.825195	635.233398
852.656250	629.504456
851.487305	780.652283
850.317383	588.911804
849.148438	430.840759
847.978516	568.459534
846.808594	504.478729
845.637695	556.910461
844.466797	432.488739
843.295898	390.879700
842.125000	147.931091
840.953125	258.412811
839.781250	400.100098
838.609375	74.489174
837.437500	269.687683
836.264648	399.953674
835.091797	355.865448
833.917969	403.302063
832.745117	441.715088
831.571289	399.686768
830.397461	382.155029
829.222656	560.893433
828.047852	661.398804
826.873047	440.648102
825.698242	264.503357
824.522461	315.714539
823.346680	132.817993
822.170898	99.183563
820.995117	205.788651
819.818359	53.930061
818.641602	-57.890507
817.463867	59.496761
816.287109	132.206421
815.109375	82.407219
813.931641	-112.060623
812.752930	98.162064
811.574219	-14.199348
810.395508	266.776520
809.216797	60.845150
808.037109	41.498413
806.857422	-29.057085
805.677734	-110.815613
804.498047	-88.333824
803.317383	-23.826950
802.136719	53.822601
800.955078	-214.784027
799.774414	-139.631500
798.592773	15.167847
797.411133	-122.880798
796.228516	-402.856018
795.045898	-93.441589
793.863281	-194.156097
792.680664	-175.375412
791.497070	-172.256302
790.313477	-87.385834
789.129883	-195.256714
787.946289	15.392380
786.761719	97.482826
785.577148	-123.612450
784.391602	123.992767
783.207031	274.061249
782.021484	79.133095
780.835938	107.303040
779.649414	93.336220
778.462891	280.193085
777.276367	151.067871
776.089844	50.547474
774.902344	382.481110
773.714844	21.295172
772.527344	149.834824
771.338867	481.060699
770.151367	73.360977
768.962891	75.712151
767.773438	337.967438
766.584961	192.352127
765.395508	145.789734
764.205078	365.583160
763.015625	153.601410
761.825195	335.603699
760.634766	466.775208
759.443359	659.364075
758.252930	464.602051
757.061523	245.621155
755.869141	389.397308
754.677734	361.544159
753.485352	441.273651
752.292969	452.751282
751.100586	240.078766
749.907227	185.522232
748.713867	271.407990
747.520508	284.732697
746.326172	324.299835
745.131836	245.295685
743.937500	547.910706
742.743164	427.083435
741.547852	255.822739
740.352539	312.538300
739.156250	64.575012
737.960938	42.337379
736.764648	219.386978
735.568359	-15.367864
734.371094	54.265720
733.174805	252.981934
731.977539	-7.950477
730.779297	-1.871198
729.582031	-6.736098
728.383789	331.713989
727.185547	346.452545
725.986328	85.795998
724.787109	155.241364
723.587891	229.048935
722.388672	256.986847
721.188477	516.410767
719.988281	553.079529
718.788086	535.216370
717.587891	417.040619
716.386719	525.867126
715.185547	438.417358
713.983398	431.762177
712.782227	287.853210
711.580078	394.745667
710.377930	316.465210
709.174805	98.897179
707.971680	27.465376
706.768555	258.853424
705.565430	211.598343
704.361328	282.018921
703.157227	32.668968
701.953125	233.893616
700.748047	150.245865
699.543945	253.787262
698.338867	229.167236
697.132813	354.681610
695.926758	-89.006409
694.720703	10.780890
693.514648	-84.782959
692.308594	-38.989601
691.101563	-179.738281
689.894531	-146.614166
688.686523	138.381485
687.478516	4.736648
686.270508	-87.453529
685.062500	-205.434235
683.854492	-37.021416
682.645508	-0.708104
681.436523	-109.403969
680.226563	-61.887974
679.016602	-72.688423
677.806641	-78.973671
676.596680	-2.815080
675.386719	-80.185051
674.175781	30.904467
672.963867	204.847198
671.752930	-12.603547
670.541016	111.845207
669.329102	154.234406
668.117188	-75.583008
666.904297	-60.994350
665.691406	14.194489
664.478516	35.460537
663.265625	-148.321762
662.051758	138.683121
660.837891	181.733078
659.623047	119.085281
658.409180	-165.701508
657.194336	116.898270
655.979492	88.858124
654.763672	-100.872604
653.547852	-92.274338
652.332031	8.904812
651.116211	-15.004666
649.899414	42.825199
648.682617	197.374893
647.465820	151.466232
646.249023	195.763077
645.031250	310.808716
643.813477	535.237366
642.594727	460.287262
641.376953	316.203033
640.158203	324.427399
638.939453	123.724380
637.719727	249.250412
636.500000	107.793098
635.280273	-6.261504
634.060547	295.689087
632.839844	10.715934
631.619141	-28.041763
630.398438	33.266911
629.176758	18.588076
627.955078	0.834071
626.733398	410.960938
625.511719	408.199280
624.289063	354.984375
623.066406	122.706276
621.843750	285.574738
620.620117	316.313232
619.397461	225.648666
618.172852	56.361164
616.949219	18.209360
615.724609	-132.977158
614.500000	-82.705429
613.275391	12.633690
612.050781	-93.026329
610.825195	-158.088776
609.599609	-133.513840
608.373047	23.230236
607.146484	0.008178
605.919922	140.724487
604.693359	94.894470
