# Supplementary material for: Raman spectroscopy accurately differentiates mucosal healing from non-healing and biochemical changes following biological therapy in inflammatory bowel disease
Source: PLoS One. 2021 Jun 2;16(6):e0252210. doi: 10.1371/journal.pone.0252210 (PMC8172032; doi:10.1371/journal.pone.0252210)
Supplement: S8 Dataset — (ZIP) [file pone.0252210.s010.zip › Pre biologic CD/OC010-1 pre treatment_BL sub CR removed_45__X_-8950.64__Y_1566.51__Z_-3686.42__Time_513.txt]

1714.656250	-66.347961
1713.679688	80.020805
1712.703125	-53.541561
1711.725586	-35.908516
1710.749023	-43.993027
1709.771484	40.197109
1708.792969	-11.095572
1707.815430	-4.751228
1706.836914	-82.742294
1705.858398	-81.557068
1704.879883	-27.946903
1703.901367	-18.234716
1702.922852	-54.993633
1701.943359	43.771633
1700.963867	-176.652863
1699.983398	121.014709
1699.003906	40.888821
1698.023438	211.377808
1697.042969	183.438965
1696.062500	114.902885
1695.082031	112.701767
1694.100586	331.700592
1693.120117	320.646912
1692.137695	287.846619
1691.156250	334.891907
1690.174805	376.355377
1689.192383	521.620667
1688.209961	351.979004
1687.227539	182.323807
1686.244141	532.485962
1685.261719	522.717712
1684.278320	547.582031
1683.294922	716.356262
1682.311523	589.516235
1681.327148	358.977783
1680.342773	727.709229
1679.358398	737.154907
1678.374023	792.061646
1677.389648	871.144470
1676.404297	695.095337
1675.418945	881.093811
1674.433594	862.628845
1673.448242	831.242737
1672.461914	747.068420
1671.475586	992.789368
1670.489258	930.699463
1669.502930	1044.358032
1668.516602	959.299011
1667.529297	1129.557617
1666.541992	1271.047241
1665.554688	1344.001831
1664.566406	1237.036377
1663.579102	1321.648071
1662.590820	1494.247681
1661.602539	1245.837769
1660.614258	1316.161621
1659.625000	1355.218384
1658.635742	1471.684326
1657.647461	1591.384766
1656.657227	1319.684570
1655.667969	1477.642212
1654.677734	1199.403931
1653.688477	1078.079590
1652.697266	1105.558228
1651.707031	1152.211304
1650.716797	710.259644
1649.725586	631.349854
1648.734375	508.194641
1647.743164	747.808044
1646.750977	493.867157
1645.759766	391.288727
1644.767578	202.242035
1643.775391	375.675842
1642.783203	267.229309
1641.790039	16.948284
1640.796875	70.882484
1639.803711	-48.669247
1638.810547	38.208683
1637.817383	291.822021
1636.823242	105.680382
1635.829102	-40.204155
1634.834961	-27.277088
1633.840820	-235.035049
1632.845703	-239.267319
1631.850586	-192.842789
1630.855469	-87.902779
1629.860352	-282.485352
1628.865234	-157.942352
1627.869141	-1.297075
1626.873047	66.426537
1625.876953	-15.212159
1624.880859	8.933840
1623.883789	4.705709
1622.887695	114.056953
1621.890625	329.008606
1620.892578	523.380188
1619.895508	431.905457
1618.897461	317.351196
1617.899414	182.353348
1616.901367	326.147980
1615.903320	215.814804
1614.904297	-51.412571
1613.906250	-53.116882
1612.907227	-146.151535
1611.907227	57.587402
1610.908203	-107.940010
1609.908203	-50.197182
1608.908203	-2.540971
1607.908203	129.330963
1606.908203	-13.465601
1605.907227	19.629883
1604.906250	89.738113
1603.905273	128.770538
1602.904297	123.651253
1601.903320	56.084618
1600.901367	7.190250
1599.899414	136.464783
1598.897461	38.523594
1597.895508	-79.991554
1596.892578	-83.174805
1595.889648	49.786583
1594.886719	156.829269
1593.883789	2.901667
1592.880859	-98.496040
1591.876953	-97.803398
1590.873047	-15.981325
1589.869141	55.572014
1588.865234	98.590355
1587.860352	100.046173
1586.855469	255.532593
1585.850586	225.999313
1584.845703	397.342407
1583.839844	388.935516
1582.834961	487.480682
1581.829102	354.265869
1580.823242	455.610291
1579.816406	515.353210
1578.810547	481.429504
1577.803711	517.875366
1576.796875	520.542175
1575.790039	351.556244
1574.782227	372.570160
1573.775391	318.186615
1572.767578	487.448730
1571.759766	357.727692
1570.750977	402.191193
1569.743164	441.425720
1568.734375	542.979736
1567.725586	517.206421
1566.716797	636.816101
1565.707031	714.801270
1564.697266	764.151062
1563.687500	720.002197
1562.677734	712.122192
1561.667969	706.760315
1560.657227	639.083069
1559.647461	807.261292
1558.636719	682.364258
1557.625000	521.134583
1556.614258	743.308655
1555.602539	685.501465
1554.590820	676.789490
1553.579102	649.812805
1552.567383	767.666626
1551.554688	758.495300
1550.541992	718.110840
1549.529297	662.049438
1548.516602	773.955872
1547.502930	603.764404
1546.490234	438.619293
1545.476563	516.326355
1544.462891	637.729004
1543.448242	368.728973
1542.434570	422.520813
1541.419922	499.315521
1540.405273	410.596558
1539.390625	507.552216
1538.375000	304.838928
1537.359375	409.038971
1536.343750	211.101852
1535.328125	116.168594
1534.312500	157.692886
1533.295898	175.736084
1532.280273	242.479401
1531.262695	100.183060
1530.246094	199.866486
1529.229492	124.062126
1528.211914	230.866974
1527.194336	151.949509
1526.176758	150.006927
1525.159180	132.333267
1524.140625	-106.926094
1523.122070	47.241802
1522.103516	69.864899
1521.084961	76.747650
1520.065430	-1.521750
1519.046875	87.018646
1518.027344	116.103889
1517.006836	114.031364
1515.987305	67.980072
1514.966797	-6.617974
1513.947266	-50.682854
1512.925781	-56.542984
1511.905273	-13.947858
1510.884766	-143.616318
1509.863281	-34.956776
1508.841797	-152.381607
1507.820313	-164.934006
1506.797852	-80.378311
1505.776367	-57.693031
1504.753906	-27.654846
1503.731445	-172.183701
1502.708008	-150.465500
1501.685547	-182.853699
1500.662109	-197.629791
1499.638672	-292.079163
1498.615234	-133.414627
1497.591797	-144.025696
1496.567383	-152.398087
1495.542969	-163.639694
1494.518555	-180.304642
1493.494141	-51.536793
1492.468750	20.617872
1491.443359	153.769928
1490.417969	135.805176
1489.392578	58.786259
1488.367188	144.956635
1487.340820	133.745056
1486.314453	175.851013
1485.288086	207.432327
1484.261719	333.126434
1483.234375	483.975677
1482.207031	445.713287
1481.179688	751.462341
1480.152344	664.144897
1479.125000	367.554108
1478.096680	598.360413
1477.068359	887.398438
1476.040039	880.529053
1475.011719	825.002869
1473.982422	1120.628296
1472.953125	1087.447510
1471.923828	1186.379150
1470.894531	1226.485840
1469.864258	1518.189575
1468.834961	1450.874512
1467.804688	1752.088867
1466.774414	1920.719482
1465.743164	1842.445679
1464.712891	1962.229614
1463.681641	2254.507080
1462.650391	2256.825684
1461.618164	2403.682861
1460.586914	2265.871094
1459.554688	2399.545898
1458.522461	2553.263916
1457.490234	2455.480713
1456.458008	2316.946533
1455.424805	2634.860840
1454.391602	2475.662598
1453.358398	2590.192627
1452.325195	2737.450684
1451.291016	2957.955322
1450.256836	3056.567627
1449.222656	3056.172852
1448.188477	2987.231934
1447.154297	3092.898438
1446.119141	2838.839355
1445.083984	2577.151855
1444.048828	2608.998779
1443.013672	2440.816162
1441.977539	2371.213135
1440.941406	2362.215088
1439.905273	2282.304443
1438.869141	2197.258789
1437.832031	2071.682617
1436.795898	1971.348022
1435.758789	1896.202026
1434.720703	1631.538818
1433.683594	1624.502441
1432.645508	1135.138916
1431.608398	1443.581909
1430.569336	1113.291016
1429.531250	1113.626831
1428.493164	949.933350
1427.454102	773.624390
1426.415039	816.713562
1425.375977	678.228577
1424.335938	668.285522
1423.296875	476.900513
1422.256836	376.244629
1421.215820	386.415833
1420.175781	389.030975
1419.135742	285.885620
1418.094727	192.825165
1417.053711	336.367126
1416.011719	303.701569
1414.970703	79.893440
1413.928711	102.646835
1412.886719	140.495758
1411.844727	-20.253017
1410.802734	-140.689194
1409.759766	-183.162735
1408.716797	-82.376198
1407.673828	-59.456509
1406.630859	1.170538
1405.586914	24.141399
1404.542969	-226.451889
1403.499023	-25.135828
1402.455078	20.595272
1401.411133	382.459961
1400.366211	450.783295
1399.321289	135.509354
1398.276367	-76.758736
1397.230469	302.654877
1396.185547	258.522400
1395.139648	159.369675
1394.093750	82.906677
1393.046875	159.326065
1392.000977	225.829651
1390.954102	67.112930
1389.907227	96.285591
1388.860352	-82.107277
1387.812500	22.367546
1386.765625	89.432854
1385.717773	11.557550
1384.669922	-81.143707
1383.621094	-61.202209
1382.573242	26.367147
1381.524414	-273.214844
1380.475586	41.957623
1379.425781	29.988413
1378.376953	148.038879
1377.327148	-53.330318
1376.277344	112.424431
1375.227539	-78.525650
1374.176758	109.949188
1373.126953	-73.078621
1372.076172	-171.079285
1371.025391	-19.551403
1369.973633	-79.774918
1368.922852	-82.448647
1367.871094	42.120480
1366.819336	144.416275
1365.766602	0.311604
1364.714844	25.794317
1363.662109	43.989410
1362.609375	-2.319588
1361.556641	8.830592
1360.502930	-119.131851
1359.450195	116.309792
1358.396484	11.194299
1357.341797	142.504791
1356.288086	100.010422
1355.233398	164.600616
1354.178711	209.514648
1353.124023	-60.815083
1352.069336	56.606251
1351.013672	-113.809471
1349.958984	100.848335
1348.903320	270.966400
1347.846680	542.965698
1346.791016	621.607727
1345.734375	804.609497
1344.677734	727.416626
1343.621094	824.034912
1342.563477	933.237000
1341.506836	799.806030
1340.449219	1048.196289
1339.391602	855.834229
1338.333008	995.630676
1337.275391	1125.721313
1336.216797	780.735535
1335.158203	787.568542
1334.098633	807.012451
1333.040039	750.022095
1331.980469	819.432739
1330.920898	876.701538
1329.861328	647.435059
1328.800781	564.335510
1327.740234	795.344604
1326.679688	591.701294
1325.619141	536.595886
1324.558594	437.317017
1323.497070	837.042480
1322.435547	836.973999
1321.374023	817.414795
1320.312500	706.827087
1319.250000	865.407837
1318.187500	819.474792
1317.125000	734.361084
1316.062500	782.651733
1314.999023	678.358826
1313.935547	606.393616
1312.872070	896.843811
1311.808594	800.723877
1310.745117	820.626343
1309.680664	562.564087
1308.616211	752.827698
1307.551758	702.087585
1306.486328	700.813171
1305.420898	901.478699
1304.355469	809.646118
1303.290039	838.565613
1302.224609	786.587036
1301.158203	548.082886
1300.091797	526.137390
1299.025391	661.650940
1297.958984	502.610840
1296.891602	405.251526
1295.824219	205.050629
1294.756836	446.954285
1293.689453	573.638977
1292.621094	263.791840
1291.553711	562.591492
1290.485352	584.367798
1289.416016	478.856140
1288.347656	253.489716
1287.278320	442.592438
1286.208984	394.153412
1285.139648	270.001068
1284.069336	391.008240
1283.000000	455.842285
1281.929688	506.156921
1280.858398	267.842438
1279.788086	445.795441
1278.716797	616.520203
1277.645508	386.234406
1276.574219	637.956604
1275.502930	459.465973
1274.430664	589.204834
1273.358398	423.371613
1272.286133	743.968933
1271.213867	864.296448
1270.140625	909.032288
1269.067383	975.882813
1267.994141	862.225586
1266.920898	1149.010498
1265.846680	825.836975
1264.773438	1003.027466
1263.699219	1377.837158
1262.624023	1123.536255
1261.549805	1188.831421
1260.474609	1022.695862
1259.399414	1232.021240
1258.324219	1185.581177
1257.248047	1195.310059
1256.172852	1151.576904
1255.096680	1044.686401
1254.019531	1171.629517
1252.943359	1298.622192
1251.866211	1060.723633
1250.789063	1260.873047
1249.711914	1147.316650
1248.634766	1150.612549
1247.556641	1251.238403
1246.478516	1111.307861
1245.400391	1248.517334
1244.321289	1106.393066
1243.243164	1144.125732
1242.164063	977.957642
1241.084961	1217.344727
1240.004883	1046.522949
1238.925781	1361.141968
1237.845703	1294.804810
1236.765625	1095.151367
1235.684570	1157.537354
1234.604492	1292.670410
1233.523438	1401.131470
1232.442383	1274.524292
1231.360352	1339.416382
1230.279297	1181.460693
1229.197266	1309.373901
1228.115234	1272.616211
1227.032227	1022.888306
1225.950195	1228.261597
1224.867188	908.521423
1223.784180	1063.064575
1222.701172	837.843567
1221.617188	934.322571
1220.533203	921.975403
1219.449219	781.536865
1218.365234	682.231812
1217.280273	471.841949
1216.195313	568.270874
1215.110352	341.065918
1214.025391	579.881775
1212.940430	582.029419
1211.854492	521.414490
1210.768555	528.348145
1209.681641	385.703735
1208.595703	513.168579
1207.508789	507.939270
1206.421875	709.965698
1205.334961	357.576691
1204.247070	371.524475
1203.160156	474.532043
1202.072266	322.164825
1200.983398	172.218369
1199.895508	99.299858
1198.806641	115.401230
1197.717773	-44.223217
1196.628906	-211.065750
1195.539063	-204.739532
1194.449219	-167.236084
1193.359375	-67.326859
1192.269531	-195.875061
1191.179688	-324.454773
1190.088867	-268.076843
1188.998047	-86.922646
1187.907227	-83.642311
1186.815430	-198.094467
1185.723633	-334.198395
1184.631836	112.778740
1183.540039	-6.751546
1182.448242	-193.497757
1181.355469	-212.402771
1180.262695	-37.212303
1179.169922	-1.244086
1178.076172	5.837142
1176.982422	118.213860
1175.888672	38.784283
1174.794922	311.308990
1173.700195	360.914978
1172.606445	125.505074
1171.511719	258.632202
1170.416016	171.439575
1169.321289	337.715668
1168.225586	80.464027
1167.129883	83.815880
1166.034180	137.226578
1164.937500	350.603821
1163.840820	128.853806
1162.744141	179.395905
1161.647461	64.966911
1160.550781	260.861328
1159.453125	351.475739
1158.355469	468.150848
1157.256836	548.827026
1156.159180	486.165680
1155.060547	363.748901
1153.961914	563.153564
1152.863281	99.530029
1151.763672	136.504791
1150.664063	201.896500
1149.564453	45.524666
1148.464844	143.928543
1147.364258	25.416885
1146.263672	49.645126
1145.163086	128.443726
1144.062500	178.483078
1142.960938	114.128220
1141.859375	140.025635
1140.757813	58.725761
1139.656250	229.323059
1138.553711	235.654892
1137.451172	448.573639
1136.348633	511.538208
1135.246094	552.924500
1134.142578	660.619385
1133.039063	687.365784
1131.935547	756.659790
1130.832031	1101.057495
1129.727539	1124.801514
1128.623047	1314.422974
1127.518555	1337.768799
1126.413086	1491.347412
1125.308594	1182.414795
1124.203125	1188.675537
1123.096680	1171.067505
1121.991211	1484.965088
1120.884766	1137.744995
1119.778320	880.497192
1118.671875	1051.702148
1117.564453	1021.476929
1116.458008	1102.322632
1115.350586	877.779846
1114.242188	1130.952759
1113.134766	816.323181
1112.026367	910.675110
1110.917969	884.279907
1109.808594	883.729675
1108.700195	904.289612
1107.590820	976.646179
1106.481445	970.887146
1105.372070	1125.521729
1104.261719	1081.657227
1103.151367	1051.823242
1102.041016	1066.682495
1100.930664	998.831604
1099.819336	770.501526
1098.708008	1041.966675
1097.596680	1145.807007
1096.484375	778.132385
1095.373047	1093.758545
1094.260742	963.901733
1093.147461	951.715210
1092.035156	1188.982422
1090.921875	966.991394
1089.808594	879.117554
1088.695313	828.805603
1087.581055	971.277039
1086.467773	960.704224
1085.353516	884.178162
1084.238281	903.943298
1083.124023	1139.807495
1082.008789	905.523315
1080.893555	955.476196
1079.777344	716.425354
1078.662109	611.223450
1077.545898	740.708557
1076.429688	776.159119
1075.312500	637.860535
1074.196289	769.310791
1073.079102	677.801636
1071.960938	492.450897
1070.843750	466.515015
1069.725586	578.780457
1068.607422	590.161194
1067.489258	481.989227
1066.370117	486.206055
1065.251953	691.730957
1064.132813	576.373230
1063.012695	575.678955
1061.893555	595.993591
1060.773438	506.283447
1059.653320	505.435883
1058.532227	530.252441
1057.412109	592.422791
1056.291016	448.837921
1055.169922	723.541565
1054.047852	250.512054
1052.926758	478.352448
1051.804688	446.857788
1050.681641	345.305847
1049.559570	505.190430
1048.436523	520.299744
1047.313477	341.753998
1046.190430	473.479462
1045.066406	311.315674
1043.942383	86.276535
1042.818359	418.381989
1041.694336	165.455795
1040.569336	166.571930
1039.445313	160.715637
1038.319336	271.283844
1037.194336	218.860046
1036.068359	280.515747
1034.942383	158.333069
1033.816406	413.110382
1032.690430	388.690857
1031.563477	548.006165
1030.436523	374.834625
1029.308594	317.985840
1028.181641	149.673004
1027.053711	27.937754
1025.925781	-165.695648
1024.797852	-252.371338
1023.668945	-255.385025
1022.540039	-288.513397
1021.411133	-240.347900
1020.281250	-233.908707
1019.152344	-9.372214
1018.022461	-281.115021
1016.892578	-165.497208
1015.761719	31.259098
1014.630859	-15.306958
1013.500000	262.571442
1012.369141	290.261627
1011.237305	528.742859
1010.105469	663.027527
1008.973633	394.613770
1007.841797	561.457703
1006.708984	1001.310303
1005.576172	1741.744995
1004.443359	2673.871094
1003.310547	3390.670898
1002.176758	3175.782471
1001.042969	2330.268066
999.908203	1443.676636
998.774414	719.305908
997.639648	586.539612
996.504883	613.257813
995.370117	293.881958
994.234375	480.135468
993.098633	498.026733
991.962891	416.869751
990.826172	416.594208
989.690430	522.516846
988.553711	374.995758
987.416016	296.817719
986.279297	375.488037
985.141602	295.346863
984.003906	208.490005
982.865234	114.921028
981.727539	451.963257
980.588867	232.143265
979.450195	451.993622
978.310547	386.701813
977.170898	540.058777
976.031250	399.249908
974.891602	637.912476
973.751953	322.854767
972.611328	527.308594
971.470703	515.945801
970.329102	518.541321
969.188477	525.909790
968.046875	570.175049
966.904297	437.913025
965.762695	367.839417
964.620117	405.778107
963.477539	517.261658
962.334961	356.075165
961.191406	323.499268
960.047852	472.148865
958.904297	300.197510
957.760742	492.679047
956.616211	202.116730
955.471680	372.020966
954.327148	304.013275
953.182617	341.486603
952.037109	212.138382
950.891602	167.667557
949.745117	281.185791
948.599609	67.943893
947.453125	110.971748
946.306641	293.556183
945.159180	371.168671
944.012695	140.615921
942.865234	122.717979
941.716797	278.517944
940.569336	217.622147
939.420898	451.293732
938.272461	174.063950
937.124023	453.635254
935.974609	455.096985
934.825195	388.363464
933.675781	403.898621
932.525391	298.858521
931.375977	376.292542
930.225586	125.933609
929.074219	199.200974
927.923828	190.668243
926.772461	198.260483
925.621094	46.764141
924.468750	266.308502
923.317383	126.604248
922.165039	105.380211
921.011719	2.515983
919.859375	-159.213409
918.706055	-38.951530
917.552734	54.170441
916.399414	-200.041855
915.245117	-224.643127
914.090820	-146.917496
912.936523	153.336914
911.781250	-124.937302
910.625977	-135.257355
909.470703	76.829460
908.315430	-175.810211
907.160156	-219.638809
906.003906	-206.634354
904.846680	-75.667274
903.690430	-103.176315
902.533203	73.288628
901.375977	-8.286332
900.218750	114.031456
899.060547	-164.109680
897.903320	-23.443903
896.744141	-43.293552
895.585938	104.327431
894.426758	157.054916
893.267578	223.442154
892.108398	-33.228943
890.949219	318.066589
889.789063	-39.911217
888.628906	94.665718
887.467773	71.258667
886.307617	113.413193
885.146484	178.218414
883.985352	100.958908
882.823242	217.807007
881.661133	294.098785
880.499023	-30.847183
879.336914	106.486794
878.173828	124.412834
877.010742	-33.315434
875.847656	74.869415
874.684570	-111.911507
873.520508	-53.150684
872.356445	-70.883904
871.192383	26.202244
870.027344	132.299896
868.862305	29.228516
867.697266	25.184277
866.532227	126.835983
865.366211	232.977371
864.200195	136.873016
863.034180	211.566696
861.867188	335.665619
860.700195	192.526108
859.533203	215.584442
858.366211	245.374634
857.198242	414.277313
856.030273	446.264954
854.862305	361.613739
853.693359	279.246277
852.524414	575.743469
851.355469	661.421509
850.186523	556.589783
849.016602	530.195435
847.846680	183.535141
846.676758	166.139130
845.505859	-68.406952
844.334961	52.949680
843.164063	51.148445
841.993164	319.960815
840.821289	172.645279
839.649414	112.540985
838.477539	211.109970
837.305664	202.302536
836.132813	150.990387
834.959961	68.359734
833.786133	561.857361
832.613281	320.500671
831.439453	568.014954
830.264648	453.820435
829.090820	344.045319
827.916016	515.282898
826.741211	380.836487
825.566406	562.937195
824.390625	441.723053
823.214844	124.362068
822.039063	32.059185
820.862305	133.473877
819.685547	16.498215
818.508789	-62.692863
817.332031	-146.417542
816.154297	-94.479317
814.976563	-116.106491
813.798828	-162.318146
812.621094	15.950723
811.442383	-139.459946
810.263672	-37.111618
809.083984	-26.047205
807.905273	-250.618866
806.725586	-157.614334
805.544922	-362.337524
804.365234	-407.277252
803.184570	93.645493
802.003906	-53.741474
800.823242	-43.703205
799.641602	-158.017120
798.459961	-267.995331
797.278320	-58.854687
796.095703	-5.103101
794.913086	-117.716019
793.730469	-208.280029
792.547852	-53.124737
791.364258	-115.187775
790.180664	57.268345
788.997070	21.448589
787.813477	49.652763
786.628906	-101.491333
785.444336	275.843750
784.258789	115.560196
783.074219	125.400742
781.888672	90.882454
780.702148	7.618086
779.516602	-106.691429
778.330078	81.456970
777.143555	176.629929
775.956055	31.001242
774.769531	-99.263641
773.582031	-154.598633
772.393555	6.117879
771.206055	-31.866436
770.017578	-39.108814
768.829102	123.238594
767.639648	285.372253
766.451172	79.350975
765.261719	67.132782
764.072266	173.707230
762.881836	108.372505
761.691406	485.373566
760.500977	375.736176
759.310547	607.047852
758.119141	679.766174
756.927734	620.392883
755.735352	527.962891
754.543945	804.740540
753.351563	784.623901
752.159180	727.071655
750.965820	651.884583
749.773438	420.733612
748.580078	545.269531
747.385742	568.704041
746.192383	734.691345
744.998047	461.755249
743.803711	511.312134
742.608398	398.516663
741.413086	165.145828
740.217773	267.186737
739.022461	377.905884
737.826172	260.696564
736.630859	364.731171
735.433594	32.933010
734.237305	174.151703
733.040039	164.271927
731.842773	178.463303
730.645508	131.396347
729.447266	108.419052
728.249023	129.202332
727.050781	40.691280
725.851563	319.437317
724.653320	274.691681
723.454102	223.455002
722.253906	292.417786
721.053711	446.565552
719.854492	297.256714
718.653320	193.923065
717.453125	114.717903
716.251953	476.305603
715.050781	283.834595
713.848633	420.810150
712.647461	213.386871
711.445313	145.661331
710.243164	108.592049
709.040039	128.307602
707.836914	182.994736
706.633789	67.954941
705.430664	155.569702
704.226563	121.417946
703.022461	126.608444
701.818359	-172.595825
700.613281	-36.506512
699.408203	-139.485367
698.203125	-18.323574
696.998047	-29.604481
695.791992	-123.252136
694.585938	-10.280967
693.379883	137.591263
692.172852	-187.745209
690.965820	-265.239594
689.758789	-288.220764
688.551758	-193.798172
687.343750	-142.575134
686.135742	-138.860184
684.926758	-93.712013
683.718750	-37.513584
682.509766	-126.306610
681.300781	-97.812965
680.090820	-138.405624
678.881836	-24.971691
677.671875	144.954727
676.460938	20.642687
675.250977	-103.373734
674.040039	36.894451
672.828125	-183.919098
671.617188	-123.240166
670.405273	30.630589
669.193359	126.296165
667.981445	-134.459503
666.768555	13.516797
665.555664	159.483673
664.342773	195.449493
663.128906	2.732731
661.916016	-4.051984
660.702148	45.477192
659.487305	233.267212
658.272461	-8.148963
657.058594	166.947708
655.842773	-93.433403
654.627930	53.866085
653.412109	-5.677471
652.196289	12.480907
650.979492	-29.590765
649.763672	-54.351460
648.546875	63.073673
647.330078	36.242283
646.112305	323.671844
644.894531	294.648804
643.676758	336.593658
642.458984	408.570099
641.240234	400.874176
640.021484	12.556414
638.802734	21.888037
637.583008	-26.970644
636.363281	91.550919
635.143555	-35.074760
633.923828	-155.480331
632.703125	71.640320
631.482422	57.912159
630.261719	114.603439
629.040039	110.761810
627.818359	63.536697
626.596680	155.178833
625.375000	199.028732
624.152344	152.205170
622.929688	261.138977
621.707031	328.571472
620.483398	380.175385
619.259766	396.625397
618.036133	-41.733910
616.812500	34.950451
615.587891	-52.099079
614.363281	-7.600728
613.138672	-103.364555
611.913086	-114.835297
610.687500	-99.874390
609.461914	-9.419382
608.236328	28.174269
607.009766	38.482578
605.783203	42.799774
604.555664	-65.751610
