# Supplementary material for: Raman spectroscopy accurately differentiates mucosal healing from non-healing and biochemical changes following biological therapy in inflammatory bowel disease
Source: PLoS One. 2021 Jun 2;16(6):e0252210. doi: 10.1371/journal.pone.0252210 (PMC8172032; doi:10.1371/journal.pone.0252210)
Supplement: S8 Dataset — (ZIP) [file pone.0252210.s010.zip › Pre biologic CD/OC024 pre treatment-1_base sub CR removed_77__X_-32923.2__Y_21196.2__Z_-4919.58__Time_878.txt]

1714.716797	29.517118
1713.740234	-90.231110
1712.763672	-49.567585
1711.787109	-7.263387
1710.809570	178.810806
1709.832031	117.292351
1708.854492	-186.237961
1707.875977	-43.045532
1706.898438	-133.697113
1705.919922	-16.165705
1704.941406	-116.220184
1703.962891	2.633879
1702.983398	37.869843
1702.003906	265.183624
1701.024414	125.435776
1700.044922	14.707275
1699.065430	29.269190
1698.084961	112.914398
1697.104492	75.912163
1696.124023	249.688156
1695.143555	228.102417
1694.162109	329.103149
1693.180664	411.149719
1692.199219	332.806854
1691.217773	582.607849
1690.235352	541.303711
1689.253906	563.964661
1688.271484	455.827789
1687.289063	667.662659
1686.305664	594.104675
1685.323242	579.237305
1684.339844	607.005493
1683.356445	714.722961
1682.372070	718.553955
1681.388672	631.953003
1680.404297	588.062195
1679.419922	682.717102
1678.435547	974.384155
1677.451172	712.696228
1676.465820	653.419739
1675.480469	924.104431
1674.495117	990.147461
1673.509766	1170.671509
1672.523438	912.828979
1671.537109	1085.757690
1670.550781	1293.390869
1669.564453	1129.390625
1668.578125	1053.353271
1667.590820	1328.006104
1666.603516	1324.162109
1665.616211	1275.510376
1664.627930	1298.790161
1663.640625	1388.699219
1662.652344	1375.455444
1661.664063	1235.296509
1660.675781	1257.207397
1659.686523	1449.015137
1658.698242	1442.407837
1657.708984	1277.212646
1656.719727	1361.359131
1655.729492	1218.122192
1654.740234	1096.499756
1653.750000	1213.440918
1652.759766	1121.681030
1651.768555	1122.889038
1650.778320	899.693115
1649.787109	811.787964
1648.795898	954.262207
1647.804688	861.833557
1646.813477	806.804382
1645.821289	789.134949
1644.829102	671.480286
1643.836914	387.893738
1642.844727	384.623657
1641.851563	236.543655
1640.859375	128.483932
1639.866211	210.762695
1638.873047	288.086700
1637.878906	141.575989
1636.885742	216.949463
1635.891602	10.593603
1634.897461	-29.307726
1633.902344	-132.093002
1632.908203	-68.538155
1631.913086	-17.855404
1630.917969	264.831299
1629.922852	55.468449
1628.926758	-140.332489
1627.931641	6.332942
1626.935547	-138.763657
1625.939453	0.553087
1624.942383	-217.505203
1623.946289	-185.421814
1622.949219	38.798386
1621.952148	3.056559
1620.955078	106.849747
1619.958008	97.925858
1618.959961	136.535583
1617.961914	193.767059
1616.963867	177.731201
1615.965820	159.327896
1614.966797	49.337803
1613.967773	-68.236267
1612.968750	-114.720200
1611.969727	-3.639158
1610.970703	-33.948025
1609.970703	-90.246201
1608.970703	31.865202
1607.970703	109.584496
1606.970703	140.316025
1605.969727	150.266678
1604.968750	-161.627472
1603.967773	86.920662
1602.966797	58.134712
1601.965820	97.541992
1600.963867	6.292525
1599.961914	43.371319
1598.959961	-243.641556
1597.958008	-96.468765
1596.955078	-77.297600
1595.952148	-227.857452
1594.949219	-187.540817
1593.946289	-165.420868
1592.943359	-349.498444
1591.939453	-115.704330
1590.935547	-28.092562
1589.931641	-81.355263
1588.927734	32.448273
1587.922852	26.280258
1586.917969	-60.669304
1585.913086	24.549234
1584.908203	128.022308
1583.903320	322.704559
1582.897461	43.121201
1581.891602	-35.729160
1580.885742	83.413010
1579.879883	46.284847
1578.873047	113.313240
1577.866211	25.447384
1576.859375	393.481232
1575.852539	209.344360
1574.845703	212.037781
1573.837891	24.064060
1572.830078	145.538681
1571.822266	-156.769363
1570.814453	-30.177883
1569.805664	231.427048
1568.796875	233.100708
1567.788086	-53.560402
1566.779297	207.723923
1565.769531	-3.644187
1564.760742	104.255646
1563.750977	157.542282
1562.741211	192.570694
1561.730469	95.217728
1560.720703	75.620514
1559.709961	154.461182
1558.699219	259.095398
1557.688477	68.148903
1556.676758	100.006416
1555.666016	54.033024
1554.654297	220.338135
1553.642578	282.883850
1552.629883	208.078247
1551.618164	234.125595
1550.605469	197.931686
1549.592773	231.476059
1548.580078	166.586578
1547.566406	5.904626
1546.552734	137.308853
1545.540039	229.745926
1544.525391	221.204254
1543.511719	158.263214
1542.498047	38.370090
1541.483398	140.481491
1540.468750	213.991150
1539.453125	-58.619011
1538.438477	6.843428
1537.422852	221.778183
1536.407227	147.509689
1535.391602	-35.225651
1534.375977	50.145622
1533.359375	235.856049
1532.342773	-11.733773
1531.326172	-30.025681
1530.309570	-143.816925
1529.292969	77.149033
1528.275391	161.337830
1527.257813	227.289093
1526.240234	79.359299
1525.222656	34.265335
1524.204102	189.719604
1523.185547	43.917095
1522.166992	-14.551952
1521.148438	-52.605999
1520.128906	-8.560309
1519.110352	140.680191
1518.090820	179.157242
1517.071289	-39.509708
1516.050781	-39.921432
1515.031250	-89.308258
1514.010742	-15.613837
1512.990234	122.044006
1511.968750	92.615936
1510.948242	-19.091494
1509.926758	69.170364
1508.905273	-232.673294
1507.883789	-21.676491
1506.862305	-77.601234
1505.839844	-161.889969
1504.817383	-161.752258
1503.794922	15.002337
1502.772461	-64.671082
1501.749023	-298.172394
1500.726563	-109.234772
1499.703125	-181.695221
1498.678711	-90.500183
1497.655273	-4.625820
1496.630859	-307.858124
1495.607422	-81.633385
1494.582031	-47.500565
1493.557617	-18.654573
1492.533203	61.138153
1491.507813	-165.968475
1490.482422	38.683506
1489.457031	-30.259478
1488.430664	127.966560
1487.405273	316.622589
1486.378906	236.963104
1485.352539	343.512360
1484.325195	508.544769
1483.298828	214.123367
1482.271484	386.464691
1481.244141	280.607422
1480.216797	444.922028
1479.188477	435.666931
1478.161133	395.705566
1477.132813	493.207458
1476.104492	618.556885
1475.075195	756.440613
1474.046875	878.870728
1473.017578	858.536438
1471.988281	960.264038
1470.958984	1066.915649
1469.928711	1170.842773
1468.898438	1086.372070
1467.869141	1332.453857
1466.837891	1524.894165
1465.807617	1539.211060
1464.776367	1533.067871
1463.746094	1592.905884
1462.714844	1761.845215
1461.682617	1608.026245
1460.651367	1675.121460
1459.619141	1983.273682
1458.586914	1905.381470
1457.554688	1819.824707
1456.522461	2010.779297
1455.489258	2158.433838
1454.456055	1950.887939
1453.422852	2029.881226
1452.389648	2192.428467
1451.355469	2301.596924
1450.321289	2266.218018
1449.287109	2167.458252
1448.252930	2202.925049
1447.218750	2430.781982
1446.183594	2245.788086
1445.148438	2060.824219
1444.113281	2113.783447
1443.078125	1901.007324
1442.041992	1979.176514
1441.005859	1930.820923
1439.969727	2137.840332
1438.933594	1912.447144
1437.897461	1894.378540
1436.860352	1823.212158
1435.823242	1524.678589
1434.786133	1524.309326
1433.748047	1309.255981
1432.710938	884.743225
1431.672852	705.240173
1430.634766	911.937378
1429.596680	957.062500
1428.557617	596.009460
1427.518555	638.650269
1426.479492	499.729309
1425.440430	358.356964
1424.401367	285.113434
1423.361328	363.096680
1422.321289	242.035080
1421.281250	272.179688
1420.241211	413.143768
1419.200195	95.824142
1418.159180	78.223473
1417.118164	372.736237
1416.077148	179.025406
1415.035156	78.499634
1413.994141	277.371674
1412.952148	106.550652
1411.910156	-84.260033
1410.867188	86.986038
1409.825195	44.630005
1408.782227	75.192642
1407.739258	-130.311447
1406.695313	51.061760
1405.652344	-114.049385
1404.608398	-58.136402
1403.564453	48.016102
1402.520508	3.647899
1401.475586	157.539139
1400.431641	2.963042
1399.386719	-106.346733
1398.341797	15.119573
1397.295898	219.316147
1396.250977	-30.046146
1395.205078	144.184875
1394.159180	110.530197
1393.112305	212.203018
1392.066406	236.325409
1391.019531	177.913452
1389.972656	222.239548
1388.925781	91.496094
1387.877930	128.509888
1386.831055	25.565865
1385.783203	125.306870
1384.735352	35.113003
1383.686523	-72.439659
1382.638672	-12.388510
1381.589844	170.160995
1380.541016	-146.824738
1379.492188	10.939082
1378.442383	-223.254303
1377.392578	-125.222176
1376.342773	-9.636890
1375.292969	-66.143524
1374.243164	-129.983856
1373.192383	-91.420906
1372.141602	-287.141907
1371.090820	-133.620270
1370.039063	-144.549377
1368.988281	-127.916664
1367.936523	115.551979
1366.884766	55.163548
1365.833008	126.927841
1364.780273	-30.275871
1363.727539	-60.318848
1362.674805	-174.825226
1361.622070	69.161865
1360.569336	203.728180
1359.515625	-64.548325
1358.461914	-9.305453
1357.408203	147.986725
1356.353516	146.271713
1355.299805	57.739582
1354.245117	76.214272
1353.190430	-113.821869
1352.134766	11.752768
1351.080078	-120.785164
1350.024414	166.384354
1348.968750	170.656967
1347.913086	189.963577
1346.856445	561.663574
1345.800781	491.892303
1344.744141	538.835205
1343.686523	313.197906
1342.629883	640.537537
1341.572266	583.784424
1340.514648	787.341553
1339.457031	592.172668
1338.399414	597.829285
1337.340820	571.439331
1336.282227	668.978210
1335.223633	630.510071
1334.165039	696.129272
1333.106445	732.184082
1332.046875	427.063538
1330.987305	577.195313
1329.926758	418.387726
1328.867188	571.223877
1327.806641	390.542511
1326.746094	570.783325
1325.685547	637.473877
1324.625000	763.547058
1323.563477	600.842957
1322.501953	707.406921
1321.440430	703.015381
1320.378906	753.050354
1319.316406	884.604248
1318.253906	532.859314
1317.191406	462.499237
1316.128906	693.058044
1315.065430	452.907898
1314.001953	720.602478
1312.938477	764.133850
1311.875000	746.206848
1310.811523	689.022461
1309.747070	700.926880
1308.682617	759.724976
1307.618164	678.358704
1306.552734	939.142456
1305.488281	803.915344
1304.422852	922.175537
1303.356445	718.413086
1302.291016	959.802429
1301.224609	977.558105
1300.159180	899.603882
1299.091797	858.646851
1298.025391	820.285522
1296.958984	644.549255
1295.891602	579.476868
1294.824219	571.000244
1293.755859	631.346680
1292.688477	618.179504
1291.620117	624.748230
1290.551758	704.991943
1289.483398	699.493774
1288.414063	524.966003
1287.344727	757.434143
1286.275391	575.823120
1285.206055	754.486633
1284.136719	720.098511
1283.066406	590.325378
1281.996094	617.376892
1280.925781	377.732544
1279.855469	625.226318
1278.784180	650.074890
1277.712891	471.991394
1276.641602	548.384949
1275.569336	693.281982
1274.498047	640.211609
1273.425781	741.196411
1272.353516	627.212830
1271.281250	847.997986
1270.208008	946.652893
1269.134766	991.619385
1268.061523	902.376831
1266.988281	1113.423096
1265.914063	1026.762695
1264.839844	835.307983
1263.765625	948.860474
1262.691406	643.020508
1261.617188	1129.668945
1260.541992	1167.692993
1259.466797	747.641724
1258.391602	1000.222656
1257.315430	850.851929
1256.239258	901.274292
1255.163086	949.283508
1254.086914	948.631348
1253.010742	887.180786
1251.933594	1154.249390
1250.856445	1231.502808
1249.779297	1243.093018
1248.701172	1103.961548
1247.624023	998.951416
1246.545898	1013.101135
1245.467773	1068.574219
1244.388672	837.393555
1243.310547	1070.219849
1242.231445	916.880310
1241.152344	836.454224
1240.072266	828.890320
1238.993164	1037.306274
1237.913086	886.586182
1236.833008	915.427307
1235.751953	721.165161
1234.671875	655.484924
1233.590820	844.344788
1232.509766	933.762573
1231.427734	717.862793
1230.346680	770.926392
1229.264648	661.703491
1228.182617	668.737427
1227.100586	540.199036
1226.017578	651.299866
1224.934570	684.908386
1223.851563	694.294128
1222.768555	469.059662
1221.684570	442.180176
1220.601563	328.261108
1219.516602	487.479828
1218.432617	269.646423
1217.348633	399.761566
1216.263672	493.560120
1215.178711	208.166779
1214.093750	144.974335
1213.007813	330.386566
1211.921875	303.320374
1210.835938	517.488831
1209.750000	314.231079
1208.663086	602.976318
1207.577148	532.308411
1206.490234	536.350098
1205.402344	545.163147
1204.315430	315.391327
1203.227539	473.498962
1202.139648	272.642731
1201.051758	30.890419
1199.962891	212.865402
1198.875000	52.950367
1197.786133	95.165916
1196.696289	-105.666245
1195.607422	61.509804
1194.517578	-16.716213
1193.427734	135.814911
1192.337891	-81.925453
1191.247070	-13.683305
1190.157227	-80.074867
1189.066406	-28.813578
1187.974609	-212.978897
1186.883789	-125.840889
1185.791992	-41.215809
1184.700195	-225.472061
1183.608398	-83.431000
1182.515625	-66.260757
1181.423828	-164.282364
1180.331055	-75.329147
1179.238281	-473.093262
1178.144531	118.995255
1177.050781	-135.038712
1175.957031	310.425140
1174.863281	161.673111
1173.768555	5.720407
1172.674805	-30.553432
1171.580078	153.283020
1170.484375	272.346100
1169.389648	159.227859
1168.293945	151.304657
1167.198242	83.519310
1166.102539	-228.162857
1165.005859	-78.516090
1163.910156	-15.046050
1162.813477	-114.146461
1161.715820	190.351028
1160.619141	67.190338
1159.521484	271.059418
1158.423828	76.146111
1157.326172	91.223618
1156.227539	68.027145
1155.128906	261.802460
1154.030273	290.857086
1152.931641	317.422424
1151.832031	174.645554
1150.733398	139.081711
1149.632813	115.346985
1148.533203	184.430862
1147.433594	46.206116
1146.333008	138.895828
1145.232422	45.782944
1144.130859	-104.499397
1143.030273	14.057534
1141.928711	-41.182545
1140.827148	146.087204
1139.724609	43.101326
1138.623047	23.275545
1137.520508	50.895954
1136.417969	297.010071
1135.314453	326.746796
1134.211914	289.885925
1133.108398	362.172974
1132.004883	439.085632
1130.900391	800.675476
1129.796875	533.220093
1128.692383	628.754639
1127.586914	821.395813
1126.482422	1080.263428
1125.376953	727.291931
1124.271484	481.052307
1123.166016	727.716370
1122.060547	668.577942
1120.954102	481.480286
1119.847656	351.218597
1118.741211	500.294830
1117.633789	279.981812
1116.526367	457.240051
1115.418945	340.979797
1114.311523	347.691437
1113.204102	290.476654
1112.095703	703.685242
1110.987305	634.445190
1109.877930	413.919708
1108.769531	335.186401
1107.660156	565.841919
1106.550781	631.018494
1105.441406	500.139404
1104.331055	510.873474
1103.220703	630.094482
1102.110352	862.446350
1101.000000	493.134674
1099.888672	593.221741
1098.777344	603.610901
1097.666016	583.294922
1096.553711	723.178772
1095.442383	648.544739
1094.330078	703.442688
1093.217773	501.564331
1092.104492	662.315735
1090.991211	658.168945
1089.877930	317.438202
1088.764648	562.686646
1087.651367	410.234253
1086.537109	544.722351
1085.422852	434.578430
1084.308594	340.902832
1083.193359	724.313354
1082.078125	675.179077
1080.962891	529.721436
1079.847656	555.745056
1078.731445	422.055115
1077.615234	633.478882
1076.499023	438.758392
1075.382813	478.744141
1074.265625	523.374207
1073.148438	317.013031
1072.031250	605.479858
1070.914063	326.488525
1069.795898	347.599152
1068.677734	394.462402
1067.559570	371.014801
1066.440430	366.298920
1065.321289	431.824860
1064.202148	141.481262
1063.083008	405.961487
1061.962891	412.918518
1060.843750	422.220215
1059.723633	321.586609
1058.602539	380.003113
1057.482422	270.086548
1056.361328	309.806091
1055.239258	120.514320
1054.118164	31.785046
1052.996094	552.700806
1051.874023	235.099701
1050.751953	309.866577
1049.629883	116.209480
1048.506836	-5.005557
1047.383789	86.157234
1046.260742	268.267212
1045.136719	231.122131
1044.012695	58.808094
1042.888672	166.299683
1041.764648	213.189682
1040.639648	262.418549
1039.515625	260.427582
1038.389648	130.391846
1037.264648	112.212372
1036.138672	-15.313681
1035.012695	257.507813
1033.886719	132.427750
1032.760742	140.033951
1031.633789	370.917572
1030.506836	164.679718
1029.379883	114.320290
1028.251953	196.491104
1027.124023	-76.768410
1025.996094	-96.668404
1024.868164	-114.172897
1023.739258	-31.782248
1022.610352	-109.514946
1021.481445	-303.168091
1020.352539	-320.343475
1019.222656	-413.984650
1018.092773	-152.716858
1016.962891	-352.847992
1015.832031	-181.962082
1014.702148	-133.888138
1013.571289	-183.063309
1012.439453	173.197769
1011.308594	-14.799676
1010.176758	75.186302
1009.044922	336.497467
1007.912109	146.531693
1006.780273	389.376617
1005.647461	752.469116
1004.514648	1231.106567
1003.380859	2044.837524
1002.247070	1906.006836
1001.113281	1492.350342
999.979492	898.786316
998.845703	374.891205
997.710938	250.828979
996.576172	-143.184769
995.440430	-66.058189
994.305664	-148.080811
993.169922	-135.373734
992.033203	117.308533
990.897461	37.926769
989.760742	37.073246
988.624023	146.966553
987.487305	208.529510
986.350586	53.619476
985.212891	313.481262
984.075195	25.287050
982.936523	6.697783
981.798828	-140.654785
980.660156	-50.808865
979.521484	-62.110432
978.381836	-77.890434
977.242188	49.027355
976.102539	1.286107
974.962891	137.562164
973.823242	-109.849014
972.682617	217.312790
971.541992	-48.130432
970.400391	-212.291367
969.259766	156.360367
968.118164	121.010178
966.976563	395.580017
965.833984	133.321808
964.691406	-114.924850
963.548828	-16.678307
962.406250	244.416077
961.262695	42.537201
960.120117	264.795410
958.976563	324.423431
957.832031	212.373764
956.688477	253.922928
955.543945	226.900909
954.398438	53.540298
953.253906	166.413757
952.108398	210.732651
950.962891	60.751827
949.817383	221.945587
948.670898	143.154770
947.524414	110.239204
946.377930	68.324478
945.231445	111.081017
944.083984	101.414368
942.936523	231.162308
941.789063	91.600639
940.640625	239.799149
939.493164	203.228775
938.343750	264.893341
937.195313	189.810028
936.045898	274.494446
934.897461	224.763153
933.747070	195.691452
932.597656	260.171051
931.447266	3.543449
930.296875	250.472931
929.146484	176.358871
927.995117	102.397766
926.843750	112.792564
925.692383	-140.638519
924.541016	-25.322403
923.388672	30.922958
922.236328	-1.420714
921.083984	0.457815
919.931641	-58.916389
918.778320	15.901666
917.625000	-118.192764
916.470703	-40.909859
915.317383	-111.144943
914.163086	7.164495
913.008789	-298.861206
911.853516	114.594383
910.698242	-50.473648
909.542969	-149.601089
908.387695	-178.301270
907.231445	-252.225388
906.076172	-67.679535
904.918945	101.018074
903.762695	102.100151
902.605469	-77.894882
901.448242	-10.936653
900.291016	171.513046
899.133789	-132.585739
897.975586	-49.576214
896.817383	148.830383
895.658203	-37.212017
894.500000	215.508362
893.340820	59.068890
892.180664	45.144505
891.021484	-165.263412
889.861328	22.032175
888.701172	-61.677616
887.541016	-77.555031
886.379883	-104.646057
885.218750	143.637070
884.057617	15.098842
882.895508	12.990235
881.734375	114.658363
880.572266	157.717667
879.409180	108.399460
878.247070	110.972458
877.083984	79.800316
875.920898	159.047501
874.756836	150.481720
873.592773	65.415794
872.428711	0.680472
871.264648	98.021538
870.100586	-49.865032
868.935547	67.746590
867.770508	131.363373
866.604492	201.722885
865.438477	103.506874
864.272461	212.078262
863.106445	104.955307
861.940430	328.048798
860.773438	104.221344
859.606445	266.625336
858.438477	307.772827
857.271484	265.878998
856.103516	383.286652
854.934570	449.061890
853.766602	501.345673
852.597656	383.239624
851.428711	374.999695
850.259766	454.139221
849.089844	351.790466
847.919922	363.694733
846.750000	187.501190
845.579102	266.567688
844.408203	43.453960
843.237305	238.822922
842.066406	98.542587
840.894531	38.817436
839.722656	86.413429
838.550781	118.310959
837.377930	402.696899
836.206055	269.105530
835.033203	128.846222
833.859375	290.101532
832.686523	176.617935
831.512695	130.117752
830.337891	210.802185
829.164063	353.868164
827.989258	369.683472
826.814453	338.613312
825.639648	209.409866
824.463867	238.476776
823.288086	100.344528
822.112305	-8.815617
820.935547	53.531738
819.759766	-155.888107
818.583008	-120.368965
817.405273	-211.794266
816.228516	-134.122833
815.050781	-14.277592
813.872070	-172.577377
812.694336	-186.334091
811.515625	35.506706
810.336914	-94.001953
809.158203	-21.308445
807.978516	-166.432175
806.798828	-162.749481
805.619141	-425.605042
804.438477	-366.506622
803.258789	-145.494202
802.077148	-117.703468
800.896484	-160.997345
799.714844	-33.566238
798.534180	-278.796112
797.351563	-226.924759
796.169922	-99.807266
794.987305	-205.484909
793.804688	-5.486036
792.622070	-140.089294
791.438477	112.781494
790.254883	-114.923111
789.071289	-176.613419
787.886719	-107.807014
786.702148	268.370880
785.517578	67.058029
784.333008	38.223270
783.147461	164.061874
781.961914	9.083947
780.776367	123.658928
779.590820	-57.908127
778.404297	36.591717
777.217773	-78.788918
776.030273	46.416702
774.843750	-53.623569
773.656250	75.770309
772.467773	74.881142
771.280273	93.761154
770.091797	92.714226
768.903320	14.441381
767.714844	125.655563
766.525391	102.346985
765.335938	109.814697
764.146484	121.611710
762.956055	102.510460
761.765625	222.023300
760.575195	273.192657
759.384766	152.660675
758.193359	353.266235
757.001953	188.663773
755.810547	400.035645
754.618164	136.466873
753.425781	277.313385
752.233398	187.348557
751.041016	139.106552
749.847656	332.395111
748.654297	117.183868
747.460938	204.930038
746.266602	380.366211
745.072266	259.497498
743.877930	42.134735
742.683594	289.726563
741.488281	138.154114
740.292969	256.216766
739.097656	242.710922
737.901367	159.076401
736.705078	123.641121
735.508789	138.562973
734.311523	223.514221
733.115234	4.167054
731.917969	220.368332
730.719727	95.168640
729.522461	309.034271
728.324219	-78.550186
727.125977	-131.471207
725.926758	16.712212
724.727539	-16.541618
723.528320	282.288788
722.329102	131.054947
721.128906	362.034912
719.928711	121.368698
718.728516	81.628586
717.528320	39.743332
716.327148	96.070137
715.125977	143.670868
713.923828	97.514084
712.722656	443.813171
711.520508	99.076530
710.317383	7.303259
709.115234	229.314941
707.912109	-12.645554
706.708984	-80.249039
705.505859	119.993637
704.301758	119.959343
703.097656	89.516098
701.893555	126.581657
700.688477	168.040695
699.483398	105.169167
698.278320	144.565323
697.073242	53.605659
695.867188	230.024445
694.661133	-45.423332
693.455078	-264.199310
692.248047	-52.863197
691.041016	-165.007141
689.833984	-181.521759
688.626953	-215.304535
687.418945	-166.551132
686.210938	-39.656101
685.002930	-172.932358
683.793945	-162.979004
682.584961	-51.074974
681.375977	-97.308990
680.166992	-225.748428
678.957031	-156.943832
677.747070	-94.572510
676.537109	-45.123234
675.326172	-73.514023
674.115234	-6.588948
672.904297	-73.723076
671.692383	-13.123851
670.481445	-17.327513
669.269531	23.964836
668.056641	-116.212341
666.844727	59.238342
665.631836	115.887016
664.417969	12.780087
663.205078	80.387787
661.991211	199.863861
660.777344	120.808075
659.563477	-104.858475
658.348633	-259.149963
657.133789	-40.173771
655.918945	-2.354472
654.703125	16.116215
653.488281	-111.920891
652.272461	-125.633942
651.055664	-48.803268
649.839844	68.956490
648.623047	16.599344
647.405273	26.736343
646.188477	19.675291
644.970703	193.394531
643.752930	455.251770
642.535156	250.271317
641.316406	146.452652
640.097656	378.040741
638.878906	149.549652
637.659180	140.318207
636.439453	94.529350
635.219727	-86.603188
634.000000	-25.065420
632.779297	42.813087
631.558594	172.817764
630.337891	92.370079
629.116211	112.679482
627.894531	-233.919403
626.672852	-27.254974
625.451172	67.672821
624.228516	40.212997
623.005859	162.574966
621.783203	89.712845
620.559570	8.089252
619.336914	74.012337
618.112305	176.037201
616.888672	245.618362
615.664063	40.944252
614.439453	24.305374
613.214844	-123.158981
611.989258	-3.623244
610.764648	-25.654303
609.538086	-31.005342
608.312500	-107.332115
607.085938	-122.148689
605.859375	212.841263
604.632813	-108.480995
