# Supplementary material for: Raman spectroscopy accurately differentiates mucosal healing from non-healing and biochemical changes following biological therapy in inflammatory bowel disease
Source: PLoS One. 2021 Jun 2;16(6):e0252210. doi: 10.1371/journal.pone.0252210 (PMC8172032; doi:10.1371/journal.pone.0252210)
Supplement: S8 Dataset — (ZIP) [file pone.0252210.s010.zip › Pre biologic CD/OC004-1 pre-treatment_BL sub CR removed_76__X_-20747.8__Y_2021.08__Z_-580.24__Time_861.txt]

1714.767578	56.694878
1713.791016	48.770248
1712.814453	-16.105509
1711.837891	249.962555
1710.860352	101.371132
1709.882813	-13.951976
1708.905273	29.898621
1707.926758	-24.444254
1706.949219	-117.927406
1705.970703	-164.927063
1704.992188	-202.938187
1704.013672	-47.292320
1703.034180	31.538073
1702.054688	-81.424782
1701.075195	87.388985
1700.095703	64.419220
1699.116211	26.242332
1698.135742	79.744751
1697.155273	120.651985
1696.174805	-62.123188
1695.194336	-70.425484
1694.212891	79.559631
1693.231445	-31.462414
1692.250000	55.815399
1691.268555	111.722847
1690.287109	272.346802
1689.304688	196.118530
1688.322266	376.612762
1687.339844	424.339081
1686.356445	456.649323
1685.374023	468.253845
1684.390625	293.899475
1683.407227	591.745911
1682.423828	823.440552
1681.439453	698.742859
1680.455078	707.758606
1679.470703	645.435791
1678.486328	738.001953
1677.501953	1051.853760
1676.516602	993.657593
1675.531250	858.850647
1674.545898	1091.477661
1673.560547	1130.418701
1672.574219	1326.571167
1671.588867	1350.387573
1670.602539	1313.511108
1669.615234	1447.023926
1668.628906	1522.482178
1667.641602	1566.437134
1666.654297	1708.956665
1665.666992	1774.840942
1664.679688	1809.229614
1663.691406	1838.645386
1662.703125	1942.642212
1661.714844	2025.723511
1660.726563	2064.040039
1659.738281	1927.770874
1658.749023	2387.948242
1657.759766	2082.760254
1656.770508	2040.162720
1655.781250	1997.870850
1654.791016	1945.280640
1653.800781	1951.203491
1652.810547	1639.898804
1651.820313	1659.630005
1650.829102	1576.454956
1649.838867	1557.018799
1648.847656	1307.840210
1647.856445	1230.780518
1646.864258	1124.901855
1645.873047	961.170349
1644.880859	937.685974
1643.888672	888.002991
1642.895508	756.690674
1641.903320	710.082336
1640.910156	666.306152
1639.916992	414.304779
1638.923828	326.108917
1637.930664	256.567688
1636.936523	503.576172
1635.942383	402.691071
1634.948242	265.096771
1633.954102	175.120346
1632.958984	303.940063
1631.964844	-9.604009
1630.969727	164.199448
1629.973633	-48.923317
1628.978516	-98.670792
1627.982422	-50.944931
1626.987305	7.382698
1625.991211	63.142162
1624.994141	184.698746
1623.998047	85.456009
1623.000977	41.525047
1622.003906	94.912392
1621.006836	150.969727
1620.008789	251.715561
1619.011719	328.842194
1618.013672	167.069244
1617.015625	414.898407
1616.016602	211.278397
1615.018555	175.709015
1614.019531	211.015060
1613.020508	60.131947
1612.021484	35.201118
1611.022461	233.128754
1610.022461	95.514565
1609.022461	-36.784016
1608.022461	56.286869
1607.022461	191.232315
1606.021484	184.717758
1605.020508	267.220978
1604.019531	161.227722
1603.018555	222.757050
1602.017578	205.760651
1601.015625	73.664047
1600.013672	-53.160133
1599.011719	-237.469955
1598.009766	-8.698195
1597.006836	-46.630131
1596.003906	-170.800049
1595.000977	-114.694283
1593.998047	-79.539322
1592.995117	-107.106529
1591.991211	-145.145874
1590.987305	-76.197090
1589.983398	-41.246185
1588.979492	-204.639496
1587.974609	-0.228512
1586.969727	58.002125
1585.964844	-24.640423
1584.959961	-62.989567
1583.955078	99.291267
1582.949219	37.356445
1581.943359	56.140793
1580.937500	12.344324
1579.931641	-44.522354
1578.924805	-23.337154
1577.917969	65.438721
1576.911133	-51.473999
1575.904297	182.810486
1574.897461	122.992516
1573.889648	5.904989
1572.881836	23.984766
1571.874023	93.959656
1570.866211	-75.273529
1569.857422	69.866997
1568.848633	69.384056
1567.839844	94.782974
1566.831055	117.481255
1565.822266	-18.282249
1564.812500	162.564285
1563.802734	-22.648535
1562.792969	30.802647
1561.783203	115.257431
1560.772461	-124.584602
1559.761719	47.812778
1558.750977	61.913326
1557.740234	151.060745
1556.729492	84.602676
1555.717773	116.501122
1554.706055	8.423856
1553.694336	110.023354
1552.682617	245.123993
1551.669922	258.405304
1550.657227	90.432106
1549.644531	23.318008
1548.631836	-113.715981
1547.619141	23.312941
1546.605469	175.677719
1545.591797	87.467369
1544.578125	112.891373
1543.564453	-89.185486
1542.549805	0.610060
1541.535156	-111.198792
1540.520508	-101.715874
1539.505859	150.315338
1538.490234	63.999302
1537.475586	8.575528
1536.459961	-8.250806
1535.444336	-22.607956
1534.427734	158.906067
1533.412109	-61.977940
1532.395508	178.515762
1531.378906	-37.367474
1530.362305	84.257179
1529.344727	94.933929
1528.328125	162.156555
1527.310547	100.476250
1526.292969	56.724068
1525.274414	90.079651
1524.256836	56.405014
1523.238281	71.501556
1522.219727	40.173588
1521.200195	91.025246
1520.181641	92.896111
1519.162109	9.812441
1518.142578	6.317384
1517.123047	51.527641
1516.103516	-8.722285
1515.083008	23.389076
1514.062500	-34.500816
1513.041992	-23.164785
1512.021484	16.286488
1511.000977	-52.170738
1509.979492	174.322723
1508.958008	-89.316673
1507.936523	-176.004181
1506.914063	-137.141556
1505.892578	-52.254993
1504.870117	55.542534
1503.847656	-113.543770
1502.825195	-41.859688
1501.801758	-83.017296
1500.778320	-1.351060
1499.754883	-129.754517
1498.731445	-173.741318
1497.708008	-48.915886
1496.683594	6.663066
1495.659180	-55.547298
1494.634766	-69.241180
1493.610352	-90.697716
1492.585938	46.246365
1491.560547	351.702911
1490.535156	82.013481
1489.509766	141.894119
1488.483398	145.454559
1487.458008	95.308151
1486.431641	172.730682
1485.405273	250.030991
1484.377930	442.034393
1483.351563	350.677246
1482.324219	514.344177
1481.296875	583.496704
1480.269531	509.749603
1479.241211	624.581238
1478.213867	810.658203
1477.185547	749.396790
1476.157227	884.246338
1475.127930	965.462280
1474.099609	1023.663208
1473.070313	1270.153442
1472.041016	1251.743896
1471.011719	1370.694214
1469.981445	1677.791748
1468.952148	1837.164551
1467.921875	1808.192383
1466.891602	1952.070801
1465.860352	1887.356567
1464.830078	2092.030518
1463.798828	2161.869873
1462.767578	2157.946289
1461.735352	2390.171631
1460.704102	2436.878906
1459.671875	2491.116699
1458.639648	2573.202637
1457.607422	2609.522949
1456.575195	2450.410889
1455.541992	2621.081055
1454.508789	2822.066895
1453.475586	2675.543701
1452.442383	2767.340820
1451.408203	3150.518799
1450.375000	3117.932129
1449.340820	3184.115479
1448.305664	3113.444580
1447.271484	3037.721436
1446.236328	3010.091309
1445.202148	2582.512939
1444.166016	3053.483154
1443.130859	2985.303711
1442.095703	2712.226563
1441.059570	2798.369385
1440.023438	2770.667969
1438.986328	2517.950928
1437.950195	2695.017334
1436.913086	2636.971191
1435.875977	2354.086182
1434.838867	2313.796387
1433.801758	1871.985107
1432.763672	1708.071411
1431.725586	1627.524414
1430.687500	1372.871338
1429.649414	1151.127441
1428.611328	990.022461
1427.572266	980.302856
1426.533203	645.308655
1425.494141	739.039734
1424.454102	678.974304
1423.415039	460.202484
1422.375000	533.773499
1421.334961	551.911987
1420.293945	648.112854
1419.253906	469.862549
1418.212891	596.282654
1417.171875	309.927856
1416.130859	325.659271
1415.088867	210.581238
1414.046875	279.181854
1413.004883	292.460938
1411.962891	235.370377
1410.920898	-15.203323
1409.877930	191.707550
1408.834961	97.075287
1407.791992	80.388885
1406.749023	214.427353
1405.706055	197.799774
1404.662109	314.252350
1403.618164	89.376228
1402.574219	42.793179
1401.529297	196.955551
1400.484375	-70.262474
1399.440430	-41.408794
1398.394531	268.244751
1397.349609	21.390120
1396.303711	225.755920
1395.258789	34.246349
1394.212891	173.509186
1393.166016	185.036316
1392.120117	166.587036
1391.073242	-34.544121
1390.026367	107.350319
1388.979492	34.059845
1387.931641	15.891899
1386.884766	37.830585
1385.836914	214.852692
1384.789063	134.365417
1383.740234	-31.010086
1382.692383	66.163719
1381.643555	-136.454224
1380.594727	-184.038147
1379.544922	-31.746941
1378.496094	-61.698452
1377.446289	-21.671688
1376.396484	-11.530698
1375.346680	-143.537994
1374.296875	-73.336021
1373.246094	1.899101
1372.195313	-25.050617
1371.144531	-89.297394
1370.092773	110.769936
1369.041992	-15.600001
1367.990234	92.361969
1366.938477	115.677559
1365.886719	61.874073
1364.833984	30.585466
1363.781250	198.550873
1362.728516	62.907879
1361.675781	138.920990
1360.623047	242.363510
1359.569336	5.107992
1358.515625	183.320724
1357.461914	83.114754
1356.408203	388.198792
1355.353516	327.944733
1354.298828	339.868958
1353.244141	314.633209
1352.189453	383.880707
1351.133789	428.364471
1350.078125	500.240021
1349.022461	515.109436
1347.966797	726.098206
1346.911133	679.106262
1345.854492	664.476807
1344.797852	766.504395
1343.741211	1079.322144
1342.683594	883.995422
1341.626953	812.772766
1340.569336	979.522522
1339.511719	1114.110962
1338.453125	951.569214
1337.395508	917.964417
1336.336914	1013.195984
1335.278320	1108.497559
1334.218750	1055.403809
1333.160156	965.346008
1332.100586	1140.066040
1331.041016	1134.315674
1329.981445	965.518860
1328.920898	972.384216
1327.861328	843.456116
1326.800781	919.745117
1325.740234	1119.612549
1324.678711	872.525330
1323.618164	1149.077637
1322.556641	1030.671265
1321.495117	1095.050781
1320.432617	843.689514
1319.371094	1093.313232
1318.308594	1083.977905
1317.246094	1151.194336
1316.182617	1299.838013
1315.120117	1167.563843
1314.056641	1375.498779
1312.993164	1226.234985
1311.929688	1456.453613
1310.865234	1373.937012
1309.801758	1168.472534
1308.737305	1261.033691
1307.671875	1333.969849
1306.607422	1143.727905
1305.541992	1266.068848
1304.476563	1440.107300
1303.411133	1395.346558
1302.345703	1471.162842
1301.279297	1524.927124
1300.212891	1551.742554
1299.146484	1418.969849
1298.080078	1296.180542
1297.012695	1284.041504
1295.945313	1188.538574
1294.877930	1191.356445
1293.810547	1130.469604
1292.743164	1116.321533
1291.674805	1170.953857
1290.606445	1012.305481
1289.537109	996.022705
1288.468750	987.198975
1287.399414	968.666565
1286.330078	999.238281
1285.260742	958.848511
1284.191406	984.692444
1283.121094	890.631409
1282.050781	997.439575
1280.980469	854.642212
1279.909180	853.915161
1278.838867	860.614929
1277.767578	754.881714
1276.696289	979.401367
1275.624023	873.850098
1274.552734	907.751526
1273.480469	1076.120483
1272.408203	1107.673706
1271.335938	1222.340454
1270.262695	1097.698608
1269.189453	1092.824707
1268.116211	1293.074951
1267.042969	1124.786621
1265.968750	1227.479370
1264.894531	1122.841553
1263.820313	1274.402222
1262.746094	1274.781860
1261.671875	1060.693726
1260.596680	1049.057007
1259.521484	969.256104
1258.446289	1094.194946
1257.370117	1051.070801
1256.293945	1078.641357
1255.218750	1089.212524
1254.141602	990.295227
1253.065430	971.781616
1251.988281	1194.194458
1250.911133	981.141357
1249.833984	960.352295
1248.756836	944.480713
1247.678711	1261.689453
1246.600586	1087.869873
1245.522461	780.526428
1244.444336	973.787170
1243.365234	652.105835
1242.286133	816.242126
1241.207031	888.087830
1240.127930	768.189087
1239.047852	803.675537
1237.967773	904.676819
1236.887695	721.873718
1235.807617	885.949036
1234.726563	841.471069
1233.645508	833.392517
1232.564453	805.949829
1231.483398	1112.888306
1230.401367	913.445251
1229.319336	764.960938
1228.237305	747.300720
1227.155273	398.024353
1226.072266	624.908203
1224.990234	532.308411
1223.907227	434.916016
1222.823242	521.379700
1221.740234	646.495972
1220.656250	471.787994
1219.572266	316.491577
1218.488281	204.756287
1217.403320	324.986389
1216.318359	449.986969
1215.233398	461.428223
1214.148438	277.298553
1213.063477	568.740784
1211.977539	379.815491
1210.891602	362.256439
1209.805664	547.304138
1208.718750	324.693909
1207.631836	553.024841
1206.544922	516.077576
1205.458008	421.282013
1204.371094	379.510498
1203.283203	277.506073
1202.195313	214.051666
1201.107422	297.470825
1200.018555	51.023151
1198.929688	119.933060
1197.840820	232.086639
1196.751953	31.416903
1195.663086	-15.274024
1194.573242	-93.246178
1193.483398	64.370598
1192.393555	-114.618576
1191.302734	-106.141777
1190.211914	-107.325752
1189.121094	-38.903435
1188.030273	-124.249321
1186.939453	-113.574799
1185.847656	-179.769028
1184.755859	85.177292
1183.664063	-69.913010
1182.571289	129.226517
1181.479492	16.503174
1180.386719	54.404457
1179.292969	29.055929
1178.200195	397.092255
1177.106445	398.997345
1176.012695	217.297089
1174.918945	112.247971
1173.824219	234.642136
1172.730469	189.345825
1171.635742	19.546041
1170.540039	234.983688
1169.445313	124.911201
1168.349609	268.330719
1167.253906	105.543747
1166.158203	67.066887
1165.061523	69.158768
1163.965820	145.248367
1162.869141	39.659576
1161.771484	-11.029615
1160.674805	305.964783
1159.577148	161.968262
1158.479492	330.629791
1157.381836	573.106812
1156.283203	292.904663
1155.184570	604.280029
1154.085938	345.488129
1152.987305	124.872978
1151.887695	299.945648
1150.789063	281.825653
1149.689453	175.468307
1148.588867	171.492981
1147.489258	134.091064
1146.388672	115.659866
1145.288086	-7.590799
1144.186523	292.731628
1143.085938	231.175705
1141.984375	-151.582397
1140.882813	-156.122498
1139.781250	34.218227
1138.678711	155.437561
1137.576172	119.651382
1136.473633	342.779419
1135.371094	261.643829
1134.267578	368.071320
1133.164063	400.746521
1132.060547	423.817902
1130.957031	520.357666
1129.852539	844.547913
1128.748047	715.386169
1127.643555	742.724182
1126.538086	639.532837
1125.433594	877.677307
1124.328125	774.313232
1123.221680	827.290100
1122.116211	695.367371
1121.009766	527.875916
1119.903320	599.535095
1118.796875	626.086426
1117.690430	593.360474
1116.583008	444.598236
1115.475586	425.932556
1114.368164	565.658936
1113.259766	508.948883
1112.151367	589.299866
1111.042969	532.429321
1109.934570	451.864258
1108.825195	564.974365
1107.716797	651.967773
1106.606445	795.498779
1105.497070	575.291565
1104.387695	768.176880
1103.277344	689.492920
1102.166992	837.260620
1101.055664	977.794617
1099.945313	839.908813
1098.833984	746.795166
1097.721680	599.421326
1096.610352	1020.001038
1095.498047	1042.115601
1094.385742	484.665649
1093.273438	786.990112
1092.161133	888.968262
1091.047852	814.269958
1089.934570	901.920166
1088.821289	732.992432
1087.707031	994.547302
1086.593750	865.517700
1085.479492	959.845398
1084.364258	802.526917
1083.250000	656.973083
1082.134766	816.873596
1081.019531	786.359558
1079.903320	927.238403
1078.788086	812.064026
1077.671875	659.318970
1076.555664	666.182312
1075.439453	750.420471
1074.322266	757.146545
1073.205078	613.716614
1072.087891	728.234070
1070.969727	591.806091
1069.852539	673.372253
1068.734375	518.187012
1067.615234	590.260986
1066.497070	737.218567
1065.377930	652.246765
1064.258789	609.417114
1063.139648	662.535339
1062.019531	685.168457
1060.900391	728.826050
1059.779297	515.141907
1058.659180	586.816467
1057.538086	426.984772
1056.417969	613.128357
1055.295898	511.733337
1054.174805	358.981018
1053.052734	241.311005
1051.930664	455.266083
1050.808594	232.549606
1049.686523	292.344452
1048.563477	270.425812
1047.440430	220.518143
1046.317383	298.914673
1045.193359	388.926819
1044.069336	350.677490
1042.945313	498.914093
1041.821289	386.102814
1040.696289	170.837387
1039.572266	316.714722
1038.447266	499.789124
1037.321289	352.198700
1036.195313	493.312439
1035.070313	429.614563
1033.943359	538.112244
1032.817383	495.410492
1031.690430	471.351898
1030.563477	235.775101
1029.436523	367.582916
1028.308594	-4.901097
1027.181641	308.190002
1026.052734	61.391567
1024.924805	-162.019318
1023.796875	32.612015
1022.667969	-0.272514
1021.538086	238.405823
1020.409180	-79.765831
1019.279297	-1.113857
1018.149414	-112.590103
1017.019531	79.754097
1015.889648	0.884999
1014.758789	-96.426979
1013.627930	174.740097
1012.497070	422.690338
1011.365234	212.083969
1010.233398	339.664001
1009.101563	376.992371
1007.969727	624.963928
1006.836914	923.793823
1005.704102	1229.508911
1004.571289	2171.093018
1003.438477	2737.798340
1002.304688	2562.373291
1001.170898	1881.050659
1000.037109	1040.733032
998.902344	434.185760
997.767578	301.411621
996.632813	94.925415
995.498047	181.776154
994.362305	37.926842
993.226563	18.836777
992.090820	168.244324
990.955078	186.256012
989.818359	59.126141
988.681641	68.164124
987.544922	190.232224
986.407227	-3.263597
985.269531	36.088173
984.131836	-11.956715
982.994141	-202.587860
981.855469	-137.518127
980.716797	-86.152977
979.578125	-87.592262
978.439453	26.109047
977.299805	15.715966
976.160156	102.024574
975.020508	9.154596
973.879883	3.788299
972.739258	-10.621492
971.598633	122.119049
970.458008	103.390236
969.316406	250.110031
968.175781	135.259155
967.033203	256.960236
965.891602	151.640991
964.749023	147.441193
963.606445	118.175591
962.463867	226.632370
961.320313	181.630539
960.177734	363.666168
959.033203	298.353699
957.889648	123.297348
956.745117	85.874802
955.600586	-54.385654
954.456055	-112.019409
953.311523	91.396118
952.166016	114.153305
951.020508	15.848987
949.875000	-20.503597
948.728516	251.947784
947.582031	83.332558
946.435547	113.760498
945.289063	153.481918
944.141602	197.922653
942.994141	75.826561
941.846680	358.021942
940.698242	254.546204
939.550781	171.826813
938.402344	340.253021
937.252930	419.826172
936.104492	335.360321
934.955078	219.192749
933.805664	287.857635
932.655273	436.411591
931.504883	254.754654
930.354492	383.092407
929.204102	311.168488
928.052734	41.403103
926.902344	152.003067
925.750977	164.882614
924.598633	-199.689041
923.446289	-81.777206
922.294922	-120.643097
921.141602	-145.680420
919.989258	-163.724945
918.835938	134.230682
917.682617	16.510790
916.529297	-82.822342
915.375000	-61.606438
914.220703	-203.678909
913.066406	53.896343
911.911133	-24.285549
910.756836	-13.810661
909.601563	-0.915063
908.445313	-196.458389
907.290039	70.657875
906.133789	-49.720699
904.977539	86.128426
903.820313	63.504925
902.664063	31.973831
901.506836	-1.657594
900.348633	59.941967
899.191406	-32.236595
898.033203	102.018814
896.875000	78.009537
895.716797	47.361214
894.557617	-53.222713
893.398438	-20.270521
892.239258	180.019043
891.079102	16.600552
889.919922	411.283966
888.759766	56.182041
887.598633	148.390091
886.438477	143.605011
885.277344	143.453659
884.115234	-19.019617
882.954102	120.924339
881.791992	296.992859
880.629883	331.046631
879.467773	468.862915
878.304688	322.786316
877.141602	404.409546
875.978516	296.886658
874.815430	459.715424
873.651367	334.394867
872.487305	71.916656
871.323242	322.684662
870.158203	161.724350
868.993164	144.853226
867.828125	328.182098
866.663086	295.671356
865.497070	173.339691
864.331055	314.021820
863.165039	212.069626
861.998047	253.961792
860.832031	363.233154
859.664063	304.143250
858.497070	330.395935
857.329102	482.332001
856.161133	643.197876
854.993164	660.479004
853.825195	863.877747
852.656250	708.536743
851.487305	472.602692
850.317383	572.893066
849.148438	655.215515
847.978516	560.583862
846.808594	277.918121
845.637695	328.927307
844.466797	487.327271
843.295898	310.023376
842.125000	305.030334
840.953125	463.284668
839.781250	303.948578
838.609375	272.074890
837.437500	322.872681
836.264648	337.871124
835.091797	312.616425
833.917969	465.995087
832.745117	228.529251
831.571289	522.384521
830.397461	650.907043
829.222656	558.439392
828.047852	758.159851
826.873047	612.063721
825.698242	363.411163
824.522461	444.699829
823.346680	416.680634
822.170898	303.933075
820.995117	333.710510
819.818359	162.975372
818.641602	286.107880
817.463867	61.869175
816.287109	35.683014
815.109375	100.630692
813.931641	80.924034
812.752930	61.126793
811.574219	52.344624
810.395508	161.253235
809.216797	232.219818
808.037109	78.657578
806.857422	104.953079
805.677734	375.372162
804.498047	-20.470667
803.317383	-52.253136
802.136719	-124.095779
800.955078	-98.421532
799.774414	100.094513
798.592773	-236.010193
797.411133	-13.447179
796.228516	-241.046738
795.045898	36.521015
793.863281	-80.514351
792.680664	-4.959315
791.497070	-33.657967
790.313477	147.806412
789.129883	244.928436
787.946289	332.994812
786.761719	250.529510
785.577148	240.927750
784.391602	368.260315
783.207031	269.887299
782.021484	250.963211
780.835938	298.170380
779.649414	380.536530
778.462891	356.690796
777.276367	427.633881
776.089844	277.631134
774.902344	54.707359
773.714844	312.718323
772.527344	321.174957
771.338867	291.973114
770.151367	291.279022
768.962891	389.615662
767.773438	293.808533
766.584961	424.818115
765.395508	392.598541
764.205078	245.716980
763.015625	525.875366
761.825195	563.610474
760.634766	678.191223
759.443359	587.947144
758.252930	710.954834
757.061523	558.860901
755.869141	446.260925
754.677734	694.050964
753.485352	361.418427
752.292969	481.389984
751.100586	407.867767
749.907227	406.707764
748.713867	348.329071
747.520508	294.233826
746.326172	384.865997
745.131836	431.450134
743.937500	431.824707
742.743164	346.555878
741.547852	388.368073
740.352539	105.649849
739.156250	173.572021
737.960938	17.891111
736.764648	214.824738
735.568359	223.244751
734.371094	187.782120
733.174805	233.233536
731.977539	317.968842
730.779297	319.449768
729.582031	384.289185
728.383789	274.090240
727.185547	478.693878
725.986328	440.529266
724.787109	354.257904
723.587891	392.504425
722.388672	559.557617
721.188477	486.294037
719.988281	421.767334
718.788086	444.551605
717.587891	500.037506
716.386719	542.393738
715.185547	552.007324
713.983398	607.404480
712.782227	466.578827
711.580078	408.651306
710.377930	257.069519
709.174805	384.431152
707.971680	509.583191
706.768555	355.993561
705.565430	150.268784
704.361328	266.804535
703.157227	298.476837
701.953125	412.860870
700.748047	396.758484
699.543945	187.210220
698.338867	351.750397
697.132813	120.732407
695.926758	46.359592
694.720703	119.837395
693.514648	176.004913
692.308594	60.707882
691.101563	30.237032
689.894531	25.938105
688.686523	-52.019482
687.478516	-64.736877
686.270508	-14.426973
685.062500	-185.182816
683.854492	-50.060600
682.645508	91.636627
681.436523	49.224781
680.226563	136.955093
679.016602	10.370090
677.806641	-144.159409
676.596680	30.582739
675.386719	125.311241
674.175781	-162.851028
672.963867	-74.313927
671.752930	38.120312
670.541016	74.969330
669.329102	-43.702595
668.117188	34.502724
666.904297	-148.642975
665.691406	117.774963
664.478516	36.476086
663.265625	7.167534
662.051758	103.207626
660.837891	-10.033256
659.623047	4.199302
658.409180	42.257469
657.194336	-113.717529
655.979492	-224.252594
654.763672	-88.901184
653.547852	-18.206881
652.332031	28.802217
651.116211	194.312820
649.899414	168.082916
648.682617	189.246170
647.465820	341.709534
646.249023	246.560486
645.031250	222.418381
643.813477	428.411011
642.594727	107.271217
641.376953	308.691681
640.158203	-1.774545
638.939453	-0.610593
637.719727	6.809442
636.500000	-28.962379
635.280273	96.116211
634.060547	57.654171
632.839844	-15.459650
631.619141	5.542336
630.398438	184.934570
629.176758	-108.175102
627.955078	-109.924438
626.733398	25.045864
625.511719	202.263947
624.289063	301.617584
623.066406	318.825287
621.843750	211.043259
620.620117	278.167145
619.397461	170.970490
618.172852	120.722031
616.949219	58.838753
615.724609	40.888577
614.500000	19.711357
613.275391	74.379707
612.050781	172.688965
610.825195	87.890999
609.599609	-21.783178
608.373047	-62.384304
607.146484	98.430489
605.919922	-105.625717
604.693359	-142.637146
