# Supplementary material for: Raman spectroscopy accurately differentiates mucosal healing from non-healing and biochemical changes following biological therapy in inflammatory bowel disease
Source: PLoS One. 2021 Jun 2;16(6):e0252210. doi: 10.1371/journal.pone.0252210 (PMC8172032; doi:10.1371/journal.pone.0252210)
Supplement: S8 Dataset — (ZIP) [file pone.0252210.s010.zip › Pre biologic CD/OC016-1 pre-treatment_base sub CR removed_52__X_-16184.4__Y_5302.85__Z_-2780.27__Time_600.txt]

1714.780273	71.121147
1713.803711	4.514512
1712.827148	-11.229661
1711.849609	3.236220
1710.873047	101.599533
1709.895508	58.565338
1708.917969	-64.091110
1707.939453	-108.285683
1706.961914	-55.241581
1705.983398	17.234709
1705.004883	-56.826401
1704.025391	6.369266
1703.046875	-60.809727
1702.067383	-116.548737
1701.087891	-40.449760
1700.108398	-97.360146
1699.127930	-51.941586
1698.148438	71.743675
1697.167969	11.669333
1696.187500	-12.916199
1695.206055	91.424042
1694.225586	78.957848
1693.244141	85.873344
1692.262695	125.531319
1691.281250	288.645752
1690.298828	254.909088
1689.317383	397.977844
1688.334961	450.967163
1687.352539	323.298737
1686.369141	665.538086
1685.386719	421.962921
1684.403320	429.621918
1683.419922	587.129150
1682.435547	662.633179
1681.452148	669.541016
1680.467773	655.770325
1679.483398	685.231201
1678.499023	819.092041
1677.514648	844.435791
1676.529297	1011.341797
1675.543945	1099.004272
1674.558594	1078.222778
1673.573242	1175.002441
1672.586914	1322.804321
1671.600586	1258.565796
1670.614258	1362.277710
1669.627930	1339.032471
1668.641602	1345.560425
1667.654297	1302.184570
1666.666992	1615.002319
1665.679688	1522.245605
1664.692383	1687.375732
1663.704102	1598.326782
1662.715820	1645.058594
1661.727539	1864.586060
1660.739258	2042.101196
1659.750977	1904.687378
1658.761719	2024.780273
1657.772461	1777.120361
1656.783203	1733.930664
1655.793945	1680.619141
1654.803711	1715.114380
1653.813477	1697.099609
1652.823242	1581.624146
1651.833008	1307.905029
1650.841797	1378.503540
1649.851563	1288.188965
1648.860352	1198.299316
1647.869141	931.760193
1646.876953	811.031006
1645.885742	780.537537
1644.893555	636.842651
1643.901367	850.024231
1642.908203	524.904846
1641.916016	524.896484
1640.922852	477.709747
1639.929688	502.085815
1638.936523	220.794189
1637.943359	261.635223
1636.949219	244.742538
1635.955078	185.961731
1634.960938	190.722153
1633.966797	35.024952
1632.971680	208.914154
1631.977539	93.280739
1630.982422	6.897411
1629.986328	33.974220
1628.991211	-54.542446
1627.995117	-166.488266
1627.000000	-30.902889
1626.003906	-79.284149
1625.006836	69.758347
1624.010742	63.805546
1623.013672	0.206128
1622.016602	160.159668
1621.019531	4.935162
1620.021484	75.820572
1619.024414	178.324783
1618.026367	112.891136
1617.028320	63.360863
1616.029297	179.308350
1615.031250	-32.658112
1614.032227	130.692184
1613.033203	37.051872
1612.034180	-14.504662
1611.035156	10.066285
1610.035156	-41.299061
1609.035156	135.395599
1608.035156	42.240135
1607.035156	108.951920
1606.034180	157.357864
1605.033203	208.403595
1604.032227	204.495712
1603.031250	187.534073
1602.030273	-70.099892
1601.028320	-89.564545
1600.026367	-114.239677
1599.024414	-89.220673
1598.022461	-192.303467
1597.019531	-99.330147
1596.016602	-48.216301
1595.013672	-93.800568
1594.010742	-222.966904
1593.007813	-250.267624
1592.003906	-235.814987
1591.000000	-114.394089
1589.996094	-139.205429
1588.992188	8.136593
1587.987305	-1.140255
1586.983398	54.718758
1585.978516	180.890091
1584.972656	356.469482
1583.967773	208.730896
1582.961914	126.121643
1581.956055	176.321838
1580.950195	54.517651
1579.944336	208.688797
1578.937500	86.746834
1577.931641	74.070831
1576.924805	266.875732
1575.916992	240.954346
1574.910156	316.371704
1573.902344	417.650055
1572.894531	302.968750
1571.886719	198.611984
1570.878906	276.094116
1569.870117	207.912933
1568.862305	92.866951
1567.853516	42.667953
1566.843750	301.351715
1565.834961	159.988312
1564.825195	62.667446
1563.815430	227.330231
1562.805664	67.476128
1561.795898	213.609558
1560.785156	128.727448
1559.775391	207.064301
1558.764648	90.798943
1557.752930	111.777992
1556.742188	150.721039
1555.730469	290.511322
1554.718750	114.105347
1553.707031	30.822714
1552.695313	1.770747
1551.682617	311.619568
1550.670898	204.542969
1549.658203	193.061859
1548.644531	77.945534
1547.631836	172.168808
1546.618164	180.851501
1545.604492	83.368896
1544.590820	151.145905
1543.577148	66.267647
1542.562500	48.405937
1541.547852	51.029373
1540.533203	-13.668746
1539.518555	40.229080
1538.503906	73.269829
1537.488281	64.820618
1536.472656	9.749759
1535.457031	-30.008320
1534.441406	-67.357506
1533.424805	-63.628353
1532.408203	22.398573
1531.391602	69.543739
1530.375000	155.131088
1529.358398	150.331833
1528.340820	176.250900
1527.323242	317.844849
1526.305664	132.242111
1525.287109	108.681580
1524.269531	41.204159
1523.250977	181.958923
1522.232422	162.992493
1521.213867	66.701698
1520.194336	65.394264
1519.175781	123.033539
1518.156250	54.531837
1517.136719	158.032181
1516.116211	-46.965282
1515.096680	133.206070
1514.076172	22.955484
1513.055664	22.967909
1512.034180	-38.801868
1511.013672	-13.463007
1509.992188	-119.159119
1508.970703	-124.943626
1507.949219	-48.830574
1506.927734	-78.039986
1505.905273	-145.861847
1504.882813	-57.484509
1503.860352	-146.107330
1502.837891	-145.191864
1501.815430	-162.364639
1500.791992	-174.574371
1499.768555	-105.010841
1498.745117	-79.143700
1497.720703	-27.857517
1496.697266	-178.855621
1495.672852	-138.100174
1494.648438	-84.721405
1493.623047	121.892303
1492.598633	6.191692
1491.573242	133.187820
1490.547852	101.569458
1489.522461	85.157333
1488.497070	280.611023
1487.470703	256.234070
1486.444336	313.435547
1485.417969	434.298981
1484.391602	516.707825
1483.364258	450.969482
1482.336914	566.250610
1481.309570	658.413574
1480.282227	569.390747
1479.254883	592.460083
1478.226563	668.922424
1477.198242	786.015747
1476.169922	773.028870
1475.141602	782.870300
1474.112305	998.863953
1473.083008	1184.118408
1472.053711	1262.293579
1471.024414	1307.262573
1469.995117	1372.479126
1468.964844	1597.828979
1467.934570	1573.763916
1466.904297	1623.368408
1465.874023	1713.548950
1464.842773	1864.603638
1463.811523	2173.068604
1462.780273	1991.014282
1461.749023	2349.986816
1460.717773	2269.421631
1459.685547	2338.613037
1458.653320	2463.562012
1457.621094	2425.983887
1456.587891	2555.817871
1455.555664	2505.452881
1454.522461	2655.408691
1453.489258	2485.768555
1452.455078	2648.244873
1451.421875	2848.646240
1450.387695	2843.660156
1449.353516	2869.047363
1448.319336	2937.454102
1447.285156	2934.898682
1446.250000	2833.567139
1445.214844	2793.009766
1444.179688	2593.014404
1443.144531	2431.043213
1442.108398	2554.971680
1441.072266	2532.147705
1440.036133	2334.854248
1439.000000	2398.032471
1437.963867	2236.233398
1436.926758	1986.049072
1435.889648	2044.202026
1434.852539	1779.023193
1433.814453	1627.596069
1432.777344	1304.572632
1431.739258	1155.865234
1430.701172	1171.283691
1429.663086	1017.662109
1428.624023	959.979004
1427.584961	652.656738
1426.545898	554.786743
1425.506836	608.252869
1424.467773	533.184753
1423.427734	460.693542
1422.387695	471.413330
1421.347656	507.359772
1420.307617	314.165192
1419.266602	272.156830
1418.226563	421.540039
1417.184570	261.329346
1416.143555	219.514465
1415.102539	129.976273
1414.060547	83.280441
1413.018555	104.559319
1411.976563	93.210175
1410.934570	89.472023
1409.891602	-17.239706
1408.848633	79.670364
1407.805664	-77.088615
1406.762695	9.894134
1405.718750	-31.145964
1404.674805	10.748860
1403.630859	62.745632
1402.586914	200.115356
1401.542969	91.662689
1400.498047	138.835724
1399.453125	-7.006492
1398.408203	0.234062
1397.363281	40.148041
1396.317383	-32.639965
1395.271484	19.971285
1394.225586	-7.498946
1393.179688	52.794250
1392.132813	18.007948
1391.086914	-131.800888
1390.040039	-128.784042
1388.992188	-138.183365
1387.945313	-94.925995
1386.897461	-1.565084
1385.849609	-100.678825
1384.801758	-87.135498
1383.753906	-25.993830
1382.705078	50.221245
1381.657227	-90.835442
1380.608398	-109.325813
1379.558594	-2.829423
1378.509766	41.329250
1377.459961	85.581139
1376.410156	-27.295874
1375.360352	-77.620605
1374.309570	-45.482288
1373.259766	-70.589600
1372.208984	-53.176140
1371.158203	-30.656710
1370.106445	-30.458590
1369.055664	94.476479
1368.003906	-84.478333
1366.952148	-58.968929
1365.900391	-73.184608
1364.847656	82.041046
1363.794922	38.187595
1362.742188	94.038284
1361.689453	3.193220
1360.636719	146.366730
1359.583008	234.889709
1358.529297	89.767265
1357.475586	76.606674
1356.420898	78.496429
1355.367188	140.169189
1354.312500	378.345673
1353.257813	383.065796
1352.203125	415.239807
1351.147461	536.916687
1350.091797	529.597168
1349.036133	581.983521
1347.980469	765.993164
1346.923828	952.538147
1345.868164	891.126282
1344.811523	807.557983
1343.754883	969.598083
1342.697266	1168.881714
1341.640625	894.913086
1340.583008	1049.808350
1339.524414	1155.231201
1338.466797	1146.833252
1337.409180	1148.480591
1336.350586	1244.325195
1335.291992	1102.680786
1334.232422	1282.890259
1333.173828	1121.781616
1332.114258	1101.849365
1331.054688	985.625793
1329.995117	1035.222168
1328.934570	1161.548706
1327.875000	1001.310852
1326.814453	1080.916260
1325.753906	1022.298279
1324.692383	1205.844238
1323.630859	1186.987793
1322.570313	1057.193237
1321.507813	1374.266113
1320.446289	1141.114380
1319.383789	1164.737549
1318.322266	1087.361938
1317.259766	1276.442993
1316.196289	1154.950684
1315.133789	1193.838745
1314.070313	1274.722046
1313.006836	1274.393433
1311.943359	1229.850098
1310.878906	1089.407104
1309.814453	1175.645630
1308.750977	1301.347412
1307.685547	1436.952393
1306.621094	1250.305664
1305.555664	1322.135376
1304.490234	1258.785156
1303.424805	1259.501099
1302.359375	1257.867676
1301.292969	1359.566406
1300.226563	1289.326782
1299.160156	1123.414185
1298.093750	1080.482422
1297.026367	1288.138062
1295.958984	1186.472656
1294.891602	1244.492065
1293.824219	1030.196655
1292.756836	1012.363037
1291.688477	884.253784
1290.620117	979.456177
1289.551758	971.733154
1288.482422	728.783081
1287.413086	910.002930
1286.343750	922.167236
1285.274414	912.364136
1284.205078	856.114746
1283.134766	711.824341
1282.064453	761.072388
1280.994141	837.299011
1279.923828	874.416870
1278.852539	950.737183
1277.781250	885.234192
1276.709961	819.830750
1275.637695	1106.582397
1274.566406	1038.849976
1273.494141	958.995483
1272.421875	1018.502502
1271.349609	968.123901
1270.276367	1013.073181
1269.203125	1058.059326
1268.129883	1095.758545
1267.056641	1155.458862
1265.982422	1012.666321
1264.909180	1252.980591
1263.834961	1210.322510
1262.759766	1133.594116
1261.685547	1186.146851
1260.610352	1231.408447
1259.535156	1337.609863
1258.459961	1136.833374
1257.383789	1328.334839
1256.308594	1171.550659
1255.232422	1063.562988
1254.155273	1293.996704
1253.079102	1198.254150
1252.001953	1362.916870
1250.924805	1255.090820
1249.847656	1368.641724
1248.770508	1338.707642
1247.692383	1284.497803
1246.614258	1359.135620
1245.536133	1329.271729
1244.458008	1241.129028
1243.378906	1201.611938
1242.299805	1043.137207
1241.220703	1144.498657
1240.141602	1279.798340
1239.061523	1262.166138
1237.981445	1023.768433
1236.901367	1168.706665
1235.821289	1088.051025
1234.740234	1005.003052
1233.659180	1072.265381
1232.578125	1040.128174
1231.497070	964.380859
1230.415039	1033.993530
1229.333984	880.752136
1228.251953	947.895081
1227.168945	930.266602
1226.086914	619.779358
1225.003906	621.540710
1223.920898	703.104248
1222.837891	762.835815
1221.753906	583.130005
1220.669922	567.860474
1219.585938	535.644470
1218.501953	377.754120
1217.416992	524.298340
1216.333008	557.214050
1215.248047	512.803406
1214.162109	535.971313
1213.077148	498.737915
1211.991211	550.765076
1210.905273	583.419556
1209.819336	601.536011
1208.732422	527.955688
1207.646484	712.333557
1206.559570	600.084473
1205.471680	581.819641
1204.384766	539.407593
1203.296875	388.557129
1202.208984	288.287262
1201.121094	190.407074
1200.032227	244.166626
1198.944336	13.838140
1197.855469	137.259216
1196.765625	-6.471147
1195.676758	51.821056
1194.586914	-17.426294
1193.497070	-91.524506
1192.407227	-2.224383
1191.316406	-81.247833
1190.226563	-8.960583
1189.135742	-131.337402
1188.044922	-80.840485
1186.953125	-61.657261
1185.861328	-18.561743
1184.769531	-141.152206
1183.677734	-136.614319
1182.585938	-33.817776
1181.493164	174.364731
1180.400391	99.448242
1179.307617	67.624191
1178.213867	217.860550
1177.120117	99.587723
1176.026367	184.889328
1174.932617	138.339706
1173.838867	185.097702
1172.744141	286.798523
1171.649414	165.780884
1170.554688	315.104095
1169.458984	146.096527
1168.364258	87.084686
1167.268555	59.086342
1166.171875	160.093811
1165.076172	64.969810
1163.979492	187.236099
1162.882813	185.118073
1161.786133	218.726593
1160.688477	218.786072
1159.590820	292.751282
1158.493164	318.843506
1157.395508	516.634705
1156.297852	406.468384
1155.199219	324.868927
1154.100586	374.360535
1153.000977	209.148697
1151.902344	113.033272
1150.802734	9.704655
1149.703125	94.538155
1148.603516	-20.860319
1147.502930	-119.644005
1146.402344	-180.394241
1145.301758	-65.073868
1144.201172	-90.322945
1143.099609	-96.634285
1141.999023	-91.151855
1140.896484	-47.731003
1139.794922	64.520157
1138.692383	41.115063
1137.590820	84.162582
1136.487305	141.337158
1135.384766	70.104172
1134.281250	134.171295
1133.178711	340.576508
1132.074219	392.472748
1130.970703	465.605438
1129.866211	692.834045
1128.761719	772.773560
1127.657227	677.063232
1126.552734	789.963928
1125.447266	765.208008
1124.341797	915.754761
1123.236328	551.926636
1122.130859	474.822998
1121.024414	539.764404
1119.917969	595.106628
1118.811523	444.357697
1117.704102	400.088623
1116.596680	492.994720
1115.489258	533.715149
1114.381836	361.446259
1113.274414	484.759277
1112.166016	570.092041
1111.057617	475.655182
1109.949219	494.602631
1108.839844	669.380798
1107.730469	669.197815
1106.621094	567.382874
1105.511719	574.134521
1104.401367	618.561646
1103.291016	948.435120
1102.180664	815.638123
1101.070313	812.557739
1099.958984	908.442322
1098.847656	855.666687
1097.736328	920.699524
1096.625000	846.583313
1095.512695	996.255249
1094.400391	1046.850708
1093.288086	941.917786
1092.174805	966.456848
1091.062500	884.992859
1089.949219	857.623657
1088.835938	976.082153
1087.721680	941.512939
1086.607422	1083.284912
1085.493164	942.777161
1084.378906	771.715576
1083.263672	758.133667
1082.149414	735.110596
1081.034180	808.352783
1079.917969	827.486023
1078.802734	731.512085
1077.686523	724.733398
1076.570313	818.831604
1075.453125	626.570068
1074.336914	638.453491
1073.219727	596.341614
1072.101563	472.134369
1070.984375	369.052856
1069.866211	439.413361
1068.748047	507.365143
1067.629883	509.660156
1066.511719	469.766632
1065.392578	481.372253
1064.273438	521.039429
1063.154297	394.489410
1062.034180	406.027466
1060.914063	405.843597
1059.793945	548.314819
1058.673828	459.208862
1057.552734	407.528748
1056.431641	409.618317
1055.310547	308.882050
1054.189453	229.211136
1053.067383	278.026154
1051.945313	249.757446
1050.823242	165.471085
1049.701172	221.267334
1048.578125	228.031128
1047.455078	248.795364
1046.332031	222.909836
1045.208008	325.292206
1044.083984	56.957340
1042.959961	94.095322
1041.835938	126.572075
1040.710938	291.839539
1039.585938	96.028687
1038.460938	163.467819
1037.335938	191.323135
1036.209961	49.274223
1035.083984	-6.579792
1033.958008	281.942902
1032.832031	274.971375
1031.705078	393.603760
1030.578125	242.534805
1029.451172	214.765594
1028.323242	84.798691
1027.195313	-33.447216
1026.067383	-228.241043
1024.939453	-130.302902
1023.810547	-64.868843
1022.682617	-291.862396
1021.552734	-196.152496
1020.423828	-170.023849
1019.293945	-201.840607
1018.164063	-122.273376
1017.034180	-96.002792
1015.904297	-85.903839
1014.773438	86.463531
1013.642578	103.595901
1012.511719	208.808167
1011.379883	337.196320
1010.248047	333.636047
1009.116211	177.390015
1007.984375	560.475159
1006.851563	714.417358
1005.718750	1300.901123
1004.585938	2155.441406
1003.452148	2591.207275
1002.319336	2516.047363
1001.185547	1634.524048
1000.050781	841.290466
998.916992	464.281799
997.782227	336.937012
996.647461	175.118439
995.512695	101.183159
994.376953	82.761703
993.241211	140.584274
992.105469	106.222206
990.969727	95.041740
989.833008	-12.860027
988.696289	61.485397
987.559570	32.209301
986.421875	-91.402542
985.284180	-256.303406
984.146484	85.594963
983.008789	68.302124
981.870117	39.623177
980.731445	75.507660
979.592773	7.967976
978.454102	-8.817472
977.314453	48.109051
976.174805	224.679916
975.035156	31.241869
973.894531	1.169378
972.754883	180.301102
971.613281	28.727884
970.472656	97.801643
969.331055	265.688171
968.190430	50.327148
967.047852	89.904381
965.906250	-21.815680
964.763672	36.375042
963.621094	101.552307
962.478516	82.010201
961.334961	-24.483870
960.192383	160.224167
959.048828	235.017670
957.904297	241.201187
956.759766	171.955475
955.616211	231.082886
954.470703	91.197952
953.326172	100.253685
952.180664	171.212265
951.035156	214.832275
949.889648	151.101669
948.743164	18.959635
947.596680	129.288757
946.450195	168.871826
945.303711	192.587234
944.156250	127.359833
943.008789	258.676544
941.861328	447.145142
940.713867	224.849472
939.565430	342.785919
938.416992	312.527710
937.267578	346.286224
936.119141	263.880035
934.969727	350.348022
933.820313	193.052216
932.669922	277.500275
931.520508	259.535522
930.370117	118.736115
929.218750	192.177536
928.068359	-7.448657
926.916992	132.264969
925.765625	71.819969
924.613281	91.160995
923.461914	62.866711
922.309570	27.902893
921.156250	-25.092834
920.003906	-21.116362
918.850586	-28.366388
917.697266	-17.308760
916.543945	37.025173
915.389648	-280.897888
914.235352	-105.956398
913.081055	-228.266266
911.926758	-94.005508
910.771484	-43.608532
909.616211	-113.305923
908.460938	-191.916901
907.304688	-27.820532
906.148438	-33.648209
904.992188	69.399368
903.835938	-146.871689
902.678711	-150.044815
901.521484	-105.555634
900.364258	-135.671417
899.206055	-0.456366
898.047852	-82.392914
896.889648	-89.537971
895.731445	-80.742928
894.572266	208.507843
893.413086	-49.278877
892.253906	-10.806603
891.094727	-24.215912
889.934570	-26.221462
888.774414	-98.134789
887.613281	-29.938044
886.453125	45.084465
885.291992	122.424553
884.130859	-25.791265
882.968750	236.664017
881.807617	172.097198
880.645508	224.881912
879.482422	95.158737
878.320313	202.176376
877.157227	138.007523
875.994141	211.335144
874.830078	79.791328
873.666016	130.732697
872.501953	174.964569
871.337891	187.737564
870.173828	110.579575
869.008789	35.774235
867.843750	-41.186440
866.677734	-66.343002
865.512695	122.076286
864.346680	63.292507
863.179688	116.915657
862.013672	246.914963
860.846680	251.159637
859.679688	230.749771
858.511719	107.155190
857.344727	353.879517
856.176758	320.116425
855.008789	479.278290
853.839844	465.749176
852.670898	492.603516
851.501953	627.045410
850.333008	465.681213
849.163086	438.826691
847.993164	149.970764
846.823242	29.194973
845.652344	62.952770
844.482422	11.653641
843.311523	117.014580
842.139648	29.962358
840.968750	43.584225
839.796875	32.612343
838.624023	-141.529419
837.452148	-11.666832
836.279297	-13.688333
835.106445	118.306252
833.933594	174.297028
832.759766	225.788834
831.585938	243.757584
830.412109	230.456406
829.238281	310.846497
828.063477	324.265656
826.888672	322.042572
825.712891	192.717209
824.538086	226.132889
823.362305	230.538254
822.186523	101.231438
821.009766	96.691895
819.833008	56.485924
818.656250	-110.641815
817.479492	58.366348
816.301758	78.162735
815.124023	-51.154804
813.946289	75.329453
812.768555	146.111328
811.589844	23.398809
810.411133	-34.851021
809.232422	40.200588
808.052734	-53.674911
806.873047	-114.246712
805.693359	13.898796
804.512695	-84.513321
803.332031	-207.354980
802.151367	11.520998
800.970703	-240.081909
799.789063	-72.437180
798.608398	-202.076019
797.425781	-247.467972
796.244141	-77.926254
795.061523	-99.089981
793.878906	-186.773499
792.696289	-112.807648
791.512695	-92.085037
790.329102	79.088173
789.145508	110.675278
787.960938	120.051758
786.777344	193.496368
785.591797	160.683884
784.407227	194.139069
783.221680	280.562531
782.037109	269.621094
780.850586	280.714600
779.665039	214.405457
778.478516	114.929291
777.291992	141.278778
776.105469	147.672897
774.917969	3.921774
773.730469	-42.754906
772.542969	11.986074
771.354492	-6.145690
770.166016	-53.005779
768.977539	138.149643
767.789063	25.017128
766.599609	160.841492
765.410156	-49.303577
764.220703	125.973526
763.030273	100.745316
761.840820	247.150726
760.650391	263.583832
759.458984	295.348450
758.267578	465.611389
757.076172	393.826752
755.884766	335.205963
754.693359	346.891785
753.500977	129.969559
752.308594	233.862579
751.115234	131.181168
749.922852	204.172531
748.729492	154.133728
747.535156	176.507095
746.341797	163.707733
745.147461	190.363251
743.953125	197.222443
742.757813	311.493469
741.563477	109.964111
740.368164	112.341492
739.171875	151.940460
737.976563	42.508602
736.780273	1.002561
735.583984	-40.509396
734.386719	-5.397501
733.189453	-18.475670
731.992188	117.235893
730.794922	117.227745
729.596680	200.325073
728.399414	171.847885
727.200195	302.976074
726.001953	381.579010
724.802734	337.776917
723.603516	374.829987
722.404297	494.868134
721.204102	385.578491
720.003906	322.196381
718.803711	282.866852
717.603516	411.594360
716.402344	378.846802
715.201172	463.915131
713.999023	263.318085
712.797852	121.701767
711.595703	274.425415
710.393555	198.312943
709.190430	43.849899
707.987305	-25.558378
706.784180	131.569336
705.581055	-68.358566
704.376953	-72.258018
703.172852	117.557205
701.968750	57.157883
700.763672	44.694359
699.559570	45.338203
698.353516	69.961525
697.148438	22.908772
695.942383	-6.671309
694.736328	-253.412857
693.530273	-85.137955
692.324219	-216.525330
691.117188	-141.542892
689.910156	-144.657150
688.702148	-34.860172
687.494141	-250.446594
686.286133	-268.490997
685.078125	-102.142426
683.870117	-16.006681
682.661133	-12.191833
681.452148	-133.980713
680.242188	-114.822578
679.032227	4.028377
677.822266	-24.345953
676.612305	51.275181
675.401367	7.897129
674.191406	-26.742353
672.979492	135.570068
671.768555	49.140850
670.556641	12.549150
669.344727	140.327759
668.132813	71.420074
666.919922	138.727615
665.707031	119.634827
664.494141	12.037430
663.281250	116.133400
662.067383	-116.560272
660.853516	-1.640644
659.639648	87.344627
658.424805	83.535019
657.209961	-135.955795
655.995117	34.932735
654.779297	-76.684166
653.563477	20.783426
652.347656	19.042629
651.131836	-84.003311
649.915039	-31.988506
648.698242	-5.915943
647.481445	138.457306
646.264648	108.320686
645.046875	166.305832
643.829102	359.659912
642.610352	268.867157
641.392578	98.378616
640.173828	71.821503
638.955078	64.411659
637.735352	-61.407043
636.515625	98.311562
635.295898	120.220688
634.076172	-60.027458
632.855469	-98.818176
631.634766	-13.448340
630.414063	-102.306091
629.192383	-103.561256
627.971680	47.039574
626.749023	-4.459258
625.527344	33.617287
624.304688	298.354004
623.082031	206.686020
621.859375	311.569611
620.636719	248.703751
619.413086	170.206055
618.189453	37.511303
616.964844	-27.380398
615.741211	-146.532440
614.516602	-76.056107
613.291016	34.139832
612.066406	-6.336996
610.840820	24.910542
609.615234	80.761467
608.388672	47.874317
607.163086	-5.359688
605.936523	42.755653
604.708984	-87.673424
