# Supplementary material for: Raman spectroscopy accurately differentiates mucosal healing from non-healing and biochemical changes following biological therapy in inflammatory bowel disease
Source: PLoS One. 2021 Jun 2;16(6):e0252210. doi: 10.1371/journal.pone.0252210 (PMC8172032; doi:10.1371/journal.pone.0252210)
Supplement: S8 Dataset — (ZIP) [file pone.0252210.s010.zip › Pre biologic CD/OC010-1 pre treatment_BL sub CR removed_54__X_-8950.64__Y_1567.41__Z_-3686.16__Time_616.txt]

1714.656250	192.792358
1713.679688	-43.700241
1712.703125	222.006104
1711.725586	-49.214283
1710.749023	60.031113
1709.771484	-37.548599
1708.792969	6.601174
1707.815430	128.231110
1706.836914	-18.283442
1705.858398	-57.762329
1704.879883	-108.033073
1703.901367	-166.367661
1702.922852	-64.126511
1701.943359	-154.585297
1700.963867	-73.747284
1699.983398	44.549698
1699.003906	-29.518726
1698.023438	-25.907562
1697.042969	12.654226
1696.062500	120.909134
1695.082031	90.486504
1694.100586	89.712891
1693.120117	-86.900803
1692.137695	131.907181
1691.156250	265.649017
1690.174805	330.370422
1689.192383	171.376877
1688.209961	418.302094
1687.227539	81.656067
1686.244141	260.124359
1685.261719	276.501556
1684.278320	269.390594
1683.294922	209.564957
1682.311523	443.320374
1681.327148	461.836456
1680.342773	499.589996
1679.358398	444.793915
1678.374023	534.356506
1677.389648	672.415649
1676.404297	510.475769
1675.418945	495.539398
1674.433594	422.801422
1673.448242	778.735352
1672.461914	624.942749
1671.475586	843.888123
1670.489258	888.137329
1669.502930	837.482971
1668.516602	936.261963
1667.529297	900.317383
1666.541992	1098.669800
1665.554688	1172.965820
1664.566406	990.628601
1663.579102	1116.793091
1662.590820	1225.058960
1661.602539	1262.448120
1660.614258	1316.470215
1659.625000	1222.804199
1658.635742	1257.088135
1657.647461	1435.151733
1656.657227	1213.983643
1655.667969	1258.422485
1654.677734	1142.102173
1653.688477	1079.516113
1652.697266	1030.880859
1651.707031	874.567993
1650.716797	756.072388
1649.725586	585.453735
1648.734375	412.983521
1647.743164	447.435089
1646.750977	279.113281
1645.759766	288.566284
1644.767578	39.874100
1643.775391	34.896805
1642.783203	130.913803
1641.790039	71.830383
1640.796875	195.506607
1639.803711	135.116516
1638.810547	125.513626
1637.817383	166.654724
1636.823242	23.853228
1635.829102	-28.647619
1634.834961	-72.607544
1633.840820	-89.599937
1632.845703	-329.892853
1631.850586	-55.969936
1630.855469	-115.971542
1629.860352	-206.971786
1628.865234	-55.259785
1627.869141	-8.322348
1626.873047	-81.880127
1625.876953	184.385757
1624.880859	6.671011
1623.883789	131.849716
1622.887695	446.699432
1621.890625	483.349152
1620.892578	368.075653
1619.895508	529.094849
1618.897461	632.714966
1617.899414	476.805786
1616.901367	486.747955
1615.903320	363.256958
1614.904297	88.044113
1613.906250	99.252701
1612.907227	155.415268
1611.907227	-81.743843
1610.908203	-61.556290
1609.908203	-12.207151
1608.908203	74.129555
1607.908203	268.150726
1606.908203	294.764160
1605.907227	240.486755
1604.906250	327.881622
1603.905273	193.025558
1602.904297	280.914429
1601.903320	123.077339
1600.901367	-18.759443
1599.899414	114.274658
1598.897461	-19.226671
1597.895508	-13.931377
1596.892578	-16.286991
1595.889648	106.949516
1594.886719	-77.956017
1593.883789	163.081680
1592.880859	-65.855927
1591.876953	21.325718
1590.873047	69.436668
1589.869141	151.556686
1588.865234	225.909195
1587.860352	211.640305
1586.855469	296.546326
1585.850586	441.445770
1584.845703	466.429626
1583.839844	548.788208
1582.834961	680.640381
1581.829102	630.118347
1580.823242	730.686829
1579.816406	807.787964
1578.810547	793.724670
1577.803711	662.537842
1576.796875	703.123352
1575.790039	777.475708
1574.782227	500.619659
1573.775391	535.877563
1572.767578	708.860046
1571.759766	697.141541
1570.750977	542.422913
1569.743164	733.237488
1568.734375	562.803467
1567.725586	688.407959
1566.716797	741.139587
1565.707031	998.817566
1564.697266	885.106873
1563.687500	978.897278
1562.677734	901.278076
1561.667969	929.881653
1560.657227	696.408081
1559.647461	696.198608
1558.636719	799.503357
1557.625000	798.929504
1556.614258	785.206482
1555.602539	696.180542
1554.590820	840.077393
1553.579102	771.385132
1552.567383	1062.343140
1551.554688	1021.676636
1550.541992	768.618591
1549.529297	921.607971
1548.516602	784.608398
1547.502930	924.129028
1546.490234	809.971558
1545.476563	806.764771
1544.462891	730.945129
1543.448242	471.455994
1542.434570	687.117371
1541.419922	703.558594
1540.405273	693.900452
1539.390625	449.052399
1538.375000	513.748230
1537.359375	405.243835
1536.343750	466.771332
1535.328125	347.430267
1534.312500	356.785156
1533.295898	404.514618
1532.280273	379.750305
1531.262695	238.725189
1530.246094	159.294495
1529.229492	329.463318
1528.211914	303.515991
1527.194336	310.743042
1526.176758	369.141846
1525.159180	316.528381
1524.140625	255.901215
1523.122070	326.188416
1522.103516	118.338150
1521.084961	180.272461
1520.065430	180.153381
1519.046875	-10.500743
1518.027344	135.263779
1517.006836	111.060020
1515.987305	276.641022
1514.966797	110.514687
1513.947266	8.334032
1512.925781	108.671906
1511.905273	136.783295
1510.884766	20.858940
1509.863281	107.332664
1508.841797	167.797897
1507.820313	179.191132
1506.797852	-27.678377
1505.776367	-98.915382
1504.753906	-155.070450
1503.731445	-183.334137
1502.708008	-17.221128
1501.685547	-94.795197
1500.662109	60.357967
1499.638672	-255.918289
1498.615234	-244.751816
1497.591797	-93.154160
1496.567383	-115.909630
1495.542969	-67.339272
1494.518555	-85.582230
1493.494141	67.188271
1492.468750	196.578827
1491.443359	116.054131
1490.417969	119.590668
1489.392578	-48.321297
1488.367188	220.294922
1487.340820	233.150528
1486.314453	225.296036
1485.288086	252.901764
1484.261719	328.706482
1483.234375	238.359161
1482.207031	563.559204
1481.179688	640.983093
1480.152344	621.225464
1479.125000	542.589844
1478.096680	550.370972
1477.068359	805.061829
1476.040039	700.197693
1475.011719	1028.122437
1473.982422	1032.257202
1472.953125	717.920349
1471.923828	1177.271484
1470.894531	1216.308960
1469.864258	1384.848877
1468.834961	1746.438477
1467.804688	1593.924805
1466.774414	1731.126831
1465.743164	2086.667725
1464.712891	2068.269287
1463.681641	2174.174805
1462.650391	2328.113525
1461.618164	2159.214600
1460.586914	2368.590088
1459.554688	2278.100342
1458.522461	2471.766602
1457.490234	2533.219482
1456.458008	2338.229004
1455.424805	2465.301514
1454.391602	2637.817139
1453.358398	2647.835938
1452.325195	2716.014160
1451.291016	2682.627441
1450.256836	2770.753418
1449.222656	2754.844971
1448.188477	2976.910645
1447.154297	2872.095947
1446.119141	2757.067139
1445.083984	2697.668457
1444.048828	2663.501709
1443.013672	2452.142578
1441.977539	2450.721680
1440.941406	2267.121826
1439.905273	2260.518066
1438.869141	2198.226318
1437.832031	2065.102539
1436.795898	1985.056396
1435.758789	1712.960938
1434.720703	1898.083252
1433.683594	1504.805786
1432.645508	1369.156982
1431.608398	993.748840
1430.569336	976.789124
1429.531250	868.995605
1428.493164	481.218079
1427.454102	446.656738
1426.415039	381.839539
1425.375977	372.504028
1424.335938	549.662964
1423.296875	489.900055
1422.256836	347.011017
1421.215820	380.493103
1420.175781	320.824493
1419.135742	336.736511
1418.094727	486.062225
1417.053711	126.991310
1416.011719	263.768951
1414.970703	133.899124
1413.928711	36.809582
1412.886719	133.431946
1411.844727	41.522945
1410.802734	-27.661684
1409.759766	28.874365
1408.716797	-243.659393
1407.673828	74.278793
1406.630859	93.319481
1405.586914	1.945475
1404.542969	-36.582428
1403.499023	-130.211929
1402.455078	117.539902
1401.411133	41.682289
1400.366211	239.324295
1399.321289	70.898842
1398.276367	128.290009
1397.230469	180.746704
1396.185547	128.077560
1395.139648	78.047752
1394.093750	133.377441
1393.046875	18.510202
1392.000977	-8.515212
1390.954102	47.204964
1389.907227	223.180145
1388.860352	204.066345
1387.812500	37.506821
1386.765625	103.796356
1385.717773	-39.839767
1384.669922	44.253284
1383.621094	-233.954666
1382.573242	-9.568843
1381.524414	-19.965414
1380.475586	-140.079346
1379.425781	-42.707939
1378.376953	-284.732513
1377.327148	-29.728245
1376.277344	133.020248
1375.227539	161.158417
1374.176758	29.814323
1373.126953	-123.700233
1372.076172	-127.345627
1371.025391	51.209450
1369.973633	-46.779423
1368.922852	-151.973068
1367.871094	-15.252379
1366.819336	91.738235
1365.766602	61.922878
1364.714844	-59.764557
1363.662109	82.674347
1362.609375	95.867508
1361.556641	-253.988861
1360.502930	-33.803909
1359.450195	-42.281075
1358.396484	118.556458
1357.341797	21.002956
1356.288086	33.105358
1355.233398	-113.604668
1354.178711	90.295280
1353.124023	-8.681786
1352.069336	153.381363
1351.013672	273.403107
1349.958984	195.050247
1348.903320	362.663391
1347.846680	632.173889
1346.791016	589.266296
1345.734375	511.897797
1344.677734	915.860046
1343.621094	749.717041
1342.563477	1020.113220
1341.506836	916.480408
1340.449219	904.807007
1339.391602	942.933838
1338.333008	1060.539185
1337.275391	1061.994141
1336.216797	994.390198
1335.158203	1033.489868
1334.098633	825.400635
1333.040039	949.143860
1331.980469	773.832153
1330.920898	831.282410
1329.861328	871.662354
1328.800781	598.388855
1327.740234	772.748718
1326.679688	902.821289
1325.619141	721.881409
1324.558594	835.136353
1323.497070	644.922974
1322.435547	874.665894
1321.374023	625.809631
1320.312500	1095.291626
1319.250000	745.863403
1318.187500	1025.720947
1317.125000	970.377686
1316.062500	846.285522
1314.999023	860.512146
1313.935547	754.241455
1312.872070	926.642029
1311.808594	958.822693
1310.745117	710.515198
1309.680664	718.595642
1308.616211	591.538635
1307.551758	708.399963
1306.486328	835.289551
1305.420898	957.440979
1304.355469	720.725281
1303.290039	769.555420
1302.224609	730.101379
1301.158203	806.402466
1300.091797	546.276733
1299.025391	787.627197
1297.958984	550.170410
1296.891602	425.993256
1295.824219	716.975159
1294.756836	553.979919
1293.689453	455.070526
1292.621094	373.592224
1291.553711	468.959229
1290.485352	351.146057
1289.416016	397.857605
1288.347656	454.552734
1287.278320	320.274261
1286.208984	370.010834
1285.139648	515.453918
1284.069336	590.005493
1283.000000	451.687897
1281.929688	472.739868
1280.858398	376.490875
1279.788086	676.860474
1278.716797	431.737701
1277.645508	463.276459
1276.574219	377.597565
1275.502930	717.514221
1274.430664	793.474426
1273.358398	757.151917
1272.286133	789.413391
1271.213867	824.257507
1270.140625	883.665894
1269.067383	857.741272
1267.994141	1088.280884
1266.920898	1026.003906
1265.846680	1044.415894
1264.773438	1109.298218
1263.699219	1188.923218
1262.624023	1312.538696
1261.549805	1294.824585
1260.474609	1379.611450
1259.399414	1218.369873
1258.324219	1225.410645
1257.248047	1439.596191
1256.172852	1315.306763
1255.096680	1371.341553
1254.019531	1556.462891
1252.943359	1228.120361
1251.866211	1345.257324
1250.789063	1394.323853
1249.711914	1591.799561
1248.634766	1409.976440
1247.556641	1544.326416
1246.478516	1323.869263
1245.400391	1465.612915
1244.321289	1374.163940
1243.243164	1404.244263
1242.164063	1393.099976
1241.084961	1265.490234
1240.004883	1354.006836
1238.925781	1279.945679
1237.845703	1327.269043
1236.765625	1442.525757
1235.684570	1421.980957
1234.604492	1168.726685
1233.523438	1218.604858
1232.442383	1321.798706
1231.360352	1136.666260
1230.279297	1314.961548
1229.197266	1447.188843
1228.115234	1325.143555
1227.032227	1382.295166
1225.950195	1340.192749
1224.867188	1457.806030
1223.784180	1406.032471
1222.701172	1146.283203
1221.617188	1087.335571
1220.533203	992.137390
1219.449219	609.354065
1218.365234	983.033752
1217.280273	788.814880
1216.195313	850.670959
1215.110352	608.209900
1214.025391	819.688843
1212.940430	625.538879
1211.854492	776.516541
1210.768555	886.365295
1209.681641	774.213501
1208.595703	838.090942
1207.508789	766.875122
1206.421875	664.294128
1205.334961	609.892578
1204.247070	791.574280
1203.160156	553.959290
1202.072266	289.893707
1200.983398	322.029358
1199.895508	257.775055
1198.806641	37.037983
1197.717773	201.296936
1196.628906	83.935661
1195.539063	29.074396
1194.449219	-69.140686
1193.359375	159.532669
1192.269531	-169.598816
1191.179688	32.356598
1190.088867	140.429077
1188.998047	41.783989
1187.907227	-157.783463
1186.815430	-26.066570
1185.723633	9.464748
1184.631836	16.063824
1183.540039	168.883453
1182.448242	110.431961
1181.355469	186.175491
1180.262695	223.393936
1179.169922	282.035217
1178.076172	455.549622
1176.982422	370.088654
1175.888672	492.924591
1174.794922	455.108063
1173.700195	503.363525
1172.606445	474.845337
1171.511719	537.139160
1170.416016	350.417450
1169.321289	543.977173
1168.225586	498.136749
1167.129883	248.917404
1166.034180	360.626099
1164.937500	321.556915
1163.840820	346.859619
1162.744141	333.765198
1161.647461	416.047577
1160.550781	467.084351
1159.453125	687.432800
1158.355469	675.995667
1157.256836	759.845703
1156.159180	731.355225
1155.060547	609.684631
1153.961914	635.742371
1152.863281	740.289124
1151.763672	446.559357
1150.664063	364.874237
1149.564453	299.725250
1148.464844	472.620453
1147.364258	361.871948
1146.263672	408.130920
1145.163086	337.550201
1144.062500	342.974030
1142.960938	531.415283
1141.859375	517.398193
1140.757813	274.899933
1139.656250	693.309021
1138.553711	419.610535
1137.451172	590.268066
1136.348633	784.423157
1135.246094	610.107056
1134.142578	948.671753
1133.039063	1030.462524
1131.935547	1204.612305
1130.832031	1200.499390
1129.727539	1466.699951
1128.623047	1357.780762
1127.518555	1239.239502
1126.413086	1556.862671
1125.308594	1551.754272
1124.203125	1439.809448
1123.096680	1413.035278
1121.991211	1421.628418
1120.884766	1441.877808
1119.778320	1291.445801
1118.671875	1242.700806
1117.564453	1413.915771
1116.458008	1175.503296
1115.350586	1178.330200
1114.242188	1237.742920
1113.134766	1320.604980
1112.026367	1098.273926
1110.917969	1244.598267
1109.808594	1303.246094
1108.700195	1382.965576
1107.590820	1346.737793
1106.481445	1220.623413
1105.372070	1269.110229
1104.261719	1152.179443
1103.151367	1247.526855
1102.041016	1314.357544
1100.930664	1345.618408
1099.819336	1341.328613
1098.708008	1223.715942
1097.596680	1296.934570
1096.484375	1117.803223
1095.373047	1046.989624
1094.260742	1180.988159
1093.147461	1095.758667
1092.035156	1048.101807
1090.921875	1042.691040
1089.808594	1011.256348
1088.695313	1229.101196
1087.581055	1263.224976
1086.467773	1123.177734
1085.353516	1239.342041
1084.238281	1169.614746
1083.124023	1163.256348
1082.008789	1100.380615
1080.893555	1018.622009
1079.777344	849.881226
1078.662109	1094.357544
1077.545898	1059.256348
1076.429688	892.635010
1075.312500	1019.274658
1074.196289	883.025818
1073.079102	932.011414
1071.960938	945.697144
1070.843750	767.063965
1069.725586	785.283264
1068.607422	763.572327
1067.489258	891.713501
1066.370117	792.523804
1065.251953	885.315247
1064.132813	713.447998
1063.012695	487.747437
1061.893555	610.736938
1060.773438	661.074341
1059.653320	671.564514
1058.532227	674.966675
1057.412109	540.393494
1056.291016	581.109985
1055.169922	649.797302
1054.047852	468.433258
1052.926758	775.255005
1051.804688	600.868042
1050.681641	274.771942
1049.559570	539.297791
1048.436523	593.653564
1047.313477	540.645752
1046.190430	506.298370
1045.066406	602.519836
1043.942383	570.461487
1042.818359	519.760620
1041.694336	382.857300
1040.569336	567.495850
1039.445313	391.043854
1038.319336	303.143433
1037.194336	352.651703
1036.068359	478.945557
1034.942383	344.573822
1033.816406	584.834961
1032.690430	727.316406
1031.563477	702.322327
1030.436523	493.708099
1029.308594	433.964325
1028.181641	262.753082
1027.053711	409.925232
1025.925781	-74.688400
1024.797852	191.007446
1023.668945	-102.877296
1022.540039	-101.803940
1021.411133	-84.433136
1020.281250	-71.659691
1019.152344	26.996981
1018.022461	37.546585
1016.892578	85.254982
1015.761719	139.957993
1014.630859	136.779709
1013.500000	497.406036
1012.369141	364.602966
1011.237305	451.923309
1010.105469	692.089417
1008.973633	788.733398
1007.841797	656.339844
1006.708984	1185.753784
1005.576172	1738.153198
1004.443359	2803.751221
1003.310547	3600.785889
1002.176758	3269.628174
1001.042969	2388.773193
999.908203	1586.987671
998.774414	1176.043945
997.639648	728.461182
996.504883	595.186584
995.370117	586.740601
994.234375	687.194946
993.098633	616.800171
991.962891	873.583435
990.826172	399.815277
989.690430	516.597473
988.553711	580.452637
987.416016	490.032104
986.279297	305.355652
985.141602	678.297119
984.003906	454.820648
982.865234	284.552155
981.727539	365.404755
980.588867	326.721893
979.450195	520.576294
978.310547	473.003387
977.170898	494.604858
976.031250	663.499756
974.891602	558.980957
973.751953	574.175293
972.611328	591.831543
971.470703	745.169434
970.329102	765.431213
969.188477	505.794525
968.046875	581.553833
966.904297	327.035187
965.762695	683.051941
964.620117	575.792725
963.477539	521.512817
962.334961	563.733826
961.191406	736.765320
960.047852	595.989624
958.904297	521.909668
957.760742	303.771515
956.616211	381.312653
955.471680	326.239838
954.327148	436.178741
953.182617	452.450226
952.037109	370.547180
950.891602	350.634338
949.745117	511.570923
948.599609	441.746124
947.453125	406.439636
946.306641	497.024200
945.159180	423.293030
944.012695	384.057465
942.865234	466.062164
941.716797	463.768463
940.569336	500.477570
939.420898	436.978943
938.272461	428.461914
937.124023	406.468048
935.974609	448.532562
934.825195	616.156616
933.675781	503.581696
932.525391	327.466431
931.375977	345.260010
930.225586	235.711090
929.074219	335.890503
927.923828	156.226685
926.772461	152.086243
925.621094	68.510300
924.468750	26.117071
923.317383	177.243561
922.165039	-51.207474
921.011719	-15.671597
919.859375	1.853976
918.706055	-30.420599
917.552734	-7.976381
916.399414	-78.467491
915.245117	-132.842407
914.090820	-103.022339
912.936523	-193.312012
911.781250	-51.953598
910.625977	30.539217
909.470703	-68.252762
908.315430	-103.343536
907.160156	74.823151
906.003906	-73.248405
904.846680	59.860630
903.690430	82.074615
902.533203	63.683064
901.375977	-54.157516
900.218750	160.946625
899.060547	272.013855
897.903320	122.993240
896.744141	37.538513
895.585938	94.727364
894.426758	138.473709
893.267578	234.325317
892.108398	0.343466
890.949219	89.674385
889.789063	-19.663105
888.628906	128.606598
887.467773	-5.265185
886.307617	-73.504044
885.146484	-67.120552
883.985352	76.990356
882.823242	108.378052
881.661133	205.250824
880.499023	99.283752
879.336914	88.129379
878.173828	0.470049
877.010742	149.491074
875.847656	10.237494
874.684570	33.261116
873.520508	-101.222382
872.356445	-80.267387
871.192383	-27.746964
870.027344	54.072201
868.862305	-57.503220
867.697266	-63.282902
866.532227	227.736923
865.366211	136.608978
864.200195	256.787109
863.034180	264.632477
861.867188	259.049377
860.700195	213.089157
859.533203	194.122681
858.366211	392.890900
857.198242	531.016968
856.030273	666.855713
854.862305	374.290680
853.693359	474.265381
852.524414	549.542786
851.355469	566.520142
850.186523	361.672699
849.016602	519.814087
847.846680	256.843109
846.676758	260.424500
845.505859	340.103302
844.334961	363.775452
843.164063	-15.319021
841.993164	17.319700
840.821289	260.135040
839.649414	185.313095
838.477539	266.954407
837.305664	205.489532
836.132813	291.470215
834.959961	426.498932
833.786133	309.068726
832.613281	314.419098
831.439453	297.389740
830.264648	713.232605
829.090820	397.016724
827.916016	453.377472
826.741211	391.443359
825.566406	322.767456
824.390625	356.575195
823.214844	343.479767
822.039063	207.763931
820.862305	216.800507
819.685547	-16.990240
818.508789	114.336761
817.332031	223.236404
816.154297	78.305038
814.976563	102.407906
813.798828	-69.345558
812.621094	65.727394
811.442383	47.225929
810.263672	26.385170
809.083984	-223.438919
807.905273	-24.529396
806.725586	-205.634613
805.544922	-89.235687
804.365234	6.984894
803.184570	80.832085
802.003906	145.628372
800.823242	-104.762863
799.641602	1.902826
798.459961	-270.794556
797.278320	6.258683
796.095703	28.162430
794.913086	-1.059257
793.730469	-99.092148
792.547852	35.311687
791.364258	-65.202003
790.180664	9.053926
788.997070	-80.654640
787.813477	-28.870287
786.628906	78.037064
785.444336	-12.095972
784.258789	224.894867
783.074219	205.188232
781.888672	165.445038
780.702148	258.132813
779.516602	321.897278
778.330078	301.556152
777.143555	119.886360
775.956055	-37.569862
774.769531	160.193192
773.582031	53.232964
772.393555	-22.947813
771.206055	77.174377
770.017578	258.676178
768.829102	78.440933
767.639648	56.812729
766.451172	61.482685
765.261719	248.830719
764.072266	453.563568
762.881836	618.428711
761.691406	496.928253
760.500977	602.011230
759.310547	583.703674
758.119141	875.416443
756.927734	1065.705322
755.735352	919.401245
754.543945	931.300415
753.351563	910.113098
752.159180	772.378662
750.965820	812.511963
749.773438	586.806885
748.580078	448.921570
747.385742	528.298462
746.192383	598.763489
744.998047	691.042297
743.803711	605.528259
742.608398	614.263550
741.413086	568.108032
740.217773	451.762726
739.022461	337.595093
737.826172	536.700317
736.630859	393.970825
735.433594	227.169373
734.237305	434.758911
733.040039	274.503052
731.842773	440.329193
730.645508	295.394501
729.447266	380.156891
728.249023	438.620392
727.050781	503.602478
725.851563	308.456879
724.653320	371.246399
723.454102	364.104156
722.253906	291.454407
721.053711	424.114990
719.854492	493.427216
718.653320	335.752991
717.453125	333.115234
716.251953	328.340881
715.050781	358.515381
713.848633	360.386597
712.647461	360.140289
711.445313	227.014801
710.243164	157.218475
709.040039	263.994476
707.836914	333.784363
706.633789	24.761379
705.430664	66.470840
704.226563	116.976303
703.022461	254.609390
701.818359	135.599716
700.613281	177.715942
699.408203	228.642609
698.203125	99.251549
696.998047	109.159569
695.791992	54.027821
694.585938	-48.715057
693.379883	-57.860981
692.172852	-42.952076
690.965820	54.611202
689.758789	-40.857262
688.551758	50.501099
687.343750	-179.056412
686.135742	-156.740433
684.926758	-119.065369
683.718750	-109.399063
682.509766	-45.358112
681.300781	-54.820049
680.090820	31.241924
678.881836	30.829382
677.671875	-77.640358
676.460938	218.958832
675.250977	219.114548
674.040039	150.238831
672.828125	3.723975
671.617188	17.518005
670.405273	260.710114
669.193359	47.856968
667.981445	256.740723
666.768555	269.097321
665.555664	128.257477
664.342773	151.807083
663.128906	277.011780
661.916016	-14.311877
660.702148	178.114792
659.487305	-71.721535
658.272461	-53.797241
657.058594	22.484232
655.842773	1.839167
654.627930	-42.398132
653.412109	-77.881477
652.196289	84.978004
650.979492	135.827011
649.763672	-162.198776
648.546875	30.907337
647.330078	273.466034
646.112305	249.050430
644.894531	364.501221
643.676758	273.347260
642.458984	319.831940
641.240234	123.244858
640.021484	122.277145
638.802734	2.972847
637.583008	8.202998
636.363281	-40.461555
635.143555	-27.032961
633.923828	-63.245613
632.703125	-73.957100
631.482422	52.383038
630.261719	208.350861
629.040039	3.443093
627.818359	94.179283
626.596680	160.807800
625.375000	331.931580
624.152344	425.247162
622.929688	337.900543
621.707031	352.756226
620.483398	381.875824
619.259766	320.263763
618.036133	176.487823
616.812500	185.989594
615.587891	113.208458
614.363281	43.713253
613.138672	-112.400635
611.913086	-124.195190
610.687500	-109.428192
609.461914	94.255470
608.236328	-15.544724
607.009766	-54.132591
605.783203	-49.403942
604.555664	150.136490
