# Supplementary material for: Raman spectroscopy accurately differentiates mucosal healing from non-healing and biochemical changes following biological therapy in inflammatory bowel disease
Source: PLoS One. 2021 Jun 2;16(6):e0252210. doi: 10.1371/journal.pone.0252210 (PMC8172032; doi:10.1371/journal.pone.0252210)
Supplement: S8 Dataset — (ZIP) [file pone.0252210.s010.zip › Pre biologic CD/OC017-1 pre treatment_base sub CR removed_53__X_-9972.31__Y_44991.4__Z_235.556__Time_605.txt]

1714.640625	50.440849
1713.664063	-94.282394
1712.687500	-8.738289
1711.709961	34.174007
1710.733398	45.241730
1709.755859	-23.795715
1708.778320	-22.804693
1707.799805	-26.866343
1706.821289	28.322018
1705.843750	40.974251
1704.864258	59.260433
1703.885742	35.041832
1702.907227	-93.219536
1701.927734	-1.742124
1700.948242	-67.813866
1699.968750	-114.831703
1698.988281	-121.435989
1698.007813	62.046307
1697.028320	74.720795
1696.046875	66.282082
1695.066406	108.903648
1694.084961	-51.185120
1693.104492	-32.015282
1692.123047	-1.907432
1691.140625	-38.266773
1690.159180	5.722407
1689.176758	71.292809
1688.194336	46.423786
1687.211914	-7.499881
1686.228516	61.478649
1685.246094	29.416073
1684.262695	125.512901
1683.279297	165.873413
1682.295898	65.301910
1681.311523	162.058090
1680.327148	128.562271
1679.342773	55.393337
1678.358398	206.015137
1677.374023	117.359787
1676.388672	276.325226
1675.403320	257.272430
1674.417969	310.228149
1673.432617	246.420319
1672.446289	140.324158
1671.459961	305.481293
1670.473633	460.141602
1669.487305	328.118500
1668.500977	456.546600
1667.513672	335.579803
1666.526367	358.164490
1665.539063	481.747803
1664.550781	379.968567
1663.563477	411.021667
1662.575195	349.423340
1661.586914	468.284546
1660.598633	507.745819
1659.609375	428.104645
1658.620117	398.989990
1657.631836	523.663269
1656.641602	354.492218
1655.652344	511.178345
1654.662109	456.184845
1653.672852	401.356354
1652.681641	351.970276
1651.691406	355.640503
1650.701172	346.212311
1649.709961	336.908020
1648.718750	261.643005
1647.727539	265.809113
1646.735352	222.522522
1645.744141	55.211662
1644.751953	265.738861
1643.759766	40.605549
1642.766602	90.209236
1641.774414	121.412178
1640.781250	-24.101810
1639.788086	176.125671
1638.794922	30.834093
1637.801758	28.080793
1636.807617	30.677084
1635.813477	12.258655
1634.819336	-82.501556
1633.825195	7.269620
1632.830078	-53.076309
1631.834961	-115.968491
1630.839844	-99.789276
1629.844727	-88.827438
1628.849609	-62.028725
1627.853516	-56.243805
1626.857422	-0.435134
1625.861328	-36.658924
1624.865234	-101.750885
1623.868164	25.127096
1622.871094	-105.587547
1621.874023	13.417051
1620.876953	40.448658
1619.879883	59.614395
1618.881836	-70.887421
1617.883789	21.847502
1616.885742	20.065315
1615.887695	62.911160
1614.888672	42.781582
1613.889648	-8.806499
1612.890625	-36.761772
1611.891602	126.703888
1610.892578	-61.166016
1609.892578	70.786285
1608.892578	16.641129
1607.892578	1.811077
1606.892578	-26.114246
1605.891602	-40.944195
1604.890625	93.446655
1603.889648	73.339714
1602.888672	74.161438
1601.887695	67.117401
1600.885742	41.747261
1599.883789	-75.161644
1598.881836	-103.146790
1597.879883	-76.249748
1596.876953	-88.592384
1595.874023	3.557208
1594.871094	-1.016968
1593.868164	-8.231802
1592.864258	5.412474
1591.861328	-17.530729
1590.857422	-32.669636
1589.853516	43.492012
1588.848633	-34.343830
1587.844727	13.015848
1586.839844	8.157044
1585.834961	-82.779869
1584.830078	118.223663
1583.824219	-32.727333
1582.819336	113.372063
1581.813477	43.148155
1580.807617	-6.258504
1579.800781	144.800293
1578.794922	74.467461
1577.788086	-3.695855
1576.781250	76.853088
1575.773438	84.468048
1574.766602	105.032692
1573.758789	68.321815
1572.750977	119.967873
1571.743164	54.564892
1570.735352	54.102932
1569.726563	56.179310
1568.718750	159.507675
1567.708984	44.571537
1566.700195	-23.634178
1565.691406	24.948381
1564.681641	26.729414
1563.671875	36.233799
1562.662109	107.935783
1561.652344	223.638733
1560.641602	9.892410
1559.630859	34.697651
1558.620117	-20.924786
1557.609375	24.482914
1556.597656	-0.150698
1555.586914	-32.605614
1554.575195	206.820663
1553.563477	88.758896
1552.550781	162.246918
1551.539063	134.704071
1550.526367	125.219193
1549.513672	17.366798
1548.500977	15.542964
1547.487305	60.199902
1546.473633	107.359650
1545.459961	-16.164152
1544.446289	-36.326389
1543.432617	77.810181
1542.417969	-84.568512
1541.404297	62.977882
1540.389648	50.306355
1539.374023	47.900448
1538.359375	-13.925039
1537.343750	71.293533
1536.328125	76.438919
1535.312500	94.417297
1534.296875	-96.550674
1533.280273	70.867630
1532.263672	111.849701
1531.247070	59.980045
1530.230469	-33.150967
1529.212891	25.678310
1528.196289	30.345055
1527.178711	1.474120
1526.160156	39.487350
1525.142578	87.727631
1524.124023	-126.581818
1523.106445	-19.265329
1522.087891	5.638424
1521.068359	58.759884
1520.049805	-96.442245
1519.030273	-48.567398
1518.010742	-16.184158
1516.991211	80.368401
1515.971680	-108.309814
1514.951172	-40.133854
1513.930664	-7.984039
1512.910156	-4.134942
1511.889648	138.263870
1510.868164	113.754784
1509.846680	-64.721519
1508.826172	-40.526413
1507.803711	-11.267597
1506.782227	35.889008
1505.759766	-63.133087
1504.737305	-41.702492
1503.714844	-48.505798
1502.692383	-73.277420
1501.668945	-39.176411
1500.646484	117.787056
1499.623047	-27.444845
1498.599609	-16.520735
1497.575195	-205.240875
1496.550781	-109.930069
1495.527344	-111.885689
1494.502930	-65.289352
1493.477539	-67.328621
1492.453125	-36.160126
1491.427734	-53.597954
1490.402344	-60.835384
1489.376953	8.540706
1488.350586	21.665905
1487.325195	73.069397
1486.298828	86.126328
1485.272461	60.868164
1484.245117	173.393814
1483.218750	79.199417
1482.191406	61.541817
1481.164063	41.323162
1480.136719	87.386276
1479.108398	143.603424
1478.080078	227.814804
1477.052734	179.482727
1476.023438	233.045135
1474.995117	205.074905
1473.965820	192.377014
1472.937500	200.046478
1471.908203	217.877960
1470.877930	373.104889
1469.848633	322.179749
1468.818359	479.846863
1467.788086	459.419647
1466.757813	538.157898
1465.727539	382.987366
1464.696289	487.110291
1463.665039	527.661438
1462.633789	657.109924
1461.602539	469.014923
1460.570313	537.470215
1459.539063	542.434082
1458.506836	631.154724
1457.473633	608.174683
1456.441406	671.479980
1455.408203	892.029297
1454.375000	752.363953
1453.341797	808.003906
1452.308594	711.527222
1451.274414	637.904724
1450.241211	736.637451
1449.207031	761.864746
1448.171875	761.758057
1447.137695	850.301147
1446.102539	672.977234
1445.067383	726.086365
1444.032227	705.797668
1442.997070	726.015991
1441.960938	731.058655
1440.924805	637.483459
1439.888672	756.363403
1438.852539	627.468323
1437.816406	440.517303
1436.779297	564.471436
1435.742188	519.126953
1434.705078	332.378235
1433.666992	352.799713
1432.629883	345.470703
1431.591797	295.251862
1430.553711	159.274689
1429.514648	205.041458
1428.476563	127.214767
1427.437500	77.185158
1426.398438	107.893593
1425.359375	78.114151
1424.320313	43.335728
1423.280273	13.636850
1422.240234	155.297180
1421.200195	-40.592838
1420.159180	101.076126
1419.119141	111.799995
1418.078125	87.306183
1417.037109	10.006452
1415.996094	0.709429
1414.954102	-23.647797
1413.912109	77.792198
1412.870117	45.956161
1411.828125	41.823559
1410.786133	5.054501
1409.743164	78.900650
1408.700195	-20.599667
1407.657227	20.641851
1406.614258	-46.080460
1405.570313	-152.912308
1404.527344	41.569744
1403.483398	5.114435
1402.438477	-31.290466
1401.394531	40.234726
1400.349609	-71.322266
1399.304688	52.915283
1398.259766	96.917870
1397.214844	-21.974886
1396.168945	-55.578861
1395.123047	-49.040981
1394.077148	77.768364
1393.031250	54.308868
1391.984375	-21.681044
1390.937500	37.578239
1389.890625	-50.801785
1388.843750	48.558918
1387.796875	-82.225258
1386.749023	32.189259
1385.701172	-88.449959
1384.653320	66.004662
1383.604492	77.965118
1382.556641	-22.482166
1381.507813	-100.360893
1380.458984	16.669992
1379.410156	-106.045738
1378.360352	-128.797089
1377.310547	38.218723
1376.260742	15.535390
1375.210938	50.294971
1374.161133	52.654179
1373.110352	-139.483963
1372.059570	-74.660690
1371.008789	12.617088
1369.957031	30.108454
1368.906250	-44.559971
1367.854492	-9.534955
1366.802734	-19.315050
1365.750000	-36.521423
1364.698242	-8.856946
1363.645508	-6.055985
1362.592773	131.178101
1361.540039	148.964737
1360.486328	10.062816
1359.433594	57.800213
1358.379883	11.067448
1357.326172	83.727287
1356.271484	126.569969
1355.216797	134.647125
1354.163086	140.282196
1353.107422	83.853889
1352.052734	29.978039
1350.998047	58.099689
1349.942383	118.517563
1348.886719	154.133072
1347.830078	251.801636
1346.774414	351.951080
1345.717773	233.843918
1344.661133	242.287064
1343.604492	312.742096
1342.546875	407.988892
1341.490234	344.644287
1340.432617	335.867584
1339.375000	376.670624
1338.316406	476.924164
1337.258789	366.727661
1336.200195	293.743103
1335.141602	314.867859
1334.082031	286.532410
1333.023438	357.195282
1331.963867	247.319458
1330.904297	365.007690
1329.844727	317.049072
1328.784180	343.289764
1327.723633	354.726410
1326.663086	388.424896
1325.602539	402.381866
1324.541992	445.997589
1323.480469	378.524628
1322.418945	259.276855
1321.357422	414.036926
1320.295898	275.155396
1319.233398	301.632355
1318.170898	362.653687
1317.108398	354.638245
1316.045898	317.072266
1314.982422	348.556580
1313.918945	456.439941
1312.855469	431.272552
1311.791992	418.456207
1310.728516	417.982452
1309.664063	294.436646
1308.599609	392.492035
1307.535156	421.624176
1306.469727	394.178131
1305.404297	570.926758
1304.338867	504.155609
1303.273438	538.241455
1302.208008	503.503571
1301.141602	498.291046
1300.075195	505.385345
1299.008789	458.450439
1297.942383	411.554077
1296.875000	480.101563
1295.807617	489.717102
1294.740234	430.621246
1293.672852	513.890503
1292.604492	447.484039
1291.537109	224.142319
1290.468750	361.393127
1289.399414	329.426758
1288.331055	329.352814
1287.261719	135.687912
1286.192383	304.736267
1285.123047	209.166168
1284.052734	324.264465
1282.983398	240.992691
1281.913086	400.115112
1280.841797	321.772186
1279.771484	353.582703
1278.700195	365.814331
1277.628906	436.745850
1276.557617	468.527496
1275.486328	451.404266
1274.414063	378.074158
1273.341797	373.203156
1272.269531	287.713013
1271.197266	485.605988
1270.124023	343.963470
1269.050781	514.902100
1267.977539	356.229340
1266.904297	363.578369
1265.830078	461.200012
1264.756836	466.080566
1263.681641	368.523010
1262.607422	473.387695
1261.533203	283.230194
1260.458008	375.873047
1259.382813	293.026672
1258.307617	378.308655
1257.231445	390.476654
1256.155273	548.740112
1255.079102	448.862122
1254.002930	524.271362
1252.926758	341.687927
1251.849609	402.472015
1250.772461	237.004547
1249.695313	302.630157
1248.617188	334.176819
1247.540039	375.423035
1246.461914	392.335815
1245.382813	411.658234
1244.304688	336.221649
1243.225586	319.092590
1242.146484	323.810760
1241.067383	377.065643
1239.988281	435.136475
1238.908203	316.028931
1237.828125	289.146545
1236.748047	325.322357
1235.667969	220.820038
1234.586914	235.141312
1233.505859	331.849457
1232.424805	377.608124
1231.343750	200.432953
1230.261719	418.141052
1229.179688	357.238220
1228.097656	468.246002
1227.015625	242.717194
1225.932617	314.938141
1224.850586	154.830124
1223.767578	326.177124
1222.683594	303.945984
1221.600586	126.956093
1220.516602	240.110474
1219.432617	193.678268
1218.347656	101.331963
1217.263672	120.132347
1216.178711	121.992065
1215.093750	302.516815
1214.008789	258.417725
1212.922852	149.143082
1211.836914	230.528641
1210.750977	200.874466
1209.665039	212.212967
1208.579102	49.892059
1207.492188	164.877533
1206.405273	195.420349
1205.318359	213.873795
1204.230469	75.682159
1203.142578	277.169250
1202.054688	146.196182
1200.966797	224.728119
1199.877930	81.732224
1198.790039	95.208183
1197.701172	2.778487
1196.611328	179.787155
1195.522461	80.108078
1194.432617	11.702494
1193.342773	63.498032
1192.252930	-28.965376
1191.162109	-34.913067
1190.072266	-12.056800
1188.981445	-61.296368
1187.889648	-112.946854
1186.798828	73.074104
1185.707031	158.171280
1184.615234	-71.158089
1183.523438	-41.306122
1182.430664	-54.674057
1181.337891	-65.667870
1180.245117	-4.759741
1179.152344	-78.140091
1178.059570	1.856141
1176.965820	12.302734
1175.872070	8.342711
1174.778320	54.647015
1173.683594	69.772293
1172.588867	-44.401993
1171.494141	-46.072556
1170.399414	148.429153
1169.303711	153.831573
1168.208984	-5.817534
1167.113281	-43.480793
1166.016602	-76.377876
1164.920898	-80.605904
1163.824219	-37.074860
1162.727539	49.408974
1161.630859	114.330132
1160.533203	43.082985
1159.435547	50.621109
1158.337891	101.089226
1157.240234	13.105198
1156.141602	237.657578
1155.043945	-10.178872
1153.944336	-7.551265
1152.845703	-4.948759
1151.747070	11.926777
1150.647461	23.999369
1149.547852	95.601303
1148.447266	152.850433
1147.347656	19.538673
1146.247070	-68.505264
1145.146484	-97.026619
1144.044922	5.324336
1142.944336	50.505264
1141.842773	-23.296877
1140.741211	21.818302
1139.638672	-11.576369
1138.537109	-135.305756
1137.434570	-54.622009
1136.332031	182.818756
1135.228516	44.801216
1134.125977	-71.799118
1133.022461	-29.286734
1131.917969	79.649231
1130.814453	176.651001
1129.709961	195.282669
1128.605469	237.607971
1127.500977	336.814331
1126.396484	329.253235
1125.291016	352.491028
1124.185547	152.911392
1123.080078	190.358002
1121.973633	227.766327
1120.868164	141.983032
1119.761719	91.736526
1118.654297	169.331909
1117.547852	100.134010
1116.440430	137.432205
1115.333008	-28.759310
1114.225586	133.878296
1113.117188	10.294609
1112.008789	144.446732
1110.900391	179.251663
1109.791992	157.313889
1108.682617	71.581001
1107.573242	148.852966
1106.463867	209.547745
1105.354492	112.021339
1104.244141	326.096313
1103.133789	122.370018
1102.023438	145.220428
1100.913086	50.112907
1099.801758	188.501373
1098.690430	246.656555
1097.579102	132.704971
1096.467773	110.706703
1095.355469	131.117157
1094.243164	198.623093
1093.130859	176.602020
1092.017578	293.495636
1090.905273	156.112091
1089.791992	371.789825
1088.677734	147.380905
1087.564453	87.736504
1086.450195	105.721405
1085.335938	229.501434
1084.221680	242.741211
1083.106445	201.917114
1081.991211	424.267242
1080.875977	216.636856
1079.760742	173.499161
1078.644531	120.986824
1077.528320	80.238304
1076.412109	173.284927
1075.295898	343.721466
1074.178711	124.672279
1073.061523	53.481407
1071.944336	97.220680
1070.826172	84.680496
1069.708984	-9.873083
1068.590820	-41.115665
1067.471680	51.816601
1066.353516	226.689240
1065.234375	195.432632
1064.115234	129.084595
1062.996094	65.116379
1061.875977	188.375061
1060.755859	77.651848
1059.635742	79.253899
1058.515625	99.572365
1057.394531	91.837189
1056.273438	130.861496
1055.152344	97.444603
1054.031250	178.526489
1052.909180	5.002677
1051.787109	-86.700027
1050.665039	73.781181
1049.541992	19.475645
1048.418945	18.879459
1047.295898	48.627876
1046.172852	13.073919
1045.048828	112.795326
1043.925781	72.615608
1042.801758	74.423172
1041.676758	104.207306
1040.552734	140.989655
1039.427734	-38.835442
1038.302734	-2.000108
1037.176758	-100.190186
1036.050781	76.330894
1034.924805	-24.115627
1033.798828	-19.804235
1032.672852	131.057007
1031.545898	72.588470
1030.418945	-18.376221
1029.291992	67.368408
1028.164063	194.921310
1027.036133	20.427523
1025.908203	-128.411392
1024.780273	-68.167320
1023.651367	84.934540
1022.522461	-110.161087
1021.393555	-52.206779
1020.264648	-84.730499
1019.134766	-152.005219
1018.004883	-140.379333
1016.875000	-96.274353
1015.744141	-59.117035
1014.613281	-24.265600
1013.482422	36.082497
1012.351563	22.315243
1011.219727	24.790665
1010.088867	-19.003769
1008.956055	4.369274
1007.824219	113.382668
1006.691406	118.268379
1005.558594	340.598083
1004.425781	599.854431
1003.292969	761.923828
1002.159180	729.796875
1001.025391	496.679810
999.891602	406.938538
998.756836	0.841457
997.622070	188.419937
996.487305	38.886559
995.352539	37.172630
994.216797	-89.115463
993.081055	3.853764
991.945313	-0.057243
990.808594	12.206691
989.672852	-123.043472
988.536133	-99.163330
987.398438	-26.870934
986.261719	6.259686
985.124023	-25.082460
983.986328	-40.256149
982.847656	27.487793
981.709961	39.998398
980.571289	13.418503
979.432617	147.923828
978.292969	167.399399
977.153320	-75.236984
976.013672	11.022043
974.874023	94.977242
973.734375	22.675486
972.593750	-31.180243
971.453125	9.191945
970.311523	15.136193
969.170898	67.028564
968.029297	114.340118
966.886719	62.995201
965.745117	2.534687
964.602539	127.913689
963.459961	99.637444
962.317383	78.287376
961.173828	-4.901074
960.030273	67.799370
958.886719	179.444733
957.743164	107.847839
956.598633	-4.897862
955.454102	-133.580887
954.309570	126.909920
953.165039	62.393723
952.019531	103.171547
950.874023	20.462049
949.727539	148.186432
948.582031	70.144264
947.435547	-69.536667
946.289063	35.369942
945.141602	217.928436
943.995117	-51.769398
942.847656	21.190065
941.699219	50.773430
940.551758	-17.760708
939.403320	48.389587
938.254883	11.887383
937.105469	171.568161
935.957031	-24.490425
934.807617	23.486427
933.658203	14.496105
932.507813	62.501606
931.357422	30.785894
930.207031	-64.652840
929.056641	-27.958502
927.906250	38.340221
926.754883	-93.359497
925.603516	-15.643997
924.451172	91.633926
923.298828	-58.096024
922.146484	67.385490
920.994141	4.164989
919.841797	-29.456188
918.688477	-19.865910
917.535156	44.261387
916.380859	15.273210
915.227539	-95.412468
914.073242	50.478432
912.918945	-7.919565
911.763672	-75.341408
910.608398	9.267313
909.453125	19.023317
908.297852	-52.824345
907.141602	-176.749817
905.985352	34.796814
904.829102	-30.142462
903.672852	-8.957276
902.515625	-12.671527
901.358398	-5.044968
900.201172	-33.618618
899.042969	-59.897293
897.884766	-83.883003
896.726563	23.350035
895.568359	157.685089
894.409180	9.371805
893.250000	62.309456
892.090820	189.810043
890.930664	46.159828
889.771484	-34.165451
888.611328	16.534714
887.450195	8.526450
886.289063	-55.891636
885.128906	-151.858475
883.966797	54.537720
882.805664	12.745929
881.643555	85.986824
880.481445	60.010128
879.319336	119.702530
878.156250	114.030090
876.993164	43.037918
875.830078	77.944733
874.666016	83.570625
873.502930	138.727936
872.338867	106.089638
871.173828	84.725037
870.009766	-4.112629
868.844727	80.276970
867.679688	126.406174
866.513672	33.141521
865.348633	133.207886
864.182617	136.611801
863.015625	187.192612
861.849609	60.326565
860.682617	144.586121
859.515625	80.648651
858.347656	95.293327
857.180664	186.219131
856.012695	-10.030730
854.843750	65.178024
853.675781	108.959923
852.506836	119.095490
851.337891	189.733795
850.167969	150.549026
848.999023	88.979507
847.829102	61.028885
846.658203	30.848557
845.488281	49.924702
844.317383	84.652588
843.146484	32.101257
841.975586	-58.457733
840.803711	58.999443
839.631836	138.386597
838.459961	173.023636
837.287109	131.656555
836.114258	50.085930
834.941406	60.126793
833.768555	184.045380
832.594727	13.191209
831.420898	16.511866
830.247070	155.946945
829.072266	168.137955
827.898438	135.702682
826.722656	9.613730
825.547852	104.289459
824.372070	51.800343
823.196289	21.609215
822.020508	-35.313999
820.844727	-138.995941
819.667969	-66.723351
818.491211	14.408118
817.313477	-24.701740
816.136719	-101.635529
814.958984	17.227911
813.781250	64.847672
812.602539	-40.999977
811.423828	-64.555618
810.245117	-92.559685
809.066406	110.530121
807.886719	-28.608089
806.707031	85.501022
805.527344	-155.736954
804.346680	-94.960777
803.166992	-273.928009
801.985352	-73.391617
800.804688	-150.263412
799.623047	-189.411148
798.441406	10.916512
797.259766	-57.100311
796.078125	-74.126244
794.895508	-69.002724
793.712891	-46.175060
792.529297	-12.300609
791.346680	-49.312328
790.163086	46.497093
788.978516	27.161791
787.794922	-14.306252
786.610352	48.197685
785.425781	86.328560
784.241211	75.782692
783.055664	-14.353623
781.870117	34.767502
780.684570	132.457672
779.498047	99.757744
778.311523	80.307686
777.125000	191.118835
775.938477	-99.883408
774.750977	90.334030
773.563477	112.763725
772.375977	82.228096
771.187500	-40.930733
769.999023	-14.120975
768.810547	23.682940
767.622070	48.231693
766.432617	17.674538
765.243164	227.211746
764.053711	5.009050
762.863281	64.709862
761.672852	130.972504
760.482422	139.974960
759.291992	223.763885
758.100586	78.743904
756.909180	-57.424141
755.717773	19.719030
754.525391	59.447662
753.333008	99.145805
752.140625	162.980774
750.948242	145.506104
749.754883	77.521423
748.561523	62.249741
747.368164	95.263168
746.173828	-38.523434
744.979492	-40.622864
743.785156	102.032143
742.590820	-9.758741
741.395508	128.420334
740.200195	-18.409191
739.003906	16.700249
737.808594	51.786785
736.612305	45.234951
735.416016	45.249805
734.218750	-5.094112
733.021484	-77.307053
731.824219	40.883366
730.626953	99.945831
729.428711	91.174110
728.230469	213.601929
727.032227	29.908920
725.833984	75.791298
724.634766	132.574585
723.435547	80.099159
722.235352	141.219345
721.036133	154.271240
719.835938	173.865891
718.635742	145.434509
717.434570	134.472534
716.233398	82.067894
715.032227	110.386551
713.831055	-37.927509
712.628906	97.228561
711.426758	42.709293
710.224609	20.902802
709.021484	12.180007
707.818359	79.693275
706.615234	23.065075
705.412109	51.368561
704.208008	23.075729
703.003906	-26.956997
701.799805	-26.926987
700.594727	7.907279
699.389648	-33.371243
698.184570	-44.189926
696.979492	-20.222254
695.773438	-13.641749
694.567383	-176.499298
693.361328	-93.854652
692.154297	-28.610821
690.947266	10.561133
689.740234	30.191284
688.533203	-128.102905
687.325195	-12.981303
686.117188	-158.159485
684.909180	11.143064
683.700195	-58.079739
682.491211	-70.910217
681.282227	65.783653
680.072266	59.450851
678.863281	16.314573
677.653320	7.853623
676.442383	-93.676956
675.232422	-47.978390
674.021484	90.751862
672.810547	0.125112
671.598633	73.920860
670.386719	46.069221
669.174805	137.138565
667.962891	195.758804
666.750000	98.790924
665.537109	38.604378
664.324219	108.041885
663.110352	-47.101021
661.897461	-7.874143
660.683594	27.029953
659.468750	100.768867
658.254883	6.220900
657.040039	-81.801163
655.824219	17.820171
654.609375	13.931830
653.393555	-15.806733
652.177734	-99.389221
650.960938	-40.743851
649.745117	-29.497023
648.528320	82.956009
647.311523	66.201973
646.093750	58.073822
644.875977	127.420425
643.658203	241.919556
642.440430	23.006294
641.221680	34.278645
640.002930	-8.191503
638.784180	129.902924
637.564453	87.441612
636.344727	-94.633041
635.125000	21.922489
633.905273	46.094868
632.684570	-47.814930
631.463867	-68.704948
630.243164	69.206337
629.021484	31.139257
627.799805	-127.020607
626.578125	96.582886
625.356445	71.396683
624.133789	29.073149
622.911133	134.622787
621.688477	53.734150
620.464844	84.255356
619.241211	63.363323
618.017578	-139.501465
616.793945	45.131691
615.569336	15.680137
614.344727	-84.368706
613.120117	68.012466
611.894531	-70.517395
610.668945	-8.028018
609.443359	-16.118120
608.216797	161.698807
606.991211	48.854225
605.764648	-108.812088
604.537109	51.768044
