# Supplementary material for: Raman spectroscopy accurately differentiates mucosal healing from non-healing and biochemical changes following biological therapy in inflammatory bowel disease
Source: PLoS One. 2021 Jun 2;16(6):e0252210. doi: 10.1371/journal.pone.0252210 (PMC8172032; doi:10.1371/journal.pone.0252210)
Supplement: S8 Dataset — (ZIP) [file pone.0252210.s010.zip › Pre biologic CD/OC021 pre treatment-2 _BL sub and CR removed_41__X_-8298.72__Y_63708.6__Z_-14.3873__Time_470.txt]

1714.793945	170.436676
1713.817383	43.762596
1712.840820	-38.836418
1711.864258	-147.146317
1710.886719	-85.501190
1709.909180	-22.831518
1708.931641	107.848709
1707.953125	-20.428596
1706.975586	39.932430
1705.997070	-94.258072
1705.018555	-195.250153
1704.040039	-35.550686
1703.060547	-0.759068
1702.081055	35.001038
1701.101563	125.217499
1700.122070	58.572399
1699.142578	49.060246
1698.162109	163.416046
1697.181641	59.510609
1696.201172	31.391836
1695.220703	-70.595581
1694.239258	298.370697
1693.257813	222.162216
1692.276367	240.305054
1691.294922	224.620132
1690.313477	743.462524
1689.331055	483.926147
1688.348633	697.424622
1687.366211	757.005127
1686.383789	761.396606
1685.400391	878.507507
1684.416992	897.775208
1683.433594	939.136353
1682.450195	970.604797
1681.465820	981.495483
1680.482422	947.908081
1679.498047	1197.194824
1678.512695	1196.935913
1677.528320	1293.206055
1676.542969	1331.603149
1675.558594	1461.126465
1674.572266	1508.815430
1673.586914	1551.869995
1672.601563	1568.998779
1671.615234	1831.195435
1670.628906	1942.508667
1669.642578	2224.376953
1668.655273	2238.552490
1667.668945	2229.462646
1666.681641	2003.332886
1665.694336	2242.238770
1664.706055	2272.029785
1663.718750	2525.178467
1662.730469	2553.367920
1661.742188	2688.132324
1660.753906	2582.181396
1659.764648	2394.640137
1658.775391	2695.163086
1657.787109	2935.148193
1656.796875	2929.218506
1655.807617	2584.902832
1654.818359	2503.252930
1653.828125	2541.172119
1652.837891	2187.949707
1651.846680	2459.570557
1650.856445	2070.360107
1649.865234	1940.838867
1648.874023	1518.360596
1647.882813	1487.601807
1646.891602	1370.044800
1645.899414	1139.313477
1644.907227	975.072571
1643.915039	824.458801
1642.922852	1130.959717
1641.930664	864.919128
1640.937500	754.997131
1639.944336	674.453857
1638.951172	562.596313
1637.957031	567.102234
1636.963867	795.989075
1635.969727	202.652252
1634.975586	234.399643
1633.981445	221.594315
1632.986328	238.007538
1631.991211	267.813751
1630.996094	137.218094
1630.000977	-64.180603
1629.005859	-2.106692
1628.009766	-92.479820
1627.013672	-16.895756
1626.017578	-109.493599
1625.021484	42.659912
1624.024414	-25.926119
1623.028320	102.796036
1622.031250	71.306099
1621.033203	139.794968
1620.036133	195.245346
1619.038086	198.265015
1618.041016	353.670410
1617.041992	249.237335
1616.043945	297.153900
1615.045898	108.992363
1614.046875	267.249268
1613.047852	186.844925
1612.048828	405.448273
1611.048828	217.677399
1610.049805	-166.535431
1609.049805	67.855705
1608.049805	192.143387
1607.048828	117.337868
1606.048828	155.183105
1605.047852	329.156311
1604.046875	476.880432
1603.045898	284.334076
1602.044922	240.990921
1601.042969	11.924383
1600.041016	292.900452
1599.039063	-30.263992
1598.037109	77.997993
1597.034180	-75.185219
1596.031250	-142.125198
1595.028320	7.734611
1594.025391	-38.420212
1593.022461	247.005203
1592.018555	-86.501137
1591.014648	-148.490234
1590.010742	-59.184261
1589.006836	-170.899994
1588.001953	-186.152283
1586.997070	207.933456
1585.992188	195.005630
1584.987305	181.971497
1583.982422	28.094950
1582.976563	272.819153
1581.970703	501.681854
1580.964844	357.875977
1579.958984	203.582779
1578.952148	280.913361
1577.945313	355.464996
1576.938477	388.202545
1575.931641	498.825256
1574.924805	398.557007
1573.916992	469.806519
1572.909180	400.464355
1571.901367	278.998810
1570.893555	131.428055
1569.884766	168.224167
1568.876953	280.168915
1567.868164	184.107971
1566.858398	160.608292
1565.849609	20.116117
1564.839844	263.627747
1563.830078	-58.853516
1562.820313	158.245102
1561.810547	219.425217
1560.799805	62.541943
1559.790039	203.695709
1558.779297	51.667351
1557.767578	132.737610
1556.756836	-4.072715
1555.745117	180.181412
1554.733398	198.391632
1553.721680	234.509552
1552.709961	190.146103
1551.697266	52.402592
1550.685547	212.096771
1549.672852	35.168926
1548.659180	75.365456
1547.646484	216.189224
1546.632813	59.393009
1545.619141	166.106506
1544.605469	55.464798
1543.591797	252.122620
1542.577148	128.139236
1541.562500	166.696320
1540.547852	-35.128296
1539.533203	-66.704926
1538.518555	-41.709454
1537.502930	-81.472878
1536.487305	-180.782745
1535.471680	114.370857
1534.456055	-155.591934
1533.439453	71.932945
1532.422852	242.425705
1531.406250	85.319443
1530.389648	198.601028
1529.373047	-25.853884
1528.355469	215.720200
1527.337891	240.671143
1526.320313	113.498840
1525.302734	96.835091
1524.284180	108.252495
1523.265625	191.482864
1522.247070	289.891602
1521.228516	292.889130
1520.208984	370.217407
1519.190430	401.040771
1518.170898	51.261738
1517.151367	133.089355
1516.130859	381.634247
1515.111328	139.321320
1514.090820	287.196350
1513.070313	434.800476
1512.049805	153.495865
1511.028320	121.009674
1510.006836	303.847656
1508.986328	60.622803
1507.963867	-72.454849
1506.942383	73.817017
1505.919922	35.250214
1504.898438	-123.931099
1503.875977	-3.957711
1502.852539	-291.563171
1501.830078	-253.938171
1500.806641	-11.674706
1499.783203	-125.555702
1498.759766	-29.680233
1497.736328	7.120275
1496.711914	-94.445297
1495.687500	85.234505
1494.663086	374.637970
1493.638672	188.175003
1492.613281	395.281647
1491.587891	382.342560
1490.563477	305.389587
1489.537109	304.915802
1488.511719	434.568695
1487.485352	658.480347
1486.458984	542.593933
1485.432617	587.420288
1484.406250	644.845337
1483.379883	773.547852
1482.352539	738.784180
1481.325195	734.507141
1480.297852	875.438599
1479.269531	1000.867798
1478.241211	886.544922
1477.213867	1062.658081
1476.184570	1314.966309
1475.156250	1223.221069
1474.127930	1055.010132
1473.098633	1444.307007
1472.069336	1624.611572
1471.040039	1674.948486
1470.009766	1590.293945
1468.979492	1999.077026
1467.950195	1779.435791
1466.918945	2047.955444
1465.888672	2451.030273
1464.857422	2482.755371
1463.827148	2679.581787
1462.795898	2761.904785
1461.763672	2930.458008
1460.732422	2844.949463
1459.700195	2845.715088
1458.667969	3067.255371
1457.635742	3331.786133
1456.603516	3314.514404
1455.570313	3203.317871
1454.537109	3467.478027
1453.503906	3414.527588
1452.470703	3630.278564
1451.436523	3531.593018
1450.403320	3911.868896
1449.369141	3691.496338
1448.333984	3656.072510
1447.299805	3851.112793
1446.264648	3638.397705
1445.230469	3585.254883
1444.194336	3610.529053
1443.159180	3329.649902
1442.124023	3253.788330
1441.087891	3086.885742
1440.051758	3031.313965
1439.015625	3107.230469
1437.978516	2887.380371
1436.941406	2887.482422
1435.904297	2546.528320
1434.867188	2337.085938
1433.830078	1867.640991
1432.791992	1865.492920
1431.754883	1860.870972
1430.715820	1210.159302
1429.677734	1172.921753
1428.639648	1029.785767
1427.600586	924.562805
1426.561523	718.565125
1425.522461	837.918945
1424.482422	727.882935
1423.443359	887.607300
1422.403320	722.291931
1421.363281	826.629578
1420.322266	815.119385
1419.282227	476.385468
1418.241211	651.368408
1417.200195	763.430542
1416.159180	616.352051
1415.117188	386.374512
1414.076172	73.599739
1413.034180	238.793091
1411.992188	84.718697
1410.949219	121.805847
1409.907227	297.202332
1408.864258	93.223015
1407.821289	90.379532
1406.777344	-93.199333
1405.734375	59.871586
1404.690430	160.247620
1403.646484	185.398895
1402.602539	40.023205
1401.557617	180.790710
1400.513672	286.520813
1399.468750	259.403015
1398.423828	-173.726151
1397.377930	-172.938339
1396.333008	331.696045
1395.287109	-50.701027
1394.241211	80.698540
1393.195313	137.045303
1392.148438	-234.671432
1391.101563	27.241177
1390.054688	-51.195362
1389.007813	-109.438065
1387.960938	2.602866
1386.913086	-87.871811
1385.865234	46.894257
1384.817383	-73.253387
1383.769531	-28.232927
1382.720703	-118.038506
1381.671875	-75.234825
1380.623047	-57.273411
1379.574219	50.745743
1378.524414	29.024248
1377.475586	62.409626
1376.425781	48.506790
1375.375977	-52.558765
1374.325195	11.217771
1373.274414	-14.653746
1372.224609	-85.216896
1371.172852	188.435471
1370.122070	98.246185
1369.070313	87.994019
1368.019531	-101.447578
1366.967773	65.554230
1365.915039	105.633736
1364.863281	-10.971538
1363.810547	218.651443
1362.757813	87.481079
1361.705078	-90.729897
1360.651367	181.579605
1359.598633	282.352203
1358.544922	276.322693
1357.491211	141.202774
1356.436523	105.733757
1355.382813	154.967957
1354.328125	196.899231
1353.273438	564.398560
1352.217773	370.658905
1351.163086	293.896973
1350.107422	443.234863
1349.051758	565.398071
1347.996094	866.347656
1346.939453	770.423828
1345.883789	1279.911499
1344.827148	1060.332764
1343.769531	1071.584595
1342.712891	1328.413696
1341.655273	1191.296265
1340.598633	1512.780640
1339.540039	1433.019043
1338.482422	1598.659790
1337.423828	1363.309082
1336.366211	1266.879028
1335.307617	1440.425781
1334.248047	1304.785522
1333.189453	1263.404175
1332.129883	1437.391724
1331.070313	1198.546021
1330.010742	1328.344727
1328.950195	1169.079712
1327.890625	1491.942993
1326.830078	1261.434692
1325.768555	1322.665771
1324.708008	1258.116333
1323.646484	1253.023682
1322.585938	956.847656
1321.523438	1569.146851
1320.461914	1520.118408
1319.400391	1579.828003
1318.337891	1338.799072
1317.275391	1248.459351
1316.211914	1552.760376
1315.149414	1443.045776
1314.085938	1538.069336
1313.022461	1618.441650
1311.958984	1487.126099
1310.894531	1471.770020
1309.831055	1660.942017
1308.766602	1631.121704
1307.701172	1461.202759
1306.636719	1722.094238
1305.571289	1609.134155
1304.505859	1658.699097
1303.440430	1917.396851
1302.375000	1839.362427
1301.308594	1709.902466
1300.242188	1723.170044
1299.175781	1810.284424
1298.109375	1408.749878
1297.041992	1533.025513
1295.975586	1495.369141
1294.908203	1364.599487
1293.839844	1422.984863
1292.772461	1371.086548
1291.704102	1616.147949
1290.635742	1142.703613
1289.567383	1336.495728
1288.498047	1071.949219
1287.428711	1069.879272
1286.360352	1107.147461
1285.290039	1303.752441
1284.220703	1110.989990
1283.150391	1094.734619
1282.080078	934.173645
1281.009766	1057.715088
1279.939453	880.342957
1278.868164	1297.651123
1277.796875	1127.871338
1276.725586	1124.563843
1275.654297	1089.585815
1274.582031	1296.714722
1273.509766	1188.611694
1272.437500	1383.620117
1271.365234	1331.932861
1270.291992	1522.138428
1269.218750	1380.293945
1268.145508	1436.336304
1267.072266	1524.171387
1265.999023	1641.335693
1264.924805	1621.925781
1263.850586	1744.064819
1262.776367	1573.623291
1261.701172	1605.678467
1260.625977	1481.806274
1259.550781	1623.674072
1258.475586	1529.232300
1257.400391	1671.166016
1256.324219	1481.919800
1255.248047	1538.717773
1254.171875	1510.359985
1253.094727	1564.814819
1252.018555	1393.026245
1250.941406	1510.838135
1249.864258	1477.864746
1248.786133	1430.367432
1247.708008	1706.245483
1246.630859	1527.564209
1245.551758	1565.260010
1244.473633	1428.066895
1243.394531	1565.418945
1242.316406	1326.368774
1241.236328	1381.205078
1240.157227	1203.036133
1239.077148	1507.866821
1237.998047	1477.786621
1236.917969	1234.292603
1235.836914	1429.848877
1234.756836	1254.386719
1233.675781	1551.682617
1232.594727	1129.108032
1231.512695	869.057739
1230.431641	1013.654236
1229.349609	855.463257
1228.267578	961.258606
1227.185547	820.090393
1226.102539	891.955017
1225.019531	896.026794
1223.936523	660.594116
1222.853516	700.968994
1221.769531	779.997375
1220.686523	549.532471
1219.602539	713.112488
1218.517578	361.899078
1217.433594	469.829468
1216.348633	514.887207
1215.263672	340.143250
1214.178711	474.472198
1213.092773	483.188721
1212.007813	750.074219
1210.921875	486.016357
1209.834961	757.522461
1208.749023	893.813599
1207.662109	649.048828
1206.575195	896.088562
1205.488281	547.700073
1204.400391	727.078796
1203.313477	617.252991
1202.225586	514.639160
1201.136719	219.385345
1200.048828	131.225403
1198.959961	329.442627
1197.871094	289.286804
1196.782227	198.558578
1195.692383	179.953094
1194.603516	-35.894699
1193.513672	104.077370
1192.423828	-42.110992
1191.333008	-41.731628
1190.242188	9.014662
1189.151367	-19.608328
1188.060547	11.729638
1186.969727	-41.063042
1185.877930	-211.537720
1184.786133	112.324081
1183.694336	100.053894
1182.601563	-58.624382
1181.509766	-95.022850
1180.416992	-40.395226
1179.323242	40.473503
1178.230469	-56.136349
1177.136719	189.819916
1176.042969	112.174202
1174.949219	48.825527
1173.854492	227.229782
1172.760742	417.416412
1171.666016	-45.970970
1170.570313	280.355133
1169.475586	39.462017
1168.379883	-45.979893
1167.284180	-7.157153
1166.188477	225.173309
1165.091797	184.806763
1163.996094	165.850708
1162.899414	27.328323
1161.801758	514.525513
1160.705078	110.683296
1159.607422	389.693542
1158.509766	365.323914
1157.412109	157.093216
1156.313477	430.757141
1155.215820	417.944763
1154.117188	548.089966
1153.017578	382.408722
1151.918945	483.646057
1150.819336	239.155289
1149.719727	197.162384
1148.620117	31.194277
1147.519531	-75.294655
1146.418945	89.558723
1145.318359	30.451412
1144.217773	30.734777
1143.116211	-171.361694
1142.014648	-116.587547
1140.913086	-28.675249
1139.811523	104.240395
1138.708984	255.976486
1137.606445	-93.956100
1136.503906	-99.330688
1135.401367	118.468102
1134.297852	262.403595
1133.194336	192.440430
1132.090820	480.840607
1130.987305	446.196259
1129.882813	466.005585
1128.778320	720.536621
1127.673828	1131.358154
1126.569336	1067.613281
1125.463867	643.413208
1124.358398	842.632141
1123.252930	690.924927
1122.146484	683.666260
1121.041016	773.401794
1119.934570	410.671234
1118.828125	521.474426
1117.720703	454.574463
1116.613281	664.450073
1115.505859	649.348328
1114.398438	437.809265
1113.291016	500.558594
1112.182617	478.038757
1111.074219	467.227295
1109.964844	640.619324
1108.856445	768.935059
1107.747070	710.460510
1106.637695	914.031128
1105.528320	1089.060425
1104.417969	1261.529541
1103.307617	1162.414917
1102.197266	1027.845093
1101.086914	1053.630249
1099.975586	1350.493408
1098.864258	1236.862793
1097.752930	1384.832031
1096.641602	1308.746338
1095.529297	1508.254517
1094.416992	1655.746460
1093.304688	1494.559692
1092.191406	1262.706177
1091.079102	1449.884277
1089.965820	1253.262451
1088.852539	1520.162842
1087.738281	1521.026733
1086.624023	1465.356079
1085.509766	1188.605835
1084.395508	1318.580933
1083.280273	1046.517822
1082.166016	1411.276123
1081.050781	1282.459229
1079.934570	1271.047729
1078.819336	1099.909790
1077.703125	945.204956
1076.586914	978.260315
1075.469727	889.210327
1074.353516	1311.556519
1073.236328	706.366455
1072.119141	1022.912720
1071.000977	1055.589600
1069.882813	877.259521
1068.765625	820.816528
1067.646484	822.899292
1066.528320	782.784363
1065.409180	719.220581
1064.290039	866.338379
1063.170898	1034.413818
1062.050781	776.489563
1060.930664	1019.291809
1059.810547	974.266724
1058.690430	604.204041
1057.569336	690.148376
1056.449219	589.061707
1055.327148	385.162201
1054.206055	576.168823
1053.083984	605.900574
1051.961914	381.082031
1050.839844	494.870300
1049.717773	405.539703
1048.594727	446.914276
1047.471680	541.927673
1046.348633	557.596375
1045.224609	253.785614
1044.101563	661.193726
1042.976563	380.818451
1041.852539	608.593628
1040.728516	621.948914
1039.603516	588.722107
1038.478516	366.913361
1037.352539	471.159363
1036.227539	314.709076
1035.101563	428.288269
1033.974609	702.368774
1032.848633	520.482422
1031.721680	499.165894
1030.594727	717.366211
1029.467773	598.482849
1028.340820	245.003021
1027.212891	210.015198
1026.084961	124.001381
1024.956055	100.774673
1023.828125	-40.772488
1022.699219	-93.997292
1021.570313	-161.052689
1020.440430	48.067986
1019.311523	-30.440636
1018.181641	4.783503
1017.050781	-80.496742
1015.920898	-179.552078
1014.790039	127.048355
1013.659180	125.461571
1012.528320	353.276306
1011.396484	437.495880
1010.265625	581.977600
1009.132813	379.278748
1008.000977	348.031128
1006.868164	862.891296
1005.736328	1261.977417
1004.602539	2153.529541
1003.469727	3111.834473
1002.335938	3422.609863
1001.202148	2802.087891
1000.068359	1837.739868
998.933594	816.214355
997.799805	317.188599
996.665039	303.344208
995.529297	245.775803
994.394531	-23.922380
993.258789	338.775726
992.123047	57.919346
990.986328	97.864853
989.849609	264.739258
988.712891	311.826080
987.576172	-164.056015
986.439453	-38.256443
985.301758	-27.533508
984.164063	-226.210266
983.025391	114.080139
981.887695	12.454074
980.749023	194.076843
979.610352	-6.123349
978.470703	19.341866
977.332031	-21.717188
976.192383	360.426361
975.051758	110.481819
973.912109	198.631470
972.771484	6.630346
971.630859	49.176739
970.490234	71.219513
969.348633	-32.838001
968.207031	127.289780
967.065430	-8.487497
965.923828	161.110855
964.781250	57.873402
963.638672	399.735260
962.496094	244.144897
961.352539	70.483047
960.208984	181.238861
959.065430	120.321587
957.921875	208.503754
956.777344	425.072754
955.632813	213.637939
954.488281	-47.850624
953.343750	61.682068
952.198242	194.240692
951.052734	356.671967
949.907227	212.826065
948.760742	128.686569
947.614258	298.492035
946.467773	251.346405
945.321289	284.386780
944.173828	297.062012
943.026367	435.527679
941.878906	286.494904
940.730469	397.926544
939.582031	354.354431
938.433594	281.354736
937.285156	475.442993
936.135742	487.234924
934.987305	455.916779
933.836914	260.728912
932.687500	339.268341
931.537109	611.614807
930.386719	234.956390
929.236328	361.892181
928.084961	331.903870
926.934570	545.655334
925.783203	206.604691
924.630859	211.419724
923.478516	125.466667
922.327148	283.048553
921.173828	181.619812
920.021484	405.432922
918.868164	293.068939
917.714844	33.306961
916.561523	-3.569096
915.407227	100.548660
914.252930	-117.524246
913.098633	-49.343937
911.944336	-49.068176
910.789063	-50.864071
909.633789	-0.303733
908.478516	-144.564651
907.322266	-77.753098
906.166016	-92.369598
905.009766	-70.541054
903.853516	-179.917862
902.696289	-39.945774
901.539063	-262.114471
900.381836	88.683235
899.223633	81.937439
898.065430	226.958572
896.907227	-121.023277
895.749023	-68.399170
894.589844	276.030273
893.430664	344.699646
892.271484	255.311508
891.112305	342.351471
889.952148	156.206741
888.791992	56.117779
887.630859	19.452387
886.470703	107.089737
885.309570	7.541638
884.148438	70.625969
882.986328	312.015472
881.825195	79.871361
880.663086	249.278442
879.500000	477.349152
878.337891	444.036804
877.174805	494.231476
876.011719	382.359222
874.847656	263.911560
873.684570	93.850616
872.520508	254.854141
871.355469	330.389648
870.191406	181.022110
869.026367	281.492188
867.861328	256.094116
866.695313	158.874481
865.530273	309.016541
864.364258	427.726288
863.197266	548.722900
862.031250	510.273102
860.864258	846.915283
859.697266	626.739807
858.530273	963.340515
857.362305	1104.647095
856.194336	1017.132263
855.026367	792.911499
853.857422	842.414368
852.688477	990.580322
851.519531	907.884094
850.350586	831.993469
849.180664	906.277649
848.010742	671.500183
846.840820	647.336792
845.670898	520.240417
844.500000	402.191742
843.329102	369.243134
842.157227	461.605682
840.986328	296.739746
839.814453	391.331238
838.642578	365.174744
837.469727	347.981323
836.296875	422.397156
835.124023	487.836182
833.951172	729.655762
832.777344	515.887268
831.603516	474.077362
830.429688	682.206421
829.255859	680.487366
828.081055	825.965210
826.906250	563.237549
825.731445	530.239929
824.555664	414.749786
823.379883	268.069946
822.204102	549.175171
821.027344	342.297913
819.851563	253.475830
818.674805	4.347423
817.497070	-11.007091
816.320313	47.003174
815.142578	-24.114372
813.963867	118.263573
812.786133	133.732330
811.607422	31.293184
810.428711	-66.740173
809.250000	-127.038963
808.070313	214.718872
806.890625	107.560287
805.710938	-59.603710
804.531250	-133.547592
803.350586	243.007645
802.169922	42.339535
800.988281	-211.577637
799.807617	215.408615
798.625977	43.384426
797.444336	28.721766
796.261719	-90.218483
795.079102	65.539551
793.896484	243.249435
792.713867	453.967560
791.530273	199.468750
790.346680	412.055878
789.163086	617.766052
787.979492	509.040771
786.794922	707.727112
785.610352	696.070129
784.425781	622.367126
783.240234	698.881104
782.054688	755.322693
780.869141	950.794067
779.682617	540.755554
778.496094	795.521912
777.309570	754.148926
776.123047	483.069397
774.935547	355.421204
773.748047	424.053375
772.560547	115.289665
771.373047	355.659119
770.184570	320.158966
768.996094	86.133324
767.806641	286.218079
766.618164	76.239349
765.428711	353.021729
764.239258	501.791168
763.048828	449.982452
761.858398	241.761475
760.667969	489.029541
759.477539	491.813019
758.286133	520.843567
757.094727	613.487366
755.903320	596.009521
754.710938	479.481506
753.518555	409.014465
752.326172	503.217682
751.133789	584.057861
749.940430	548.333191
748.747070	672.761292
747.553711	406.287903
746.359375	438.258087
745.166016	443.754730
743.970703	411.837433
742.776367	366.651459
741.581055	582.263428
740.385742	346.127106
739.190430	585.513306
737.994141	507.003693
736.797852	224.722565
735.601563	189.917755
734.405273	433.071533
733.208008	306.107574
732.010742	196.617798
730.813477	564.022339
729.615234	412.791931
728.416992	652.978027
727.218750	547.551941
726.020508	603.844421
724.821289	727.787231
723.622070	346.948242
722.422852	577.797241
721.222656	476.570740
720.022461	491.050018
718.822266	551.314392
717.621094	441.311676
716.420898	571.302734
715.218750	583.429016
714.017578	628.235718
712.815430	335.097656
711.614258	406.071136
710.411133	341.908936
709.208984	358.381287
708.005859	337.829895
706.802734	249.796646
705.599609	161.822433
704.395508	-54.496029
703.191406	99.232750
701.987305	224.643494
700.782227	165.168915
699.577148	36.184803
698.372070	72.536774
697.166992	121.970779
695.960938	-48.017872
694.754883	-15.819324
693.548828	-120.392853
692.341797	-105.405251
691.135742	72.479866
689.927734	-246.643372
688.720703	-131.542160
687.512695	-209.465744
686.304688	-57.344456
685.096680	-41.786751
683.888672	51.924923
682.679688	54.689869
681.470703	124.752548
680.260742	95.264046
679.050781	180.714310
677.840820	-30.387114
676.630859	248.006165
675.419922	177.960739
674.209961	62.655487
672.998047	8.133286
671.787109	74.906898
670.575195	-24.691099
669.363281	1.302597
668.151367	282.479065
666.938477	125.044090
665.725586	24.012171
664.512695	-91.931137
663.299805	-73.782379
662.085938	-53.317486
660.872070	81.686615
659.658203	128.315872
658.443359	-60.064236
657.228516	27.866943
656.013672	-41.503601
654.797852	-220.639969
653.583008	122.027054
652.366211	70.350937
651.150391	-0.568794
649.934570	1.894868
648.717773	51.850986
647.500000	106.199478
646.283203	298.363312
645.065430	578.753601
643.847656	426.672028
642.629883	324.194519
641.411133	406.747528
640.192383	366.758636
638.973633	-12.787111
637.753906	155.809128
636.534180	115.926750
635.314453	-151.641937
634.094727	-66.967079
632.874023	-21.040154
631.653320	275.900269
630.432617	362.292023
629.211914	358.397766
627.990234	-61.764004
626.768555	47.742737
625.545898	182.708603
624.324219	310.925568
623.101563	190.222900
621.877930	195.668091
620.655273	250.016464
619.431641	256.842773
618.208008	32.010693
616.983398	78.658493
615.759766	-127.750046
614.535156	97.560555
613.310547	-9.380270
612.084961	96.929138
610.859375	-45.524120
609.633789	104.174545
608.408203	250.861359
607.181641	-178.127518
605.955078	-101.596779
604.728516	102.046494
