# Supplementary material for: Raman spectroscopy accurately differentiates mucosal healing from non-healing and biochemical changes following biological therapy in inflammatory bowel disease
Source: PLoS One. 2021 Jun 2;16(6):e0252210. doi: 10.1371/journal.pone.0252210 (PMC8172032; doi:10.1371/journal.pone.0252210)
Supplement: S8 Dataset — (ZIP) [file pone.0252210.s010.zip › Pre biologic CD/OC021 pre treatment-2 _BL sub and CR removed_35__X_-8295.72__Y_63707.6__Z_-13.9104__Time_401.txt]

1714.793945	143.581680
1713.817383	169.676559
1712.840820	73.941635
1711.864258	-183.490921
1710.886719	-4.748924
1709.909180	-33.368214
1708.931641	-60.206848
1707.953125	-26.420441
1706.975586	-79.248566
1705.997070	140.046829
1705.018555	-88.877815
1704.040039	120.261238
1703.060547	4.378565
1702.081055	-88.440788
1701.101563	-187.662964
1700.122070	-92.730537
1699.142578	-194.162216
1698.162109	72.121010
1697.181641	-138.604324
1696.201172	44.999737
1695.220703	-114.633018
1694.239258	18.279850
1693.257813	101.798248
1692.276367	191.993912
1691.294922	200.764877
1690.313477	290.907684
1689.331055	296.907410
1688.348633	440.211029
1687.366211	395.390869
1686.383789	621.085693
1685.400391	469.386627
1684.416992	505.482086
1683.433594	729.221130
1682.450195	882.097717
1681.465820	745.747009
1680.482422	804.948059
1679.498047	905.102844
1678.512695	918.433594
1677.528320	988.705322
1676.542969	1376.470459
1675.558594	1305.032227
1674.572266	1290.387939
1673.586914	1640.903442
1672.601563	1612.176636
1671.615234	1613.585815
1670.628906	1684.961548
1669.642578	1565.972290
1668.655273	1981.564941
1667.668945	1800.554443
1666.681641	2021.180420
1665.694336	2146.988525
1664.706055	1910.072021
1663.718750	2177.964600
1662.730469	2229.031982
1661.742188	2378.893799
1660.753906	2598.309570
1659.764648	2516.217285
1658.775391	2416.288818
1657.787109	2571.344727
1656.796875	2440.948975
1655.807617	2263.584717
1654.818359	2327.767578
1653.828125	2265.469482
1652.837891	2243.451416
1651.846680	2216.690918
1650.856445	1833.464722
1649.865234	1694.161499
1648.874023	1388.880859
1647.882813	1427.785645
1646.891602	1305.960815
1645.899414	1240.108276
1644.907227	723.091858
1643.915039	1051.682861
1642.922852	765.428711
1641.930664	572.063904
1640.937500	722.190674
1639.944336	516.454163
1638.951172	435.116577
1637.957031	412.153900
1636.963867	313.060516
1635.969727	243.300827
1634.975586	234.467484
1633.981445	115.252510
1632.986328	62.197624
1631.991211	112.118858
1630.996094	167.515442
1630.000977	149.397552
1629.005859	-71.157028
1628.009766	-104.605499
1627.013672	-227.302902
1626.017578	39.473667
1625.021484	-274.832977
1624.024414	-44.669846
1623.028320	-22.115242
1622.031250	158.214996
1621.033203	-152.712708
1620.036133	103.946053
1619.038086	-56.964352
1618.041016	60.573402
1617.041992	-37.118797
1616.043945	62.112106
1615.045898	-32.815273
1614.046875	176.624496
1613.047852	107.999367
1612.048828	36.796696
1611.048828	133.405807
1610.049805	174.928925
1609.049805	119.468025
1608.049805	-177.009644
1607.048828	-72.650230
1606.048828	152.080063
1605.047852	261.470276
1604.046875	404.784363
1603.045898	184.219452
1602.044922	23.854624
1601.042969	-52.815872
1600.041016	-35.392330
1599.039063	68.212708
1598.037109	-21.771513
1597.034180	-137.960770
1596.031250	-248.989441
1595.028320	-23.095547
1594.025391	-155.247360
1593.022461	-120.356339
1592.018555	-158.721634
1591.014648	-468.671448
1590.010742	-455.054291
1589.006836	-115.478180
1588.001953	-120.527321
1586.997070	-21.429119
1585.992188	-42.484470
1584.987305	61.412136
1583.982422	120.775566
1582.976563	273.722717
1581.970703	95.569847
1580.964844	47.519802
1579.958984	27.930855
1578.952148	284.097504
1577.945313	303.088348
1576.938477	246.392014
1575.931641	197.307846
1574.924805	127.214409
1573.916992	236.360977
1572.909180	35.834564
1571.901367	74.311058
1570.893555	177.508499
1569.884766	301.207092
1568.876953	190.822174
1567.868164	56.864021
1566.858398	34.367908
1565.849609	190.770493
1564.839844	-174.843735
1563.830078	152.299103
1562.820313	-19.072086
1561.810547	-115.402077
1560.799805	-84.882263
1559.790039	-272.411194
1558.779297	37.569099
1557.767578	12.834307
1556.756836	60.406677
1555.745117	149.137985
1554.733398	152.103302
1553.721680	286.862732
1552.709961	82.166962
1551.697266	-202.948029
1550.685547	99.214584
1549.672852	-199.243729
1548.659180	125.520157
1547.646484	175.772308
1546.632813	233.486023
1545.619141	115.136131
1544.605469	161.975128
1543.591797	-160.953323
1542.577148	32.634514
1541.562500	-192.519547
1540.547852	-107.978973
1539.533203	30.478970
1538.518555	116.999001
1537.502930	-116.768684
1536.487305	-146.878418
1535.471680	-27.625631
1534.456055	-45.355499
1533.439453	47.522015
1532.422852	34.421661
1531.406250	-30.465334
1530.389648	177.549408
1529.373047	-39.822208
1528.355469	-182.670609
1527.337891	96.595352
1526.320313	241.631134
1525.302734	399.235870
1524.284180	116.484566
1523.265625	-202.397659
1522.247070	80.521347
1521.228516	183.073181
1520.208984	115.644783
1519.190430	171.423965
1518.170898	237.221008
1517.151367	158.878906
1516.130859	162.542831
1515.111328	119.776489
1514.090820	261.681732
1513.070313	95.246170
1512.049805	103.213066
1511.028320	10.875344
1510.006836	21.000624
1508.986328	-140.917099
1507.963867	-151.689789
1506.942383	34.795940
1505.919922	-76.362549
1504.898438	91.716080
1503.875977	-42.832363
1502.852539	-136.534210
1501.830078	-404.512878
1500.806641	-475.397095
1499.783203	-149.596771
1498.759766	-172.204025
1497.736328	55.822842
1496.711914	-133.461304
1495.687500	-105.391441
1494.663086	106.647461
1493.638672	-57.407291
1492.613281	69.862045
1491.587891	-35.638618
1490.563477	58.100647
1489.537109	179.725357
1488.511719	178.591751
1487.485352	310.099243
1486.458984	426.111481
1485.432617	202.476074
1484.406250	458.587524
1483.379883	257.779785
1482.352539	329.872070
1481.325195	468.136810
1480.297852	534.853271
1479.269531	767.121704
1478.241211	966.070313
1477.213867	917.698669
1476.184570	1103.597900
1475.156250	953.151672
1474.127930	988.588745
1473.098633	1444.001343
1472.069336	1359.521851
1471.040039	1682.195190
1470.009766	1694.240356
1468.979492	1785.080933
1467.950195	1924.176025
1466.918945	1908.013794
1465.888672	2209.605957
1464.857422	2477.964111
1463.827148	2423.479248
1462.795898	2714.472900
1461.763672	2890.990479
1460.732422	2795.711426
1459.700195	2710.583008
1458.667969	3188.989502
1457.635742	3014.958740
1456.603516	3201.285156
1455.570313	3367.208740
1454.537109	3388.497070
1453.503906	3219.603027
1452.470703	3464.009033
1451.436523	3807.142090
1450.403320	3288.598389
1449.369141	3783.660156
1448.333984	3989.751465
1447.299805	3643.738770
1446.264648	3773.866211
1445.230469	3817.926270
1444.194336	3527.893066
1443.159180	3336.723389
1442.124023	3170.971191
1441.087891	3311.339355
1440.051758	3317.678955
1439.015625	3293.729492
1437.978516	3009.485107
1436.941406	2687.516846
1435.904297	2628.496094
1434.867188	2261.402588
1433.830078	2003.126343
1432.791992	1792.979492
1431.754883	1353.307617
1430.715820	1335.323486
1429.677734	1143.345703
1428.639648	931.352722
1427.600586	991.905396
1426.561523	507.855133
1425.522461	767.816101
1424.482422	490.866943
1423.443359	524.114746
1422.403320	466.725708
1421.363281	736.921570
1420.322266	374.978455
1419.282227	803.916626
1418.241211	258.572693
1417.200195	483.697296
1416.159180	155.279144
1415.117188	179.292007
1414.076172	238.647263
1413.034180	270.420868
1411.992188	63.471928
1410.949219	253.854568
1409.907227	82.437943
1408.864258	26.781311
1407.821289	119.483253
1406.777344	257.469391
1405.734375	74.170090
1404.690430	-219.381836
1403.646484	139.868500
1402.602539	9.817463
1401.557617	45.520054
1400.513672	-49.046230
1399.468750	-191.083679
1398.423828	15.572953
1397.377930	-133.647903
1396.333008	68.204468
1395.287109	-68.121986
1394.241211	101.367226
1393.195313	-184.849945
1392.148438	-30.127705
1391.101563	-253.302261
1390.054688	-128.335266
1389.007813	109.344772
1387.960938	54.395233
1386.913086	-40.396893
1385.865234	-84.966545
1384.817383	-41.843987
1383.769531	-128.541977
1382.720703	-334.997650
1381.671875	-148.933929
1380.623047	162.122604
1379.574219	118.592598
1378.524414	50.275719
1377.475586	121.973213
1376.425781	-28.319706
1375.375977	13.762547
1374.325195	-23.837297
1373.274414	-200.914246
1372.224609	175.864838
1371.172852	116.345688
1370.122070	-0.281682
1369.070313	-178.990677
1368.019531	-53.466084
1366.967773	181.772446
1365.915039	247.735275
1364.863281	87.285233
1363.810547	-112.752670
1362.757813	-113.417900
1361.705078	167.271851
1360.651367	-24.655073
1359.598633	159.261780
1358.544922	104.552071
1357.491211	181.813873
1356.436523	395.917877
1355.382813	567.879578
1354.328125	290.241486
1353.273438	365.628235
1352.217773	239.996948
1351.163086	499.457184
1350.107422	518.189453
1349.051758	554.463928
1347.996094	459.395172
1346.939453	816.032654
1345.883789	914.761353
1344.827148	1221.906006
1343.769531	1256.380127
1342.712891	1226.583252
1341.655273	1206.874146
1340.598633	1539.168945
1339.540039	1519.739990
1338.482422	1552.506104
1337.423828	1543.329102
1336.366211	1648.202148
1335.307617	1619.549927
1334.248047	1326.317017
1333.189453	1429.190674
1332.129883	1270.014404
1331.070313	1363.285522
1330.010742	1286.101929
1328.950195	1325.271362
1327.890625	1683.361938
1326.830078	1231.105469
1325.768555	1554.784058
1324.708008	1458.671997
1323.646484	1673.837769
1322.585938	1644.695435
1321.523438	1250.456299
1320.461914	1673.237915
1319.400391	1595.221191
1318.337891	1487.783203
1317.275391	1710.946167
1316.211914	1707.350708
1315.149414	1713.760498
1314.085938	1537.957275
1313.022461	1776.253418
1311.958984	1605.711426
1310.894531	1735.802612
1309.831055	1907.826416
1308.766602	1897.753174
1307.701172	1666.325317
1306.636719	1853.394043
1305.571289	1974.084595
1304.505859	1885.803955
1303.440430	1891.116211
1302.375000	1722.007568
1301.308594	1860.297974
1300.242188	1679.210083
1299.175781	2026.487793
1298.109375	1796.542969
1297.041992	1748.512207
1295.975586	1764.441650
1294.908203	1279.747559
1293.839844	1784.304810
1292.772461	1675.389404
1291.704102	1345.855713
1290.635742	1538.909546
1289.567383	1454.916016
1288.498047	1199.455566
1287.428711	1265.241699
1286.360352	1380.089233
1285.290039	1590.499390
1284.220703	1254.745361
1283.150391	1443.212036
1282.080078	1391.760864
1281.009766	1460.332886
1279.939453	1230.413818
1278.868164	1651.416992
1277.796875	1539.090210
1276.725586	1490.456299
1275.654297	1160.747437
1274.582031	1456.980225
1273.509766	1665.164307
1272.437500	1993.027466
1271.365234	1688.139648
1270.291992	1749.754150
1269.218750	1782.089111
1268.145508	1672.868652
1267.072266	1963.988770
1265.999023	2018.337402
1264.924805	1640.906494
1263.850586	1534.398560
1262.776367	1681.562866
1261.701172	1592.213867
1260.625977	2005.022339
1259.550781	1879.140259
1258.475586	1911.690063
1257.400391	1776.179077
1256.324219	1964.622803
1255.248047	1907.096558
1254.171875	1786.318481
1253.094727	1789.714478
1252.018555	1756.620850
1250.941406	2010.579224
1249.864258	1826.672485
1248.786133	1776.572754
1247.708008	1753.232178
1246.630859	1790.655396
1245.551758	1568.058838
1244.473633	1828.981079
1243.394531	1548.161377
1242.316406	1714.244629
1241.236328	1831.679443
1240.157227	1686.911011
1239.077148	1483.944092
1237.998047	1737.148315
1236.917969	1570.590942
1235.836914	1685.378906
1234.756836	1572.184937
1233.675781	1475.974487
1232.594727	1227.096558
1231.512695	1479.820923
1230.431641	1424.759766
1229.349609	1340.618774
1228.267578	992.553833
1227.185547	1240.090088
1226.102539	872.745178
1225.019531	868.456482
1223.936523	914.919128
1222.853516	1099.162476
1221.769531	635.237366
1220.686523	480.897705
1219.602539	664.940308
1218.517578	367.968658
1217.433594	607.393433
1216.348633	356.327515
1215.263672	510.994049
1214.178711	443.408844
1213.092773	955.075562
1212.007813	452.901642
1210.921875	689.148071
1209.834961	541.682190
1208.749023	497.906128
1207.662109	507.107788
1206.575195	803.077393
1205.488281	766.252991
1204.400391	883.563599
1203.313477	682.763855
1202.225586	602.381348
1201.136719	269.121521
1200.048828	256.091095
1198.959961	100.975533
1197.871094	87.800270
1196.782227	88.972298
1195.692383	-75.909691
1194.603516	62.170124
1193.513672	-141.292816
1192.423828	-157.288147
1191.333008	-197.408752
1190.242188	-187.163544
1189.151367	-119.377724
1188.060547	-243.835403
1186.969727	-17.818720
1185.877930	-216.866150
1184.786133	-51.167618
1183.694336	143.141327
1182.601563	-195.259171
1181.509766	-200.266785
1180.416992	99.108345
1179.323242	86.615334
1178.230469	153.109161
1177.136719	102.051895
1176.042969	17.367931
1174.949219	181.683777
1173.854492	70.450554
1172.760742	481.020538
1171.666016	407.835480
1170.570313	-5.208743
1169.475586	33.955677
1168.379883	37.105976
1167.284180	61.659832
1166.188477	78.913986
1165.091797	-44.973854
1163.996094	34.194199
1162.899414	206.376236
1161.801758	34.417698
1160.705078	48.685131
1159.607422	62.825623
1158.509766	301.205231
1157.412109	582.318298
1156.313477	605.515381
1155.215820	361.445526
1154.117188	410.682739
1153.017578	-98.120560
1151.918945	334.732208
1150.819336	76.171989
1149.719727	160.698807
1148.620117	142.649094
1147.519531	91.146431
1146.418945	175.265427
1145.318359	-9.751091
1144.217773	102.687363
1143.116211	-177.631760
1142.014648	-136.801285
1140.913086	-343.435699
1139.811523	-88.809517
1138.708984	53.856632
1137.606445	25.232182
1136.503906	-314.752258
1135.401367	172.001938
1134.297852	121.670494
1133.194336	128.243622
1132.090820	51.622787
1130.987305	387.904816
1129.882813	550.706665
1128.778320	815.345154
1127.673828	638.610657
1126.569336	777.236816
1125.463867	716.553284
1124.358398	1016.066772
1123.252930	720.573730
1122.146484	718.880127
1121.041016	511.042114
1119.934570	487.904724
1118.828125	379.457764
1117.720703	304.102905
1116.613281	413.273468
1115.505859	75.164452
1114.398438	368.666107
1113.291016	479.866089
1112.182617	352.136475
1111.074219	491.487366
1109.964844	477.081879
1108.856445	687.067688
1107.747070	847.271240
1106.637695	825.492065
1105.528320	815.460510
1104.417969	944.620728
1103.307617	955.663147
1102.197266	1089.322144
1101.086914	1060.099609
1099.975586	785.556824
1098.864258	968.488159
1097.752930	1115.922852
1096.641602	1303.298462
1095.529297	1313.815063
1094.416992	1206.497559
1093.304688	1146.283447
1092.191406	1074.267334
1091.079102	1263.546021
1089.965820	1094.960693
1088.852539	1072.294067
1087.738281	1254.246216
1086.624023	1033.916626
1085.509766	1203.973511
1084.395508	1178.807861
1083.280273	1139.514038
1082.166016	1097.875122
1081.050781	988.095093
1079.934570	845.453613
1078.819336	996.380371
1077.703125	825.596863
1076.586914	894.273254
1075.469727	580.423950
1074.353516	670.216858
1073.236328	666.137329
1072.119141	680.814514
1071.000977	559.505066
1069.882813	878.875122
1068.765625	607.626221
1067.646484	594.177673
1066.528320	810.286926
1065.409180	616.515686
1064.290039	977.676697
1063.170898	741.856445
1062.050781	892.249268
1060.930664	649.568176
1059.810547	715.757080
1058.690430	571.490479
1057.569336	656.413818
1056.449219	561.370544
1055.327148	260.747528
1054.206055	294.389404
1053.083984	234.616287
1051.961914	564.879333
1050.839844	353.409515
1049.717773	410.498444
1048.594727	630.946289
1047.471680	293.764557
1046.348633	486.254517
1045.224609	349.904114
1044.101563	257.983246
1042.976563	434.187164
1041.852539	188.606766
1040.728516	290.337402
1039.603516	429.345734
1038.478516	163.175919
1037.352539	444.298645
1036.227539	271.504364
1035.101563	324.579773
1033.974609	466.109497
1032.848633	416.938202
1031.721680	546.923279
1030.594727	709.485291
1029.467773	458.331512
1028.340820	279.427155
1027.212891	109.983749
1026.084961	-70.897003
1024.956055	-112.270996
1023.828125	-11.894739
1022.699219	-231.778671
1021.570313	-186.911362
1020.440430	-104.842545
1019.311523	-198.972198
1018.181641	-381.073700
1017.050781	-73.799019
1015.920898	-58.591766
1014.790039	-154.511902
1013.659180	20.800707
1012.528320	-9.991839
1011.396484	153.869980
1010.265625	102.480324
1009.132813	187.791992
1008.000977	449.074615
1006.868164	640.957092
1005.736328	1327.876343
1004.602539	2003.038452
1003.469727	3142.728760
1002.335938	3442.987793
1001.202148	2703.364746
1000.068359	1541.445679
998.933594	987.678528
997.799805	337.337860
996.665039	421.609375
995.529297	196.692108
994.394531	-23.343288
993.258789	155.996124
992.123047	33.251099
990.986328	76.749260
989.849609	-77.885025
988.712891	-45.588043
987.576172	-86.884048
986.439453	-190.201614
985.301758	-120.564163
984.164063	-188.961517
983.025391	125.006927
981.887695	-30.544895
980.749023	-93.812767
979.610352	-7.341971
978.470703	-245.057632
977.332031	-68.567917
976.192383	-20.735552
975.051758	185.837067
973.912109	63.886436
972.771484	68.521301
971.630859	206.546570
970.490234	268.906097
969.348633	14.593516
968.207031	33.708099
967.065430	0.215008
965.923828	-19.319073
964.781250	381.064819
963.638672	396.201385
962.496094	209.766602
961.352539	25.889626
960.208984	206.621384
959.065430	435.557556
957.921875	359.946136
956.777344	357.822968
955.632813	21.640501
954.488281	251.123138
953.343750	256.432709
952.198242	200.148468
951.052734	343.056000
949.907227	273.418579
948.760742	59.968082
947.614258	523.321533
946.467773	451.941254
945.321289	284.824677
944.173828	332.655243
943.026367	303.004242
941.878906	613.689270
940.730469	440.552277
939.582031	639.601501
938.433594	480.576111
937.285156	568.115845
936.135742	648.947876
934.987305	440.398041
933.836914	551.193176
932.687500	516.276001
931.537109	449.653198
930.386719	428.780518
929.236328	216.816818
928.084961	232.763321
926.934570	278.451385
925.783203	265.123230
924.630859	101.826515
923.478516	-145.380554
922.327148	178.391632
921.173828	290.766541
920.021484	291.881012
918.868164	309.054718
917.714844	-14.366025
916.561523	75.849396
915.407227	32.212914
914.252930	-204.207001
913.098633	-124.914291
911.944336	-111.315254
910.789063	-158.823425
909.633789	-197.099487
908.478516	-162.665146
907.322266	-114.507904
906.166016	-97.968636
905.009766	161.126175
903.853516	-55.460129
902.696289	22.591852
901.539063	-60.022243
900.381836	-38.349743
899.223633	-34.666744
898.065430	32.481735
896.907227	108.761162
895.749023	51.692432
894.589844	166.593445
893.430664	154.969452
892.271484	111.817825
891.112305	73.305840
889.952148	100.423477
888.791992	256.343506
887.630859	276.831390
886.470703	324.478882
885.309570	369.944702
884.148438	460.594574
882.986328	318.973480
881.825195	51.209568
880.663086	374.335114
879.500000	339.009552
878.337891	312.782471
877.174805	541.217712
876.011719	319.143311
874.847656	369.715790
873.684570	429.322235
872.520508	329.163513
871.355469	314.621552
870.191406	144.905380
869.026367	332.940735
867.861328	136.418472
866.695313	182.835266
865.530273	296.690765
864.364258	228.526291
863.197266	470.454102
862.031250	629.190552
860.864258	619.482117
859.697266	520.007690
858.530273	707.881531
857.362305	767.795776
856.194336	1085.679321
855.026367	1208.304565
853.857422	1005.766052
852.688477	1108.203613
851.519531	876.663208
850.350586	1156.102783
849.180664	929.150269
848.010742	910.584106
846.840820	641.245239
845.670898	450.374939
844.500000	458.771057
843.329102	350.802063
842.157227	249.584091
840.986328	273.626617
839.814453	205.969421
838.642578	256.795624
837.469727	502.002686
836.296875	432.031647
835.124023	357.590851
833.951172	334.515686
832.777344	550.318848
831.603516	504.814728
830.429688	387.877869
829.255859	331.189453
828.081055	490.854065
826.906250	422.928528
825.731445	158.783676
824.555664	329.371704
823.379883	-8.269791
822.204102	46.308300
821.027344	69.622620
819.851563	34.958115
818.674805	-10.880350
817.497070	-212.564697
816.320313	93.139771
815.142578	91.615860
813.963867	-107.929260
812.786133	-82.863869
811.607422	-100.121727
810.428711	-84.105370
809.250000	-154.839600
808.070313	-65.657379
806.890625	-198.706924
805.710938	-54.204254
804.531250	25.765594
803.350586	-302.770966
802.169922	-493.660797
800.988281	-316.273926
799.807617	-345.333740
798.625977	-179.327484
797.444336	-91.081841
796.261719	-82.748093
795.079102	-105.529594
793.896484	11.172908
792.713867	-29.519768
791.530273	350.432556
790.346680	-35.840801
789.163086	401.294922
787.979492	209.728485
786.794922	192.929779
785.610352	417.116699
784.425781	125.914612
783.240234	203.936035
782.054688	328.243103
780.869141	615.908691
779.682617	494.686066
778.496094	444.102692
777.309570	221.235641
776.123047	163.947266
774.935547	58.053379
773.748047	-89.794823
772.560547	95.433258
771.373047	-56.928959
770.184570	-215.909302
768.996094	173.987823
767.806641	-121.759468
766.618164	177.444565
765.428711	355.285034
764.239258	96.926132
763.048828	30.172276
761.858398	273.756348
760.667969	72.620049
759.477539	269.746155
758.286133	345.743927
757.094727	278.702271
755.903320	46.742958
754.710938	316.008545
753.518555	84.051270
752.326172	139.969696
751.133789	277.090942
749.940430	229.643753
748.747070	300.737457
747.553711	215.920151
746.359375	403.227325
745.166016	311.783325
743.970703	180.881561
742.776367	107.032356
741.581055	-32.569466
740.385742	64.606102
739.190430	23.668163
737.994141	-26.019320
736.797852	68.876587
735.601563	6.060865
734.405273	-87.370842
733.208008	22.810877
732.010742	209.540710
730.813477	183.988632
729.615234	298.454529
728.416992	91.439583
727.218750	334.914642
726.020508	453.721649
724.821289	150.770050
723.622070	256.535645
722.422852	312.061554
721.222656	182.003479
720.022461	314.038239
718.822266	149.228531
717.621094	506.087524
716.420898	147.276901
715.218750	353.613281
714.017578	176.139603
712.815430	251.720093
711.614258	166.056808
710.411133	209.089996
709.208984	-111.626663
708.005859	3.509625
706.802734	-59.868332
705.599609	-16.440603
704.395508	-3.397020
703.191406	64.148613
701.987305	-144.513382
700.782227	-155.035797
699.577148	-302.425659
698.372070	11.249562
697.166992	11.924144
695.960938	19.249779
694.754883	-229.646774
693.548828	-56.943062
692.341797	-398.807953
691.135742	-58.722225
689.927734	-220.008942
688.720703	22.511282
687.512695	-12.616814
686.304688	-186.399582
685.096680	-336.108002
683.888672	41.183941
682.679688	-218.756226
681.470703	43.776440
680.260742	50.705280
679.050781	-46.193394
677.840820	134.256760
676.630859	80.956352
675.419922	101.407784
674.209961	-241.548920
672.998047	-300.807068
671.787109	-7.380085
670.575195	216.847153
669.363281	188.154617
668.151367	109.877373
666.938477	77.128578
665.725586	-149.930756
664.512695	31.415634
663.299805	-54.987633
662.085938	163.128876
660.872070	25.097357
659.658203	96.502808
658.443359	165.780869
657.228516	187.621017
656.013672	110.297585
654.797852	-128.646408
653.583008	-188.586090
652.366211	137.228592
651.150391	42.776646
649.934570	45.260048
648.717773	237.194305
647.500000	-158.733917
646.283203	172.919769
645.065430	336.487946
643.847656	435.321045
642.629883	346.852142
641.411133	256.119751
640.192383	328.639587
638.973633	297.751678
637.753906	139.873703
636.534180	-179.311676
635.314453	-23.954096
634.094727	66.602280
632.874023	6.503784
631.653320	-195.596329
630.432617	82.672722
629.211914	-66.551987
627.990234	-226.896408
626.768555	69.087364
625.545898	210.035248
624.324219	155.280960
623.101563	434.231506
621.877930	442.443329
620.655273	422.098022
619.431641	169.731339
618.208008	4.459192
616.983398	58.882710
615.759766	33.203175
614.535156	34.393307
613.310547	-91.626938
612.084961	119.231071
610.859375	164.238419
609.633789	-373.369537
608.408203	-193.925873
607.181641	-7.334414
605.955078	299.550171
604.728516	60.269203
