# Supplementary material for: Raman spectroscopy accurately differentiates mucosal healing from non-healing and biochemical changes following biological therapy in inflammatory bowel disease
Source: PLoS One. 2021 Jun 2;16(6):e0252210. doi: 10.1371/journal.pone.0252210 (PMC8172032; doi:10.1371/journal.pone.0252210)
Supplement: S8 Dataset — (ZIP) [file pone.0252210.s010.zip › Pre biologic CD/OC030-1 pre treatment_base sub CR removed_91__X_-10361.1__Y_36055.2__Z_-69.2288__Time_1029.txt]

1714.640625	114.629044
1713.664063	270.491547
1712.687500	196.486496
1711.709961	-2.009798
1710.733398	-169.286301
1709.755859	120.634804
1708.778320	-81.116814
1707.799805	-316.172668
1706.821289	-166.613937
1705.843750	54.031830
1704.864258	56.353230
1703.885742	-60.286175
1702.907227	-12.228965
1701.927734	-29.758135
1700.948242	-91.383820
1699.968750	-15.249385
1698.988281	78.162575
1698.007813	89.979744
1697.028320	108.481873
1696.046875	144.170166
1695.066406	-13.847497
1694.084961	315.439911
1693.104492	34.414635
1692.123047	416.676971
1691.140625	458.294464
1690.159180	519.782166
1689.176758	528.989136
1688.194336	331.295349
1687.211914	534.762451
1686.228516	723.191895
1685.246094	878.008911
1684.262695	1023.115479
1683.279297	897.470581
1682.295898	818.185303
1681.311523	1110.035767
1680.327148	830.372803
1679.342773	1102.766846
1678.358398	1128.520752
1677.374023	1352.078491
1676.388672	1225.330811
1675.403320	1317.608643
1674.417969	1493.154907
1673.432617	1472.808472
1672.446289	1753.595215
1671.459961	1912.889526
1670.473633	1934.817749
1669.487305	1776.967285
1668.500977	1991.697144
1667.513672	1965.533813
1666.526367	1926.883545
1665.539063	2106.578369
1664.550781	2350.574951
1663.563477	2422.824219
1662.575195	2336.637207
1661.586914	2420.846436
1660.598633	2484.497559
1659.609375	2315.590820
1658.620117	1988.458984
1657.631836	2573.250488
1656.641602	2138.886719
1655.652344	2038.921509
1654.662109	2339.253662
1653.672852	2169.019287
1652.681641	1427.937866
1651.691406	1647.921997
1650.701172	1551.011597
1649.709961	1285.452148
1648.718750	1377.376465
1647.727539	1149.993530
1646.735352	941.685730
1645.744141	929.436462
1644.751953	804.086548
1643.759766	716.211914
1642.766602	628.808411
1641.774414	739.825134
1640.781250	297.079529
1639.788086	490.712738
1638.794922	331.230042
1637.801758	541.367249
1636.807617	506.593872
1635.813477	-68.141464
1634.819336	106.118172
1633.825195	333.327881
1632.830078	15.511685
1631.834961	29.961052
1630.839844	76.301353
1629.844727	-35.027435
1628.849609	85.563202
1627.853516	111.644264
1626.857422	6.443799
1625.861328	-140.543045
1624.865234	36.190731
1623.868164	-147.083267
1622.871094	-51.459743
1621.874023	54.836212
1620.876953	-72.529709
1619.879883	-10.542090
1618.881836	169.761719
1617.883789	232.013107
1616.885742	136.903671
1615.887695	406.757904
1614.888672	-89.485878
1613.889648	164.828964
1612.890625	130.675735
1611.891602	-58.046349
1610.892578	104.683144
1609.892578	-52.303738
1608.892578	81.712143
1607.892578	310.058228
1606.892578	297.413635
1605.891602	221.992020
1604.890625	434.633759
1603.889648	327.903168
1602.888672	-48.276093
1601.887695	-21.357037
1600.885742	-33.662346
1599.883789	32.506149
1598.881836	-170.648010
1597.879883	-46.962193
1596.876953	-95.824974
1595.874023	-61.070965
1594.871094	-0.226617
1593.868164	-229.341705
1592.864258	-202.497787
1591.861328	-321.899323
1590.857422	-357.774841
1589.853516	-177.104584
1588.848633	-220.938644
1587.844727	-390.021576
1586.839844	168.466934
1585.834961	4.437923
1584.830078	38.498970
1583.824219	166.274048
1582.819336	69.826553
1581.813477	197.343765
1580.807617	311.677185
1579.800781	-42.842117
1578.794922	282.131775
1577.788086	164.381439
1576.781250	-15.896960
1575.773438	115.959618
1574.766602	284.038757
1573.758789	-109.795448
1572.750977	229.564224
1571.743164	124.144821
1570.735352	5.619965
1569.726563	-154.583771
1568.718750	173.482925
1567.708984	28.562557
1566.700195	101.649353
1565.691406	283.562744
1564.681641	-175.853012
1563.671875	117.259735
1562.662109	249.216110
1561.652344	134.520828
1560.641602	81.920212
1559.630859	5.814042
1558.620117	108.396797
1557.609375	120.032990
1556.597656	299.870972
1555.586914	109.004677
1554.575195	332.383789
1553.563477	291.349304
1552.550781	206.107727
1551.539063	-81.182426
1550.526367	146.362823
1549.513672	-50.683842
1548.500977	10.783237
1547.487305	255.598999
1546.473633	171.739365
1545.459961	157.482193
1544.446289	26.710897
1543.432617	24.953537
1542.417969	-44.201637
1541.404297	175.703979
1540.389648	222.275742
1539.374023	113.695724
1538.359375	-196.378601
1537.343750	187.565292
1536.328125	75.777924
1535.312500	-160.004868
1534.296875	-112.262016
1533.280273	-26.113428
1532.263672	36.561794
1531.247070	104.126808
1530.230469	73.515160
1529.212891	166.315353
1528.196289	6.453896
1527.178711	65.277611
1526.160156	13.127936
1525.142578	223.300140
1524.124023	330.202484
1523.106445	133.258255
1522.087891	10.740191
1521.068359	-21.968842
1520.049805	19.671253
1519.030273	109.883308
1518.010742	22.497602
1516.991211	-36.822739
1515.971680	65.485886
1514.951172	200.892822
1513.930664	99.778343
1512.910156	-81.104263
1511.889648	-69.642296
1510.868164	36.517803
1509.846680	109.052383
1508.826172	-188.009735
1507.803711	-190.287613
1506.782227	-87.654907
1505.759766	30.081236
1504.737305	-229.184677
1503.714844	-147.776886
1502.692383	-140.910202
1501.668945	-126.591667
1500.646484	-309.639099
1499.623047	-111.387032
1498.599609	-210.330032
1497.575195	-217.331146
1496.550781	-88.937119
1495.527344	-24.727142
1494.502930	-398.062775
1493.477539	-40.215492
1492.453125	120.473007
1491.427734	170.989853
1490.402344	50.100254
1489.376953	194.754166
1488.350586	180.794479
1487.325195	358.188110
1486.298828	272.356262
1485.272461	464.596466
1484.245117	551.936768
1483.218750	659.497742
1482.191406	575.520020
1481.164063	736.235352
1480.136719	560.160645
1479.108398	807.141602
1478.080078	824.487000
1477.052734	777.992310
1476.023438	914.746704
1474.995117	918.876526
1473.965820	1388.833252
1472.937500	1634.436035
1471.908203	1757.600708
1470.877930	1786.398682
1469.848633	2082.224121
1468.818359	2075.074463
1467.788086	2370.439209
1466.757813	2401.127197
1465.727539	2647.762451
1464.696289	2728.957520
1463.665039	2754.105225
1462.633789	3114.478516
1461.602539	3047.889648
1460.570313	3001.522949
1459.539063	3394.319580
1458.506836	3167.496094
1457.473633	3458.356201
1456.441406	3294.871582
1455.408203	3818.787354
1454.375000	3533.383545
1453.341797	3313.953125
1452.308594	3484.939697
1451.274414	3828.108643
1450.241211	3978.513916
1449.207031	3951.435303
1448.171875	3967.349121
1447.137695	3965.500977
1446.102539	4052.195801
1445.067383	3847.718506
1444.032227	3769.824951
1442.997070	3613.493164
1441.960938	3386.342529
1440.924805	3561.384521
1439.888672	3389.916016
1438.852539	3332.262695
1437.816406	3317.581299
1436.779297	3022.385010
1435.742188	2264.978516
1434.705078	2576.314697
1433.666992	1958.188477
1432.629883	1845.300903
1431.591797	1495.169312
1430.553711	1430.369751
1429.514648	1259.616943
1428.476563	1348.805298
1427.437500	903.278320
1426.398438	1090.864014
1425.359375	633.030762
1424.320313	777.807678
1423.280273	685.665588
1422.240234	626.353882
1421.200195	803.878174
1420.159180	822.699585
1419.119141	657.789490
1418.078125	581.084106
1417.037109	496.918518
1415.996094	362.528656
1414.954102	291.125854
1413.912109	519.113281
1412.870117	377.439667
1411.828125	258.530304
1410.786133	212.638565
1409.743164	-6.564980
1408.700195	83.431732
1407.657227	196.083145
1406.614258	143.033157
1405.570313	34.845181
1404.527344	303.351349
1403.483398	-73.158691
1402.438477	182.875183
1401.394531	-105.436348
1400.349609	203.382477
1399.304688	138.563248
1398.259766	-23.881277
1397.214844	237.450272
1396.168945	310.831055
1395.123047	251.521317
1394.077148	247.475052
1393.031250	236.046646
1391.984375	-70.701317
1390.937500	95.926270
1389.890625	54.900852
1388.843750	-73.538612
1387.796875	100.917114
1386.749023	297.936584
1385.701172	262.473816
1384.653320	-175.314468
1383.604492	297.019958
1382.556641	-62.808445
1381.507813	17.375643
1380.458984	-174.574402
1379.410156	-6.666111
1378.360352	28.994617
1377.310547	242.039841
1376.260742	-123.829132
1375.210938	284.128021
1374.161133	-313.239014
1373.110352	32.571888
1372.059570	-185.122772
1371.008789	-230.522293
1369.957031	-73.844864
1368.906250	60.544750
1367.854492	-211.049301
1366.802734	125.432465
1365.750000	23.651356
1364.698242	365.307281
1363.645508	-94.542328
1362.592773	292.166901
1361.540039	46.912926
1360.486328	70.615547
1359.433594	144.267441
1358.379883	317.539001
1357.326172	155.327362
1356.271484	202.160355
1355.216797	539.919006
1354.163086	179.635834
1353.107422	304.045410
1352.052734	602.461914
1350.998047	548.401489
1349.942383	807.332397
1348.886719	815.710266
1347.830078	1164.210571
1346.774414	1207.666138
1345.717773	1268.669678
1344.661133	1228.201172
1343.604492	1294.565552
1342.546875	1465.206909
1341.490234	1559.188110
1340.432617	1571.582031
1339.375000	1187.883057
1338.316406	1517.756226
1337.258789	1610.036011
1336.200195	1492.087891
1335.141602	1468.452026
1334.082031	1467.305786
1333.023438	1327.864624
1331.963867	1460.743530
1330.904297	1240.200073
1329.844727	1296.847534
1328.784180	1420.414917
1327.723633	1252.571167
1326.663086	1537.118896
1325.602539	1236.385498
1324.541992	1427.417480
1323.480469	1347.001343
1322.418945	1422.343872
1321.357422	1641.005005
1320.295898	1430.487793
1319.233398	1693.882324
1318.170898	1651.573730
1317.108398	1870.858398
1316.045898	1510.959717
1314.982422	1363.380371
1313.918945	1494.518555
1312.855469	1455.828003
1311.791992	1434.608643
1310.728516	1305.263550
1309.664063	1387.901245
1308.599609	1409.178711
1307.535156	1440.498657
1306.469727	1321.927368
1305.404297	1365.958740
1304.338867	1562.645874
1303.273438	1422.610474
1302.208008	1442.616455
1301.141602	1666.793091
1300.075195	1298.912598
1299.008789	1312.154785
1297.942383	1603.115601
1296.875000	1574.926758
1295.807617	1672.144653
1294.740234	1310.536865
1293.672852	1074.423706
1292.604492	1554.970825
1291.537109	1490.971924
1290.468750	1201.574951
1289.399414	1157.655151
1288.331055	1285.520752
1287.261719	1070.412354
1286.192383	1296.593140
1285.123047	1253.394775
1284.052734	1060.993774
1282.983398	1113.696411
1281.913086	1164.092407
1280.841797	823.041016
1279.771484	844.441467
1278.700195	1132.645874
1277.628906	1234.997803
1276.557617	1202.967407
1275.486328	1229.776855
1274.414063	1136.958862
1273.341797	1449.979614
1272.269531	1442.955444
1271.197266	1372.567261
1270.124023	1624.703979
1269.050781	1442.272217
1267.977539	1845.898193
1266.904297	1746.737183
1265.830078	1628.233154
1264.756836	1517.222290
1263.681641	1884.403564
1262.607422	1690.726440
1261.533203	1794.662354
1260.458008	1611.071411
1259.382813	1939.384644
1258.307617	1756.063721
1257.231445	1835.980957
1256.155273	1886.744629
1255.079102	1496.927734
1254.002930	1569.845581
1252.926758	1822.905273
1251.849609	1779.125977
1250.772461	1900.857300
1249.695313	1932.639404
1248.617188	1801.590820
1247.540039	1911.326050
1246.461914	1675.992065
1245.382813	1815.017578
1244.304688	1684.406982
1243.225586	1641.352783
1242.146484	1833.911133
1241.067383	1553.061401
1239.988281	1286.954346
1238.908203	1530.594360
1237.828125	1601.929688
1236.748047	1826.086182
1235.667969	1754.343872
1234.586914	1520.245850
1233.505859	1632.896851
1232.424805	1512.895020
1231.343750	1400.245239
1230.261719	1621.945679
1229.179688	1136.436768
1228.097656	1174.133423
1227.015625	1303.817505
1225.932617	908.299927
1224.850586	1168.667725
1223.767578	1053.981934
1222.683594	796.666992
1221.600586	897.319641
1220.516602	732.016418
1219.432617	632.037537
1218.347656	614.252686
1217.263672	613.373901
1216.178711	564.178894
1215.093750	693.680359
1214.008789	690.322510
1212.922852	686.945618
1211.836914	695.609375
1210.750977	622.213013
1209.665039	934.743774
1208.579102	791.325562
1207.492188	872.156128
1206.405273	957.728882
1205.318359	1072.136597
1204.230469	629.889465
1203.142578	732.182190
1202.054688	523.705383
1200.966797	572.895447
1199.877930	246.481369
1198.790039	11.602283
1197.701172	171.371078
1196.611328	51.956673
1195.522461	-204.569656
1194.432617	-45.067944
1193.342773	-49.184521
1192.252930	47.566246
1191.162109	-38.426922
1190.072266	-100.443497
1188.981445	56.050476
1187.889648	-37.350109
1186.798828	-5.961257
1185.707031	-145.097061
1184.615234	-77.893204
1183.523438	53.958466
1182.430664	-35.020897
1181.337891	17.420088
1180.245117	-95.699356
1179.152344	83.558014
1178.059570	44.545475
1176.965820	41.377644
1175.872070	287.214783
1174.778320	164.017700
1173.683594	-239.378448
1172.588867	389.001465
1171.494141	358.835205
1170.399414	-123.664246
1169.303711	-60.662052
1168.208984	305.918457
1167.113281	-11.647636
1166.016602	201.496964
1164.920898	-8.621005
1163.824219	244.774902
1162.727539	41.633896
1161.630859	244.470108
1160.533203	289.473297
1159.435547	231.657654
1158.337891	574.703430
1157.240234	201.574265
1156.141602	503.619690
1155.043945	340.273407
1153.944336	401.004456
1152.845703	232.683380
1151.747070	500.476288
1150.647461	336.667938
1149.547852	101.303459
1148.447266	-12.633366
1147.347656	80.508270
1146.247070	-162.252396
1145.146484	-152.750351
1144.044922	-136.271637
1142.944336	6.138591
1141.842773	-49.108730
1140.741211	133.324066
1139.638672	-5.472437
1138.537109	-4.116271
1137.434570	182.445190
1136.332031	340.245697
1135.228516	224.629440
1134.125977	175.401596
1133.022461	415.705688
1131.917969	734.068665
1130.814453	819.542786
1129.709961	1220.390137
1128.605469	1103.739624
1127.500977	1356.966309
1126.396484	1391.764038
1125.291016	1205.909790
1124.185547	1178.773315
1123.080078	1165.701050
1121.973633	948.733215
1120.868164	1039.606934
1119.761719	976.355713
1118.654297	867.987488
1117.547852	787.914246
1116.440430	544.434387
1115.333008	546.948669
1114.225586	686.485474
1113.117188	896.736938
1112.008789	773.387573
1110.900391	983.208191
1109.791992	975.377563
1108.682617	1052.439087
1107.573242	966.334229
1106.463867	1009.997681
1105.354492	1214.034424
1104.244141	1396.579468
1103.133789	1283.910767
1102.023438	1298.549316
1100.913086	1254.069092
1099.801758	1560.833130
1098.690430	1433.501099
1097.579102	1339.086548
1096.467773	1515.587280
1095.355469	1399.712036
1094.243164	1392.107300
1093.130859	1396.148193
1092.017578	1421.240356
1090.905273	1137.834473
1089.791992	1247.440918
1088.677734	1236.866333
1087.564453	1183.841431
1086.450195	1156.583252
1085.335938	1333.774902
1084.221680	1202.828857
1083.106445	1231.630859
1081.991211	1171.024658
1080.875977	1317.053833
1079.760742	833.507935
1078.644531	934.718079
1077.528320	784.604492
1076.412109	934.865356
1075.295898	808.091187
1074.178711	805.601257
1073.061523	727.972534
1071.944336	673.741150
1070.826172	886.681274
1069.708984	846.335510
1068.590820	887.928894
1067.471680	756.067749
1066.353516	792.832397
1065.234375	733.498352
1064.115234	1006.543823
1062.996094	947.060059
1061.875977	705.020264
1060.755859	856.049377
1059.635742	990.582397
1058.515625	601.230164
1057.394531	770.721741
1056.273438	876.985168
1055.152344	922.408569
1054.031250	470.181122
1052.909180	403.490814
1051.787109	808.478821
1050.665039	603.951416
1049.541992	513.848694
1048.418945	451.769043
1047.295898	303.387848
1046.172852	451.273285
1045.048828	505.797089
1043.925781	523.004089
1042.801758	535.530640
1041.676758	338.327820
1040.552734	148.223572
1039.427734	307.573181
1038.302734	140.863861
1037.176758	374.662842
1036.050781	419.847992
1034.924805	499.942566
1033.798828	894.094910
1032.672852	841.531494
1031.545898	719.261230
1030.418945	799.345337
1029.291992	579.608032
1028.164063	278.683289
1027.036133	49.968254
1025.908203	2.581985
1024.780273	-42.397503
1023.651367	-173.199188
1022.522461	-157.648865
1021.393555	-283.580627
1020.264648	-163.463318
1019.134766	-233.523712
1018.004883	-250.132813
1016.875000	-197.097427
1015.744141	-2.618669
1014.613281	55.148964
1013.482422	196.388885
1012.351563	242.704422
1011.219727	661.912292
1010.088867	509.218292
1008.956055	537.225708
1007.824219	787.492798
1006.691406	1047.011230
1005.558594	1944.902710
1004.425781	2916.501221
1003.292969	3619.604980
1002.159180	3575.955322
1001.025391	2196.837646
999.891602	1433.030884
998.756836	484.942596
997.622070	666.627319
996.487305	328.941864
995.352539	224.686432
994.216797	106.790535
993.081055	44.481823
991.945313	245.306442
990.808594	155.655182
989.672852	287.545074
988.536133	-78.302040
987.398438	-54.376781
986.261719	54.969570
985.124023	-134.975815
983.986328	-135.820877
982.847656	-0.650526
981.709961	-111.614464
980.571289	35.388126
979.432617	180.223053
978.292969	58.389858
977.153320	277.142548
976.013672	45.413326
974.874023	273.683105
973.734375	152.788269
972.593750	402.031708
971.453125	134.605698
970.311523	42.036049
969.170898	193.082458
968.029297	181.327713
966.886719	75.723595
965.745117	321.399506
964.602539	298.847382
963.459961	155.011612
962.317383	116.934853
961.173828	99.741714
960.030273	625.856140
958.886719	269.990570
957.743164	180.212830
956.598633	338.017181
955.454102	223.578384
954.309570	134.616379
953.165039	270.186981
952.019531	449.411926
950.874023	127.931648
949.727539	261.881836
948.582031	18.831711
947.435547	372.661255
946.289063	340.427643
945.141602	18.349157
943.995117	297.334717
942.847656	336.701294
941.699219	547.520142
940.551758	242.710251
939.403320	433.435425
938.254883	359.717468
937.105469	626.113525
935.957031	340.856873
934.807617	366.018951
933.658203	380.036377
932.507813	403.425781
931.357422	301.775482
930.207031	239.151306
929.056641	-12.164285
927.906250	374.273254
926.754883	180.459763
925.603516	241.827667
924.451172	344.373077
923.298828	226.529755
922.146484	93.081604
920.994141	114.521439
919.841797	68.029480
918.688477	-371.251099
917.535156	-310.337280
916.380859	-15.286836
915.227539	-97.030228
914.073242	0.842187
912.918945	-264.187775
911.763672	-208.939163
910.608398	-142.131897
909.453125	-127.278008
908.297852	-39.643501
907.141602	-53.808685
905.985352	-224.102097
904.829102	13.729525
903.672852	-167.369247
902.515625	-232.656067
901.358398	39.648808
900.201172	-156.496658
899.042969	-252.756058
897.884766	-305.770416
896.726563	-75.812447
895.568359	-40.233128
894.409180	85.974236
893.250000	128.694931
892.090820	26.966433
890.930664	-54.175034
889.771484	-128.322403
888.611328	102.612091
887.450195	153.023499
886.289063	246.473389
885.128906	80.542206
883.966797	38.964794
882.805664	-2.437407
881.643555	134.494980
880.481445	228.689636
879.319336	70.560211
878.156250	473.753052
876.993164	347.490112
875.830078	138.097046
874.666016	458.110901
873.502930	77.969193
872.338867	4.242896
871.173828	157.951004
870.009766	255.454071
868.844727	386.774658
867.679688	167.369812
866.513672	175.237854
865.348633	133.744278
864.182617	22.722727
863.015625	338.678101
861.849609	333.395294
860.682617	341.680847
859.515625	246.774139
858.347656	616.566284
857.180664	528.507568
856.012695	637.969360
854.843750	785.571472
853.675781	1040.765747
852.506836	932.749939
851.337891	694.843018
850.167969	710.277893
848.999023	671.961304
847.829102	407.509003
846.658203	570.857117
845.488281	277.484406
844.317383	165.540009
843.146484	156.573135
841.975586	129.709244
840.803711	284.007507
839.631836	60.366772
838.459961	192.221146
837.287109	205.559448
836.114258	111.618492
834.941406	433.150848
833.768555	285.528168
832.594727	557.674805
831.420898	499.292633
830.247070	608.247620
829.072266	574.315613
827.898438	810.210815
826.722656	118.278625
825.547852	200.202759
824.372070	366.717499
823.196289	109.671997
822.020508	95.493065
820.844727	201.500168
819.667969	42.377167
818.491211	-1.008700
817.313477	-338.272491
816.136719	-45.766056
814.958984	148.609283
813.781250	44.727322
812.602539	334.365509
811.423828	-83.221146
810.245117	37.121552
809.066406	-60.495083
807.886719	-160.422653
806.707031	-147.178696
805.527344	-200.708221
804.346680	-174.439072
803.166992	-130.598389
801.985352	-319.904236
800.804688	-391.725067
799.623047	-252.971832
798.441406	-294.064667
797.259766	-353.045349
796.078125	-272.551331
794.895508	20.446430
793.712891	-194.168289
792.529297	16.367878
791.346680	-169.732376
790.163086	-63.723164
788.978516	42.053406
787.794922	390.963806
786.610352	186.499496
785.425781	413.190948
784.241211	203.999939
783.055664	394.820618
781.870117	432.862183
780.684570	665.116211
779.498047	373.545227
778.311523	430.841919
777.125000	339.976837
775.938477	392.432526
774.750977	186.466461
773.563477	276.042236
772.375977	188.910522
771.187500	163.371811
769.999023	205.994278
768.810547	-163.800919
767.622070	87.833336
766.432617	169.512100
765.243164	356.685883
764.053711	171.409393
762.863281	716.985352
761.672852	515.927795
760.482422	411.606567
759.291992	432.553741
758.100586	558.896362
756.909180	509.075806
755.717773	465.698944
754.525391	472.730927
753.333008	567.491089
752.140625	604.918884
750.948242	587.258911
749.754883	872.495972
748.561523	566.876526
747.368164	482.940613
746.173828	600.790527
744.979492	349.876770
743.785156	206.423523
742.590820	451.043732
741.395508	458.662384
740.200195	336.844452
739.003906	239.083481
737.808594	272.709656
736.612305	284.323334
735.416016	201.683899
734.218750	366.384918
733.021484	379.912872
731.824219	448.067810
730.626953	268.921448
729.428711	216.665329
728.230469	389.611053
727.032227	389.729126
725.833984	280.535187
724.634766	472.918427
723.435547	457.657867
722.235352	431.478851
721.036133	665.156311
719.835938	855.072510
718.635742	765.551697
717.434570	305.153687
716.233398	466.743958
715.032227	473.446289
713.831055	484.560272
712.628906	177.450714
711.426758	136.453781
710.224609	359.207031
709.021484	107.042229
707.818359	149.113754
706.615234	371.996582
705.412109	303.179718
704.208008	25.581049
703.003906	63.750893
701.799805	-35.009495
700.594727	83.915092
699.389648	226.857544
698.184570	185.114822
696.979492	52.282536
695.773438	23.989494
694.567383	-234.372070
693.361328	2.759632
692.154297	-200.795380
690.947266	-17.640192
689.740234	-99.137627
688.533203	-2.451606
687.325195	-11.877866
686.117188	-57.937466
684.909180	-19.176270
683.700195	-32.212864
682.491211	-227.048615
681.282227	-254.703339
680.072266	-95.788635
678.863281	-155.439545
677.653320	-130.353897
676.442383	-343.139008
675.232422	-133.540359
674.021484	143.304153
672.810547	-187.591522
671.598633	126.431549
670.386719	120.555344
669.174805	19.818081
667.962891	247.889969
666.750000	126.072052
665.537109	60.717834
664.324219	161.932297
663.110352	-43.274883
661.897461	256.968109
660.683594	41.477051
659.468750	7.544530
658.254883	-86.594780
657.040039	-98.545692
655.824219	-140.507629
654.609375	162.604904
653.393555	-34.296597
652.177734	31.884405
650.960938	289.863098
649.745117	173.034790
648.528320	56.317314
647.311523	383.144379
646.093750	417.123138
644.875977	793.181824
643.658203	424.675140
642.440430	292.827179
641.221680	464.112335
640.002930	314.839874
638.784180	174.034302
637.564453	286.616364
636.344727	59.435970
635.125000	-30.510519
633.905273	190.565781
632.684570	288.758545
631.463867	-77.175041
630.243164	-130.186142
629.021484	-138.704025
627.799805	193.158188
626.578125	232.522964
625.356445	191.765686
624.133789	379.517151
622.911133	576.974609
621.688477	402.709137
620.464844	527.309937
619.241211	410.851166
618.017578	17.020456
616.793945	232.046844
615.569336	-44.504845
614.344727	-40.059753
613.120117	1.246060
611.894531	-147.395905
610.668945	44.248531
609.443359	-56.859875
608.216797	-55.307117
606.991211	16.684084
605.764648	103.376625
604.537109	-60.183376
