# Supplementary material for: Raman spectroscopy accurately differentiates mucosal healing from non-healing and biochemical changes following biological therapy in inflammatory bowel disease
Source: PLoS One. 2021 Jun 2;16(6):e0252210. doi: 10.1371/journal.pone.0252210 (PMC8172032; doi:10.1371/journal.pone.0252210)
Supplement: S8 Dataset — (ZIP) [file pone.0252210.s010.zip › Pre biologic CD/OC024 pre treatment-1_base sub CR removed_70__X_-32916.2__Y_21196.2__Z_-4919.49__Time_798.txt]

1714.716797	118.059135
1713.740234	53.667759
1712.763672	-16.154945
1711.787109	-115.588921
1710.809570	85.136688
1709.832031	17.643063
1708.854492	-65.966316
1707.875977	-117.465393
1706.898438	-209.105881
1705.919922	-27.587759
1704.941406	22.684668
1703.962891	172.017670
1702.983398	-98.830482
1702.003906	-131.351486
1701.024414	-46.058800
1700.044922	-43.584789
1699.065430	-169.307693
1698.084961	180.955444
1697.104492	306.746826
1696.124023	79.984879
1695.143555	166.064011
1694.162109	89.381149
1693.180664	247.926208
1692.199219	251.815262
1691.217773	130.522141
1690.235352	300.358398
1689.253906	22.261940
1688.271484	67.261627
1687.289063	248.526794
1686.305664	464.644287
1685.323242	534.421448
1684.339844	282.041656
1683.356445	349.792053
1682.372070	367.218689
1681.388672	568.748230
1680.404297	296.631195
1679.419922	512.078247
1678.435547	419.109039
1677.451172	496.819000
1676.465820	816.891418
1675.480469	695.757202
1674.495117	692.040833
1673.509766	733.897644
1672.523438	539.582092
1671.537109	845.241760
1670.550781	1124.593262
1669.564453	931.495544
1668.578125	1001.737854
1667.590820	849.341370
1666.603516	1023.845581
1665.616211	1211.937012
1664.627930	1129.739868
1663.640625	1196.519165
1662.652344	964.017273
1661.664063	1134.967285
1660.675781	1075.651001
1659.686523	1037.936279
1658.698242	926.470581
1657.708984	1178.291870
1656.719727	1173.529297
1655.729492	938.809265
1654.740234	884.582581
1653.750000	944.536865
1652.759766	1070.986450
1651.768555	1002.001587
1650.778320	698.070435
1649.787109	867.897461
1648.795898	665.299500
1647.804688	587.363403
1646.813477	509.821045
1645.821289	519.825989
1644.829102	271.354065
1643.836914	422.047089
1642.844727	208.710709
1641.851563	-51.715698
1640.859375	-0.315130
1639.866211	246.598984
1638.873047	351.297607
1637.878906	153.003159
1636.885742	292.574921
1635.891602	5.378363
1634.897461	-102.196152
1633.902344	-85.608963
1632.908203	-108.243790
1631.913086	159.091095
1630.917969	47.444717
1629.922852	-53.353107
1628.926758	43.533222
1627.931641	-119.843628
1626.935547	-214.508286
1625.939453	-295.734619
1624.942383	36.135994
1623.946289	-10.459190
1622.949219	-77.837944
1621.952148	123.064575
1620.955078	-38.454403
1619.958008	309.865234
1618.959961	119.896156
1617.961914	90.359505
1616.963867	252.641312
1615.965820	197.219406
1614.966797	44.916431
1613.967773	-36.323673
1612.968750	8.520896
1611.969727	158.384048
1610.970703	116.969254
1609.970703	-94.643219
1608.970703	173.491776
1607.970703	61.781883
1606.970703	-68.086945
1605.969727	71.931984
1604.968750	-86.450012
1603.967773	244.808594
1602.966797	23.862644
1601.965820	109.217628
1600.963867	155.384766
1599.961914	39.474453
1598.959961	-133.829010
1597.958008	-220.723083
1596.955078	-46.169697
1595.952148	-72.825211
1594.949219	-295.342010
1593.946289	-175.572617
1592.943359	-27.088245
1591.939453	-304.170624
1590.935547	-132.168503
1589.931641	-101.128471
1588.927734	-62.256252
1587.922852	-200.759033
1586.917969	119.782196
1585.913086	56.922642
1584.908203	137.456863
1583.903320	95.460747
1582.897461	-22.093842
1581.891602	105.256386
1580.885742	-14.891969
1579.879883	13.404473
1578.873047	28.638300
1577.866211	267.665741
1576.859375	74.584724
1575.852539	170.322311
1574.845703	260.765656
1573.837891	36.451485
1572.830078	-13.628614
1571.822266	-16.961273
1570.814453	13.423992
1569.805664	90.490746
1568.796875	-53.356731
1567.788086	65.089607
1566.779297	22.412891
1565.769531	145.810120
1564.760742	-11.243863
1563.750977	-87.886459
1562.741211	214.181152
1561.730469	82.850304
1560.720703	239.323471
1559.709961	107.831017
1558.699219	201.797516
1557.688477	57.186802
1556.676758	158.660599
1555.666016	335.098694
1554.654297	309.321655
1553.642578	229.054810
1552.629883	252.240097
1551.618164	228.700943
1550.605469	184.333511
1549.592773	253.680405
1548.580078	121.110527
1547.566406	133.266785
1546.552734	300.401398
1545.540039	-52.235718
1544.525391	192.101135
1543.511719	144.224304
1542.498047	3.222137
1541.483398	29.995993
1540.468750	115.994766
1539.453125	263.752502
1538.438477	68.023170
1537.422852	109.616447
1536.407227	83.954826
1535.391602	450.205261
1534.375977	297.801392
1533.359375	21.538597
1532.342773	-87.219284
1531.326172	221.401077
1530.309570	-98.960266
1529.292969	-48.400539
1528.275391	274.964172
1527.257813	119.087700
1526.240234	230.846756
1525.222656	105.600494
1524.204102	72.869217
1523.185547	-212.142258
1522.166992	14.662757
1521.148438	151.197464
1520.128906	143.516983
1519.110352	246.213669
1518.090820	55.713989
1517.071289	9.017095
1516.050781	13.540088
1515.031250	118.070198
1514.010742	183.863022
1512.990234	182.714508
1511.968750	-144.575775
1510.948242	-148.548203
1509.926758	-191.175659
1508.905273	-110.826378
1507.883789	-120.429047
1506.862305	-73.782410
1505.839844	-150.368652
1504.817383	-116.879372
1503.794922	54.801910
1502.772461	-198.995377
1501.749023	-191.609253
1500.726563	-53.774773
1499.703125	-295.058960
1498.678711	-101.280083
1497.655273	-120.117485
1496.630859	-141.667206
1495.607422	-140.319885
1494.582031	-238.880478
1493.557617	-20.484863
1492.533203	-78.401108
1491.507813	93.569069
1490.482422	-100.063049
1489.457031	-40.839439
1488.430664	-30.316952
1487.405273	-32.685574
1486.378906	72.027847
1485.352539	61.707516
1484.325195	56.354874
1483.298828	247.349380
1482.271484	175.391953
1481.244141	159.450394
1480.216797	349.925446
1479.188477	624.312317
1478.161133	297.004456
1477.132813	716.301453
1476.104492	421.997009
1475.075195	784.824402
1474.046875	989.526489
1473.017578	891.060547
1471.988281	998.711914
1470.958984	907.724365
1469.928711	1068.549683
1468.898438	1168.164795
1467.869141	1326.157715
1466.837891	1466.166138
1465.807617	1735.694214
1464.776367	1506.861206
1463.746094	1565.199951
1462.714844	1686.933960
1461.682617	1732.326294
1460.651367	1592.269775
1459.619141	1563.897583
1458.586914	1576.084106
1457.554688	1836.906494
1456.522461	1955.469971
1455.489258	1939.465820
1454.456055	2012.179077
1453.422852	1859.139648
1452.389648	2000.182617
1451.355469	1989.032104
1450.321289	2200.834717
1449.287109	2080.622559
1448.252930	2244.111084
1447.218750	2118.803467
1446.183594	2071.986328
1445.148438	2058.067871
1444.113281	1884.689575
1443.078125	1648.108154
1442.041992	1947.876099
1441.005859	1772.022705
1439.969727	1560.829956
1438.933594	1857.847778
1437.897461	1613.846436
1436.860352	1597.348633
1435.823242	1368.636108
1434.786133	1238.528931
1433.748047	1219.574219
1432.710938	864.851807
1431.672852	760.170227
1430.634766	1054.289429
1429.596680	571.157349
1428.557617	628.073364
1427.518555	543.743530
1426.479492	409.039520
1425.440430	587.019775
1424.401367	475.094971
1423.361328	320.389709
1422.321289	357.255371
1421.281250	250.562668
1420.241211	481.404907
1419.200195	9.709464
1418.159180	185.186859
1417.118164	327.914734
1416.077148	236.624039
1415.035156	115.215897
1413.994141	-28.710173
1412.952148	3.480645
1411.910156	101.076530
1410.867188	30.268776
1409.825195	87.726654
1408.782227	466.791412
1407.739258	175.093628
1406.695313	4.113860
1405.652344	-76.320122
1404.608398	214.850174
1403.564453	64.261772
1402.520508	46.798603
1401.475586	-38.328125
1400.431641	155.072723
1399.386719	255.678421
1398.341797	296.155731
1397.295898	23.376232
1396.250977	-63.745113
1395.205078	44.665794
1394.159180	203.218613
1393.112305	78.793938
1392.066406	222.435745
1391.019531	58.198414
1389.972656	299.569031
1388.925781	320.744537
1387.877930	206.909561
1386.831055	355.855927
1385.783203	127.244301
1384.735352	86.339401
1383.686523	-79.428734
1382.638672	-160.037857
1381.589844	-18.156637
1380.541016	-8.612749
1379.492188	-78.872673
1378.442383	35.761559
1377.392578	-139.103577
1376.342773	-191.485474
1375.292969	5.792780
1374.243164	-88.767723
1373.192383	133.573380
1372.141602	-38.045029
1371.090820	-254.341690
1370.039063	-79.109222
1368.988281	-98.187279
1367.936523	-49.875813
1366.884766	30.924208
1365.833008	2.241865
1364.780273	-53.699390
1363.727539	52.316162
1362.674805	143.485458
1361.622070	-43.935024
1360.569336	-74.418365
1359.515625	54.409718
1358.461914	86.337349
1357.408203	183.023178
1356.353516	138.115189
1355.299805	361.751343
1354.245117	-147.500290
1353.190430	-75.158112
1352.134766	290.317841
1351.080078	121.968620
1350.024414	333.613190
1348.968750	269.826202
1347.913086	387.332367
1346.856445	490.032440
1345.800781	791.248169
1344.744141	445.277252
1343.686523	550.780090
1342.629883	391.177124
1341.572266	437.446381
1340.514648	731.583069
1339.457031	597.215820
1338.399414	804.789673
1337.340820	685.585205
1336.282227	492.309753
1335.223633	821.437561
1334.165039	549.310059
1333.106445	398.649414
1332.046875	616.689697
1330.987305	399.578918
1329.926758	575.760315
1328.867188	499.902435
1327.806641	686.136536
1326.746094	551.252563
1325.685547	890.798584
1324.625000	659.887146
1323.563477	671.151611
1322.501953	756.593994
1321.440430	819.916626
1320.378906	577.395996
1319.316406	571.911865
1318.253906	958.688293
1317.191406	438.046692
1316.128906	758.376648
1315.065430	689.274963
1314.001953	610.471191
1312.938477	716.589111
1311.875000	655.299561
1310.811523	840.404053
1309.747070	811.353516
1308.682617	782.433228
1307.618164	980.044250
1306.552734	732.356384
1305.488281	802.213928
1304.422852	820.504578
1303.356445	519.258667
1302.291016	766.438721
1301.224609	875.985901
1300.159180	641.602539
1299.091797	741.515198
1298.025391	875.881165
1296.958984	1037.300415
1295.891602	886.968689
1294.824219	660.712830
1293.755859	756.117493
1292.688477	775.526123
1291.620117	792.568909
1290.551758	483.542664
1289.483398	633.226990
1288.414063	589.285156
1287.344727	557.708984
1286.275391	491.934204
1285.206055	928.449463
1284.136719	892.182678
1283.066406	616.057190
1281.996094	724.474426
1280.925781	686.075256
1279.855469	726.074707
1278.784180	719.650208
1277.712891	754.884521
1276.641602	697.254333
1275.569336	703.283081
1274.498047	614.057129
1273.425781	583.586121
1272.353516	824.389771
1271.281250	950.347168
1270.208008	885.825684
1269.134766	904.407349
1268.061523	903.514160
1266.988281	773.329651
1265.914063	823.815247
1264.839844	884.089783
1263.765625	927.319397
1262.691406	1124.197388
1261.617188	1084.565552
1260.541992	1103.490967
1259.466797	839.789551
1258.391602	681.004211
1257.315430	902.295898
1256.239258	1057.779175
1255.163086	930.815247
1254.086914	918.343750
1253.010742	1066.526733
1251.933594	808.359131
1250.856445	973.586304
1249.779297	961.235535
1248.701172	917.305908
1247.624023	941.484985
1246.545898	868.460205
1245.467773	1067.625122
1244.388672	805.158691
1243.310547	887.703247
1242.231445	909.518738
1241.152344	661.867920
1240.072266	909.466675
1238.993164	749.301208
1237.913086	909.447998
1236.833008	686.298523
1235.751953	824.568909
1234.671875	965.206177
1233.590820	853.691162
1232.509766	848.851013
1231.427734	851.276794
1230.346680	982.075745
1229.264648	863.367432
1228.182617	797.967285
1227.100586	826.990723
1226.017578	739.817871
1224.934570	814.781860
1223.851563	713.105469
1222.768555	502.619110
1221.684570	393.759460
1220.601563	432.392029
1219.516602	681.252380
1218.432617	473.281281
1217.348633	494.878387
1216.263672	342.535217
1215.178711	397.897583
1214.093750	373.532288
1213.007813	392.590912
1211.921875	271.641357
1210.835938	261.687897
1209.750000	620.748596
1208.663086	403.246460
1207.577148	446.192261
1206.490234	426.400391
1205.402344	401.750092
1204.315430	333.697845
1203.227539	304.167114
1202.139648	329.991974
1201.051758	297.967926
1199.962891	229.797165
1198.875000	96.622169
1197.786133	-19.706097
1196.696289	61.223095
1195.607422	-43.132935
1194.517578	40.053108
1193.427734	-237.462326
1192.337891	35.485653
1191.247070	-119.479118
1190.157227	81.122810
1189.066406	-114.741020
1187.974609	181.689911
1186.883789	-302.336945
1185.791992	-138.145325
1184.700195	-288.460571
1183.608398	-105.289398
1182.515625	-164.537552
1181.423828	30.373247
1180.331055	198.747711
1179.238281	45.771130
1178.144531	-42.509205
1177.050781	-32.589474
1175.957031	-22.747717
1174.863281	109.150162
1173.768555	200.207977
1172.674805	133.155624
1171.580078	259.910309
1170.484375	-36.989605
1169.389648	142.215530
1168.293945	211.241501
1167.198242	-59.385559
1166.102539	54.914032
1165.005859	56.745747
1163.910156	170.803696
1162.813477	129.443756
1161.715820	283.866577
1160.619141	173.083206
1159.521484	-16.517611
1158.423828	276.018829
1157.326172	119.719727
1156.227539	280.707825
1155.128906	288.885406
1154.030273	294.592255
1152.931641	121.400612
1151.832031	172.257309
1150.733398	146.753067
1149.632813	78.280899
1148.533203	-106.954361
1147.433594	57.878929
1146.333008	-222.678879
1145.232422	-153.279221
1144.130859	125.422874
1143.030273	-48.142746
1141.928711	118.444115
1140.827148	-95.643372
1139.724609	-62.443180
1138.623047	-217.128296
1137.520508	276.978882
1136.417969	74.596809
1135.314453	366.326080
1134.211914	263.603729
1133.108398	381.661652
1132.004883	478.224579
1130.900391	671.963257
1129.796875	625.887634
1128.692383	665.151062
1127.586914	706.685730
1126.482422	532.351685
1125.376953	519.217957
1124.271484	709.846008
1123.166016	566.203369
1122.060547	754.216797
1120.954102	496.787079
1119.847656	466.726013
1118.741211	498.161499
1117.633789	340.154510
1116.526367	354.894012
1115.418945	603.775574
1114.311523	379.419403
1113.204102	79.428139
1112.095703	339.817719
1110.987305	418.021667
1109.877930	233.815582
1108.769531	654.458374
1107.660156	465.433746
1106.550781	597.601257
1105.441406	507.720062
1104.331055	623.171143
1103.220703	684.238098
1102.110352	329.976990
1101.000000	688.186096
1099.888672	635.832336
1098.777344	350.037415
1097.666016	585.263794
1096.553711	485.683289
1095.442383	435.587463
1094.330078	411.373260
1093.217773	811.035828
1092.104492	591.231506
1090.991211	536.265991
1089.877930	267.125336
1088.764648	532.176331
1087.651367	528.903076
1086.537109	589.088623
1085.422852	623.349670
1084.308594	563.537476
1083.193359	482.564056
1082.078125	324.061798
1080.962891	468.643738
1079.847656	613.133911
1078.731445	438.196228
1077.615234	502.764038
1076.499023	658.813721
1075.382813	624.716187
1074.265625	487.395264
1073.148438	624.526428
1072.031250	341.865479
1070.914063	401.588074
1069.795898	465.953918
1068.677734	230.359390
1067.559570	147.140305
1066.440430	574.527161
1065.321289	488.916290
1064.202148	511.034210
1063.083008	352.929718
1061.962891	372.729797
1060.843750	212.404938
1059.723633	332.816650
1058.602539	322.232544
1057.482422	176.083908
1056.361328	223.999985
1055.239258	176.099930
1054.118164	58.164597
1052.996094	85.106514
1051.874023	270.843414
1050.751953	52.644848
1049.629883	252.362320
1048.506836	-89.355354
1047.383789	229.333282
1046.260742	44.113754
1045.136719	92.191597
1044.012695	75.007774
1042.888672	323.577881
1041.764648	50.105003
1040.639648	56.355370
1039.515625	328.179230
1038.389648	78.301262
1037.264648	145.211517
1036.138672	-39.236992
1035.012695	-179.336105
1033.886719	115.732452
1032.760742	240.927551
1031.633789	324.259918
1030.506836	272.773376
1029.379883	93.538116
1028.251953	-106.472115
1027.124023	-8.950000
1025.996094	-222.645721
1024.868164	-217.889542
1023.739258	-78.420418
1022.610352	-215.146179
1021.481445	-407.426422
1020.352539	-244.585632
1019.222656	-271.940674
1018.092773	-9.339174
1016.962891	-222.043152
1015.832031	-107.756004
1014.702148	-37.460537
1013.571289	-29.668661
1012.439453	47.689789
1011.308594	55.637337
1010.176758	-79.868759
1009.044922	-57.827290
1007.912109	258.177917
1006.780273	382.117798
1005.647461	661.059631
1004.514648	1161.967041
1003.380859	1880.053345
1002.247070	1964.596436
1001.113281	1593.974487
999.979492	969.499451
998.845703	227.627609
997.710938	3.463264
996.576172	14.998515
995.440430	56.638546
994.305664	156.064865
993.169922	184.035919
992.033203	209.799210
990.897461	198.773804
989.760742	-42.677803
988.624023	13.433646
987.487305	30.462622
986.350586	176.619034
985.212891	-190.806534
984.075195	-90.483574
982.936523	-47.642826
981.798828	-131.287079
980.660156	169.517914
979.521484	-185.358887
978.381836	-102.936974
977.242188	126.740250
976.102539	34.583538
974.962891	188.529007
973.823242	89.764687
972.682617	255.369110
971.541992	218.907486
970.400391	17.259275
969.259766	68.370003
968.118164	105.816582
966.976563	196.153839
965.833984	-13.949384
964.691406	172.967682
963.548828	181.073196
962.406250	148.045029
961.262695	241.220261
960.120117	116.803970
958.976563	125.448814
957.832031	280.807465
956.688477	133.970856
955.543945	218.555145
954.398438	300.943329
953.253906	83.674751
952.108398	-16.686621
950.962891	134.714584
949.817383	338.772583
948.670898	28.505001
947.524414	139.051865
946.377930	249.680313
945.231445	93.108604
944.083984	94.333160
942.936523	-98.397224
941.789063	151.963715
940.640625	308.764160
939.493164	362.940582
938.343750	239.289124
937.195313	332.486725
936.045898	211.437866
934.897461	-78.117363
933.747070	163.614395
932.597656	193.453171
931.447266	98.114655
930.296875	210.195557
929.146484	-78.393082
927.995117	24.818748
926.843750	175.894119
925.692383	40.329887
924.541016	-113.252144
923.388672	151.821396
922.236328	-156.088150
921.083984	-325.073944
919.931641	-102.973312
918.778320	-251.212265
917.625000	-219.818695
916.470703	70.570564
915.317383	36.250111
914.163086	63.342312
913.008789	-174.993729
911.853516	-72.777473
910.698242	-9.068810
909.542969	4.818016
908.387695	-189.790634
907.231445	-449.943298
906.076172	87.822823
904.918945	-22.544260
903.762695	-35.369347
902.605469	51.547447
901.448242	-135.440659
900.291016	1.429957
899.133789	-124.186470
897.975586	-116.170197
896.817383	122.636292
895.658203	123.969986
894.500000	-197.928726
893.340820	-142.122772
892.180664	-20.733282
891.021484	19.331213
889.861328	-227.405975
888.701172	-4.260652
887.541016	72.096931
886.379883	-181.054947
885.218750	39.854401
884.057617	87.000351
882.895508	312.368286
881.734375	106.974495
880.572266	163.251083
879.409180	278.152771
878.247070	226.291290
877.083984	160.983658
875.920898	228.634079
874.756836	253.511276
873.592773	404.482208
872.428711	280.825623
871.264648	62.751877
870.100586	132.762360
868.935547	36.336792
867.770508	382.951324
866.604492	5.554478
865.438477	-99.697975
864.272461	93.964851
863.106445	175.225937
861.940430	265.442078
860.773438	274.794220
859.606445	178.637344
858.438477	237.394516
857.271484	347.723572
856.103516	444.543610
854.934570	485.250488
853.766602	380.181702
852.597656	66.682198
851.428711	351.700684
850.259766	278.072510
849.089844	394.873138
847.919922	531.754517
846.750000	-9.875702
845.579102	185.194626
844.408203	178.726913
843.237305	306.476532
842.066406	221.628555
840.894531	71.938049
839.722656	139.154892
838.550781	170.534531
837.377930	29.785105
836.206055	7.465774
835.033203	239.760757
833.859375	286.544647
832.686523	270.736298
831.512695	366.494385
830.337891	185.435715
829.164063	339.059631
827.989258	329.727722
826.814453	382.776581
825.639648	136.985397
824.463867	475.234039
823.288086	218.263596
822.112305	268.794861
820.935547	43.039600
819.759766	-75.798531
818.583008	128.164902
817.405273	-66.460701
816.228516	-56.352032
815.050781	-17.406153
813.872070	134.879044
812.694336	144.686813
811.515625	89.936203
810.336914	-58.228058
809.158203	124.682884
807.978516	114.144241
806.798828	-127.472305
805.619141	-60.414078
804.438477	-348.680511
803.258789	-153.061310
802.077148	-104.076111
800.896484	4.681413
799.714844	33.447712
798.534180	-243.899994
797.351563	-62.323490
796.169922	-111.434723
794.987305	-211.585541
793.804688	-369.389008
792.622070	-110.847633
791.438477	-240.019623
790.254883	-205.421890
789.071289	-299.306702
787.886719	-191.900314
786.702148	110.017174
785.517578	-172.177368
784.333008	-138.157745
783.147461	-6.994028
781.961914	-92.580917
780.776367	122.259567
779.590820	118.205475
778.404297	-75.879707
777.217773	94.334579
776.030273	-86.614349
774.843750	87.729843
773.656250	3.742068
772.467773	43.221680
771.280273	133.303528
770.091797	-39.129963
768.903320	119.061546
767.714844	239.617432
766.525391	75.799606
765.335938	447.229309
764.146484	327.292694
762.956055	163.286819
761.765625	153.347076
760.575195	81.705544
759.384766	359.828735
758.193359	364.982483
757.001953	315.070435
755.810547	386.020233
754.618164	241.443481
753.425781	244.091873
752.233398	444.393341
751.041016	334.818878
749.847656	-189.820724
748.654297	240.746368
747.460938	159.616333
746.266602	291.318817
745.072266	159.626022
743.877930	207.794495
742.683594	152.815231
741.488281	257.846832
740.292969	165.511627
739.097656	5.238270
737.901367	263.437408
736.705078	65.889839
735.508789	-26.497046
734.311523	200.753860
733.115234	29.512190
731.917969	-255.472046
730.719727	4.394196
729.522461	36.642941
728.324219	57.920696
727.125977	74.797958
725.926758	115.695396
724.727539	-13.880848
723.528320	173.367661
722.329102	28.538195
721.128906	272.457764
719.928711	118.939331
718.728516	207.769653
717.528320	311.841003
716.327148	132.273468
715.125977	277.784302
713.923828	205.192810
712.722656	276.543091
711.520508	40.575665
710.317383	340.786377
709.115234	126.765984
707.912109	263.540283
706.708984	47.541126
705.505859	62.447784
704.301758	-27.072676
703.097656	16.235609
701.893555	26.948248
700.688477	-44.933716
699.483398	24.620670
698.278320	152.901672
697.073242	-86.111084
695.867188	209.593155
694.661133	116.376839
693.455078	138.391205
692.248047	-147.857010
691.041016	-260.220703
689.833984	-51.230595
688.626953	-137.349213
687.418945	-190.796585
686.210938	-44.592442
685.002930	-117.361816
683.793945	-72.938278
682.584961	51.755417
681.375977	-25.023497
680.166992	15.316008
678.957031	140.205582
677.747070	-18.513021
676.537109	-101.284561
675.326172	8.708917
674.115234	-194.994522
672.904297	-167.025894
671.692383	34.059170
670.481445	-324.879639
669.269531	-132.291458
668.056641	174.855835
666.844727	205.381470
665.631836	110.697166
664.417969	165.177811
663.205078	129.035690
661.991211	237.640900
660.777344	154.197052
659.563477	-88.799622
658.348633	-206.479935
657.133789	-183.842896
655.918945	242.079117
654.703125	85.810349
653.488281	9.416162
652.272461	-219.876480
651.055664	93.861092
649.839844	32.731537
648.623047	-36.949688
647.405273	16.131142
646.188477	75.656906
644.970703	139.462921
643.752930	265.618225
642.535156	114.242668
641.316406	195.143585
640.097656	43.782619
638.878906	19.246365
637.659180	-183.697189
636.439453	12.954523
635.219727	33.295681
634.000000	-259.998260
632.779297	30.649742
631.558594	102.089043
630.337891	42.428158
629.116211	100.604492
627.894531	-88.114960
626.672852	141.176437
625.451172	129.995758
624.228516	109.971191
623.005859	70.370537
621.783203	-89.508919
620.559570	50.199364
619.336914	230.153656
618.112305	253.330597
616.888672	-53.569553
615.664063	101.434700
614.439453	200.242081
613.214844	-161.408737
611.989258	6.880974
610.764648	65.455956
609.538086	95.570595
608.312500	18.143944
607.085938	-87.744484
605.859375	-87.541832
604.632813	-75.329308
