# Supplementary material for: Raman spectroscopy accurately differentiates mucosal healing from non-healing and biochemical changes following biological therapy in inflammatory bowel disease
Source: PLoS One. 2021 Jun 2;16(6):e0252210. doi: 10.1371/journal.pone.0252210 (PMC8172032; doi:10.1371/journal.pone.0252210)
Supplement: S8 Dataset — (ZIP) [file pone.0252210.s010.zip › Pre biologic CD/OC004-1 pre-treatment_BL sub CR removed_82__X_-20748.8__Y_2022.08__Z_-580.383__Time_929.txt]

1714.767578	202.613174
1713.791016	55.868580
1712.814453	39.759628
1711.837891	-155.103821
1710.860352	-153.313080
1709.882813	95.962791
1708.905273	-66.674629
1707.926758	71.661247
1706.949219	-67.724617
1705.970703	-99.109627
1704.992188	124.719200
1704.013672	-46.864697
1703.034180	-97.146774
1702.054688	5.926745
1701.075195	-7.921884
1700.095703	-119.902611
1699.116211	25.644165
1698.135742	-52.654194
1697.155273	-20.559572
1696.174805	-19.766138
1695.194336	107.344391
1694.212891	200.407089
1693.231445	59.210308
1692.250000	268.517639
1691.268555	208.907104
1690.287109	208.745712
1689.304688	281.295959
1688.322266	205.162521
1687.339844	137.755264
1686.356445	369.615021
1685.374023	271.575775
1684.390625	283.474091
1683.407227	514.475403
1682.423828	588.874207
1681.439453	496.093384
1680.455078	569.042480
1679.470703	469.566711
1678.486328	658.140198
1677.501953	772.733154
1676.516602	853.264648
1675.531250	1014.117676
1674.545898	949.478210
1673.560547	1013.014771
1672.574219	1138.177979
1671.588867	1194.761108
1670.602539	1150.892090
1669.615234	1242.991943
1668.628906	1547.986694
1667.641602	1463.112671
1666.654297	1402.652344
1665.666992	1382.501831
1664.679688	1630.763550
1663.691406	1558.449463
1662.703125	1741.174927
1661.714844	1706.878296
1660.726563	1771.096680
1659.738281	1931.105347
1658.749023	1990.776001
1657.759766	1878.662598
1656.770508	1957.656982
1655.781250	1949.635986
1654.791016	1717.000488
1653.800781	1765.347046
1652.810547	1610.308716
1651.820313	1691.109497
1650.829102	1446.926147
1649.838867	1308.948730
1648.847656	1160.775146
1647.856445	944.268555
1646.864258	910.472656
1645.873047	673.585693
1644.880859	769.860779
1643.888672	644.573181
1642.895508	575.044312
1641.903320	621.943176
1640.910156	576.715698
1639.916992	518.563232
1638.923828	331.432220
1637.930664	453.141479
1636.936523	97.822815
1635.942383	135.613373
1634.948242	252.650482
1633.954102	-64.889389
1632.958984	123.645256
1631.964844	114.764572
1630.969727	240.341431
1629.973633	-44.622662
1628.978516	39.149284
1627.982422	7.260843
1626.987305	-171.784866
1625.991211	-50.789764
1624.994141	-63.823265
1623.998047	-79.357407
1623.000977	-139.450882
1622.003906	26.576231
1621.006836	8.729665
1620.008789	174.848343
1619.011719	2.221339
1618.013672	168.437912
1617.015625	64.291222
1616.016602	201.696030
1615.018555	131.826935
1614.019531	43.680363
1613.020508	212.638428
1612.021484	-30.094028
1611.022461	10.434983
1610.022461	129.604935
1609.022461	-31.625694
1608.022461	142.562561
1607.022461	222.398453
1606.021484	200.082199
1605.020508	-8.101254
1604.019531	296.829071
1603.018555	59.919682
1602.017578	87.351006
1601.015625	148.758255
1600.013672	11.361427
1599.011719	46.562885
1598.009766	-148.320831
1597.006836	-272.591736
1596.003906	-255.752060
1595.000977	-121.408775
1593.998047	4.990376
1592.995117	-111.564743
1591.991211	-181.135681
1590.987305	-143.724945
1589.983398	-252.531815
1588.979492	-118.728157
1587.974609	-55.484825
1586.969727	12.868213
1585.964844	47.215027
1584.959961	73.640968
1583.955078	-100.707985
1582.949219	170.481766
1581.943359	326.836151
1580.937500	-24.846212
1579.931641	110.449188
1578.924805	26.900158
1577.917969	128.074783
1576.911133	-33.727951
1575.904297	90.605446
1574.897461	79.511826
1573.889648	125.513603
1572.881836	15.375155
1571.874023	48.126366
1570.866211	-124.571945
1569.857422	30.057388
1568.848633	127.338150
1567.839844	-27.481672
1566.831055	173.364563
1565.822266	7.944339
1564.812500	174.675217
1563.802734	185.497269
1562.792969	24.943089
1561.783203	92.569748
1560.772461	40.727192
1559.761719	190.989166
1558.750977	97.377846
1557.740234	32.162525
1556.729492	148.195602
1555.717773	-62.377396
1554.706055	42.955853
1553.694336	34.157360
1552.682617	-23.980722
1551.669922	181.745392
1550.657227	97.404625
1549.644531	238.021744
1548.631836	176.666550
1547.619141	241.893250
1546.605469	304.340820
1545.591797	108.110466
1544.578125	141.811356
1543.564453	115.908119
1542.549805	110.514961
1541.535156	86.882431
1540.520508	86.337700
1539.505859	-89.916039
1538.490234	77.014343
1537.475586	-96.905136
1536.459961	-61.946007
1535.444336	114.703156
1534.427734	-121.503357
1533.412109	129.528885
1532.395508	246.245132
1531.378906	249.356110
1530.362305	321.873169
1529.344727	77.338959
1528.328125	183.025513
1527.310547	216.402252
1526.292969	241.884018
1525.274414	228.582458
1524.256836	158.525848
1523.238281	85.763680
1522.219727	66.893257
1521.200195	53.013142
1520.181641	95.559196
1519.162109	448.961823
1518.142578	244.374710
1517.123047	-57.912777
1516.103516	-5.711856
1515.083008	66.857704
1514.062500	-40.495945
1513.041992	29.192492
1512.021484	257.843414
1511.000977	16.650719
1509.979492	-70.653305
1508.958008	-142.669205
1507.936523	-132.726410
1506.914063	95.000854
1505.892578	-120.961281
1504.870117	-170.388718
1503.847656	-158.430038
1502.825195	173.614792
1501.801758	-55.527508
1500.778320	-64.479660
1499.754883	-204.118698
1498.731445	-154.412445
1497.708008	-99.728134
1496.683594	-37.523041
1495.659180	16.865007
1494.634766	32.754414
1493.610352	112.445053
1492.585938	-9.956534
1491.560547	26.030460
1490.535156	279.086426
1489.509766	202.378494
1488.483398	439.743713
1487.458008	245.367874
1486.431641	342.006805
1485.405273	349.171570
1484.377930	379.194031
1483.351563	437.188477
1482.324219	459.343750
1481.296875	700.725952
1480.269531	648.698669
1479.241211	622.088623
1478.213867	847.739441
1477.185547	683.339233
1476.157227	888.330627
1475.127930	950.512573
1474.099609	1198.501953
1473.070313	1252.810425
1472.041016	981.216980
1471.011719	1340.797119
1469.981445	1481.335938
1468.952148	1492.035767
1467.921875	1497.572144
1466.891602	1886.993408
1465.860352	1856.728394
1464.830078	2108.554688
1463.798828	2337.341064
1462.767578	2075.664307
1461.735352	2375.372070
1460.704102	2431.139648
1459.671875	2555.378174
1458.639648	2443.460205
1457.607422	2478.747070
1456.575195	2615.474854
1455.541992	2630.337158
1454.508789	2599.514160
1453.475586	2708.136963
1452.442383	2869.926514
1451.408203	2864.329834
1450.375000	2820.721680
1449.340820	2903.772949
1448.305664	2839.850098
1447.271484	2978.546875
1446.236328	3091.841553
1445.202148	2731.741943
1444.166016	3012.042480
1443.130859	2968.366211
1442.095703	2790.634766
1441.059570	2850.704834
1440.023438	2660.420898
1438.986328	2682.566162
1437.950195	2550.545410
1436.913086	2410.995361
1435.875977	2185.618652
1434.838867	2223.045654
1433.801758	2053.393066
1432.763672	1835.846191
1431.725586	1489.673950
1430.687500	1390.999268
1429.649414	1110.720947
1428.611328	840.679810
1427.572266	651.476746
1426.533203	500.209259
1425.494141	727.194763
1424.454102	586.110474
1423.415039	550.976929
1422.375000	629.256042
1421.334961	309.559601
1420.293945	330.004364
1419.253906	350.499146
1418.212891	338.293213
1417.171875	300.973633
1416.130859	246.106705
1415.088867	357.333740
1414.046875	491.203491
1413.004883	257.943298
1411.962891	324.009918
1410.920898	189.028061
1409.877930	287.856018
1408.834961	188.222870
1407.791992	181.635040
1406.749023	170.093140
1405.706055	301.739319
1404.662109	182.357880
1403.618164	150.937180
1402.574219	184.841934
1401.529297	123.463058
1400.484375	42.119648
1399.440430	16.067980
1398.394531	22.669685
1397.349609	87.010124
1396.303711	26.091747
1395.258789	22.919367
1394.212891	49.876564
1393.166016	46.841747
1392.120117	91.478302
1391.073242	133.666336
1390.026367	-81.857170
1388.979492	80.632469
1387.931641	10.476108
1386.884766	45.500172
1385.836914	75.587448
1384.789063	70.754601
1383.740234	-98.960030
1382.692383	-146.046295
1381.643555	-193.028015
1380.594727	-57.545258
1379.544922	-279.156097
1378.496094	-91.083717
1377.446289	-75.245789
1376.396484	92.925102
1375.346680	178.783157
1374.296875	-171.861404
1373.246094	-133.177551
1372.195313	-42.041759
1371.144531	188.771149
1370.092773	60.653946
1369.041992	39.863796
1367.990234	-35.633610
1366.938477	105.717216
1365.886719	47.884464
1364.833984	72.338409
1363.781250	330.885101
1362.728516	41.897934
1361.675781	118.915268
1360.623047	-15.447391
1359.569336	76.680992
1358.515625	124.119484
1357.461914	201.480545
1356.408203	286.374695
1355.353516	314.179108
1354.298828	197.980896
1353.244141	263.272247
1352.189453	509.934113
1351.133789	250.087097
1350.078125	439.765045
1349.022461	758.525452
1347.966797	772.063660
1346.911133	683.997559
1345.854492	730.002014
1344.797852	840.569153
1343.741211	894.178162
1342.683594	841.288330
1341.626953	835.622192
1340.569336	1045.604248
1339.511719	975.707458
1338.453125	987.665710
1337.395508	1083.915405
1336.336914	843.576294
1335.278320	1014.271912
1334.218750	1006.845032
1333.160156	1076.223267
1332.100586	893.403015
1331.041016	967.928284
1329.981445	760.702881
1328.920898	931.825623
1327.861328	1093.100098
1326.800781	1009.820251
1325.740234	909.390015
1324.678711	895.534485
1323.618164	1002.771118
1322.556641	1026.131958
1321.495117	1039.713867
1320.432617	1097.797607
1319.371094	1047.423584
1318.308594	1115.545166
1317.246094	1376.063354
1316.182617	1224.875732
1315.120117	1184.764648
1314.056641	1218.686401
1312.993164	1114.728882
1311.929688	1437.019043
1310.865234	1306.156006
1309.801758	1170.523804
1308.737305	1254.105591
1307.671875	1288.520996
1306.607422	1153.249756
1305.541992	1345.280884
1304.476563	1286.467896
1303.411133	1473.643677
1302.345703	1301.924194
1301.279297	1452.317627
1300.212891	1153.070557
1299.146484	1460.821533
1298.080078	1505.718628
1297.012695	1405.796631
1295.945313	1384.558594
1294.877930	1397.770020
1293.810547	1227.008667
1292.743164	1137.359131
1291.674805	1194.992188
1290.606445	1093.272705
1289.537109	802.879333
1288.468750	985.779297
1287.399414	911.340637
1286.330078	939.910645
1285.260742	1002.829712
1284.191406	926.188232
1283.121094	896.166016
1282.050781	824.603149
1280.980469	755.580139
1279.909180	948.472351
1278.838867	965.197937
1277.767578	815.651367
1276.696289	942.552185
1275.624023	1022.998596
1274.552734	920.143555
1273.480469	1051.983643
1272.408203	1044.554443
1271.335938	976.110352
1270.262695	1032.291748
1269.189453	1029.895874
1268.116211	1137.394897
1267.042969	1152.149536
1265.968750	1166.937988
1264.894531	896.343445
1263.820313	942.967834
1262.746094	1133.474854
1261.671875	992.385315
1260.596680	814.830994
1259.521484	1044.331543
1258.446289	1137.332642
1257.370117	1159.685791
1256.293945	1018.900818
1255.218750	1124.105469
1254.141602	878.776428
1253.065430	1095.958374
1251.988281	894.583557
1250.911133	844.134338
1249.833984	818.046570
1248.756836	1154.270996
1247.678711	994.460999
1246.600586	790.990417
1245.522461	750.421204
1244.444336	1062.127808
1243.365234	1057.968872
1242.286133	937.267334
1241.207031	738.941650
1240.127930	1101.377930
1239.047852	679.866699
1237.967773	717.069580
1236.887695	679.068115
1235.807617	866.605957
1234.726563	1066.181519
1233.645508	814.817932
1232.564453	604.759766
1231.483398	610.421570
1230.401367	693.586060
1229.319336	810.610291
1228.237305	721.768250
1227.155273	850.816284
1226.072266	604.669861
1224.990234	702.205811
1223.907227	659.374634
1222.823242	381.945343
1221.740234	428.635803
1220.656250	494.624878
1219.572266	359.957336
1218.488281	360.646515
1217.403320	378.221069
1216.318359	313.641876
1215.233398	285.287537
1214.148438	326.932190
1213.063477	363.701538
1211.977539	226.673950
1210.891602	577.030273
1209.805664	558.146179
1208.718750	348.721191
1207.631836	351.525055
1206.544922	414.554657
1205.458008	354.610596
1204.371094	328.386108
1203.283203	458.710419
1202.195313	273.442413
1201.107422	189.342743
1200.018555	69.127327
1198.929688	-60.706146
1197.840820	249.808090
1196.751953	16.458099
1195.663086	-127.846001
1194.573242	-19.653028
1193.483398	187.007645
1192.393555	-144.860992
1191.302734	-3.248293
1190.211914	-92.384605
1189.121094	-54.233696
1188.030273	-44.970264
1186.939453	-98.186943
1185.847656	-201.843887
1184.755859	-91.933838
1183.664063	-15.719287
1182.571289	-225.041336
1181.479492	11.727187
1180.386719	13.362828
1179.292969	132.391113
1178.200195	95.532341
1177.106445	96.962242
1176.012695	31.256035
1174.918945	51.732456
1173.824219	12.273781
1172.730469	39.798237
1171.635742	117.502602
1170.540039	44.358852
1169.445313	-0.108921
1168.349609	129.966690
1167.253906	6.454504
1166.158203	-105.116615
1165.061523	34.248634
1163.965820	154.369965
1162.869141	221.805710
1161.771484	83.732147
1160.674805	208.324875
1159.577148	172.833359
1158.479492	304.366333
1157.381836	299.749756
1156.283203	273.588959
1155.184570	171.040771
1154.085938	137.623611
1152.987305	273.424255
1151.887695	94.451218
1150.789063	158.564056
1149.689453	-15.681033
1148.588867	248.363220
1147.489258	35.927856
1146.388672	-112.202667
1145.288086	-72.288712
1144.186523	22.266857
1143.085938	-66.494736
1141.984375	-136.262085
1140.882813	29.373718
1139.781250	47.445076
1138.678711	-72.442261
1137.576172	78.586716
1136.473633	110.671875
1135.371094	313.709015
1134.267578	127.079102
1133.164063	436.723907
1132.060547	399.565643
1130.957031	566.464050
1129.852539	621.688660
1128.748047	702.912964
1127.643555	812.492920
1126.538086	770.189209
1125.433594	495.514954
1124.328125	713.882690
1123.221680	706.964661
1122.116211	569.689514
1121.009766	678.731140
1119.903320	548.490356
1118.796875	181.497955
1117.690430	432.372803
1116.583008	219.252228
1115.475586	408.358551
1114.368164	396.264771
1113.259766	455.051483
1112.151367	310.426605
1111.042969	487.267883
1109.934570	411.111267
1108.825195	483.768707
1107.716797	504.374634
1106.606445	723.269409
1105.497070	493.425934
1104.387695	471.350586
1103.277344	571.939148
1102.166992	563.896301
1101.055664	548.721313
1099.945313	653.780762
1098.833984	751.660217
1097.721680	934.298035
1096.610352	803.371826
1095.498047	566.423767
1094.385742	847.768494
1093.273438	688.542664
1092.161133	567.017151
1091.047852	640.876465
1089.934570	752.313232
1088.821289	541.311157
1087.707031	723.202209
1086.593750	669.795654
1085.479492	766.851135
1084.364258	539.414673
1083.250000	791.495972
1082.134766	502.997040
1081.019531	590.457581
1079.903320	701.325867
1078.788086	600.795288
1077.671875	662.252197
1076.555664	585.181824
1075.439453	402.531738
1074.322266	496.748260
1073.205078	487.703308
1072.087891	464.570221
1070.969727	495.339203
1069.852539	390.144470
1068.734375	413.848877
1067.615234	360.211609
1066.497070	493.960815
1065.377930	531.622375
1064.258789	543.503906
1063.139648	756.651917
1062.019531	471.274414
1060.900391	579.050781
1059.779297	513.680176
1058.659180	396.900116
1057.538086	139.894745
1056.417969	280.349335
1055.295898	495.500153
1054.174805	205.946136
1053.052734	14.618487
1051.930664	208.676590
1050.808594	227.560532
1049.686523	97.066856
1048.563477	169.648849
1047.440430	239.877029
1046.317383	209.793060
1045.193359	65.469429
1044.069336	75.096748
1042.945313	117.369034
1041.821289	136.340683
1040.696289	10.875291
1039.572266	8.944961
1038.447266	270.169830
1037.321289	284.514526
1036.195313	108.023033
1035.070313	429.631744
1033.943359	164.837860
1032.817383	118.844772
1031.690430	291.488831
1030.563477	410.618500
1029.436523	304.272583
1028.308594	123.649986
1027.181641	-75.426338
1026.052734	25.247587
1024.924805	-138.797485
1023.796875	-75.201477
1022.667969	-90.509369
1021.538086	-163.778961
1020.409180	-301.916412
1019.279297	-203.355988
1018.149414	-74.640305
1017.019531	-96.622269
1015.889648	-67.542465
1014.758789	-133.430923
1013.627930	18.549377
1012.497070	107.984955
1011.365234	236.804916
1010.233398	215.147858
1009.101563	269.950836
1007.969727	371.080627
1006.836914	550.888428
1005.704102	966.612183
1004.571289	1585.712280
1003.438477	2454.287842
1002.304688	2236.183594
1001.170898	1498.323608
1000.037109	1308.428955
998.902344	363.408905
997.767578	132.462692
996.632813	123.343666
995.498047	79.693832
994.362305	112.298645
993.226563	87.301308
992.090820	-161.325180
990.955078	-43.091206
989.818359	-44.706181
988.681641	-60.054642
987.544922	-128.298416
986.407227	54.700958
985.269531	-43.288044
984.131836	31.577562
982.994141	-132.920761
981.855469	-124.616928
980.716797	100.094009
979.578125	69.440704
978.439453	75.708427
977.299805	178.658295
976.160156	-178.126709
975.020508	-130.108444
973.879883	-84.301941
972.739258	283.226990
971.598633	65.006676
970.458008	106.484299
969.316406	-21.830441
968.175781	-92.584999
967.033203	183.301865
965.891602	181.590424
964.749023	74.491966
963.606445	-76.004677
962.463867	28.160822
961.320313	159.901031
960.177734	156.510223
959.033203	132.622421
957.889648	225.681046
956.745117	234.095932
955.600586	357.097168
954.456055	81.923607
953.311523	90.746635
952.166016	99.691391
951.020508	58.443474
949.875000	51.642944
948.728516	-51.040867
947.582031	91.005913
946.435547	20.611738
945.289063	64.605026
944.141602	211.484528
942.994141	203.157501
941.846680	172.136826
940.698242	-70.991585
939.550781	311.332458
938.402344	168.925217
937.252930	60.928692
936.104492	140.089798
934.955078	283.176514
933.805664	353.397675
932.655273	223.207870
931.504883	63.598843
930.354492	182.050919
929.204102	54.670357
928.052734	95.939476
926.902344	237.458542
925.750977	-53.268505
924.598633	215.876511
923.446289	-81.263206
922.294922	-43.894741
921.141602	9.503948
919.989258	-61.988491
918.835938	-131.041809
917.682617	-81.808647
916.529297	-159.647003
915.375000	-253.209473
914.220703	96.046181
913.066406	-178.828003
911.911133	43.447254
910.756836	-144.831177
909.601563	-99.304253
908.445313	-42.331814
907.290039	26.069746
906.133789	-21.010481
904.977539	-36.223812
903.820313	3.060093
902.664063	-16.434927
901.506836	-58.436466
900.348633	-25.596643
899.191406	-8.497022
898.033203	53.966358
896.875000	-177.534576
895.716797	165.588837
894.557617	76.843407
893.398438	1.815719
892.239258	94.162674
891.079102	-68.716133
889.919922	170.644730
888.759766	-159.061630
887.598633	33.023014
886.438477	98.719894
885.277344	96.796783
884.115234	36.326626
882.954102	115.825348
881.791992	154.802353
880.629883	142.007889
879.467773	21.128761
878.304688	107.721397
877.141602	176.345261
875.978516	384.674377
874.815430	160.650345
873.651367	344.306305
872.487305	111.578270
871.323242	54.562008
870.158203	-31.583214
868.993164	75.821457
867.828125	176.510391
866.663086	230.019714
865.497070	137.497086
864.331055	283.276276
863.165039	137.017303
861.998047	242.450027
860.832031	345.649597
859.664063	300.717926
858.497070	531.920898
857.329102	442.218384
856.161133	406.456329
854.993164	521.034790
853.825195	467.447662
852.656250	427.396576
851.487305	425.516266
850.317383	387.842407
849.148438	191.179474
847.978516	267.889282
846.808594	315.497894
845.637695	143.755890
844.466797	-30.103760
843.295898	225.743668
842.125000	105.701004
840.953125	81.918350
839.781250	-13.373492
838.609375	-3.533430
837.437500	180.639175
836.264648	134.622559
835.091797	95.347580
833.917969	181.174301
832.745117	164.262787
831.571289	296.931335
830.397461	369.292389
829.222656	546.492126
828.047852	429.177094
826.873047	425.650452
825.698242	141.205536
824.522461	64.193542
823.346680	163.258133
822.170898	173.149658
820.995117	243.163406
819.818359	3.602694
818.641602	-24.360477
817.463867	-79.032211
816.287109	6.484966
815.109375	11.852878
813.931641	50.554157
812.752930	-24.195900
811.574219	-141.182175
810.395508	55.244164
809.216797	-44.001431
808.037109	-149.900055
806.857422	15.180564
805.677734	-119.636093
804.498047	-59.075146
803.317383	-109.561165
802.136719	-84.631607
800.955078	-73.073410
799.774414	-159.173523
798.592773	-174.329575
797.411133	-229.444992
796.228516	30.127735
795.045898	-169.164078
793.863281	10.383310
792.680664	-2.911083
791.497070	-107.051300
790.313477	-11.984201
789.129883	27.627840
787.946289	-3.664612
786.761719	148.588348
785.577148	-15.579319
784.391602	-13.918960
783.207031	107.017021
782.021484	201.287552
780.835938	293.210205
779.649414	95.618454
778.462891	76.908226
777.276367	62.523937
776.089844	167.245987
774.902344	170.300201
773.714844	122.500984
772.527344	187.116165
771.338867	291.293304
770.151367	335.774261
768.962891	223.619446
767.773438	367.047791
766.584961	155.561615
765.395508	536.602783
764.205078	439.463501
763.015625	285.001434
761.825195	366.023193
760.634766	442.481445
759.443359	261.365082
758.252930	693.902832
757.061523	378.414398
755.869141	421.321320
754.677734	444.293610
753.485352	482.510803
752.292969	388.756897
751.100586	97.228409
749.907227	431.570038
748.713867	352.868988
747.520508	219.197983
746.326172	309.291443
745.131836	377.268341
743.937500	289.345154
742.743164	304.394653
741.547852	439.883575
740.352539	505.033142
739.156250	247.889130
737.960938	260.199738
736.764648	53.338757
735.568359	393.889496
734.371094	228.420029
733.174805	218.293060
731.977539	249.614212
730.779297	377.047729
729.582031	539.280457
728.383789	373.295563
727.185547	441.179626
725.986328	447.699738
724.787109	491.233002
723.587891	565.200256
722.388672	621.528503
721.188477	513.928955
719.988281	805.763916
718.788086	721.925354
717.587891	541.988892
716.386719	599.806519
715.185547	631.300659
713.983398	540.547913
712.782227	565.261780
711.580078	465.612152
710.377930	346.282074
709.174805	396.819794
707.971680	222.886276
706.768555	279.740631
705.565430	342.992706
704.361328	251.579300
703.157227	308.072357
701.953125	579.809509
700.748047	346.734497
699.543945	398.526703
698.338867	287.157867
697.132813	25.785160
695.926758	235.971756
694.720703	98.392776
693.514648	34.645298
692.308594	103.305984
691.101563	258.697754
689.894531	105.753723
688.686523	59.138699
687.478516	-35.241207
686.270508	33.030018
685.062500	-2.863934
683.854492	-262.079132
682.645508	-85.584320
681.436523	36.616196
680.226563	-86.073143
679.016602	-39.803864
677.806641	-13.070424
676.596680	13.627915
675.386719	20.817371
674.175781	95.065842
672.963867	182.249313
671.752930	390.508362
670.541016	226.753510
669.329102	130.098740
668.117188	143.727020
666.904297	40.681458
665.691406	2.515685
664.478516	-271.020660
663.265625	81.798737
662.051758	-79.300049
660.837891	51.091377
659.623047	129.684723
658.409180	-39.787212
657.194336	-107.750389
655.979492	-59.171288
654.763672	-157.135559
653.547852	-108.412384
652.332031	24.413635
651.116211	-133.556519
649.899414	76.944611
648.682617	-35.537754
647.465820	116.939354
646.249023	-25.397858
645.031250	482.302643
643.813477	325.147430
642.594727	196.165619
641.376953	63.091488
640.158203	241.956314
638.939453	55.514828
637.719727	17.596609
636.500000	175.370285
635.280273	56.180550
634.060547	36.014702
632.839844	-78.408348
631.619141	-35.890179
630.398438	30.422743
629.176758	6.817251
627.955078	155.039154
626.733398	-41.822674
625.511719	226.869492
624.289063	114.160057
623.066406	235.333099
621.843750	337.428650
620.620117	77.759201
619.397461	218.930145
618.172852	58.447231
616.949219	-9.636055
615.724609	-113.770729
614.500000	-102.024040
613.275391	-96.392418
612.050781	-64.785454
610.825195	88.999557
609.599609	215.254486
608.373047	40.467567
607.146484	79.757156
605.919922	183.459351
604.693359	-17.921904
