# Supplementary material for: Raman spectroscopy accurately differentiates mucosal healing from non-healing and biochemical changes following biological therapy in inflammatory bowel disease
Source: PLoS One. 2021 Jun 2;16(6):e0252210. doi: 10.1371/journal.pone.0252210 (PMC8172032; doi:10.1371/journal.pone.0252210)
Supplement: S8 Dataset — (ZIP) [file pone.0252210.s010.zip › Pre biologic CD/OC016-1 pre-treatment_base sub CR removed_46__X_-16185.4__Y_5301.85__Z_-2780.17__Time_530.txt]

1714.780273	82.060387
1713.803711	31.077024
1712.827148	33.898178
1711.849609	-42.743195
1710.873047	7.731749
1709.895508	-26.618002
1708.917969	-54.583988
1707.939453	6.829739
1706.961914	-8.427471
1705.983398	-95.045151
1705.004883	-78.912819
1704.025391	15.758173
1703.046875	-67.920692
1702.067383	-121.228065
1701.087891	-117.404861
1700.108398	-51.152245
1699.127930	-37.526314
1698.148438	-17.621643
1697.167969	80.633995
1696.187500	56.820873
1695.206055	105.983925
1694.225586	121.300484
1693.244141	105.389755
1692.262695	-27.128761
1691.281250	110.800217
1690.298828	126.719322
1689.317383	215.496460
1688.334961	281.002747
1687.352539	347.269348
1686.369141	387.601776
1685.386719	466.023041
1684.403320	574.454529
1683.419922	494.435333
1682.435547	649.553772
1681.452148	658.891663
1680.467773	655.608765
1679.483398	706.266663
1678.499023	765.579041
1677.514648	796.283325
1676.529297	785.070129
1675.543945	1008.544495
1674.558594	1027.849487
1673.573242	973.359314
1672.586914	1124.139160
1671.600586	1275.471802
1670.614258	1302.498535
1669.627930	1242.472656
1668.641602	1416.715454
1667.654297	1365.807739
1666.666992	1482.691284
1665.679688	1507.210693
1664.692383	1606.544312
1663.704102	1555.184204
1662.715820	1666.121338
1661.727539	1761.618408
1660.739258	1809.870361
1659.750977	1850.645996
1658.761719	1984.604370
1657.772461	1875.300293
1656.783203	1822.118408
1655.793945	1642.334106
1654.803711	1608.647827
1653.813477	1519.838623
1652.823242	1640.506348
1651.833008	1510.244995
1650.841797	1385.730835
1649.851563	1333.057495
1648.860352	1027.021606
1647.869141	1065.063721
1646.876953	802.236267
1645.885742	825.182434
1644.893555	766.589539
1643.901367	605.380737
1642.908203	502.647583
1641.916016	545.442139
1640.922852	358.955505
1639.929688	328.502960
1638.936523	453.972565
1637.943359	289.598236
1636.949219	217.844254
1635.955078	117.391663
1634.960938	251.778290
1633.966797	46.476639
1632.971680	202.378082
1631.977539	47.681953
1630.982422	-30.368141
1629.986328	-92.374886
1628.991211	3.755993
1627.995117	-47.305573
1627.000000	-140.250565
1626.003906	27.404858
1625.006836	13.726799
1624.010742	-104.942337
1623.013672	-18.388920
1622.016602	220.685913
1621.019531	183.940399
1620.021484	-68.035423
1619.024414	92.510056
1618.026367	74.575508
1617.028320	43.634365
1616.029297	214.888336
1615.031250	73.931770
1614.032227	148.231827
1613.033203	151.771652
1612.034180	102.943748
1611.035156	-105.704056
1610.035156	18.660368
1609.035156	30.351788
1608.035156	2.790414
1607.035156	187.438065
1606.034180	73.523384
1605.033203	59.174332
1604.032227	246.401352
1603.031250	9.624150
1602.030273	-70.057251
1601.028320	-76.451721
1600.026367	-119.455856
1599.024414	-60.476192
1598.022461	-145.306854
1597.019531	-222.272018
1596.016602	-103.255638
1595.013672	-120.160934
1594.010742	-157.986237
1593.007813	-86.160446
1592.003906	-142.326736
1591.000000	-96.721962
1589.996094	-145.132645
1588.992188	-138.790985
1587.987305	110.073570
1586.983398	35.386211
1585.978516	96.244003
1584.972656	-4.611937
1583.967773	285.415680
1582.961914	241.722580
1581.956055	132.835526
1580.950195	234.865387
1579.944336	216.976822
1578.937500	292.720734
1577.931641	61.197559
1576.924805	352.717529
1575.916992	284.976135
1574.910156	133.912552
1573.902344	112.827408
1572.894531	232.029922
1571.886719	205.490707
1570.878906	220.418213
1569.870117	167.658112
1568.862305	265.453857
1567.853516	222.828232
1566.843750	289.143524
1565.834961	189.140808
1564.825195	244.769608
1563.815430	95.229813
1562.805664	163.534790
1561.795898	94.187767
1560.785156	265.893829
1559.775391	89.948036
1558.764648	222.389069
1557.752930	315.742004
1556.742188	134.244965
1555.730469	206.531189
1554.718750	115.458878
1553.707031	259.891785
1552.695313	300.544861
1551.682617	188.305588
1550.670898	114.761208
1549.658203	160.085983
1548.644531	132.794952
1547.631836	157.063477
1546.618164	196.659790
1545.604492	230.894470
1544.590820	138.305328
1543.577148	190.272064
1542.562500	156.790771
1541.547852	236.784332
1540.533203	122.904121
1539.518555	47.617561
1538.503906	54.776878
1537.488281	66.912338
1536.472656	24.683367
1535.457031	2.926791
1534.441406	68.679207
1533.424805	64.606209
1532.408203	163.462418
1531.391602	43.036606
1530.375000	182.719635
1529.358398	90.316490
1528.340820	121.393600
1527.323242	175.451416
1526.305664	146.925507
1525.287109	25.569452
1524.269531	63.635448
1523.250977	39.756538
1522.232422	51.720467
1521.213867	179.226273
1520.194336	175.370270
1519.175781	-21.445925
1518.156250	128.591476
1517.136719	95.960304
1516.116211	27.199299
1515.096680	-31.425100
1514.076172	9.942761
1513.055664	79.362633
1512.034180	12.541775
1511.013672	-56.977482
1509.992188	-111.246315
1508.970703	-75.880409
1507.949219	-158.661011
1506.927734	-136.446487
1505.905273	-191.311447
1504.882813	-82.289734
1503.860352	-52.904610
1502.837891	60.849525
1501.815430	-248.200897
1500.791992	-162.936691
1499.768555	-144.423950
1498.745117	-103.033394
1497.720703	-56.698368
1496.697266	-166.589096
1495.672852	-38.697281
1494.648438	2.045651
1493.623047	-8.515730
1492.598633	-14.089487
1491.573242	197.431839
1490.547852	173.648743
1489.522461	297.913971
1488.497070	419.440613
1487.470703	344.152313
1486.444336	266.216553
1485.417969	343.890503
1484.391602	497.967926
1483.364258	503.868195
1482.336914	575.970337
1481.309570	670.878235
1480.282227	589.699768
1479.254883	638.454468
1478.226563	750.786316
1477.198242	750.846069
1476.169922	860.347961
1475.141602	885.649109
1474.112305	1025.421997
1473.083008	1154.854248
1472.053711	1164.502930
1471.024414	1336.926880
1469.995117	1532.086792
1468.964844	1556.632568
1467.934570	1382.711182
1466.904297	1813.942017
1465.874023	1901.719849
1464.842773	2060.537109
1463.811523	2064.207031
1462.780273	2095.750000
1461.749023	2205.949219
1460.717773	2168.748291
1459.685547	2273.664551
1458.653320	2444.472168
1457.621094	2574.542969
1456.587891	2361.960693
1455.555664	2425.928955
1454.522461	2702.846924
1453.489258	2601.788330
1452.455078	2954.496826
1451.421875	2916.702393
1450.387695	2818.055664
1449.353516	2820.752441
1448.319336	2813.280273
1447.285156	2914.672607
1446.250000	2750.135254
1445.214844	2603.359131
1444.179688	2626.183594
1443.144531	2575.598633
1442.108398	2740.028320
1441.072266	2423.832031
1440.036133	2287.287842
1439.000000	2277.194580
1437.963867	2294.898438
1436.926758	2130.634277
1435.889648	1827.481201
1434.852539	1670.959473
1433.814453	1461.460449
1432.777344	1272.265991
1431.739258	1110.913818
1430.701172	823.452271
1429.663086	743.027893
1428.624023	824.089722
1427.584961	647.876770
1426.545898	643.225952
1425.506836	550.362000
1424.467773	598.710083
1423.427734	591.611816
1422.387695	650.050293
1421.347656	451.568359
1420.307617	414.379303
1419.266602	362.122650
1418.226563	264.627899
1417.184570	388.663544
1416.143555	291.275696
1415.102539	236.740524
1414.060547	43.933044
1413.018555	180.666824
1411.976563	146.439163
1410.934570	51.956295
1409.891602	-27.364183
1408.848633	-3.583492
1407.805664	60.437641
1406.762695	134.539154
1405.718750	58.013294
1404.674805	-56.066727
1403.630859	73.413841
1402.586914	125.124908
1401.542969	-23.806149
1400.498047	23.022545
1399.453125	67.400497
1398.408203	-16.021545
1397.363281	108.711823
1396.317383	-17.134054
1395.271484	12.494563
1394.225586	134.877213
1393.179688	-95.819405
1392.132813	6.668832
1391.086914	-33.472832
1390.040039	-53.493179
1388.992188	-43.395275
1387.945313	-100.740593
1386.897461	124.653206
1385.849609	-47.544991
1384.801758	-32.065220
1383.753906	-126.469574
1382.705078	-3.328322
1381.657227	2.447049
1380.608398	-51.633961
1379.558594	-105.593231
1378.509766	-57.041676
1377.459961	-45.855030
1376.410156	-27.075079
1375.360352	-65.581078
1374.309570	-91.492043
1373.259766	107.204369
1372.208984	56.561073
1371.158203	110.765068
1370.106445	127.667374
1369.055664	42.517570
1368.003906	-144.634552
1366.952148	4.690361
1365.900391	56.946732
1364.847656	-177.037933
1363.794922	87.064865
1362.742188	-56.981457
1361.689453	-51.546860
1360.636719	118.199837
1359.583008	138.761871
1358.529297	164.415207
1357.475586	-68.368919
1356.420898	347.800171
1355.367188	35.812550
1354.312500	280.607361
1353.257813	272.063354
1352.203125	385.340485
1351.147461	332.339661
1350.091797	346.516296
1349.036133	415.417480
1347.980469	653.146912
1346.923828	630.422729
1345.868164	922.831177
1344.811523	1106.134644
1343.754883	798.624023
1342.697266	1026.749146
1341.640625	964.980957
1340.583008	1042.108032
1339.524414	1121.806396
1338.466797	1134.744385
1337.409180	937.355896
1336.350586	933.260254
1335.291992	1082.739380
1334.232422	1044.234497
1333.173828	978.670837
1332.114258	970.148315
1331.054688	934.560791
1329.995117	869.454773
1328.934570	1061.552856
1327.875000	1053.543945
1326.814453	1109.899048
1325.753906	981.109558
1324.692383	1089.571655
1323.630859	931.469849
1322.570313	1143.829590
1321.507813	1074.881104
1320.446289	1205.947632
1319.383789	1041.065552
1318.322266	1219.193848
1317.259766	1064.494507
1316.196289	1232.925415
1315.133789	994.741028
1314.070313	1242.212891
1313.006836	1137.407593
1311.943359	1136.216675
1310.878906	1186.859497
1309.814453	1080.032104
1308.750977	1093.983887
1307.685547	1204.019165
1306.621094	1114.835571
1305.555664	1008.587036
1304.490234	1244.342773
1303.424805	1229.314819
1302.359375	1268.489014
1301.292969	1116.055908
1300.226563	1202.145752
1299.160156	1234.260498
1298.093750	1099.457397
1297.026367	1043.396973
1295.958984	1007.107117
1294.891602	1086.298950
1293.824219	1013.414490
1292.756836	791.007019
1291.688477	814.084717
1290.620117	744.062988
1289.551758	701.140137
1288.482422	643.625793
1287.413086	738.177246
1286.343750	781.327637
1285.274414	858.846985
1284.205078	767.433838
1283.134766	835.309387
1282.064453	607.029236
1280.994141	795.013306
1279.923828	779.900452
1278.852539	786.897461
1277.781250	837.999512
1276.709961	938.066284
1275.637695	1045.504883
1274.566406	913.429688
1273.494141	940.334412
1272.421875	1101.678101
1271.349609	918.604492
1270.276367	926.170837
1269.203125	892.295105
1268.129883	1070.875366
1267.056641	1146.939087
1265.982422	1259.635498
1264.909180	1140.591431
1263.834961	1046.051025
1262.759766	1261.289551
1261.685547	1062.050537
1260.610352	1140.811401
1259.535156	1049.014771
1258.459961	1120.538208
1257.383789	1060.553223
1256.308594	1117.527466
1255.232422	1030.880737
1254.155273	1083.062866
1253.079102	1166.897217
1252.001953	1099.887817
1250.924805	1237.277100
1249.847656	1257.905884
1248.770508	1091.340576
1247.692383	1184.988525
1246.614258	1132.804810
1245.536133	1024.786133
1244.458008	970.285461
1243.378906	940.124146
1242.299805	1016.839844
1241.220703	1134.813477
1240.141602	1063.436157
1239.061523	1113.440308
1237.981445	940.239136
1236.901367	1067.893555
1235.821289	974.828125
1234.740234	872.118408
1233.659180	929.439819
1232.578125	887.383179
1231.497070	910.764893
1230.415039	955.941589
1229.333984	831.570923
1228.251953	729.047485
1227.168945	788.755310
1226.086914	555.587769
1225.003906	704.819458
1223.920898	679.801086
1222.837891	420.182587
1221.753906	600.747803
1220.669922	474.197937
1219.585938	427.445770
1218.501953	351.698914
1217.416992	319.453552
1216.333008	236.474625
1215.248047	303.228912
1214.162109	324.058868
1213.077148	424.501984
1211.991211	401.800873
1210.905273	354.951996
1209.819336	476.938446
1208.732422	663.950684
1207.646484	595.270691
1206.559570	654.341614
1205.471680	559.111267
1204.384766	307.266357
1203.296875	366.239441
1202.208984	97.605011
1201.121094	105.942505
1200.032227	-25.391331
1198.944336	57.481003
1197.855469	72.893188
1196.765625	47.351860
1195.676758	4.929199
1194.586914	37.013340
1193.497070	100.278839
1192.407227	-129.772308
1191.316406	-49.794373
1190.226563	-66.014351
1189.135742	-180.766220
1188.044922	-55.395058
1186.953125	-76.594818
1185.861328	-148.259262
1184.769531	-121.570328
1183.677734	22.598167
1182.585938	68.285034
1181.493164	-56.388443
1180.400391	-6.054852
1179.307617	36.990211
1178.213867	41.595932
1177.120117	129.981552
1176.026367	132.012207
1174.932617	229.759109
1173.838867	219.633835
1172.744141	82.558563
1171.649414	172.825790
1170.554688	155.293457
1169.458984	70.702454
1168.364258	76.946609
1167.268555	147.662918
1166.171875	24.620327
1165.076172	-129.527512
1163.979492	115.357948
1162.882813	133.087128
1161.786133	162.659790
1160.688477	211.230026
1159.590820	145.091431
1158.493164	236.420670
1157.395508	91.369957
1156.297852	168.166748
1155.199219	280.611847
1154.100586	395.294342
1153.000977	245.186798
1151.902344	314.343140
1150.802734	11.609290
1149.703125	6.731583
1148.603516	-24.444141
1147.502930	-229.552551
1146.402344	-29.910435
1145.301758	-70.877426
1144.201172	-257.096313
1143.099609	-45.987667
1141.999023	-158.586975
1140.896484	-114.275314
1139.794922	58.312531
1138.692383	38.169357
1137.590820	82.105186
1136.487305	-7.144766
1135.384766	91.214111
1134.281250	315.300507
1133.178711	197.262680
1132.074219	390.157684
1130.970703	487.930237
1129.866211	640.130554
1128.761719	801.649902
1127.657227	649.921021
1126.552734	732.912659
1125.447266	801.539185
1124.341797	576.135193
1123.236328	646.935913
1122.130859	674.961304
1121.024414	387.856201
1119.917969	285.486847
1118.811523	296.704315
1117.704102	456.932037
1116.596680	463.173859
1115.489258	488.243378
1114.381836	454.072418
1113.274414	502.588379
1112.166016	385.487427
1111.057617	462.167999
1109.949219	399.294403
1108.839844	603.327820
1107.730469	637.106445
1106.621094	694.393799
1105.511719	709.066895
1104.401367	725.999084
1103.291016	808.912964
1102.180664	823.279236
1101.070313	948.417175
1099.958984	960.208557
1098.847656	861.095459
1097.736328	846.803589
1096.625000	1063.390259
1095.512695	1074.806152
1094.400391	1081.425659
1093.288086	1076.186890
1092.174805	997.877075
1091.062500	957.194580
1089.949219	949.398438
1088.835938	993.295044
1087.721680	924.178650
1086.607422	911.466553
1085.493164	861.068909
1084.378906	773.012451
1083.263672	748.379517
1082.149414	848.229126
1081.034180	783.523254
1079.917969	819.767639
1078.802734	769.060730
1077.686523	652.581055
1076.570313	655.791016
1075.453125	766.872925
1074.336914	659.685425
1073.219727	547.796326
1072.101563	525.003662
1070.984375	401.372559
1069.866211	479.304596
1068.748047	554.810608
1067.629883	482.648621
1066.511719	469.029022
1065.392578	511.565460
1064.273438	511.903198
1063.154297	547.309753
1062.034180	414.179962
1060.914063	477.588013
1059.793945	412.296051
1058.673828	398.446106
1057.552734	337.811493
1056.431641	342.620819
1055.310547	387.126984
1054.189453	328.797821
1053.067383	352.214722
1051.945313	279.862732
1050.823242	132.820053
1049.701172	228.569672
1048.578125	233.249130
1047.455078	333.566284
1046.332031	205.251678
1045.208008	219.226578
1044.083984	53.677887
1042.959961	242.483170
1041.835938	104.964828
1040.710938	165.530502
1039.585938	254.021896
1038.460938	104.957222
1037.335938	-18.422125
1036.209961	109.635292
1035.083984	216.702118
1033.958008	160.880112
1032.832031	344.671906
1031.705078	437.699585
1030.578125	330.766754
1029.451172	356.392639
1028.323242	210.065140
1027.195313	-68.592361
1026.067383	3.637093
1024.939453	-98.298073
1023.810547	-109.614883
1022.682617	-81.426071
1021.552734	-257.433289
1020.423828	-136.351501
1019.293945	-105.748611
1018.164063	-179.467850
1017.034180	-14.312267
1015.904297	-9.116204
1014.773438	114.305466
1013.642578	321.125885
1012.511719	187.419434
1011.379883	197.399170
1010.248047	376.440216
1009.116211	319.368408
1007.984375	389.660828
1006.851563	656.631348
1005.718750	1353.762207
1004.585938	2052.951172
1003.452148	2719.512695
1002.319336	2445.110596
1001.185547	1773.442627
1000.050781	845.716431
998.916992	553.692078
997.782227	335.777435
996.647461	9.539508
995.512695	149.785385
994.376953	17.750895
993.241211	79.662056
992.105469	-8.289381
990.969727	65.313904
989.833008	104.391594
988.696289	19.082388
987.559570	-40.739441
986.421875	-100.436714
985.284180	169.368195
984.146484	-0.676111
983.008789	-177.441025
981.870117	101.713326
980.731445	90.902382
979.592773	8.888921
978.454102	-49.972507
977.314453	135.054474
976.174805	16.643372
975.035156	59.297592
973.894531	106.642883
972.754883	115.034561
971.613281	79.898125
970.472656	90.830269
969.331055	53.668411
968.190430	149.775681
967.047852	96.805809
965.906250	117.404327
964.763672	99.129639
963.621094	266.733826
962.478516	234.941101
961.334961	162.039230
960.192383	139.720062
959.048828	259.582520
957.904297	281.037537
956.759766	300.330933
955.616211	173.239761
954.470703	256.912354
953.326172	226.275650
952.180664	118.012825
951.035156	238.658905
949.889648	149.022156
948.743164	100.720840
947.596680	64.014603
946.450195	38.896172
945.303711	180.701981
944.156250	160.428040
943.008789	204.245941
941.861328	460.496399
940.713867	360.732910
939.565430	279.419678
938.416992	383.074219
937.267578	391.040283
936.119141	385.469971
934.969727	190.843506
933.820313	160.553772
932.669922	157.772400
931.520508	189.311493
930.370117	257.427460
929.218750	120.737289
928.068359	287.023804
926.916992	175.726685
925.765625	57.806461
924.613281	233.543259
923.461914	163.724121
922.309570	-10.502463
921.156250	-11.731766
920.003906	-40.086349
918.850586	-9.200781
917.697266	105.866669
916.543945	-56.040871
915.389648	-233.615784
914.235352	-120.402702
913.081055	-256.736359
911.926758	-236.305588
910.771484	-181.711136
909.616211	-267.604767
908.460938	-239.949799
907.304688	-105.624649
906.148438	-181.980774
904.992188	-63.310768
903.835938	-41.960007
902.678711	20.286663
901.521484	-127.919937
900.364258	95.302216
899.206055	-18.631809
898.047852	-37.353901
896.889648	-153.198959
895.731445	-44.978516
894.572266	128.890747
893.413086	-56.589413
892.253906	-18.133949
891.094727	110.798965
889.934570	9.408589
888.774414	82.069641
887.613281	-12.245068
886.453125	146.396942
885.291992	228.362015
884.130859	89.307976
882.968750	2.316748
881.807617	50.772049
880.645508	191.753693
879.482422	129.927887
878.320313	102.031700
877.157227	191.408051
875.994141	213.273956
874.830078	10.054896
873.666016	106.448608
872.501953	11.579299
871.337891	114.866096
870.173828	89.963425
869.008789	98.905411
867.843750	231.603073
866.677734	-26.836628
865.512695	180.162613
864.346680	160.201859
863.179688	214.469254
862.013672	235.088486
860.846680	359.066193
859.679688	323.668182
858.511719	256.940613
857.344727	423.658997
856.176758	446.797058
855.008789	526.052429
853.839844	663.633057
852.670898	458.222229
851.501953	548.794312
850.333008	401.864594
849.163086	387.224548
847.993164	274.093903
846.823242	237.184280
845.652344	133.183105
844.482422	42.685642
843.311523	10.445589
842.139648	-46.347912
840.968750	55.687820
839.796875	-126.247124
838.624023	71.940155
837.452148	51.032627
836.279297	-54.743687
835.106445	38.345745
833.933594	51.005600
832.759766	179.774017
831.585938	199.109604
830.412109	247.448990
829.238281	177.514923
828.063477	352.981293
826.888672	407.934631
825.712891	340.236847
824.538086	270.321289
823.362305	216.030228
822.186523	166.202759
821.009766	116.385254
819.833008	95.517006
818.656250	47.915573
817.479492	-144.370956
816.301758	83.989899
815.124023	-14.832928
813.946289	-26.901171
812.768555	-45.675453
811.589844	-35.573826
810.411133	-83.311890
809.232422	237.798721
808.052734	121.058197
806.873047	86.499168
805.693359	-63.567322
804.512695	-155.892914
803.332031	31.422464
802.151367	-200.800751
800.970703	-80.245049
799.789063	-132.805191
798.608398	-185.417618
797.425781	-58.495205
796.244141	43.905304
795.061523	-115.278938
793.878906	-137.118225
792.696289	44.732613
791.512695	82.494888
790.329102	-1.600576
789.145508	164.350174
787.960938	223.932114
786.777344	230.297134
785.591797	234.369125
784.407227	362.161377
783.221680	324.010559
782.037109	513.411621
780.850586	541.341064
779.665039	438.819183
778.478516	261.162231
777.291992	200.509796
776.105469	263.400269
774.917969	87.813972
773.730469	229.927567
772.542969	32.161030
771.354492	165.190903
770.166016	154.734863
768.977539	47.183823
767.789063	124.693436
766.599609	105.116920
765.410156	125.087669
764.220703	125.118019
763.030273	197.697861
761.840820	232.705887
760.650391	355.616882
759.458984	493.763550
758.267578	429.364288
757.076172	505.627289
755.884766	447.626465
754.693359	435.700500
753.500977	236.878738
752.308594	413.735046
751.115234	282.886169
749.922852	314.488953
748.729492	435.986359
747.535156	440.986908
746.341797	252.760010
745.147461	316.821655
743.953125	358.811859
742.757813	227.440674
741.563477	98.215424
740.368164	179.371933
739.171875	205.606705
737.976563	212.008911
736.780273	192.028000
735.583984	134.732010
734.386719	344.465271
733.189453	341.693573
731.992188	203.158676
730.794922	283.374786
729.596680	251.918228
728.399414	393.139862
727.200195	276.243256
726.001953	443.458710
724.802734	411.667572
723.603516	454.093323
722.404297	492.056854
721.204102	431.669739
720.003906	515.328613
718.803711	566.143311
717.603516	243.731354
716.402344	444.994415
715.201172	386.557220
713.999023	356.442017
712.797852	326.288269
711.595703	293.923157
710.393555	248.453751
709.190430	311.892120
707.987305	192.308868
706.784180	16.131676
705.581055	-16.312843
704.376953	-18.298683
703.172852	16.683496
701.968750	206.085907
700.763672	234.436325
699.559570	56.185768
698.353516	95.403763
697.148438	91.125984
695.942383	28.179401
694.736328	67.365067
693.530273	-97.623573
692.324219	-162.644333
691.117188	-8.362319
689.910156	-144.970703
688.702148	-131.775269
687.494141	-224.864258
686.286133	-131.363739
685.078125	-235.200104
683.870117	29.577602
682.661133	42.854393
681.452148	-21.844639
680.242188	-30.147285
679.032227	-38.403183
677.822266	57.326511
676.612305	75.125542
675.401367	-65.025764
674.191406	28.631975
672.979492	11.976367
671.768555	17.012686
670.556641	95.627388
669.344727	-31.103775
668.132813	56.256393
666.919922	128.518021
665.707031	30.148716
664.494141	67.960075
663.281250	185.716583
662.067383	-3.059384
660.853516	-19.014174
659.639648	29.842037
658.424805	-85.207306
657.209961	-87.980431
655.995117	-32.463497
654.779297	-52.355747
653.563477	-18.290010
652.347656	97.706993
651.131836	-111.587624
649.915039	-81.650711
648.698242	-47.364368
647.481445	51.543903
646.264648	133.237762
645.046875	193.423874
643.829102	290.195251
642.610352	131.012497
641.392578	116.002174
640.173828	58.028709
638.955078	-19.244825
637.735352	58.245560
636.515625	-40.462280
635.295898	-25.295883
634.076172	-203.414856
632.855469	60.778873
631.634766	32.907967
630.414063	-72.250252
629.192383	67.156876
627.971680	26.253498
626.749023	131.106613
625.527344	72.871407
624.304688	40.270378
623.082031	181.128601
621.859375	366.764130
620.636719	250.133804
619.413086	73.412239
618.189453	-41.346355
616.964844	-94.204086
615.741211	38.890621
614.516602	-38.016670
613.291016	28.129534
612.066406	-77.157814
610.840820	-80.118713
609.615234	68.310806
608.388672	-38.040730
607.163086	56.058777
605.936523	-108.816864
604.708984	24.865072
