# Supplementary material for: Raman spectroscopy accurately differentiates mucosal healing from non-healing and biochemical changes following biological therapy in inflammatory bowel disease
Source: PLoS One. 2021 Jun 2;16(6):e0252210. doi: 10.1371/journal.pone.0252210 (PMC8172032; doi:10.1371/journal.pone.0252210)
Supplement: S8 Dataset — (ZIP) [file pone.0252210.s010.zip › Pre biologic CD/OC010-1 pre treatment_BL sub CR removed_4__X_-8951.64__Y_1562.91__Z_-3687__Time_44.txt]

1714.656250	96.514999
1713.679688	40.200340
1712.703125	-11.561197
1711.725586	107.866180
1710.749023	12.521299
1709.771484	-396.709839
1708.792969	-122.705223
1707.815430	70.733078
1706.836914	-226.244659
1705.858398	229.356720
1704.879883	160.018921
1703.901367	-174.217712
1702.922852	-211.154602
1701.943359	201.477966
1700.963867	-1.098028
1699.983398	-21.570887
1699.003906	70.604118
1698.023438	128.227127
1697.042969	-70.380142
1696.062500	-156.298691
1695.082031	-340.597443
1694.100586	201.969345
1693.120117	282.926270
1692.137695	-46.875210
1691.156250	-106.376228
1690.174805	66.841438
1689.192383	69.769218
1688.209961	49.299374
1687.227539	405.429779
1686.244141	367.442963
1685.261719	324.878296
1684.278320	40.474411
1683.294922	382.944183
1682.311523	116.058754
1681.327148	664.783936
1680.342773	308.860291
1679.358398	116.213921
1678.374023	-6.386418
1677.389648	204.403183
1676.404297	649.898926
1675.418945	872.621521
1674.433594	1112.005859
1673.448242	538.731812
1672.461914	896.593872
1671.475586	516.516052
1670.489258	541.191528
1669.502930	811.015564
1668.516602	1134.658203
1667.529297	808.591919
1666.541992	982.447327
1665.554688	1170.335693
1664.566406	640.044312
1663.579102	1052.386841
1662.590820	988.059387
1661.602539	1163.185059
1660.614258	1164.143311
1659.625000	1094.345703
1658.635742	1465.174561
1657.647461	1153.362183
1656.657227	1356.140381
1655.667969	1334.652466
1654.677734	1094.253784
1653.688477	881.263184
1652.697266	634.691711
1651.707031	709.110657
1650.716797	480.158447
1649.725586	1008.204834
1648.734375	503.234985
1647.743164	282.016663
1646.750977	251.846664
1645.759766	106.227524
1644.767578	-215.581177
1643.775391	115.654060
1642.783203	30.353849
1641.790039	-96.472092
1640.796875	247.125504
1639.803711	-197.544876
1638.810547	7.469588
1637.817383	-87.566002
1636.823242	-171.405426
1635.829102	-88.525742
1634.834961	-57.773769
1633.840820	-350.494507
1632.845703	-84.104095
1631.850586	-341.313171
1630.855469	-489.900818
1629.860352	57.058903
1628.865234	-82.568695
1627.869141	-55.871445
1626.873047	-389.063385
1625.876953	6.896250
1624.880859	-235.783798
1623.883789	92.552483
1622.887695	-80.782494
1621.890625	143.166580
1620.892578	477.765778
1619.895508	279.461517
1618.897461	202.420532
1617.899414	359.463257
1616.901367	356.694702
1615.903320	178.462051
1614.904297	299.737274
1613.906250	-98.072868
1612.907227	-206.924042
1611.907227	151.272263
1610.908203	-82.821136
1609.908203	-133.089615
1608.908203	-169.973419
1607.908203	34.421917
1606.908203	144.676498
1605.907227	-145.547287
1604.906250	418.030304
1603.905273	303.645844
1602.904297	173.793884
1601.903320	-23.853216
1600.901367	53.378101
1599.899414	-138.637207
1598.897461	205.548935
1597.895508	68.728508
1596.892578	31.370981
1595.889648	77.737930
1594.886719	-37.796249
1593.883789	238.549240
1592.880859	-328.575500
1591.876953	49.620338
1590.873047	-55.171700
1589.869141	-99.877251
1588.865234	205.043076
1587.860352	408.093658
1586.855469	504.126709
1585.850586	349.803131
1584.845703	510.918884
1583.839844	562.455444
1582.834961	767.652649
1581.829102	1058.650269
1580.823242	427.489349
1579.816406	489.126312
1578.810547	745.901794
1577.803711	526.153137
1576.796875	392.258148
1575.790039	570.488892
1574.782227	722.489929
1573.775391	497.230743
1572.767578	505.900055
1571.759766	332.453308
1570.750977	543.523499
1569.743164	585.456970
1568.734375	749.268250
1567.725586	380.414154
1566.716797	821.645142
1565.707031	665.389099
1564.697266	399.982941
1563.687500	388.769409
1562.677734	867.661926
1561.667969	910.364990
1560.657227	1069.492065
1559.647461	1036.465698
1558.636719	813.968262
1557.625000	526.505249
1556.614258	482.471924
1555.602539	562.512695
1554.590820	297.798676
1553.579102	594.797668
1552.567383	598.858582
1551.554688	667.318970
1550.541992	606.078186
1549.529297	1002.479980
1548.516602	875.936523
1547.502930	725.851379
1546.490234	1162.427856
1545.476563	879.900635
1544.462891	752.240417
1543.448242	931.760437
1542.434570	715.676880
1541.419922	827.338196
1540.405273	398.972595
1539.390625	853.341675
1538.375000	574.170288
1537.359375	648.303406
1536.343750	133.862564
1535.328125	449.844330
1534.312500	314.071655
1533.295898	502.848816
1532.280273	302.001465
1531.262695	353.410553
1530.246094	175.166534
1529.229492	63.630569
1528.211914	-35.345055
1527.194336	341.732117
1526.176758	77.291885
1525.159180	396.873535
1524.140625	111.238831
1523.122070	56.923199
1522.103516	689.048401
1521.084961	124.775497
1520.065430	290.547211
1519.046875	-189.255508
1518.027344	-37.017654
1517.006836	536.169495
1515.987305	-24.057007
1514.966797	83.348122
1513.947266	290.543030
1512.925781	335.525238
1511.905273	-166.507324
1510.884766	-258.079285
1509.863281	-39.538639
1508.841797	-31.746069
1507.820313	-134.550537
1506.797852	-22.294720
1505.776367	-197.466965
1504.753906	-272.962402
1503.731445	-274.430664
1502.708008	-99.484627
1501.685547	-124.654854
1500.662109	41.894127
1499.638672	16.066978
1498.615234	-299.269470
1497.591797	-26.203310
1496.567383	-231.998871
1495.542969	-348.468750
1494.518555	-27.868774
1493.494141	233.510147
1492.468750	-195.714111
1491.443359	-131.780518
1490.417969	187.375732
1489.392578	33.532436
1488.367188	221.736954
1487.340820	90.385712
1486.314453	-122.854431
1485.288086	291.642273
1484.261719	366.325775
1483.234375	277.418121
1482.207031	323.507233
1481.179688	504.515930
1480.152344	524.589783
1479.125000	447.573578
1478.096680	383.079285
1477.068359	608.883545
1476.040039	806.370483
1475.011719	881.314697
1473.982422	973.823792
1472.953125	926.081482
1471.923828	1097.073730
1470.894531	1682.621948
1469.864258	1445.911621
1468.834961	1473.720825
1467.804688	1859.903076
1466.774414	2067.779785
1465.743164	1789.840576
1464.712891	1893.142212
1463.681641	1914.908203
1462.650391	2343.003662
1461.618164	2260.222412
1460.586914	2489.735352
1459.554688	2663.136475
1458.522461	2450.529541
1457.490234	2643.943848
1456.458008	2596.142334
1455.424805	2598.953857
1454.391602	2510.373047
1453.358398	2667.694824
1452.325195	2979.502686
1451.291016	2799.371094
1450.256836	2847.302979
1449.222656	2834.346680
1448.188477	2808.672119
1447.154297	2957.686768
1446.119141	2617.914307
1445.083984	2541.494385
1444.048828	2814.303467
1443.013672	2542.979980
1441.977539	2340.008057
1440.941406	2531.633057
1439.905273	2187.114014
1438.869141	2075.304199
1437.832031	2160.640625
1436.795898	2101.944336
1435.758789	1790.600342
1434.720703	1431.367432
1433.683594	1132.953491
1432.645508	1220.930786
1431.608398	955.549500
1430.569336	823.986023
1429.531250	846.464783
1428.493164	985.016479
1427.454102	384.550995
1426.415039	606.406616
1425.375977	374.443665
1424.335938	104.798592
1423.296875	757.654114
1422.256836	42.247257
1421.215820	541.254700
1420.175781	161.284348
1419.135742	58.515507
1418.094727	413.967773
1417.053711	-63.658474
1416.011719	-98.179474
1414.970703	-311.152802
1413.928711	-395.703552
1412.886719	-50.124229
1411.844727	-28.883364
1410.802734	289.050415
1409.759766	-89.138809
1408.716797	-195.705124
1407.673828	-35.843925
1406.630859	-127.043640
1405.586914	173.571579
1404.542969	-296.432892
1403.499023	-291.768372
1402.455078	69.342140
1401.411133	26.569979
1400.366211	279.881287
1399.321289	-98.647934
1398.276367	367.997223
1397.230469	19.978495
1396.185547	-62.061054
1395.139648	186.780991
1394.093750	-17.686216
1393.046875	68.578400
1392.000977	-85.338539
1390.954102	411.794678
1389.907227	258.204163
1388.860352	-5.220871
1387.812500	-123.286369
1386.765625	129.084152
1385.717773	-61.083061
1384.669922	-368.465607
1383.621094	-100.677551
1382.573242	62.277538
1381.524414	155.384277
1380.475586	-313.356384
1379.425781	112.313126
1378.376953	153.547394
1377.327148	7.726964
1376.277344	-40.484314
1375.227539	-180.776321
1374.176758	155.648270
1373.126953	165.461044
1372.076172	167.973984
1371.025391	290.376831
1369.973633	-90.559875
1368.922852	386.153656
1367.871094	170.245010
1366.819336	106.605789
1365.766602	10.815770
1364.714844	226.550095
1363.662109	283.084717
1362.609375	-190.271988
1361.556641	110.628960
1360.502930	359.368073
1359.450195	113.328743
1358.396484	24.253717
1357.341797	5.034526
1356.288086	-155.587692
1355.233398	-67.435417
1354.178711	169.976944
1353.124023	370.266510
1352.069336	359.620636
1351.013672	6.558757
1349.958984	443.279724
1348.903320	-60.563919
1347.846680	418.578827
1346.791016	426.452118
1345.734375	789.186157
1344.677734	1077.607666
1343.621094	902.555603
1342.563477	1017.777405
1341.506836	600.436401
1340.449219	1075.367920
1339.391602	938.522034
1338.333008	1314.557007
1337.275391	1287.114380
1336.216797	1160.878784
1335.158203	1180.935913
1334.098633	1302.631958
1333.040039	902.571533
1331.980469	1037.089111
1330.920898	1142.097412
1329.861328	1316.501099
1328.800781	1056.029907
1327.740234	751.412292
1326.679688	783.130737
1325.619141	765.652283
1324.558594	723.697693
1323.497070	694.298462
1322.435547	593.536865
1321.374023	739.809387
1320.312500	866.485046
1319.250000	1363.302856
1318.187500	1226.289551
1317.125000	1484.044556
1316.062500	999.881775
1314.999023	1078.033203
1313.935547	1254.903442
1312.872070	791.376648
1311.808594	1037.579468
1310.745117	1599.056152
1309.680664	1608.984619
1308.616211	1006.205872
1307.551758	1247.939819
1306.486328	1265.837402
1305.420898	1160.918579
1304.355469	1083.266479
1303.290039	1008.273010
1302.224609	1393.161865
1301.158203	976.838623
1300.091797	779.540771
1299.025391	754.449158
1297.958984	1505.623291
1296.891602	1092.707397
1295.824219	1099.922729
1294.756836	663.028137
1293.689453	822.762634
1292.621094	511.513184
1291.553711	946.204041
1290.485352	806.998779
1289.416016	994.047058
1288.347656	526.690186
1287.278320	1015.408997
1286.208984	592.591125
1285.139648	836.366272
1284.069336	845.024475
1283.000000	998.276855
1281.929688	754.980286
1280.858398	453.147491
1279.788086	831.805237
1278.716797	855.662598
1277.645508	556.758667
1276.574219	678.668213
1275.502930	1108.661377
1274.430664	1105.911865
1273.358398	905.305908
1272.286133	1110.437866
1271.213867	695.132629
1270.140625	788.025024
1269.067383	1012.790100
1267.994141	1286.350342
1266.920898	1013.186646
1265.846680	1386.778198
1264.773438	1413.883545
1263.699219	1419.069458
1262.624023	1190.211914
1261.549805	1373.506714
1260.474609	1391.020996
1259.399414	1325.718140
1258.324219	1077.774658
1257.248047	1280.556641
1256.172852	1339.622925
1255.096680	1401.119141
1254.019531	1153.475830
1252.943359	1329.407837
1251.866211	1386.057251
1250.789063	1605.672485
1249.711914	1482.304932
1248.634766	1130.455444
1247.556641	1157.967163
1246.478516	1418.779663
1245.400391	1689.194824
1244.321289	1429.907104
1243.243164	961.877441
1242.164063	1239.478760
1241.084961	1191.643066
1240.004883	1277.291870
1238.925781	1421.135864
1237.845703	1140.337280
1236.765625	1507.238525
1235.684570	1371.979614
1234.604492	1236.763794
1233.523438	1004.608948
1232.442383	1540.720581
1231.360352	1325.477295
1230.279297	1325.887207
1229.197266	1302.026611
1228.115234	1263.601440
1227.032227	1370.373047
1225.950195	1498.842163
1224.867188	1017.455994
1223.784180	988.592651
1222.701172	1365.987915
1221.617188	744.524231
1220.533203	1448.025269
1219.449219	843.613647
1218.365234	884.568298
1217.280273	478.498169
1216.195313	265.758545
1215.110352	702.601074
1214.025391	545.285461
1212.940430	547.258667
1211.854492	505.703979
1210.768555	625.726990
1209.681641	439.272522
1208.595703	518.089600
1207.508789	941.542542
1206.421875	791.034241
1205.334961	483.852051
1204.247070	395.956268
1203.160156	416.413300
1202.072266	533.082947
1200.983398	187.295502
1199.895508	243.586685
1198.806641	-46.828506
1197.717773	151.227341
1196.628906	-259.524475
1195.539063	-42.491135
1194.449219	-131.041656
1193.359375	-380.724152
1192.269531	-317.957764
1191.179688	-461.981873
1190.088867	-91.961617
1188.998047	-65.683342
1187.907227	-85.155823
1186.815430	-275.204468
1185.723633	-191.658127
1184.631836	-122.666069
1183.540039	-149.787628
1182.448242	-553.601624
1181.355469	-144.421936
1180.262695	-104.764221
1179.169922	-91.617287
1178.076172	254.497803
1176.982422	-51.359921
1175.888672	579.398987
1174.794922	-155.319458
1173.700195	553.924377
1172.606445	-10.745817
1171.511719	236.006668
1170.416016	-118.064667
1169.321289	192.938065
1168.225586	-254.484802
1167.129883	-235.569763
1166.034180	270.882538
1164.937500	-188.598724
1163.840820	21.055115
1162.744141	65.652939
1161.647461	76.671638
1160.550781	352.611603
1159.453125	236.767380
1158.355469	-46.225140
1157.256836	431.979279
1156.159180	256.183868
1155.060547	371.316956
1153.961914	290.737579
1152.863281	269.676971
1151.763672	303.308350
1150.664063	-106.434578
1149.564453	150.980362
1148.464844	55.636143
1147.364258	-108.860611
1146.263672	24.209566
1145.163086	-102.347534
1144.062500	-50.479977
1142.960938	167.778061
1141.859375	-306.376801
1140.757813	242.185577
1139.656250	205.497833
1138.553711	104.513924
1137.451172	326.680969
1136.348633	177.984802
1135.246094	257.298065
1134.142578	272.332367
1133.039063	612.551025
1131.935547	311.572784
1130.832031	575.485352
1129.727539	654.086182
1128.623047	1188.026489
1127.518555	931.854919
1126.413086	974.454834
1125.308594	853.397156
1124.203125	931.372498
1123.096680	919.163940
1121.991211	897.424805
1120.884766	733.482300
1119.778320	773.179749
1118.671875	883.804504
1117.564453	627.419434
1116.458008	707.120117
1115.350586	635.280090
1114.242188	412.006958
1113.134766	87.111565
1112.026367	202.010239
1110.917969	156.070557
1109.808594	438.542816
1108.700195	751.562500
1107.590820	476.221527
1106.481445	460.719818
1105.372070	749.735657
1104.261719	821.394226
1103.151367	562.594910
1102.041016	799.328430
1100.930664	783.527222
1099.819336	545.996094
1098.708008	582.036926
1097.596680	405.882874
1096.484375	776.499023
1095.373047	489.592041
1094.260742	492.503632
1093.147461	302.259979
1092.035156	552.391968
1090.921875	691.737488
1089.808594	555.661072
1088.695313	692.567810
1087.581055	514.176880
1086.467773	651.019348
1085.353516	420.983887
1084.238281	360.284302
1083.124023	722.666382
1082.008789	727.729919
1080.893555	288.823853
1079.777344	418.452698
1078.662109	512.846436
1077.545898	834.890320
1076.429688	527.839355
1075.312500	331.210022
1074.196289	817.360962
1073.079102	451.954926
1071.960938	633.053528
1070.843750	500.003510
1069.725586	329.534271
1068.607422	651.248352
1067.489258	-57.890499
1066.370117	71.786888
1065.251953	257.669617
1064.132813	200.038452
1063.012695	413.962799
1061.893555	216.042374
1060.773438	100.136353
1059.653320	-60.090755
1058.532227	268.507141
1057.412109	5.595505
1056.291016	383.248932
1055.169922	-213.579330
1054.047852	203.803894
1052.926758	-128.627991
1051.804688	438.153320
1050.681641	143.307007
1049.559570	334.177002
1048.436523	151.678772
1047.313477	230.647644
1046.190430	146.414337
1045.066406	199.875793
1043.942383	17.960705
1042.818359	108.933334
1041.694336	11.225866
1040.569336	235.149643
1039.445313	70.144157
1038.319336	21.720827
1037.194336	-159.240234
1036.068359	-440.094910
1034.942383	93.736778
1033.816406	22.581305
1032.690430	-13.519985
1031.563477	69.096535
1030.436523	184.361755
1029.308594	-9.439397
1028.181641	-123.987366
1027.053711	-440.472229
1025.925781	-608.022339
1024.797852	-838.041931
1023.668945	-429.394073
1022.540039	-501.242737
1021.411133	-596.109497
1020.281250	-319.603149
1019.152344	-792.219177
1018.022461	-520.122253
1016.892578	-454.321136
1015.761719	-453.303101
1014.630859	-333.944397
1013.500000	-124.122322
1012.369141	171.465408
1011.237305	545.800720
1010.105469	197.822983
1008.973633	282.998413
1007.841797	257.234619
1006.708984	853.967102
1005.576172	1709.650024
1004.443359	2428.675293
1003.310547	3066.629639
1002.176758	2999.500244
1001.042969	2267.080078
999.908203	1551.336548
998.774414	508.150482
997.639648	749.514343
996.504883	586.946960
995.370117	373.859283
994.234375	144.895142
993.098633	98.478935
991.962891	612.744080
990.826172	670.373901
989.690430	509.167786
988.553711	663.983887
987.416016	800.467712
986.279297	338.112793
985.141602	590.161011
984.003906	-30.437754
982.865234	334.758362
981.727539	580.307800
980.588867	524.480835
979.450195	365.351440
978.310547	286.983093
977.170898	298.523560
976.031250	632.105469
974.891602	749.677856
973.751953	338.885010
972.611328	833.607361
971.470703	212.065750
970.329102	272.980652
969.188477	469.515381
968.046875	381.545044
966.904297	564.565674
965.762695	426.528351
964.620117	318.559113
963.477539	135.162292
962.334961	107.930824
961.191406	303.215057
960.047852	292.370178
958.904297	675.746826
957.760742	443.035309
956.616211	-57.288536
955.471680	262.356171
954.327148	453.870544
953.182617	68.858826
952.037109	11.340214
950.891602	-36.824043
949.745117	98.131584
948.599609	171.492203
947.453125	96.430962
946.306641	419.163727
945.159180	481.491577
944.012695	242.502853
942.865234	213.856155
941.716797	228.761063
940.569336	465.214996
939.420898	170.076538
938.272461	-111.068817
937.124023	59.651951
935.974609	148.364975
934.825195	20.635639
933.675781	554.047791
932.525391	378.747314
931.375977	554.494629
930.225586	737.138428
929.074219	489.508942
927.923828	103.291298
926.772461	215.803696
925.621094	153.207733
924.468750	-129.869583
923.317383	19.427660
922.165039	-90.409645
921.011719	-190.973557
919.859375	-220.905090
918.706055	-28.029158
917.552734	-318.958740
916.399414	271.522247
915.245117	-277.927307
914.090820	-352.584900
912.936523	69.902161
911.781250	179.200806
910.625977	82.146439
909.470703	35.130714
908.315430	-240.743805
907.160156	-396.253510
906.003906	-109.688148
904.846680	38.637035
903.690430	325.155914
902.533203	190.417038
901.375977	-326.788055
900.218750	-58.231995
899.060547	198.963791
897.903320	100.915855
896.744141	315.133331
895.585938	244.389908
894.426758	33.574932
893.267578	-97.958206
892.108398	102.814674
890.949219	260.628693
889.789063	-159.797363
888.628906	-349.637756
887.467773	-40.407997
886.307617	-119.488861
885.146484	-189.462891
883.985352	-101.442017
882.823242	106.113060
881.661133	-304.245605
880.499023	-130.486023
879.336914	-146.103592
878.173828	223.636459
877.010742	-57.842857
875.847656	36.963131
874.684570	203.801270
873.520508	14.879077
872.356445	111.892960
871.192383	181.867172
870.027344	128.083481
868.862305	-42.621029
867.697266	-195.261154
866.532227	333.316315
865.366211	266.049530
864.200195	286.439606
863.034180	-5.446059
861.867188	443.932220
860.700195	542.802307
859.533203	405.895660
858.366211	464.283661
857.198242	576.466980
856.030273	376.755676
854.862305	706.385254
853.693359	271.239288
852.524414	905.526367
851.355469	557.861023
850.186523	987.803162
849.016602	1027.720703
847.846680	715.967041
846.676758	657.317139
845.505859	466.568542
844.334961	385.512482
843.164063	237.314529
841.993164	332.945068
840.821289	-29.985830
839.649414	119.188438
838.477539	268.227417
837.305664	426.062622
836.132813	360.327545
834.959961	303.482178
833.786133	70.167870
832.613281	127.131264
831.439453	168.356247
830.264648	414.786163
829.090820	540.543274
827.916016	275.810455
826.741211	508.400085
825.566406	656.076294
824.390625	270.874817
823.214844	-49.610226
822.039063	238.166702
820.862305	64.655441
819.685547	-15.342516
818.508789	104.964699
817.332031	-293.482544
816.154297	-15.375065
814.976563	-164.641235
813.798828	-180.485001
812.621094	-209.766479
811.442383	-563.715576
810.263672	-257.486603
809.083984	-124.832954
807.905273	-372.226013
806.725586	-228.710938
805.544922	-207.495346
804.365234	-308.495178
803.184570	-154.314499
802.003906	-77.977615
800.823242	-254.679794
799.641602	-415.881470
798.459961	-426.332977
797.278320	-168.647385
796.095703	79.941490
794.913086	-369.660004
793.730469	-150.150574
792.547852	-294.060822
791.364258	40.258121
790.180664	33.408661
788.997070	-360.838837
787.813477	183.153244
786.628906	-34.180950
785.444336	-151.988449
784.258789	212.164886
783.074219	-98.152077
781.888672	223.634857
780.702148	61.296394
779.516602	20.441200
778.330078	339.483093
777.143555	388.920685
775.956055	199.840485
774.769531	123.324722
773.582031	203.404129
772.393555	358.357849
771.206055	316.889740
770.017578	240.081253
768.829102	81.674202
767.639648	31.251293
766.451172	110.771118
765.261719	99.873497
764.072266	311.332031
762.881836	262.827209
761.691406	379.367218
760.500977	614.626648
759.310547	592.311401
758.119141	781.105896
756.927734	857.604797
755.735352	553.672302
754.543945	680.655273
753.351563	554.814453
752.159180	475.135437
750.965820	771.048950
749.773438	489.261780
748.580078	519.327576
747.385742	408.870667
746.192383	373.059052
744.998047	521.528442
743.803711	240.011169
742.608398	605.500610
741.413086	427.112030
740.217773	150.173187
739.022461	302.859650
737.826172	-17.741220
736.630859	301.382660
735.433594	-73.795029
734.237305	-129.146729
733.040039	200.752792
731.842773	-27.469381
730.645508	232.296051
729.447266	194.503983
728.249023	169.886993
727.050781	215.277039
725.851563	109.871376
724.653320	50.459080
723.454102	423.669067
722.253906	58.524899
721.053711	-168.823105
719.854492	36.251728
718.653320	-86.095619
717.453125	402.659454
716.251953	433.130798
715.050781	291.366852
713.848633	322.002838
712.647461	577.256226
711.445313	156.835144
710.243164	11.252440
709.040039	170.815353
707.836914	1.536566
706.633789	98.083687
705.430664	-303.821045
704.226563	58.493103
703.022461	113.948372
701.818359	47.673100
700.613281	159.888870
699.408203	-36.587978
698.203125	197.585510
696.998047	420.916260
695.791992	59.770576
694.585938	163.815567
693.379883	-481.336609
692.172852	122.477264
690.965820	446.115112
689.758789	-150.467422
688.551758	-113.029716
687.343750	-413.877228
686.135742	231.175201
684.926758	-264.443512
683.718750	85.770317
682.509766	93.551346
681.300781	-338.365540
680.090820	-193.684235
678.881836	-382.433838
677.671875	-267.789429
676.460938	-36.132313
675.250977	-170.172592
674.040039	-180.643524
672.828125	-149.833191
671.617188	144.988419
670.405273	-14.224133
669.193359	334.823608
667.981445	46.315147
666.768555	-69.027885
665.555664	90.209099
664.342773	78.923866
663.128906	-137.306641
661.916016	402.290710
660.702148	-61.770222
659.487305	186.603226
658.272461	-41.715458
657.058594	321.181580
655.842773	-14.546535
654.627930	-43.840771
653.412109	28.336470
652.196289	-550.096252
650.979492	-163.004318
649.763672	-346.681915
648.546875	27.564823
647.330078	-9.393886
646.112305	618.849548
644.894531	220.555191
643.676758	579.820129
642.458984	730.420715
641.240234	528.431946
640.021484	210.569534
638.802734	82.097359
637.583008	181.566376
636.363281	-124.937706
635.143555	137.953705
633.923828	164.612839
632.703125	204.222687
631.482422	87.207321
630.261719	-29.690708
629.040039	231.105377
627.818359	472.526489
626.596680	143.486176
625.375000	161.932877
624.152344	384.016571
622.929688	121.725540
621.707031	632.956543
620.483398	396.436920
619.259766	798.150024
618.036133	360.417725
616.812500	121.909103
615.587891	202.318954
614.363281	-106.745285
613.138672	-148.365295
611.913086	137.141006
610.687500	-65.033714
609.461914	203.028091
608.236328	-52.713337
607.009766	-270.007019
605.783203	-104.996948
604.555664	-260.542267
