# Supplementary material for: Raman spectroscopy accurately differentiates mucosal healing from non-healing and biochemical changes following biological therapy in inflammatory bowel disease
Source: PLoS One. 2021 Jun 2;16(6):e0252210. doi: 10.1371/journal.pone.0252210 (PMC8172032; doi:10.1371/journal.pone.0252210)
Supplement: S8 Dataset — (ZIP) [file pone.0252210.s010.zip › Pre biologic CD/OC016-1 pre-treatment_base sub CR removed_0__X_-16191.4__Y_5297.85__Z_-2787__Time_0.txt]

1714.780273	631.886047
1713.803711	139.015472
1712.827148	153.850647
1711.849609	-234.648911
1710.873047	-28.726118
1709.895508	-467.322815
1708.917969	52.569534
1707.939453	-55.873520
1706.961914	110.588348
1705.983398	53.483833
1705.004883	-60.979549
1704.025391	-310.488770
1703.046875	-328.196320
1702.067383	-357.902527
1701.087891	-17.034506
1700.108398	231.475128
1699.127930	-139.121109
1698.148438	66.586662
1697.167969	-49.907639
1696.187500	43.364780
1695.206055	-17.120840
1694.225586	-70.910103
1693.244141	114.136826
1692.262695	-17.348009
1691.281250	212.719711
1690.298828	-65.841927
1689.317383	-62.963131
1688.334961	303.710052
1687.352539	450.009460
1686.369141	2.787603
1685.386719	495.062897
1684.403320	-56.443668
1683.419922	229.843918
1682.435547	381.118988
1681.452148	815.626648
1680.467773	388.272522
1679.483398	638.121399
1678.499023	627.996155
1677.514648	717.216003
1676.529297	860.432129
1675.543945	794.364441
1674.558594	939.209534
1673.573242	1074.179932
1672.586914	1116.845093
1671.600586	1325.007935
1670.614258	1116.801636
1669.627930	997.079773
1668.641602	1281.723999
1667.654297	1245.718506
1666.666992	1621.789063
1665.679688	1438.507202
1664.692383	1346.163452
1663.704102	1418.905396
1662.715820	1473.679688
1661.727539	1430.949219
1660.739258	1868.559814
1659.750977	1612.293091
1658.761719	1515.619263
1657.772461	1679.101685
1656.783203	1954.261108
1655.793945	1334.950073
1654.803711	1203.411133
1653.813477	1257.653809
1652.823242	1161.527344
1651.833008	1531.440186
1650.841797	1359.459595
1649.851563	1251.453979
1648.860352	668.058899
1647.869141	764.518372
1646.876953	589.134644
1645.885742	525.162415
1644.893555	593.594482
1643.901367	567.271973
1642.908203	625.735413
1641.916016	227.897858
1640.922852	382.003510
1639.929688	341.097992
1638.936523	-129.448914
1637.943359	310.232788
1636.949219	88.200325
1635.955078	230.241089
1634.960938	145.803802
1633.966797	-249.281738
1632.971680	541.330383
1631.977539	-32.371937
1630.982422	-92.244957
1629.986328	195.522842
1628.991211	-8.811563
1627.995117	-110.319710
1627.000000	-314.231171
1626.003906	215.836624
1625.006836	-274.483704
1624.010742	-91.468719
1623.013672	-3.086233
1622.016602	-74.956810
1621.019531	-70.537247
1620.021484	204.461899
1619.024414	256.197693
1618.026367	66.389587
1617.028320	262.556213
1616.029297	201.460571
1615.031250	-166.554367
1614.032227	-400.637268
1613.033203	-62.888065
1612.034180	78.054489
1611.035156	205.809647
1610.035156	-274.581177
1609.035156	52.269081
1608.035156	135.300491
1607.035156	247.062683
1606.034180	188.494125
1605.033203	-32.427532
1604.032227	-106.738075
1603.031250	-65.943832
1602.030273	-61.873222
1601.028320	-193.929077
1600.026367	-88.033020
1599.024414	-131.313766
1598.022461	-59.655735
1597.019531	126.837364
1596.016602	-89.255127
1595.013672	-639.752686
1594.010742	-545.019592
1593.007813	-531.400391
1592.003906	-551.879456
1591.000000	-298.422943
1589.996094	-277.466858
1588.992188	231.217163
1587.987305	-69.099335
1586.983398	71.309914
1585.978516	31.578081
1584.972656	41.209023
1583.967773	256.578705
1582.961914	265.827698
1581.956055	222.798843
1580.950195	-41.760796
1579.944336	235.227982
1578.937500	19.860842
1577.931641	246.903183
1576.924805	273.267883
1575.916992	-80.426811
1574.910156	62.667980
1573.902344	-150.781631
1572.894531	30.858953
1571.886719	199.232483
1570.878906	102.251335
1569.870117	-145.614258
1568.862305	-11.680553
1567.853516	275.201538
1566.843750	281.295837
1565.834961	487.107910
1564.825195	303.270447
1563.815430	-7.844942
1562.805664	111.636040
1561.795898	0.001805
1560.785156	152.694550
1559.775391	71.793030
1558.764648	-63.743591
1557.752930	13.052644
1556.742188	359.093994
1555.730469	-207.098770
1554.718750	128.032303
1553.707031	40.741287
1552.695313	-114.030151
1551.682617	256.436676
1550.670898	101.260033
1549.658203	354.681641
1548.644531	193.900772
1547.631836	234.716766
1546.618164	-27.223286
1545.604492	-48.858925
1544.590820	94.701431
1543.577148	28.704910
1542.562500	14.170066
1541.547852	-129.700958
1540.533203	-43.902981
1539.518555	-30.629974
1538.503906	-275.665680
1537.488281	64.937622
1536.472656	-43.706516
1535.457031	28.051989
1534.441406	225.949203
1533.424805	-231.348877
1532.408203	-113.809692
1531.391602	261.205353
1530.375000	69.010666
1529.358398	157.506729
1528.340820	343.616821
1527.323242	27.343346
1526.305664	14.805691
1525.287109	233.708084
1524.269531	460.093903
1523.250977	300.260010
1522.232422	171.186432
1521.213867	-60.866596
1520.194336	200.628860
1519.175781	76.300003
1518.156250	116.305649
1517.136719	-185.607544
1516.116211	113.545021
1515.096680	37.462120
1514.076172	-128.643677
1513.055664	-86.888275
1512.034180	-4.260118
1511.013672	-242.551437
1509.992188	-67.855194
1508.970703	-26.755447
1507.949219	-375.616455
1506.927734	-183.466553
1505.905273	-276.103271
1504.882813	51.475891
1503.860352	50.816895
1502.837891	-534.049866
1501.815430	-119.910416
1500.791992	-307.859558
1499.768555	-357.593353
1498.745117	-310.155609
1497.720703	-401.067078
1496.697266	-238.722183
1495.672852	94.799149
1494.648438	75.160728
1493.623047	106.532928
1492.598633	-99.899857
1491.573242	-163.245453
1490.547852	69.750153
1489.522461	-239.023102
1488.497070	108.660667
1487.470703	24.533989
1486.444336	134.394135
1485.417969	126.724800
1484.391602	432.880798
1483.364258	427.532013
1482.336914	521.608704
1481.309570	398.813293
1480.282227	133.227249
1479.254883	183.806854
1478.226563	361.713989
1477.198242	322.906494
1476.169922	291.719604
1475.141602	815.758118
1474.112305	886.226746
1473.083008	1033.009155
1472.053711	1393.514771
1471.024414	1120.168701
1469.995117	1594.946655
1468.964844	1631.936279
1467.934570	1559.536621
1466.904297	1400.700195
1465.874023	2022.355957
1464.842773	1705.856812
1463.811523	1846.875366
1462.780273	1566.106323
1461.749023	2143.970459
1460.717773	2335.599854
1459.685547	2478.878906
1458.653320	2170.280518
1457.621094	2171.440918
1456.587891	2307.052734
1455.555664	2295.535889
1454.522461	2788.706787
1453.489258	2782.175537
1452.455078	2557.619141
1451.421875	2295.203125
1450.387695	2798.174072
1449.353516	2761.333008
1448.319336	2815.732910
1447.285156	2994.240479
1446.250000	2456.165527
1445.214844	2492.976807
1444.179688	2598.149658
1443.144531	2199.819336
1442.108398	2431.565918
1441.072266	2094.216797
1440.036133	2391.751221
1439.000000	2264.503662
1437.963867	1879.570435
1436.926758	1828.398682
1435.889648	1736.889771
1434.852539	1498.995239
1433.814453	1160.225098
1432.777344	1296.378784
1431.739258	1081.645996
1430.701172	1129.552246
1429.663086	1031.181885
1428.624023	816.857788
1427.584961	204.218338
1426.545898	376.144592
1425.506836	626.244019
1424.467773	271.409119
1423.427734	211.623367
1422.387695	265.337067
1421.347656	404.766846
1420.307617	101.012253
1419.266602	182.685822
1418.226563	561.497437
1417.184570	298.422241
1416.143555	236.902481
1415.102539	-63.472729
1414.060547	-137.277893
1413.018555	224.088242
1411.976563	-312.099365
1410.934570	-106.456505
1409.891602	275.091125
1408.848633	123.964424
1407.805664	-142.526672
1406.762695	101.029243
1405.718750	20.675560
1404.674805	-124.784660
1403.630859	8.524721
1402.586914	51.573566
1401.542969	252.780899
1400.498047	27.620260
1399.453125	-39.336643
1398.408203	-391.928711
1397.363281	-97.565247
1396.317383	141.649597
1395.271484	353.337585
1394.225586	269.491638
1393.179688	168.288269
1392.132813	-85.493477
1391.086914	326.875641
1390.040039	131.007721
1388.992188	-339.908722
1387.945313	-157.512619
1386.897461	-162.671570
1385.849609	-135.175674
1384.801758	267.455933
1383.753906	-114.788094
1382.705078	-201.873901
1381.657227	-473.633850
1380.608398	-63.234802
1379.558594	12.456702
1378.509766	-178.873199
1377.459961	-57.964806
1376.410156	10.624480
1375.360352	84.320457
1374.309570	-19.021803
1373.259766	274.422760
1372.208984	266.133911
1371.158203	36.111862
1370.106445	-128.889404
1369.055664	369.223328
1368.003906	119.801949
1366.952148	97.310806
1365.900391	-231.348099
1364.847656	-203.697617
1363.794922	0.827576
1362.742188	633.480957
1361.689453	-169.714554
1360.636719	97.295242
1359.583008	558.304443
1358.529297	-206.653778
1357.475586	-120.892586
1356.420898	340.265289
1355.367188	26.061140
1354.312500	-4.657635
1353.257813	31.840445
1352.203125	326.738159
1351.147461	395.678192
1350.091797	211.528152
1349.036133	494.169952
1347.980469	560.958191
1346.923828	583.176453
1345.868164	1394.242920
1344.811523	1061.944824
1343.754883	933.211121
1342.697266	1307.790894
1341.640625	1181.796265
1340.583008	1306.191284
1339.524414	1239.912598
1338.466797	1488.317627
1337.409180	1692.174927
1336.350586	1170.761475
1335.291992	1312.954346
1334.232422	1274.557983
1333.173828	1152.217285
1332.114258	1299.605225
1331.054688	1103.344238
1329.995117	1077.862671
1328.934570	943.738953
1327.875000	1266.956421
1326.814453	997.193054
1325.753906	1276.000244
1324.692383	1117.679443
1323.630859	1517.516235
1322.570313	1186.659058
1321.507813	1374.261719
1320.446289	1310.241455
1319.383789	1251.261719
1318.322266	1559.901489
1317.259766	1626.848389
1316.196289	1484.300049
1315.133789	1191.584839
1314.070313	1574.238403
1313.006836	1340.924072
1311.943359	1189.081299
1310.878906	1448.614258
1309.814453	1060.623291
1308.750977	1347.341309
1307.685547	1237.773438
1306.621094	1553.996826
1305.555664	1198.610962
1304.490234	1502.551514
1303.424805	1385.984741
1302.359375	1471.123535
1301.292969	1519.411743
1300.226563	1602.147949
1299.160156	1426.974854
1298.093750	1738.249878
1297.026367	1401.171021
1295.958984	1356.450684
1294.891602	1130.180664
1293.824219	1178.909790
1292.756836	1293.921387
1291.688477	1335.331421
1290.620117	896.121704
1289.551758	1070.102661
1288.482422	817.523438
1287.413086	1118.967041
1286.343750	1050.349609
1285.274414	1204.723511
1284.205078	1099.465942
1283.134766	1102.013794
1282.064453	524.414612
1280.994141	904.080322
1279.923828	1002.216125
1278.852539	1227.536377
1277.781250	1132.377563
1276.709961	1369.858643
1275.637695	1098.721802
1274.566406	1111.285645
1273.494141	884.360474
1272.421875	865.227661
1271.349609	1344.436035
1270.276367	1356.981689
1269.203125	1310.935059
1268.129883	1333.278687
1267.056641	1367.822998
1265.982422	1592.669678
1264.909180	1334.422241
1263.834961	1249.446045
1262.759766	1335.180786
1261.685547	1525.725830
1260.610352	1294.513306
1259.535156	1450.851563
1258.459961	1643.660767
1257.383789	1339.476318
1256.308594	1376.362671
1255.232422	1155.134399
1254.155273	1394.020386
1253.079102	1803.159302
1252.001953	1212.108032
1250.924805	1409.433228
1249.847656	1171.328247
1248.770508	1390.420532
1247.692383	1531.589233
1246.614258	1254.654785
1245.536133	938.935913
1244.458008	1038.743408
1243.378906	1386.190918
1242.299805	1140.973999
1241.220703	1221.141968
1240.141602	842.509521
1239.061523	1201.686523
1237.981445	1419.954468
1236.901367	1026.854858
1235.821289	1266.816040
1234.740234	912.619507
1233.659180	861.527527
1232.578125	1290.245728
1231.497070	1209.932983
1230.415039	691.151855
1229.333984	1073.472046
1228.251953	1157.746948
1227.168945	924.799500
1226.086914	839.554810
1225.003906	635.717896
1223.920898	146.461746
1222.837891	733.624939
1221.753906	773.981201
1220.669922	620.863770
1219.585938	397.666077
1218.501953	304.992462
1217.416992	279.921204
1216.333008	479.448700
1215.248047	463.885040
1214.162109	160.951691
1213.077148	519.465698
1211.991211	173.084641
1210.905273	796.673584
1209.819336	790.360596
1208.732422	550.036316
1207.646484	690.709839
1206.559570	674.553955
1205.471680	648.669250
1204.384766	345.662903
1203.296875	582.289551
1202.208984	185.336746
1201.121094	173.741440
1200.032227	-93.117661
1198.944336	116.621178
1197.855469	367.075439
1196.765625	436.896790
1195.676758	-397.701050
1194.586914	-87.436798
1193.497070	23.075571
1192.407227	-436.176056
1191.316406	-11.024097
1190.226563	60.714668
1189.135742	-201.538254
1188.044922	45.330166
1186.953125	-137.758698
1185.861328	-553.676025
1184.769531	-259.160217
1183.677734	-420.707550
1182.585938	-121.720490
1181.493164	6.761318
1180.400391	221.417923
1179.307617	-151.383499
1178.213867	-162.245193
1177.120117	-115.682137
1176.026367	256.559662
1174.932617	80.117043
1173.838867	-266.330139
1172.744141	430.994598
1171.649414	55.717384
1170.554688	-53.872456
1169.458984	216.849167
1168.364258	217.127060
1167.268555	-182.017410
1166.171875	-208.150436
1165.076172	73.988846
1163.979492	-239.097977
1162.882813	-67.151253
1161.786133	-60.166569
1160.688477	178.343246
1159.590820	189.864685
1158.493164	172.663956
1157.395508	537.198730
1156.297852	178.606445
1155.199219	199.331116
1154.100586	191.355789
1153.000977	-100.426277
1151.902344	86.977989
1150.802734	-321.567505
1149.703125	-277.317688
1148.603516	-137.881073
1147.502930	-277.227783
1146.402344	-80.874184
1145.301758	-284.581055
1144.201172	-264.554443
1143.099609	176.508926
1141.999023	115.407951
1140.896484	-233.543488
1139.794922	-223.340668
1138.692383	-393.893829
1137.590820	86.783852
1136.487305	260.623108
1135.384766	282.316711
1134.281250	208.915192
1133.178711	213.874557
1132.074219	209.230621
1130.970703	149.973618
1129.866211	306.595276
1128.761719	607.802979
1127.657227	655.047241
1126.552734	761.501465
1125.447266	580.984375
1124.341797	853.199646
1123.236328	400.148682
1122.130859	641.395569
1121.024414	292.704376
1119.917969	100.419563
1118.811523	121.253639
1117.704102	66.279266
1116.596680	534.266846
1115.489258	382.155518
1114.381836	497.361023
1113.274414	222.295181
1112.166016	436.698669
1111.057617	414.611572
1109.949219	153.828629
1108.839844	178.992844
1107.730469	123.816292
1106.621094	387.449219
1105.511719	261.381683
1104.401367	590.901306
1103.291016	745.622620
1102.180664	440.180298
1101.070313	502.845673
1099.958984	725.816650
1098.847656	639.809387
1097.736328	558.552246
1096.625000	870.894836
1095.512695	657.652405
1094.400391	835.536987
1093.288086	603.562439
1092.174805	1030.942261
1091.062500	862.598938
1089.949219	776.688293
1088.835938	577.887329
1087.721680	790.831787
1086.607422	977.823547
1085.493164	210.122513
1084.378906	592.312744
1083.263672	800.408936
1082.149414	411.637756
1081.034180	1021.429077
1079.917969	299.292847
1078.802734	33.060966
1077.686523	628.499451
1076.570313	688.585876
1075.453125	-6.891344
1074.336914	419.348633
1073.219727	538.169800
1072.101563	504.539276
1070.984375	-30.684374
1069.866211	402.328064
1068.748047	497.768646
1067.629883	255.873764
1066.511719	323.301727
1065.392578	325.165710
1064.273438	-19.389307
1063.154297	450.771484
1062.034180	267.902069
1060.914063	422.057343
1059.793945	293.204193
1058.673828	124.723503
1057.552734	250.932053
1056.431641	56.946903
1055.310547	75.770050
1054.189453	-36.166859
1053.067383	146.293091
1051.945313	415.149414
1050.823242	-86.447502
1049.701172	-36.894161
1048.578125	204.044754
1047.455078	50.692608
1046.332031	280.016144
1045.208008	-41.018631
1044.083984	-112.358177
1042.959961	187.030609
1041.835938	334.907349
1040.710938	79.754044
1039.585938	-26.110620
1038.460938	3.237018
1037.335938	53.630745
1036.209961	-147.290863
1035.083984	-59.459587
1033.958008	147.091110
1032.832031	83.851204
1031.705078	-162.973984
1030.578125	153.050446
1029.451172	-207.331696
1028.323242	-137.547623
1027.195313	-181.514404
1026.067383	-620.199219
1024.939453	-378.159241
1023.810547	-384.539917
1022.682617	-534.678406
1021.552734	-698.576599
1020.423828	-370.409485
1019.293945	-383.242554
1018.164063	-692.759705
1017.034180	-327.346283
1015.904297	-444.079193
1014.773438	248.107788
1013.642578	140.819199
1012.511719	59.204693
1011.379883	58.799500
1010.248047	-84.999336
1009.116211	465.797577
1007.984375	442.589752
1006.851563	655.506592
1005.718750	1606.319458
1004.585938	2388.029541
1003.452148	2621.582520
1002.319336	2520.042480
1001.185547	1339.523560
1000.050781	820.437012
998.916992	147.009766
997.782227	32.872303
996.647461	147.501587
995.512695	-127.843887
994.376953	252.446960
993.241211	-243.969757
992.105469	-209.495789
990.969727	-315.540741
989.833008	39.702168
988.696289	-165.154617
987.559570	3.553398
986.421875	-58.050251
985.284180	11.825983
984.146484	-77.059784
983.008789	11.534895
981.870117	-304.859711
980.731445	-195.230225
979.592773	116.970436
978.454102	-120.531105
977.314453	115.936470
976.174805	237.510834
975.035156	685.570862
973.894531	-114.188393
972.754883	58.393631
971.613281	-198.472321
970.472656	243.033890
969.331055	186.306976
968.190430	148.146744
967.047852	243.242126
965.906250	-49.244972
964.763672	119.577324
963.621094	6.434365
962.478516	237.392075
961.334961	301.080292
960.192383	64.729988
959.048828	277.663971
957.904297	273.065643
956.759766	46.514626
955.616211	152.191574
954.470703	113.770309
953.326172	25.196457
952.180664	229.638077
951.035156	468.447327
949.889648	-86.150200
948.743164	2.050707
947.596680	209.210236
946.450195	-63.418789
945.303711	-118.743774
944.156250	-180.746628
943.008789	403.630554
941.861328	481.093536
940.713867	6.344151
939.565430	195.959442
938.416992	301.227051
937.267578	317.638306
936.119141	450.483765
934.969727	435.223999
933.820313	768.817932
932.669922	190.964203
931.520508	205.815460
930.370117	127.411339
929.218750	613.859863
928.068359	171.445633
926.916992	-95.392677
925.765625	-129.888763
924.613281	15.461318
923.461914	-318.988647
922.309570	33.505554
921.156250	140.446167
920.003906	33.834644
918.850586	-70.338165
917.697266	284.513275
916.543945	493.972778
915.389648	10.931659
914.235352	29.896872
913.081055	39.889671
911.926758	-208.670288
910.771484	32.956177
909.616211	-535.044800
908.460938	-179.886398
907.304688	-255.481659
906.148438	-317.347900
904.992188	-195.569534
903.835938	118.784607
902.678711	34.500996
901.521484	104.307938
900.364258	29.296696
899.206055	-167.800781
898.047852	-104.541672
896.889648	-389.569122
895.731445	135.196274
894.572266	-43.345352
893.413086	-158.446838
892.253906	244.076691
891.094727	81.652245
889.934570	-148.394104
888.774414	32.719658
887.613281	-0.672545
886.453125	261.690857
885.291992	219.339844
884.130859	-10.193859
882.968750	301.755890
881.807617	232.508774
880.645508	309.872498
879.482422	434.570953
878.320313	649.388489
877.157227	765.003967
875.994141	508.964539
874.830078	773.237183
873.666016	-20.689751
872.501953	259.388000
871.337891	249.077026
870.173828	254.534698
869.008789	145.298553
867.843750	623.009094
866.677734	327.164917
865.512695	-20.223734
864.346680	243.741409
863.179688	552.506836
862.013672	203.067230
860.846680	403.914642
859.679688	683.228638
858.511719	535.968811
857.344727	689.446228
856.176758	928.074890
855.008789	933.327393
853.839844	1117.932861
852.670898	1141.027954
851.501953	550.000793
850.333008	682.958191
849.163086	96.742447
847.993164	590.244385
846.823242	505.805328
845.652344	9.482399
844.482422	72.849144
843.311523	402.397461
842.139648	373.831879
840.968750	405.620758
839.796875	119.849617
838.624023	115.809044
837.452148	198.877853
836.279297	36.075054
835.106445	116.768707
833.933594	92.405907
832.759766	501.125824
831.585938	467.621033
830.412109	507.705933
829.238281	599.023071
828.063477	56.735085
826.888672	-30.437794
825.712891	-1.715819
824.538086	742.425964
823.362305	472.185577
822.186523	61.631397
821.009766	7.574372
819.833008	24.715906
818.656250	-143.023605
817.479492	-201.704208
816.301758	155.684235
815.124023	-58.953247
813.946289	129.007080
812.768555	-83.482826
811.589844	77.528488
810.411133	-290.623718
809.232422	-212.049820
808.052734	-722.337402
806.873047	-421.787598
805.693359	-201.420670
804.512695	-371.980530
803.332031	-400.517792
802.151367	-770.861145
800.970703	-610.917480
799.789063	-453.375854
798.608398	-176.265518
797.425781	-535.645508
796.244141	122.359108
795.061523	-139.629761
793.878906	-84.806061
792.696289	-14.607287
791.512695	-365.261780
790.329102	-226.615326
789.145508	250.480728
787.960938	-95.873833
786.777344	4.696609
785.591797	71.932083
784.407227	296.027191
783.221680	603.911560
782.037109	239.700012
780.850586	379.323395
779.665039	463.559601
778.478516	119.209061
777.291992	388.736298
776.105469	150.329987
774.917969	366.562561
773.730469	306.801422
772.542969	-94.940361
771.354492	337.042542
770.166016	243.977341
768.977539	256.678131
767.789063	66.533340
766.599609	310.435852
765.410156	371.312683
764.220703	350.599335
763.030273	446.497375
761.840820	361.785522
760.650391	246.220444
759.458984	394.651855
758.267578	613.331787
757.076172	827.442383
755.884766	623.653992
754.693359	804.562927
753.500977	275.503723
752.308594	618.865784
751.115234	522.698608
749.922852	415.552032
748.729492	372.069275
747.535156	234.167221
746.341797	414.493866
745.147461	48.395485
743.953125	347.043396
742.757813	299.026306
741.563477	47.113827
740.368164	-42.511890
739.171875	-213.206955
737.976563	36.806278
736.780273	-55.016544
735.583984	394.078461
734.386719	-146.620544
733.189453	-21.683823
731.992188	129.454681
730.794922	271.767273
729.596680	309.022766
728.399414	75.124039
727.200195	77.440674
726.001953	245.891617
724.802734	-3.094470
723.603516	512.693481
722.404297	134.946655
721.204102	-6.769106
720.003906	585.147827
718.803711	153.177719
717.603516	98.953003
716.402344	164.781876
715.201172	234.988388
713.999023	63.162006
712.797852	255.552414
711.595703	31.608337
710.393555	727.384033
709.190430	211.636856
707.987305	-44.622108
706.784180	84.735336
705.581055	79.134193
704.376953	171.546707
703.172852	612.155212
701.968750	-13.334290
700.763672	14.034753
699.559570	430.716858
698.353516	-107.076180
697.148438	-133.758240
695.942383	302.494965
694.736328	-251.975357
693.530273	-106.729790
692.324219	236.151489
691.117188	-361.023865
689.910156	-202.521149
688.702148	333.572601
687.494141	8.284426
686.286133	-266.853516
685.078125	-285.887421
683.870117	-298.293457
682.661133	-412.452209
681.452148	188.614868
680.242188	-174.512207
679.032227	-229.808670
677.822266	22.509735
676.612305	-88.866745
675.401367	-193.597198
674.191406	-291.668915
672.979492	-305.236267
671.768555	183.088806
670.556641	474.508148
669.344727	154.101822
668.132813	-53.672882
666.919922	54.214401
665.707031	-157.591385
664.494141	-4.208370
663.281250	170.772186
662.067383	147.125259
660.853516	54.493656
659.639648	-137.297318
658.424805	-201.673279
657.209961	-214.215759
655.995117	219.641144
654.779297	250.181152
653.563477	52.262375
652.347656	-477.398712
651.131836	-287.277679
649.915039	234.418549
648.698242	-43.032673
647.481445	461.078674
646.264648	420.368103
645.046875	325.805450
643.829102	568.966125
642.610352	657.048706
641.392578	170.846771
640.173828	243.685394
638.955078	45.527740
637.735352	124.486664
636.515625	-198.519196
635.295898	240.899704
634.076172	-24.446123
632.855469	493.676788
631.634766	88.344124
630.414063	133.531433
629.192383	-280.750305
627.971680	-154.674942
626.749023	172.521942
625.527344	351.230560
624.304688	295.777557
623.082031	422.025787
621.859375	294.903992
620.636719	336.515503
619.413086	-31.492399
618.189453	208.091232
616.964844	125.831894
615.741211	47.215546
614.516602	271.707855
613.291016	5.476573
612.066406	-113.871948
610.840820	-400.805878
609.615234	-207.565674
608.388672	213.282196
607.163086	-33.660370
605.936523	-343.502533
604.708984	29.056383
