# Supplementary material for: Raman spectroscopy accurately differentiates mucosal healing from non-healing and biochemical changes following biological therapy in inflammatory bowel disease
Source: PLoS One. 2021 Jun 2;16(6):e0252210. doi: 10.1371/journal.pone.0252210 (PMC8172032; doi:10.1371/journal.pone.0252210)
Supplement: S8 Dataset — (ZIP) [file pone.0252210.s010.zip › Pre biologic CD/OC024 pre treatment-1_base sub CR removed_10__X_-32916.2__Y_21190.2__Z_-4919.34__Time_115.txt]

1714.716797	384.047974
1713.740234	0.817679
1712.763672	-2.341103
1711.787109	110.705109
1710.809570	58.303314
1709.832031	-266.564148
1708.854492	-57.105621
1707.875977	-221.984879
1706.898438	211.508942
1705.919922	292.165192
1704.941406	76.520958
1703.962891	-71.191605
1702.983398	97.789421
1702.003906	-371.829437
1701.024414	-313.368408
1700.044922	165.842026
1699.065430	-236.564224
1698.084961	-228.963593
1697.104492	-204.426208
1696.124023	-5.323380
1695.143555	109.107880
1694.162109	-114.848679
1693.180664	-548.748962
1692.199219	-140.688599
1691.217773	-73.544762
1690.235352	98.448898
1689.253906	25.865894
1688.271484	47.472141
1687.289063	109.919052
1686.305664	-69.456436
1685.323242	-55.960175
1684.339844	424.628784
1683.356445	279.773590
1682.372070	228.977524
1681.388672	216.341019
1680.404297	71.352386
1679.419922	584.650208
1678.435547	39.400467
1677.451172	117.718292
1676.465820	388.231506
1675.480469	555.668396
1674.495117	253.190338
1673.509766	230.681213
1672.523438	1.579772
1671.537109	73.528557
1670.550781	249.746933
1669.564453	317.696350
1668.578125	285.404510
1667.590820	604.160767
1666.603516	371.415833
1665.616211	619.681580
1664.627930	584.596558
1663.640625	916.192749
1662.652344	664.868896
1661.664063	727.087769
1660.675781	837.575562
1659.686523	702.129883
1658.698242	532.912964
1657.708984	928.454346
1656.719727	882.147095
1655.729492	317.458801
1654.740234	597.933899
1653.750000	381.262360
1652.759766	588.499084
1651.768555	767.008240
1650.778320	932.724548
1649.787109	281.822571
1648.795898	247.566162
1647.804688	610.185303
1646.813477	336.304535
1645.821289	118.408020
1644.829102	9.300804
1643.836914	-43.915878
1642.844727	-236.640732
1641.851563	-48.872284
1640.859375	-238.137100
1639.866211	87.439507
1638.873047	-322.667603
1637.878906	-12.396761
1636.885742	60.801064
1635.891602	-50.262867
1634.897461	-29.224157
1633.902344	-621.808716
1632.908203	-186.551636
1631.913086	6.470389
1630.917969	-161.054886
1629.922852	-46.607227
1628.926758	7.460264
1627.931641	-151.381744
1626.935547	-178.437531
1625.939453	-92.195801
1624.942383	-184.633469
1623.946289	-200.597473
1622.949219	372.332581
1621.952148	127.937126
1620.955078	38.799885
1619.958008	-44.913280
1618.959961	338.947357
1617.961914	166.158173
1616.963867	326.912750
1615.965820	138.662628
1614.966797	92.238106
1613.967773	-313.455475
1612.968750	109.834557
1611.969727	165.915726
1610.970703	319.017578
1609.970703	-94.032478
1608.970703	122.007080
1607.970703	68.147453
1606.970703	150.521072
1605.969727	416.155212
1604.968750	372.748871
1603.967773	-5.678428
1602.966797	79.232903
1601.965820	396.940216
1600.963867	175.616028
1599.961914	-19.493151
1598.959961	-62.913891
1597.958008	-354.699982
1596.955078	56.591072
1595.952148	-256.133392
1594.949219	-171.719681
1593.946289	-19.510014
1592.943359	-269.573059
1591.939453	-344.723816
1590.935547	-232.010880
1589.931641	55.392059
1588.927734	-27.903393
1587.922852	-327.794037
1586.917969	157.285751
1585.913086	185.760468
1584.908203	73.336090
1583.903320	7.742159
1582.897461	1.945321
1581.891602	71.551476
1580.885742	151.403885
1579.879883	38.385002
1578.873047	261.063080
1577.866211	251.841965
1576.859375	268.487366
1575.852539	-50.652824
1574.845703	-148.730591
1573.837891	221.123016
1572.830078	52.453941
1571.822266	198.204361
1570.814453	-38.320099
1569.805664	-43.703739
1568.796875	54.631828
1567.788086	126.762138
1566.779297	76.626167
1565.769531	171.666794
1564.760742	188.631882
1563.750977	345.483826
1562.741211	382.728638
1561.730469	183.687851
1560.720703	-64.716743
1559.709961	181.948883
1558.699219	-152.335373
1557.688477	521.425354
1556.676758	176.395950
1555.666016	-41.741402
1554.654297	519.524109
1553.642578	181.838043
1552.629883	45.978336
1551.618164	-180.605225
1550.605469	110.194740
1549.592773	431.692993
1548.580078	-136.938812
1547.566406	300.377594
1546.552734	305.520447
1545.540039	134.689133
1544.525391	103.211624
1543.511719	311.846405
1542.498047	-143.718719
1541.483398	278.769684
1540.468750	228.332306
1539.453125	159.597412
1538.438477	67.470612
1537.422852	377.684326
1536.407227	153.514267
1535.391602	132.988892
1534.375977	241.195282
1533.359375	-55.672478
1532.342773	333.037506
1531.326172	-59.501503
1530.309570	34.891731
1529.292969	188.281281
1528.275391	50.341164
1527.257813	527.658203
1526.240234	193.636627
1525.222656	-227.952179
1524.204102	127.534126
1523.185547	202.242035
1522.166992	261.286926
1521.148438	6.374153
1520.128906	111.294037
1519.110352	401.085785
1518.090820	30.054422
1517.071289	-22.402151
1516.050781	-172.665833
1515.031250	-138.098236
1514.010742	204.374161
1512.990234	164.009506
1511.968750	-27.980745
1510.948242	-171.273117
1509.926758	259.982178
1508.905273	-242.780029
1507.883789	-394.158417
1506.862305	90.221107
1505.839844	-30.758713
1504.817383	-154.400620
1503.794922	-167.967133
1502.772461	-230.349655
1501.749023	-239.099350
1500.726563	-199.303665
1499.703125	-505.310364
1498.678711	-458.143829
1497.655273	-408.535248
1496.630859	-527.969727
1495.607422	-192.138779
1494.582031	-189.102570
1493.557617	-196.380096
1492.533203	-283.015137
1491.507813	-259.868256
1490.482422	-139.743973
1489.457031	-101.525543
1488.430664	74.457573
1487.405273	388.191223
1486.378906	400.403503
1485.352539	200.665359
1484.325195	447.471313
1483.298828	533.382080
1482.271484	284.984589
1481.244141	564.518127
1480.216797	132.482330
1479.188477	286.836395
1478.161133	356.985321
1477.132813	455.031219
1476.104492	542.783936
1475.075195	859.635986
1474.046875	542.266235
1473.017578	774.862366
1471.988281	1165.125122
1470.958984	1293.061768
1469.928711	924.729004
1468.898438	1029.651611
1467.869141	938.710144
1466.837891	1351.148560
1465.807617	1285.503418
1464.776367	1344.364380
1463.746094	1733.551270
1462.714844	1634.747314
1461.682617	1815.331177
1460.651367	1838.423340
1459.619141	1610.117310
1458.586914	1937.797119
1457.554688	1562.376709
1456.522461	1917.843506
1455.489258	1720.133057
1454.456055	2017.066650
1453.422852	2042.577515
1452.389648	2194.852539
1451.355469	1870.553589
1450.321289	2119.099609
1449.287109	1959.685181
1448.252930	2228.430664
1447.218750	1942.511475
1446.183594	1912.429077
1445.148438	2006.430298
1444.113281	1854.955688
1443.078125	2204.571045
1442.041992	2167.016113
1441.005859	2096.651123
1439.969727	1985.916138
1438.933594	1812.087646
1437.897461	1580.262207
1436.860352	1672.016235
1435.823242	1660.216675
1434.786133	1519.671021
1433.748047	1543.373657
1432.710938	1259.152466
1431.672852	735.290710
1430.634766	880.521729
1429.596680	768.410645
1428.557617	795.143555
1427.518555	713.504517
1426.479492	465.570007
1425.440430	429.600342
1424.401367	-17.089628
1423.361328	78.256828
1422.321289	67.856499
1421.281250	279.219421
1420.241211	374.753967
1419.200195	117.838364
1418.159180	450.173065
1417.118164	191.057022
1416.077148	37.843758
1415.035156	158.982040
1413.994141	91.591949
1412.952148	102.268341
1411.910156	2.448981
1410.867188	139.024399
1409.825195	-25.847536
1408.782227	143.596893
1407.739258	235.228317
1406.695313	-89.960831
1405.652344	172.682144
1404.608398	-154.593781
1403.564453	-313.442139
1402.520508	-125.822533
1401.475586	-71.132652
1400.431641	-114.108253
1399.386719	259.297760
1398.341797	635.196472
1397.295898	-19.118008
1396.250977	519.851563
1395.205078	261.989166
1394.159180	104.580948
1393.112305	448.222168
1392.066406	-56.888256
1391.019531	337.005859
1389.972656	-39.950871
1388.925781	-13.746015
1387.877930	362.798279
1386.831055	111.590080
1385.783203	573.277466
1384.735352	-95.093575
1383.686523	276.737244
1382.638672	-88.593002
1381.589844	160.967209
1380.541016	55.877045
1379.492188	465.445374
1378.442383	218.308060
1377.392578	-33.560699
1376.342773	59.249359
1375.292969	-87.359367
1374.243164	439.812347
1373.192383	418.178375
1372.141602	25.172699
1371.090820	-95.767265
1370.039063	-216.520325
1368.988281	333.303528
1367.936523	-76.178062
1366.884766	-365.762543
1365.833008	-32.473728
1364.780273	-202.142929
1363.727539	-100.247948
1362.674805	88.867012
1361.622070	151.158432
1360.569336	-42.651600
1359.515625	-206.401642
1358.461914	226.863098
1357.408203	80.837234
1356.353516	186.041931
1355.299805	127.374184
1354.245117	235.314606
1353.190430	-155.905640
1352.134766	516.059265
1351.080078	-212.418503
1350.024414	380.134949
1348.968750	528.340576
1347.913086	555.052856
1346.856445	447.918976
1345.800781	951.117920
1344.744141	906.226563
1343.686523	916.013550
1342.629883	556.657043
1341.572266	680.789246
1340.514648	557.260132
1339.457031	646.939514
1338.399414	885.306458
1337.340820	878.567688
1336.282227	1099.701538
1335.223633	981.827515
1334.165039	1047.229370
1333.106445	835.674988
1332.046875	874.114014
1330.987305	657.984680
1329.926758	523.631226
1328.867188	908.516663
1327.806641	692.870300
1326.746094	788.727417
1325.685547	635.195679
1324.625000	701.628784
1323.563477	622.461426
1322.501953	810.033020
1321.440430	1150.642578
1320.378906	1059.436646
1319.316406	753.752686
1318.253906	904.562256
1317.191406	1158.972900
1316.128906	1129.885132
1315.065430	1283.277344
1314.001953	936.491516
1312.938477	1117.154907
1311.875000	1236.265259
1310.811523	818.598206
1309.747070	1031.444946
1308.682617	503.404816
1307.618164	1203.663452
1306.552734	1379.633301
1305.488281	820.147339
1304.422852	1207.794556
1303.356445	1467.475464
1302.291016	1149.471558
1301.224609	1475.567627
1300.159180	1123.455078
1299.091797	1621.509888
1298.025391	1394.902588
1296.958984	1590.811890
1295.891602	895.526001
1294.824219	971.307251
1293.755859	902.319092
1292.688477	1032.165771
1291.620117	1083.504517
1290.551758	1169.210571
1289.483398	1571.215332
1288.414063	818.545898
1287.344727	1009.776550
1286.275391	865.299622
1285.206055	735.632568
1284.136719	995.472351
1283.066406	917.319031
1281.996094	1191.758301
1280.925781	1116.127930
1279.855469	1231.425659
1278.784180	850.069702
1277.712891	1244.255005
1276.641602	1291.057373
1275.569336	968.688354
1274.498047	807.824402
1273.425781	827.870789
1272.353516	1023.842529
1271.281250	1378.522583
1270.208008	1000.411621
1269.134766	1320.770630
1268.061523	1265.085938
1266.988281	1102.054565
1265.914063	1129.403809
1264.839844	856.695557
1263.765625	891.419861
1262.691406	1269.938110
1261.617188	1148.537354
1260.541992	1195.347412
1259.466797	1003.332214
1258.391602	1132.978271
1257.315430	1116.403687
1256.239258	1146.095825
1255.163086	615.802917
1254.086914	993.648193
1253.010742	794.559509
1251.933594	892.354187
1250.856445	1170.090210
1249.779297	1026.964966
1248.701172	978.686584
1247.624023	1226.989990
1246.545898	1074.136841
1245.467773	1497.189087
1244.388672	678.659546
1243.310547	586.669983
1242.231445	540.806274
1241.152344	1002.306396
1240.072266	890.757263
1238.993164	810.784912
1237.913086	856.943909
1236.833008	752.667664
1235.751953	956.347778
1234.671875	1412.055908
1233.590820	1406.963867
1232.509766	1069.829102
1231.427734	1442.668701
1230.346680	546.034790
1229.264648	1202.071777
1228.182617	1426.795288
1227.100586	1317.313599
1226.017578	786.709778
1224.934570	858.769409
1223.851563	904.128113
1222.768555	622.913696
1221.684570	382.857574
1220.601563	147.700653
1219.516602	627.959839
1218.432617	745.510681
1217.348633	858.112244
1216.263672	417.484161
1215.178711	708.658813
1214.093750	335.732941
1213.007813	365.973175
1211.921875	538.513550
1210.835938	481.712769
1209.750000	487.581787
1208.663086	392.078552
1207.577148	634.109375
1206.490234	292.614258
1205.402344	565.713562
1204.315430	735.036621
1203.227539	518.777222
1202.139648	519.288879
1201.051758	428.239105
1199.962891	-19.136913
1198.875000	156.970566
1197.786133	-3.956053
1196.696289	13.114031
1195.607422	68.604271
1194.517578	-171.784393
1193.427734	-217.412506
1192.337891	15.708027
1191.247070	-143.047165
1190.157227	101.816406
1189.066406	-126.695999
1187.974609	-576.119690
1186.883789	-273.944183
1185.791992	-70.414368
1184.700195	-150.214340
1183.608398	-158.082275
1182.515625	-206.814545
1181.423828	-303.540558
1180.331055	-249.275146
1179.238281	-283.795685
1178.144531	134.546631
1177.050781	-254.814438
1175.957031	-76.359001
1174.863281	-149.520264
1173.768555	-416.680725
1172.674805	-365.398285
1171.580078	339.135803
1170.484375	342.187622
1169.389648	192.086288
1168.293945	41.960766
1167.198242	267.241638
1166.102539	-4.890751
1165.005859	-195.725250
1163.910156	-183.416428
1162.813477	-18.304409
1161.715820	63.048965
1160.619141	151.485611
1159.521484	89.395668
1158.423828	-77.754456
1157.326172	463.836914
1156.227539	88.974586
1155.128906	231.812653
1154.030273	178.977127
1152.931641	228.629196
1151.832031	311.546295
1150.733398	70.297882
1149.632813	-161.411011
1148.533203	-95.302635
1147.433594	-191.216705
1146.333008	-132.399292
1145.232422	211.980103
1144.130859	280.073822
1143.030273	-80.161224
1141.928711	496.922180
1140.827148	229.436005
1139.724609	175.993546
1138.623047	-143.682358
1137.520508	482.602295
1136.417969	65.475281
1135.314453	197.221802
1134.211914	556.889160
1133.108398	-52.434135
1132.004883	399.618103
1130.900391	754.100647
1129.796875	396.564972
1128.692383	361.771301
1127.586914	628.154846
1126.482422	809.048523
1125.376953	299.946838
1124.271484	784.138306
1123.166016	552.472168
1122.060547	354.055695
1120.954102	655.443665
1119.847656	494.924591
1118.741211	320.261963
1117.633789	252.151245
1116.526367	463.291168
1115.418945	-4.668019
1114.311523	215.877045
1113.204102	76.873520
1112.095703	221.614685
1110.987305	267.010223
1109.877930	380.896393
1108.769531	227.778152
1107.660156	511.693451
1106.550781	181.489426
1105.441406	210.312561
1104.331055	248.550064
1103.220703	449.615479
1102.110352	136.260757
1101.000000	273.601135
1099.888672	422.664581
1098.777344	359.477844
1097.666016	110.128868
1096.553711	146.048096
1095.442383	172.571930
1094.330078	587.758606
1093.217773	171.459000
1092.104492	99.115410
1090.991211	201.031723
1089.877930	258.217773
1088.764648	543.648193
1087.651367	701.957703
1086.537109	380.448395
1085.422852	397.709015
1084.308594	271.616577
1083.193359	122.105972
1082.078125	482.582306
1080.962891	561.055359
1079.847656	385.898193
1078.731445	234.338959
1077.615234	226.102737
1076.499023	682.625122
1075.382813	733.068176
1074.265625	464.496277
1073.148438	730.845154
1072.031250	101.429207
1070.914063	131.109787
1069.795898	-47.767326
1068.677734	492.870056
1067.559570	356.308990
1066.440430	329.950195
1065.321289	460.564789
1064.202148	-71.306328
1063.083008	506.533997
1061.962891	354.115723
1060.843750	370.310242
1059.723633	75.495995
1058.602539	222.835159
1057.482422	489.440826
1056.361328	552.660583
1055.239258	155.598083
1054.118164	422.307129
1052.996094	413.366333
1051.874023	-41.466095
1050.751953	-178.489304
1049.629883	-313.010284
1048.506836	9.982327
1047.383789	-107.992081
1046.260742	96.064140
1045.136719	416.717285
1044.012695	19.287163
1042.888672	153.576019
1041.764648	3.628314
1040.639648	186.998962
1039.515625	32.691895
1038.389648	190.576355
1037.264648	239.110077
1036.138672	-93.988647
1035.012695	61.864475
1033.886719	1.409023
1032.760742	-28.654533
1031.633789	-56.262695
1030.506836	-0.034876
1029.379883	-50.618343
1028.251953	-630.878967
1027.124023	-281.444519
1025.996094	-164.306000
1024.868164	-332.708527
1023.739258	-319.826141
1022.610352	-508.740326
1021.481445	-750.797791
1020.352539	-445.087433
1019.222656	-271.599335
1018.092773	-457.474213
1016.962891	-422.879242
1015.832031	-376.577606
1014.702148	-457.587280
1013.571289	-378.568237
1012.439453	-271.660004
1011.308594	-183.166611
1010.176758	-15.860619
1009.044922	-15.130173
1007.912109	156.973175
1006.780273	375.433167
1005.647461	728.083679
1004.514648	1173.215576
1003.380859	1761.621582
1002.247070	1843.720825
1001.113281	1778.045044
999.979492	1128.055420
998.845703	125.135025
997.710938	616.873840
996.576172	579.858398
995.440430	159.854568
994.305664	217.889511
993.169922	66.096741
992.033203	13.703276
990.897461	367.352386
989.760742	204.565048
988.624023	341.649109
987.487305	455.780151
986.350586	-84.264587
985.212891	359.586517
984.075195	476.398315
982.936523	-30.589314
981.798828	-26.208399
980.660156	127.892181
979.521484	75.022675
978.381836	399.532684
977.242188	374.521179
976.102539	-27.348324
974.962891	736.419678
973.823242	482.023834
972.682617	358.845520
971.541992	212.904617
970.400391	99.328812
969.259766	-124.233063
968.118164	189.533722
966.976563	193.523361
965.833984	-1.932957
964.691406	107.894554
963.548828	38.965870
962.406250	126.108124
961.262695	547.973206
960.120117	396.937958
958.976563	307.967346
957.832031	228.338028
956.688477	55.011810
955.543945	53.598946
954.398438	155.313400
953.253906	-83.817436
952.108398	-52.752998
950.962891	-289.163971
949.817383	-68.008789
948.670898	-36.572041
947.524414	86.408684
946.377930	369.408478
945.231445	401.117157
944.083984	259.359894
942.936523	62.996117
941.789063	238.953888
940.640625	-18.687521
939.493164	492.873291
938.343750	575.436340
937.195313	639.838684
936.045898	330.381714
934.897461	383.650909
933.747070	263.791138
932.597656	160.052307
931.447266	195.431625
930.296875	210.404205
929.146484	387.143890
927.995117	-428.605194
926.843750	-313.044128
925.692383	64.227402
924.541016	366.355774
923.388672	-18.387243
922.236328	265.617096
921.083984	-246.023972
919.931641	-59.636810
918.778320	154.019318
917.625000	22.383051
916.470703	117.992111
915.317383	-340.352722
914.163086	-126.495621
913.008789	-82.869461
911.853516	112.829338
910.698242	142.917740
909.542969	-69.587059
908.387695	-148.152252
907.231445	219.932175
906.076172	-162.202225
904.918945	78.962204
903.762695	-78.585274
902.605469	-70.687691
901.448242	514.600159
900.291016	121.822807
899.133789	84.571465
897.975586	-208.271652
896.817383	103.004089
895.658203	-325.301086
894.500000	424.548737
893.340820	-35.187275
892.180664	-266.437256
891.021484	494.276611
889.861328	351.170807
888.701172	174.291504
887.541016	342.944824
886.379883	57.860905
885.218750	57.261646
884.057617	-202.757797
882.895508	322.274933
881.734375	127.743546
880.572266	127.196846
879.409180	79.323792
878.247070	-13.581881
877.083984	621.227966
875.920898	440.404877
874.756836	138.069702
873.592773	270.366119
872.428711	281.057312
871.264648	266.984528
870.100586	318.149261
868.935547	328.793518
867.770508	31.361820
866.604492	255.600098
865.438477	432.519287
864.272461	526.191223
863.106445	199.707260
861.940430	279.865845
860.773438	-12.778469
859.606445	415.285370
858.438477	647.857971
857.271484	557.174988
856.103516	778.312561
854.934570	593.369934
853.766602	507.129852
852.597656	667.469177
851.428711	796.309387
850.259766	833.175781
849.089844	1037.978271
847.919922	398.322052
846.750000	632.127014
845.579102	37.525681
844.408203	541.982910
843.237305	388.336578
842.066406	315.225311
840.894531	452.305023
839.722656	428.267456
838.550781	267.821716
837.377930	53.744625
836.206055	302.187866
835.033203	360.570343
833.859375	262.522949
832.686523	358.686035
831.512695	137.763443
830.337891	412.272888
829.164063	387.609100
827.989258	280.342804
826.814453	465.166809
825.639648	290.872620
824.463867	221.330551
823.288086	107.159508
822.112305	445.217499
820.935547	192.761505
819.759766	-90.839638
818.583008	282.359009
817.405273	-125.976036
816.228516	-309.459686
815.050781	238.981583
813.872070	231.002701
812.694336	174.012787
811.515625	-272.114227
810.336914	-129.133148
809.158203	-470.744049
807.978516	-365.764557
806.798828	-107.691315
805.619141	-433.845306
804.438477	-62.876366
803.258789	-196.006454
802.077148	-320.316589
800.896484	-293.824524
799.714844	-376.134094
798.534180	-170.251556
797.351563	-210.657211
796.169922	-614.629272
794.987305	-152.147034
793.804688	-312.490814
792.622070	-160.590469
791.438477	-336.588379
790.254883	-443.987030
789.071289	-53.485691
787.886719	-10.676070
786.702148	12.092093
785.517578	213.877533
784.333008	108.114014
783.147461	223.338593
781.961914	243.362244
780.776367	6.962648
779.590820	267.585510
778.404297	-150.033035
777.217773	44.035702
776.030273	162.840286
774.843750	-76.031166
773.656250	474.982758
772.467773	385.913696
771.280273	23.327095
770.091797	655.170654
768.903320	402.686554
767.714844	498.410889
766.525391	891.415344
765.335938	-74.955948
764.146484	-14.740959
762.956055	637.592834
761.765625	635.765015
760.575195	442.382263
759.384766	680.219177
758.193359	708.878601
757.001953	798.998535
755.810547	484.443573
754.618164	721.648499
753.425781	631.216553
752.233398	26.633541
751.041016	17.498756
749.847656	761.496826
748.654297	192.164948
747.460938	-337.471680
746.266602	971.986328
745.072266	475.150787
743.877930	566.304749
742.683594	12.629817
741.488281	48.876831
740.292969	201.200989
739.097656	476.100372
737.901367	69.443008
736.705078	-74.248444
735.508789	-158.819550
734.311523	14.914086
733.115234	271.687683
731.917969	237.235138
730.719727	246.484329
729.522461	480.971588
728.324219	336.985382
727.125977	94.638840
725.926758	175.827240
724.727539	385.859161
723.528320	165.373764
722.329102	-172.993744
721.128906	-30.851946
719.928711	349.147003
718.728516	307.693176
717.528320	408.062469
716.327148	126.575996
715.125977	231.238098
713.923828	473.197998
712.722656	-52.338909
711.520508	159.020981
710.317383	346.288086
709.115234	73.804665
707.912109	154.261169
706.708984	432.822296
705.505859	476.139160
704.301758	340.954926
703.097656	384.266327
701.893555	-101.072327
700.688477	312.057159
699.483398	401.018768
698.278320	659.514465
697.073242	244.152603
695.867188	230.977188
694.661133	278.660797
693.455078	174.311737
692.248047	-149.279755
691.041016	-251.261475
689.833984	-94.888351
688.626953	54.940117
687.418945	63.717461
686.210938	126.756744
685.002930	209.322556
683.793945	-91.814095
682.584961	-130.512115
681.375977	-257.979553
680.166992	-214.190048
678.957031	217.307266
677.747070	206.942398
676.537109	25.632313
675.326172	84.703117
674.115234	-340.868500
672.904297	-4.692853
671.692383	110.790703
670.481445	-368.315521
669.269531	-19.158611
668.056641	-126.118225
666.844727	99.829407
665.631836	-54.450626
664.417969	-107.064499
663.205078	-453.203735
661.991211	53.626163
660.777344	275.436401
659.563477	-158.711472
658.348633	-68.337769
657.133789	-404.931549
655.918945	-143.962418
654.703125	201.073044
653.488281	188.310089
652.272461	-356.559814
651.055664	277.337860
649.839844	-139.963776
648.623047	-31.538136
647.405273	-250.248871
646.188477	58.600620
644.970703	135.054871
643.752930	153.541962
642.535156	25.920708
641.316406	81.289925
640.097656	304.475891
638.878906	-192.291351
637.659180	308.384491
636.439453	-91.139313
635.219727	261.433899
634.000000	145.908691
632.779297	142.252441
631.558594	-73.701263
630.337891	105.477356
629.116211	-22.020908
627.894531	-423.800171
626.672852	101.179008
625.451172	4.405364
624.228516	49.352024
623.005859	197.359985
621.783203	-155.800415
620.559570	44.047997
619.336914	278.304047
618.112305	272.904480
616.888672	-387.217651
615.664063	228.624680
614.439453	352.369873
613.214844	-54.144279
611.989258	-212.140335
610.764648	17.196840
609.538086	171.895569
608.312500	-196.750854
607.085938	140.120865
605.859375	381.027191
604.632813	-97.547974
