# Supplementary material for: Raman spectroscopy accurately differentiates mucosal healing from non-healing and biochemical changes following biological therapy in inflammatory bowel disease
Source: PLoS One. 2021 Jun 2;16(6):e0252210. doi: 10.1371/journal.pone.0252210 (PMC8172032; doi:10.1371/journal.pone.0252210)
Supplement: S8 Dataset — (ZIP) [file pone.0252210.s010.zip › Pre biologic CD/OC011 pre treatment_BL sub CR removed_63__X_-18306.2__Y_2331.51__Z_-3757.31__Time_724.txt]

1714.656250	74.620728
1713.679688	62.222466
1712.703125	89.278008
1711.725586	-73.572601
1710.749023	21.588329
1709.771484	-51.652443
1708.792969	6.948958
1707.815430	-209.849197
1706.836914	45.372871
1705.858398	9.132298
1704.879883	18.965132
1703.901367	-10.813041
1702.922852	-10.596839
1701.943359	-66.051971
1700.963867	-104.888008
1699.983398	-25.524418
1699.003906	99.826332
1698.023438	185.540573
1697.042969	12.532585
1696.062500	83.278694
1695.082031	4.944030
1694.100586	154.158997
1693.120117	189.056290
1692.137695	152.348969
1691.156250	174.928238
1690.174805	214.035629
1689.192383	312.316040
1688.209961	277.726410
1687.227539	438.321472
1686.244141	436.727234
1685.261719	467.651825
1684.278320	517.706421
1683.294922	576.238953
1682.311523	669.873779
1681.327148	716.018494
1680.342773	712.057312
1679.358398	700.606750
1678.374023	812.056763
1677.389648	721.748352
1676.404297	802.173828
1675.418945	898.994629
1674.433594	823.430786
1673.448242	1019.488831
1672.461914	1080.375000
1671.475586	1080.583252
1670.489258	1216.712769
1669.502930	1061.103027
1668.516602	1118.410156
1667.529297	1093.825562
1666.541992	1101.529541
1665.554688	1332.533691
1664.566406	1134.101929
1663.579102	1246.482178
1662.590820	1162.996216
1661.602539	1390.111572
1660.614258	1373.688110
1659.625000	1384.151978
1658.635742	1299.624390
1657.647461	1538.651978
1656.657227	1285.396973
1655.667969	1350.322021
1654.677734	1219.704224
1653.688477	1171.538940
1652.697266	1047.005981
1651.707031	1018.099487
1650.716797	978.963196
1649.725586	916.372498
1648.734375	885.852478
1647.743164	831.877991
1646.750977	561.574890
1645.759766	714.353394
1644.767578	516.104065
1643.775391	408.007568
1642.783203	411.116760
1641.790039	438.253296
1640.796875	394.404968
1639.803711	105.498276
1638.810547	173.043091
1637.817383	127.421967
1636.823242	166.428528
1635.829102	71.232910
1634.834961	-31.592918
1633.840820	116.142204
1632.845703	208.716766
1631.850586	19.684292
1630.855469	28.408813
1629.860352	-57.432102
1628.865234	41.180931
1627.869141	-115.283051
1626.873047	12.606978
1625.876953	169.547241
1624.880859	-52.049709
1623.883789	-52.560707
1622.887695	33.817970
1621.890625	36.224918
1620.892578	93.947311
1619.895508	57.226086
1618.897461	-0.351930
1617.899414	-21.021891
1616.901367	123.802917
1615.903320	45.617447
1614.904297	27.922838
1613.906250	-5.401983
1612.907227	89.893097
1611.907227	90.849899
1610.908203	-91.608147
1609.908203	-134.999283
1608.908203	75.869499
1607.908203	24.746529
1606.908203	-13.194554
1605.907227	79.870316
1604.906250	214.835770
1603.905273	156.101700
1602.904297	115.754097
1601.903320	28.368309
1600.901367	79.688316
1599.899414	-91.274010
1598.897461	-120.952423
1597.895508	29.765261
1596.892578	-20.801447
1595.889648	-139.273804
1594.886719	-119.239632
1593.883789	-96.604515
1592.880859	-126.209549
1591.876953	-95.766151
1590.873047	10.339593
1589.869141	-16.704382
1588.865234	-202.904892
1587.860352	-8.231988
1586.855469	170.676163
1585.850586	44.425274
1584.845703	19.846682
1583.839844	159.419205
1582.834961	64.381691
1581.829102	-90.580009
1580.823242	-11.135631
1579.816406	49.988625
1578.810547	32.920532
1577.803711	-2.425236
1576.796875	94.881721
1575.790039	-5.649816
1574.782227	101.867233
1573.775391	6.417212
1572.767578	-34.477196
1571.759766	15.534110
1570.750977	-25.524147
1569.743164	58.053570
1568.734375	120.717285
1567.725586	-29.709614
1566.716797	6.775992
1565.707031	61.311985
1564.697266	56.020618
1563.687500	185.552689
1562.677734	55.483376
1561.667969	55.040775
1560.657227	-54.434280
1559.647461	147.131332
1558.636719	58.174526
1557.625000	52.058578
1556.614258	-60.412941
1555.602539	86.074776
1554.590820	214.238159
1553.579102	212.747284
1552.567383	19.555035
1551.554688	193.828918
1550.541992	243.682648
1549.529297	8.796348
1548.516602	40.278969
1547.502930	151.767960
1546.490234	193.258224
1545.476563	131.189606
1544.462891	-5.945533
1543.448242	48.024662
1542.434570	-9.254562
1541.419922	145.113266
1540.405273	154.666321
1539.390625	-52.786137
1538.375000	162.972733
1537.359375	141.085754
1536.343750	-22.839775
1535.328125	-19.196457
1534.312500	7.496696
1533.295898	88.160706
1532.280273	78.417107
1531.262695	29.856577
1530.246094	-83.252167
1529.229492	12.183883
1528.211914	35.303570
1527.194336	-150.311646
1526.176758	44.994537
1525.159180	18.712454
1524.140625	-54.040401
1523.122070	48.020912
1522.103516	183.317093
1521.084961	-77.628098
1520.065430	-104.660896
1519.046875	94.366898
1518.027344	82.411736
1517.006836	88.284782
1515.987305	242.995163
1514.966797	35.349205
1513.947266	-0.320028
1512.925781	-56.678417
1511.905273	-87.495483
1510.884766	43.210228
1509.863281	30.030493
1508.841797	-60.245445
1507.820313	-42.928085
1506.797852	107.547211
1505.776367	-44.659073
1504.753906	-56.002285
1503.731445	55.500153
1502.708008	151.431549
1501.685547	142.176315
1500.662109	14.985730
1499.638672	-45.731628
1498.615234	-50.254604
1497.591797	-44.680359
1496.567383	-98.098480
1495.542969	55.557049
1494.518555	234.584686
1493.494141	60.565182
1492.468750	-77.733513
1491.443359	187.694733
1490.417969	263.799438
1489.392578	153.258591
1488.367188	346.570587
1487.340820	297.083588
1486.314453	252.601349
1485.288086	338.190186
1484.261719	500.179718
1483.234375	513.996338
1482.207031	471.574249
1481.179688	597.373047
1480.152344	529.229675
1479.125000	376.884491
1478.096680	642.457397
1477.068359	688.678711
1476.040039	793.369385
1475.011719	948.853882
1473.982422	936.097961
1472.953125	1030.177734
1471.923828	1085.940918
1470.894531	1251.014893
1469.864258	1082.619629
1468.834961	1199.113770
1467.804688	1460.421509
1466.774414	1525.752075
1465.743164	1476.568359
1464.712891	1503.583496
1463.681641	1715.990234
1462.650391	1791.047241
1461.618164	1634.856934
1460.586914	1648.812500
1459.554688	1731.230347
1458.522461	1937.923340
1457.490234	1796.794067
1456.458008	1982.963135
1455.424805	2064.979980
1454.391602	1936.407471
1453.358398	2069.000732
1452.325195	1996.148438
1451.291016	2126.025391
1450.256836	1989.736694
1449.222656	2208.138428
1448.188477	2155.388428
1447.154297	2214.044434
1446.119141	2042.235107
1445.083984	2034.994995
1444.048828	2101.116699
1443.013672	2002.720093
1441.977539	1919.504272
1440.941406	1770.543457
1439.905273	1697.480713
1438.869141	1680.046021
1437.832031	1457.864380
1436.795898	1463.197998
1435.758789	1448.294434
1434.720703	1463.684448
1433.683594	1271.998413
1432.645508	951.614746
1431.608398	901.468384
1430.569336	886.651123
1429.531250	755.789917
1428.493164	647.693237
1427.454102	620.342468
1426.415039	545.103821
1425.375977	563.186584
1424.335938	540.935486
1423.296875	493.523529
1422.256836	383.153503
1421.215820	572.580688
1420.175781	474.877258
1419.135742	503.128204
1418.094727	289.732025
1417.053711	428.789856
1416.011719	444.518585
1414.970703	269.101349
1413.928711	206.962006
1412.886719	318.389923
1411.844727	196.011246
1410.802734	277.315369
1409.759766	197.793808
1408.716797	216.336243
1407.673828	179.659576
1406.630859	173.184784
1405.586914	31.175898
1404.542969	137.792877
1403.499023	221.835526
1402.455078	203.026443
1401.411133	186.796280
1400.366211	210.753983
1399.321289	54.226082
1398.276367	120.952675
1397.230469	280.447174
1396.185547	224.447952
1395.139648	258.727142
1394.093750	-35.065037
1393.046875	34.455170
1392.000977	51.456097
1390.954102	50.996475
1389.907227	108.179283
1388.860352	150.407455
1387.812500	142.660690
1386.765625	104.999924
1385.717773	67.433777
1384.669922	114.971909
1383.621094	-164.856949
1382.573242	-122.103996
1381.524414	-56.800049
1380.475586	-23.900791
1379.425781	71.504608
1378.376953	-77.708183
1377.327148	12.872040
1376.277344	-38.741173
1375.227539	-185.046646
1374.176758	-154.077560
1373.126953	-10.773858
1372.076172	75.212059
1371.025391	86.477066
1369.973633	3.122044
1368.922852	-7.813412
1367.871094	71.047287
1366.819336	20.459661
1365.766602	32.255356
1364.714844	24.248360
1363.662109	-78.241623
1362.609375	-103.422539
1361.556641	48.182911
1360.502930	90.374527
1359.450195	97.852730
1358.396484	132.790695
1357.341797	-85.752068
1356.288086	-15.756572
1355.233398	240.694092
1354.178711	92.191597
1353.124023	299.070374
1352.069336	193.077942
1351.013672	419.943512
1349.958984	455.703979
1348.903320	399.740356
1347.846680	505.195862
1346.791016	350.265747
1345.734375	567.538635
1344.677734	507.127319
1343.621094	724.520203
1342.563477	644.514587
1341.506836	698.486023
1340.449219	873.947021
1339.391602	861.211731
1338.333008	779.262268
1337.275391	791.560181
1336.216797	833.676208
1335.158203	828.878113
1334.098633	918.222656
1333.040039	695.971802
1331.980469	570.389771
1330.920898	704.613708
1329.861328	747.435181
1328.800781	493.771881
1327.740234	729.604187
1326.679688	715.937561
1325.619141	586.312561
1324.558594	708.747375
1323.497070	816.434326
1322.435547	741.538635
1321.374023	785.252136
1320.312500	661.292053
1319.250000	823.645020
1318.187500	734.495178
1317.125000	887.138794
1316.062500	822.902344
1314.999023	630.651611
1313.935547	874.739197
1312.872070	1020.296143
1311.808594	890.052124
1310.745117	851.090271
1309.680664	908.271912
1308.616211	844.935303
1307.551758	688.226929
1306.486328	689.155945
1305.420898	886.978027
1304.355469	779.878784
1303.290039	628.678345
1302.224609	743.134583
1301.158203	877.306580
1300.091797	797.760132
1299.025391	828.898376
1297.958984	729.957397
1296.891602	601.695984
1295.824219	596.339478
1294.756836	743.260620
1293.689453	495.141815
1292.621094	602.963745
1291.553711	563.667419
1290.485352	539.197998
1289.416016	598.192078
1288.347656	671.961304
1287.278320	544.834961
1286.208984	535.461304
1285.139648	335.112244
1284.069336	612.505371
1283.000000	620.526489
1281.929688	525.813354
1280.858398	499.754333
1279.788086	579.005249
1278.716797	616.713928
1277.645508	735.198669
1276.574219	601.842773
1275.502930	874.453064
1274.430664	780.383484
1273.358398	855.043640
1272.286133	790.482666
1271.213867	779.756653
1270.140625	908.304382
1269.067383	697.485535
1267.994141	877.387329
1266.920898	981.619263
1265.846680	807.713318
1264.773438	863.247009
1263.699219	850.528198
1262.624023	772.037537
1261.549805	934.976440
1260.474609	934.602112
1259.399414	1063.425781
1258.324219	924.261169
1257.248047	924.039856
1256.172852	965.259521
1255.096680	792.263733
1254.019531	960.156250
1252.943359	874.927612
1251.866211	962.519226
1250.789063	784.973328
1249.711914	821.548828
1248.634766	1064.807373
1247.556641	814.534241
1246.478516	763.685730
1245.400391	948.574280
1244.321289	832.186646
1243.243164	885.879944
1242.164063	968.712341
1241.084961	811.195374
1240.004883	775.123474
1238.925781	790.039124
1237.845703	940.822937
1236.765625	773.816528
1235.684570	776.644409
1234.604492	866.755127
1233.523438	869.579346
1232.442383	651.885254
1231.360352	666.881470
1230.279297	408.158203
1229.197266	636.315857
1228.115234	723.944214
1227.032227	637.246765
1225.950195	623.183960
1224.867188	584.927551
1223.784180	512.814331
1222.701172	496.348358
1221.617188	462.953949
1220.533203	209.577316
1219.449219	338.163971
1218.365234	266.121338
1217.280273	261.736053
1216.195313	211.442703
1215.110352	149.075470
1214.025391	337.788971
1212.940430	386.400848
1211.854492	309.484802
1210.768555	432.818298
1209.681641	524.711365
1208.595703	500.777344
1207.508789	676.932800
1206.421875	570.954407
1205.334961	443.296661
1204.247070	486.723541
1203.160156	527.680969
1202.072266	421.674927
1200.983398	255.481262
1199.895508	202.454285
1198.806641	-11.840497
1197.717773	175.737274
1196.628906	139.462540
1195.539063	-31.528790
1194.449219	16.315928
1193.359375	-3.224386
1192.269531	-198.264343
1191.179688	32.044353
1190.088867	67.601128
1188.998047	-113.082039
1187.907227	-12.791548
1186.815430	-121.472794
1185.723633	5.054390
1184.631836	1.877708
1183.540039	82.608307
1182.448242	-76.625046
1181.355469	87.888321
1180.262695	91.622925
1179.169922	133.639267
1178.076172	240.271896
1176.982422	238.967316
1175.888672	120.216728
1174.794922	193.034805
1173.700195	239.407349
1172.606445	161.207626
1171.511719	70.999939
1170.416016	234.382858
1169.321289	141.652008
1168.225586	-44.390369
1167.129883	11.071208
1166.034180	44.912968
1164.937500	255.517838
1163.840820	186.377365
1162.744141	150.630554
1161.647461	-64.314011
1160.550781	234.143661
1159.453125	198.156815
1158.355469	114.364937
1157.256836	223.809845
1156.159180	306.876160
1155.060547	82.131332
1153.961914	50.554192
1152.863281	130.956863
1151.763672	99.206108
1150.664063	-18.408398
1149.564453	173.664841
1148.464844	55.907986
1147.364258	119.100716
1146.263672	-96.386780
1145.163086	-114.299767
1144.062500	81.886047
1142.960938	-64.721725
1141.859375	128.802231
1140.757813	-55.981560
1139.656250	49.298012
1138.553711	40.337227
1137.451172	95.456375
1136.348633	209.859665
1135.246094	338.374390
1134.142578	262.491577
1133.039063	236.414749
1131.935547	198.391235
1130.832031	359.652740
1129.727539	489.902985
1128.623047	513.253174
1127.518555	640.858032
1126.413086	512.225708
1125.308594	594.552856
1124.203125	522.694397
1123.096680	538.452393
1121.991211	407.237732
1120.884766	389.680481
1119.778320	561.479614
1118.671875	318.819397
1117.564453	293.931335
1116.458008	370.725311
1115.350586	227.378647
1114.242188	372.569611
1113.134766	352.086487
1112.026367	317.340668
1110.917969	429.074921
1109.808594	538.310547
1108.700195	649.782898
1107.590820	654.830566
1106.481445	588.953613
1105.372070	626.909790
1104.261719	669.489807
1103.151367	518.467468
1102.041016	445.295837
1100.930664	584.374573
1099.819336	546.446289
1098.708008	520.250916
1097.596680	663.714478
1096.484375	790.541443
1095.373047	618.025574
1094.260742	572.716309
1093.147461	595.651794
1092.035156	585.556030
1090.921875	660.138245
1089.808594	755.804993
1088.695313	623.141785
1087.581055	481.065704
1086.467773	722.341309
1085.353516	613.111084
1084.238281	515.624451
1083.124023	526.242004
1082.008789	508.602173
1080.893555	655.354309
1079.777344	522.510132
1078.662109	631.528381
1077.545898	489.267883
1076.429688	281.314819
1075.312500	430.057800
1074.196289	395.722473
1073.079102	497.385315
1071.960938	467.651398
1070.843750	440.245636
1069.725586	314.377197
1068.607422	303.348358
1067.489258	339.145264
1066.370117	335.076447
1065.251953	309.914917
1064.132813	251.958572
1063.012695	378.894714
1061.893555	360.683075
1060.773438	283.969116
1059.653320	258.726318
1058.532227	289.591339
1057.412109	96.010345
1056.291016	267.104370
1055.169922	297.908539
1054.047852	193.188339
1052.926758	284.704559
1051.804688	212.714935
1050.681641	264.478180
1049.559570	334.892853
1048.436523	332.934387
1047.313477	363.639984
1046.190430	366.348450
1045.066406	292.105743
1043.942383	280.850342
1042.818359	393.138885
1041.694336	46.340553
1040.569336	251.840164
1039.445313	310.532166
1038.319336	187.574020
1037.194336	290.520233
1036.068359	163.011642
1034.942383	258.975891
1033.816406	347.942322
1032.690430	495.042725
1031.563477	442.120209
1030.436523	370.656921
1029.308594	368.983337
1028.181641	125.685699
1027.053711	-47.771435
1025.925781	-44.586651
1024.797852	-104.057823
1023.668945	-61.313389
1022.540039	76.618843
1021.411133	-36.076614
1020.281250	71.719971
1019.152344	-75.610893
1018.022461	-125.432190
1016.892578	-59.258354
1015.761719	-2.333743
1014.630859	52.307568
1013.500000	211.236725
1012.369141	94.530739
1011.237305	260.446381
1010.105469	194.842865
1008.973633	298.301025
1007.841797	512.854858
1006.708984	630.210510
1005.576172	1025.138062
1004.443359	1586.450684
1003.310547	1958.005493
1002.176758	1712.340942
1001.042969	1242.725708
999.908203	741.064453
998.774414	380.618134
997.639648	15.803946
996.504883	9.084547
995.370117	-27.547340
994.234375	150.526184
993.098633	141.742081
991.962891	66.168167
990.826172	-76.149719
989.690430	157.477402
988.553711	29.228682
987.416016	-15.908971
986.279297	-24.059647
985.141602	41.595867
984.003906	-42.350132
982.865234	53.414219
981.727539	-103.936218
980.588867	-24.096281
979.450195	-171.938995
978.310547	126.596771
977.170898	59.489296
976.031250	-92.535812
974.891602	52.117149
973.751953	-14.587027
972.611328	-23.712851
971.470703	22.404783
970.329102	70.912437
969.188477	101.152344
968.046875	140.675613
966.904297	-129.475708
965.762695	29.617039
964.620117	-1.609776
963.477539	63.606613
962.334961	199.982590
961.191406	162.229691
960.047852	287.307495
958.904297	217.729172
957.760742	166.630829
956.616211	218.722336
955.471680	7.652144
954.327148	217.929321
953.182617	20.940796
952.037109	27.770744
950.891602	137.644150
949.745117	247.594513
948.599609	135.876511
947.453125	67.764069
946.306641	274.004059
945.159180	324.936890
944.012695	264.063232
942.865234	242.164551
941.716797	154.202942
940.569336	223.886261
939.420898	316.482849
938.272461	274.573486
937.124023	497.365753
935.974609	423.767944
934.825195	338.932648
933.675781	363.658142
932.525391	283.688873
931.375977	374.726715
930.225586	183.448624
929.074219	249.674530
927.923828	209.003036
926.772461	141.165283
925.621094	75.757904
924.468750	167.462265
923.317383	75.030266
922.165039	60.069656
921.011719	33.871738
919.859375	53.254047
918.706055	70.474251
917.552734	92.345718
916.399414	150.658295
915.245117	68.292046
914.090820	-54.781891
912.936523	-68.755234
911.781250	-46.307362
910.625977	-227.907944
909.470703	-98.630684
908.315430	-16.919437
907.160156	-155.013031
906.003906	-11.929439
904.846680	-70.448341
903.690430	99.932144
902.533203	138.989227
901.375977	-66.389397
900.218750	4.570887
899.060547	-42.077347
897.903320	119.526154
896.744141	59.488132
895.585938	33.482269
894.426758	50.535645
893.267578	155.817368
892.108398	-39.414783
890.949219	45.669197
889.789063	63.036221
888.628906	66.923363
887.467773	16.705807
886.307617	16.235256
885.146484	-121.809052
883.985352	119.292007
882.823242	218.255524
881.661133	190.958649
880.499023	175.009460
879.336914	161.381226
878.173828	102.754990
877.010742	305.538879
875.847656	84.850586
874.684570	143.533463
873.520508	172.977600
872.356445	143.934601
871.192383	182.453766
870.027344	272.742645
868.862305	133.621002
867.697266	86.791458
866.532227	255.827652
865.366211	206.814148
864.200195	378.054901
863.034180	250.465393
861.867188	156.654572
860.700195	383.995697
859.533203	355.336761
858.366211	308.753357
857.198242	421.517578
856.030273	381.700806
854.862305	519.083679
853.693359	481.523285
852.524414	417.085144
851.355469	502.832092
850.186523	503.394409
849.016602	508.437714
847.846680	347.747314
846.676758	263.248413
845.505859	107.153534
844.334961	143.579041
843.164063	206.818329
841.993164	348.298615
840.821289	190.026337
839.649414	78.756691
838.477539	126.216713
837.305664	128.929398
836.132813	196.407028
834.959961	53.852215
833.786133	143.581924
832.613281	195.269669
831.439453	231.272415
830.264648	206.967682
829.090820	238.398422
827.916016	278.692963
826.741211	138.290726
825.566406	223.076263
824.390625	187.410431
823.214844	133.877396
822.039063	-2.120538
820.862305	106.898491
819.685547	111.142975
818.508789	41.852245
817.332031	159.491287
816.154297	-90.151443
814.976563	65.149567
813.798828	-44.372017
812.621094	-100.547882
811.442383	36.643803
810.263672	-26.339569
809.083984	8.403697
807.905273	-130.234924
806.725586	-133.401703
805.544922	-325.388153
804.365234	-15.657682
803.184570	-76.803078
802.003906	-62.562328
800.823242	-8.484284
799.641602	45.484051
798.459961	63.859028
797.278320	-66.390419
796.095703	-70.337280
794.913086	-127.552650
793.730469	-156.035141
792.547852	-149.161224
791.364258	41.397469
790.180664	48.037266
788.997070	21.382910
787.813477	83.151031
786.628906	43.042068
785.444336	148.822128
784.258789	205.816666
783.074219	101.318375
781.888672	54.237942
780.702148	219.198517
779.516602	242.610703
778.330078	199.668198
777.143555	101.454659
775.956055	31.895214
774.769531	74.823334
773.582031	172.802551
772.393555	32.417580
771.206055	-99.171204
770.017578	177.102478
768.829102	206.281479
767.639648	151.620132
766.451172	189.434052
765.261719	130.229752
764.072266	145.846603
762.881836	253.848648
761.691406	209.842163
760.500977	269.209900
759.310547	359.276093
758.119141	312.855804
756.927734	352.149719
755.735352	310.013062
754.543945	186.500900
753.351563	115.725815
752.159180	269.016022
750.965820	143.224899
749.773438	144.800842
748.580078	260.487244
747.385742	305.830719
746.192383	206.274307
744.998047	159.374847
743.803711	72.974129
742.608398	50.168938
741.413086	213.688004
740.217773	199.559937
739.022461	194.174744
737.826172	245.727066
736.630859	97.916786
735.433594	15.851469
734.237305	52.028194
733.040039	118.818359
731.842773	28.016752
730.645508	77.266655
729.447266	95.872337
728.249023	112.284973
727.050781	244.561996
725.851563	247.834946
724.653320	194.307159
723.454102	59.991886
722.253906	259.929108
721.053711	210.868851
719.854492	244.817001
718.653320	200.212662
717.453125	227.672150
716.251953	279.157196
715.050781	263.050446
713.848633	157.600876
712.647461	150.350037
711.445313	130.084045
710.243164	175.254608
709.040039	220.469040
707.836914	69.712006
706.633789	54.097240
705.430664	138.702225
704.226563	38.349007
703.022461	168.768784
701.818359	166.510391
700.613281	129.542252
699.408203	5.703369
698.203125	-26.683376
696.998047	32.319954
695.791992	19.689278
694.585938	70.160149
693.379883	53.379948
692.172852	-147.852493
690.965820	-36.288784
689.758789	-150.385696
688.551758	-123.285805
687.343750	-122.121521
686.135742	-120.850845
684.926758	-115.133926
683.718750	48.933880
682.509766	33.148762
681.300781	-45.358009
680.090820	32.251518
678.881836	47.118248
677.671875	-65.667435
676.460938	-74.388733
675.250977	46.844559
674.040039	-13.636698
672.828125	66.617348
671.617188	36.617207
670.405273	49.962292
669.193359	-20.928156
667.981445	-16.069357
666.768555	38.555084
665.555664	134.259064
664.342773	128.464142
663.128906	-15.470222
661.916016	4.760003
660.702148	55.227909
659.487305	-47.503941
658.272461	-83.306435
657.058594	-39.300236
655.842773	28.397499
654.627930	-72.115868
653.412109	-34.684826
652.196289	45.767956
650.979492	143.350159
649.763672	29.729382
648.546875	49.561100
647.330078	123.080315
646.112305	127.555580
644.894531	334.130188
643.676758	295.184418
642.458984	182.923615
641.240234	40.385796
640.021484	-1.301330
638.802734	42.721348
637.583008	43.444599
636.363281	69.611176
635.143555	5.193583
633.923828	11.270410
632.703125	-21.725876
631.482422	-132.435776
630.261719	164.111526
629.040039	155.350677
627.818359	131.006882
626.596680	-18.311155
625.375000	71.894356
624.152344	84.196014
622.929688	400.033966
621.707031	314.311920
620.483398	270.621552
619.259766	185.371933
618.036133	122.766808
616.812500	-60.671707
615.587891	-16.118713
614.363281	119.293579
613.138672	63.101566
611.913086	5.684339
610.687500	38.918392
609.461914	-42.524048
608.236328	103.284752
607.009766	-19.569273
605.783203	-62.792149
604.555664	-69.246109
