# Supplementary material for: Raman spectroscopy accurately differentiates mucosal healing from non-healing and biochemical changes following biological therapy in inflammatory bowel disease
Source: PLoS One. 2021 Jun 2;16(6):e0252210. doi: 10.1371/journal.pone.0252210 (PMC8172032; doi:10.1371/journal.pone.0252210)
Supplement: S8 Dataset — (ZIP) [file pone.0252210.s010.zip › Pre biologic CD/OC004-1 pre-treatment_BL sub CR removed_92__X_-20743.8__Y_2023.08__Z_-580.439__Time_1043.txt]

1714.767578	167.850037
1713.791016	-38.124458
1712.814453	-89.308510
1711.837891	-27.017811
1710.860352	19.933285
1709.882813	-34.180923
1708.905273	105.475075
1707.926758	-51.563114
1706.949219	70.865555
1705.970703	38.659164
1704.992188	25.980732
1704.013672	-106.379845
1703.034180	-109.506783
1702.054688	-176.095001
1701.075195	-140.265381
1700.095703	128.944702
1699.116211	59.199001
1698.135742	40.957890
1697.155273	-5.962847
1696.174805	-17.426382
1695.194336	100.029289
1694.212891	17.786695
1693.231445	-101.122093
1692.250000	117.044662
1691.268555	269.051147
1690.287109	226.858322
1689.304688	377.374939
1688.322266	213.745300
1687.339844	309.465546
1686.356445	512.372009
1685.374023	513.263245
1684.390625	376.170105
1683.407227	407.570618
1682.423828	452.861206
1681.439453	437.441864
1680.455078	608.959717
1679.470703	613.277039
1678.486328	674.028687
1677.501953	807.132629
1676.516602	852.918335
1675.531250	936.442383
1674.545898	821.047485
1673.560547	876.336304
1672.574219	1142.031128
1671.588867	1044.122070
1670.602539	1111.419922
1669.615234	1242.891479
1668.628906	1364.170166
1667.641602	1427.443115
1666.654297	1400.909790
1665.666992	1534.037476
1664.679688	1654.281372
1663.691406	1652.888672
1662.703125	1834.882446
1661.714844	1836.939697
1660.726563	1834.102905
1659.738281	1905.862915
1658.749023	1858.754150
1657.759766	2061.025146
1656.770508	2062.328125
1655.781250	1640.397705
1654.791016	1806.619873
1653.800781	1864.621582
1652.810547	1623.974121
1651.820313	1513.381348
1650.829102	1389.937500
1649.838867	1240.436401
1648.847656	1241.981201
1647.856445	931.980591
1646.864258	1037.240112
1645.873047	788.769104
1644.880859	614.635254
1643.888672	549.116272
1642.895508	647.563965
1641.903320	500.778656
1640.910156	536.381165
1639.916992	461.412964
1638.923828	376.168457
1637.930664	51.228237
1636.936523	190.662766
1635.942383	132.569351
1634.948242	164.311996
1633.954102	-38.240356
1632.958984	86.122444
1631.964844	-129.100113
1630.969727	-28.090796
1629.973633	49.359959
1628.978516	53.261478
1627.982422	-161.066818
1626.987305	1.043065
1625.991211	-81.363098
1624.994141	-37.372368
1623.998047	-145.736450
1623.000977	-35.766861
1622.003906	37.493324
1621.006836	113.471519
1620.008789	92.346451
1619.011719	0.437766
1618.013672	11.067306
1617.015625	179.283539
1616.016602	166.440674
1615.018555	161.561935
1614.019531	75.447716
1613.020508	104.841705
1612.021484	63.497112
1611.022461	79.908447
1610.022461	33.469799
1609.022461	42.132847
1608.022461	45.601288
1607.022461	67.446083
1606.021484	-12.806388
1605.020508	-1.358663
1604.019531	12.730546
1603.018555	37.303970
1602.017578	1.710277
1601.015625	214.644287
1600.013672	-85.083626
1599.011719	114.717216
1598.009766	39.954365
1597.006836	-134.092102
1596.003906	-101.650620
1595.000977	-168.506775
1593.998047	-112.596481
1592.995117	-64.565521
1591.991211	-128.840576
1590.987305	-122.643784
1589.983398	-163.455688
1588.979492	-232.986252
1587.974609	-36.471542
1586.969727	141.658661
1585.964844	-21.891281
1584.959961	103.921890
1583.955078	-51.839916
1582.949219	19.092184
1581.943359	-58.556656
1580.937500	4.402637
1579.931641	108.927773
1578.924805	-135.514099
1577.917969	-20.743204
1576.911133	148.544098
1575.904297	15.885880
1574.897461	49.667946
1573.889648	39.137669
1572.881836	132.520508
1571.874023	113.993484
1570.866211	77.186852
1569.857422	53.287331
1568.848633	34.491726
1567.839844	-70.106636
1566.831055	-250.067657
1565.822266	8.671845
1564.812500	-114.348991
1563.802734	22.062572
1562.792969	-15.523207
1561.783203	42.760860
1560.772461	23.101173
1559.761719	42.218544
1558.750977	58.613174
1557.740234	-10.647272
1556.729492	21.045946
1555.717773	314.231506
1554.706055	122.847931
1553.694336	47.936779
1552.682617	151.550415
1551.669922	112.630600
1550.657227	86.528717
1549.644531	179.310028
1548.631836	202.074997
1547.619141	204.003281
1546.605469	249.739395
1545.591797	78.182587
1544.578125	59.034168
1543.564453	47.501366
1542.549805	-15.838961
1541.535156	60.167110
1540.520508	40.456490
1539.505859	61.913399
1538.490234	29.007940
1537.475586	8.876540
1536.459961	-191.994263
1535.444336	117.787941
1534.427734	-119.425255
1533.412109	-168.467743
1532.395508	132.924438
1531.378906	-4.078176
1530.362305	21.154274
1529.344727	308.976868
1528.328125	58.253662
1527.310547	196.298279
1526.292969	254.328110
1525.274414	70.235008
1524.256836	135.688080
1523.238281	231.830078
1522.219727	134.867462
1521.200195	104.652657
1520.181641	223.432251
1519.162109	156.928192
1518.142578	208.523438
1517.123047	56.964725
1516.103516	-7.333197
1515.083008	30.975679
1514.062500	-51.562809
1513.041992	-105.971291
1512.021484	160.337036
1511.000977	167.207794
1509.979492	181.621307
1508.958008	62.505154
1507.936523	-90.039040
1506.914063	-55.498009
1505.892578	-44.171555
1504.870117	-74.003006
1503.847656	-129.580521
1502.825195	-105.855042
1501.801758	4.798573
1500.778320	-102.386063
1499.754883	-194.295303
1498.731445	-17.541090
1497.708008	97.592842
1496.683594	-120.063728
1495.659180	-214.972687
1494.634766	-15.867900
1493.610352	42.403542
1492.585938	213.004318
1491.560547	178.940582
1490.535156	91.112503
1489.509766	251.006088
1488.483398	494.990540
1487.458008	291.892975
1486.431641	285.340698
1485.405273	322.071411
1484.377930	356.113220
1483.351563	469.137909
1482.324219	421.293579
1481.296875	623.294006
1480.269531	587.979004
1479.241211	567.861633
1478.213867	723.522949
1477.185547	848.431458
1476.157227	787.219604
1475.127930	1031.570068
1474.099609	1036.368408
1473.070313	1051.246582
1472.041016	1249.299438
1471.011719	1373.381470
1469.981445	1456.604736
1468.952148	1603.318481
1467.921875	1724.445313
1466.891602	1832.728638
1465.860352	2062.900391
1464.830078	2163.292236
1463.798828	2179.701660
1462.767578	2086.793701
1461.735352	2204.661377
1460.704102	2396.071045
1459.671875	2493.384033
1458.639648	2506.828613
1457.607422	2537.974121
1456.575195	2462.486328
1455.541992	2643.169678
1454.508789	2526.991699
1453.475586	2532.524414
1452.442383	2629.269531
1451.408203	2715.776855
1450.375000	2883.305420
1449.340820	2751.759033
1448.305664	2832.980957
1447.271484	2787.527344
1446.236328	2810.403320
1445.202148	2688.968750
1444.166016	2658.634277
1443.130859	2714.326660
1442.095703	2769.969238
1441.059570	2699.095459
1440.023438	2613.058105
1438.986328	2448.655273
1437.950195	2461.245361
1436.913086	2342.400146
1435.875977	2092.217773
1434.838867	1902.755371
1433.801758	1779.024902
1432.763672	1556.859009
1431.725586	1216.145264
1430.687500	1193.565552
1429.649414	931.293945
1428.611328	865.904846
1427.572266	863.587463
1426.533203	702.419617
1425.494141	874.107666
1424.454102	687.809387
1423.415039	443.659821
1422.375000	547.296814
1421.334961	378.868500
1420.293945	464.871704
1419.253906	603.748657
1418.212891	488.332825
1417.171875	440.944977
1416.130859	396.121277
1415.088867	79.644852
1414.046875	283.964233
1413.004883	108.531616
1411.962891	244.949539
1410.920898	233.052994
1409.877930	153.338058
1408.834961	164.147552
1407.791992	61.962849
1406.749023	231.092484
1405.706055	73.795158
1404.662109	-20.641844
1403.618164	123.437416
1402.574219	26.627510
1401.529297	-62.571262
1400.484375	23.892323
1399.440430	115.407104
1398.394531	66.524437
1397.349609	-137.663971
1396.303711	-18.444128
1395.258789	53.200714
1394.212891	-42.956642
1393.166016	53.818047
1392.120117	155.644547
1391.073242	112.296989
1390.026367	101.578659
1388.979492	5.867033
1387.931641	115.398376
1386.884766	64.901917
1385.836914	104.516716
1384.789063	136.696899
1383.740234	253.918198
1382.692383	-151.097733
1381.643555	-81.163422
1380.594727	-108.588867
1379.544922	-26.040649
1378.496094	-380.370209
1377.446289	-157.824020
1376.396484	-50.084633
1375.346680	-17.153805
1374.296875	-53.992313
1373.246094	-143.106186
1372.195313	-112.390350
1371.144531	20.625982
1370.092773	118.780739
1369.041992	40.073063
1367.990234	23.777447
1366.938477	-92.043648
1365.886719	143.432953
1364.833984	-116.576546
1363.781250	128.962585
1362.728516	-113.296471
1361.675781	72.634346
1360.623047	213.814392
1359.569336	-23.014339
1358.515625	128.282791
1357.461914	63.336319
1356.408203	309.224030
1355.353516	552.623779
1354.298828	239.508530
1353.244141	309.169830
1352.189453	257.228302
1351.133789	255.074020
1350.078125	290.271179
1349.022461	333.014557
1347.966797	489.993988
1346.911133	609.812317
1345.854492	759.449951
1344.797852	906.661743
1343.741211	925.014343
1342.683594	1074.834106
1341.626953	999.214233
1340.569336	720.581665
1339.511719	1066.387695
1338.453125	1025.831177
1337.395508	1042.365601
1336.336914	905.532898
1335.278320	1110.406860
1334.218750	867.457153
1333.160156	637.108948
1332.100586	847.207581
1331.041016	918.865540
1329.981445	928.808167
1328.920898	852.354126
1327.861328	924.324829
1326.800781	813.557800
1325.740234	890.679382
1324.678711	708.585632
1323.618164	840.252258
1322.556641	986.785095
1321.495117	1113.631348
1320.432617	1149.243896
1319.371094	884.015381
1318.308594	887.837708
1317.246094	1145.744263
1316.182617	1051.129883
1315.120117	1148.921265
1314.056641	1091.542236
1312.993164	1290.515991
1311.929688	1270.308716
1310.865234	1048.292969
1309.801758	1070.228394
1308.737305	1222.719604
1307.671875	1107.015015
1306.607422	1124.337402
1305.541992	1136.838867
1304.476563	1068.290161
1303.411133	1405.576294
1302.345703	1192.181885
1301.279297	1276.366943
1300.212891	1186.164673
1299.146484	1371.248901
1298.080078	1131.457642
1297.012695	1220.914551
1295.945313	1234.332031
1294.877930	1024.490356
1293.810547	998.887329
1292.743164	912.062012
1291.674805	1060.846558
1290.606445	665.249512
1289.537109	868.156921
1288.468750	862.719177
1287.399414	975.012268
1286.330078	761.476868
1285.260742	751.448669
1284.191406	912.955811
1283.121094	658.224426
1282.050781	812.516174
1280.980469	577.676453
1279.909180	771.245117
1278.838867	585.620911
1277.767578	632.520752
1276.696289	769.962585
1275.624023	838.970886
1274.552734	727.153687
1273.480469	771.864136
1272.408203	994.988037
1271.335938	1113.056030
1270.262695	889.247375
1269.189453	790.132019
1268.116211	920.594177
1267.042969	887.555176
1265.968750	881.438538
1264.894531	960.775818
1263.820313	976.731506
1262.746094	1139.050049
1261.671875	872.298401
1260.596680	837.271118
1259.521484	758.457581
1258.446289	1045.175537
1257.370117	895.831116
1256.293945	753.915344
1255.218750	965.138794
1254.141602	833.113281
1253.065430	1049.197266
1251.988281	1214.142700
1250.911133	860.941101
1249.833984	867.871216
1248.756836	860.255493
1247.678711	1049.587524
1246.600586	903.488464
1245.522461	820.668640
1244.444336	805.943726
1243.365234	788.832703
1242.286133	728.057312
1241.207031	715.893250
1240.127930	968.325012
1239.047852	752.340515
1237.967773	665.060730
1236.887695	677.292603
1235.807617	725.918091
1234.726563	978.198608
1233.645508	847.410400
1232.564453	932.379761
1231.483398	782.314026
1230.401367	767.979492
1229.319336	678.589722
1228.237305	569.883301
1227.155273	700.883789
1226.072266	502.693604
1224.990234	464.294281
1223.907227	505.746674
1222.823242	426.258118
1221.740234	332.297424
1220.656250	426.943146
1219.572266	429.701752
1218.488281	413.124329
1217.403320	239.519257
1216.318359	285.779816
1215.233398	409.284241
1214.148438	255.085495
1213.063477	233.697586
1211.977539	296.768738
1210.891602	347.732361
1209.805664	364.888580
1208.718750	654.526184
1207.631836	461.809204
1206.544922	447.532837
1205.458008	418.779480
1204.371094	288.820038
1203.283203	248.020447
1202.195313	98.835800
1201.107422	94.157135
1200.018555	-86.280495
1198.929688	0.477136
1197.840820	24.600391
1196.751953	-187.076279
1195.663086	-170.209625
1194.573242	-83.655472
1193.483398	-9.199640
1192.393555	-240.065231
1191.302734	-31.125710
1190.211914	-185.091553
1189.121094	35.660889
1188.030273	-219.200821
1186.939453	30.175507
1185.847656	58.563728
1184.755859	-33.098858
1183.664063	91.155212
1182.571289	162.529419
1181.479492	145.085648
1180.386719	-35.443687
1179.292969	107.652954
1178.200195	1.388035
1177.106445	134.709534
1176.012695	28.364866
1174.918945	80.069702
1173.824219	47.883709
1172.730469	58.736980
1171.635742	158.070236
1170.540039	120.904747
1169.445313	62.159294
1168.349609	-70.772552
1167.253906	35.399227
1166.158203	64.953979
1165.061523	-41.812588
1163.965820	35.391109
1162.869141	-61.910992
1161.771484	199.022278
1160.674805	383.351135
1159.577148	307.293518
1158.479492	312.346222
1157.381836	388.907959
1156.283203	319.821930
1155.184570	205.369415
1154.085938	424.744080
1152.987305	281.546875
1151.887695	164.551529
1150.789063	145.235153
1149.689453	194.934845
1148.588867	194.505356
1147.489258	10.621574
1146.388672	5.302857
1145.288086	59.411411
1144.186523	-3.204150
1143.085938	-4.013741
1141.984375	-133.364685
1140.882813	-34.434402
1139.781250	16.811014
1138.678711	239.096909
1137.576172	211.651443
1136.473633	36.813316
1135.371094	142.278656
1134.267578	375.855621
1133.164063	450.148804
1132.060547	519.572205
1130.957031	455.966583
1129.852539	741.104797
1128.748047	672.550781
1127.643555	686.952148
1126.538086	819.814941
1125.433594	696.497253
1124.328125	677.430237
1123.221680	620.365784
1122.116211	586.933044
1121.009766	612.636963
1119.903320	664.288452
1118.796875	372.547943
1117.690430	540.033997
1116.583008	309.801086
1115.475586	446.290497
1114.368164	521.133484
1113.259766	619.499634
1112.151367	500.226074
1111.042969	669.291809
1109.934570	613.695496
1108.825195	605.288147
1107.716797	717.270691
1106.606445	626.018372
1105.497070	520.563538
1104.387695	910.769104
1103.277344	623.415527
1102.166992	631.034302
1101.055664	631.487854
1099.945313	756.857178
1098.833984	870.296326
1097.721680	745.521790
1096.610352	780.987000
1095.498047	903.531311
1094.385742	672.604553
1093.273438	783.193237
1092.161133	702.942749
1091.047852	815.677429
1089.934570	714.125854
1088.821289	803.135742
1087.707031	779.117188
1086.593750	679.788696
1085.479492	730.916443
1084.364258	793.701660
1083.250000	807.045898
1082.134766	940.147705
1081.019531	732.502930
1079.903320	837.249023
1078.788086	718.828979
1077.671875	581.619812
1076.555664	641.562073
1075.439453	473.817291
1074.322266	754.154602
1073.205078	630.911316
1072.087891	706.981384
1070.969727	593.075317
1069.852539	528.397827
1068.734375	601.945496
1067.615234	677.751099
1066.497070	671.510681
1065.377930	798.694458
1064.258789	506.733856
1063.139648	720.416687
1062.019531	688.261841
1060.900391	656.093933
1059.779297	602.842529
1058.659180	523.870483
1057.538086	440.220978
1056.417969	429.044922
1055.295898	275.293152
1054.174805	455.668854
1053.052734	367.332184
1051.930664	286.020782
1050.808594	375.151520
1049.686523	338.186218
1048.563477	340.884155
1047.440430	443.884369
1046.317383	399.883148
1045.193359	174.001038
1044.069336	379.510010
1042.945313	330.863220
1041.821289	275.243256
1040.696289	329.136963
1039.572266	131.463318
1038.447266	346.042694
1037.321289	104.215027
1036.195313	260.515991
1035.070313	211.983200
1033.943359	400.768738
1032.817383	517.382813
1031.690430	431.640045
1030.563477	401.749969
1029.436523	323.081879
1028.308594	416.423553
1027.181641	212.377380
1026.052734	52.567543
1024.924805	-44.436573
1023.796875	-62.431061
1022.667969	-40.934555
1021.538086	-218.988831
1020.409180	-253.077820
1019.279297	-31.979010
1018.149414	-318.788818
1017.019531	-151.019836
1015.889648	-69.045013
1014.758789	-40.368042
1013.627930	87.965263
1012.497070	308.936432
1011.365234	221.865143
1010.233398	389.554077
1009.101563	314.187866
1007.969727	493.461914
1006.836914	550.089600
1005.704102	916.694702
1004.571289	1784.994995
1003.438477	2426.388916
1002.304688	2263.188965
1001.170898	1561.709473
1000.037109	1059.316284
998.902344	631.138794
997.767578	140.887283
996.632813	338.930878
995.498047	105.339783
994.362305	144.232346
993.226563	21.696297
992.090820	217.604584
990.955078	12.268605
989.818359	-66.087601
988.681641	-153.533905
987.544922	167.028152
986.407227	47.498600
985.269531	64.018188
984.131836	-96.682838
982.994141	-61.518803
981.855469	58.888123
980.716797	-133.609818
979.578125	-10.728772
978.439453	126.002594
977.299805	5.228991
976.160156	-248.716354
975.020508	143.432709
973.879883	128.780136
972.739258	134.927307
971.598633	283.592468
970.458008	182.012390
969.316406	190.793243
968.175781	130.840179
967.033203	238.543472
965.891602	22.851395
964.749023	27.569111
963.606445	204.393616
962.463867	342.290955
961.320313	262.513367
960.177734	373.097992
959.033203	360.049591
957.889648	131.848938
956.745117	121.423698
955.600586	-72.004807
954.456055	169.661057
953.311523	91.000320
952.166016	177.227829
951.020508	108.030098
949.875000	-6.725842
948.728516	139.325470
947.582031	107.179657
946.435547	150.599121
945.289063	196.427292
944.141602	171.576813
942.994141	240.503632
941.846680	88.108627
940.698242	214.375046
939.550781	224.360367
938.402344	172.895874
937.252930	75.991096
936.104492	264.302185
934.955078	327.294891
933.805664	410.920807
932.655273	296.424530
931.504883	195.801270
930.354492	113.597000
929.204102	257.000214
928.052734	-20.647484
926.902344	36.540058
925.750977	105.230476
924.598633	92.148598
923.446289	-73.151039
922.294922	5.066177
921.141602	-89.361725
919.989258	123.212898
918.835938	-125.399452
917.682617	-135.228134
916.529297	-144.901596
915.375000	-202.098816
914.220703	140.395401
913.066406	74.378304
911.911133	85.686714
910.756836	-138.775955
909.601563	-358.446625
908.445313	-219.631393
907.290039	-62.604549
906.133789	21.976912
904.977539	-128.969070
903.820313	-127.932297
902.664063	-40.700871
901.506836	-111.851936
900.348633	-1.741777
899.191406	-34.117390
898.033203	-39.186211
896.875000	39.575939
895.716797	-19.509075
894.557617	-62.601391
893.398438	59.464275
892.239258	-30.817501
891.079102	-75.737534
889.919922	66.963799
888.759766	-56.737896
887.598633	-6.410417
886.438477	145.583008
885.277344	96.793686
884.115234	129.373383
882.954102	17.695433
881.791992	-69.000908
880.629883	275.061249
879.467773	35.304722
878.304688	248.712677
877.141602	218.819443
875.978516	-56.457241
874.815430	206.682220
873.651367	233.423355
872.487305	75.691528
871.323242	190.408264
870.158203	86.954536
868.993164	8.385214
867.828125	208.772095
866.663086	166.360764
865.497070	310.609467
864.331055	243.655670
863.165039	325.082703
861.998047	402.065735
860.832031	396.001587
859.664063	423.702240
858.497070	334.748749
857.329102	239.181686
856.161133	85.400497
854.993164	337.694366
853.825195	473.333923
852.656250	691.917358
851.487305	448.773438
850.317383	458.995514
849.148438	467.015198
847.978516	452.689056
846.808594	487.672729
845.637695	153.334000
844.466797	87.748390
843.295898	37.891365
842.125000	129.014771
840.953125	130.676819
839.781250	313.467499
838.609375	422.428619
837.437500	66.519951
836.264648	175.532166
835.091797	192.922287
833.917969	339.848145
832.745117	214.316681
831.571289	307.607605
830.397461	523.593933
829.222656	308.882660
828.047852	533.688538
826.873047	203.100204
825.698242	280.656494
824.522461	371.542480
823.346680	313.060852
822.170898	421.680145
820.995117	209.478256
819.818359	133.194870
818.641602	166.008774
817.463867	-52.737831
816.287109	-13.290505
815.109375	117.318535
813.931641	-5.738619
812.752930	229.238541
811.574219	68.329430
810.395508	14.131621
809.216797	66.564941
808.037109	187.791687
806.857422	-4.272491
805.677734	-103.046562
804.498047	-272.883026
803.317383	-5.462522
802.136719	62.050877
800.955078	-41.357502
799.774414	-109.317207
798.592773	48.855225
797.411133	-54.723656
796.228516	-224.824493
795.045898	-11.599089
793.863281	-146.368362
792.680664	-26.471771
791.497070	-10.793409
790.313477	-154.610535
789.129883	133.110596
787.946289	88.687943
786.761719	-15.543977
785.577148	32.766052
784.391602	-14.131534
783.207031	277.090790
782.021484	214.455612
780.835938	277.673187
779.649414	230.294540
778.462891	198.274399
777.276367	208.095322
776.089844	175.843460
774.902344	72.861710
773.714844	177.199203
772.527344	235.032166
771.338867	257.423096
770.151367	235.565842
768.962891	290.739258
767.773438	299.472015
766.584961	297.040955
765.395508	252.622910
764.205078	181.660873
763.015625	392.405243
761.825195	457.632019
760.634766	465.465729
759.443359	567.760437
758.252930	392.703522
757.061523	516.666931
755.869141	438.155884
754.677734	460.643738
753.485352	535.717957
752.292969	421.662720
751.100586	347.051300
749.907227	261.349915
748.713867	460.954742
747.520508	425.454956
746.326172	398.604828
745.131836	242.179077
743.937500	458.561157
742.743164	431.283051
741.547852	263.560791
740.352539	317.153473
739.156250	412.213684
737.960938	33.864105
736.764648	181.230255
735.568359	297.729309
734.371094	346.167114
733.174805	317.836639
731.977539	398.798492
730.779297	383.326508
729.582031	166.503754
728.383789	196.751740
727.185547	266.208893
725.986328	473.204468
724.787109	365.312866
723.587891	445.230743
722.388672	579.594421
721.188477	421.170563
719.988281	520.314758
718.788086	468.699585
717.587891	580.657043
716.386719	646.640442
715.185547	498.744324
713.983398	459.844818
712.782227	403.425537
711.580078	257.576691
710.377930	408.053558
709.174805	479.944366
707.971680	488.554535
706.768555	242.313522
705.565430	287.827576
704.361328	119.950554
703.157227	339.405487
701.953125	304.163086
700.748047	447.220825
699.543945	216.151459
698.338867	356.877625
697.132813	25.853552
695.926758	138.215057
694.720703	96.241821
693.514648	56.423477
692.308594	7.905006
691.101563	-51.473244
689.894531	71.462975
688.686523	68.469078
687.478516	-36.498375
686.270508	32.081673
685.062500	-72.843933
683.854492	199.483170
682.645508	-141.672791
681.436523	30.878170
680.226563	-117.257942
679.016602	-87.711487
677.806641	-71.149010
676.596680	-113.019310
675.386719	-120.211678
674.175781	56.554607
672.963867	-17.667404
671.752930	16.328211
670.541016	128.195236
669.329102	151.426651
668.117188	349.766479
666.904297	53.249088
665.691406	188.988068
664.478516	59.074768
663.265625	110.670662
662.051758	211.965027
660.837891	188.104889
659.623047	-144.230453
658.409180	-18.986092
657.194336	32.950298
655.979492	-87.555565
654.763672	-82.883530
653.547852	-0.534705
652.332031	-71.123833
651.116211	228.948914
649.899414	184.367371
648.682617	-36.670742
647.465820	-5.634876
646.249023	-112.268227
645.031250	108.316170
643.813477	139.575089
642.594727	82.727890
641.376953	112.009880
640.158203	14.527155
638.939453	39.687695
637.719727	-18.885294
636.500000	15.026619
635.280273	-43.356743
634.060547	-97.347328
632.839844	50.559101
631.619141	-35.494637
630.398438	103.864365
629.176758	-61.434536
627.955078	32.914570
626.733398	-102.193871
625.511719	-87.141449
624.289063	82.245682
623.066406	137.987350
621.843750	232.264221
620.620117	26.611147
619.397461	230.039276
618.172852	182.843414
616.949219	45.714283
615.724609	-187.721680
614.500000	-72.400612
613.275391	-49.211399
612.050781	-32.569248
610.825195	65.171036
609.599609	43.005119
608.373047	89.054276
607.146484	-61.684906
605.919922	41.612022
604.693359	-13.423059
