# Supplementary material for: Raman spectroscopy accurately differentiates mucosal healing from non-healing and biochemical changes following biological therapy in inflammatory bowel disease
Source: PLoS One. 2021 Jun 2;16(6):e0252210. doi: 10.1371/journal.pone.0252210 (PMC8172032; doi:10.1371/journal.pone.0252210)
Supplement: S8 Dataset — (ZIP) [file pone.0252210.s010.zip › Pre biologic CD/OC016-1 pre-treatment_base sub CR removed_5__X_-16186.4__Y_5297.85__Z_-2782.16__Time_57.txt]

1714.780273	219.814896
1713.803711	27.690599
1712.827148	43.288177
1711.849609	-60.566410
1710.873047	239.119995
1709.895508	-138.265869
1708.917969	118.198479
1707.939453	30.111504
1706.961914	93.347519
1705.983398	72.012321
1705.004883	-47.179047
1704.025391	-143.775665
1703.046875	-212.344757
1702.067383	-17.581490
1701.087891	-313.949554
1700.108398	-151.752274
1699.127930	-274.653107
1698.148438	66.093269
1697.167969	111.073692
1696.187500	183.821609
1695.206055	265.559723
1694.225586	262.885010
1693.244141	-16.494709
1692.262695	70.980934
1691.281250	146.071243
1690.298828	59.305874
1689.317383	98.969910
1688.334961	283.552856
1687.352539	391.666809
1686.369141	255.361938
1685.386719	506.532013
1684.403320	590.578552
1683.419922	409.064056
1682.435547	529.441895
1681.452148	477.568481
1680.467773	525.034241
1679.483398	557.336853
1678.499023	513.269287
1677.514648	640.293518
1676.529297	685.563538
1675.543945	970.925354
1674.558594	834.184021
1673.573242	1054.438477
1672.586914	881.987549
1671.600586	840.523987
1670.614258	1214.174438
1669.627930	1272.316284
1668.641602	1182.422241
1667.654297	1385.214478
1666.666992	1169.242188
1665.679688	1105.248535
1664.692383	1248.827271
1663.704102	1594.505493
1662.715820	1500.461670
1661.727539	1839.165039
1660.739258	1547.489990
1659.750977	1762.628296
1658.761719	1917.269653
1657.772461	1547.943604
1656.783203	1637.425293
1655.793945	1626.775269
1654.803711	1365.157959
1653.813477	1286.742065
1652.823242	1240.586182
1651.833008	1218.721802
1650.841797	1184.083618
1649.851563	1023.001465
1648.860352	833.329041
1647.869141	755.157288
1646.876953	822.737244
1645.885742	555.201721
1644.893555	494.160797
1643.901367	383.348907
1642.908203	420.771851
1641.916016	350.325439
1640.922852	195.798050
1639.929688	168.299911
1638.936523	146.404999
1637.943359	93.182487
1636.949219	143.091995
1635.955078	158.998779
1634.960938	32.869823
1633.966797	67.776741
1632.971680	-105.177742
1631.977539	-185.631958
1630.982422	247.604935
1629.986328	130.703369
1628.991211	14.074711
1627.995117	-125.983017
1627.000000	57.792542
1626.003906	-181.772202
1625.006836	-213.328644
1624.010742	47.113369
1623.013672	323.366974
1622.016602	-15.248103
1621.019531	292.719238
1620.021484	214.567032
1619.024414	107.691803
1618.026367	-130.296371
1617.028320	-37.334713
1616.029297	349.609161
1615.031250	54.302402
1614.032227	-162.099594
1613.033203	274.702301
1612.034180	-151.270340
1611.035156	-84.158958
1610.035156	142.850296
1609.035156	131.356537
1608.035156	4.637687
1607.035156	155.640701
1606.034180	-88.811188
1605.033203	125.021118
1604.032227	-11.970720
1603.031250	26.435175
1602.030273	-73.842903
1601.028320	-176.703766
1600.026367	-112.160698
1599.024414	-45.050922
1598.022461	-98.244728
1597.019531	-308.260620
1596.016602	-74.023529
1595.013672	-158.641617
1594.010742	-201.482773
1593.007813	-322.698883
1592.003906	-54.934135
1591.000000	-142.325470
1589.996094	-57.520569
1588.992188	-124.148399
1587.987305	30.883392
1586.983398	-64.586296
1585.978516	100.619537
1584.972656	124.892616
1583.967773	388.826599
1582.961914	227.826828
1581.956055	335.107605
1580.950195	184.387589
1579.944336	145.584717
1578.937500	98.864708
1577.931641	283.692322
1576.924805	213.292542
1575.916992	101.159569
1574.910156	-3.250547
1573.902344	-123.361679
1572.894531	273.832581
1571.886719	-31.129812
1570.878906	134.284348
1569.870117	361.830414
1568.862305	41.008682
1567.853516	174.669662
1566.843750	-133.315598
1565.834961	168.748749
1564.825195	252.492889
1563.815430	237.426392
1562.805664	133.989548
1561.795898	149.742828
1560.785156	230.141296
1559.775391	40.697742
1558.764648	84.444344
1557.752930	234.242249
1556.742188	282.753021
1555.730469	232.616486
1554.718750	187.497879
1553.707031	235.432098
1552.695313	239.150406
1551.682617	30.435291
1550.670898	168.381592
1549.658203	272.438171
1548.644531	-35.014523
1547.631836	303.988892
1546.618164	166.919815
1545.604492	37.471317
1544.590820	197.334320
1543.577148	165.733078
1542.562500	69.361305
1541.547852	-156.298828
1540.533203	-67.035530
1539.518555	-39.964092
1538.503906	-31.165545
1537.488281	-56.122444
1536.472656	166.408432
1535.457031	-104.011131
1534.441406	-98.575142
1533.424805	-144.914047
1532.408203	-83.162521
1531.391602	1.562810
1530.375000	-166.448380
1529.358398	90.467697
1528.340820	112.699547
1527.323242	361.324707
1526.305664	182.302063
1525.287109	134.419250
1524.269531	-26.844479
1523.250977	71.607559
1522.232422	-41.091198
1521.213867	100.665909
1520.194336	141.889557
1519.175781	121.232956
1518.156250	-61.522144
1517.136719	161.592834
1516.116211	86.425056
1515.096680	270.527710
1514.076172	17.833794
1513.055664	93.679947
1512.034180	-143.833206
1511.013672	-389.102112
1509.992188	-85.412666
1508.970703	-28.267206
1507.949219	-17.476345
1506.927734	16.220636
1505.905273	-180.985458
1504.882813	-55.347160
1503.860352	31.641495
1502.837891	-114.686333
1501.815430	-181.710327
1500.791992	7.190462
1499.768555	-101.115448
1498.745117	59.229679
1497.720703	-13.530447
1496.697266	-158.025879
1495.672852	-97.985420
1494.648438	-94.373672
1493.623047	-285.241241
1492.598633	47.895302
1491.573242	291.285736
1490.547852	166.491501
1489.522461	95.268066
1488.497070	87.801598
1487.470703	430.035095
1486.444336	570.310852
1485.417969	526.628601
1484.391602	316.973358
1483.364258	500.186310
1482.336914	545.466675
1481.309570	641.621887
1480.282227	681.537537
1479.254883	364.440918
1478.226563	230.864288
1477.198242	474.368744
1476.169922	727.863342
1475.141602	848.712280
1474.112305	966.853699
1473.083008	1189.239746
1472.053711	1289.267822
1471.024414	1396.806030
1469.995117	1427.890503
1468.964844	1324.045044
1467.934570	1489.753418
1466.904297	1662.948242
1465.874023	1599.581665
1464.842773	1996.189087
1463.811523	2250.264160
1462.780273	2041.798340
1461.749023	2107.683105
1460.717773	2064.292480
1459.685547	2091.937012
1458.653320	2487.581299
1457.621094	2395.756104
1456.587891	2296.294678
1455.555664	2351.599121
1454.522461	2158.275391
1453.489258	2482.272705
1452.455078	2580.458008
1451.421875	2572.143555
1450.387695	2725.964355
1449.353516	2773.291504
1448.319336	2747.124268
1447.285156	2827.313232
1446.250000	2641.590332
1445.214844	2448.344482
1444.179688	2553.802979
1443.144531	2585.835938
1442.108398	2354.745850
1441.072266	2452.542480
1440.036133	2666.619385
1439.000000	2342.133545
1437.963867	1878.782959
1436.926758	1734.020508
1435.889648	1612.074707
1434.852539	1565.973511
1433.814453	1201.699341
1432.777344	1085.055420
1431.739258	1225.942993
1430.701172	1116.949707
1429.663086	939.908203
1428.624023	866.382751
1427.584961	591.158020
1426.545898	333.738617
1425.506836	547.908264
1424.467773	278.093231
1423.427734	489.733002
1422.387695	570.320923
1421.347656	331.027344
1420.307617	298.395752
1419.266602	233.082428
1418.226563	336.531860
1417.184570	241.138153
1416.143555	296.839935
1415.102539	138.752502
1414.060547	-46.883633
1413.018555	215.224884
1411.976563	52.420086
1410.934570	-14.727548
1409.891602	-34.039764
1408.848633	142.702133
1407.805664	-182.927536
1406.762695	-68.846680
1405.718750	150.705215
1404.674805	53.956131
1403.630859	-148.070511
1402.586914	-58.853287
1401.542969	60.523716
1400.498047	-15.707993
1399.453125	281.821533
1398.408203	-67.495293
1397.363281	-45.598198
1396.317383	94.152824
1395.271484	123.711174
1394.225586	115.787445
1393.179688	-79.849205
1392.132813	45.175877
1391.086914	140.237228
1390.040039	172.785767
1388.992188	-32.293896
1387.945313	123.086800
1386.897461	245.986801
1385.849609	-93.655479
1384.801758	124.477638
1383.753906	-27.288378
1382.705078	148.480453
1381.657227	99.455032
1380.608398	-159.263458
1379.558594	-90.607162
1378.509766	-26.829859
1377.459961	-115.241837
1376.410156	-123.620979
1375.360352	50.283653
1374.309570	-262.231903
1373.259766	-195.356537
1372.208984	-160.807632
1371.158203	-63.813129
1370.106445	127.976112
1369.055664	-9.110456
1368.003906	70.741920
1366.952148	-43.593807
1365.900391	-155.253784
1364.847656	-40.161819
1363.794922	89.954880
1362.742188	48.428825
1361.689453	-92.468079
1360.636719	-34.145588
1359.583008	190.920227
1358.529297	72.874352
1357.475586	2.258056
1356.420898	-53.285267
1355.367188	40.454517
1354.312500	109.439781
1353.257813	136.310699
1352.203125	275.067352
1351.147461	617.492310
1350.091797	349.256439
1349.036133	704.215210
1347.980469	490.952484
1346.923828	597.930969
1345.868164	829.027832
1344.811523	708.045532
1343.754883	624.446838
1342.697266	850.839417
1341.640625	1069.856934
1340.583008	947.013733
1339.524414	1044.806030
1338.466797	1286.344971
1337.409180	1012.933777
1336.350586	974.930542
1335.291992	1273.665894
1334.232422	827.636719
1333.173828	832.179504
1332.114258	925.884705
1331.054688	1024.636841
1329.995117	1081.458740
1328.934570	834.375122
1327.875000	923.613586
1326.814453	980.824280
1325.753906	771.385071
1324.692383	898.014587
1323.630859	970.406799
1322.570313	1040.442505
1321.507813	964.959961
1320.446289	1195.603271
1319.383789	1285.659302
1318.322266	1284.565430
1317.259766	1273.729980
1316.196289	1270.416016
1315.133789	1087.319824
1314.070313	1057.197998
1313.006836	1234.156982
1311.943359	1054.019775
1310.878906	1258.230713
1309.814453	1147.343262
1308.750977	1044.015503
1307.685547	852.246094
1306.621094	1337.287598
1305.555664	1015.404053
1304.490234	1151.204590
1303.424805	1201.005981
1302.359375	1022.283508
1301.292969	1055.105469
1300.226563	992.195618
1299.160156	1071.908081
1298.093750	972.397278
1297.026367	1054.741943
1295.958984	1124.880005
1294.891602	984.007202
1293.824219	1029.797729
1292.756836	1080.574097
1291.688477	775.755005
1290.620117	902.777954
1289.551758	1015.129578
1288.482422	1129.972900
1287.413086	740.006653
1286.343750	477.713715
1285.274414	521.830444
1284.205078	847.663696
1283.134766	710.654114
1282.064453	762.285339
1280.994141	510.485168
1279.923828	792.318176
1278.852539	719.365906
1277.781250	754.142822
1276.709961	774.305176
1275.637695	826.311768
1274.566406	1017.696533
1273.494141	727.640503
1272.421875	1024.151855
1271.349609	919.998230
1270.276367	586.388550
1269.203125	807.231079
1268.129883	825.430176
1267.056641	965.704529
1265.982422	1057.167603
1264.909180	1173.045532
1263.834961	962.100525
1262.759766	990.260315
1261.685547	1176.918701
1260.610352	1190.486694
1259.535156	1269.887451
1258.459961	935.130920
1257.383789	1007.324890
1256.308594	1196.415405
1255.232422	1044.604736
1254.155273	1160.645020
1253.079102	1291.269043
1252.001953	1368.337646
1250.924805	1134.039429
1249.847656	1323.030518
1248.770508	1249.369507
1247.692383	1102.832520
1246.614258	1199.416748
1245.536133	1070.001099
1244.458008	1241.890015
1243.378906	1039.688110
1242.299805	910.433228
1241.220703	1058.000488
1240.141602	1050.173096
1239.061523	1035.071045
1237.981445	910.808533
1236.901367	1026.729370
1235.821289	851.601013
1234.740234	1069.307373
1233.659180	882.116943
1232.578125	1150.600098
1231.497070	689.680603
1230.415039	841.796997
1229.333984	795.252075
1228.251953	816.504883
1227.168945	731.219421
1226.086914	1004.142090
1225.003906	957.530518
1223.920898	560.149658
1222.837891	736.120605
1221.753906	662.928833
1220.669922	418.102783
1219.585938	286.953247
1218.501953	192.078049
1217.416992	507.907806
1216.333008	284.947083
1215.248047	431.510101
1214.162109	174.788406
1213.077148	282.614929
1211.991211	508.596680
1210.905273	572.789978
1209.819336	699.622864
1208.732422	500.789520
1207.646484	600.969055
1206.559570	450.359985
1205.471680	651.616943
1204.384766	479.276703
1203.296875	215.418503
1202.208984	262.298340
1201.121094	111.662819
1200.032227	131.948105
1198.944336	104.033401
1197.855469	102.534676
1196.765625	-2.473386
1195.676758	-165.214752
1194.586914	189.031784
1193.497070	-231.049438
1192.407227	-98.203835
1191.316406	63.346359
1190.226563	-87.559631
1189.135742	-305.726410
1188.044922	-185.273926
1186.953125	-52.951908
1185.861328	-225.600861
1184.769531	-2.288233
1183.677734	-91.050217
1182.585938	-76.708122
1181.493164	-4.902472
1180.400391	-91.447906
1179.307617	-297.892212
1178.213867	-63.368229
1177.120117	-1.543806
1176.026367	69.750153
1174.932617	380.419128
1173.838867	-3.506414
1172.744141	72.266289
1171.649414	-31.582457
1170.554688	132.520905
1169.458984	112.251793
1168.364258	8.200795
1167.268555	-31.339211
1166.171875	-90.081871
1165.076172	154.655731
1163.979492	83.765739
1162.882813	251.716415
1161.786133	11.071819
1160.688477	-48.080864
1159.590820	86.076576
1158.493164	422.961823
1157.395508	48.480846
1156.297852	303.918579
1155.199219	198.967468
1154.100586	401.596649
1153.000977	320.314911
1151.902344	391.533966
1150.802734	-83.105476
1149.703125	285.791962
1148.603516	-162.599884
1147.502930	-172.704147
1146.402344	-37.662155
1145.301758	118.647278
1144.201172	222.433289
1143.099609	154.758896
1141.999023	82.268105
1140.896484	52.508812
1139.794922	91.628967
1138.692383	287.521759
1137.590820	69.704994
1136.487305	-252.668762
1135.384766	287.338593
1134.281250	235.623642
1133.178711	169.599503
1132.074219	241.185516
1130.970703	80.061089
1129.866211	483.649689
1128.761719	509.764862
1127.657227	535.778442
1126.552734	767.987854
1125.447266	675.207581
1124.341797	608.452637
1123.236328	425.528564
1122.130859	616.914734
1121.024414	282.302246
1119.917969	402.413666
1118.811523	245.390625
1117.704102	315.572479
1116.596680	328.846283
1115.489258	498.177856
1114.381836	343.302673
1113.274414	517.122192
1112.166016	329.045929
1111.057617	315.891144
1109.949219	588.606201
1108.839844	499.631927
1107.730469	514.557190
1106.621094	604.969177
1105.511719	796.791077
1104.401367	738.235046
1103.291016	854.273132
1102.180664	620.998474
1101.070313	675.545410
1099.958984	840.828979
1098.847656	859.792358
1097.736328	628.819824
1096.625000	1010.629700
1095.512695	873.842102
1094.400391	909.017639
1093.288086	904.085693
1092.174805	924.990540
1091.062500	764.584717
1089.949219	672.438904
1088.835938	740.285767
1087.721680	676.307983
1086.607422	706.384888
1085.493164	936.264465
1084.378906	677.038208
1083.263672	883.220642
1082.149414	769.723816
1081.034180	954.570862
1079.917969	1080.570435
1078.802734	591.298462
1077.686523	419.122131
1076.570313	671.796326
1075.453125	609.894043
1074.336914	533.927307
1073.219727	396.981812
1072.101563	414.825073
1070.984375	195.875488
1069.866211	267.621033
1068.748047	376.808990
1067.629883	612.435608
1066.511719	466.174744
1065.392578	355.083954
1064.273438	433.658722
1063.154297	626.877625
1062.034180	546.214294
1060.914063	327.560730
1059.793945	254.018585
1058.673828	206.234589
1057.552734	399.260468
1056.431641	339.777313
1055.310547	186.861481
1054.189453	358.757294
1053.067383	159.208084
1051.945313	321.707306
1050.823242	332.401733
1049.701172	317.438019
1048.578125	253.487320
1047.455078	152.261826
1046.332031	58.107491
1045.208008	-1.007609
1044.083984	275.648193
1042.959961	442.659119
1041.835938	69.009796
1040.710938	145.195786
1039.585938	-188.549423
1038.460938	-54.042019
1037.335938	75.790504
1036.209961	3.100136
1035.083984	142.251038
1033.958008	53.393810
1032.832031	504.247406
1031.705078	203.833160
1030.578125	442.983734
1029.451172	263.703247
1028.323242	-33.953636
1027.195313	-145.550903
1026.067383	-103.730988
1024.939453	-180.292572
1023.810547	-372.838959
1022.682617	-54.577156
1021.552734	-112.334732
1020.423828	-325.420654
1019.293945	-487.308929
1018.164063	-370.769257
1017.034180	-196.242996
1015.904297	-332.302399
1014.773438	-58.058067
1013.642578	148.962097
1012.511719	1.592052
1011.379883	241.096375
1010.248047	325.468353
1009.116211	176.121979
1007.984375	184.301254
1006.851563	574.304260
1005.718750	1142.327026
1004.585938	2010.810669
1003.452148	2275.576904
1002.319336	2265.278809
1001.185547	1661.204346
1000.050781	817.240417
998.916992	144.716995
997.782227	6.043880
996.647461	139.980515
995.512695	-60.709827
994.376953	61.871372
993.241211	159.139404
992.105469	-144.849579
990.969727	148.679306
989.833008	-21.205198
988.696289	258.577667
987.559570	139.701096
986.421875	-101.097916
985.284180	-185.028152
984.146484	129.593292
983.008789	-228.046860
981.870117	-371.332367
980.731445	-35.773407
979.592773	108.814720
978.454102	166.073685
977.314453	76.272415
976.174805	216.554398
975.035156	269.572906
973.894531	115.894005
972.754883	160.013367
971.613281	227.215576
970.472656	92.463753
969.331055	-81.108459
968.190430	273.456299
967.047852	185.121765
965.906250	301.161804
964.763672	-208.859375
963.621094	379.891266
962.478516	416.017731
961.334961	-51.959797
960.192383	353.482208
959.048828	-6.280347
957.904297	122.128250
956.759766	-145.510834
955.616211	65.598579
954.470703	247.006226
953.326172	385.010315
952.180664	31.249826
951.035156	20.885881
949.889648	109.008293
948.743164	210.960495
947.596680	45.612041
946.450195	136.419785
945.303711	478.633514
944.156250	195.044296
943.008789	204.018967
941.861328	167.488815
940.713867	409.576508
939.565430	407.551910
938.416992	419.372955
937.267578	504.323456
936.119141	308.929932
934.969727	195.848465
933.820313	180.975632
932.669922	343.988159
931.520508	286.110565
930.370117	244.353256
929.218750	111.688400
928.068359	149.966583
926.916992	113.273033
925.765625	-118.932411
924.613281	201.894653
923.461914	-25.380733
922.309570	-93.242851
921.156250	41.389481
920.003906	132.917496
918.850586	-111.728394
917.697266	-22.193108
916.543945	65.168442
915.389648	152.627823
914.235352	35.883389
913.081055	-48.896492
911.926758	-398.963409
910.771484	-211.127548
909.616211	-188.802521
908.460938	-356.810364
907.304688	-150.593903
906.148438	-424.787903
904.992188	58.013992
903.835938	-116.186234
902.678711	-281.122131
901.521484	6.955663
900.364258	-141.849380
899.206055	112.350426
898.047852	-194.553375
896.889648	175.122635
895.731445	-242.240936
894.572266	109.404022
893.413086	-203.555405
892.253906	-116.275818
891.094727	102.099869
889.934570	-219.366409
888.774414	37.518604
887.613281	165.689987
886.453125	81.717621
885.291992	24.958496
884.130859	279.648376
882.968750	164.398285
881.807617	143.992279
880.645508	-212.239578
879.482422	180.085068
878.320313	247.804459
877.157227	324.579071
875.994141	119.843224
874.830078	259.801941
873.666016	217.403061
872.501953	127.821571
871.337891	220.605469
870.173828	9.695337
869.008789	161.054153
867.843750	136.998550
866.677734	389.520844
865.512695	169.977539
864.346680	146.074875
863.179688	252.522949
862.013672	134.355759
860.846680	121.818764
859.679688	311.355225
858.511719	480.637268
857.344727	685.757263
856.176758	507.205017
855.008789	416.222443
853.839844	466.565735
852.670898	530.347900
851.501953	627.726257
850.333008	716.102234
849.163086	481.870575
847.993164	238.794815
846.823242	251.081009
845.652344	52.944382
844.482422	212.963516
843.311523	70.847092
842.139648	56.295380
840.968750	41.728863
839.796875	-138.298096
838.624023	5.867923
837.452148	9.143658
836.279297	95.063889
835.106445	58.058319
833.933594	125.997322
832.759766	42.053123
831.585938	190.255203
830.412109	240.153702
829.238281	493.017548
828.063477	321.913483
826.888672	572.318481
825.712891	461.377472
824.538086	7.170266
823.362305	301.887512
822.186523	235.483124
821.009766	169.055008
819.833008	-64.419319
818.656250	194.175140
817.479492	69.738571
816.301758	65.462646
815.124023	25.520580
813.946289	67.822495
812.768555	-147.920654
811.589844	107.680008
810.411133	-61.445953
809.232422	-75.024925
808.052734	-175.316483
806.873047	-144.603577
805.693359	-136.194458
804.512695	-252.196350
803.332031	-177.352783
802.151367	-315.659271
800.970703	-28.046774
799.789063	-219.733948
798.608398	-36.685688
797.425781	-376.996887
796.244141	-400.309113
795.061523	-153.372971
793.878906	-272.176819
792.696289	-255.922607
791.512695	216.362396
790.329102	130.463715
789.145508	323.367157
787.960938	-21.601013
786.777344	292.711945
785.591797	352.441895
784.407227	252.835327
783.221680	453.816589
782.037109	303.195770
780.850586	475.141205
779.665039	342.053101
778.478516	102.919991
777.291992	-21.386726
776.105469	163.303299
774.917969	-22.957066
773.730469	123.936539
772.542969	138.307098
771.354492	-32.681160
770.166016	144.680176
768.977539	257.931152
767.789063	238.805313
766.599609	281.283325
765.410156	301.619232
764.220703	341.671844
763.030273	218.685547
761.840820	159.500198
760.650391	520.585693
759.458984	467.781433
758.267578	395.121796
757.076172	625.888062
755.884766	416.744293
754.693359	247.184860
753.500977	514.942627
752.308594	145.353592
751.115234	78.988548
749.922852	473.746216
748.729492	-27.513248
747.535156	123.306351
746.341797	-156.124176
745.147461	137.137253
743.953125	436.785004
742.757813	337.124512
741.563477	42.337029
740.368164	45.735687
739.171875	86.339172
737.976563	223.280365
736.780273	79.753220
735.583984	321.667755
734.386719	79.599159
733.189453	148.424469
731.992188	151.543701
730.794922	235.587418
729.596680	343.632935
728.399414	97.364761
727.200195	369.331757
726.001953	420.410553
724.802734	379.683807
723.603516	242.851257
722.404297	-73.012932
721.204102	305.680481
720.003906	435.328522
718.803711	169.880371
717.603516	434.828186
716.402344	202.273026
715.201172	440.969269
713.999023	317.609741
712.797852	242.306610
711.595703	271.695648
710.393555	54.882557
709.190430	191.142258
707.987305	281.648712
706.784180	145.708191
705.581055	-42.359341
704.376953	24.371315
703.172852	-41.596279
701.968750	75.272385
700.763672	109.511787
699.559570	69.878799
698.353516	41.210724
697.148438	3.943542
695.942383	-243.993851
694.736328	-131.110886
693.530273	59.997131
692.324219	-91.972351
691.117188	-11.493309
689.910156	-154.507797
688.702148	-234.431458
687.494141	-153.685471
686.286133	-181.321442
685.078125	16.665356
683.870117	-225.413956
682.661133	150.414780
681.452148	-67.544777
680.242188	95.975998
679.032227	-58.856735
677.822266	-22.969711
676.612305	80.108406
675.401367	-169.546249
674.191406	-38.159691
672.979492	143.018845
671.768555	-222.991409
670.556641	-102.223328
669.344727	42.350677
668.132813	5.388428
666.919922	121.934128
665.707031	-225.970718
664.494141	76.449295
663.281250	190.927979
662.067383	115.429390
660.853516	-128.339493
659.639648	-192.863480
658.424805	44.690762
657.209961	-250.577332
655.995117	88.245789
654.779297	75.514786
653.563477	-122.583298
652.347656	21.993698
651.131836	-74.822227
649.915039	-163.033249
648.698242	-5.799284
647.481445	-12.339353
646.264648	284.491852
645.046875	434.744812
643.829102	406.224915
642.610352	356.048767
641.392578	196.045731
640.173828	-9.234642
638.955078	88.409630
637.735352	82.611542
636.515625	1.346458
635.295898	192.589813
634.076172	312.550201
632.855469	101.477661
631.634766	66.111008
630.414063	28.189981
629.192383	-143.186966
627.971680	-59.735828
626.749023	319.070679
625.527344	79.692207
624.304688	272.784119
623.082031	235.844894
621.859375	313.921967
620.636719	121.344330
619.413086	107.947487
618.189453	95.865715
616.964844	-36.963116
615.741211	-50.819580
614.516602	133.306717
613.291016	-32.360661
612.066406	44.746056
610.840820	-14.051593
609.615234	86.266357
608.388672	-96.853554
607.163086	-12.026260
605.936523	-129.470551
604.708984	-158.682465
