# Supplementary material for: Raman spectroscopy accurately differentiates mucosal healing from non-healing and biochemical changes following biological therapy in inflammatory bowel disease
Source: PLoS One. 2021 Jun 2;16(6):e0252210. doi: 10.1371/journal.pone.0252210 (PMC8172032; doi:10.1371/journal.pone.0252210)
Supplement: S8 Dataset — (ZIP) [file pone.0252210.s010.zip › Pre biologic CD/OC017-1 pre treatment_base sub CR removed_78__X_-9977.31__Y_44993.4__Z_235.093__Time_890.txt]

1714.640625	40.991577
1713.664063	37.894913
1712.687500	-81.099754
1711.709961	17.182772
1710.733398	18.948042
1709.755859	-32.865063
1708.778320	9.176259
1707.799805	16.407921
1706.821289	39.757362
1705.843750	-49.312496
1704.864258	11.626254
1703.885742	-31.782623
1702.907227	-51.022888
1701.927734	12.744050
1700.948242	-67.888084
1699.968750	-6.675500
1698.988281	-63.061363
1698.007813	-23.113794
1697.028320	16.904512
1696.046875	6.209577
1695.066406	35.680676
1694.084961	-60.299103
1693.104492	6.731206
1692.123047	63.138172
1691.140625	44.879623
1690.159180	66.753464
1689.176758	19.348852
1688.194336	14.734564
1687.211914	31.551723
1686.228516	91.106606
1685.246094	9.485571
1684.262695	95.865356
1683.279297	113.043404
1682.295898	18.452784
1681.311523	70.455170
1680.327148	151.821274
1679.342773	116.142815
1678.358398	133.803635
1677.374023	138.257553
1676.388672	169.405411
1675.403320	232.553070
1674.417969	138.915604
1673.432617	199.589081
1672.446289	185.924133
1671.459961	137.827957
1670.473633	212.042679
1669.487305	180.098175
1668.500977	158.888290
1667.513672	198.836304
1666.526367	228.249741
1665.539063	265.708038
1664.550781	191.828217
1663.563477	173.776306
1662.575195	177.036301
1661.586914	323.540466
1660.598633	207.686783
1659.609375	351.650879
1658.620117	336.691010
1657.631836	422.478058
1656.641602	272.635315
1655.652344	215.609879
1654.662109	301.621979
1653.672852	361.221344
1652.681641	158.950226
1651.691406	83.817451
1650.701172	130.445877
1649.709961	177.129761
1648.718750	96.990906
1647.727539	114.745262
1646.735352	132.563736
1645.744141	63.277805
1644.751953	46.911804
1643.759766	9.499374
1642.766602	-59.508343
1641.774414	-67.713844
1640.781250	-15.163104
1639.788086	3.132995
1638.794922	-12.804785
1637.801758	-4.943236
1636.807617	-47.118996
1635.813477	21.483433
1634.819336	79.569839
1633.825195	29.665119
1632.830078	19.343220
1631.834961	-30.426056
1630.839844	12.025968
1629.844727	-11.301222
1628.849609	-63.522392
1627.853516	-39.375114
1626.857422	-7.305119
1625.861328	-38.329010
1624.865234	27.987770
1623.868164	-66.048965
1622.871094	-7.569650
1621.874023	-27.913383
1620.876953	56.868347
1619.879883	36.580994
1618.881836	13.703907
1617.883789	-14.387123
1616.885742	41.553818
1615.887695	29.263142
1614.888672	-27.603884
1613.889648	54.599228
1612.890625	76.466835
1611.891602	61.634579
1610.892578	67.795959
1609.892578	-46.590611
1608.892578	-53.483887
1607.892578	-15.828496
1606.892578	45.392384
1605.891602	-40.044861
1604.890625	-5.011075
1603.889648	82.360954
1602.888672	59.791737
1601.887695	3.223243
1600.885742	-11.469154
1599.883789	23.532244
1598.881836	-124.502899
1597.879883	7.221463
1596.876953	-70.190941
1595.874023	40.551064
1594.871094	-23.785715
1593.868164	-1.915141
1592.864258	-61.010288
1591.861328	-28.718346
1590.857422	50.528130
1589.853516	-13.793487
1588.848633	2.774398
1587.844727	-56.320744
1586.839844	93.214851
1585.834961	81.021774
1584.830078	81.849030
1583.824219	9.685724
1582.819336	23.516727
1581.813477	-19.989010
1580.807617	6.820553
1579.800781	90.878883
1578.794922	39.508514
1577.788086	29.777977
1576.781250	-16.403912
1575.773438	72.689041
1574.766602	-15.151596
1573.758789	24.439245
1572.750977	35.385464
1571.743164	137.274506
1570.735352	83.163307
1569.726563	93.998749
1568.718750	154.155151
1567.708984	92.187050
1566.700195	32.811440
1565.691406	105.823410
1564.681641	106.096809
1563.671875	82.982033
1562.662109	-59.495018
1561.652344	39.272133
1560.641602	18.672913
1559.630859	101.751801
1558.620117	-1.870739
1557.609375	11.132571
1556.597656	-17.364019
1555.586914	150.986145
1554.575195	44.700981
1553.563477	96.369713
1552.550781	-51.356098
1551.539063	90.819794
1550.526367	-5.166943
1549.513672	165.315414
1548.500977	100.313568
1547.487305	22.367910
1546.473633	58.173325
1545.459961	228.335175
1544.446289	88.269905
1543.432617	-38.856544
1542.417969	82.013710
1541.404297	-1.232515
1540.389648	93.677055
1539.374023	-12.855081
1538.359375	56.126289
1537.343750	42.462376
1536.328125	-40.892097
1535.312500	76.934563
1534.296875	37.367264
1533.280273	20.978128
1532.263672	-57.307186
1531.247070	111.802017
1530.230469	-18.079088
1529.212891	14.340286
1528.196289	41.558994
1527.178711	50.699661
1526.160156	80.389626
1525.142578	61.129475
1524.124023	103.593903
1523.106445	-52.091080
1522.087891	-53.422279
1521.068359	60.927433
1520.049805	128.915619
1519.030273	63.170300
1518.010742	15.405952
1516.991211	-101.747162
1515.971680	37.997002
1514.951172	-27.819592
1513.930664	-42.288197
1512.910156	76.708076
1511.889648	-9.711196
1510.868164	27.041544
1509.846680	32.958706
1508.826172	-2.195681
1507.803711	16.478647
1506.782227	65.883438
1505.759766	-97.525085
1504.737305	-22.555079
1503.714844	77.975128
1502.692383	58.032623
1501.668945	76.482628
1500.646484	15.521125
1499.623047	-78.726982
1498.599609	-55.225174
1497.575195	-72.708138
1496.550781	119.579948
1495.527344	66.208252
1494.502930	20.501913
1493.477539	15.694864
1492.453125	46.656380
1491.427734	34.130669
1490.402344	52.248497
1489.376953	118.873528
1488.350586	-29.095779
1487.325195	-64.665169
1486.298828	-82.373558
1485.272461	-54.150852
1484.245117	119.492416
1483.218750	-46.278675
1482.191406	60.931641
1481.164063	160.427917
1480.136719	180.824585
1479.108398	45.694538
1478.080078	152.723267
1477.052734	155.225418
1476.023438	109.301155
1474.995117	91.403419
1473.965820	129.517624
1472.937500	101.414581
1471.908203	254.026215
1470.877930	141.899551
1469.848633	230.809845
1468.818359	304.406036
1467.788086	215.199585
1466.757813	240.440460
1465.727539	273.289246
1464.696289	280.697113
1463.665039	255.062592
1462.633789	313.268158
1461.602539	373.983429
1460.570313	345.786560
1459.539063	243.976593
1458.506836	444.256989
1457.473633	365.294922
1456.441406	334.575439
1455.408203	397.719513
1454.375000	392.360962
1453.341797	430.109619
1452.308594	351.231659
1451.274414	411.780853
1450.241211	381.088623
1449.207031	439.076752
1448.171875	388.125977
1447.137695	372.657562
1446.102539	349.600586
1445.067383	349.339569
1444.032227	437.658295
1442.997070	581.609131
1441.960938	470.009918
1440.924805	436.866974
1439.888672	403.746338
1438.852539	322.616272
1437.816406	319.881226
1436.779297	279.248932
1435.742188	236.117722
1434.705078	347.091400
1433.666992	223.172699
1432.629883	106.897537
1431.591797	179.995728
1430.553711	58.752930
1429.514648	114.190453
1428.476563	96.467117
1427.437500	101.460274
1426.398438	116.551933
1425.359375	101.401016
1424.320313	98.874672
1423.280273	141.719635
1422.240234	171.966248
1421.200195	156.878601
1420.159180	78.854347
1419.119141	83.970619
1418.078125	66.444611
1417.037109	-3.904647
1415.996094	89.343155
1414.954102	36.663353
1413.912109	11.691772
1412.870117	-3.190347
1411.828125	140.334488
1410.786133	37.503464
1409.743164	-50.188526
1408.700195	-27.277164
1407.657227	-14.400557
1406.614258	86.387657
1405.570313	-3.663646
1404.527344	46.921619
1403.483398	-48.055149
1402.438477	-40.096519
1401.394531	-42.147972
1400.349609	-6.556911
1399.304688	31.551321
1398.259766	74.682091
1397.214844	42.626896
1396.168945	43.184059
1395.123047	-41.415211
1394.077148	-78.360649
1393.031250	-7.580039
1391.984375	-61.993740
1390.937500	83.899094
1389.890625	-18.008060
1388.843750	35.287632
1387.796875	101.095650
1386.749023	31.842396
1385.701172	-37.353539
1384.653320	-26.492775
1383.604492	-35.607582
1382.556641	-117.155785
1381.507813	-83.719109
1380.458984	24.666540
1379.410156	58.114754
1378.360352	6.684179
1377.310547	17.709404
1376.260742	36.245647
1375.210938	-67.460228
1374.161133	105.809326
1373.110352	-92.587395
1372.059570	58.225273
1371.008789	89.337418
1369.957031	3.316375
1368.906250	111.733994
1367.854492	5.871214
1366.802734	-5.264895
1365.750000	103.165054
1364.698242	34.804916
1363.645508	-63.371067
1362.592773	42.598133
1361.540039	113.715607
1360.486328	13.181190
1359.433594	94.279289
1358.379883	46.066647
1357.326172	42.651577
1356.271484	93.944199
1355.216797	95.543465
1354.163086	15.186407
1353.107422	136.081299
1352.052734	95.536400
1350.998047	164.279968
1349.942383	168.479568
1348.886719	53.581085
1347.830078	159.583923
1346.774414	250.685562
1345.717773	158.243103
1344.661133	249.356384
1343.604492	181.796921
1342.546875	196.081772
1341.490234	160.828522
1340.432617	289.125732
1339.375000	167.224396
1338.316406	233.603821
1337.258789	257.891632
1336.200195	267.340149
1335.141602	257.010529
1334.082031	315.986145
1333.023438	256.224487
1331.963867	189.091309
1330.904297	295.093719
1329.844727	195.890396
1328.784180	249.987106
1327.723633	140.995667
1326.663086	224.771240
1325.602539	108.466827
1324.541992	216.950760
1323.480469	164.930573
1322.418945	219.092163
1321.357422	223.895157
1320.295898	221.314301
1319.233398	211.353119
1318.170898	196.483261
1317.108398	216.158737
1316.045898	105.192924
1314.982422	253.073975
1313.918945	233.354050
1312.855469	307.273773
1311.791992	272.808075
1310.728516	240.837234
1309.664063	139.962036
1308.599609	287.746002
1307.535156	159.868179
1306.469727	191.979950
1305.404297	194.575928
1304.338867	197.185776
1303.273438	261.276367
1302.208008	163.115372
1301.141602	300.941132
1300.075195	330.608551
1299.008789	274.296906
1297.942383	195.918365
1296.875000	260.002625
1295.807617	181.684509
1294.740234	177.044449
1293.672852	160.147919
1292.604492	251.215057
1291.537109	236.783676
1290.468750	207.654022
1289.399414	139.317657
1288.331055	274.470551
1287.261719	213.518967
1286.192383	238.356949
1285.123047	187.255051
1284.052734	180.264526
1282.983398	97.381538
1281.913086	110.011467
1280.841797	137.326035
1279.771484	179.316727
1278.700195	150.348907
1277.628906	211.894699
1276.557617	160.934631
1275.486328	149.117233
1274.414063	107.977196
1273.341797	142.613312
1272.269531	226.100113
1271.197266	216.733612
1270.124023	33.985008
1269.050781	219.991684
1267.977539	134.966125
1266.904297	325.752655
1265.830078	223.662369
1264.756836	216.755035
1263.681641	222.043320
1262.607422	137.111435
1261.533203	203.359344
1260.458008	123.340347
1259.382813	128.640289
1258.307617	253.308838
1257.231445	214.731079
1256.155273	210.258987
1255.079102	140.052353
1254.002930	198.877411
1252.926758	235.771408
1251.849609	68.274216
1250.772461	144.089890
1249.695313	149.342087
1248.617188	64.625633
1247.540039	193.854614
1246.461914	218.517075
1245.382813	240.731842
1244.304688	226.493332
1243.225586	207.395325
1242.146484	93.601395
1241.067383	178.913712
1239.988281	203.504074
1238.908203	99.468040
1237.828125	136.177216
1236.748047	68.566605
1235.667969	192.545853
1234.586914	229.182129
1233.505859	212.467468
1232.424805	219.983658
1231.343750	101.501884
1230.261719	174.417709
1229.179688	14.807437
1228.097656	78.004082
1227.015625	133.899460
1225.932617	160.716293
1224.850586	158.475967
1223.767578	15.920494
1222.683594	95.915100
1221.600586	200.042313
1220.516602	110.716957
1219.432617	62.504715
1218.347656	77.124588
1217.263672	-106.369835
1216.178711	33.847813
1215.093750	43.594032
1214.008789	188.516602
1212.922852	84.753166
1211.836914	140.287048
1210.750977	190.956696
1209.665039	48.625713
1208.579102	-16.488506
1207.492188	43.780228
1206.405273	137.752716
1205.318359	144.912216
1204.230469	159.279633
1203.142578	53.184139
1202.054688	43.451542
1200.966797	115.570740
1199.877930	-4.936154
1198.790039	47.876320
1197.701172	16.432844
1196.611328	4.230610
1195.522461	-5.575831
1194.432617	95.212067
1193.342773	-46.864212
1192.252930	-6.231481
1191.162109	-4.081560
1190.072266	34.087681
1188.981445	-4.637138
1187.889648	21.472183
1186.798828	-146.907318
1185.707031	11.200562
1184.615234	-87.545578
1183.523438	20.062254
1182.430664	12.470120
1181.337891	-7.126216
1180.245117	-55.501160
1179.152344	-31.961336
1178.059570	-27.620489
1176.965820	-99.970100
1175.872070	7.349751
1174.778320	2.046877
1173.683594	-20.032585
1172.588867	32.088051
1171.494141	14.764805
1170.399414	-33.672428
1169.303711	-3.165378
1168.208984	-39.652153
1167.113281	-13.972587
1166.016602	33.191727
1164.920898	75.540718
1163.824219	-56.579227
1162.727539	-76.375824
1161.630859	-50.800373
1160.533203	-82.562737
1159.435547	40.848679
1158.337891	4.274817
1157.240234	36.902580
1156.141602	62.340931
1155.043945	87.754684
1153.944336	65.445023
1152.845703	-52.231464
1151.747070	-48.308384
1150.647461	24.703075
1149.547852	83.372032
1148.447266	-0.917943
1147.347656	91.041138
1146.247070	-124.188110
1145.146484	-27.512321
1144.044922	14.368548
1142.944336	60.977779
1141.842773	2.887447
1140.741211	61.340137
1139.638672	-41.927353
1138.537109	-69.091835
1137.434570	20.191885
1136.332031	52.398640
1135.228516	-12.817567
1134.125977	126.230072
1133.022461	-36.347916
1131.917969	-106.285210
1130.814453	32.652431
1129.709961	-27.800001
1128.605469	35.120735
1127.500977	29.223495
1126.396484	198.784424
1125.291016	166.752640
1124.185547	-40.660320
1123.080078	107.443283
1121.973633	-5.122674
1120.868164	-98.696800
1119.761719	30.346663
1118.654297	12.541918
1117.547852	44.443966
1116.440430	19.529369
1115.333008	115.272919
1114.225586	-58.671276
1113.117188	-36.275509
1112.008789	-11.532736
1110.900391	-38.807400
1109.791992	92.250893
1108.682617	-24.825758
1107.573242	108.517570
1106.463867	173.312927
1105.354492	65.725655
1104.244141	139.930420
1103.133789	60.706791
1102.023438	90.043350
1100.913086	27.371063
1099.801758	148.663452
1098.690430	-8.310195
1097.579102	160.072037
1096.467773	153.985748
1095.355469	154.965485
1094.243164	45.233181
1093.130859	100.399040
1092.017578	136.700226
1090.905273	67.060318
1089.791992	138.652084
1088.677734	5.510993
1087.564453	131.186600
1086.450195	23.978628
1085.335938	114.322899
1084.221680	185.821289
1083.106445	99.826225
1081.991211	16.221766
1080.875977	139.375412
1079.760742	39.364616
1078.644531	122.543297
1077.528320	-14.973075
1076.412109	77.573631
1075.295898	-10.589218
1074.178711	53.769238
1073.061523	50.089172
1071.944336	109.722939
1070.826172	68.530823
1069.708984	-31.226347
1068.590820	140.868942
1067.471680	76.286263
1066.353516	119.475845
1065.234375	8.110126
1064.115234	25.555977
1062.996094	-6.148717
1061.875977	-12.094810
1060.755859	136.366760
1059.635742	95.324181
1058.515625	63.661015
1057.394531	20.330391
1056.273438	51.818729
1055.152344	193.124359
1054.031250	140.476044
1052.909180	-66.288780
1051.787109	51.622414
1050.665039	-17.271074
1049.541992	21.237827
1048.418945	-42.931442
1047.295898	-46.404606
1046.172852	-7.883075
1045.048828	23.634680
1043.925781	20.182468
1042.801758	54.033623
1041.676758	66.907158
1040.552734	135.700577
1039.427734	85.688728
1038.302734	84.612221
1037.176758	123.124489
1036.050781	112.754181
1034.924805	58.190483
1033.798828	-54.494141
1032.672852	16.630678
1031.545898	27.276545
1030.418945	105.350922
1029.291992	32.326656
1028.164063	29.060879
1027.036133	-67.115166
1025.908203	-21.550922
1024.780273	-117.640259
1023.651367	-76.699348
1022.522461	43.152786
1021.393555	-13.391322
1020.264648	22.904310
1019.134766	-84.605057
1018.004883	12.011280
1016.875000	-65.274879
1015.744141	-72.976395
1014.613281	-25.043989
1013.482422	66.900879
1012.351563	-7.944424
1011.219727	19.148005
1010.088867	-39.411079
1008.956055	43.258595
1007.824219	54.174892
1006.691406	120.624603
1005.558594	106.108986
1004.425781	200.300491
1003.292969	396.186951
1002.159180	420.961731
1001.025391	258.569794
999.891602	239.506363
998.756836	-19.739838
997.622070	215.312775
996.487305	127.067566
995.352539	82.735008
994.216797	-3.095019
993.081055	-3.507924
991.945313	-1.595977
990.808594	44.145283
989.672852	11.501400
988.536133	-0.366359
987.398438	-42.166939
986.261719	33.563801
985.124023	-15.098245
983.986328	0.756462
982.847656	21.225231
981.709961	9.481523
980.571289	-43.658913
979.432617	29.773922
978.292969	-37.110901
977.153320	36.321609
976.013672	-2.909575
974.874023	31.444506
973.734375	-16.921888
972.593750	-7.816130
971.453125	51.832695
970.311523	72.434029
969.170898	86.157982
968.029297	-49.292664
966.886719	-26.334480
965.745117	67.747940
964.602539	5.842030
963.459961	63.218742
962.317383	79.321320
961.173828	93.140823
960.030273	26.772387
958.886719	65.831581
957.743164	72.824608
956.598633	43.193768
955.454102	75.402733
954.309570	-48.017879
953.165039	16.264280
952.019531	18.766253
950.874023	-38.181656
949.727539	108.415642
948.582031	-37.649342
947.435547	-121.922874
946.289063	-5.066906
945.141602	91.188583
943.995117	118.898689
942.847656	0.477180
941.699219	48.769119
940.551758	55.972561
939.403320	22.115622
938.254883	127.440025
937.105469	52.557674
935.957031	-42.795906
934.807617	37.434349
933.658203	-57.844856
932.507813	81.618057
931.357422	-13.601789
930.207031	-10.834698
929.056641	16.988424
927.906250	10.666162
926.754883	24.839779
925.603516	102.726425
924.451172	28.179302
923.298828	78.760254
922.146484	49.749306
920.994141	23.036339
919.841797	23.617182
918.688477	21.935402
917.535156	-9.265079
916.380859	-79.048500
915.227539	57.821232
914.073242	-45.975014
912.918945	38.644543
911.763672	-44.662148
910.608398	-150.603851
909.453125	58.732716
908.297852	-83.443230
907.141602	46.459389
905.985352	60.733238
904.829102	-67.726944
903.672852	-119.106499
902.515625	-45.905125
901.358398	-106.309692
900.201172	-71.612473
899.042969	8.332349
897.884766	72.407715
896.726563	25.626036
895.568359	82.893288
894.409180	6.749353
893.250000	21.057613
892.090820	-16.611404
890.930664	103.885704
889.771484	14.273029
888.611328	-30.131582
887.450195	-47.421654
886.289063	-6.016530
885.128906	-160.946899
883.966797	33.878712
882.805664	-66.852905
881.643555	-11.944940
880.481445	74.500633
879.319336	129.352203
878.156250	-14.115441
876.993164	2.434698
875.830078	-44.086506
874.666016	121.078171
873.502930	2.512636
872.338867	-32.722507
871.173828	184.073669
870.009766	56.576870
868.844727	-55.117619
867.679688	103.064514
866.513672	142.025513
865.348633	66.345428
864.182617	87.317276
863.015625	61.101463
861.849609	21.421112
860.682617	46.871498
859.515625	49.858994
858.347656	52.841034
857.180664	37.868889
856.012695	49.818596
854.843750	81.942863
853.675781	69.204605
852.506836	34.051636
851.337891	267.843475
850.167969	205.763672
848.999023	152.669189
847.829102	126.468781
846.658203	55.495739
845.488281	49.466473
844.317383	92.667633
843.146484	44.110176
841.975586	24.649406
840.803711	70.044518
839.631836	104.232765
838.459961	64.634888
837.287109	-44.228195
836.114258	36.861557
834.941406	68.764847
833.768555	22.485920
832.594727	-19.313190
831.420898	72.825829
830.247070	-18.074202
829.072266	-8.542664
827.898438	27.743511
826.722656	-18.505768
825.547852	100.239120
824.372070	96.328690
823.196289	-23.464224
822.020508	-0.625553
820.844727	-78.035751
819.667969	-101.974716
818.491211	-16.822874
817.313477	-20.750263
816.136719	-53.611862
814.958984	-24.175392
813.781250	105.326218
812.602539	45.747334
811.423828	3.973215
810.245117	31.109777
809.066406	44.892818
807.886719	67.545837
806.707031	1.338427
805.527344	-89.271935
804.346680	4.408473
803.166992	-72.861366
801.985352	-36.939724
800.804688	32.231842
799.623047	-47.235596
798.441406	13.017945
797.259766	-15.438680
796.078125	38.111820
794.895508	0.780621
793.712891	-40.972149
792.529297	-100.432297
791.346680	-97.875809
790.163086	-15.637988
788.978516	-10.909250
787.794922	-48.230179
786.610352	36.121998
785.425781	208.888245
784.241211	-45.168190
783.055664	-7.324858
781.870117	68.062080
780.684570	30.721209
779.498047	83.956032
778.311523	57.653088
777.125000	115.254837
775.938477	75.695908
774.750977	111.179718
773.563477	73.829659
772.375977	10.018366
771.187500	54.288593
769.999023	52.229588
768.810547	47.959106
767.622070	-62.096481
766.432617	6.351657
765.243164	43.922096
764.053711	127.713081
762.863281	37.525154
761.672852	92.647331
760.482422	53.109989
759.291992	83.986977
758.100586	53.253136
756.909180	156.669678
755.717773	121.522377
754.525391	-5.932688
753.333008	-82.791695
752.140625	-23.408045
750.948242	-45.327496
749.754883	40.357395
748.561523	60.132504
747.368164	-23.268148
746.173828	29.416397
744.979492	82.069984
743.785156	14.058962
742.590820	62.294613
741.395508	158.733200
740.200195	145.530579
739.003906	-21.062582
737.808594	24.924484
736.612305	-23.297516
735.416016	29.227581
734.218750	-69.334007
733.021484	61.961689
731.824219	59.711033
730.626953	-65.053093
729.428711	59.575279
728.230469	-10.471572
727.032227	26.632704
725.833984	127.099236
724.634766	-23.773432
723.435547	-21.655533
722.235352	-124.378883
721.036133	4.404339
719.835938	102.561073
718.635742	-21.950956
717.434570	132.894348
716.233398	-100.646439
715.032227	38.874649
713.831055	12.611176
712.628906	16.878342
711.426758	-44.241592
710.224609	55.910816
709.021484	110.267487
707.818359	151.531799
706.615234	27.291941
705.412109	-18.519686
704.208008	-68.662033
703.003906	114.042442
701.799805	61.720524
700.594727	37.697765
699.389648	46.304085
698.184570	89.691689
696.979492	-151.648331
695.773438	78.636986
694.567383	104.617836
693.361328	-125.686325
692.154297	-4.122184
690.947266	60.948357
689.740234	0.116096
688.533203	91.205734
687.325195	-30.333420
686.117188	-34.693287
684.909180	32.510952
683.700195	-17.369448
682.491211	19.473639
681.282227	54.142879
680.072266	6.487182
678.863281	28.170559
677.653320	-15.103890
676.442383	-2.061970
675.232422	-23.640224
674.021484	15.389506
672.810547	8.988344
671.598633	-10.371453
670.386719	30.837694
669.174805	5.031277
667.962891	7.351386
666.750000	-14.078135
665.537109	-63.560162
664.324219	68.420578
663.110352	-9.082677
661.897461	-34.715828
660.683594	58.391216
659.468750	114.799400
658.254883	82.764717
657.040039	-48.435696
655.824219	94.296883
654.609375	53.759995
653.393555	2.499662
652.177734	106.440453
650.960938	-22.286390
649.745117	118.303726
648.528320	97.377968
647.311523	42.061756
646.093750	-41.162624
644.875977	56.447067
643.658203	106.735352
642.440430	-2.103053
641.221680	39.682240
640.002930	51.409859
638.784180	5.162992
637.564453	-58.189838
636.344727	7.450441
635.125000	-94.397583
633.905273	55.107048
632.684570	97.279343
631.463867	49.366596
630.243164	89.536797
629.021484	-121.226479
627.799805	-5.789014
626.578125	-44.702118
625.356445	64.425423
624.133789	-12.864802
622.911133	53.558807
621.688477	126.490776
620.464844	143.818176
619.241211	67.037598
618.017578	18.250257
616.793945	33.828995
615.569336	103.037521
614.344727	-33.028088
613.120117	4.371831
611.894531	7.695303
610.668945	-57.235703
609.443359	-96.319557
608.216797	-62.551270
606.991211	46.158569
605.764648	-45.774944
604.537109	112.388931
