# Supplementary material for: Raman spectroscopy accurately differentiates mucosal healing from non-healing and biochemical changes following biological therapy in inflammatory bowel disease
Source: PLoS One. 2021 Jun 2;16(6):e0252210. doi: 10.1371/journal.pone.0252210 (PMC8172032; doi:10.1371/journal.pone.0252210)
Supplement: S8 Dataset — (ZIP) [file pone.0252210.s010.zip › Pre biologic CD/OC010-1 pre treatment_BL sub CR removed_66__X_-8949.64__Y_1568.31__Z_-3685.92__Time_754.txt]

1714.656250	75.786552
1713.679688	55.060448
1712.703125	45.486855
1711.725586	-85.412704
1710.749023	-63.955189
1709.771484	-13.569268
1708.792969	68.458366
1707.815430	-13.322969
1706.836914	17.043386
1705.858398	25.683205
1704.879883	9.983101
1703.901367	-99.586021
1702.922852	-158.407913
1701.943359	-80.904633
1700.963867	-153.287704
1699.983398	-169.544617
1699.003906	-196.420898
1698.023438	76.107208
1697.042969	6.538805
1696.062500	97.443764
1695.082031	86.968201
1694.100586	7.215714
1693.120117	170.748306
1692.137695	222.263687
1691.156250	351.488464
1690.174805	166.127884
1689.192383	37.172935
1688.209961	324.702667
1687.227539	460.514954
1686.244141	196.774841
1685.261719	168.178253
1684.278320	435.789276
1683.294922	320.149109
1682.311523	482.061920
1681.327148	639.059204
1680.342773	506.346649
1679.358398	408.852386
1678.374023	325.280945
1677.389648	457.829041
1676.404297	737.173950
1675.418945	703.218994
1674.433594	675.222656
1673.448242	778.122498
1672.461914	817.810669
1671.475586	812.973694
1670.489258	1045.214600
1669.502930	919.509766
1668.516602	728.165588
1667.529297	980.867004
1666.541992	1008.568909
1665.554688	1116.559082
1664.566406	922.765686
1663.579102	1164.747803
1662.590820	1171.318115
1661.602539	1433.094604
1660.614258	1250.208618
1659.625000	1147.590820
1658.635742	1207.340576
1657.647461	1299.592163
1656.657227	1437.491455
1655.667969	1229.258789
1654.677734	1127.689331
1653.688477	899.882751
1652.697266	1053.827759
1651.707031	906.898071
1650.716797	919.412659
1649.725586	623.269226
1648.734375	359.680237
1647.743164	427.250275
1646.750977	532.457886
1645.759766	165.479065
1644.767578	245.660904
1643.775391	255.192993
1642.783203	217.875351
1641.790039	49.263424
1640.796875	-34.177887
1639.803711	102.033142
1638.810547	67.388687
1637.817383	-116.909370
1636.823242	-39.507954
1635.829102	-111.758270
1634.834961	-149.105682
1633.840820	-170.026047
1632.845703	-145.570084
1631.850586	-154.773026
1630.855469	-0.154313
1629.860352	23.347485
1628.865234	-328.939758
1627.869141	-75.362816
1626.873047	33.960297
1625.876953	-240.216278
1624.880859	93.643684
1623.883789	83.483017
1622.887695	71.199608
1621.890625	393.124695
1620.892578	402.756378
1619.895508	628.228638
1618.897461	764.773682
1617.899414	736.302063
1616.901367	532.412720
1615.903320	363.148834
1614.904297	267.833435
1613.906250	78.526573
1612.907227	15.573488
1611.907227	-39.105682
1610.908203	-59.320435
1609.908203	-113.239029
1608.908203	-17.437302
1607.908203	125.809341
1606.908203	159.310486
1605.907227	-37.323833
1604.906250	232.426849
1603.905273	172.550873
1602.904297	194.098083
1601.903320	153.107651
1600.901367	258.871704
1599.899414	-77.128662
1598.897461	42.181023
1597.895508	106.762924
1596.892578	40.857449
1595.889648	82.303406
1594.886719	-108.579437
1593.883789	-105.938026
1592.880859	-3.911418
1591.876953	-108.009041
1590.873047	-50.097706
1589.869141	-67.757637
1588.865234	58.199585
1587.860352	223.343445
1586.855469	375.473969
1585.850586	569.342346
1584.845703	705.856079
1583.839844	586.988770
1582.834961	293.651306
1581.829102	570.981934
1580.823242	780.515198
1579.816406	557.755371
1578.810547	509.519958
1577.803711	625.291504
1576.796875	597.893127
1575.790039	687.566345
1574.782227	566.504578
1573.775391	752.312073
1572.767578	470.025726
1571.759766	575.116638
1570.750977	719.095093
1569.743164	468.008423
1568.734375	754.680908
1567.725586	687.941772
1566.716797	641.912903
1565.707031	658.118347
1564.697266	959.707520
1563.687500	796.571167
1562.677734	960.267273
1561.667969	721.731812
1560.657227	726.931396
1559.647461	703.458130
1558.636719	809.456665
1557.625000	723.486267
1556.614258	673.655945
1555.602539	716.937134
1554.590820	850.667542
1553.579102	797.728760
1552.567383	786.043579
1551.554688	981.226990
1550.541992	834.560425
1549.529297	744.665344
1548.516602	799.440735
1547.502930	776.402832
1546.490234	680.754761
1545.476563	781.373901
1544.462891	664.636719
1543.448242	622.643982
1542.434570	539.093628
1541.419922	641.285522
1540.405273	466.901428
1539.390625	444.647400
1538.375000	171.792816
1537.359375	329.722687
1536.343750	453.780273
1535.328125	234.468262
1534.312500	332.164398
1533.295898	158.832825
1532.280273	230.172165
1531.262695	280.585083
1530.246094	152.909927
1529.229492	300.633667
1528.211914	141.527466
1527.194336	87.768600
1526.176758	131.564209
1525.159180	177.619629
1524.140625	151.306061
1523.122070	171.013443
1522.103516	151.829391
1521.084961	183.783051
1520.065430	79.154251
1519.046875	-25.731993
1518.027344	-38.363903
1517.006836	-66.715546
1515.987305	-72.238091
1514.966797	-96.048019
1513.947266	-127.853851
1512.925781	73.651283
1511.905273	66.869644
1510.884766	108.538559
1509.863281	34.427505
1508.841797	-22.004131
1507.820313	-130.007645
1506.797852	-107.519142
1505.776367	-195.563660
1504.753906	-150.616760
1503.731445	-195.671066
1502.708008	-36.081299
1501.685547	-84.308228
1500.662109	-117.459091
1499.638672	-66.413589
1498.615234	-343.305725
1497.591797	-36.931549
1496.567383	-124.987572
1495.542969	-146.795303
1494.518555	-143.311554
1493.494141	113.003014
1492.468750	-198.572220
1491.443359	49.396652
1490.417969	-86.294838
1489.392578	-43.387192
1488.367188	-10.989974
1487.340820	23.659719
1486.314453	188.223190
1485.288086	107.416367
1484.261719	286.667145
1483.234375	281.870575
1482.207031	302.323151
1481.179688	345.461823
1480.152344	518.362244
1479.125000	502.300415
1478.096680	547.152100
1477.068359	665.633240
1476.040039	666.638245
1475.011719	822.770569
1473.982422	988.775330
1472.953125	971.174500
1471.923828	1095.895020
1470.894531	1177.079346
1469.864258	1285.982178
1468.834961	1407.358643
1467.804688	1431.817139
1466.774414	1725.577148
1465.743164	1945.274658
1464.712891	1905.459595
1463.681641	2050.944824
1462.650391	2313.039063
1461.618164	2183.674316
1460.586914	2178.630859
1459.554688	2361.270020
1458.522461	2315.214111
1457.490234	2510.096436
1456.458008	2514.443115
1455.424805	2622.616699
1454.391602	2393.287109
1453.358398	2594.954834
1452.325195	2654.431152
1451.291016	2650.363770
1450.256836	2891.956543
1449.222656	2710.237305
1448.188477	2726.035400
1447.154297	2617.622314
1446.119141	2683.816650
1445.083984	2719.497070
1444.048828	2562.724121
1443.013672	2373.026367
1441.977539	2213.650635
1440.941406	2142.770020
1439.905273	2145.163086
1438.869141	2076.690430
1437.832031	2038.482056
1436.795898	2081.099121
1435.758789	1618.339355
1434.720703	1486.581299
1433.683594	1488.684448
1432.645508	1172.598145
1431.608398	1114.090088
1430.569336	962.151489
1429.531250	908.664429
1428.493164	880.395508
1427.454102	710.857422
1426.415039	508.591309
1425.375977	578.662598
1424.335938	462.160065
1423.296875	343.200104
1422.256836	357.797211
1421.215820	284.213074
1420.175781	155.285614
1419.135742	144.760788
1418.094727	224.858170
1417.053711	85.994667
1416.011719	93.133057
1414.970703	-38.037556
1413.928711	-128.893173
1412.886719	69.500412
1411.844727	49.137997
1410.802734	-219.993469
1409.759766	-11.524828
1408.716797	-112.105232
1407.673828	-109.593544
1406.630859	-99.481483
1405.586914	-116.937859
1404.542969	-64.023361
1403.499023	19.066042
1402.455078	-75.941803
1401.411133	24.849823
1400.366211	128.182495
1399.321289	-76.854736
1398.276367	149.497986
1397.230469	102.640602
1396.185547	173.708969
1395.139648	112.058624
1394.093750	93.135246
1393.046875	267.155457
1392.000977	85.710991
1390.954102	247.397369
1389.907227	-91.387283
1388.860352	98.060753
1387.812500	159.970200
1386.765625	146.981934
1385.717773	-60.910950
1384.669922	-163.564224
1383.621094	38.898632
1382.573242	-70.917076
1381.524414	114.267845
1380.475586	-60.151276
1379.425781	-129.457672
1378.376953	8.682903
1377.327148	-17.829210
1376.277344	-1.727512
1375.227539	-185.064957
1374.176758	205.604263
1373.126953	65.065483
1372.076172	-30.356705
1371.025391	86.357887
1369.973633	195.722916
1368.922852	80.975105
1367.871094	76.081863
1366.819336	68.899269
1365.766602	-62.609303
1364.714844	0.360401
1363.662109	-68.434868
1362.609375	-27.488708
1361.556641	-167.986801
1360.502930	-233.596985
1359.450195	-30.344482
1358.396484	-83.092972
1357.341797	95.588402
1356.288086	227.198318
1355.233398	-13.784054
1354.178711	304.555664
1353.124023	71.558533
1352.069336	266.022614
1351.013672	311.648499
1349.958984	158.911392
1348.903320	383.682251
1347.846680	323.237030
1346.791016	573.141174
1345.734375	691.712952
1344.677734	835.260803
1343.621094	904.608398
1342.563477	870.052307
1341.506836	942.307800
1340.449219	888.407959
1339.391602	1255.843140
1338.333008	1036.443848
1337.275391	1168.954224
1336.216797	925.388611
1335.158203	932.117004
1334.098633	963.815002
1333.040039	1089.743652
1331.980469	753.365784
1330.920898	714.086365
1329.861328	707.198059
1328.800781	809.291382
1327.740234	597.756897
1326.679688	964.644775
1325.619141	714.120483
1324.558594	814.596436
1323.497070	646.151184
1322.435547	887.757874
1321.374023	887.647888
1320.312500	744.668152
1319.250000	678.447510
1318.187500	925.694275
1317.125000	850.060608
1316.062500	759.898926
1314.999023	566.487183
1313.935547	792.277710
1312.872070	818.648987
1311.808594	776.270447
1310.745117	810.468750
1309.680664	869.491455
1308.616211	699.800232
1307.551758	665.747864
1306.486328	732.799072
1305.420898	927.945007
1304.355469	646.129272
1303.290039	706.406494
1302.224609	690.666382
1301.158203	598.953552
1300.091797	556.630798
1299.025391	605.423645
1297.958984	541.421814
1296.891602	519.391907
1295.824219	546.669678
1294.756836	380.234222
1293.689453	491.354706
1292.621094	327.845245
1291.553711	517.800049
1290.485352	511.679901
1289.416016	397.873505
1288.347656	397.052887
1287.278320	597.370239
1286.208984	283.251007
1285.139648	405.472717
1284.069336	549.857361
1283.000000	432.355499
1281.929688	324.866791
1280.858398	349.756012
1279.788086	382.134827
1278.716797	483.160461
1277.645508	589.190430
1276.574219	482.586975
1275.502930	605.988647
1274.430664	404.405945
1273.358398	672.246338
1272.286133	598.068359
1271.213867	651.079651
1270.140625	794.564636
1269.067383	933.236816
1267.994141	869.374146
1266.920898	952.095581
1265.846680	827.512817
1264.773438	1061.694458
1263.699219	1142.246216
1262.624023	1113.156250
1261.549805	925.727905
1260.474609	1279.567383
1259.399414	1141.137085
1258.324219	1353.680664
1257.248047	1276.389648
1256.172852	1094.512329
1255.096680	1054.017456
1254.019531	1003.896912
1252.943359	1153.425781
1251.866211	1054.811401
1250.789063	1180.103271
1249.711914	1320.004761
1248.634766	1294.582886
1247.556641	1315.431030
1246.478516	1202.667480
1245.400391	1192.064331
1244.321289	1278.697510
1243.243164	1178.331177
1242.164063	1184.904419
1241.084961	1320.183472
1240.004883	921.496704
1238.925781	1144.213501
1237.845703	1184.923218
1236.765625	1424.536865
1235.684570	1164.544922
1234.604492	1207.735474
1233.523438	1413.334961
1232.442383	1284.444702
1231.360352	1247.698608
1230.279297	1191.595825
1229.197266	1370.440063
1228.115234	1154.558105
1227.032227	1185.685669
1225.950195	1134.508301
1224.867188	1022.864990
1223.784180	1182.194824
1222.701172	1133.452637
1221.617188	1118.574219
1220.533203	794.255737
1219.449219	648.908020
1218.365234	576.090210
1217.280273	532.273438
1216.195313	440.139313
1215.110352	611.217834
1214.025391	492.478546
1212.940430	395.474915
1211.854492	479.460144
1210.768555	647.802673
1209.681641	446.981323
1208.595703	610.329163
1207.508789	674.704224
1206.421875	840.229248
1205.334961	581.475403
1204.247070	573.351990
1203.160156	396.539642
1202.072266	68.019875
1200.983398	120.002625
1199.895508	147.807632
1198.806641	134.612442
1197.717773	-42.275875
1196.628906	-86.861931
1195.539063	53.679260
1194.449219	-31.958200
1193.359375	-192.174301
1192.269531	-155.330902
1191.179688	-111.392349
1190.088867	-96.398148
1188.998047	24.167713
1187.907227	-436.540833
1186.815430	-188.920837
1185.723633	-289.553589
1184.631836	-205.478317
1183.540039	-150.344635
1182.448242	132.516251
1181.355469	108.181618
1180.262695	-43.333344
1179.169922	-180.519836
1178.076172	159.129868
1176.982422	31.294535
1175.888672	37.528999
1174.794922	230.429184
1173.700195	166.922470
1172.606445	232.569885
1171.511719	228.651657
1170.416016	310.737183
1169.321289	76.878624
1168.225586	67.799973
1167.129883	-8.367317
1166.034180	302.625458
1164.937500	70.802704
1163.840820	163.905853
1162.744141	-10.741089
1161.647461	165.636200
1160.550781	241.494659
1159.453125	314.781219
1158.355469	270.930603
1157.256836	382.053558
1156.159180	321.200256
1155.060547	403.330414
1153.961914	318.343414
1152.863281	261.846954
1151.763672	300.560883
1150.664063	88.883125
1149.564453	48.681389
1148.464844	186.982605
1147.364258	148.839249
1146.263672	79.601219
1145.163086	-156.388916
1144.062500	114.461418
1142.960938	261.306915
1141.859375	-105.877724
1140.757813	57.275711
1139.656250	27.604170
1138.553711	157.050079
1137.451172	241.120224
1136.348633	310.735748
1135.246094	546.440918
1134.142578	713.003906
1133.039063	812.846436
1131.935547	891.118408
1130.832031	1137.701172
1129.727539	1037.582275
1128.623047	1098.662964
1127.518555	1150.070557
1126.413086	1270.057373
1125.308594	1207.296143
1124.203125	1075.670044
1123.096680	1147.727661
1121.991211	1063.245117
1120.884766	1085.224243
1119.778320	929.445496
1118.671875	884.852417
1117.564453	726.514771
1116.458008	868.626587
1115.350586	771.576233
1114.242188	591.635132
1113.134766	763.974792
1112.026367	815.513306
1110.917969	751.066772
1109.808594	731.401733
1108.700195	917.151794
1107.590820	831.040894
1106.481445	1025.846802
1105.372070	991.416931
1104.261719	994.630798
1103.151367	1054.345703
1102.041016	767.083252
1100.930664	951.578674
1099.819336	895.316711
1098.708008	803.588928
1097.596680	756.567444
1096.484375	928.604858
1095.373047	1060.397705
1094.260742	833.964600
1093.147461	755.878906
1092.035156	724.812378
1090.921875	978.467834
1089.808594	930.666321
1088.695313	727.492371
1087.581055	564.291443
1086.467773	718.559631
1085.353516	879.706055
1084.238281	577.589661
1083.124023	773.757813
1082.008789	770.020813
1080.893555	808.480835
1079.777344	626.068176
1078.662109	619.762634
1077.545898	728.399414
1076.429688	550.584106
1075.312500	518.244751
1074.196289	460.051483
1073.079102	469.822296
1071.960938	249.728989
1070.843750	463.361847
1069.725586	421.366913
1068.607422	529.295776
1067.489258	283.388794
1066.370117	384.160767
1065.251953	517.627380
1064.132813	346.651184
1063.012695	409.749817
1061.893555	222.417740
1060.773438	350.943146
1059.653320	147.263824
1058.532227	357.517609
1057.412109	74.391579
1056.291016	181.678680
1055.169922	244.500473
1054.047852	204.479126
1052.926758	194.833176
1051.804688	446.700226
1050.681641	322.579620
1049.559570	331.557129
1048.436523	291.520386
1047.313477	137.194580
1046.190430	-35.712902
1045.066406	8.319630
1043.942383	96.639435
1042.818359	42.760563
1041.694336	26.209745
1040.569336	128.493134
1039.445313	-76.678764
1038.319336	62.887623
1037.194336	48.779732
1036.068359	50.999847
1034.942383	167.278824
1033.816406	374.277130
1032.690430	423.067383
1031.563477	281.197968
1030.436523	262.662201
1029.308594	141.915802
1028.181641	-169.252518
1027.053711	-243.256805
1025.925781	-198.705551
1024.797852	-244.667862
1023.668945	-258.042297
1022.540039	-306.149506
1021.411133	-435.373138
1020.281250	-668.858643
1019.152344	-296.779388
1018.022461	-258.708771
1016.892578	-192.744171
1015.761719	-207.845352
1014.630859	32.055058
1013.500000	7.839852
1012.369141	-32.474419
1011.237305	265.411591
1010.105469	352.595978
1008.973633	331.066925
1007.841797	619.740234
1006.708984	989.362793
1005.576172	1504.649414
1004.443359	2371.302734
1003.310547	3191.440918
1002.176758	2959.668457
1001.042969	2097.292969
999.908203	1286.272217
998.774414	526.585510
997.639648	356.224213
996.504883	407.711426
995.370117	383.152039
994.234375	206.447021
993.098633	145.324097
991.962891	222.768829
990.826172	226.537003
989.690430	158.994492
988.553711	146.954559
987.416016	181.161758
986.279297	183.266129
985.141602	254.626526
984.003906	105.059975
982.865234	266.519165
981.727539	57.514111
980.588867	-54.579773
979.450195	236.147446
978.310547	156.609818
977.170898	233.649460
976.031250	372.901550
974.891602	395.049042
973.751953	182.985764
972.611328	262.961151
971.470703	366.049713
970.329102	444.014740
969.188477	336.178558
968.046875	191.855865
966.904297	297.900543
965.762695	115.032181
964.620117	370.504730
963.477539	318.784607
962.334961	292.498413
961.191406	502.484436
960.047852	387.186890
958.904297	182.792755
957.760742	168.784714
956.616211	326.712433
955.471680	42.935226
954.327148	226.382874
953.182617	110.189209
952.037109	170.393509
950.891602	36.362919
949.745117	224.995316
948.599609	253.712265
947.453125	175.193512
946.306641	160.886307
945.159180	187.900787
944.012695	358.979187
942.865234	46.105999
941.716797	183.286850
940.569336	233.867264
939.420898	147.715302
938.272461	271.664215
937.124023	336.448364
935.974609	230.386673
934.825195	206.628067
933.675781	287.904755
932.525391	266.800537
931.375977	172.992691
930.225586	279.829773
929.074219	243.360565
927.923828	152.453598
926.772461	227.907364
925.621094	262.549652
924.468750	156.323212
923.317383	-11.087528
922.165039	-125.945679
921.011719	39.022598
919.859375	-11.819649
918.706055	-12.479028
917.552734	-285.556000
916.399414	-90.516731
915.245117	-197.371964
914.090820	-206.411285
912.936523	-101.820755
911.781250	-169.551376
910.625977	-366.390411
909.470703	-313.532867
908.315430	-319.501007
907.160156	-37.450901
906.003906	-127.037399
904.846680	-184.716156
903.690430	-144.839569
902.533203	55.942924
901.375977	148.086777
900.218750	38.863300
899.060547	42.971470
897.903320	-25.206116
896.744141	-16.314009
895.585938	46.952736
894.426758	60.571701
893.267578	164.703323
892.108398	36.136124
890.949219	2.617568
889.789063	-62.400112
888.628906	-104.711113
887.467773	-72.401230
886.307617	-3.914261
885.146484	14.988091
883.985352	20.424257
882.823242	154.506790
881.661133	-74.448807
880.499023	100.312386
879.336914	153.346054
878.173828	26.157408
877.010742	131.126053
875.847656	-25.167004
874.684570	-194.846863
873.520508	-49.222698
872.356445	-40.917126
871.192383	-91.082634
870.027344	-66.943420
868.862305	-292.435730
867.697266	48.838718
866.532227	93.235176
865.366211	0.539227
864.200195	-6.714775
863.034180	-4.971377
861.867188	102.342110
860.700195	97.337135
859.533203	45.190262
858.366211	358.880768
857.198242	333.611206
856.030273	265.716705
854.862305	312.211761
853.693359	280.194336
852.524414	559.751648
851.355469	402.128693
850.186523	412.587036
849.016602	252.765686
847.846680	460.255920
846.676758	222.043030
845.505859	301.759125
844.334961	186.682205
843.164063	143.197083
841.993164	-59.149250
840.821289	181.334778
839.649414	171.224396
838.477539	181.161423
837.305664	195.483063
836.132813	209.724533
834.959961	147.928329
833.786133	356.290741
832.613281	443.892090
831.439453	154.138260
830.264648	205.859711
829.090820	295.373749
827.916016	360.209991
826.741211	465.045654
825.566406	273.201965
824.390625	228.448227
823.214844	167.999313
822.039063	194.343613
820.862305	66.870529
819.685547	104.115761
818.508789	101.139252
817.332031	-42.192318
816.154297	-14.240652
814.976563	-171.090332
813.798828	-205.676178
812.621094	-111.416275
811.442383	-21.784742
810.263672	-107.927795
809.083984	-258.611572
807.905273	-156.124588
806.725586	-67.157417
805.544922	-213.752930
804.365234	-191.722916
803.184570	-152.097275
802.003906	-150.370163
800.823242	-151.020142
799.641602	-329.254883
798.459961	-132.834381
797.278320	-14.256365
796.095703	4.374974
794.913086	16.187124
793.730469	-142.742996
792.547852	-168.878403
791.364258	10.760683
790.180664	24.125078
788.997070	128.059814
787.813477	105.662979
786.628906	96.390900
785.444336	98.018745
784.258789	110.543869
783.074219	83.108925
781.888672	287.581909
780.702148	-25.215923
779.516602	52.960835
778.330078	-153.941040
777.143555	38.734486
775.956055	-73.451660
774.769531	6.260295
773.582031	-163.528046
772.393555	4.111068
771.206055	131.830170
770.017578	-36.091652
768.829102	82.482048
767.639648	-28.324085
766.451172	-22.441933
765.261719	291.689514
764.072266	213.556351
762.881836	106.716057
761.691406	134.078110
760.500977	546.419739
759.310547	665.840698
758.119141	760.903320
756.927734	807.437195
755.735352	823.071289
754.543945	840.799988
753.351563	719.987488
752.159180	755.132141
750.965820	660.587891
749.773438	592.363770
748.580078	548.250793
747.385742	405.321564
746.192383	582.782166
744.998047	698.675598
743.803711	641.189941
742.608398	555.179688
741.413086	502.058716
740.217773	236.323318
739.022461	345.401428
737.826172	276.954437
736.630859	166.911545
735.433594	170.780914
734.237305	194.350372
733.040039	88.781593
731.842773	149.578308
730.645508	144.734467
729.447266	336.766510
728.249023	261.967438
727.050781	145.706284
725.851563	127.900208
724.653320	350.519745
723.454102	144.911880
722.253906	114.195068
721.053711	360.883881
719.854492	282.260193
718.653320	232.134888
717.453125	284.685516
716.251953	359.129028
715.050781	119.580086
713.848633	246.587387
712.647461	301.716614
711.445313	115.026993
710.243164	107.238129
709.040039	121.382202
707.836914	18.060268
706.633789	-135.138382
705.430664	-140.070877
704.226563	-57.774345
703.022461	181.323914
701.818359	-10.238175
700.613281	-7.957750
699.408203	-12.009169
698.203125	36.311897
696.998047	-73.844170
695.791992	-159.837021
694.585938	-221.682434
693.379883	-194.237595
692.172852	-92.757027
690.965820	-184.303757
689.758789	-223.492752
688.551758	-208.188400
687.343750	-23.448521
686.135742	-35.920330
684.926758	10.398472
683.718750	-222.715576
682.509766	-323.271942
681.300781	-81.189865
680.090820	-46.938835
678.881836	-140.249664
677.671875	20.063980
676.460938	165.391510
675.250977	96.619377
674.040039	6.479196
672.828125	24.778431
671.617188	-149.196152
670.405273	55.529278
669.193359	0.964098
667.981445	76.306931
666.768555	112.929855
665.555664	132.447800
664.342773	-5.520219
663.128906	12.222964
661.916016	66.813591
660.702148	110.748711
659.487305	94.395012
658.272461	78.175461
657.058594	-194.583130
655.842773	-122.103333
654.627930	19.397755
653.412109	44.522270
652.196289	-25.130209
650.979492	-27.937849
649.763672	33.861786
648.546875	-12.042157
647.330078	10.916330
646.112305	160.785263
644.894531	263.148346
643.676758	410.512207
642.458984	325.369232
641.240234	89.566589
640.021484	96.572815
638.802734	174.245560
637.583008	131.263275
636.363281	103.005844
635.143555	-206.973175
633.923828	-34.082996
632.703125	-170.865753
631.482422	-185.753677
630.261719	-27.377724
629.040039	-13.412494
627.818359	72.813095
626.596680	151.852112
625.375000	56.433140
624.152344	232.436661
622.929688	435.324615
621.707031	268.675903
620.483398	242.443283
619.259766	-31.130556
618.036133	34.658352
616.812500	71.351204
615.587891	36.088387
614.363281	10.138338
613.138672	-98.562943
611.913086	15.746350
610.687500	21.444181
609.461914	91.646835
608.236328	-13.128249
607.009766	-141.182663
605.783203	19.267023
604.555664	-87.340126
