# Supplementary material for: Raman spectroscopy accurately differentiates mucosal healing from non-healing and biochemical changes following biological therapy in inflammatory bowel disease
Source: PLoS One. 2021 Jun 2;16(6):e0252210. doi: 10.1371/journal.pone.0252210 (PMC8172032; doi:10.1371/journal.pone.0252210)
Supplement: S8 Dataset — (ZIP) [file pone.0252210.s010.zip › Pre biologic CD/OC016-1 pre-treatment_base sub CR removed_17__X_-16189.4__Y_5298.85__Z_-2785.08__Time_196.txt]

1714.780273	-22.570009
1713.803711	-17.828894
1712.827148	85.007835
1711.849609	5.924499
1710.873047	7.873991
1709.895508	-40.616398
1708.917969	-37.633919
1707.939453	46.222866
1706.961914	26.163549
1705.983398	38.757874
1705.004883	-15.033866
1704.025391	-186.058472
1703.046875	-144.993668
1702.067383	-122.151344
1701.087891	16.266918
1700.108398	0.079601
1699.127930	126.139862
1698.148438	52.265938
1697.167969	190.089127
1696.187500	122.687057
1695.206055	106.610321
1694.225586	224.680557
1693.244141	220.414932
1692.262695	342.190338
1691.281250	301.681488
1690.298828	419.161255
1689.317383	641.226807
1688.334961	420.999512
1687.352539	609.409180
1686.369141	531.684998
1685.386719	531.880676
1684.403320	583.239258
1683.419922	699.073120
1682.435547	738.146240
1681.452148	836.364136
1680.467773	724.743164
1679.483398	885.213806
1678.499023	913.102234
1677.514648	1114.450195
1676.529297	919.897766
1675.543945	933.392090
1674.558594	1324.947021
1673.573242	1036.372314
1672.586914	1357.000854
1671.600586	1244.921509
1670.614258	1457.477783
1669.627930	1627.953247
1668.641602	1618.302612
1667.654297	1601.171021
1666.666992	1788.894165
1665.679688	1730.254272
1664.692383	1746.398804
1663.704102	1725.864136
1662.715820	1933.846680
1661.727539	2219.078613
1660.739258	1786.371826
1659.750977	1857.780518
1658.761719	2040.856689
1657.772461	1911.747070
1656.783203	2029.399048
1655.793945	1980.632202
1654.803711	1757.598389
1653.813477	1725.612305
1652.823242	1540.593750
1651.833008	1493.605103
1650.841797	1391.484375
1649.851563	1255.432373
1648.860352	1159.462280
1647.869141	1048.050171
1646.876953	1071.798828
1645.885742	903.063293
1644.893555	827.183777
1643.901367	516.678650
1642.908203	766.302368
1641.916016	649.287903
1640.922852	374.316040
1639.929688	477.041290
1638.936523	482.439667
1637.943359	279.813385
1636.949219	446.667725
1635.955078	244.717514
1634.960938	140.641876
1633.966797	63.232231
1632.971680	109.922707
1631.977539	19.912962
1630.982422	6.545719
1629.986328	109.251846
1628.991211	154.253952
1627.995117	-58.394768
1627.000000	-157.607346
1626.003906	-167.139175
1625.006836	-55.502792
1624.010742	-151.395615
1623.013672	73.605980
1622.016602	-66.563782
1621.019531	37.839920
1620.021484	236.929047
1619.024414	173.494705
1618.026367	115.498619
1617.028320	-18.440142
1616.029297	147.000137
1615.031250	-2.342644
1614.032227	-36.066929
1613.033203	85.085579
1612.034180	-32.302013
1611.035156	15.628828
1610.035156	0.744779
1609.035156	67.197403
1608.035156	141.574905
1607.035156	197.672577
1606.034180	282.633057
1605.033203	90.118477
1604.032227	185.679214
1603.031250	200.137177
1602.030273	-308.623169
1601.028320	-29.763245
1600.026367	-104.032066
1599.024414	10.023398
1598.022461	-163.485519
1597.019531	-300.301910
1596.016602	-131.324066
1595.013672	-166.168961
1594.010742	-185.316818
1593.007813	-241.010437
1592.003906	-147.870407
1591.000000	-46.947079
1589.996094	-149.622696
1588.992188	-98.340927
1587.987305	-94.054161
1586.983398	-92.405151
1585.978516	164.727081
1584.972656	252.274109
1583.967773	133.855286
1582.961914	187.410980
1581.956055	14.255005
1580.950195	281.272461
1579.944336	243.457916
1578.937500	-49.531330
1577.931641	230.146927
1576.924805	4.801987
1575.916992	411.680511
1574.910156	282.474945
1573.902344	111.631187
1572.894531	68.170387
1571.886719	211.792862
1570.878906	147.347488
1569.870117	282.897797
1568.862305	64.994324
1567.853516	205.485641
1566.843750	210.780197
1565.834961	67.983116
1564.825195	101.623238
1563.815430	26.139410
1562.805664	51.745441
1561.795898	30.523375
1560.785156	138.842194
1559.775391	88.827507
1558.764648	152.751389
1557.752930	94.703636
1556.742188	285.278687
1555.730469	58.560585
1554.718750	212.511536
1553.707031	102.133240
1552.695313	167.690155
1551.682617	150.239273
1550.670898	135.231720
1549.658203	70.914375
1548.644531	122.859222
1547.631836	151.349594
1546.618164	112.439323
1545.604492	256.911072
1544.590820	116.874733
1543.577148	155.013474
1542.562500	-135.109543
1541.547852	3.449479
1540.533203	69.477470
1539.518555	42.365974
1538.503906	-21.041264
1537.488281	-74.278175
1536.472656	29.706675
1535.457031	-44.507374
1534.441406	2.338790
1533.424805	-121.185616
1532.408203	56.756977
1531.391602	30.848755
1530.375000	244.395035
1529.358398	109.902374
1528.340820	26.790104
1527.323242	-10.118615
1526.305664	14.592177
1525.287109	90.582726
1524.269531	102.032486
1523.250977	144.161316
1522.232422	139.791641
1521.213867	-1.054755
1520.194336	4.523066
1519.175781	-62.050213
1518.156250	171.905807
1517.136719	133.220612
1516.116211	-77.752144
1515.096680	-42.243397
1514.076172	-68.565041
1513.055664	-177.204056
1512.034180	-34.446835
1511.013672	-58.718044
1509.992188	-108.818947
1508.970703	-71.861595
1507.949219	-73.561653
1506.927734	193.783218
1505.905273	-8.272198
1504.882813	-277.047089
1503.860352	-135.904343
1502.837891	25.504105
1501.815430	-7.976552
1500.791992	-249.032272
1499.768555	-90.770241
1498.745117	-132.384155
1497.720703	-51.320061
1496.697266	-141.855835
1495.672852	-22.771965
1494.648438	-6.190248
1493.623047	-158.532684
1492.598633	-160.130539
1491.573242	-74.993721
1490.547852	84.058434
1489.522461	58.959591
1488.497070	240.610245
1487.470703	87.510681
1486.444336	299.416534
1485.417969	398.785034
1484.391602	349.961182
1483.364258	502.569946
1482.336914	489.176147
1481.309570	503.710846
1480.282227	592.054321
1479.254883	560.420837
1478.226563	661.193726
1477.198242	800.024597
1476.169922	750.157104
1475.141602	909.049805
1474.112305	1037.189209
1473.083008	1124.426636
1472.053711	1221.699341
1471.024414	1395.169922
1469.995117	1499.765015
1468.964844	1672.881714
1467.934570	1566.069458
1466.904297	1868.579834
1465.874023	1802.255371
1464.842773	2208.590820
1463.811523	2108.994385
1462.780273	2265.945068
1461.749023	2171.289795
1460.717773	2317.839355
1459.685547	2441.383789
1458.653320	2458.189697
1457.621094	2457.151367
1456.587891	2516.923340
1455.555664	2561.397705
1454.522461	2618.454346
1453.489258	2670.354248
1452.455078	2886.939697
1451.421875	2700.398438
1450.387695	2972.524902
1449.353516	2844.196289
1448.319336	3012.228760
1447.285156	2967.424316
1446.250000	2925.114502
1445.214844	2984.035889
1444.179688	2956.850586
1443.144531	2820.845459
1442.108398	2467.298584
1441.072266	2556.477051
1440.036133	2463.533936
1439.000000	2494.483643
1437.963867	2320.673096
1436.926758	2232.822510
1435.889648	2094.468262
1434.852539	1695.994995
1433.814453	1625.966797
1432.777344	1480.235962
1431.739258	1162.899170
1430.701172	1108.168701
1429.663086	841.517090
1428.624023	988.688049
1427.584961	659.124084
1426.545898	589.437439
1425.506836	716.437378
1424.467773	525.819153
1423.427734	733.440735
1422.387695	615.992615
1421.347656	574.187378
1420.307617	310.814880
1419.266602	563.722473
1418.226563	446.532928
1417.184570	281.582062
1416.143555	227.469971
1415.102539	85.376030
1414.060547	61.582344
1413.018555	95.683105
1411.976563	69.481606
1410.934570	5.642446
1409.891602	240.912704
1408.848633	111.838409
1407.805664	90.891708
1406.762695	-2.812692
1405.718750	94.394302
1404.674805	23.440226
1403.630859	153.364502
1402.586914	87.588341
1401.542969	147.347412
1400.498047	91.770027
1399.453125	234.394547
1398.408203	199.038574
1397.363281	23.418097
1396.317383	218.827682
1395.271484	301.496643
1394.225586	-24.077866
1393.179688	-48.896767
1392.132813	39.046661
1391.086914	76.995934
1390.040039	-57.675156
1388.992188	-2.034739
1387.945313	126.245941
1386.897461	164.521652
1385.849609	-167.201111
1384.801758	-306.168671
1383.753906	-227.510193
1382.705078	-183.772034
1381.657227	-5.011695
1380.608398	3.915732
1379.558594	115.335381
1378.509766	-60.298340
1377.459961	-103.445412
1376.410156	45.719646
1375.360352	27.763664
1374.309570	-77.386429
1373.259766	-7.764909
1372.208984	59.449524
1371.158203	-90.135239
1370.106445	-65.060677
1369.055664	-97.169815
1368.003906	-188.940338
1366.952148	38.301411
1365.900391	-117.941574
1364.847656	-176.888062
1363.794922	142.703445
1362.742188	64.089729
1361.689453	62.783398
1360.636719	6.888790
1359.583008	140.171997
1358.529297	74.608978
1357.475586	302.575470
1356.420898	254.679642
1355.367188	70.280510
1354.312500	60.010788
1353.257813	233.702988
1352.203125	392.564636
1351.147461	233.686844
1350.091797	489.575378
1349.036133	440.238464
1347.980469	505.209656
1346.923828	592.618469
1345.868164	749.591614
1344.811523	728.102722
1343.754883	857.997437
1342.697266	960.714294
1341.640625	1051.153931
1340.583008	1079.758057
1339.524414	1271.973145
1338.466797	1072.984253
1337.409180	1144.105103
1336.350586	982.653625
1335.291992	908.041321
1334.232422	1058.766235
1333.173828	1174.949951
1332.114258	1132.939453
1331.054688	962.517395
1329.995117	878.843628
1328.934570	1032.625610
1327.875000	973.981628
1326.814453	1014.327881
1325.753906	1052.335083
1324.692383	1068.242188
1323.630859	1183.048706
1322.570313	1127.636963
1321.507813	1235.264160
1320.446289	1019.774475
1319.383789	1112.869019
1318.322266	1334.318359
1317.259766	1092.252930
1316.196289	1158.581665
1315.133789	1338.402222
1314.070313	1094.452271
1313.006836	1168.552490
1311.943359	1235.370850
1310.878906	1297.369629
1309.814453	1019.727417
1308.750977	1160.792236
1307.685547	1033.685425
1306.621094	1238.923096
1305.555664	1178.539551
1304.490234	1177.339600
1303.424805	1247.574951
1302.359375	1364.617310
1301.292969	1147.488159
1300.226563	1114.869873
1299.160156	1158.547974
1298.093750	1187.596313
1297.026367	1179.919678
1295.958984	1123.270752
1294.891602	1194.400024
1293.824219	1081.573608
1292.756836	1103.852539
1291.688477	640.568481
1290.620117	925.565491
1289.551758	842.781372
1288.482422	757.694702
1287.413086	819.800354
1286.343750	835.434570
1285.274414	699.290894
1284.205078	852.309998
1283.134766	843.758850
1282.064453	788.802673
1280.994141	795.158447
1279.923828	867.680664
1278.852539	778.801758
1277.781250	814.800659
1276.709961	899.783936
1275.637695	686.553162
1274.566406	876.815735
1273.494141	898.464172
1272.421875	1037.464355
1271.349609	990.843506
1270.276367	1066.434937
1269.203125	968.718933
1268.129883	1042.000122
1267.056641	1188.542969
1265.982422	1149.655762
1264.909180	1113.297974
1263.834961	1250.192505
1262.759766	1072.542480
1261.685547	960.858948
1260.610352	1163.705933
1259.535156	962.017944
1258.459961	1125.918823
1257.383789	1104.691650
1256.308594	1076.224854
1255.232422	1074.606201
1254.155273	1348.096313
1253.079102	1064.226074
1252.001953	1323.097900
1250.924805	1292.433350
1249.847656	1252.097168
1248.770508	1282.332275
1247.692383	1159.448486
1246.614258	978.327087
1245.536133	1365.899292
1244.458008	1090.137573
1243.378906	960.254150
1242.299805	1041.712036
1241.220703	1115.876221
1240.141602	1078.382202
1239.061523	941.438354
1237.981445	1204.874756
1236.901367	1012.212769
1235.821289	1122.775269
1234.740234	1184.813721
1233.659180	880.823242
1232.578125	969.564270
1231.497070	1026.774902
1230.415039	1088.810181
1229.333984	840.831360
1228.251953	888.354370
1227.168945	795.455139
1226.086914	702.591003
1225.003906	885.600098
1223.920898	792.742249
1222.837891	576.567993
1221.753906	524.904053
1220.669922	410.392151
1219.585938	240.324066
1218.501953	413.441864
1217.416992	248.241119
1216.333008	493.694122
1215.248047	425.090027
1214.162109	366.147461
1213.077148	476.160095
1211.991211	400.277435
1210.905273	625.975403
1209.819336	487.308655
1208.732422	724.871338
1207.646484	648.852051
1206.559570	731.919556
1205.471680	708.867737
1204.384766	377.372833
1203.296875	484.397308
1202.208984	391.430237
1201.121094	129.905365
1200.032227	265.646118
1198.944336	223.171036
1197.855469	24.255783
1196.765625	102.022476
1195.676758	30.574999
1194.586914	-55.330780
1193.497070	-198.958160
1192.407227	-97.429893
1191.316406	-137.788986
1190.226563	-50.871307
1189.135742	-60.138229
1188.044922	-143.917099
1186.953125	-189.317490
1185.861328	-35.550339
1184.769531	-145.901306
1183.677734	-25.956787
1182.585938	-153.211349
1181.493164	79.232056
1180.400391	102.896362
1179.307617	35.376923
1178.213867	116.386086
1177.120117	96.640457
1176.026367	239.706177
1174.932617	25.774435
1173.838867	130.301102
1172.744141	220.324463
1171.649414	233.629013
1170.554688	356.899261
1169.458984	152.282700
1168.364258	117.472382
1167.268555	13.235027
1166.171875	95.413193
1165.076172	155.944687
1163.979492	96.870239
1162.882813	75.944054
1161.786133	152.852829
1160.688477	303.645996
1159.590820	599.898438
1158.493164	394.673889
1157.395508	330.228607
1156.297852	642.657593
1155.199219	258.347961
1154.100586	396.352692
1153.000977	207.554855
1151.902344	266.632141
1150.802734	11.003397
1149.703125	-113.579544
1148.603516	-66.712738
1147.502930	-72.372849
1146.402344	81.380829
1145.301758	63.564648
1144.201172	57.544621
1143.099609	-39.001865
1141.999023	-88.038559
1140.896484	-108.633743
1139.794922	-60.375538
1138.692383	-142.999161
1137.590820	180.707367
1136.487305	88.331985
1135.384766	-49.245312
1134.281250	309.498413
1133.178711	216.821991
1132.074219	363.833801
1130.970703	354.026520
1129.866211	752.236877
1128.761719	853.615845
1127.657227	959.579712
1126.552734	721.554688
1125.447266	642.358887
1124.341797	842.765808
1123.236328	692.268066
1122.130859	536.990295
1121.024414	476.410492
1119.917969	612.293884
1118.811523	504.157776
1117.704102	504.835449
1116.596680	479.376709
1115.489258	406.505005
1114.381836	447.096130
1113.274414	662.556213
1112.166016	568.094360
1111.057617	338.840973
1109.949219	631.846924
1108.839844	603.296570
1107.730469	577.020081
1106.621094	586.079102
1105.511719	875.994263
1104.401367	719.546448
1103.291016	886.381775
1102.180664	1031.811890
1101.070313	948.272766
1099.958984	961.363403
1098.847656	823.458801
1097.736328	909.463684
1096.625000	1002.409729
1095.512695	996.260132
1094.400391	928.780884
1093.288086	929.544800
1092.174805	1045.589233
1091.062500	952.000305
1089.949219	773.643066
1088.835938	698.815369
1087.721680	732.146240
1086.607422	1009.975586
1085.493164	960.774963
1084.378906	958.538147
1083.263672	939.772949
1082.149414	949.149780
1081.034180	885.624695
1079.917969	906.603760
1078.802734	812.462769
1077.686523	814.543396
1076.570313	685.131714
1075.453125	569.791016
1074.336914	707.812622
1073.219727	810.527222
1072.101563	598.928894
1070.984375	504.598358
1069.866211	445.411011
1068.748047	662.702271
1067.629883	497.994720
1066.511719	710.401794
1065.392578	812.608704
1064.273438	584.642517
1063.154297	536.964294
1062.034180	648.383362
1060.914063	572.564453
1059.793945	625.390747
1058.673828	551.893677
1057.552734	291.372803
1056.431641	309.083893
1055.310547	324.429626
1054.189453	634.109558
1053.067383	273.290283
1051.945313	365.635040
1050.823242	488.276031
1049.701172	260.745850
1048.578125	247.987534
1047.455078	349.544189
1046.332031	126.847923
1045.208008	184.070282
1044.083984	210.961441
1042.959961	118.975967
1041.835938	162.194366
1040.710938	249.659393
1039.585938	281.195435
1038.460938	326.704315
1037.335938	232.523438
1036.209961	336.239532
1035.083984	409.678955
1033.958008	566.861633
1032.832031	554.205078
1031.705078	460.185822
1030.578125	356.943512
1029.451172	332.809662
1028.323242	336.601776
1027.195313	203.359787
1026.067383	49.316563
1024.939453	-209.108505
1023.810547	-225.924957
1022.682617	-10.569421
1021.552734	-129.436447
1020.423828	-201.785934
1019.293945	-232.303177
1018.164063	-244.196655
1017.034180	-119.237473
1015.904297	-22.088369
1014.773438	44.949516
1013.642578	107.391037
1012.511719	213.881058
1011.379883	359.755310
1010.248047	183.829163
1009.116211	246.468170
1007.984375	621.558350
1006.851563	899.378967
1005.718750	1505.601563
1004.585938	2185.625732
1003.452148	2911.653809
1002.319336	2555.713379
1001.185547	1881.129883
1000.050781	985.159485
998.916992	491.610565
997.782227	374.788422
996.647461	288.135254
995.512695	81.603180
994.376953	156.794510
993.241211	56.721371
992.105469	72.131737
990.969727	87.646622
989.833008	133.232849
988.696289	33.703785
987.559570	10.383480
986.421875	-68.104767
985.284180	33.222916
984.146484	-1.236287
983.008789	-79.298111
981.870117	-118.072357
980.731445	8.981908
979.592773	62.486340
978.454102	-113.908157
977.314453	107.726067
976.174805	251.225235
975.035156	38.534081
973.894531	-26.858950
972.754883	126.173981
971.613281	265.485413
970.472656	113.247772
969.331055	101.262222
968.190430	-135.500809
967.047852	220.013763
965.906250	277.272552
964.763672	387.402771
963.621094	215.582581
962.478516	222.810989
961.334961	253.103714
960.192383	294.995483
959.048828	217.889008
957.904297	28.742470
956.759766	263.460510
955.616211	134.226517
954.470703	275.281006
953.326172	320.321136
952.180664	269.414032
951.035156	243.848175
949.889648	268.757782
948.743164	113.214218
947.596680	236.739853
946.450195	157.002869
945.303711	148.281815
944.156250	315.587891
943.008789	298.022736
941.861328	536.306152
940.713867	197.212494
939.565430	394.658630
938.416992	224.892914
937.267578	447.651642
936.119141	478.931549
934.969727	464.766968
933.820313	507.747314
932.669922	309.342621
931.520508	131.693771
930.370117	141.044067
929.218750	401.015442
928.068359	23.628683
926.916992	-53.005108
925.765625	159.525360
924.613281	185.580399
923.461914	123.083748
922.309570	106.249962
921.156250	-142.282791
920.003906	-4.193274
918.850586	140.804001
917.697266	-95.739380
916.543945	17.722347
915.389648	20.031563
914.235352	-50.150349
913.081055	43.251530
911.926758	-94.671333
910.771484	-78.128998
909.616211	-75.055519
908.460938	16.585737
907.304688	-351.822327
906.148438	-264.402710
904.992188	-83.990082
903.835938	-261.419067
902.678711	-139.692230
901.521484	-29.207695
900.364258	-163.104950
899.206055	-61.447880
898.047852	-93.194664
896.889648	-63.725174
895.731445	-108.769890
894.572266	-115.227417
893.413086	52.487396
892.253906	236.062866
891.094727	76.260529
889.934570	90.578491
888.774414	30.485115
887.613281	234.685654
886.453125	-73.477394
885.291992	45.119698
884.130859	-52.816959
882.968750	117.810661
881.807617	263.648895
880.645508	229.165756
879.482422	289.465424
878.320313	138.006134
877.157227	448.554138
875.994141	337.856689
874.830078	42.655727
873.666016	249.713898
872.501953	236.181808
871.337891	33.717880
870.173828	137.380875
869.008789	99.378677
867.843750	160.404190
866.677734	246.204407
865.512695	174.693878
864.346680	208.895813
863.179688	234.160980
862.013672	304.384033
860.846680	379.124573
859.679688	447.146271
858.511719	290.754913
857.344727	459.830139
856.176758	478.573364
855.008789	564.629944
853.839844	637.236389
852.670898	566.372009
851.501953	284.901855
850.333008	471.885498
849.163086	365.358368
847.993164	294.736115
846.823242	264.468872
845.652344	214.092133
844.482422	80.939049
843.311523	86.587494
842.139648	134.749374
840.968750	53.173870
839.796875	38.720146
838.624023	15.337412
837.452148	222.138184
836.279297	82.527550
835.106445	186.451462
833.933594	261.279114
832.759766	179.774597
831.585938	214.360535
830.412109	193.118088
829.238281	194.171463
828.063477	297.809174
826.888672	309.936432
825.712891	355.473541
824.538086	115.636322
823.362305	190.094284
822.186523	104.063461
821.009766	180.638031
819.833008	76.752884
818.656250	70.827469
817.479492	-171.083008
816.301758	-3.472269
815.124023	-29.550566
813.946289	-129.076019
812.768555	140.522430
811.589844	49.781284
810.411133	-167.674316
809.232422	101.553978
808.052734	-18.189692
806.873047	-222.348221
805.693359	-188.884415
804.512695	50.957981
803.332031	-73.387581
802.151367	-106.775322
800.970703	-138.008575
799.789063	-124.944405
798.608398	-353.671143
797.425781	-227.663193
796.244141	-119.536743
795.061523	-281.874512
793.878906	-244.847443
792.696289	-130.408707
791.512695	14.889318
790.329102	106.896729
789.145508	143.438873
787.960938	-25.904768
786.777344	238.315903
785.591797	152.887711
784.407227	421.178040
783.221680	99.022362
782.037109	121.689163
780.850586	349.744904
779.665039	286.000732
778.478516	131.645309
777.291992	178.192719
776.105469	149.566940
774.917969	158.380798
773.730469	-18.245672
772.542969	36.734852
771.354492	270.232117
770.166016	-69.736809
768.977539	128.216522
767.789063	94.583153
766.599609	-95.557137
765.410156	126.217712
764.220703	160.606110
763.030273	177.278702
761.840820	317.118652
760.650391	421.597931
759.458984	391.735474
758.267578	416.794250
757.076172	413.169525
755.884766	473.226440
754.693359	357.328217
753.500977	300.746368
752.308594	347.377441
751.115234	281.893433
749.922852	306.403412
748.729492	194.715942
747.535156	372.755219
746.341797	228.059723
745.147461	335.678131
743.953125	164.622421
742.757813	232.621368
741.563477	149.259109
740.368164	28.628254
739.171875	43.874344
737.976563	197.090744
736.780273	36.980438
735.583984	28.006392
734.386719	154.742432
733.189453	-20.663689
731.992188	175.992676
730.794922	219.390854
729.596680	238.690765
728.399414	233.911484
727.200195	301.270782
726.001953	193.732147
724.802734	348.464478
723.603516	400.443207
722.404297	312.614502
721.204102	227.020370
720.003906	549.723206
718.803711	328.816742
717.603516	647.012817
716.402344	415.322266
715.201172	393.151215
713.999023	59.200943
712.797852	187.612640
711.595703	333.440308
710.393555	102.267555
709.190430	123.960747
707.987305	25.902218
706.784180	17.219593
705.581055	-45.826756
704.376953	-23.897932
703.172852	211.329361
701.968750	279.001984
700.763672	-16.501305
699.559570	110.046951
698.353516	221.399826
697.148438	-14.972280
695.942383	-94.697922
694.736328	-135.199203
693.530273	-64.827339
692.324219	-113.826271
691.117188	-247.372574
689.910156	-285.267303
688.702148	-182.004730
687.494141	-35.306377
686.286133	61.536762
685.078125	-90.929626
683.870117	-48.119106
682.661133	35.952641
681.452148	-157.271729
680.242188	-90.342529
679.032227	106.601982
677.822266	-123.017456
676.612305	80.529091
675.401367	-70.869461
674.191406	46.203159
672.979492	18.374926
671.768555	87.967957
670.556641	-32.669109
669.344727	97.597885
668.132813	245.167572
666.919922	116.158417
665.707031	194.659821
664.494141	178.149796
663.281250	64.528618
662.067383	9.293406
660.853516	107.356102
659.639648	-55.696503
658.424805	-46.069466
657.209961	123.160637
655.995117	141.364532
654.779297	196.195236
653.563477	26.818905
652.347656	-69.261383
651.131836	-40.406693
649.915039	-130.094589
648.698242	29.951950
647.481445	-8.242271
646.264648	9.415934
645.046875	272.230804
643.829102	151.824295
642.610352	392.628052
641.392578	310.557190
640.173828	359.434357
638.955078	-39.031776
637.735352	320.944305
636.515625	-22.067617
635.295898	94.377457
634.076172	62.229000
632.855469	-133.468399
631.634766	5.321278
630.414063	98.511971
629.192383	-4.077114
627.971680	-120.034698
626.749023	44.391491
625.527344	223.122391
624.304688	251.062546
623.082031	421.851746
621.859375	261.866882
620.636719	315.340454
619.413086	288.692444
618.189453	19.215591
616.964844	104.208115
615.741211	59.745731
614.516602	-0.760932
613.291016	-23.890188
612.066406	-16.129210
610.840820	184.907761
609.615234	12.580959
608.388672	56.888683
607.163086	-86.175987
605.936523	-81.222359
604.708984	-28.806747
