# Supplementary material for: Raman spectroscopy accurately differentiates mucosal healing from non-healing and biochemical changes following biological therapy in inflammatory bowel disease
Source: PLoS One. 2021 Jun 2;16(6):e0252210. doi: 10.1371/journal.pone.0252210 (PMC8172032; doi:10.1371/journal.pone.0252210)
Supplement: S8 Dataset — (ZIP) [file pone.0252210.s010.zip › Pre biologic CD/OC021 pre treatment-2 _BL sub and CR removed_73__X_-8293.72__Y_63711.6__Z_-14.0345__Time_838.txt]

1714.793945	353.444946
1713.817383	125.132996
1712.840820	68.075981
1711.864258	-158.565613
1710.886719	128.867126
1709.909180	171.516327
1708.931641	-73.362381
1707.953125	-254.705475
1706.975586	-77.805779
1705.997070	15.057041
1705.018555	-59.021423
1704.040039	-16.223667
1703.060547	-279.553101
1702.081055	-131.728821
1701.101563	-105.369583
1700.122070	0.149519
1699.142578	99.185272
1698.162109	-129.115829
1697.181641	-35.085670
1696.201172	-49.148502
1695.220703	87.854866
1694.239258	-86.283836
1693.257813	130.901642
1692.276367	77.086304
1691.294922	336.910339
1690.313477	315.107208
1689.331055	406.616943
1688.348633	347.338165
1687.366211	507.987762
1686.383789	483.177582
1685.400391	302.287689
1684.416992	426.427765
1683.433594	756.796631
1682.450195	608.713562
1681.465820	805.278381
1680.482422	664.750732
1679.498047	844.712585
1678.512695	908.507263
1677.528320	1015.877319
1676.542969	1025.739990
1675.558594	1326.452759
1674.572266	1258.358276
1673.586914	1451.734497
1672.601563	1369.536865
1671.615234	1351.996338
1670.628906	1858.621582
1669.642578	1962.179321
1668.655273	1527.486816
1667.668945	1991.049805
1666.681641	1937.634521
1665.694336	1826.623779
1664.706055	1992.275635
1663.718750	2121.455078
1662.730469	2208.834717
1661.742188	2323.366943
1660.753906	2184.066895
1659.764648	2162.053955
1658.775391	2302.284180
1657.787109	2469.560059
1656.796875	2163.320068
1655.807617	2098.727539
1654.818359	2317.942627
1653.828125	2206.799072
1652.837891	2061.836670
1651.846680	1830.149902
1650.856445	1763.032715
1649.865234	1548.351196
1648.874023	1223.204590
1647.882813	1152.362549
1646.891602	1076.701538
1645.899414	930.160767
1644.907227	810.500549
1643.915039	957.974915
1642.922852	704.491455
1641.930664	662.629822
1640.937500	499.749268
1639.944336	471.822144
1638.951172	454.781311
1637.957031	113.701431
1636.963867	527.092285
1635.969727	460.857422
1634.975586	207.818192
1633.981445	223.889954
1632.986328	124.299194
1631.991211	167.200089
1630.996094	10.200955
1630.000977	100.928917
1629.005859	91.810104
1628.009766	22.367901
1627.013672	-138.937988
1626.017578	-129.047073
1625.021484	28.250740
1624.024414	35.779049
1623.028320	35.557995
1622.031250	19.698792
1621.033203	216.771027
1620.036133	169.587616
1619.038086	46.370342
1618.041016	49.319771
1617.041992	-23.770504
1616.043945	71.199883
1615.045898	263.272583
1614.046875	17.243559
1613.047852	222.460968
1612.048828	26.452637
1611.048828	84.845200
1610.049805	-74.301987
1609.049805	31.290455
1608.049805	32.053295
1607.048828	255.448822
1606.048828	250.916809
1605.047852	86.670891
1604.046875	158.048676
1603.045898	166.559891
1602.044922	52.064011
1601.042969	-33.650745
1600.041016	50.612343
1599.039063	72.031548
1598.037109	-16.410997
1597.034180	-198.968704
1596.031250	-310.971466
1595.028320	-281.935699
1594.025391	-59.723469
1593.022461	36.962536
1592.018555	-198.045883
1591.014648	-299.937836
1590.010742	-320.995758
1589.006836	-188.224533
1588.001953	-66.061752
1586.997070	35.065075
1585.992188	96.913162
1584.987305	179.458603
1583.982422	126.313339
1582.976563	226.781952
1581.970703	-55.876263
1580.964844	72.948082
1579.958984	58.350845
1578.952148	210.219498
1577.945313	390.495056
1576.938477	333.727783
1575.931641	-118.633423
1574.924805	159.943420
1573.916992	344.607269
1572.909180	133.818085
1571.901367	198.482178
1570.893555	29.039225
1569.884766	194.665298
1568.876953	35.317738
1567.868164	-35.846912
1566.858398	-11.101021
1565.849609	-100.782715
1564.839844	-97.186447
1563.830078	-0.371220
1562.820313	116.956978
1561.810547	70.621559
1560.799805	37.065422
1559.790039	-87.422646
1558.779297	-118.752083
1557.767578	-46.616276
1556.756836	105.605125
1555.745117	-185.428894
1554.733398	-25.903646
1553.721680	-1.307437
1552.709961	-46.834557
1551.697266	10.965699
1550.685547	16.776224
1549.672852	105.148636
1548.659180	12.195992
1547.646484	14.754064
1546.632813	242.020935
1545.619141	334.553192
1544.605469	-59.036148
1543.591797	-62.521626
1542.577148	-197.981995
1541.562500	-15.932755
1540.547852	-110.474419
1539.533203	9.075795
1538.518555	-13.604154
1537.502930	28.006914
1536.487305	-188.614838
1535.471680	105.352325
1534.456055	4.411864
1533.439453	-161.172424
1532.422852	23.664625
1531.406250	27.800705
1530.389648	-4.357137
1529.373047	-0.653738
1528.355469	38.877136
1527.337891	353.695587
1526.320313	161.003815
1525.302734	91.724861
1524.284180	295.021637
1523.265625	78.657074
1522.247070	235.145172
1521.228516	275.630829
1520.208984	45.910248
1519.190430	88.571922
1518.170898	-41.193649
1517.151367	-60.623016
1516.130859	73.873421
1515.111328	179.872223
1514.090820	-4.551675
1513.070313	229.368103
1512.049805	29.215450
1511.028320	165.106628
1510.006836	49.314568
1508.986328	53.953812
1507.963867	119.919258
1506.942383	72.867966
1505.919922	115.355766
1504.898438	-65.313072
1503.875977	-207.668274
1502.852539	-216.946350
1501.830078	-372.372223
1500.806641	189.068481
1499.783203	-25.626514
1498.759766	130.739548
1497.736328	-94.427582
1496.711914	135.730789
1495.687500	15.186842
1494.663086	35.189198
1493.638672	-47.250774
1492.613281	46.556232
1491.587891	204.062607
1490.563477	-11.694715
1489.537109	94.344299
1488.511719	238.520554
1487.485352	321.186798
1486.458984	278.577515
1485.432617	151.616394
1484.406250	657.454712
1483.379883	468.963440
1482.352539	527.835815
1481.325195	499.845154
1480.297852	609.427917
1479.269531	586.263428
1478.241211	705.716125
1477.213867	717.998596
1476.184570	867.693115
1475.156250	1093.643311
1474.127930	1380.505981
1473.098633	1297.958008
1472.069336	1597.155518
1471.040039	1613.646484
1470.009766	1472.264771
1468.979492	1704.787109
1467.950195	1937.141846
1466.918945	2181.983154
1465.888672	2365.643555
1464.857422	2376.296875
1463.827148	2775.670166
1462.795898	2633.646240
1461.763672	2844.647949
1460.732422	2865.054932
1459.700195	3263.663574
1458.667969	3111.214355
1457.635742	3319.143799
1456.603516	3199.617432
1455.570313	2965.916504
1454.537109	3280.084229
1453.503906	3348.112305
1452.470703	3461.698975
1451.436523	3344.531738
1450.403320	3483.333008
1449.369141	3439.611328
1448.333984	3828.987061
1447.299805	3638.272217
1446.264648	3895.731445
1445.230469	3856.915283
1444.194336	3405.539795
1443.159180	3556.559082
1442.124023	3403.936035
1441.087891	3155.242676
1440.051758	3033.079346
1439.015625	3080.345459
1437.978516	3059.327881
1436.941406	2692.124756
1435.904297	2840.481445
1434.867188	2160.283936
1433.830078	1952.636475
1432.791992	1835.963013
1431.754883	1641.128174
1430.715820	1433.736938
1429.677734	1165.922852
1428.639648	1067.269653
1427.600586	908.136658
1426.561523	847.447754
1425.522461	764.131653
1424.482422	615.335815
1423.443359	821.983948
1422.403320	975.658142
1421.363281	494.554535
1420.322266	575.279663
1419.282227	651.008606
1418.241211	462.426483
1417.200195	445.122559
1416.159180	604.022400
1415.117188	294.984772
1414.076172	343.313873
1413.034180	215.652298
1411.992188	417.457123
1410.949219	300.015991
1409.907227	-13.289438
1408.864258	238.897781
1407.821289	156.976685
1406.777344	361.451996
1405.734375	297.289429
1404.690430	230.715775
1403.646484	179.320938
1402.602539	148.118027
1401.557617	124.531982
1400.513672	163.778458
1399.468750	82.727547
1398.423828	209.901215
1397.377930	174.184647
1396.333008	316.536652
1395.287109	58.048820
1394.241211	142.956345
1393.195313	82.690971
1392.148438	-257.877319
1391.101563	-142.582062
1390.054688	-39.727039
1389.007813	-84.423615
1387.960938	166.221680
1386.913086	-290.951996
1385.865234	-160.158829
1384.817383	-161.792633
1383.769531	-273.273560
1382.720703	17.750671
1381.671875	11.470418
1380.623047	2.831610
1379.574219	-18.148573
1378.524414	25.923557
1377.475586	-189.479843
1376.425781	-65.237892
1375.375977	29.154146
1374.325195	33.829636
1373.274414	-26.194355
1372.224609	-145.876007
1371.172852	-45.991970
1370.122070	51.525906
1369.070313	114.252426
1368.019531	-7.246572
1366.967773	8.451895
1365.915039	-289.504181
1364.863281	-136.491455
1363.810547	51.451008
1362.757813	-34.290562
1361.705078	-60.117634
1360.651367	26.166134
1359.598633	60.358128
1358.544922	124.528038
1357.491211	81.934158
1356.436523	-22.627073
1355.382813	56.929329
1354.328125	504.312866
1353.273438	156.804413
1352.217773	472.679443
1351.163086	592.451172
1350.107422	416.931732
1349.051758	499.766479
1347.996094	624.918640
1346.939453	735.295105
1345.883789	801.163086
1344.827148	1092.812744
1343.769531	1183.690063
1342.712891	1425.908691
1341.655273	1234.521484
1340.598633	1137.547729
1339.540039	1288.469971
1338.482422	1194.340698
1337.423828	1412.381836
1336.366211	1308.712524
1335.307617	1319.096436
1334.248047	1250.461426
1333.189453	1204.302734
1332.129883	1328.984375
1331.070313	1270.802368
1330.010742	1217.764160
1328.950195	1100.651733
1327.890625	924.464294
1326.830078	1163.569214
1325.768555	1007.532837
1324.708008	1293.780884
1323.646484	1306.013672
1322.585938	1135.755737
1321.523438	948.452637
1320.461914	1282.014893
1319.400391	1398.523926
1318.337891	1404.159424
1317.275391	1577.629150
1316.211914	1526.849243
1315.149414	1284.021484
1314.085938	1322.366455
1313.022461	1321.440308
1311.958984	1557.132568
1310.894531	1445.661133
1309.831055	1482.124390
1308.766602	1457.189453
1307.701172	1708.042969
1306.636719	1730.132080
1305.571289	1516.218506
1304.505859	1526.350952
1303.440430	1620.229492
1302.375000	1510.188599
1301.308594	1555.175293
1300.242188	1558.521362
1299.175781	1404.791504
1298.109375	1580.392456
1297.041992	2013.890991
1295.975586	1546.356079
1294.908203	1587.243164
1293.839844	1159.545166
1292.772461	1414.226685
1291.704102	1399.116699
1290.635742	1246.816895
1289.567383	1114.333252
1288.498047	1124.211792
1287.428711	1087.655029
1286.360352	1227.659912
1285.290039	1076.218506
1284.220703	1169.883789
1283.150391	1057.947754
1282.080078	1244.848389
1281.009766	1265.355225
1279.939453	1224.796387
1278.868164	1240.640503
1277.796875	1205.227661
1276.725586	1140.600586
1275.654297	1347.487671
1274.582031	1527.506348
1273.509766	1585.363281
1272.437500	1364.773193
1271.365234	1691.546143
1270.291992	1683.698608
1269.218750	1363.424805
1268.145508	1475.460938
1267.072266	1650.997925
1265.999023	1550.826538
1264.924805	1623.992676
1263.850586	1514.291748
1262.776367	1687.580811
1261.701172	1702.415649
1260.625977	1566.208618
1259.550781	1776.166138
1258.475586	1679.137695
1257.400391	1665.040527
1256.324219	1497.604736
1255.248047	1693.076294
1254.171875	1613.471924
1253.094727	1241.936157
1252.018555	1873.044312
1250.941406	1562.550049
1249.864258	1614.614990
1248.786133	1661.850220
1247.708008	1590.000977
1246.630859	1491.500000
1245.551758	1589.906616
1244.473633	1423.521729
1243.394531	1553.562500
1242.316406	1562.173828
1241.236328	1264.931152
1240.157227	1416.877075
1239.077148	1333.408813
1237.998047	1575.100586
1236.917969	1372.840088
1235.836914	1367.120728
1234.756836	1409.913330
1233.675781	1316.970581
1232.594727	1531.855957
1231.512695	1264.514771
1230.431641	1220.155762
1229.349609	1057.161011
1228.267578	1274.382690
1227.185547	896.017456
1226.102539	992.178894
1225.019531	875.369568
1223.936523	683.618225
1222.853516	847.475159
1221.769531	438.180969
1220.686523	481.129852
1219.602539	437.037964
1218.517578	390.535583
1217.433594	488.987793
1216.348633	324.106720
1215.263672	661.557129
1214.178711	554.608093
1213.092773	515.265747
1212.007813	507.282196
1210.921875	627.142822
1209.834961	877.171387
1208.749023	664.028381
1207.662109	802.954834
1206.575195	705.549561
1205.488281	714.183167
1204.400391	611.936035
1203.313477	569.908447
1202.225586	431.515167
1201.136719	384.628845
1200.048828	128.275864
1198.959961	367.773132
1197.871094	438.668945
1196.782227	131.783493
1195.692383	-88.443787
1194.603516	145.832458
1193.513672	4.901383
1192.423828	-78.348495
1191.333008	-190.468109
1190.242188	-120.023827
1189.151367	53.595707
1188.060547	-106.730530
1186.969727	-58.189945
1185.877930	-163.370789
1184.786133	-263.788177
1183.694336	-201.098190
1182.601563	-152.914612
1181.509766	358.004395
1180.416992	125.343124
1179.323242	137.195435
1178.230469	170.518524
1177.136719	67.160408
1176.042969	145.806015
1174.949219	118.942131
1173.854492	178.186996
1172.760742	105.645294
1171.666016	377.668304
1170.570313	12.984803
1169.475586	270.342743
1168.379883	238.083176
1167.284180	-38.170517
1166.188477	-89.691040
1165.091797	57.074947
1163.996094	151.097198
1162.899414	123.120285
1161.801758	262.232666
1160.705078	315.203644
1159.607422	220.013657
1158.509766	370.593781
1157.412109	382.581818
1156.313477	523.272766
1155.215820	439.569946
1154.117188	336.703003
1153.017578	412.569244
1151.918945	342.879395
1150.819336	258.794189
1149.719727	112.675613
1148.620117	228.521103
1147.519531	-15.421679
1146.418945	-142.712204
1145.318359	-15.372424
1144.217773	4.689054
1143.116211	-15.838994
1142.014648	18.224821
1140.913086	-21.580723
1139.811523	43.119133
1138.708984	-6.448036
1137.606445	31.811888
1136.503906	-25.118780
1135.401367	195.785294
1134.297852	-27.674379
1133.194336	399.442657
1132.090820	273.107208
1130.987305	505.081055
1129.882813	516.138184
1128.778320	738.196167
1127.673828	786.882202
1126.569336	1089.138062
1125.463867	1127.973755
1124.358398	898.830872
1123.252930	757.340820
1122.146484	682.110962
1121.041016	722.853638
1119.934570	732.658264
1118.828125	732.861755
1117.720703	486.768616
1116.613281	564.856812
1115.505859	604.931824
1114.398438	533.689697
1113.291016	476.547333
1112.182617	641.535461
1111.074219	638.503906
1109.964844	727.508606
1108.856445	582.458069
1107.747070	810.555115
1106.637695	811.720398
1105.528320	758.463013
1104.417969	754.674438
1103.307617	941.928345
1102.197266	1110.104858
1101.086914	1176.660278
1099.975586	1202.972656
1098.864258	1222.090332
1097.752930	1160.942871
1096.641602	1236.402466
1095.529297	1163.274780
1094.416992	1092.431152
1093.304688	1066.263794
1092.191406	1209.523315
1091.079102	1216.092529
1089.965820	871.886780
1088.852539	1417.143433
1087.738281	971.694885
1086.624023	947.337219
1085.509766	1021.652588
1084.395508	1206.328369
1083.280273	1174.603027
1082.166016	992.435242
1081.050781	944.159485
1079.934570	1217.572388
1078.819336	1075.182129
1077.703125	876.428162
1076.586914	820.857666
1075.469727	931.826111
1074.353516	927.732727
1073.236328	839.128052
1072.119141	584.014771
1071.000977	741.539246
1069.882813	863.774658
1068.765625	915.604675
1067.646484	639.362366
1066.528320	585.702087
1065.409180	979.250183
1064.290039	674.931763
1063.170898	791.999329
1062.050781	667.941040
1060.930664	852.701721
1059.810547	850.227295
1058.690430	910.852539
1057.569336	695.542236
1056.449219	545.753845
1055.327148	674.057800
1054.206055	353.735016
1053.083984	540.366455
1051.961914	642.825073
1050.839844	714.869507
1049.717773	520.785828
1048.594727	646.458801
1047.471680	349.800415
1046.348633	421.794128
1045.224609	722.264160
1044.101563	409.465332
1042.976563	397.464203
1041.852539	453.063446
1040.728516	699.683105
1039.603516	454.731445
1038.478516	291.409760
1037.352539	344.686951
1036.227539	532.968201
1035.101563	539.668884
1033.974609	497.526550
1032.848633	695.016479
1031.721680	650.595337
1030.594727	734.098938
1029.467773	452.682739
1028.340820	273.685699
1027.212891	382.891602
1026.084961	231.950668
1024.956055	376.039307
1023.828125	-71.891212
1022.699219	46.780506
1021.570313	-3.942063
1020.440430	-26.745485
1019.311523	-230.380219
1018.181641	-208.923553
1017.050781	164.985138
1015.920898	-3.572963
1014.790039	-202.108368
1013.659180	229.696335
1012.528320	165.711349
1011.396484	507.082642
1010.265625	445.558533
1009.132813	372.567322
1008.000977	542.696350
1006.868164	844.709656
1005.736328	1068.053955
1004.602539	2005.935913
1003.469727	3211.685791
1002.335938	3221.986328
1001.202148	2693.970215
1000.068359	1900.632568
998.933594	973.811462
997.799805	493.239227
996.665039	479.367035
995.529297	433.309326
994.394531	191.266281
993.258789	-9.007520
992.123047	284.551178
990.986328	45.421917
989.849609	27.870787
988.712891	-88.634842
987.576172	20.891884
986.439453	-210.448914
985.301758	164.236893
984.164063	55.321976
983.025391	-5.039564
981.887695	-138.859741
980.749023	-339.191986
979.610352	-19.324505
978.470703	-88.157448
977.332031	-223.465881
976.192383	154.135269
975.051758	95.021576
973.912109	-74.180740
972.771484	64.722801
971.630859	38.368404
970.490234	-42.898312
969.348633	110.222626
968.207031	164.767197
967.065430	256.190247
965.923828	203.231720
964.781250	111.496735
963.638672	-46.499111
962.496094	27.323803
961.352539	431.356110
960.208984	324.403748
959.065430	121.485634
957.921875	88.354988
956.777344	321.065063
955.632813	-11.588958
954.488281	555.612793
953.343750	170.849167
952.198242	298.917938
951.052734	246.455185
949.907227	274.260590
948.760742	359.415619
947.614258	216.192276
946.467773	164.651794
945.321289	83.654137
944.173828	359.205078
943.026367	89.110771
941.878906	369.531799
940.730469	189.009445
939.582031	211.872559
938.433594	399.193604
937.285156	812.439514
936.135742	302.238007
934.987305	426.236328
933.836914	422.769012
932.687500	469.653687
931.537109	225.148285
930.386719	297.552216
929.236328	26.322186
928.084961	-137.567596
926.934570	19.739914
925.783203	143.062759
924.630859	-13.249531
923.478516	21.766949
922.327148	0.141702
921.173828	87.863075
920.021484	16.669445
918.868164	159.310318
917.714844	36.322540
916.561523	-109.105591
915.407227	25.028702
914.252930	132.072037
913.098633	-309.932037
911.944336	-220.590408
910.789063	-19.927263
909.633789	-0.579393
908.478516	-112.538696
907.322266	-278.639557
906.166016	-233.697296
905.009766	-66.227440
903.853516	-252.005371
902.696289	-118.177628
901.539063	-11.388563
900.381836	-162.501678
899.223633	26.108261
898.065430	-156.229218
896.907227	143.503067
895.749023	151.554596
894.589844	150.748230
893.430664	-105.298332
892.271484	-6.253768
891.112305	221.697586
889.952148	104.132782
888.791992	-159.991486
887.630859	113.515259
886.470703	150.046600
885.309570	28.765736
884.148438	169.407822
882.986328	111.659714
881.825195	216.442993
880.663086	100.394318
879.500000	169.379852
878.337891	427.755829
877.174805	271.624268
876.011719	338.687775
874.847656	128.887573
873.684570	351.553345
872.520508	169.112000
871.355469	214.163681
870.191406	187.310760
869.026367	138.105621
867.861328	320.642334
866.695313	174.987457
865.530273	425.066620
864.364258	587.503113
863.197266	338.859467
862.031250	270.094086
860.864258	466.418335
859.697266	698.652039
858.530273	434.851624
857.362305	537.005676
856.194336	883.703247
855.026367	1030.697876
853.857422	1018.497803
852.688477	701.490662
851.519531	940.500183
850.350586	809.738892
849.180664	701.498291
848.010742	640.380493
846.840820	639.785461
845.670898	534.013489
844.500000	307.477203
843.329102	311.534454
842.157227	259.693573
840.986328	335.360168
839.814453	276.858093
838.642578	84.271660
837.469727	356.628784
836.296875	50.175900
835.124023	250.924210
833.951172	440.400543
832.777344	357.394470
831.603516	511.015808
830.429688	490.473083
829.255859	559.156433
828.081055	746.003845
826.906250	495.636993
825.731445	443.774261
824.555664	409.732483
823.379883	282.061249
822.204102	281.387238
821.027344	144.794754
819.851563	57.184685
818.674805	185.517014
817.497070	91.144936
816.320313	-81.153267
815.142578	6.859513
813.963867	-54.268101
812.786133	-108.792419
811.607422	-3.300824
810.428711	279.860931
809.250000	-10.523680
808.070313	7.939986
806.890625	-113.636337
805.710938	-128.679932
804.531250	-19.504717
803.350586	-59.196606
802.169922	-256.535767
800.988281	-192.117966
799.807617	-147.827560
798.625977	-159.110626
797.444336	-66.328644
796.261719	-22.475861
795.079102	-87.358650
793.896484	11.582886
792.713867	-208.593201
791.530273	-114.379303
790.346680	327.200317
789.163086	376.682587
787.979492	397.221619
786.794922	214.086700
785.610352	457.729126
784.425781	521.996765
783.240234	471.129578
782.054688	592.511230
780.869141	492.716492
779.682617	381.766541
778.496094	361.250916
777.309570	353.826843
776.123047	302.089203
774.935547	179.590347
773.748047	83.458031
772.560547	-76.769112
771.373047	250.295380
770.184570	219.854202
768.996094	41.567528
767.806641	96.802147
766.618164	275.219513
765.428711	45.873482
764.239258	259.120728
763.048828	373.023376
761.858398	321.612488
760.667969	177.629379
759.477539	372.374115
758.286133	357.899170
757.094727	426.834412
755.903320	757.210876
754.710938	630.069397
753.518555	443.493835
752.326172	421.629028
751.133789	346.905029
749.940430	344.534729
748.747070	370.558228
747.553711	517.146423
746.359375	509.910645
745.166016	710.963379
743.970703	380.974579
742.776367	283.454956
741.581055	530.059875
740.385742	377.499573
739.190430	135.039658
737.994141	105.090736
736.797852	263.410614
735.601563	303.294769
734.405273	172.288773
733.208008	393.639465
732.010742	369.701294
730.813477	319.432434
729.615234	284.409973
728.416992	590.455872
727.218750	478.712311
726.020508	310.122406
724.821289	620.107300
723.622070	554.120544
722.422852	592.953369
721.222656	321.644257
720.022461	428.102448
718.822266	261.650696
717.621094	276.364899
716.420898	629.196533
715.218750	373.327454
714.017578	542.780518
712.815430	328.463226
711.614258	260.280518
710.411133	338.139221
709.208984	191.591721
708.005859	47.319267
706.802734	114.364883
705.599609	83.456375
704.395508	178.848267
703.191406	26.187141
701.987305	-30.619465
700.782227	108.419487
699.577148	-4.768308
698.372070	-19.990175
697.166992	73.557854
695.960938	-141.392776
694.754883	176.104752
693.548828	-73.303970
692.341797	20.608685
691.135742	-250.109589
689.927734	-153.768005
688.720703	-204.887939
687.512695	34.863838
686.304688	-20.311396
685.096680	-47.112675
683.888672	-56.393505
682.679688	-6.979211
681.470703	29.588011
680.260742	16.496346
679.050781	-132.849899
677.840820	-119.533920
676.630859	-17.270096
675.419922	-64.189102
674.209961	36.255905
672.998047	82.785622
671.787109	131.664261
670.575195	63.973370
669.363281	266.757782
668.151367	160.597305
666.938477	190.844040
665.725586	104.638496
664.512695	12.215261
663.299805	140.306427
662.085938	-3.446382
660.872070	-183.602890
659.658203	-76.473854
658.443359	-105.081177
657.228516	-81.701950
656.013672	-109.877541
654.797852	-107.649147
653.583008	-312.143463
652.366211	175.356812
651.150391	145.770584
649.934570	-90.391899
648.717773	-93.714554
647.500000	148.548523
646.283203	162.689194
645.065430	293.161530
643.847656	587.192444
642.629883	562.868774
641.411133	592.411316
640.192383	202.791153
638.973633	-31.844095
637.753906	219.310455
636.534180	113.735451
635.314453	96.259964
634.094727	173.242905
632.874023	-43.983517
631.653320	-181.780609
630.432617	0.106226
629.211914	-94.991966
627.990234	65.027313
626.768555	108.962273
625.545898	-46.746857
624.324219	498.221008
623.101563	581.891052
621.877930	360.935791
620.655273	394.554596
619.431641	219.985306
618.208008	338.304535
616.983398	2.234193
615.759766	-122.436501
614.535156	116.003944
613.310547	62.706219
612.084961	-113.244881
610.859375	221.025635
609.633789	-87.034103
608.408203	112.685364
607.181641	129.649185
605.955078	-91.631737
604.728516	-40.662354
