# Supplementary material for: Raman spectroscopy accurately differentiates mucosal healing from non-healing and biochemical changes following biological therapy in inflammatory bowel disease
Source: PLoS One. 2021 Jun 2;16(6):e0252210. doi: 10.1371/journal.pone.0252210 (PMC8172032; doi:10.1371/journal.pone.0252210)
Supplement: S8 Dataset — (ZIP) [file pone.0252210.s010.zip › Pre biologic CD/OC016-1 pre-treatment_base sub CR removed_34__X_-16186.4__Y_5300.85__Z_-2781.4__Time_392.txt]

1714.780273	206.063095
1713.803711	16.478327
1712.827148	22.669319
1711.849609	-2.436609
1710.873047	16.340555
1709.895508	-6.901256
1708.917969	21.701340
1707.939453	-61.366226
1706.961914	-79.159317
1705.983398	43.166462
1705.004883	-55.886948
1704.025391	-132.633438
1703.046875	-117.433769
1702.067383	-101.404243
1701.087891	-138.010605
1700.108398	2.765881
1699.127930	10.613465
1698.148438	96.861031
1697.167969	90.338768
1696.187500	-38.253746
1695.206055	12.981138
1694.225586	65.044182
1693.244141	75.141449
1692.262695	163.451569
1691.281250	199.139572
1690.298828	334.295105
1689.317383	371.492279
1688.334961	302.732300
1687.352539	354.756165
1686.369141	351.500427
1685.386719	484.944794
1684.403320	544.429749
1683.419922	423.457062
1682.435547	492.341400
1681.452148	743.003113
1680.467773	698.716370
1679.483398	679.096069
1678.499023	713.388733
1677.514648	721.732971
1676.529297	669.540100
1675.543945	955.757813
1674.558594	1029.794678
1673.573242	1077.853149
1672.586914	1184.965088
1671.600586	1056.178955
1670.614258	1361.041748
1669.627930	1299.872192
1668.641602	1303.041382
1667.654297	1590.813110
1666.666992	1411.926270
1665.679688	1533.510620
1664.692383	1483.158203
1663.704102	1608.403564
1662.715820	1808.368774
1661.727539	1645.575439
1660.739258	1870.329468
1659.750977	1692.707642
1658.761719	1894.492554
1657.772461	1776.180420
1656.783203	1886.129272
1655.793945	1564.949097
1654.803711	1646.689331
1653.813477	1533.009033
1652.823242	1554.746582
1651.833008	1367.931519
1650.841797	1419.621704
1649.851563	1231.095825
1648.860352	1040.401855
1647.869141	1154.103760
1646.876953	919.354309
1645.885742	706.212646
1644.893555	646.703552
1643.901367	592.851746
1642.908203	460.165039
1641.916016	359.541473
1640.922852	301.503235
1639.929688	362.521210
1638.936523	400.078247
1637.943359	137.294510
1636.949219	220.284485
1635.955078	224.439880
1634.960938	89.193054
1633.966797	114.981316
1632.971680	222.667496
1631.977539	114.597649
1630.982422	80.533577
1629.986328	-95.437523
1628.991211	86.809013
1627.995117	37.638584
1627.000000	-113.907806
1626.003906	3.073778
1625.006836	-37.579212
1624.010742	-51.751957
1623.013672	7.845554
1622.016602	59.693687
1621.019531	35.482197
1620.021484	195.293121
1619.024414	163.464767
1618.026367	81.898911
1617.028320	160.608780
1616.029297	34.704563
1615.031250	74.254425
1614.032227	48.310802
1613.033203	-35.227432
1612.034180	-79.313782
1611.035156	-97.088646
1610.035156	-62.362675
1609.035156	-27.587570
1608.035156	182.753754
1607.035156	73.511993
1606.034180	166.000595
1605.033203	101.402756
1604.032227	180.825302
1603.031250	92.756004
1602.030273	-58.049660
1601.028320	-106.757645
1600.026367	-8.986181
1599.024414	-107.355499
1598.022461	-4.404174
1597.019531	-147.174271
1596.016602	28.879448
1595.013672	-77.302307
1594.010742	-139.066330
1593.007813	-148.611816
1592.003906	45.444778
1591.000000	4.463271
1589.996094	-177.465714
1588.992188	-161.087387
1587.987305	53.467831
1586.983398	69.665428
1585.978516	148.366272
1584.972656	177.435715
1583.967773	70.890198
1582.961914	209.238419
1581.956055	149.456833
1580.950195	188.580322
1579.944336	370.805969
1578.937500	185.785706
1577.931641	305.263794
1576.924805	203.398254
1575.916992	213.339905
1574.910156	228.361191
1573.902344	165.244858
1572.894531	250.232758
1571.886719	345.455872
1570.878906	191.019867
1569.870117	236.589737
1568.862305	157.311066
1567.853516	187.012543
1566.843750	258.108429
1565.834961	245.953918
1564.825195	282.974304
1563.815430	353.563873
1562.805664	348.734344
1561.795898	125.872002
1560.785156	-21.844925
1559.775391	216.653961
1558.764648	371.941650
1557.752930	107.163170
1556.742188	168.801743
1555.730469	305.371582
1554.718750	133.513321
1553.707031	220.493820
1552.695313	193.357010
1551.682617	155.705200
1550.670898	185.173553
1549.658203	204.103912
1548.644531	261.645477
1547.631836	119.859459
1546.618164	254.597687
1545.604492	213.321884
1544.590820	138.284103
1543.577148	107.019234
1542.562500	83.331429
1541.547852	191.185379
1540.533203	-5.885768
1539.518555	168.689316
1538.503906	-88.030159
1537.488281	135.139328
1536.472656	-3.164863
1535.457031	-4.891610
1534.441406	26.718290
1533.424805	22.026670
1532.408203	73.857933
1531.391602	76.511543
1530.375000	187.192795
1529.358398	76.096794
1528.340820	-4.238412
1527.323242	74.919579
1526.305664	143.558060
1525.287109	85.855392
1524.269531	87.181541
1523.250977	88.315437
1522.232422	24.957497
1521.213867	190.318008
1520.194336	-58.529247
1519.175781	-6.694150
1518.156250	26.939653
1517.136719	75.793488
1516.116211	57.647713
1515.096680	-199.520477
1514.076172	90.177063
1513.055664	-10.649904
1512.034180	-50.016396
1511.013672	69.567085
1509.992188	-8.633994
1508.970703	-89.539780
1507.949219	-183.404572
1506.927734	-62.027058
1505.905273	-79.301819
1504.882813	72.412407
1503.860352	-78.456360
1502.837891	-75.718842
1501.815430	-32.164700
1500.791992	-22.086979
1499.768555	-142.738449
1498.745117	-153.433060
1497.720703	-179.641418
1496.697266	-131.786026
1495.672852	69.364655
1494.648438	78.476257
1493.623047	-55.756191
1492.598633	101.352013
1491.573242	135.564178
1490.547852	174.731216
1489.522461	106.447212
1488.497070	329.225739
1487.470703	375.568390
1486.444336	322.191437
1485.417969	368.254578
1484.391602	439.690399
1483.364258	465.035309
1482.336914	559.119446
1481.309570	466.871704
1480.282227	402.593384
1479.254883	769.044373
1478.226563	709.587402
1477.198242	853.896057
1476.169922	868.108704
1475.141602	948.434082
1474.112305	1076.993774
1473.083008	1011.907227
1472.053711	1130.020386
1471.024414	1319.245239
1469.995117	1302.207520
1468.964844	1587.785400
1467.934570	1532.361938
1466.904297	1860.824707
1465.874023	1955.188599
1464.842773	1853.717896
1463.811523	2268.050049
1462.780273	2156.246094
1461.749023	2262.858154
1460.717773	2262.701172
1459.685547	2325.939209
1458.653320	2505.852539
1457.621094	2419.161621
1456.587891	2416.167969
1455.555664	2433.429443
1454.522461	2524.169434
1453.489258	2490.576172
1452.455078	2867.625977
1451.421875	3041.721924
1450.387695	2833.054443
1449.353516	2738.447021
1448.319336	2735.031738
1447.285156	2744.249756
1446.250000	2652.147949
1445.214844	2795.473389
1444.179688	2586.938721
1443.144531	2504.985107
1442.108398	2488.808105
1441.072266	2563.674805
1440.036133	2357.822510
1439.000000	2359.351563
1437.963867	2133.398926
1436.926758	2076.833252
1435.889648	2025.345825
1434.852539	1751.604492
1433.814453	1407.261597
1432.777344	1224.676758
1431.739258	1223.916626
1430.701172	970.796326
1429.663086	760.695801
1428.624023	669.255798
1427.584961	570.310730
1426.545898	481.519409
1425.506836	662.544617
1424.467773	498.213623
1423.427734	404.531036
1422.387695	600.657593
1421.347656	345.857513
1420.307617	317.857422
1419.266602	332.702057
1418.226563	204.114120
1417.184570	375.093994
1416.143555	206.378036
1415.102539	73.005554
1414.060547	120.820747
1413.018555	12.769377
1411.976563	88.348366
1410.934570	204.172791
1409.891602	123.988846
1408.848633	109.228279
1407.805664	79.472382
1406.762695	-12.984206
1405.718750	37.776768
1404.674805	78.549950
1403.630859	-71.356445
1402.586914	24.781809
1401.542969	-32.066975
1400.498047	-6.051672
1399.453125	-27.605730
1398.408203	161.529129
1397.363281	14.801064
1396.317383	68.693268
1395.271484	19.933451
1394.225586	28.902304
1393.179688	37.964863
1392.132813	-30.506281
1391.086914	-51.274525
1390.040039	53.195133
1388.992188	115.176094
1387.945313	72.177689
1386.897461	-43.238693
1385.849609	-75.975922
1384.801758	-73.588188
1383.753906	-118.579422
1382.705078	-150.952866
1381.657227	21.685051
1380.608398	2.016911
1379.558594	-62.486900
1378.509766	-31.954607
1377.459961	-63.730869
1376.410156	4.458340
1375.360352	12.856348
1374.309570	-88.399796
1373.259766	-62.276119
1372.208984	-95.892647
1371.158203	-84.491264
1370.106445	26.727030
1369.055664	-61.324066
1368.003906	-94.402412
1366.952148	109.303658
1365.900391	-70.465820
1364.847656	-65.782478
1363.794922	3.755166
1362.742188	43.533539
1361.689453	66.012749
1360.636719	-68.106895
1359.583008	126.268448
1358.529297	109.333862
1357.475586	50.281734
1356.420898	374.163696
1355.367188	203.532684
1354.312500	274.104370
1353.257813	153.521729
1352.203125	420.545288
1351.147461	359.848297
1350.091797	393.648834
1349.036133	531.812866
1347.980469	545.994690
1346.923828	701.710327
1345.868164	733.496704
1344.811523	755.488037
1343.754883	946.192932
1342.697266	1117.124756
1341.640625	1087.408203
1340.583008	1129.690918
1339.524414	1055.674561
1338.466797	1083.372314
1337.409180	960.170593
1336.350586	1087.172363
1335.291992	1189.513550
1334.232422	1076.684082
1333.173828	1132.265869
1332.114258	933.217346
1331.054688	1041.010864
1329.995117	1003.041321
1328.934570	1056.673950
1327.875000	850.963135
1326.814453	892.533203
1325.753906	939.163391
1324.692383	1032.829590
1323.630859	1324.108398
1322.570313	956.334778
1321.507813	931.886719
1320.446289	1023.551636
1319.383789	1028.972168
1318.322266	1182.501587
1317.259766	1158.563477
1316.196289	1100.253784
1315.133789	1288.568726
1314.070313	1144.274048
1313.006836	1120.888184
1311.943359	1230.645508
1310.878906	1000.654785
1309.814453	1103.258301
1308.750977	1075.487061
1307.685547	1129.060547
1306.621094	1143.370239
1305.555664	1042.181641
1304.490234	1078.880249
1303.424805	1270.584717
1302.359375	1182.085815
1301.292969	1133.066406
1300.226563	1162.812866
1299.160156	1153.355713
1298.093750	1205.418335
1297.026367	1046.393921
1295.958984	995.569092
1294.891602	1087.236206
1293.824219	1110.260986
1292.756836	865.960144
1291.688477	761.686340
1290.620117	929.769531
1289.551758	840.442383
1288.482422	724.292175
1287.413086	772.490234
1286.343750	833.015320
1285.274414	851.965332
1284.205078	770.586609
1283.134766	637.916809
1282.064453	740.408081
1280.994141	904.130859
1279.923828	774.231812
1278.852539	796.156006
1277.781250	849.950989
1276.709961	918.476074
1275.637695	823.250000
1274.566406	948.127380
1273.494141	953.284973
1272.421875	948.740540
1271.349609	1110.373901
1270.276367	1052.215698
1269.203125	1187.039063
1268.129883	1212.021729
1267.056641	1176.044678
1265.982422	1176.747925
1264.909180	1138.478149
1263.834961	1122.238159
1262.759766	1230.421875
1261.685547	1131.392944
1260.610352	1244.510132
1259.535156	1213.858521
1258.459961	1097.999756
1257.383789	1218.506714
1256.308594	1336.567993
1255.232422	1186.811401
1254.155273	1063.939819
1253.079102	1162.613281
1252.001953	1183.426758
1250.924805	1216.427490
1249.847656	1096.232910
1248.770508	1248.441284
1247.692383	1303.378906
1246.614258	1205.205688
1245.536133	1245.600098
1244.458008	1072.222168
1243.378906	1124.817139
1242.299805	1211.402222
1241.220703	1123.172607
1240.141602	1073.830322
1239.061523	1053.643921
1237.981445	1142.649414
1236.901367	984.218445
1235.821289	995.612732
1234.740234	813.053223
1233.659180	1127.478882
1232.578125	903.773376
1231.497070	958.792053
1230.415039	873.291077
1229.333984	860.470764
1228.251953	835.544678
1227.168945	738.001953
1226.086914	717.930664
1225.003906	838.194824
1223.920898	590.687439
1222.837891	747.169373
1221.753906	589.221802
1220.669922	528.021240
1219.585938	493.408539
1218.501953	439.453979
1217.416992	371.002441
1216.333008	324.285645
1215.248047	519.039673
1214.162109	479.492615
1213.077148	435.096069
1211.991211	441.360901
1210.905273	563.390747
1209.819336	593.663269
1208.732422	778.222351
1207.646484	533.486023
1206.559570	573.253418
1205.471680	559.937134
1204.384766	541.754333
1203.296875	419.947266
1202.208984	399.290436
1201.121094	303.945221
1200.032227	266.361176
1198.944336	12.125521
1197.855469	176.624237
1196.765625	-53.540405
1195.676758	180.521011
1194.586914	-37.649082
1193.497070	-29.808332
1192.407227	-14.829318
1191.316406	-52.791649
1190.226563	-37.956532
1189.135742	-104.865044
1188.044922	-212.641602
1186.953125	-75.559807
1185.861328	73.384033
1184.769531	18.202782
1183.677734	-77.821152
1182.585938	-20.368214
1181.493164	36.977196
1180.400391	122.983925
1179.307617	345.498962
1178.213867	301.813721
1177.120117	85.548424
1176.026367	185.490601
1174.932617	127.233414
1173.838867	329.898407
1172.744141	154.153244
1171.649414	275.163116
1170.554688	63.430016
1169.458984	198.569672
1168.364258	139.824966
1167.268555	23.621555
1166.171875	96.231331
1165.076172	120.907051
1163.979492	42.721912
1162.882813	222.482681
1161.786133	246.811249
1160.688477	225.655869
1159.590820	276.028290
1158.493164	397.880096
1157.395508	352.530548
1156.297852	564.759888
1155.199219	557.346252
1154.100586	368.592896
1153.000977	239.420883
1151.902344	153.106567
1150.802734	238.304825
1149.703125	106.545128
1148.603516	193.881393
1147.502930	-4.708058
1146.402344	6.205561
1145.301758	-42.504871
1144.201172	-74.643196
1143.099609	38.259888
1141.999023	-184.403503
1140.896484	-55.100010
1139.794922	33.615517
1138.692383	124.556427
1137.590820	189.205612
1136.487305	113.522133
1135.384766	244.438309
1134.281250	227.931885
1133.178711	638.729858
1132.074219	436.754089
1130.970703	555.170654
1129.866211	644.946899
1128.761719	717.967773
1127.657227	904.692261
1126.552734	939.464417
1125.447266	663.549011
1124.341797	935.157776
1123.236328	810.809692
1122.130859	620.077698
1121.024414	545.380493
1119.917969	470.612915
1118.811523	535.455322
1117.704102	536.252075
1116.596680	364.199188
1115.489258	483.120636
1114.381836	407.931274
1113.274414	590.433777
1112.166016	626.166565
1111.057617	593.236328
1109.949219	583.854004
1108.839844	633.438782
1107.730469	921.472656
1106.621094	843.240967
1105.511719	970.356995
1104.401367	865.990723
1103.291016	959.812195
1102.180664	826.998291
1101.070313	856.914551
1099.958984	1153.210205
1098.847656	1024.884888
1097.736328	1111.037476
1096.625000	918.976807
1095.512695	1221.702759
1094.400391	1017.752258
1093.288086	1004.574097
1092.174805	1099.622925
1091.062500	1100.394897
1089.949219	912.806946
1088.835938	906.402283
1087.721680	857.576843
1086.607422	959.217102
1085.493164	924.364624
1084.378906	962.329651
1083.263672	859.190552
1082.149414	720.792603
1081.034180	876.028137
1079.917969	695.272827
1078.802734	941.890808
1077.686523	746.994934
1076.570313	662.438232
1075.453125	610.707031
1074.336914	568.334961
1073.219727	797.983459
1072.101563	516.296814
1070.984375	569.930054
1069.866211	682.076660
1068.748047	545.746277
1067.629883	692.896912
1066.511719	666.621338
1065.392578	518.547485
1064.273438	501.603149
1063.154297	587.611633
1062.034180	521.442993
1060.914063	691.553528
1059.793945	538.790039
1058.673828	334.625244
1057.552734	378.328644
1056.431641	379.918152
1055.310547	467.943817
1054.189453	362.005371
1053.067383	414.915222
1051.945313	407.073273
1050.823242	277.823517
1049.701172	447.379059
1048.578125	280.816956
1047.455078	317.293030
1046.332031	139.165009
1045.208008	364.524567
1044.083984	284.375275
1042.959961	311.482056
1041.835938	305.956482
1040.710938	295.774139
1039.585938	287.935638
1038.460938	184.636597
1037.335938	402.677094
1036.209961	273.819885
1035.083984	377.741302
1033.958008	625.877258
1032.832031	436.643951
1031.705078	303.324829
1030.578125	335.161560
1029.451172	287.984528
1028.323242	275.711884
1027.195313	24.184919
1026.067383	-15.822690
1024.939453	62.656139
1023.810547	13.444042
1022.682617	-79.795792
1021.552734	-235.615906
1020.423828	-180.188354
1019.293945	-120.104279
1018.164063	-92.461273
1017.034180	-178.377777
1015.904297	53.347588
1014.773438	53.286800
1013.642578	229.361542
1012.511719	217.802460
1011.379883	166.940460
1010.248047	461.128632
1009.116211	507.584930
1007.984375	577.231323
1006.851563	665.422363
1005.718750	1597.892700
1004.585938	2227.073975
1003.452148	2647.963623
1002.319336	2518.635498
1001.185547	1809.424927
1000.050781	938.904480
998.916992	551.624268
997.782227	252.359421
996.647461	142.639786
995.512695	86.152756
994.376953	9.014252
993.241211	-8.006001
992.105469	106.553741
990.969727	142.757721
989.833008	144.462387
988.696289	-33.512241
987.559570	56.011307
986.421875	-8.760734
985.284180	-48.054577
984.146484	-18.134253
983.008789	7.280114
981.870117	-103.004372
980.731445	72.222092
979.592773	104.847687
978.454102	-71.727715
977.314453	-54.941833
976.174805	21.732948
975.035156	229.508896
973.894531	62.749313
972.754883	208.642700
971.613281	97.344978
970.472656	151.565933
969.331055	93.397491
968.190430	326.885498
967.047852	195.537720
965.906250	96.507675
964.763672	103.164467
963.621094	114.540901
962.478516	153.560745
961.334961	314.175079
960.192383	323.621185
959.048828	186.582611
957.904297	127.622993
956.759766	263.470459
955.616211	346.745178
954.470703	185.225021
953.326172	92.573776
952.180664	231.168594
951.035156	294.368622
949.889648	195.336395
948.743164	210.802246
947.596680	173.842560
946.450195	107.343399
945.303711	292.315796
944.156250	292.352661
943.008789	370.175232
941.861328	432.131287
940.713867	370.963135
939.565430	583.788452
938.416992	461.321838
937.267578	473.626495
936.119141	335.583862
934.969727	327.698242
933.820313	411.129883
932.669922	239.476471
931.520508	222.958038
930.370117	247.594406
929.218750	167.631653
928.068359	320.048706
926.916992	347.372864
925.765625	69.936897
924.613281	45.287308
923.461914	125.410583
922.309570	137.434418
921.156250	22.303776
920.003906	-153.989868
918.850586	-136.921738
917.697266	64.282158
916.543945	-31.971851
915.389648	-141.656250
914.235352	-26.418427
913.081055	-81.301445
911.926758	-45.261471
910.771484	-88.488472
909.616211	-142.894196
908.460938	-226.612686
907.304688	-149.209686
906.148438	-83.038841
904.992188	-75.673775
903.835938	239.883102
902.678711	-87.727623
901.521484	53.614388
900.364258	-219.212540
899.206055	35.504623
898.047852	-62.720680
896.889648	-34.104980
895.731445	69.245499
894.572266	-10.457911
893.413086	13.971455
892.253906	70.145035
891.094727	76.702530
889.934570	44.978546
888.774414	58.544937
887.613281	137.693420
886.453125	140.164673
885.291992	56.996311
884.130859	107.079002
882.968750	62.513264
881.807617	65.417839
880.645508	174.386536
879.482422	123.374367
878.320313	196.412582
877.157227	260.501617
875.994141	79.144615
874.830078	242.493164
873.666016	-10.637289
872.501953	139.318192
871.337891	100.264366
870.173828	-21.932116
869.008789	38.192047
867.843750	168.067062
866.677734	244.002945
865.512695	70.487228
864.346680	169.012650
863.179688	258.575745
862.013672	332.427368
860.846680	219.938370
859.679688	154.699615
858.511719	379.073059
857.344727	293.734894
856.176758	381.223267
855.008789	527.027222
853.839844	340.959045
852.670898	412.813293
851.501953	336.752197
850.333008	285.406860
849.163086	426.773102
847.993164	234.402252
846.823242	248.139145
845.652344	156.689728
844.482422	98.864235
843.311523	41.089512
842.139648	-108.350105
840.968750	10.651495
839.796875	37.941608
838.624023	4.877317
837.452148	123.790306
836.279297	126.471764
835.106445	184.992874
833.933594	154.151215
832.759766	163.511612
831.585938	266.606781
830.412109	253.594147
829.238281	280.730804
828.063477	345.761780
826.888672	285.857574
825.712891	254.948776
824.538086	208.415848
823.362305	126.227570
822.186523	202.228470
821.009766	169.022919
819.833008	-15.632340
818.656250	-97.828156
817.479492	102.651314
816.301758	13.709726
815.124023	0.404883
813.946289	-50.755779
812.768555	87.071648
811.589844	-115.361542
810.411133	6.752285
809.232422	68.752281
808.052734	-69.276299
806.873047	-40.721352
805.693359	109.884842
804.512695	-145.906189
803.332031	-235.183197
802.151367	-122.561821
800.970703	-169.795822
799.789063	31.332310
798.608398	30.497999
797.425781	-94.546608
796.244141	-248.431396
795.061523	-107.613235
793.878906	-88.787338
792.696289	-23.544449
791.512695	112.443718
790.329102	97.746040
789.145508	204.692871
787.960938	222.997238
786.777344	139.437225
785.591797	210.650177
784.407227	551.486145
783.221680	348.267670
782.037109	366.051636
780.850586	498.638275
779.665039	423.412079
778.478516	421.010284
777.291992	191.090820
776.105469	62.724602
774.917969	38.051388
773.730469	-46.281612
772.542969	248.739166
771.354492	14.237824
770.166016	95.041298
768.977539	56.673653
767.789063	262.848511
766.599609	-0.468735
765.410156	143.751709
764.220703	259.177307
763.030273	317.210052
761.840820	416.937408
760.650391	472.511902
759.458984	393.758423
758.267578	422.730194
757.076172	460.391144
755.884766	236.307312
754.693359	225.452591
753.500977	265.060577
752.308594	425.398743
751.115234	291.241241
749.922852	348.111084
748.729492	328.030853
747.535156	279.345306
746.341797	375.433624
745.147461	247.617523
743.953125	295.258850
742.757813	342.805267
741.563477	342.021027
740.368164	154.859100
739.171875	230.682922
737.976563	69.790611
736.780273	-12.235655
735.583984	87.470390
734.386719	7.550426
733.189453	102.714714
731.992188	140.885971
730.794922	209.616867
729.596680	376.696167
728.399414	394.952576
727.200195	284.176727
726.001953	363.567566
724.802734	283.369690
723.603516	364.842529
722.404297	385.091919
721.204102	374.736847
720.003906	301.053101
718.803711	288.498688
717.603516	465.777222
716.402344	274.273468
715.201172	399.107635
713.999023	408.309570
712.797852	234.378983
711.595703	147.715317
710.393555	187.482346
709.190430	211.991684
707.987305	88.397346
706.784180	86.817139
705.581055	63.487511
704.376953	107.664925
703.172852	-24.404921
701.968750	82.918167
700.763672	231.550766
699.559570	262.729065
698.353516	106.978638
697.148438	44.800514
695.942383	-106.389206
694.736328	-135.802856
693.530273	30.321863
692.324219	7.513787
691.117188	-204.089569
689.910156	-157.256271
688.702148	-69.149704
687.494141	-95.993858
686.286133	3.038338
685.078125	39.213730
683.870117	25.586123
682.661133	-35.638702
681.452148	-40.418701
680.242188	-27.783688
679.032227	-47.561275
677.822266	-138.703506
676.612305	-76.018135
675.401367	1.875049
674.191406	77.648918
672.979492	-0.117025
671.768555	19.560593
670.556641	104.184944
669.344727	132.645996
668.132813	16.368418
666.919922	127.112610
665.707031	34.816154
664.494141	111.103806
663.281250	-95.438652
662.067383	75.979637
660.853516	-84.991722
659.639648	101.580414
658.424805	-7.419556
657.209961	123.090508
655.995117	-7.322452
654.779297	-202.300812
653.563477	-71.701637
652.347656	24.391485
651.131836	-77.732582
649.915039	22.667311
648.698242	-4.018389
647.481445	221.184326
646.264648	7.198503
645.046875	126.822647
643.829102	220.540161
642.610352	56.072823
641.392578	33.537758
640.173828	56.089268
638.955078	54.898186
637.735352	-73.175179
636.515625	-91.744827
635.295898	-9.495494
634.076172	-36.956615
632.855469	-128.983505
631.634766	-58.040718
630.414063	-23.828173
629.192383	-60.666740
627.971680	63.111553
626.749023	94.340057
625.527344	116.662163
624.304688	170.785110
623.082031	188.083420
621.859375	149.270950
620.636719	307.104675
619.413086	290.946014
618.189453	58.060894
616.964844	137.258713
615.741211	53.213505
614.516602	148.316544
613.291016	-78.123306
612.066406	-155.449829
610.840820	104.333168
609.615234	36.178303
608.388672	-28.498034
607.163086	-8.548895
605.936523	-0.215185
604.708984	4.998907
