# Supplementary material for: Raman spectroscopy accurately differentiates mucosal healing from non-healing and biochemical changes following biological therapy in inflammatory bowel disease
Source: PLoS One. 2021 Jun 2;16(6):e0252210. doi: 10.1371/journal.pone.0252210 (PMC8172032; doi:10.1371/journal.pone.0252210)
Supplement: S8 Dataset — (ZIP) [file pone.0252210.s010.zip › Pre biologic CD/OC016-1 pre-treatment_base sub CR removed_32__X_-16184.4__Y_5300.85__Z_-2780.68__Time_369.txt]

1714.780273	37.630177
1713.803711	-11.060336
1712.827148	146.551208
1711.849609	173.469009
1710.873047	-26.647486
1709.895508	44.816750
1708.917969	-62.486359
1707.939453	-88.600395
1706.961914	-12.075437
1705.983398	59.816311
1705.004883	84.275970
1704.025391	-24.362503
1703.046875	4.350950
1702.067383	-19.718733
1701.087891	-109.877724
1700.108398	33.434597
1699.127930	91.850250
1698.148438	6.680342
1697.167969	23.819349
1696.187500	-35.791065
1695.206055	252.597382
1694.225586	245.171051
1693.244141	238.441254
1692.262695	320.524414
1691.281250	336.558624
1690.298828	401.290802
1689.317383	322.662262
1688.334961	372.751526
1687.352539	351.505859
1686.369141	461.547607
1685.386719	505.599731
1684.403320	488.981293
1683.419922	654.179932
1682.435547	827.918945
1681.452148	727.961548
1680.467773	700.539551
1679.483398	753.602478
1678.499023	791.289368
1677.514648	856.169861
1676.529297	932.240662
1675.543945	1048.757690
1674.558594	1125.923828
1673.573242	1325.902710
1672.586914	1350.945068
1671.600586	1328.709229
1670.614258	1442.506714
1669.627930	1413.383301
1668.641602	1493.666870
1667.654297	1500.097290
1666.666992	1645.047852
1665.679688	1517.142944
1664.692383	1724.046021
1663.704102	1713.855103
1662.715820	1802.261475
1661.727539	1811.571289
1660.739258	1877.001221
1659.750977	2022.353760
1658.761719	2064.760254
1657.772461	1810.936157
1656.783203	1983.997925
1655.793945	1757.632690
1654.803711	1706.471069
1653.813477	1613.396851
1652.823242	1457.263672
1651.833008	1486.749268
1650.841797	1402.880127
1649.851563	1485.996582
1648.860352	1101.551758
1647.869141	1240.911011
1646.876953	899.663757
1645.885742	823.075195
1644.893555	723.077332
1643.901367	597.040833
1642.908203	521.528931
1641.916016	631.111694
1640.922852	411.097748
1639.929688	476.391846
1638.936523	391.595978
1637.943359	375.672577
1636.949219	481.295624
1635.955078	291.914398
1634.960938	192.464554
1633.966797	167.070847
1632.971680	97.141815
1631.977539	61.705219
1630.982422	44.932701
1629.986328	-19.004257
1628.991211	-77.447670
1627.995117	27.466446
1627.000000	127.260178
1626.003906	-43.706978
1625.006836	-32.988918
1624.010742	90.931679
1623.013672	-24.221701
1622.016602	89.442406
1621.019531	282.016815
1620.021484	243.503021
1619.024414	236.645737
1618.026367	261.422668
1617.028320	454.298615
1616.029297	145.954559
1615.031250	110.715599
1614.032227	38.866291
1613.033203	53.683811
1612.034180	-10.084031
1611.035156	-52.776257
1610.035156	-215.938522
1609.035156	58.629677
1608.035156	68.539253
1607.035156	86.353859
1606.034180	253.470245
1605.033203	218.963013
1604.032227	103.361877
1603.031250	95.132179
1602.030273	50.298927
1601.028320	-101.742058
1600.026367	-107.255264
1599.024414	-44.780388
1598.022461	72.562408
1597.019531	-84.566544
1596.016602	-105.764938
1595.013672	-197.505219
1594.010742	-156.024368
1593.007813	-49.307384
1592.003906	-227.227783
1591.000000	-60.573177
1589.996094	-165.423950
1588.992188	-92.864349
1587.987305	57.869488
1586.983398	-26.226589
1585.978516	111.277199
1584.972656	186.099548
1583.967773	151.360458
1582.961914	311.987183
1581.956055	271.880829
1580.950195	200.458374
1579.944336	326.880066
1578.937500	164.190643
1577.931641	329.428070
1576.924805	239.484482
1575.916992	386.234039
1574.910156	210.280014
1573.902344	229.338409
1572.894531	328.879303
1571.886719	235.908859
1570.878906	140.264359
1569.870117	156.271164
1568.862305	164.355133
1567.853516	255.422424
1566.843750	206.108154
1565.834961	156.684402
1564.825195	200.588074
1563.815430	34.148945
1562.805664	261.989197
1561.795898	206.865326
1560.785156	120.505135
1559.775391	187.007019
1558.764648	162.609009
1557.752930	99.199394
1556.742188	204.084183
1555.730469	158.523758
1554.718750	138.727814
1553.707031	222.359314
1552.695313	114.225792
1551.682617	207.862076
1550.670898	283.185364
1549.658203	239.304779
1548.644531	218.557541
1547.631836	166.623703
1546.618164	212.792892
1545.604492	150.208984
1544.590820	146.924316
1543.577148	22.033266
1542.562500	62.352150
1541.547852	105.065353
1540.533203	18.481838
1539.518555	81.495621
1538.503906	108.175079
1537.488281	0.482547
1536.472656	44.878006
1535.457031	58.127811
1534.441406	71.197609
1533.424805	68.613800
1532.408203	-39.830189
1531.391602	214.977493
1530.375000	64.972977
1529.358398	2.444017
1528.340820	205.040039
1527.323242	75.204582
1526.305664	81.693848
1525.287109	134.330307
1524.269531	37.523865
1523.250977	228.728088
1522.232422	85.290962
1521.213867	232.339600
1520.194336	188.885910
1519.175781	63.027260
1518.156250	104.096260
1517.136719	-40.022846
1516.116211	13.549083
1515.096680	41.252758
1514.076172	-5.695530
1513.055664	24.227016
1512.034180	-2.503209
1511.013672	19.377251
1509.992188	28.250156
1508.970703	80.562469
1507.949219	101.917595
1506.927734	-112.780243
1505.905273	-194.254959
1504.882813	113.702911
1503.860352	-101.339165
1502.837891	-142.242889
1501.815430	-129.495911
1500.791992	-257.751343
1499.768555	-183.851990
1498.745117	-30.784882
1497.720703	-208.053528
1496.697266	-24.635859
1495.672852	-120.263901
1494.648438	-116.253693
1493.623047	69.141861
1492.598633	-49.869415
1491.573242	27.818441
1490.547852	107.893951
1489.522461	351.302551
1488.497070	313.524872
1487.470703	433.946136
1486.444336	375.479126
1485.417969	347.543030
1484.391602	383.296295
1483.364258	362.773285
1482.336914	525.802856
1481.309570	742.204163
1480.282227	642.231079
1479.254883	582.977234
1478.226563	732.620544
1477.198242	836.227417
1476.169922	710.404785
1475.141602	902.914246
1474.112305	1029.021973
1473.083008	1144.795776
1472.053711	1397.877686
1471.024414	1429.357666
1469.995117	1468.367676
1468.964844	1575.944336
1467.934570	1604.550659
1466.904297	1716.971802
1465.874023	2042.806030
1464.842773	1905.840454
1463.811523	2155.100586
1462.780273	2127.266113
1461.749023	2388.930908
1460.717773	2312.674316
1459.685547	2472.489990
1458.653320	2347.881104
1457.621094	2416.139893
1456.587891	2499.523438
1455.555664	2658.933350
1454.522461	2630.533691
1453.489258	2624.919434
1452.455078	2636.994141
1451.421875	2778.296143
1450.387695	2780.113525
1449.353516	2959.234863
1448.319336	2849.491455
1447.285156	2833.460449
1446.250000	2708.523926
1445.214844	2821.555908
1444.179688	2729.523926
1443.144531	2599.555664
1442.108398	2580.916016
1441.072266	2473.748779
1440.036133	2371.669678
1439.000000	2256.983154
1437.963867	2299.042480
1436.926758	2197.026611
1435.889648	1844.933594
1434.852539	1884.504395
1433.814453	1686.662842
1432.777344	1284.412720
1431.739258	1084.271118
1430.701172	1065.933350
1429.663086	971.919312
1428.624023	673.611145
1427.584961	695.757141
1426.545898	695.219116
1425.506836	581.255920
1424.467773	734.539429
1423.427734	608.055115
1422.387695	554.717896
1421.347656	438.462799
1420.307617	475.910889
1419.266602	437.832397
1418.226563	407.373596
1417.184570	339.192688
1416.143555	200.643936
1415.102539	185.467743
1414.060547	49.607849
1413.018555	29.526974
1411.976563	145.265900
1410.934570	142.875656
1409.891602	90.272255
1408.848633	37.750645
1407.805664	73.228951
1406.762695	-19.322466
1405.718750	159.386108
1404.674805	215.083328
1403.630859	-12.773184
1402.586914	-22.159988
1401.542969	-21.434013
1400.498047	94.729362
1399.453125	78.018776
1398.408203	186.748108
1397.363281	-52.891823
1396.317383	108.598114
1395.271484	167.381714
1394.225586	113.507622
1393.179688	114.841316
1392.132813	-74.035309
1391.086914	-210.158356
1390.040039	59.304237
1388.992188	91.027687
1387.945313	-19.749386
1386.897461	-32.845806
1385.849609	-13.327876
1384.801758	-3.716098
1383.753906	-121.479744
1382.705078	-331.559753
1381.657227	-6.765782
1380.608398	23.234261
1379.558594	-39.081448
1378.509766	-33.834328
1377.459961	-23.494972
1376.410156	-30.516163
1375.360352	7.494860
1374.309570	13.165627
1373.259766	-58.358009
1372.208984	157.023636
1371.158203	53.318954
1370.106445	139.203171
1369.055664	95.597931
1368.003906	19.736013
1366.952148	78.540756
1365.900391	172.310837
1364.847656	139.175018
1363.794922	225.667496
1362.742188	220.164963
1361.689453	127.704735
1360.636719	75.216675
1359.583008	50.231831
1358.529297	189.506241
1357.475586	162.283142
1356.420898	261.960052
1355.367188	269.786987
1354.312500	203.202591
1353.257813	201.362030
1352.203125	393.363281
1351.147461	307.326050
1350.091797	395.224274
1349.036133	527.893250
1347.980469	715.227600
1346.923828	721.517395
1345.868164	750.267273
1344.811523	895.680115
1343.754883	904.813843
1342.697266	1020.653137
1341.640625	982.945679
1340.583008	1012.278931
1339.524414	1046.684448
1338.466797	1150.558594
1337.409180	1021.787292
1336.350586	1135.791382
1335.291992	1096.442017
1334.232422	1119.098511
1333.173828	1040.462280
1332.114258	902.633423
1331.054688	841.654175
1329.995117	884.667786
1328.934570	1039.016479
1327.875000	998.221497
1326.814453	1120.631104
1325.753906	941.779907
1324.692383	1022.431519
1323.630859	1019.237427
1322.570313	993.964966
1321.507813	1146.515869
1320.446289	1323.809326
1319.383789	1224.871704
1318.322266	1187.766602
1317.259766	1362.856934
1316.196289	1286.548462
1315.133789	1185.756470
1314.070313	1127.024170
1313.006836	1065.980103
1311.943359	1187.353638
1310.878906	1217.685059
1309.814453	1083.174683
1308.750977	1059.612183
1307.685547	1183.834229
1306.621094	1153.120239
1305.555664	1316.866455
1304.490234	1089.631836
1303.424805	1243.721924
1302.359375	1385.572021
1301.292969	1348.062866
1300.226563	1128.855347
1299.160156	1251.327148
1298.093750	1138.073730
1297.026367	1228.790527
1295.958984	1093.717041
1294.891602	1194.440796
1293.824219	1116.090332
1292.756836	1055.053833
1291.688477	1104.528076
1290.620117	876.969910
1289.551758	951.184387
1288.482422	831.816772
1287.413086	781.221008
1286.343750	921.860229
1285.274414	802.870605
1284.205078	801.585571
1283.134766	797.945618
1282.064453	701.373352
1280.994141	827.656189
1279.923828	838.965332
1278.852539	818.553040
1277.781250	954.772278
1276.709961	792.680725
1275.637695	902.119873
1274.566406	838.044434
1273.494141	923.146606
1272.421875	961.866760
1271.349609	888.281189
1270.276367	1073.671021
1269.203125	1061.278931
1268.129883	1078.256592
1267.056641	1239.285400
1265.982422	1129.471191
1264.909180	1188.091431
1263.834961	1054.073853
1262.759766	1139.633545
1261.685547	1125.260620
1260.610352	1174.322510
1259.535156	1213.671753
1258.459961	1216.512573
1257.383789	1294.912476
1256.308594	1302.704956
1255.232422	1242.373169
1254.155273	1131.000244
1253.079102	1229.004028
1252.001953	1159.129883
1250.924805	1065.000244
1249.847656	1036.613159
1248.770508	1178.475342
1247.692383	1334.896118
1246.614258	1231.231323
1245.536133	1161.659424
1244.458008	1162.595581
1243.378906	1122.270996
1242.299805	1152.407471
1241.220703	1286.941650
1240.141602	1054.938599
1239.061523	903.136780
1237.981445	957.633789
1236.901367	958.758728
1235.821289	1124.794678
1234.740234	1089.541504
1233.659180	1197.322266
1232.578125	902.779785
1231.497070	860.348450
1230.415039	851.853394
1229.333984	954.760559
1228.251953	767.074707
1227.168945	845.748962
1226.086914	767.069580
1225.003906	833.596985
1223.920898	515.450439
1222.837891	652.122070
1221.753906	590.444946
1220.669922	439.333191
1219.585938	276.187256
1218.501953	388.564850
1217.416992	326.931671
1216.333008	284.622162
1215.248047	459.642883
1214.162109	381.063202
1213.077148	478.690399
1211.991211	445.934204
1210.905273	726.804810
1209.819336	488.912750
1208.732422	682.765625
1207.646484	645.032410
1206.559570	735.035645
1205.471680	675.543091
1204.384766	440.143860
1203.296875	378.247345
1202.208984	407.849457
1201.121094	345.893829
1200.032227	300.769714
1198.944336	46.225975
1197.855469	73.271202
1196.765625	25.676645
1195.676758	-2.713319
1194.586914	-72.024574
1193.497070	-18.756779
1192.407227	-4.030075
1191.316406	-13.399311
1190.226563	20.413637
1189.135742	-202.855240
1188.044922	-99.505028
1186.953125	-89.899323
1185.861328	49.247917
1184.769531	-32.514832
1183.677734	-54.332912
1182.585938	-71.417068
1181.493164	2.562253
1180.400391	93.215759
1179.307617	97.456795
1178.213867	190.290085
1177.120117	124.866173
1176.026367	176.767899
1174.932617	127.978065
1173.838867	218.000977
1172.744141	291.141907
1171.649414	304.332672
1170.554688	204.971161
1169.458984	12.269759
1168.364258	61.127022
1167.268555	81.179039
1166.171875	31.804102
1165.076172	250.048782
1163.979492	57.102009
1162.882813	222.498474
1161.786133	320.850708
1160.688477	447.717316
1159.590820	338.081116
1158.493164	502.884766
1157.395508	562.520264
1156.297852	366.752625
1155.199219	232.990799
1154.100586	258.965210
1153.000977	246.681351
1151.902344	281.975311
1150.802734	-33.160454
1149.703125	130.635803
1148.603516	56.056095
1147.502930	24.273624
1146.402344	-31.406612
1145.301758	-125.250504
1144.201172	18.830084
1143.099609	-163.224777
1141.999023	47.198261
1140.896484	169.423965
1139.794922	13.301675
1138.692383	47.316830
1137.590820	31.304853
1136.487305	105.483109
1135.384766	303.053223
1134.281250	343.677277
1133.178711	348.562683
1132.074219	469.660187
1130.970703	695.029114
1129.866211	725.615601
1128.761719	775.062134
1127.657227	881.304504
1126.552734	776.355713
1125.447266	839.667114
1124.341797	796.189209
1123.236328	674.431213
1122.130859	467.337952
1121.024414	639.200317
1119.917969	458.051453
1118.811523	473.382050
1117.704102	448.362854
1116.596680	392.493073
1115.489258	521.083923
1114.381836	540.712219
1113.274414	494.020264
1112.166016	399.962677
1111.057617	608.403564
1109.949219	707.947205
1108.839844	703.390869
1107.730469	736.533569
1106.621094	755.398682
1105.511719	833.186279
1104.401367	981.654358
1103.291016	1129.962769
1102.180664	891.174988
1101.070313	1124.173950
1099.958984	1106.993774
1098.847656	967.128723
1097.736328	935.673645
1096.625000	1109.178589
1095.512695	1136.433350
1094.400391	972.789001
1093.288086	1120.004761
1092.174805	1130.504883
1091.062500	1046.765625
1089.949219	955.920898
1088.835938	827.393372
1087.721680	901.147583
1086.607422	920.701233
1085.493164	806.148560
1084.378906	1030.085815
1083.263672	891.910767
1082.149414	781.931824
1081.034180	754.150208
1079.917969	846.087830
1078.802734	731.295654
1077.686523	792.550964
1076.570313	719.939758
1075.453125	682.491516
1074.336914	637.972473
1073.219727	544.157776
1072.101563	586.324402
1070.984375	616.704773
1069.866211	473.575775
1068.748047	531.978882
1067.629883	412.265472
1066.511719	711.800659
1065.392578	737.182190
1064.273438	741.440002
1063.154297	659.057434
1062.034180	646.865540
1060.914063	508.314331
1059.793945	531.175293
1058.673828	518.917236
1057.552734	375.710968
1056.431641	569.107300
1055.310547	435.245911
1054.189453	352.817322
1053.067383	389.514832
1051.945313	325.765320
1050.823242	318.055267
1049.701172	378.019501
1048.578125	456.602325
1047.455078	460.480774
1046.332031	462.014343
1045.208008	339.943207
1044.083984	192.276520
1042.959961	205.498810
1041.835938	297.942261
1040.710938	341.410583
1039.585938	214.831863
1038.460938	216.389908
1037.335938	50.330967
1036.209961	254.432465
1035.083984	400.274811
1033.958008	446.023254
1032.832031	375.468048
1031.705078	435.178619
1030.578125	397.236389
1029.451172	429.063385
1028.323242	439.978180
1027.195313	148.891220
1026.067383	90.239182
1024.939453	15.388493
1023.810547	-103.512093
1022.682617	-15.739950
1021.552734	48.809105
1020.423828	-111.666985
1019.293945	-274.352173
1018.164063	-63.571705
1017.034180	66.012497
1015.904297	195.583191
1014.773438	100.358757
1013.642578	100.217865
1012.511719	266.899902
1011.379883	345.556976
1010.248047	283.011932
1009.116211	417.299011
1007.984375	690.430054
1006.851563	1030.584595
1005.718750	1516.366699
1004.585938	2143.050537
1003.452148	2788.002441
1002.319336	2577.520264
1001.185547	1953.564331
1000.050781	1055.044800
998.916992	628.219910
997.782227	224.762207
996.647461	412.598999
995.512695	-34.308865
994.376953	-21.711817
993.241211	60.179550
992.105469	262.062347
990.969727	219.508636
989.833008	66.401024
988.696289	19.487507
987.559570	53.345955
986.421875	41.206806
985.284180	98.273788
984.146484	14.947933
983.008789	-111.976196
981.870117	-15.475893
980.731445	-31.669199
979.592773	-59.248936
978.454102	281.306885
977.314453	23.934330
976.174805	155.325409
975.035156	153.460022
973.894531	275.796936
972.754883	154.676682
971.613281	150.864655
970.472656	133.400787
969.331055	258.402740
968.190430	360.520721
967.047852	-21.469049
965.906250	186.445587
964.763672	279.708252
963.621094	269.866882
962.478516	301.425385
961.334961	154.322861
960.192383	147.202744
959.048828	286.835754
957.904297	380.727997
956.759766	227.407944
955.616211	193.342026
954.470703	308.195587
953.326172	356.775421
952.180664	233.892532
951.035156	111.207359
949.889648	398.024231
948.743164	168.192230
947.596680	201.446564
946.450195	488.463470
945.303711	380.274628
944.156250	288.267517
943.008789	182.746063
941.861328	383.320862
940.713867	337.456055
939.565430	499.398804
938.416992	291.848877
937.267578	314.893402
936.119141	390.515656
934.969727	527.799133
933.820313	384.835449
932.669922	305.883972
931.520508	97.268593
930.370117	196.357788
929.218750	231.793335
928.068359	194.511505
926.916992	77.737831
925.765625	-25.183363
924.613281	186.013733
923.461914	201.667496
922.309570	-9.912670
921.156250	3.798442
920.003906	-7.353824
918.850586	-20.627863
917.697266	-108.715706
916.543945	-85.338760
915.389648	-157.189606
914.235352	-119.907074
913.081055	46.855652
911.926758	59.393581
910.771484	-79.913322
909.616211	50.855045
908.460938	-103.981064
907.304688	-45.529755
906.148438	-54.957344
904.992188	-12.136094
903.835938	67.040207
902.678711	17.231304
901.521484	89.836647
900.364258	-84.190025
899.206055	-33.964165
898.047852	-110.334831
896.889648	-25.945089
895.731445	49.483818
894.572266	-148.563705
893.413086	-66.113083
892.253906	-105.612244
891.094727	101.286751
889.934570	39.418140
888.774414	-35.855389
887.613281	26.742886
886.453125	78.132713
885.291992	37.091026
884.130859	63.858894
882.968750	-119.039688
881.807617	108.657921
880.645508	110.907921
879.482422	88.470238
878.320313	203.592255
877.157227	52.922939
875.994141	71.345100
874.830078	103.367424
873.666016	29.653742
872.501953	183.388336
871.337891	199.872665
870.173828	198.435455
869.008789	48.642284
867.843750	60.899612
866.677734	55.248638
865.512695	135.075485
864.346680	86.862373
863.179688	299.341400
862.013672	67.080887
860.846680	346.957855
859.679688	272.071564
858.511719	325.216370
857.344727	468.138794
856.176758	503.377319
855.008789	552.108093
853.839844	616.567871
852.670898	427.732605
851.501953	375.742188
850.333008	671.116394
849.163086	516.137146
847.993164	278.403107
846.823242	354.281677
845.652344	302.568451
844.482422	-42.275112
843.311523	141.117233
842.139648	80.628593
840.968750	51.492798
839.796875	-100.577164
838.624023	-118.431587
837.452148	-33.471481
836.279297	98.386330
835.106445	-28.925720
833.933594	261.439331
832.759766	219.005630
831.585938	192.217361
830.412109	261.398071
829.238281	330.541199
828.063477	395.189514
826.888672	343.834137
825.712891	216.692581
824.538086	314.716583
823.362305	136.353577
822.186523	154.112396
821.009766	27.065039
819.833008	-37.595989
818.656250	22.420805
817.479492	28.958704
816.301758	64.396370
815.124023	-53.727806
813.946289	106.195175
812.768555	97.000916
811.589844	49.980148
810.411133	-83.746422
809.232422	78.086578
808.052734	-13.463498
806.873047	-20.620466
805.693359	-21.165695
804.512695	-174.942261
803.332031	-104.534058
802.151367	-18.686184
800.970703	-103.761383
799.789063	-86.828819
798.608398	-136.498856
797.425781	-44.319145
796.244141	-76.374855
795.061523	-190.465179
793.878906	-133.995926
792.696289	-121.922722
791.512695	78.286285
790.329102	72.447319
789.145508	150.634232
787.960938	182.243103
786.777344	180.568756
785.591797	267.289215
784.407227	349.456604
783.221680	274.554779
782.037109	467.016022
780.850586	332.297119
779.665039	327.882019
778.478516	254.922150
777.291992	254.769943
776.105469	225.833008
774.917969	97.511269
773.730469	112.576553
772.542969	138.572433
771.354492	69.638596
770.166016	7.260207
768.977539	141.003540
767.789063	173.217194
766.599609	68.723465
765.410156	182.260101
764.220703	154.708176
763.030273	10.390015
761.840820	284.272644
760.650391	225.635788
759.458984	450.760498
758.267578	394.134521
757.076172	539.764404
755.884766	392.821869
754.693359	467.868317
753.500977	276.888702
752.308594	211.145050
751.115234	270.553040
749.922852	413.294403
748.729492	325.360687
747.535156	421.768646
746.341797	294.213440
745.147461	256.593628
743.953125	227.687866
742.757813	284.245941
741.563477	204.772949
740.368164	142.803482
739.171875	126.813889
737.976563	75.707321
736.780273	92.461609
735.583984	23.740694
734.386719	138.894623
733.189453	54.755051
731.992188	47.187187
730.794922	280.220337
729.596680	158.762253
728.399414	172.885406
727.200195	315.945709
726.001953	500.419739
724.802734	328.583466
723.603516	458.273285
722.404297	358.529236
721.204102	474.981354
720.003906	381.768158
718.803711	471.910187
717.603516	559.805054
716.402344	412.026306
715.201172	209.772202
713.999023	395.741272
712.797852	158.678253
711.595703	159.290573
710.393555	116.315773
709.190430	58.111607
707.987305	-47.980366
706.784180	65.909294
705.581055	-11.822623
704.376953	112.908241
703.172852	163.611374
701.968750	-118.538643
700.763672	-65.590782
699.559570	87.378746
698.353516	72.913521
697.148438	-32.800766
695.942383	-8.055672
694.736328	-61.493458
693.530273	-32.335384
692.324219	118.449165
691.117188	-121.551300
689.910156	7.572764
688.702148	-19.542879
687.494141	-18.392273
686.286133	19.682632
685.078125	12.260653
683.870117	-133.842224
682.661133	103.806709
681.452148	-63.792854
680.242188	-81.769958
679.032227	-30.367531
677.822266	38.400471
676.612305	-37.838989
675.401367	44.023247
674.191406	58.834961
672.979492	-116.656319
671.768555	-38.950684
670.556641	6.356225
669.344727	-26.113621
668.132813	23.629240
666.919922	107.992310
665.707031	51.962692
664.494141	-8.296301
663.281250	-126.766243
662.067383	-9.809367
660.853516	12.185285
659.639648	23.434702
658.424805	-60.188103
657.209961	-152.353333
655.995117	-102.118752
654.779297	17.118843
653.563477	-109.371368
652.347656	-59.084160
651.131836	14.895823
649.915039	-42.524578
648.698242	24.977230
647.481445	92.443802
646.264648	22.118725
645.046875	128.255524
643.829102	264.430145
642.610352	383.295074
641.392578	207.452087
640.173828	53.124657
638.955078	27.748299
637.735352	64.608971
636.515625	30.448809
635.295898	90.684990
634.076172	19.764116
632.855469	6.686095
631.634766	-2.270048
630.414063	12.187680
629.192383	-7.900701
627.971680	-36.798988
626.749023	152.789871
625.527344	142.623718
624.304688	44.276798
623.082031	307.795929
621.859375	187.339676
620.636719	210.061432
619.413086	93.162018
618.189453	25.110256
616.964844	87.178764
615.741211	56.687332
614.516602	-14.989150
613.291016	6.897887
612.066406	-76.632271
610.840820	-92.370613
609.615234	143.425705
608.388672	-10.576822
607.163086	18.451666
605.936523	-90.080902
604.708984	3.428897
