# Supplementary material for: Raman spectroscopy accurately differentiates mucosal healing from non-healing and biochemical changes following biological therapy in inflammatory bowel disease
Source: PLoS One. 2021 Jun 2;16(6):e0252210. doi: 10.1371/journal.pone.0252210 (PMC8172032; doi:10.1371/journal.pone.0252210)
Supplement: S8 Dataset — (ZIP) [file pone.0252210.s010.zip › Pre biologic CD/OC017-1 pre treatment_base sub CR removed_0__X_-9978.31__Y_44986.4__Z_237.954__Time_0.txt]

1714.640625	407.765778
1713.664063	217.106613
1712.687500	566.767578
1711.709961	6.352468
1710.733398	45.990910
1709.755859	-100.267738
1708.778320	114.419472
1707.799805	-92.599075
1706.821289	-292.423187
1705.843750	-0.311895
1704.864258	-164.625488
1703.885742	-75.524788
1702.907227	-113.293373
1701.927734	-157.551712
1700.948242	134.130478
1699.968750	-174.483765
1698.988281	-51.066174
1698.007813	-549.034302
1697.028320	-0.344600
1696.046875	47.091789
1695.066406	133.366684
1694.084961	-147.632828
1693.104492	-344.327759
1692.123047	-104.567162
1691.140625	-130.562164
1690.159180	194.313644
1689.176758	282.809692
1688.194336	351.141357
1687.211914	127.328972
1686.228516	8.692104
1685.246094	269.758301
1684.262695	233.333313
1683.279297	88.789909
1682.295898	379.509125
1681.311523	175.809479
1680.327148	207.492828
1679.342773	327.987823
1678.358398	-146.669159
1677.374023	191.263596
1676.388672	710.792480
1675.403320	664.575012
1674.417969	542.158264
1673.432617	829.990173
1672.446289	709.241821
1671.459961	552.167664
1670.473633	557.985840
1669.487305	500.838715
1668.500977	723.251587
1667.513672	856.004272
1666.526367	753.211731
1665.539063	929.753723
1664.550781	815.053406
1663.563477	915.908997
1662.575195	1099.516724
1661.586914	1227.985352
1660.598633	1017.742981
1659.609375	1330.142700
1658.620117	999.208557
1657.631836	1140.436890
1656.641602	1252.937744
1655.652344	1286.498291
1654.662109	1098.163696
1653.672852	1074.475342
1652.681641	1024.739746
1651.691406	1065.418579
1650.701172	1085.339478
1649.709961	899.402039
1648.718750	703.360046
1647.727539	740.334106
1646.735352	447.352722
1645.744141	234.110870
1644.751953	261.592346
1643.759766	365.942841
1642.766602	201.255539
1641.774414	319.344910
1640.781250	-163.993179
1639.788086	36.400284
1638.794922	-71.644821
1637.801758	-79.216339
1636.807617	-97.138023
1635.813477	90.735420
1634.819336	41.547314
1633.825195	-54.871277
1632.830078	-124.766289
1631.834961	-210.283325
1630.839844	44.018745
1629.844727	16.675022
1628.849609	-297.400238
1627.853516	-211.320343
1626.857422	-117.293007
1625.861328	-149.467743
1624.865234	94.531494
1623.868164	-371.325348
1622.871094	67.199814
1621.874023	206.013000
1620.876953	174.034134
1619.879883	16.013424
1618.881836	94.392731
1617.883789	2.088695
1616.885742	-53.434952
1615.887695	3.893152
1614.888672	168.724655
1613.889648	118.355881
1612.890625	214.829514
1611.891602	75.237228
1610.892578	244.973694
1609.892578	364.755798
1608.892578	-204.712784
1607.892578	-163.624664
1606.892578	422.136230
1605.891602	88.420113
1604.890625	-56.755821
1603.889648	248.221207
1602.888672	-195.463577
1601.887695	-13.782949
1600.885742	-193.294556
1599.883789	-79.960243
1598.881836	-170.748367
1597.879883	83.411949
1596.876953	-36.427330
1595.874023	-109.332375
1594.871094	-198.036469
1593.868164	44.826897
1592.864258	31.505047
1591.861328	-133.373245
1590.857422	51.369038
1589.853516	-275.603912
1588.848633	-357.400177
1587.844727	-160.232864
1586.839844	-140.693207
1585.834961	27.259293
1584.830078	374.801147
1583.824219	453.542877
1582.819336	482.566925
1581.813477	29.433327
1580.807617	203.945923
1579.800781	198.484573
1578.794922	247.506851
1577.788086	-221.672302
1576.781250	118.400719
1575.773438	15.814493
1574.766602	84.743607
1573.758789	111.787056
1572.750977	55.395889
1571.743164	-8.993744
1570.735352	-73.586197
1569.726563	-198.162506
1568.718750	-31.953030
1567.708984	442.956757
1566.700195	203.406586
1565.691406	-241.356964
1564.681641	43.124813
1563.671875	-4.893278
1562.662109	338.613861
1561.652344	476.833588
1560.641602	13.108957
1559.630859	-152.499268
1558.620117	-84.985069
1557.609375	272.511169
1556.597656	82.900452
1555.586914	-23.944904
1554.575195	104.669731
1553.563477	277.010162
1552.550781	39.992737
1551.539063	121.220428
1550.526367	108.995888
1549.513672	223.310745
1548.500977	433.043030
1547.487305	-146.286011
1546.473633	388.708710
1545.459961	403.688660
1544.446289	240.124023
1543.432617	73.819054
1542.417969	-152.084579
1541.404297	-132.730911
1540.389648	-134.297165
1539.374023	85.897552
1538.359375	86.429359
1537.343750	104.774353
1536.328125	-166.044846
1535.312500	169.173050
1534.296875	357.051239
1533.280273	328.034973
1532.263672	252.429138
1531.247070	156.032928
1530.230469	154.809616
1529.212891	91.528183
1528.196289	424.728088
1527.178711	283.776825
1526.160156	183.848328
1525.142578	433.838715
1524.124023	68.497398
1523.106445	-75.587318
1522.087891	497.794373
1521.068359	481.824463
1520.049805	26.076702
1519.030273	89.545227
1518.010742	24.319254
1516.991211	357.206421
1515.971680	16.752647
1514.951172	-74.634033
1513.930664	339.698792
1512.910156	-273.175446
1511.889648	-141.616974
1510.868164	179.582611
1509.846680	269.603760
1508.826172	120.928223
1507.803711	284.963318
1506.782227	-607.496521
1505.759766	-48.897808
1504.737305	-62.176476
1503.714844	-237.001144
1502.692383	-81.415390
1501.668945	-177.055405
1500.646484	-39.717079
1499.623047	-412.047272
1498.599609	-489.989075
1497.575195	-212.350861
1496.550781	136.697952
1495.527344	-220.441452
1494.502930	-181.182343
1493.477539	-101.170021
1492.453125	-5.909859
1491.427734	40.625801
1490.402344	-30.485865
1489.376953	-132.307861
1488.350586	-384.891327
1487.325195	271.633972
1486.298828	279.318573
1485.272461	115.919586
1484.245117	207.666946
1483.218750	-9.357767
1482.191406	329.676788
1481.164063	298.723267
1480.136719	415.613159
1479.108398	496.673828
1478.080078	396.701721
1477.052734	982.192688
1476.023438	668.043701
1474.995117	547.598816
1473.965820	829.466064
1472.937500	1093.399536
1471.908203	901.538452
1470.877930	783.491455
1469.848633	970.821167
1468.818359	954.518311
1467.788086	1459.555176
1466.757813	1321.079590
1465.727539	1047.926636
1464.696289	1664.376465
1463.665039	1337.858276
1462.633789	1664.371460
1461.602539	1807.875854
1460.570313	2030.003174
1459.539063	1797.639893
1458.506836	2024.772949
1457.473633	1863.510620
1456.441406	1864.758789
1455.408203	2180.527588
1454.375000	2283.156494
1453.341797	2086.569580
1452.308594	2153.739014
1451.274414	2190.456299
1450.241211	2353.931396
1449.207031	2631.338867
1448.171875	2204.494141
1447.137695	2302.102783
1446.102539	2432.593506
1445.067383	2223.886475
1444.032227	2205.125244
1442.997070	1847.382568
1441.960938	1846.485718
1440.924805	1688.846680
1439.888672	1849.932861
1438.852539	1429.570801
1437.816406	1808.130127
1436.779297	1678.653076
1435.742188	1468.453613
1434.705078	1372.080811
1433.666992	1141.944458
1432.629883	1005.438660
1431.591797	884.177673
1430.553711	669.677795
1429.514648	551.192871
1428.476563	248.729233
1427.437500	254.140106
1426.398438	60.437366
1425.359375	255.138519
1424.320313	717.014893
1423.280273	395.066742
1422.240234	433.621735
1421.200195	-220.416000
1420.159180	-43.077354
1419.119141	-29.330780
1418.078125	284.026062
1417.037109	665.304565
1415.996094	75.306931
1414.954102	21.451965
1413.912109	103.538811
1412.870117	246.053192
1411.828125	26.609707
1410.786133	-152.411484
1409.743164	7.967400
1408.700195	273.911865
1407.657227	-17.764475
1406.614258	-32.955036
1405.570313	54.888596
1404.527344	170.465775
1403.483398	145.536392
1402.438477	-122.675583
1401.394531	-34.397491
1400.349609	-169.278931
1399.304688	-394.245789
1398.259766	140.620651
1397.214844	-6.362538
1396.168945	29.744532
1395.123047	8.343366
1394.077148	177.446243
1393.031250	-229.375977
1391.984375	-202.776840
1390.937500	-146.019577
1389.890625	53.497734
1388.843750	-249.865173
1387.796875	109.958427
1386.749023	117.077225
1385.701172	-243.245621
1384.653320	-275.783356
1383.604492	71.713615
1382.556641	129.355942
1381.507813	-10.298595
1380.458984	-74.819801
1379.410156	98.065735
1378.360352	188.584702
1377.310547	-70.266823
1376.260742	-149.184311
1375.210938	81.464844
1374.161133	-27.116449
1373.110352	-58.228333
1372.059570	-326.078766
1371.008789	-100.066582
1369.957031	38.715462
1368.906250	-64.110619
1367.854492	-4.851057
1366.802734	-62.554577
1365.750000	196.139557
1364.698242	-262.171326
1363.645508	183.414505
1362.592773	-217.222656
1361.540039	94.061028
1360.486328	325.708801
1359.433594	84.867249
1358.379883	-307.455231
1357.326172	38.874660
1356.271484	-198.941589
1355.216797	-357.005402
1354.163086	108.741432
1353.107422	427.804169
1352.052734	419.081848
1350.998047	268.963501
1349.942383	245.600433
1348.886719	276.968384
1347.830078	174.433670
1346.774414	823.725220
1345.717773	222.846375
1344.661133	869.576904
1343.604492	655.911743
1342.546875	1091.799683
1341.490234	759.460388
1340.432617	823.745972
1339.375000	1373.587891
1338.316406	771.759460
1337.258789	1229.987305
1336.200195	1188.085083
1335.141602	1267.569702
1334.082031	879.468750
1333.023438	798.402283
1331.963867	972.181030
1330.904297	559.973511
1329.844727	659.766479
1328.784180	1043.814453
1327.723633	1410.492798
1326.663086	1124.901367
1325.602539	888.921204
1324.541992	1045.773438
1323.480469	1247.060669
1322.418945	892.969910
1321.357422	1042.550293
1320.295898	1211.890015
1319.233398	1193.740356
1318.170898	1091.830811
1317.108398	1221.812134
1316.045898	1036.280029
1314.982422	1107.197144
1313.918945	1131.339600
1312.855469	788.482727
1311.791992	1150.253784
1310.728516	1083.467163
1309.664063	1277.718506
1308.599609	1627.014160
1307.535156	1452.062866
1306.469727	1400.238037
1305.404297	1599.393066
1304.338867	1385.365967
1303.273438	1041.174194
1302.208008	1442.011230
1301.141602	1309.395020
1300.075195	1604.420776
1299.008789	1167.309448
1297.942383	1280.582275
1296.875000	1180.198853
1295.807617	1580.711426
1294.740234	1311.032104
1293.672852	1080.771851
1292.604492	1191.636963
1291.537109	672.139038
1290.468750	1050.406860
1289.399414	761.645630
1288.331055	806.425537
1287.261719	1319.262207
1286.192383	484.328400
1285.123047	1291.004883
1284.052734	845.865234
1282.983398	900.451721
1281.913086	729.796143
1280.841797	828.423828
1279.771484	557.556885
1278.700195	768.734924
1277.628906	935.798462
1276.557617	1146.811768
1275.486328	1030.136353
1274.414063	915.939453
1273.341797	1043.713867
1272.269531	1100.578735
1271.197266	954.676697
1270.124023	718.456299
1269.050781	1302.687744
1267.977539	1303.251953
1266.904297	981.658630
1265.830078	1114.001099
1264.756836	1219.458252
1263.681641	1205.301880
1262.607422	1088.740845
1261.533203	767.438599
1260.458008	789.883118
1259.382813	1016.981262
1258.307617	1531.418701
1257.231445	1290.527100
1256.155273	906.037659
1255.079102	1398.135986
1254.002930	828.738342
1252.926758	1045.577393
1251.849609	746.473022
1250.772461	1167.457275
1249.695313	1486.079468
1248.617188	1077.514648
1247.540039	1053.180664
1246.461914	882.969055
1245.382813	749.209961
1244.304688	989.579346
1243.225586	829.038696
1242.146484	491.261200
1241.067383	1042.081177
1239.988281	859.630066
1238.908203	791.223511
1237.828125	703.378784
1236.748047	744.063049
1235.667969	838.013245
1234.586914	866.381104
1233.505859	986.773682
1232.424805	816.252258
1231.343750	871.053711
1230.261719	872.450745
1229.179688	682.464966
1228.097656	865.348938
1227.015625	692.245972
1225.932617	848.252930
1224.850586	740.406982
1223.767578	1000.203674
1222.683594	348.012817
1221.600586	597.950134
1220.516602	775.151611
1219.432617	488.151154
1218.347656	732.768005
1217.263672	696.981750
1216.178711	371.271729
1215.093750	835.238647
1214.008789	816.076965
1212.922852	837.840088
1211.836914	519.257996
1210.750977	1074.079712
1209.665039	859.128967
1208.579102	796.104004
1207.492188	904.167603
1206.405273	872.288330
1205.318359	601.750793
1204.230469	75.826874
1203.142578	472.618317
1202.054688	122.569878
1200.966797	181.895905
1199.877930	231.450195
1198.790039	-19.925566
1197.701172	123.297020
1196.611328	112.375153
1195.522461	313.026062
1194.432617	92.676216
1193.342773	208.885345
1192.252930	94.207878
1191.162109	157.274612
1190.072266	102.522446
1188.981445	136.537415
1187.889648	595.440308
1186.798828	33.742706
1185.707031	-218.204010
1184.615234	12.199774
1183.523438	-232.631866
1182.430664	-453.494263
1181.337891	-91.627251
1180.245117	58.992664
1179.152344	56.037506
1178.059570	-236.988647
1176.965820	104.907768
1175.872070	15.385818
1174.778320	122.176254
1173.683594	-41.762653
1172.588867	-375.681671
1171.494141	29.954762
1170.399414	-167.649872
1169.303711	381.064148
1168.208984	286.111481
1167.113281	-57.592045
1166.016602	-186.120316
1164.920898	-199.938599
1163.824219	-548.400940
1162.727539	-139.507172
1161.630859	-194.244888
1160.533203	173.570267
1159.435547	-101.061203
1158.337891	-108.345596
1157.240234	139.612411
1156.141602	260.891602
1155.043945	19.512577
1153.944336	457.709961
1152.845703	70.754807
1151.747070	-187.399017
1150.647461	121.600540
1149.547852	-34.206116
1148.447266	-87.634964
1147.347656	-464.965088
1146.247070	7.725260
1145.146484	-543.413818
1144.044922	-475.671051
1142.944336	48.800072
1141.842773	23.448254
1140.741211	-422.908051
1139.638672	-315.178772
1138.537109	127.623711
1137.434570	237.404892
1136.332031	57.186626
1135.228516	66.988602
1134.125977	41.119251
1133.022461	-27.574823
1131.917969	84.075638
1130.814453	3.402861
1129.709961	779.241516
1128.605469	774.199951
1127.500977	418.084381
1126.396484	1053.216675
1125.291016	680.456116
1124.185547	345.727783
1123.080078	1013.412109
1121.973633	669.145874
1120.868164	725.281616
1119.761719	85.138016
1118.654297	174.365097
1117.547852	64.714134
1116.440430	345.484161
1115.333008	178.944260
1114.225586	156.721252
1113.117188	129.705658
1112.008789	256.334747
1110.900391	167.778259
1109.791992	320.260742
1108.682617	515.133667
1107.573242	294.174255
1106.463867	278.732056
1105.354492	230.219101
1104.244141	389.381500
1103.133789	107.156662
1102.023438	273.308289
1100.913086	342.654724
1099.801758	628.875671
1098.690430	495.279785
1097.579102	757.732300
1096.467773	770.250854
1095.355469	735.601135
1094.243164	752.783264
1093.130859	275.396820
1092.017578	511.598297
1090.905273	119.221588
1089.791992	529.495483
1088.677734	370.168243
1087.564453	617.893921
1086.450195	762.003113
1085.335938	494.593384
1084.221680	264.924652
1083.106445	834.391846
1081.991211	397.983154
1080.875977	323.548340
1079.760742	260.905884
1078.644531	357.946930
1077.528320	426.796326
1076.412109	214.006912
1075.295898	240.674545
1074.178711	13.979592
1073.061523	108.726418
1071.944336	-91.977432
1070.826172	162.193085
1069.708984	10.859789
1068.590820	325.889496
1067.471680	324.538330
1066.353516	257.681671
1065.234375	228.335114
1064.115234	53.911938
1062.996094	3.660272
1061.875977	-72.281914
1060.755859	408.631287
1059.635742	564.284729
1058.515625	32.469448
1057.394531	473.429138
1056.273438	250.486725
1055.152344	62.761402
1054.031250	494.259033
1052.909180	33.407108
1051.787109	-312.745178
1050.665039	212.104904
1049.541992	113.592072
1048.418945	129.538666
1047.295898	-150.717484
1046.172852	145.321579
1045.048828	163.794785
1043.925781	126.422043
1042.801758	142.733337
1041.676758	58.898720
1040.552734	61.414837
1039.427734	343.487946
1038.302734	-70.716782
1037.176758	18.194006
1036.050781	-120.931190
1034.924805	-115.625854
1033.798828	-0.880542
1032.672852	118.568085
1031.545898	-320.042450
1030.418945	-67.875969
1029.291992	28.549519
1028.164063	29.745235
1027.036133	-624.085876
1025.908203	-531.930603
1024.780273	85.083527
1023.651367	-314.938110
1022.522461	-164.574417
1021.393555	-1005.007629
1020.264648	-582.884827
1019.134766	-627.057373
1018.004883	-508.772736
1016.875000	-531.830444
1015.744141	-35.597145
1014.613281	-241.590302
1013.482422	22.929508
1012.351563	-391.181122
1011.219727	-233.030746
1010.088867	163.651779
1008.956055	-83.207016
1007.824219	105.241714
1006.691406	557.448364
1005.558594	817.605225
1004.425781	1339.080200
1003.292969	1927.491455
1002.159180	2041.922607
1001.025391	1435.483154
999.891602	808.669922
998.756836	357.809021
997.622070	82.794716
996.487305	195.900955
995.352539	348.331451
994.216797	267.756500
993.081055	388.069580
991.945313	669.923401
990.808594	366.070679
989.672852	396.804260
988.536133	-5.663882
987.398438	50.745045
986.261719	201.744858
985.124023	-144.690048
983.986328	377.293274
982.847656	134.850479
981.709961	468.092529
980.571289	412.428345
979.432617	94.675026
978.292969	188.898743
977.153320	584.459167
976.013672	258.121826
974.874023	249.261429
973.734375	118.768387
972.593750	-32.208561
971.453125	186.814316
970.311523	-30.420330
969.170898	-137.191833
968.029297	84.423073
966.886719	200.510223
965.745117	564.468994
964.602539	488.028015
963.459961	-42.248238
962.317383	289.838776
961.173828	35.161396
960.030273	174.869446
958.886719	250.512909
957.743164	459.098694
956.598633	278.452637
955.454102	102.610580
954.309570	245.122299
953.165039	1.002352
952.019531	-96.466064
950.874023	-170.884521
949.727539	134.420959
948.582031	158.555969
947.435547	-345.145935
946.289063	113.478630
945.141602	213.353928
943.995117	231.111755
942.847656	-141.476044
941.699219	447.280823
940.551758	134.411713
939.403320	428.735931
938.254883	248.564178
937.105469	371.907135
935.957031	119.109528
934.807617	322.452362
933.658203	31.265148
932.507813	82.090210
931.357422	297.018494
930.207031	272.829346
929.056641	-90.494820
927.906250	-121.190338
926.754883	157.726791
925.603516	-111.719612
924.451172	5.755386
923.298828	-381.594208
922.146484	-32.001060
920.994141	-2.982975
919.841797	-21.608610
918.688477	-44.690430
917.535156	79.978058
916.380859	-115.548332
915.227539	77.363777
914.073242	-279.064240
912.918945	-272.138092
911.763672	-192.552750
910.608398	-151.485275
909.453125	-15.117858
908.297852	146.195358
907.141602	-16.650616
905.985352	-254.137894
904.829102	-49.648037
903.672852	-15.074337
902.515625	46.701012
901.358398	22.468958
900.201172	-375.171692
899.042969	-186.481918
897.884766	-0.096815
896.726563	-87.441078
895.568359	191.638718
894.409180	563.303528
893.250000	197.980530
892.090820	-153.579285
890.930664	93.742126
889.771484	-63.323448
888.611328	61.970802
887.450195	144.321228
886.289063	-105.138290
885.128906	187.120514
883.966797	-64.471779
882.805664	-142.246246
881.643555	-109.498817
880.481445	263.654175
879.319336	-48.544147
878.156250	47.246979
876.993164	237.606522
875.830078	78.765831
874.666016	10.046160
873.502930	-65.395500
872.338867	322.809052
871.173828	337.277863
870.009766	477.707031
868.844727	60.257675
867.679688	508.668915
866.513672	527.457275
865.348633	276.514282
864.182617	466.043915
863.015625	390.351776
861.849609	507.813873
860.682617	622.911499
859.515625	571.794067
858.347656	587.962402
857.180664	684.855347
856.012695	869.118042
854.843750	871.559937
853.675781	739.421082
852.506836	380.861877
851.337891	735.075256
850.167969	732.780518
848.999023	130.097061
847.829102	781.731934
846.658203	277.651093
845.488281	440.798462
844.317383	435.923859
843.146484	451.099640
841.975586	459.467743
840.803711	729.376160
839.631836	182.991333
838.459961	249.232635
837.287109	903.061218
836.114258	604.706360
834.941406	221.501648
833.768555	1084.472168
832.594727	404.168671
831.420898	520.926453
830.247070	700.001160
829.072266	823.084167
827.898438	751.946655
826.722656	705.225159
825.547852	707.462891
824.372070	339.559845
823.196289	83.121857
822.020508	428.197906
820.844727	-17.721485
819.667969	6.277363
818.491211	21.222675
817.313477	-75.272705
816.136719	-27.208536
814.958984	36.251774
813.781250	-202.944916
812.602539	151.528915
811.423828	352.296265
810.245117	-27.272842
809.066406	77.601822
807.886719	24.532787
806.707031	-48.645267
805.527344	-104.171402
804.346680	-122.097267
803.166992	-402.044373
801.985352	-364.736694
800.804688	-249.935638
799.623047	-53.298691
798.441406	-575.321838
797.259766	-283.681091
796.078125	-262.720306
794.895508	-366.018677
793.712891	-265.622192
792.529297	89.253159
791.346680	-67.655495
790.163086	-164.889618
788.978516	-47.570229
787.794922	385.962677
786.610352	170.975815
785.425781	548.643433
784.241211	99.048409
783.055664	160.134705
781.870117	747.022522
780.684570	445.271637
779.498047	397.532990
778.311523	431.384460
777.125000	438.581390
775.938477	310.980743
774.750977	13.354621
773.563477	165.824692
772.375977	821.010010
771.187500	379.698181
769.999023	264.769440
768.810547	21.917292
767.622070	360.839294
766.432617	527.600525
765.243164	590.632751
764.053711	-37.967781
762.863281	551.102356
761.672852	492.646637
760.482422	359.281189
759.291992	681.286316
758.100586	611.488953
756.909180	510.833954
755.717773	557.426147
754.525391	656.631653
753.333008	54.688805
752.140625	169.159775
750.948242	279.091248
749.754883	349.345581
748.561523	707.083679
747.368164	408.301697
746.173828	285.116089
744.979492	559.016296
743.785156	725.244934
742.590820	211.560318
741.395508	-12.573263
740.200195	-214.736084
739.003906	-191.162933
737.808594	-7.694336
736.612305	-139.765320
735.416016	-72.537697
734.218750	226.668106
733.021484	22.311544
731.824219	-234.484970
730.626953	274.522125
729.428711	387.387756
728.230469	-74.893120
727.032227	151.685013
725.833984	-4.313687
724.634766	12.380931
723.435547	7.244519
722.235352	144.086472
721.036133	235.067154
719.835938	319.471619
718.635742	563.213135
717.434570	401.015533
716.233398	382.932770
715.032227	336.568573
713.831055	213.983780
712.628906	431.594086
711.426758	213.289230
710.224609	6.071577
709.021484	230.364960
707.818359	280.418365
706.615234	145.480286
705.412109	54.256184
704.208008	228.705566
703.003906	287.877838
701.799805	66.533218
700.594727	504.404938
699.389648	172.491272
698.184570	-30.857767
696.979492	-151.358658
695.773438	49.929382
694.567383	94.890671
693.361328	11.867241
692.154297	263.440796
690.947266	-99.254883
689.740234	-136.034241
688.533203	-456.836731
687.325195	-85.283394
686.117188	-117.089066
684.909180	-185.513824
683.700195	51.962246
682.491211	-549.177368
681.282227	163.271744
680.072266	186.739944
678.863281	-81.911011
677.653320	-521.255371
676.442383	-178.670578
675.232422	-28.585743
674.021484	-259.132843
672.810547	205.102325
671.598633	-165.437790
670.386719	102.343750
669.174805	383.255157
667.962891	-466.001007
666.750000	-100.247925
665.537109	94.972816
664.324219	-33.558907
663.110352	347.837677
661.897461	-24.024202
660.683594	413.917511
659.468750	-343.432739
658.254883	77.739822
657.040039	-14.287419
655.824219	-213.782837
654.609375	-20.516310
653.393555	32.864239
652.177734	-284.079742
650.960938	0.456583
649.745117	-33.577602
648.528320	29.599825
647.311523	243.746811
646.093750	503.284607
644.875977	517.700134
643.658203	676.540344
642.440430	104.343704
641.221680	44.448395
640.002930	315.928131
638.784180	460.753387
637.564453	618.663635
636.344727	123.691048
635.125000	529.120728
633.905273	601.780029
632.684570	180.875427
631.463867	333.451324
630.243164	129.973633
629.021484	246.444138
627.799805	272.970856
626.578125	115.259682
625.356445	178.601715
624.133789	96.316437
622.911133	541.351807
621.688477	341.453400
620.464844	116.047806
619.241211	141.376846
618.017578	-100.847855
616.793945	177.205490
615.569336	-360.149506
614.344727	-15.808010
613.120117	-112.257637
611.894531	-206.566864
610.668945	118.139397
609.443359	-81.067268
608.216797	-100.801880
606.991211	161.352325
605.764648	79.311096
604.537109	-312.558380
