# Supplementary material for: Raman spectroscopy accurately differentiates mucosal healing from non-healing and biochemical changes following biological therapy in inflammatory bowel disease
Source: PLoS One. 2021 Jun 2;16(6):e0252210. doi: 10.1371/journal.pone.0252210 (PMC8172032; doi:10.1371/journal.pone.0252210)
Supplement: S8 Dataset — (ZIP) [file pone.0252210.s010.zip › Pre biologic CD/OC024 pre treatment-1_base sub CR removed_27__X_-32918.2__Y_21191.2__Z_-4918.98__Time_309.txt]

1714.716797	12.909821
1713.740234	247.387802
1712.763672	293.899780
1711.787109	-36.513065
1710.809570	17.721609
1709.832031	35.580734
1708.854492	97.470459
1707.875977	117.552422
1706.898438	-13.853464
1705.919922	91.518700
1704.941406	-48.360424
1703.962891	-106.776344
1702.983398	-11.603048
1702.003906	-89.306992
1701.024414	-18.800785
1700.044922	-198.663040
1699.065430	63.742432
1698.084961	-68.619194
1697.104492	-213.276566
1696.124023	-167.175568
1695.143555	-31.969110
1694.162109	-157.627563
1693.180664	-57.994213
1692.199219	-26.874348
1691.217773	95.897484
1690.235352	64.723839
1689.253906	55.845745
1688.271484	-98.875504
1687.289063	205.972870
1686.305664	47.646629
1685.323242	4.877831
1684.339844	-2.437804
1683.356445	113.614944
1682.372070	129.172241
1681.388672	209.455658
1680.404297	194.605942
1679.419922	286.994110
1678.435547	326.871948
1677.451172	202.518631
1676.465820	568.330994
1675.480469	256.577545
1674.495117	472.080658
1673.509766	454.262207
1672.523438	468.986938
1671.537109	394.028564
1670.550781	712.887329
1669.564453	455.946442
1668.578125	858.214111
1667.590820	846.777283
1666.603516	825.328552
1665.616211	913.259338
1664.627930	1004.353760
1663.640625	875.858704
1662.652344	917.647278
1661.664063	933.442871
1660.675781	1005.412476
1659.686523	1075.189087
1658.698242	703.034241
1657.708984	1043.994751
1656.719727	890.092346
1655.729492	773.767151
1654.740234	798.249756
1653.750000	759.632080
1652.759766	845.807556
1651.768555	979.958557
1650.778320	931.998047
1649.787109	466.691833
1648.795898	739.476807
1647.804688	491.884674
1646.813477	197.201035
1645.821289	433.952881
1644.829102	105.753845
1643.836914	105.448494
1642.844727	137.141235
1641.851563	419.847137
1640.859375	177.635284
1639.866211	-66.833885
1638.873047	-31.336693
1637.878906	-90.530365
1636.885742	-22.882755
1635.891602	50.245773
1634.897461	-103.052620
1633.902344	-261.334137
1632.908203	-282.343475
1631.913086	-197.805862
1630.917969	-329.002686
1629.922852	-196.716660
1628.926758	-293.279755
1627.931641	-42.299419
1626.935547	74.564148
1625.939453	-213.494217
1624.942383	-98.979210
1623.946289	-160.502991
1622.949219	83.008392
1621.952148	271.353119
1620.955078	338.878448
1619.958008	369.709137
1618.959961	208.918091
1617.961914	79.791824
1616.963867	294.662445
1615.965820	128.993057
1614.966797	29.048819
1613.967773	-26.196169
1612.968750	186.137589
1611.969727	112.628929
1610.970703	49.677143
1609.970703	-55.158810
1608.970703	44.462677
1607.970703	547.499817
1606.970703	248.866135
1605.969727	267.212891
1604.968750	55.165234
1603.967773	-154.179382
1602.966797	34.323429
1601.965820	104.992020
1600.963867	57.890385
1599.961914	175.534927
1598.959961	-104.324005
1597.958008	68.126572
1596.955078	-459.963074
1595.952148	-133.450974
1594.949219	-162.414398
1593.946289	-42.555527
1592.943359	-22.039309
1591.939453	254.232101
1590.935547	-200.510605
1589.931641	166.858994
1588.927734	-47.807922
1587.922852	-100.759102
1586.917969	91.356049
1585.913086	267.646851
1584.908203	-194.874969
1583.903320	132.353256
1582.897461	-53.970753
1581.891602	304.119812
1580.885742	135.844147
1579.879883	102.923615
1578.873047	54.268772
1577.866211	-148.055054
1576.859375	-19.939514
1575.852539	50.755096
1574.845703	90.072891
1573.837891	-76.214310
1572.830078	87.625961
1571.822266	144.677185
1570.814453	167.776886
1569.805664	175.118591
1568.796875	39.435730
1567.788086	15.337575
1566.779297	336.441315
1565.769531	324.950134
1564.760742	-18.899471
1563.750977	272.978455
1562.741211	19.758240
1561.730469	-153.118927
1560.720703	156.266708
1559.709961	335.709259
1558.699219	118.313652
1557.688477	123.719452
1556.676758	299.947632
1555.666016	35.568386
1554.654297	164.780960
1553.642578	47.779408
1552.629883	176.576630
1551.618164	196.453415
1550.605469	236.836578
1549.592773	72.647743
1548.580078	446.355347
1547.566406	209.419113
1546.552734	243.878601
1545.540039	278.164673
1544.525391	366.500092
1543.511719	227.263733
1542.498047	-67.078720
1541.483398	173.123398
1540.468750	79.953995
1539.453125	120.876068
1538.438477	89.353340
1537.422852	261.506714
1536.407227	-250.258667
1535.391602	84.046143
1534.375977	69.896461
1533.359375	-73.346825
1532.342773	56.532898
1531.326172	67.638100
1530.309570	32.188519
1529.292969	42.954712
1528.275391	105.039276
1527.257813	174.656036
1526.240234	112.780785
1525.222656	138.278091
1524.204102	55.506058
1523.185547	34.351177
1522.166992	349.996552
1521.148438	48.160427
1520.128906	-143.170532
1519.110352	133.277130
1518.090820	18.797342
1517.071289	86.641090
1516.050781	51.527061
1515.031250	-60.752392
1514.010742	-306.675751
1512.990234	-334.428772
1511.968750	-257.099762
1510.948242	-292.840454
1509.926758	-118.348946
1508.905273	-213.400177
1507.883789	-164.939316
1506.862305	26.945896
1505.839844	-86.448593
1504.817383	40.977932
1503.794922	-70.071129
1502.772461	-63.361111
1501.749023	-254.010437
1500.726563	-106.677841
1499.703125	-438.288025
1498.678711	-257.987427
1497.655273	-11.326559
1496.630859	79.029045
1495.607422	138.560501
1494.582031	-24.578022
1493.557617	-82.902901
1492.533203	45.301060
1491.507813	-240.702469
1490.482422	-23.312851
1489.457031	76.372879
1488.430664	89.059624
1487.405273	109.331657
1486.378906	-0.720278
1485.352539	95.936600
1484.325195	325.143677
1483.298828	227.618698
1482.271484	443.783905
1481.244141	374.150970
1480.216797	222.880783
1479.188477	267.867218
1478.161133	608.432251
1477.132813	474.815887
1476.104492	389.596558
1475.075195	449.509735
1474.046875	636.684448
1473.017578	640.395630
1471.988281	738.231506
1470.958984	713.821899
1469.928711	1282.173584
1468.898438	865.806824
1467.869141	823.450684
1466.837891	1192.938354
1465.807617	1605.469604
1464.776367	1423.041504
1463.746094	1698.066772
1462.714844	1911.952637
1461.682617	1538.971191
1460.651367	1587.689819
1459.619141	1476.396240
1458.586914	1910.872559
1457.554688	2096.445557
1456.522461	1893.729614
1455.489258	1820.440063
1454.456055	1711.669556
1453.422852	1752.539795
1452.389648	2120.416748
1451.355469	2080.057129
1450.321289	1847.135498
1449.287109	2191.943359
1448.252930	2394.772461
1447.218750	2063.197754
1446.183594	2141.911377
1445.148438	1866.228027
1444.113281	1702.035400
1443.078125	1717.580078
1442.041992	1616.755371
1441.005859	1384.485352
1439.969727	1498.761108
1438.933594	1501.783936
1437.897461	1530.117065
1436.860352	1323.444946
1435.823242	1210.378906
1434.786133	978.685120
1433.748047	1262.282349
1432.710938	965.123108
1431.672852	829.669800
1430.634766	653.947571
1429.596680	377.425507
1428.557617	797.303894
1427.518555	636.976807
1426.479492	411.219849
1425.440430	180.579987
1424.401367	237.436340
1423.361328	163.276596
1422.321289	154.720840
1421.281250	435.909760
1420.241211	457.663696
1419.200195	-54.306770
1418.159180	254.639481
1417.118164	87.875435
1416.077148	-73.704460
1415.035156	106.969971
1413.994141	-46.831768
1412.952148	189.251511
1411.910156	216.659073
1410.867188	-218.353134
1409.825195	-27.348484
1408.782227	105.862938
1407.739258	-2.024247
1406.695313	166.453217
1405.652344	73.857948
1404.608398	-247.049118
1403.564453	52.178028
1402.520508	5.115042
1401.475586	-240.024475
1400.431641	74.371674
1399.386719	178.084824
1398.341797	179.075897
1397.295898	12.222878
1396.250977	36.023647
1395.205078	-170.589325
1394.159180	289.293518
1393.112305	30.333704
1392.066406	400.070984
1391.019531	256.581177
1389.972656	125.786934
1388.925781	232.872803
1387.877930	189.916702
1386.831055	437.248047
1385.783203	204.467102
1384.735352	1.911757
1383.686523	-62.978409
1382.638672	-22.744274
1381.589844	-2.403834
1380.541016	-26.908947
1379.492188	68.596466
1378.442383	104.247780
1377.392578	-231.930817
1376.342773	-73.680984
1375.292969	306.700836
1374.243164	-283.368896
1373.192383	-52.506321
1372.141602	-83.440010
1371.090820	-144.142319
1370.039063	144.247482
1368.988281	-118.065353
1367.936523	55.853279
1366.884766	45.504433
1365.833008	256.935089
1364.780273	224.389297
1363.727539	82.463249
1362.674805	15.393303
1361.622070	-123.670174
1360.569336	-190.399109
1359.515625	78.784950
1358.461914	39.647327
1357.408203	40.437859
1356.353516	289.899353
1355.299805	375.393341
1354.245117	41.093174
1353.190430	370.280945
1352.134766	309.551422
1351.080078	164.579330
1350.024414	248.160126
1348.968750	403.809540
1347.913086	547.116943
1346.856445	591.251770
1345.800781	734.719421
1344.744141	1004.703064
1343.686523	684.659546
1342.629883	592.927246
1341.572266	885.442078
1340.514648	632.911926
1339.457031	739.777344
1338.399414	883.869629
1337.340820	698.720459
1336.282227	922.208862
1335.223633	833.898438
1334.165039	772.967896
1333.106445	781.451538
1332.046875	782.621704
1330.987305	736.930908
1329.926758	614.733643
1328.867188	524.851074
1327.806641	398.050079
1326.746094	498.708282
1325.685547	903.246460
1324.625000	636.034546
1323.563477	349.290863
1322.501953	702.095703
1321.440430	835.221313
1320.378906	1158.381226
1319.316406	1005.413208
1318.253906	736.707581
1317.191406	855.341187
1316.128906	1020.865356
1315.065430	1036.071289
1314.001953	1214.005127
1312.938477	837.661438
1311.875000	944.333679
1310.811523	780.186462
1309.747070	621.122803
1308.682617	1065.271973
1307.618164	1054.058228
1306.552734	1104.443359
1305.488281	1157.366577
1304.422852	1124.274292
1303.356445	1078.981689
1302.291016	1196.048340
1301.224609	1067.372437
1300.159180	1118.216431
1299.091797	1009.425171
1298.025391	908.140625
1296.958984	1229.326904
1295.891602	865.502991
1294.824219	798.900574
1293.755859	911.530884
1292.688477	842.641479
1291.620117	810.639709
1290.551758	651.198181
1289.483398	962.635376
1288.414063	783.748108
1287.344727	955.452881
1286.275391	632.210754
1285.206055	1031.810913
1284.136719	1125.159790
1283.066406	645.554321
1281.996094	464.871643
1280.925781	695.498596
1279.855469	960.333679
1278.784180	836.113586
1277.712891	985.935852
1276.641602	947.446960
1275.569336	926.124084
1274.498047	697.099182
1273.425781	976.502197
1272.353516	571.727234
1271.281250	1078.278198
1270.208008	1040.040649
1269.134766	1014.060791
1268.061523	1224.907104
1266.988281	957.347290
1265.914063	1026.641846
1264.839844	834.911194
1263.765625	1292.036255
1262.691406	1097.938843
1261.617188	1130.664185
1260.541992	1277.937622
1259.466797	1264.338379
1258.391602	1114.327759
1257.315430	1020.410400
1256.239258	926.544495
1255.163086	1107.841553
1254.086914	1393.729248
1253.010742	1285.260498
1251.933594	1062.485229
1250.856445	1333.601807
1249.779297	1232.508545
1248.701172	1218.984253
1247.624023	1368.333374
1246.545898	1116.601318
1245.467773	1360.648315
1244.388672	1050.700317
1243.310547	893.894043
1242.231445	950.815674
1241.152344	694.530823
1240.072266	1032.978149
1238.993164	1218.388306
1237.913086	770.494080
1236.833008	866.087524
1235.751953	888.859436
1234.671875	1120.101074
1233.590820	1222.742310
1232.509766	1216.257080
1231.427734	829.353821
1230.346680	1237.105103
1229.264648	743.745544
1228.182617	766.286316
1227.100586	677.430969
1226.017578	745.875916
1224.934570	838.445068
1223.851563	638.226746
1222.768555	822.598328
1221.684570	619.957397
1220.601563	707.463501
1219.516602	473.417511
1218.432617	437.576233
1217.348633	633.620483
1216.263672	534.851990
1215.178711	286.356842
1214.093750	366.252869
1213.007813	477.429718
1211.921875	337.528290
1210.835938	750.123596
1209.750000	612.517029
1208.663086	559.309143
1207.577148	544.645081
1206.490234	527.506104
1205.402344	377.756287
1204.315430	697.847717
1203.227539	591.351440
1202.139648	337.926575
1201.051758	-81.589943
1199.962891	286.171631
1198.875000	-20.173733
1197.786133	22.432781
1196.696289	-48.125134
1195.607422	258.881195
1194.517578	-179.745514
1193.427734	4.388992
1192.337891	-23.141853
1191.247070	-228.566208
1190.157227	346.818024
1189.066406	-29.288527
1187.974609	58.144573
1186.883789	270.308167
1185.791992	-177.786835
1184.700195	-409.786469
1183.608398	-145.132629
1182.515625	-24.608484
1181.423828	-52.897362
1180.331055	122.528717
1179.238281	77.262512
1178.144531	70.266830
1177.050781	20.060419
1175.957031	324.314850
1174.863281	-23.063948
1173.768555	237.781235
1172.674805	215.963364
1171.580078	452.531036
1170.484375	186.421356
1169.389648	367.695099
1168.293945	27.406378
1167.198242	-126.309891
1166.102539	100.057991
1165.005859	-51.400692
1163.910156	184.231155
1162.813477	111.479782
1161.715820	43.440777
1160.619141	323.986847
1159.521484	480.165344
1158.423828	285.324951
1157.326172	157.297913
1156.227539	425.265015
1155.128906	254.145538
1154.030273	130.711273
1152.931641	250.425507
1151.832031	369.988373
1150.733398	100.985123
1149.632813	246.554352
1148.533203	418.183411
1147.433594	291.970978
1146.333008	339.525238
1145.232422	-60.532463
1144.130859	-108.291245
1143.030273	319.759064
1141.928711	243.226715
1140.827148	245.127945
1139.724609	282.602020
1138.623047	122.689087
1137.520508	171.897354
1136.417969	7.159479
1135.314453	322.261108
1134.211914	627.655029
1133.108398	550.538696
1132.004883	549.346924
1130.900391	415.162231
1129.796875	686.729004
1128.692383	630.713013
1127.586914	373.040955
1126.482422	907.412720
1125.376953	751.593506
1124.271484	854.122375
1123.166016	435.229034
1122.060547	513.959656
1120.954102	445.732330
1119.847656	659.260315
1118.741211	621.681641
1117.633789	591.146851
1116.526367	726.213074
1115.418945	447.139526
1114.311523	735.806580
1113.204102	482.758667
1112.095703	362.157867
1110.987305	584.288269
1109.877930	373.804260
1108.769531	458.702545
1107.660156	526.965942
1106.550781	370.810486
1105.441406	488.552246
1104.331055	374.863068
1103.220703	523.132935
1102.110352	506.140839
1101.000000	293.335785
1099.888672	495.635681
1098.777344	648.295898
1097.666016	206.839767
1096.553711	486.679260
1095.442383	702.757385
1094.330078	520.605408
1093.217773	882.523926
1092.104492	528.471863
1090.991211	572.378784
1089.877930	536.228882
1088.764648	464.785858
1087.651367	348.662933
1086.537109	745.258545
1085.422852	600.869507
1084.308594	787.988037
1083.193359	537.864136
1082.078125	717.833740
1080.962891	676.900879
1079.847656	605.452209
1078.731445	555.153931
1077.615234	582.347900
1076.499023	865.350525
1075.382813	371.566193
1074.265625	497.313507
1073.148438	496.363983
1072.031250	115.571236
1070.914063	128.802567
1069.795898	348.275085
1068.677734	270.082520
1067.559570	341.875427
1066.440430	415.986206
1065.321289	188.026154
1064.202148	522.042236
1063.083008	600.819824
1061.962891	335.609406
1060.843750	51.849808
1059.723633	266.422943
1058.602539	321.913025
1057.482422	442.889526
1056.361328	612.920044
1055.239258	292.194397
1054.118164	95.494568
1052.996094	235.247894
1051.874023	396.002655
1050.751953	260.249237
1049.629883	217.974060
1048.506836	-59.919407
1047.383789	380.915710
1046.260742	257.170929
1045.136719	128.869003
1044.012695	187.196457
1042.888672	194.288132
1041.764648	-50.219200
1040.639648	-164.093536
1039.515625	248.558777
1038.389648	-7.240056
1037.264648	-206.955551
1036.138672	-3.850029
1035.012695	175.973312
1033.886719	311.594513
1032.760742	184.410049
1031.633789	13.177785
1030.506836	109.469933
1029.379883	75.649689
1028.251953	-83.558060
1027.124023	52.453762
1025.996094	-410.750549
1024.868164	101.655014
1023.739258	-105.782104
1022.610352	-338.550995
1021.481445	-369.224121
1020.352539	-455.454132
1019.222656	-267.853424
1018.092773	-159.073608
1016.962891	-147.601410
1015.832031	-191.662247
1014.702148	-140.567963
1013.571289	-82.438927
1012.439453	-130.775269
1011.308594	-74.754791
1010.176758	196.656982
1009.044922	74.586639
1007.912109	325.250732
1006.780273	494.958679
1005.647461	754.913757
1004.514648	1218.368896
1003.380859	1665.546875
1002.247070	1724.338989
1001.113281	1392.709351
999.979492	1063.680664
998.845703	432.363342
997.710938	-226.240051
996.576172	66.766861
995.440430	-90.312462
994.305664	-219.482132
993.169922	-23.161613
992.033203	150.134781
990.897461	155.165726
989.760742	-44.850876
988.624023	-27.968967
987.487305	-107.732712
986.350586	349.477753
985.212891	173.212799
984.075195	34.025223
982.936523	23.967527
981.798828	99.233444
980.660156	52.650120
979.521484	6.238380
978.381836	-113.607086
977.242188	81.790436
976.102539	265.751587
974.962891	164.778656
973.823242	169.707809
972.682617	383.842407
971.541992	196.090698
970.400391	111.908554
969.259766	154.191299
968.118164	253.983444
966.976563	94.588989
965.833984	77.655571
964.691406	306.299316
963.548828	225.430237
962.406250	165.387955
961.262695	417.232605
960.120117	199.376465
958.976563	43.625637
957.832031	245.396164
956.688477	243.435287
955.543945	282.834961
954.398438	402.471954
953.253906	9.651226
952.108398	273.725098
950.962891	155.877777
949.817383	54.245281
948.670898	44.250004
947.524414	-189.570862
946.377930	24.725149
945.231445	120.277756
944.083984	263.892517
942.936523	293.420319
941.789063	108.494873
940.640625	122.359482
939.493164	40.530140
938.343750	291.936493
937.195313	-35.921925
936.045898	295.472290
934.897461	528.831238
933.747070	-10.388770
932.597656	-189.207458
931.447266	156.131683
930.296875	73.280380
929.146484	-43.552021
927.995117	69.716476
926.843750	267.268372
925.692383	-106.247688
924.541016	105.156776
923.388672	48.226116
922.236328	-163.166397
921.083984	23.467585
919.931641	-183.030151
918.778320	-57.588840
917.625000	-170.603378
916.470703	88.999077
915.317383	130.623322
914.163086	-6.987190
913.008789	91.594345
911.853516	-245.389099
910.698242	-248.663361
909.542969	-131.638947
908.387695	5.834145
907.231445	-8.530248
906.076172	11.198283
904.918945	-200.085709
903.762695	1.071775
902.605469	288.278809
901.448242	-124.158173
900.291016	63.514076
899.133789	15.828083
897.975586	47.429653
896.817383	-24.957237
895.658203	-321.112518
894.500000	36.326077
893.340820	7.149072
892.180664	-225.327805
891.021484	122.991631
889.861328	132.400146
888.701172	-102.023453
887.541016	122.018715
886.379883	102.239128
885.218750	50.923428
884.057617	-27.396208
882.895508	-40.226002
881.734375	-14.677676
880.572266	195.760773
879.409180	304.707489
878.247070	244.626709
877.083984	71.960236
875.920898	322.835083
874.756836	497.051758
873.592773	468.590729
872.428711	73.292633
871.264648	62.972702
870.100586	252.883698
868.935547	283.025299
867.770508	353.629883
866.604492	42.033031
865.438477	337.408508
864.272461	277.612549
863.106445	184.138092
861.940430	333.251587
860.773438	235.288605
859.606445	325.920959
858.438477	692.540894
857.271484	358.893677
856.103516	146.512970
854.934570	225.758865
853.766602	475.337830
852.597656	706.826294
851.428711	653.540894
850.259766	866.867249
849.089844	416.984497
847.919922	589.855957
846.750000	249.859436
845.579102	395.719025
844.408203	131.905975
843.237305	555.042358
842.066406	467.902771
840.894531	447.828217
839.722656	369.559845
838.550781	470.079285
837.377930	447.563446
836.206055	429.445251
835.033203	498.370392
833.859375	301.429779
832.686523	667.125183
831.512695	260.238708
830.337891	440.367340
829.164063	294.577789
827.989258	510.106964
826.814453	435.535004
825.639648	398.795258
824.463867	602.697144
823.288086	169.065292
822.112305	310.327362
820.935547	-190.070602
819.759766	4.432141
818.583008	58.468021
817.405273	43.363022
816.228516	54.848587
815.050781	-154.040909
813.872070	-80.479279
812.694336	-27.089773
811.515625	181.770981
810.336914	-54.123302
809.158203	127.722115
807.978516	182.721634
806.798828	-117.805542
805.619141	-258.446503
804.438477	-230.433411
803.258789	101.499542
802.077148	9.316026
800.896484	-96.267708
799.714844	-0.113578
798.534180	-21.663548
797.351563	-216.257675
796.169922	-448.576447
794.987305	-361.853455
793.804688	-208.853287
792.622070	-133.582001
791.438477	78.790474
790.254883	82.836060
789.071289	139.851746
787.886719	329.456573
786.702148	-91.718269
785.517578	-145.707565
784.333008	237.983307
783.147461	-44.028606
781.961914	140.269577
780.776367	342.019287
779.590820	532.488953
778.404297	91.106133
777.217773	265.812317
776.030273	168.785049
774.843750	283.536072
773.656250	122.298302
772.467773	122.027992
771.280273	123.839417
770.091797	471.672180
768.903320	173.356003
767.714844	370.904480
766.525391	466.883881
765.335938	470.181091
764.146484	389.675323
762.956055	447.792236
761.765625	380.300201
760.575195	444.768158
759.384766	363.888245
758.193359	469.902527
757.001953	333.861450
755.810547	518.775757
754.618164	661.737244
753.425781	272.732361
752.233398	371.557404
751.041016	26.553526
749.847656	57.134899
748.654297	441.093414
747.460938	377.020538
746.266602	532.342224
745.072266	365.013000
743.877930	631.989746
742.683594	398.799927
741.488281	606.322754
740.292969	138.601059
739.097656	-136.112885
737.901367	163.243835
736.705078	114.159790
735.508789	62.871765
734.311523	-178.898987
733.115234	-149.173340
731.917969	31.498526
730.719727	174.867310
729.522461	-97.411865
728.324219	-0.025769
727.125977	291.878052
725.926758	67.819954
724.727539	377.050934
723.528320	253.583633
722.329102	383.549896
721.128906	367.163635
719.928711	259.119171
718.728516	-160.955475
717.528320	198.202393
716.327148	199.447403
715.125977	482.091064
713.923828	640.353271
712.722656	550.078369
711.520508	422.845886
710.317383	439.543518
709.115234	109.927353
707.912109	281.471588
706.708984	193.891403
705.505859	363.316406
704.301758	380.392334
703.097656	166.900452
701.893555	453.954376
700.688477	247.260468
699.483398	227.767303
698.278320	469.262085
697.073242	50.039677
695.867188	189.560120
694.661133	307.411804
693.455078	-111.124588
692.248047	182.867905
691.041016	-31.130608
689.833984	-205.828247
688.626953	-219.741928
687.418945	-402.722687
686.210938	-47.606140
685.002930	-19.931398
683.793945	124.932549
682.584961	-115.907692
681.375977	-430.160034
680.166992	-126.720184
678.957031	137.737488
677.747070	90.419411
676.537109	60.589035
675.326172	-18.860344
674.115234	-54.848740
672.904297	99.694733
671.692383	-78.761299
670.481445	-94.817978
669.269531	8.168044
668.056641	266.852173
666.844727	102.041290
665.631836	77.850632
664.417969	47.316841
663.205078	-15.472183
661.991211	353.634827
660.777344	-103.937225
659.563477	14.925740
658.348633	-338.613190
657.133789	252.759323
655.918945	-104.823128
654.703125	-28.865341
653.488281	-105.908875
652.272461	84.320259
651.055664	244.331696
649.839844	197.530548
648.623047	297.178772
647.405273	-59.615017
646.188477	309.053619
644.970703	634.475220
643.752930	363.783813
642.535156	153.365616
641.316406	205.286224
640.097656	110.883865
638.878906	282.902924
637.659180	5.583158
636.439453	121.351585
635.219727	86.511658
634.000000	124.467216
632.779297	-258.635284
631.558594	201.662018
630.337891	266.593140
629.116211	335.434601
627.894531	-65.863052
626.672852	-167.179306
625.451172	494.319763
624.228516	349.108551
623.005859	-64.423660
621.783203	477.177429
620.559570	379.626129
619.336914	489.189575
618.112305	165.524231
616.888672	369.956421
615.664063	27.805885
614.439453	-68.995979
613.214844	-111.040329
611.989258	119.700134
610.764648	7.254114
609.538086	19.883072
608.312500	-22.040674
607.085938	101.500725
605.859375	-126.587997
604.632813	-74.004387
