# Supplementary material for: Raman spectroscopy accurately differentiates mucosal healing from non-healing and biochemical changes following biological therapy in inflammatory bowel disease
Source: PLoS One. 2021 Jun 2;16(6):e0252210. doi: 10.1371/journal.pone.0252210 (PMC8172032; doi:10.1371/journal.pone.0252210)
Supplement: S8 Dataset — (ZIP) [file pone.0252210.s010.zip › Pre biologic CD/OC017-1 pre treatment_base sub CR removed_70__X_-9969.31__Y_44993.4__Z_234.964__Time_798.txt]

1714.640625	41.023331
1713.664063	181.321487
1712.687500	147.203217
1711.709961	108.292152
1710.733398	137.002716
1709.755859	-16.028999
1708.778320	0.368119
1707.799805	6.551538
1706.821289	56.103912
1705.843750	-78.618141
1704.864258	-62.890896
1703.885742	33.627476
1702.907227	12.827558
1701.927734	-12.866994
1700.948242	2.023573
1699.968750	-65.552933
1698.988281	-41.777992
1698.007813	59.924629
1697.028320	-51.788818
1696.046875	58.685696
1695.066406	22.597212
1694.084961	42.978706
1693.104492	34.364449
1692.123047	12.760197
1691.140625	-48.521236
1690.159180	-77.400963
1689.176758	-17.909237
1688.194336	55.219372
1687.211914	-60.678921
1686.228516	42.373863
1685.246094	-6.224223
1684.262695	4.108412
1683.279297	-1.259989
1682.295898	-83.585052
1681.311523	18.125988
1680.327148	24.216482
1679.342773	43.869663
1678.358398	-13.405909
1677.374023	-3.902806
1676.388672	53.702972
1675.403320	119.489441
1674.417969	150.905869
1673.432617	100.123764
1672.446289	108.031982
1671.459961	161.305267
1670.473633	60.686802
1669.487305	194.001923
1668.500977	149.549973
1667.513672	216.779648
1666.526367	223.110870
1665.539063	179.191467
1664.550781	154.016861
1663.563477	166.140350
1662.575195	170.449158
1661.586914	217.314102
1660.598633	198.036606
1659.609375	192.146545
1658.620117	271.160339
1657.631836	233.724960
1656.641602	262.619354
1655.652344	214.840210
1654.662109	204.243439
1653.672852	304.899109
1652.681641	225.699493
1651.691406	210.112747
1650.701172	178.755234
1649.709961	284.979401
1648.718750	177.127472
1647.727539	140.754349
1646.735352	157.312561
1645.744141	47.137630
1644.751953	5.741231
1643.759766	27.794518
1642.766602	34.056015
1641.774414	103.711700
1640.781250	54.646103
1639.788086	53.134975
1638.794922	25.293064
1637.801758	29.147078
1636.807617	19.853998
1635.813477	-92.196037
1634.819336	-59.230003
1633.825195	-28.884953
1632.830078	-59.111629
1631.834961	-49.800987
1630.839844	6.917226
1629.844727	-31.135983
1628.849609	36.110958
1627.853516	-41.373806
1626.857422	-92.509781
1625.861328	-17.376802
1624.865234	89.280571
1623.868164	61.821396
1622.871094	-28.704357
1621.874023	33.213337
1620.876953	13.658542
1619.879883	-34.786316
1618.881836	-41.203533
1617.883789	25.882710
1616.885742	14.182220
1615.887695	7.721260
1614.888672	66.838615
1613.889648	26.234020
1612.890625	-61.578049
1611.891602	-83.823296
1610.892578	43.338058
1609.892578	76.069687
1608.892578	6.571438
1607.892578	-39.346283
1606.892578	79.732193
1605.891602	99.223816
1604.890625	118.676140
1603.889648	161.644897
1602.888672	-51.888615
1601.887695	51.205395
1600.885742	83.594429
1599.883789	-14.823453
1598.881836	-66.173698
1597.879883	28.844082
1596.876953	11.403275
1595.874023	-34.811611
1594.871094	-13.127265
1593.868164	-77.680878
1592.864258	-110.915993
1591.861328	-123.293259
1590.857422	39.162521
1589.853516	21.450302
1588.848633	21.962214
1587.844727	32.863586
1586.839844	1.988802
1585.834961	-23.704380
1584.830078	135.639130
1583.824219	138.500290
1582.819336	-74.943710
1581.813477	19.040386
1580.807617	94.705414
1579.800781	115.607239
1578.794922	-61.394848
1577.788086	73.953934
1576.781250	71.281952
1575.773438	112.787338
1574.766602	-98.071243
1573.758789	60.375519
1572.750977	-2.286676
1571.743164	135.178024
1570.735352	43.842186
1569.726563	-39.711189
1568.718750	22.193842
1567.708984	-84.793015
1566.700195	-41.180820
1565.691406	43.899612
1564.681641	35.456970
1563.671875	50.323448
1562.662109	62.541016
1561.652344	64.330139
1560.641602	-3.947806
1559.630859	49.609695
1558.620117	74.583763
1557.609375	-14.526245
1556.597656	5.172669
1555.586914	105.121819
1554.575195	98.795830
1553.563477	61.355171
1552.550781	-33.069462
1551.539063	1.912866
1550.526367	39.420551
1549.513672	-8.505335
1548.500977	-9.897038
1547.487305	-37.194057
1546.473633	41.479065
1545.459961	76.133835
1544.446289	-46.909405
1543.432617	5.752470
1542.417969	60.930805
1541.404297	131.544083
1540.389648	-4.481148
1539.374023	22.144421
1538.359375	-18.381433
1537.343750	-66.672615
1536.328125	-35.005268
1535.312500	-16.285023
1534.296875	61.702122
1533.280273	-2.184138
1532.263672	124.667435
1531.247070	68.456467
1530.230469	9.659430
1529.212891	64.193794
1528.196289	105.798859
1527.178711	144.775421
1526.160156	60.132366
1525.142578	83.597221
1524.124023	-16.496645
1523.106445	99.531761
1522.087891	-52.023102
1521.068359	25.324980
1520.049805	-72.213043
1519.030273	138.716965
1518.010742	48.849495
1516.991211	7.813445
1515.971680	46.403954
1514.951172	-81.987930
1513.930664	28.450518
1512.910156	-28.047554
1511.889648	36.088390
1510.868164	7.792786
1509.846680	-30.773165
1508.826172	30.696104
1507.803711	61.338287
1506.782227	35.548130
1505.759766	-120.983337
1504.737305	-59.627541
1503.714844	-141.800018
1502.692383	-26.701977
1501.668945	-3.873716
1500.646484	-68.125313
1499.623047	-73.486122
1498.599609	-48.143173
1497.575195	-61.211777
1496.550781	25.491903
1495.527344	25.184940
1494.502930	27.420883
1493.477539	-47.060833
1492.453125	65.089516
1491.427734	21.283085
1490.402344	-76.169548
1489.376953	-30.530397
1488.350586	-18.123365
1487.325195	-46.578682
1486.298828	-49.501118
1485.272461	54.774879
1484.245117	-34.943016
1483.218750	59.074093
1482.191406	40.810509
1481.164063	78.658340
1480.136719	129.237854
1479.108398	75.276360
1478.080078	6.047064
1477.052734	28.582657
1476.023438	137.716461
1474.995117	228.981842
1473.965820	208.164368
1472.937500	90.620506
1471.908203	92.757187
1470.877930	127.975136
1469.848633	198.807297
1468.818359	167.862747
1467.788086	223.405045
1466.757813	192.481613
1465.727539	125.989731
1464.696289	199.314178
1463.665039	206.550247
1462.633789	249.358383
1461.602539	228.660461
1460.570313	289.236328
1459.539063	372.650879
1458.506836	273.280884
1457.473633	409.969666
1456.441406	336.029541
1455.408203	401.644989
1454.375000	533.184082
1453.341797	340.128448
1452.308594	486.861816
1451.274414	397.836243
1450.241211	450.768372
1449.207031	437.820557
1448.171875	376.765259
1447.137695	399.322693
1446.102539	421.883270
1445.067383	398.888153
1444.032227	479.679016
1442.997070	365.631195
1441.960938	368.008057
1440.924805	398.222290
1439.888672	514.411926
1438.852539	382.828247
1437.816406	334.726013
1436.779297	339.725067
1435.742188	127.474495
1434.705078	208.331314
1433.666992	220.987183
1432.629883	178.118210
1431.591797	125.188065
1430.553711	64.731178
1429.514648	163.275223
1428.476563	47.383072
1427.437500	70.271431
1426.398438	146.124542
1425.359375	-7.440189
1424.320313	-29.853956
1423.280273	-19.479858
1422.240234	-34.280277
1421.200195	23.994967
1420.159180	-0.837490
1419.119141	80.113312
1418.078125	-12.636716
1417.037109	65.810471
1415.996094	31.023138
1414.954102	51.614620
1413.912109	-53.529819
1412.870117	-58.023834
1411.828125	128.570190
1410.786133	-119.712990
1409.743164	117.119698
1408.700195	125.252426
1407.657227	68.100304
1406.614258	-36.716000
1405.570313	-23.460173
1404.527344	22.451525
1403.483398	28.211868
1402.438477	-38.772293
1401.394531	-55.526520
1400.349609	40.611084
1399.304688	-21.239096
1398.259766	52.339447
1397.214844	35.681190
1396.168945	74.182999
1395.123047	4.963898
1394.077148	-16.607477
1393.031250	62.027435
1391.984375	7.953811
1390.937500	71.579849
1389.890625	-49.992439
1388.843750	-28.865177
1387.796875	69.828522
1386.749023	-164.137604
1385.701172	-95.414589
1384.653320	-56.694904
1383.604492	37.019127
1382.556641	45.758259
1381.507813	-130.362656
1380.458984	118.249062
1379.410156	64.606728
1378.360352	-68.886360
1377.310547	4.889984
1376.260742	-6.193777
1375.210938	-2.276942
1374.161133	-55.712929
1373.110352	-9.340790
1372.059570	34.542522
1371.008789	-56.190849
1369.957031	-99.506111
1368.906250	41.626278
1367.854492	35.727489
1366.802734	-69.779129
1365.750000	-38.251530
1364.698242	105.328384
1363.645508	-12.503155
1362.592773	113.632416
1361.540039	23.265642
1360.486328	-57.090984
1359.433594	76.502022
1358.379883	11.132603
1357.326172	10.450182
1356.271484	-74.718719
1355.216797	19.087276
1354.163086	70.641228
1353.107422	15.383247
1352.052734	76.889328
1350.998047	91.215988
1349.942383	95.626144
1348.886719	97.572952
1347.830078	211.190445
1346.774414	143.692703
1345.717773	140.724533
1344.661133	172.491196
1343.604492	154.682343
1342.546875	203.817856
1341.490234	210.826416
1340.432617	316.946289
1339.375000	266.992950
1338.316406	241.840347
1337.258789	122.636261
1336.200195	134.689865
1335.141602	272.968445
1334.082031	171.200928
1333.023438	252.549164
1331.963867	299.252106
1330.904297	202.538223
1329.844727	207.237259
1328.784180	142.743759
1327.723633	278.445313
1326.663086	369.634064
1325.602539	268.141266
1324.541992	213.625275
1323.480469	285.057343
1322.418945	240.459259
1321.357422	218.104126
1320.295898	210.574661
1319.233398	170.991547
1318.170898	54.985401
1317.108398	165.882080
1316.045898	311.253510
1314.982422	382.633545
1313.918945	187.875397
1312.855469	379.984589
1311.791992	239.517456
1310.728516	310.891632
1309.664063	281.304077
1308.599609	283.736847
1307.535156	175.439178
1306.469727	276.320923
1305.404297	212.363174
1304.338867	165.654938
1303.273438	256.661682
1302.208008	266.516449
1301.141602	219.847382
1300.075195	281.316650
1299.008789	273.981598
1297.942383	205.255432
1296.875000	298.624786
1295.807617	320.765503
1294.740234	274.177704
1293.672852	237.430466
1292.604492	200.702286
1291.537109	205.692734
1290.468750	281.798828
1289.399414	205.866409
1288.331055	232.921692
1287.261719	142.334839
1286.192383	208.597549
1285.123047	127.858444
1284.052734	336.142761
1282.983398	191.753098
1281.913086	174.720749
1280.841797	147.905762
1279.771484	236.109222
1278.700195	334.058258
1277.628906	265.647400
1276.557617	233.945724
1275.486328	182.698990
1274.414063	300.124420
1273.341797	102.260567
1272.269531	165.900131
1271.197266	280.804565
1270.124023	222.267227
1269.050781	110.039581
1267.977539	205.344040
1266.904297	271.318024
1265.830078	242.101578
1264.756836	269.001190
1263.681641	215.400467
1262.607422	125.245842
1261.533203	235.025558
1260.458008	264.321533
1259.382813	237.555725
1258.307617	203.487656
1257.231445	247.369171
1256.155273	257.133972
1255.079102	288.799896
1254.002930	232.820786
1252.926758	296.101715
1251.849609	315.553192
1250.772461	157.422470
1249.695313	337.387512
1248.617188	296.011230
1247.540039	232.770233
1246.461914	142.814407
1245.382813	259.418488
1244.304688	276.366669
1243.225586	201.007660
1242.146484	55.257618
1241.067383	217.869797
1239.988281	193.516373
1238.908203	193.429153
1237.828125	268.538574
1236.748047	188.376175
1235.667969	193.112213
1234.586914	25.703585
1233.505859	236.479675
1232.424805	170.894928
1231.343750	233.736298
1230.261719	158.469940
1229.179688	136.504395
1228.097656	126.643715
1227.015625	269.276947
1225.932617	119.002525
1224.850586	157.510849
1223.767578	116.162048
1222.683594	36.122990
1221.600586	106.022575
1220.516602	30.833216
1219.432617	100.677925
1218.347656	146.315292
1217.263672	13.152624
1216.178711	61.180851
1215.093750	193.690994
1214.008789	62.983273
1212.922852	287.126801
1211.836914	-19.727026
1210.750977	148.821655
1209.665039	76.078438
1208.579102	68.465614
1207.492188	123.527382
1206.405273	38.747261
1205.318359	67.257034
1204.230469	124.651657
1203.142578	119.379044
1202.054688	-32.809364
1200.966797	36.569309
1199.877930	38.501099
1198.790039	57.267765
1197.701172	54.355560
1196.611328	145.248810
1195.522461	43.684929
1194.432617	16.692102
1193.342773	-104.057007
1192.252930	-37.296268
1191.162109	185.609222
1190.072266	9.609389
1188.981445	-106.280342
1187.889648	-63.647385
1186.798828	-167.490952
1185.707031	-4.878210
1184.615234	1.669306
1183.523438	46.587173
1182.430664	115.456551
1181.337891	33.203674
1180.245117	-87.385757
1179.152344	22.177576
1178.059570	31.028006
1176.965820	66.215401
1175.872070	-51.930592
1174.778320	-143.692627
1173.683594	-63.037937
1172.588867	-47.063114
1171.494141	-33.501469
1170.399414	68.571884
1169.303711	-97.336678
1168.208984	45.337997
1167.113281	37.297047
1166.016602	-25.737291
1164.920898	-36.172447
1163.824219	-46.616905
1162.727539	-64.235008
1161.630859	-129.624786
1160.533203	93.931999
1159.435547	40.448292
1158.337891	6.071679
1157.240234	-56.935501
1156.141602	59.000439
1155.043945	58.002537
1153.944336	-33.625416
1152.845703	1.135820
1151.747070	-42.786057
1150.647461	27.684093
1149.547852	36.168194
1148.447266	-10.148280
1147.347656	31.660080
1146.247070	-14.653605
1145.146484	-151.408279
1144.044922	47.436485
1142.944336	-8.394512
1141.842773	-109.406982
1140.741211	-162.819260
1139.638672	-73.560631
1138.537109	51.308102
1137.434570	9.750913
1136.332031	75.124710
1135.228516	66.819031
1134.125977	-19.861147
1133.022461	26.454367
1131.917969	49.000614
1130.814453	104.757912
1129.709961	148.616928
1128.605469	85.698303
1127.500977	89.209259
1126.396484	211.270111
1125.291016	108.057991
1124.185547	284.556824
1123.080078	224.014359
1121.973633	73.469536
1120.868164	-41.483475
1119.761719	-52.202103
1118.654297	24.669811
1117.547852	32.866116
1116.440430	128.605057
1115.333008	56.325672
1114.225586	71.589233
1113.117188	11.169020
1112.008789	-53.955376
1110.900391	55.853970
1109.791992	-113.233780
1108.682617	102.845184
1107.573242	11.761873
1106.463867	260.768463
1105.354492	138.993622
1104.244141	123.486969
1103.133789	51.349712
1102.023438	78.334030
1100.913086	60.488495
1099.801758	174.707977
1098.690430	121.478424
1097.579102	226.201447
1096.467773	142.346985
1095.355469	27.899292
1094.243164	151.412674
1093.130859	138.279922
1092.017578	176.949173
1090.905273	36.706039
1089.791992	169.517792
1088.677734	118.745506
1087.564453	53.886246
1086.450195	50.202198
1085.335938	164.082138
1084.221680	153.325607
1083.106445	104.972054
1081.991211	110.683662
1080.875977	-24.548616
1079.760742	49.303280
1078.644531	-69.413109
1077.528320	88.926819
1076.412109	50.057644
1075.295898	25.288191
1074.178711	115.477737
1073.061523	-35.934692
1071.944336	-6.727691
1070.826172	97.483421
1069.708984	86.813728
1068.590820	71.465485
1067.471680	56.127392
1066.353516	125.118111
1065.234375	119.152130
1064.115234	92.125946
1062.996094	100.225304
1061.875977	7.709438
1060.755859	156.196487
1059.635742	68.401512
1058.515625	104.582504
1057.394531	105.686234
1056.273438	-63.819103
1055.152344	37.814247
1054.031250	13.257863
1052.909180	72.799835
1051.787109	-110.521851
1050.665039	-29.951635
1049.541992	94.933357
1048.418945	21.427910
1047.295898	-10.042012
1046.172852	37.810875
1045.048828	-23.945501
1043.925781	47.220524
1042.801758	92.723442
1041.676758	184.816376
1040.552734	43.914726
1039.427734	7.895913
1038.302734	32.447201
1037.176758	140.804535
1036.050781	-100.001099
1034.924805	-26.545719
1033.798828	5.011142
1032.672852	38.890823
1031.545898	-31.876251
1030.418945	41.538681
1029.291992	54.500504
1028.164063	88.379501
1027.036133	73.468269
1025.908203	-25.039223
1024.780273	-97.945587
1023.651367	-54.729610
1022.522461	-97.398582
1021.393555	-24.011461
1020.264648	-182.639435
1019.134766	62.392555
1018.004883	-119.346664
1016.875000	-96.975639
1015.744141	-95.463837
1014.613281	-114.794701
1013.482422	7.215940
1012.351563	41.169235
1011.219727	19.543039
1010.088867	58.134838
1008.956055	75.888298
1007.824219	70.508827
1006.691406	99.846130
1005.558594	207.823364
1004.425781	262.579254
1003.292969	423.669525
1002.159180	480.687805
1001.025391	248.846771
999.891602	181.155228
998.756836	129.675598
997.622070	-101.879509
996.487305	6.054856
995.352539	-10.682882
994.216797	7.213393
993.081055	-9.489118
991.945313	77.621719
990.808594	-17.462898
989.672852	14.309351
988.536133	-20.760771
987.398438	-104.191284
986.261719	35.899132
985.124023	10.104772
983.986328	23.482733
982.847656	170.393433
981.709961	110.105774
980.571289	84.376244
979.432617	-8.042321
978.292969	74.396080
977.153320	48.735756
976.013672	2.412219
974.874023	13.584612
973.734375	-44.168488
972.593750	-58.232666
971.453125	54.046646
970.311523	99.696480
969.170898	136.157745
968.029297	21.135452
966.886719	101.222351
965.745117	75.760132
964.602539	-46.005592
963.459961	29.498077
962.317383	27.037178
961.173828	49.801914
960.030273	79.443748
958.886719	-21.491995
957.743164	10.471653
956.598633	33.273952
955.454102	10.294329
954.309570	-10.371120
953.165039	69.665199
952.019531	23.857727
950.874023	135.893921
949.727539	83.259018
948.582031	-12.771651
947.435547	35.240234
946.289063	-42.428562
945.141602	76.409363
943.995117	78.728462
942.847656	163.257660
941.699219	-21.609558
940.551758	26.413172
939.403320	10.536782
938.254883	-30.412745
937.105469	90.593849
935.957031	31.428291
934.807617	47.527672
933.658203	163.908340
932.507813	29.610819
931.357422	79.902901
930.207031	27.698486
929.056641	-149.698380
927.906250	14.450928
926.754883	3.296330
925.603516	35.387783
924.451172	-62.186275
923.298828	-159.703079
922.146484	106.622383
920.994141	200.074585
919.841797	52.598186
918.688477	-81.167557
917.535156	71.351631
916.380859	-35.084866
915.227539	-77.888420
914.073242	8.722116
912.918945	-31.784967
911.763672	-58.651241
910.608398	-31.056387
909.453125	-57.893166
908.297852	12.782570
907.141602	15.430938
905.985352	9.022123
904.829102	-13.235567
903.672852	-15.089395
902.515625	46.472054
901.358398	-25.565449
900.201172	63.146053
899.042969	194.817703
897.884766	-53.652657
896.726563	96.092712
895.568359	-5.235942
894.409180	-65.816628
893.250000	-67.595245
892.090820	-62.588112
890.930664	53.122978
889.771484	44.557972
888.611328	-63.356190
887.450195	-53.819397
886.289063	-14.940675
885.128906	154.804718
883.966797	-36.487820
882.805664	126.423820
881.643555	34.453926
880.481445	19.181450
879.319336	42.235588
878.156250	51.761646
876.993164	131.123718
875.830078	68.558411
874.666016	44.304321
873.502930	-29.461002
872.338867	-22.165482
871.173828	-46.373257
870.009766	95.904243
868.844727	109.918327
867.679688	101.442719
866.513672	-23.924599
865.348633	62.032486
864.182617	89.529640
863.015625	76.578415
861.849609	144.487198
860.682617	-23.397966
859.515625	98.378807
858.347656	89.929184
857.180664	-48.653301
856.012695	203.150772
854.843750	102.732361
853.675781	161.555115
852.506836	45.502232
851.337891	97.586235
850.167969	95.870956
848.999023	62.795650
847.829102	47.651237
846.658203	175.806717
845.488281	115.871262
844.317383	-134.260666
843.146484	43.065533
841.975586	3.331186
840.803711	-27.440866
839.631836	-22.428022
838.459961	51.874477
837.287109	27.810278
836.114258	142.276703
834.941406	147.236038
833.768555	152.190628
832.594727	63.369850
831.420898	-36.571621
830.247070	-53.900978
829.072266	51.481785
827.898438	-55.086037
826.722656	94.840302
825.547852	-27.299847
824.372070	64.590607
823.196289	67.298683
822.020508	112.331642
820.844727	37.063419
819.667969	-69.347847
818.491211	53.594353
817.313477	76.315239
816.136719	34.491062
814.958984	54.973770
813.781250	22.062658
812.602539	44.754715
811.423828	-63.732304
810.245117	-63.264645
809.066406	-51.690975
807.886719	-15.690079
806.707031	-152.949448
805.527344	20.720842
804.346680	-5.492757
803.166992	-42.794270
801.985352	61.927479
800.804688	17.963636
799.623047	-68.122910
798.441406	16.561934
797.259766	-85.009171
796.078125	154.771210
794.895508	-4.403145
793.712891	-6.224033
792.529297	-96.637314
791.346680	-100.657959
790.163086	12.642632
788.978516	-130.838547
787.794922	6.747320
786.610352	77.900612
785.425781	-8.005015
784.241211	147.130096
783.055664	50.188225
781.870117	74.838463
780.684570	48.655579
779.498047	-43.787231
778.311523	25.025339
777.125000	-49.712311
775.938477	45.551167
774.750977	-99.782410
773.563477	26.329618
772.375977	42.088028
771.187500	53.424911
769.999023	-34.461773
768.810547	104.728844
767.622070	157.905563
766.432617	105.299286
765.243164	127.607033
764.053711	59.612591
762.863281	44.487324
761.672852	-14.655741
760.482422	40.659096
759.291992	84.945129
758.100586	127.008484
756.909180	32.708797
755.717773	11.003213
754.525391	176.138290
753.333008	136.825729
752.140625	-7.924599
750.948242	9.930901
749.754883	32.168091
748.561523	56.589970
747.368164	122.702530
746.173828	-26.268164
744.979492	37.637142
743.785156	-5.962767
742.590820	42.557243
741.395508	16.515030
740.200195	78.156967
739.003906	28.013807
737.808594	135.631378
736.612305	4.459232
735.416016	-65.337311
734.218750	-38.774864
733.021484	-106.338501
731.824219	7.751195
730.626953	-22.598900
729.428711	23.617067
728.230469	58.879337
727.032227	-52.345169
725.833984	68.161446
724.634766	-1.492425
723.435547	114.579208
722.235352	34.030151
721.036133	136.941818
719.835938	-0.329975
718.635742	-19.677567
717.434570	85.362411
716.233398	120.547012
715.032227	103.373405
713.831055	36.058964
712.628906	108.298012
711.426758	14.865650
710.224609	95.798080
709.021484	22.024006
707.818359	44.117805
706.615234	5.236773
705.412109	-7.500381
704.208008	-9.346126
703.003906	117.191376
701.799805	15.255706
700.594727	100.411781
699.389648	48.545444
698.184570	-3.292994
696.979492	-2.942877
695.773438	-33.009235
694.567383	-4.405101
693.361328	-95.261337
692.154297	-99.219131
690.947266	-85.804825
689.740234	59.996681
688.533203	42.997841
687.325195	6.485672
686.117188	-56.031063
684.909180	-131.525589
683.700195	-33.558563
682.491211	-33.161793
681.282227	-78.264587
680.072266	-6.365126
678.863281	-29.789194
677.653320	55.062645
676.442383	113.900200
675.232422	64.500183
674.021484	106.002525
672.810547	128.018860
671.598633	-48.946625
670.386719	53.100967
669.174805	-41.615456
667.962891	34.450737
666.750000	179.625931
665.537109	15.820505
664.324219	122.058571
663.110352	-22.224638
661.897461	55.909035
660.683594	-94.767319
659.468750	20.025730
658.254883	13.959681
657.040039	-2.889691
655.824219	-28.358734
654.609375	-23.637323
653.393555	88.839516
652.177734	76.286171
650.960938	7.724604
649.745117	25.339891
648.528320	131.224258
647.311523	32.543674
646.093750	50.123734
644.875977	63.385262
643.658203	68.028351
642.440430	100.621231
641.221680	120.288689
640.002930	6.652192
638.784180	118.731560
637.564453	67.441063
636.344727	117.132568
635.125000	171.084137
633.905273	171.316513
632.684570	-43.145836
631.463867	98.762787
630.243164	-85.572708
629.021484	32.649887
627.799805	163.670059
626.578125	-59.202530
625.356445	3.138605
624.133789	13.990639
622.911133	198.387955
621.688477	37.758247
620.464844	-24.295750
619.241211	-43.517036
618.017578	-86.304626
616.793945	67.818893
615.569336	-19.967262
614.344727	59.134403
613.120117	46.195484
611.894531	-39.476547
610.668945	-18.243376
609.443359	-3.466099
608.216797	-44.291992
606.991211	68.693192
605.764648	-27.740438
604.537109	-0.309157
