# Supplementary material for: Raman spectroscopy accurately differentiates mucosal healing from non-healing and biochemical changes following biological therapy in inflammatory bowel disease
Source: PLoS One. 2021 Jun 2;16(6):e0252210. doi: 10.1371/journal.pone.0252210 (PMC8172032; doi:10.1371/journal.pone.0252210)
Supplement: S8 Dataset — (ZIP) [file pone.0252210.s010.zip › Pre biologic CD/OC016-1 pre-treatment_base sub CR removed_77__X_-16189.4__Y_5304.85__Z_-2778.65__Time_888.txt]

1714.780273	186.639954
1713.803711	71.300919
1712.827148	55.673409
1711.849609	25.117207
1710.873047	73.572136
1709.895508	-51.089199
1708.917969	-80.730766
1707.939453	-162.832413
1706.961914	10.760548
1705.983398	-173.483963
1705.004883	-104.853523
1704.025391	-88.724403
1703.046875	-44.700443
1702.067383	-34.437569
1701.087891	8.991009
1700.108398	-125.719566
1699.127930	10.681118
1698.148438	73.245277
1697.167969	80.641663
1696.187500	38.276981
1695.206055	26.276072
1694.225586	103.430496
1693.244141	181.485962
1692.262695	86.948143
1691.281250	236.264877
1690.298828	236.992630
1689.317383	177.312256
1688.334961	350.571381
1687.352539	439.319275
1686.369141	360.932007
1685.386719	368.763428
1684.403320	478.679138
1683.419922	474.833313
1682.435547	557.028870
1681.452148	648.016724
1680.467773	699.812866
1679.483398	845.538513
1678.499023	779.091003
1677.514648	902.336548
1676.529297	895.928711
1675.543945	991.320496
1674.558594	1156.526733
1673.573242	1146.941650
1672.586914	1169.941528
1671.600586	1214.880493
1670.614258	1239.230469
1669.627930	1375.780396
1668.641602	1534.167114
1667.654297	1475.441162
1666.666992	1542.111938
1665.679688	1471.397827
1664.692383	1698.437012
1663.704102	1711.133667
1662.715820	1886.159302
1661.727539	1788.625000
1660.739258	2017.699219
1659.750977	1971.637451
1658.761719	2016.202271
1657.772461	1846.731567
1656.783203	1860.569214
1655.793945	1697.522461
1654.803711	1812.961548
1653.813477	1603.332886
1652.823242	1619.155151
1651.833008	1505.816650
1650.841797	1350.660156
1649.851563	1219.807495
1648.860352	1211.033081
1647.869141	1075.822021
1646.876953	856.521851
1645.885742	706.396545
1644.893555	649.157104
1643.901367	581.753662
1642.908203	520.022461
1641.916016	469.226807
1640.922852	315.884125
1639.929688	289.572815
1638.936523	231.942642
1637.943359	174.649307
1636.949219	262.687317
1635.955078	108.479942
1634.960938	94.291031
1633.966797	48.763504
1632.971680	50.935799
1631.977539	19.119892
1630.982422	-75.625900
1629.986328	-64.797234
1628.991211	-111.652588
1627.995117	-45.124680
1627.000000	-36.298313
1626.003906	-11.493332
1625.006836	102.897522
1624.010742	33.388195
1623.013672	19.280846
1622.016602	99.942596
1621.019531	259.539154
1620.021484	182.821228
1619.024414	198.180130
1618.026367	276.679321
1617.028320	116.399033
1616.029297	-22.697681
1615.031250	95.494781
1614.032227	87.826355
1613.033203	166.797195
1612.034180	-21.632092
1611.035156	-49.994923
1610.035156	-33.715843
1609.035156	16.680975
1608.035156	98.545738
1607.035156	65.176498
1606.034180	175.891998
1605.033203	171.397278
1604.032227	193.104477
1603.031250	31.637295
1602.030273	74.327065
1601.028320	75.158646
1600.026367	-143.688400
1599.024414	-153.275955
1598.022461	-181.170715
1597.019531	-146.341553
1596.016602	-108.939987
1595.013672	-160.405914
1594.010742	62.353600
1593.007813	-216.383835
1592.003906	-189.592621
1591.000000	-118.494370
1589.996094	-42.266247
1588.992188	99.089516
1587.987305	-2.261169
1586.983398	58.038853
1585.978516	45.236248
1584.972656	256.539917
1583.967773	298.256989
1582.961914	227.828781
1581.956055	201.619232
1580.950195	302.937958
1579.944336	195.794449
1578.937500	276.033386
1577.931641	358.720123
1576.924805	352.782623
1575.916992	370.145477
1574.910156	280.724640
1573.902344	201.619537
1572.894531	283.613464
1571.886719	303.049225
1570.878906	262.562195
1569.870117	234.945068
1568.862305	248.752258
1567.853516	197.478149
1566.843750	190.219528
1565.834961	169.823425
1564.825195	164.854477
1563.815430	97.446732
1562.805664	219.293488
1561.795898	242.356216
1560.785156	254.869446
1559.775391	264.609497
1558.764648	336.386230
1557.752930	280.970459
1556.742188	191.714554
1555.730469	242.204422
1554.718750	256.231232
1553.707031	135.421265
1552.695313	281.124481
1551.682617	276.460419
1550.670898	328.537476
1549.658203	346.770538
1548.644531	157.878067
1547.631836	276.608948
1546.618164	183.087189
1545.604492	200.560959
1544.590820	166.143616
1543.577148	242.646881
1542.562500	182.006729
1541.547852	126.358162
1540.533203	70.533653
1539.518555	91.979469
1538.503906	71.918861
1537.488281	90.371231
1536.472656	-22.963572
1535.457031	142.120819
1534.441406	108.362099
1533.424805	76.991135
1532.408203	109.873383
1531.391602	52.337109
1530.375000	30.695488
1529.358398	150.543030
1528.340820	267.558258
1527.323242	198.923828
1526.305664	132.690567
1525.287109	166.660583
1524.269531	172.111496
1523.250977	254.538101
1522.232422	61.503326
1521.213867	17.506990
1520.194336	281.857941
1519.175781	111.479088
1518.156250	38.630714
1517.136719	112.075752
1516.116211	74.825661
1515.096680	140.136124
1514.076172	174.405853
1513.055664	90.375305
1512.034180	-9.217501
1511.013672	150.230026
1509.992188	4.107534
1508.970703	-34.407520
1507.949219	-14.108500
1506.927734	41.892437
1505.905273	-74.068787
1504.882813	-51.767433
1503.860352	-29.655844
1502.837891	-151.190704
1501.815430	-229.309128
1500.791992	-38.706047
1499.768555	-181.173721
1498.745117	-49.876675
1497.720703	-144.008224
1496.697266	-15.670362
1495.672852	-12.900283
1494.648438	71.542503
1493.623047	163.449066
1492.598633	214.265228
1491.573242	272.561096
1490.547852	192.695602
1489.522461	220.007523
1488.497070	321.227264
1487.470703	368.620361
1486.444336	474.566956
1485.417969	429.728729
1484.391602	555.748291
1483.364258	487.659332
1482.336914	478.132721
1481.309570	713.304810
1480.282227	570.881409
1479.254883	688.409973
1478.226563	744.583496
1477.198242	933.111633
1476.169922	846.299316
1475.141602	1014.109741
1474.112305	1059.489380
1473.083008	1239.671875
1472.053711	1376.395386
1471.024414	1734.355591
1469.995117	1588.283447
1468.964844	1587.155029
1467.934570	1855.509521
1466.904297	1897.354248
1465.874023	2045.856812
1464.842773	1995.948242
1463.811523	2233.112305
1462.780273	2297.334717
1461.749023	2447.806396
1460.717773	2496.556885
1459.685547	2532.502930
1458.653320	2581.051758
1457.621094	2533.072021
1456.587891	2733.684082
1455.555664	2766.733887
1454.522461	2787.014404
1453.489258	2885.831299
1452.455078	2867.923096
1451.421875	2996.985352
1450.387695	3006.831055
1449.353516	3026.758545
1448.319336	3122.621338
1447.285156	3015.810303
1446.250000	2957.097412
1445.214844	2905.968750
1444.179688	2740.944824
1443.144531	2745.486328
1442.108398	2739.867432
1441.072266	2842.979980
1440.036133	2584.437012
1439.000000	2611.657715
1437.963867	2446.760010
1436.926758	2206.097412
1435.889648	1988.267334
1434.852539	1742.738403
1433.814453	1747.308594
1432.777344	1501.932617
1431.739258	1312.184326
1430.701172	1031.667480
1429.663086	1018.738220
1428.624023	713.183716
1427.584961	735.649231
1426.545898	657.258301
1425.506836	475.557587
1424.467773	546.006897
1423.427734	661.797058
1422.387695	520.584045
1421.347656	424.801758
1420.307617	616.185242
1419.266602	510.407898
1418.226563	354.381500
1417.184570	246.255615
1416.143555	243.912247
1415.102539	296.960754
1414.060547	186.540390
1413.018555	146.626923
1411.976563	245.056366
1410.934570	129.852661
1409.891602	130.341248
1408.848633	90.691933
1407.805664	184.253769
1406.762695	172.365555
1405.718750	37.509167
1404.674805	13.233885
1403.630859	61.824711
1402.586914	-55.136513
1401.542969	-13.924415
1400.498047	-25.331303
1399.453125	58.636909
1398.408203	64.935478
1397.363281	8.655867
1396.317383	20.139284
1395.271484	26.697721
1394.225586	85.949883
1393.179688	-2.485071
1392.132813	-30.704157
1391.086914	13.794279
1390.040039	-1.702294
1388.992188	-102.174164
1387.945313	42.676502
1386.897461	-35.039570
1385.849609	-32.594563
1384.801758	-62.540005
1383.753906	17.617945
1382.705078	-159.549606
1381.657227	-46.696053
1380.608398	56.224998
1379.558594	-73.044365
1378.509766	-119.732056
1377.459961	3.460368
1376.410156	-40.492077
1375.360352	57.927109
1374.309570	-40.658569
1373.259766	33.030869
1372.208984	91.847603
1371.158203	128.331299
1370.106445	-12.047011
1369.055664	57.104271
1368.003906	21.710459
1366.952148	51.231449
1365.900391	-26.210655
1364.847656	-33.774261
1363.794922	170.396500
1362.742188	-6.164266
1361.689453	-15.796054
1360.636719	143.881821
1359.583008	104.651871
1358.529297	170.021439
1357.475586	178.326645
1356.420898	211.621292
1355.367188	205.293991
1354.312500	278.612854
1353.257813	252.688812
1352.203125	187.188873
1351.147461	295.660492
1350.091797	481.186737
1349.036133	498.018921
1347.980469	701.089050
1346.923828	661.103638
1345.868164	613.850708
1344.811523	906.477112
1343.754883	857.008606
1342.697266	1100.180908
1341.640625	1140.204712
1340.583008	1066.391235
1339.524414	1342.011475
1338.466797	1226.390625
1337.409180	1101.067505
1336.350586	1183.877930
1335.291992	1071.292114
1334.232422	1055.400146
1333.173828	1185.623413
1332.114258	1031.515869
1331.054688	1030.934082
1329.995117	993.420959
1328.934570	956.071716
1327.875000	943.603088
1326.814453	960.933594
1325.753906	1027.807129
1324.692383	1084.920166
1323.630859	934.765869
1322.570313	1071.163330
1321.507813	1217.516357
1320.446289	1141.895386
1319.383789	1204.592285
1318.322266	1195.888672
1317.259766	1209.523926
1316.196289	1316.973267
1315.133789	1212.561523
1314.070313	1280.825195
1313.006836	1285.148193
1311.943359	1365.966064
1310.878906	1178.473633
1309.814453	1188.160889
1308.750977	1207.829590
1307.685547	1082.432739
1306.621094	1289.377930
1305.555664	1159.370483
1304.490234	1167.275513
1303.424805	1160.558105
1302.359375	1399.798584
1301.292969	1091.000488
1300.226563	1116.640869
1299.160156	1139.941895
1298.093750	1109.326416
1297.026367	1150.061768
1295.958984	1050.968384
1294.891602	1111.582886
1293.824219	1027.510742
1292.756836	1083.439697
1291.688477	1016.820862
1290.620117	646.259827
1289.551758	771.239929
1288.482422	817.841125
1287.413086	893.944275
1286.343750	977.475891
1285.274414	769.572388
1284.205078	770.042664
1283.134766	853.873779
1282.064453	871.675354
1280.994141	728.036987
1279.923828	782.767883
1278.852539	844.916382
1277.781250	740.813904
1276.709961	1072.128906
1275.637695	914.429688
1274.566406	903.546814
1273.494141	1083.375366
1272.421875	1023.778015
1271.349609	944.751709
1270.276367	1056.336060
1269.203125	1082.498535
1268.129883	1177.080078
1267.056641	1054.490967
1265.982422	1144.316895
1264.909180	1136.596436
1263.834961	1165.539429
1262.759766	1323.779297
1261.685547	1133.401123
1260.610352	1160.098755
1259.535156	1196.596558
1258.459961	1038.240967
1257.383789	1111.412720
1256.308594	1325.847656
1255.232422	1282.175537
1254.155273	1345.681763
1253.079102	1202.354492
1252.001953	1348.675781
1250.924805	1422.005615
1249.847656	1213.240234
1248.770508	1340.147339
1247.692383	1170.475708
1246.614258	1117.574097
1245.536133	1188.654419
1244.458008	1218.439453
1243.378906	971.371216
1242.299805	1299.928589
1241.220703	1239.940308
1240.141602	1182.431519
1239.061523	1010.925781
1237.981445	1050.585083
1236.901367	1211.522217
1235.821289	1120.205811
1234.740234	1082.286499
1233.659180	940.168213
1232.578125	982.300354
1231.497070	1024.421387
1230.415039	768.589783
1229.333984	847.075073
1228.251953	891.634460
1227.168945	715.893738
1226.086914	695.113647
1225.003906	933.242310
1223.920898	680.182312
1222.837891	603.779114
1221.753906	619.286865
1220.669922	458.297546
1219.585938	621.234375
1218.501953	402.287537
1217.416992	362.196594
1216.333008	351.079987
1215.248047	385.829163
1214.162109	391.569336
1213.077148	467.270782
1211.991211	422.252930
1210.905273	541.281921
1209.819336	479.313721
1208.732422	697.082825
1207.646484	579.576965
1206.559570	580.200378
1205.471680	556.684265
1204.384766	612.640259
1203.296875	499.905853
1202.208984	286.020538
1201.121094	262.397003
1200.032227	144.850586
1198.944336	70.618858
1197.855469	138.332977
1196.765625	-34.605698
1195.676758	11.335180
1194.586914	40.364170
1193.497070	114.992958
1192.407227	-0.356363
1191.316406	-9.987354
1190.226563	-65.334229
1189.135742	13.782276
1188.044922	11.143795
1186.953125	-94.801933
1185.861328	-145.569473
1184.769531	2.786384
1183.677734	-170.499100
1182.585938	109.562332
1181.493164	17.705278
1180.400391	26.504528
1179.307617	28.022615
1178.213867	206.797714
1177.120117	327.899567
1176.026367	297.943024
1174.932617	258.328125
1173.838867	237.792892
1172.744141	406.288269
1171.649414	256.302032
1170.554688	182.854507
1169.458984	228.955078
1168.364258	188.832352
1167.268555	-16.361370
1166.171875	79.654808
1165.076172	101.430420
1163.979492	151.767731
1162.882813	142.252121
1161.786133	199.511581
1160.688477	397.526733
1159.590820	347.055725
1158.493164	391.972229
1157.395508	534.596741
1156.297852	557.758118
1155.199219	440.068481
1154.100586	401.014679
1153.000977	354.713104
1151.902344	265.412323
1150.802734	125.993233
1149.703125	-73.042130
1148.603516	18.501043
1147.502930	-35.383247
1146.402344	22.543280
1145.301758	58.902790
1144.201172	16.592386
1143.099609	14.630711
1141.999023	14.930132
1140.896484	-148.989151
1139.794922	-3.852382
1138.692383	7.976795
1137.590820	29.188593
1136.487305	173.824066
1135.384766	189.995346
1134.281250	251.162781
1133.178711	578.123535
1132.074219	453.765747
1130.970703	642.632568
1129.866211	688.920532
1128.761719	950.946838
1127.657227	781.071106
1126.552734	907.555786
1125.447266	863.171387
1124.341797	861.349426
1123.236328	809.646484
1122.130859	663.084351
1121.024414	741.478821
1119.917969	611.334717
1118.811523	651.588562
1117.704102	646.731628
1116.596680	644.126160
1115.489258	343.307922
1114.381836	442.247864
1113.274414	619.064331
1112.166016	651.463501
1111.057617	603.368042
1109.949219	666.249390
1108.839844	736.072937
1107.730469	798.666321
1106.621094	915.434814
1105.511719	989.541992
1104.401367	1176.803589
1103.291016	993.364197
1102.180664	1022.244934
1101.070313	767.944946
1099.958984	1138.600464
1098.847656	1230.766479
1097.736328	1233.212646
1096.625000	1318.039307
1095.512695	1127.052612
1094.400391	1119.790649
1093.288086	1216.056519
1092.174805	1154.422363
1091.062500	1146.867798
1089.949219	1148.630615
1088.835938	917.361511
1087.721680	982.499878
1086.607422	1023.999878
1085.493164	1070.094482
1084.378906	1106.677856
1083.263672	926.934021
1082.149414	991.559937
1081.034180	938.611877
1079.917969	995.984802
1078.802734	1001.601501
1077.686523	887.408875
1076.570313	852.990295
1075.453125	832.586609
1074.336914	837.931213
1073.219727	679.021851
1072.101563	611.558594
1070.984375	684.723450
1069.866211	619.503235
1068.748047	540.190979
1067.629883	774.771545
1066.511719	587.604004
1065.392578	775.112427
1064.273438	838.404602
1063.154297	751.822998
1062.034180	550.566162
1060.914063	400.821014
1059.793945	613.626465
1058.673828	510.613098
1057.552734	356.166351
1056.431641	587.401306
1055.310547	435.268402
1054.189453	430.350494
1053.067383	523.492493
1051.945313	502.140625
1050.823242	322.019897
1049.701172	457.050140
1048.578125	419.309570
1047.455078	243.920456
1046.332031	432.450043
1045.208008	359.699341
1044.083984	471.143585
1042.959961	468.315002
1041.835938	379.259491
1040.710938	315.858063
1039.585938	310.710632
1038.460938	303.235138
1037.335938	60.625931
1036.209961	379.065887
1035.083984	287.808685
1033.958008	429.249908
1032.832031	607.850464
1031.705078	556.159058
1030.578125	476.609070
1029.451172	271.599945
1028.323242	131.765305
1027.195313	103.534157
1026.067383	-47.761929
1024.939453	-82.851425
1023.810547	-41.288059
1022.682617	-134.326553
1021.552734	-46.297966
1020.423828	-171.706146
1019.293945	-113.784378
1018.164063	-32.657669
1017.034180	-37.303055
1015.904297	73.993820
1014.773438	169.061356
1013.642578	159.882736
1012.511719	99.806602
1011.379883	262.116058
1010.248047	257.719421
1009.116211	426.983307
1007.984375	628.630859
1006.851563	848.753906
1005.718750	1508.314209
1004.585938	2382.697021
1003.452148	2706.505127
1002.319336	2875.381348
1001.185547	1856.479736
1000.050781	1189.295166
998.916992	432.430908
997.782227	220.977264
996.647461	150.540878
995.512695	211.792862
994.376953	109.264229
993.241211	43.791229
992.105469	248.311035
990.969727	14.696838
989.833008	2.611718
988.696289	36.734760
987.559570	52.513287
986.421875	52.260986
985.284180	47.513027
984.146484	-56.139301
983.008789	42.966537
981.870117	-55.806168
980.731445	-89.982811
979.592773	16.313894
978.454102	23.780548
977.314453	187.731430
976.174805	243.678650
975.035156	214.684464
973.894531	220.298706
972.754883	285.776245
971.613281	238.804214
970.472656	208.066238
969.331055	117.785362
968.190430	101.134796
967.047852	203.948929
965.906250	114.150063
964.763672	370.867798
963.621094	207.976822
962.478516	242.464737
961.334961	226.656235
960.192383	192.673676
959.048828	234.453857
957.904297	326.751190
956.759766	183.302612
955.616211	360.577972
954.470703	96.188324
953.326172	273.707031
952.180664	270.568817
951.035156	256.152771
949.889648	257.906982
948.743164	72.359230
947.596680	101.898842
946.450195	248.119705
945.303711	275.639557
944.156250	287.319550
943.008789	198.686981
941.861328	274.623596
940.713867	305.040863
939.565430	315.070831
938.416992	407.385040
937.267578	301.398376
936.119141	334.715820
934.969727	217.727066
933.820313	488.404663
932.669922	367.208282
931.520508	291.793304
930.370117	212.024963
929.218750	234.923553
928.068359	-6.089013
926.916992	101.387375
925.765625	206.702316
924.613281	125.600761
923.461914	40.150314
922.309570	18.570805
921.156250	49.450962
920.003906	87.295380
918.850586	-154.184723
917.697266	-81.909660
916.543945	58.624195
915.389648	-186.732544
914.235352	42.612415
913.081055	-82.024956
911.926758	-99.806290
910.771484	-183.201462
909.616211	-103.116501
908.460938	-168.020798
907.304688	-1.526107
906.148438	60.796467
904.992188	-148.641312
903.835938	-65.623985
902.678711	60.536297
901.521484	7.922485
900.364258	-187.123672
899.206055	-80.945366
898.047852	-15.398148
896.889648	57.046581
895.731445	14.266006
894.572266	170.607651
893.413086	12.825114
892.253906	33.777878
891.094727	-67.146332
889.934570	-161.108063
888.774414	174.164719
887.613281	-43.717415
886.453125	4.966992
885.291992	17.653078
884.130859	-10.153869
882.968750	-6.243441
881.807617	108.272324
880.645508	254.418533
879.482422	281.157440
878.320313	138.982315
877.157227	307.887390
875.994141	114.191971
874.830078	175.153641
873.666016	161.896118
872.501953	42.959267
871.337891	50.187130
870.173828	55.255753
869.008789	71.667107
867.843750	63.424187
866.677734	89.000221
865.512695	80.926804
864.346680	138.108749
863.179688	217.814377
862.013672	239.154892
860.846680	283.019257
859.679688	371.829742
858.511719	310.301483
857.344727	502.409393
856.176758	566.627747
855.008789	570.318420
853.839844	551.647827
852.670898	683.231628
851.501953	617.578979
850.333008	525.115417
849.163086	636.595886
847.993164	322.543518
846.823242	216.907822
845.652344	196.427109
844.482422	229.689087
843.311523	166.760452
842.139648	-39.268646
840.968750	56.724548
839.796875	63.264309
838.624023	183.826035
837.452148	76.382973
836.279297	116.469734
835.106445	127.504227
833.933594	89.404213
832.759766	158.498413
831.585938	432.914734
830.412109	363.522095
829.238281	198.214432
828.063477	327.415161
826.888672	432.007629
825.712891	378.243896
824.538086	304.412964
823.362305	248.427277
822.186523	241.453537
821.009766	-28.373884
819.833008	67.099129
818.656250	-37.881786
817.479492	-129.499191
816.301758	37.025272
815.124023	5.420705
813.946289	-17.321524
812.768555	64.409134
811.589844	-38.469334
810.411133	76.463402
809.232422	157.949844
808.052734	57.171135
806.873047	-12.529750
805.693359	66.511223
804.512695	-32.150326
803.332031	-10.984586
802.151367	30.066689
800.970703	-75.396217
799.789063	-114.344109
798.608398	-173.319992
797.425781	-134.793991
796.244141	-156.221451
795.061523	37.214931
793.878906	-148.346573
792.696289	-90.286674
791.512695	60.657127
790.329102	-3.297837
789.145508	184.985504
787.960938	253.602646
786.777344	264.564575
785.591797	326.299377
784.407227	370.206421
783.221680	427.258331
782.037109	488.590698
780.850586	397.341278
779.665039	334.737976
778.478516	274.270172
777.291992	310.871826
776.105469	214.898254
774.917969	185.072296
773.730469	93.369034
772.542969	186.891083
771.354492	167.788040
770.166016	84.640068
768.977539	80.773689
767.789063	297.176178
766.599609	101.353615
765.410156	178.652512
764.220703	253.599533
763.030273	350.419464
761.840820	376.638428
760.650391	341.117920
759.458984	463.918854
758.267578	557.955383
757.076172	552.876343
755.884766	417.972717
754.693359	544.597229
753.500977	337.027954
752.308594	311.805481
751.115234	433.662109
749.922852	324.772308
748.729492	301.460144
747.535156	253.917480
746.341797	346.741028
745.147461	345.087677
743.953125	450.818665
742.757813	356.855377
741.563477	238.726212
740.368164	236.736740
739.171875	230.283188
737.976563	140.493332
736.780273	168.945557
735.583984	138.181046
734.386719	221.201920
733.189453	129.007690
731.992188	187.777603
730.794922	279.269104
729.596680	353.158234
728.399414	372.281006
727.200195	351.990448
726.001953	405.966522
724.802734	455.498291
723.603516	594.531128
722.404297	333.753723
721.204102	520.708008
720.003906	604.930603
718.803711	400.975433
717.603516	489.488495
716.402344	436.133911
715.201172	435.128235
713.999023	438.469208
712.797852	428.712189
711.595703	148.688629
710.393555	210.898926
709.190430	194.653885
707.987305	78.230339
706.784180	101.228020
705.581055	69.800362
704.376953	64.521362
703.172852	44.032093
701.968750	182.383881
700.763672	83.628761
699.559570	78.449875
698.353516	92.877235
697.148438	31.263496
695.942383	34.910355
694.736328	-80.881439
693.530273	-68.427155
692.324219	-177.524551
691.117188	-73.765457
689.910156	-106.729027
688.702148	-154.801147
687.494141	-81.300102
686.286133	-144.403183
685.078125	-103.323959
683.870117	-90.371902
682.661133	-94.685326
681.452148	63.595570
680.242188	61.577801
679.032227	53.146019
677.822266	29.645506
676.612305	6.241609
675.401367	-64.676636
674.191406	61.430485
672.979492	81.570946
671.768555	-17.167412
670.556641	57.217190
669.344727	40.858532
668.132813	74.305046
666.919922	49.484001
665.707031	143.575211
664.494141	-36.588932
663.281250	131.056931
662.067383	-1.366532
660.853516	39.008369
659.639648	53.541473
658.424805	-37.570255
657.209961	-76.816315
655.995117	2.607318
654.779297	-101.195763
653.563477	55.883137
652.347656	34.075413
651.131836	-50.169933
649.915039	59.488911
648.698242	-63.451542
647.481445	104.292488
646.264648	222.443970
645.046875	220.019424
643.829102	393.967773
642.610352	331.199768
641.392578	214.633621
640.173828	91.596947
638.955078	91.032799
637.735352	40.936764
636.515625	-20.008762
635.295898	-42.415718
634.076172	-49.951782
632.855469	0.292785
631.634766	-108.532867
630.414063	-73.773224
629.192383	-37.145260
627.971680	24.911982
626.749023	39.450233
625.527344	132.956711
624.304688	93.153389
623.082031	207.248596
621.859375	224.439255
620.636719	324.679565
619.413086	182.376343
618.189453	200.157471
616.964844	46.098877
615.741211	-18.643450
614.516602	-9.152713
613.291016	23.137083
612.066406	-43.727165
610.840820	-21.586212
609.615234	-45.214409
608.388672	-7.785603
607.163086	148.300247
605.936523	49.079700
604.708984	-4.215996
