# Supplementary material for: Raman spectroscopy accurately differentiates mucosal healing from non-healing and biochemical changes following biological therapy in inflammatory bowel disease
Source: PLoS One. 2021 Jun 2;16(6):e0252210. doi: 10.1371/journal.pone.0252210 (PMC8172032; doi:10.1371/journal.pone.0252210)
Supplement: S8 Dataset — (ZIP) [file pone.0252210.s010.zip › Pre biologic CD/OC016-1 pre-treatment_base sub CR removed_18__X_-16190.4__Y_5298.85__Z_-2785.43__Time_207.txt]

1714.780273	126.301224
1713.803711	95.974045
1712.827148	89.386101
1711.849609	-9.798501
1710.873047	-3.012131
1709.895508	189.948746
1708.917969	73.247620
1707.939453	83.728798
1706.961914	-150.913147
1705.983398	-298.571014
1705.004883	-190.589722
1704.025391	17.540476
1703.046875	-40.785675
1702.067383	-17.687563
1701.087891	-65.651489
1700.108398	-107.089409
1699.127930	-88.591354
1698.148438	24.630198
1697.167969	5.244290
1696.187500	51.094059
1695.206055	140.707138
1694.225586	7.055363
1693.244141	88.088074
1692.262695	295.593109
1691.281250	231.808334
1690.298828	142.348602
1689.317383	176.679123
1688.334961	350.633698
1687.352539	488.151215
1686.369141	421.261719
1685.386719	430.005524
1684.403320	325.064148
1683.419922	426.219360
1682.435547	538.857483
1681.452148	596.440186
1680.467773	692.115479
1679.483398	562.364624
1678.499023	776.797852
1677.514648	803.072266
1676.529297	843.427246
1675.543945	951.051636
1674.558594	860.013977
1673.573242	1019.656067
1672.586914	1089.613159
1671.600586	1309.076050
1670.614258	1194.476807
1669.627930	1343.569458
1668.641602	1280.889648
1667.654297	1378.188843
1666.666992	1362.005005
1665.679688	1627.753906
1664.692383	1490.812988
1663.704102	1434.125366
1662.715820	1722.800659
1661.727539	1683.234253
1660.739258	1771.506470
1659.750977	1621.841919
1658.761719	1467.507080
1657.772461	1647.536865
1656.783203	1748.592896
1655.793945	1659.521118
1654.803711	1616.000000
1653.813477	1525.375854
1652.823242	1366.501099
1651.833008	1409.215210
1650.841797	1367.750732
1649.851563	1149.625977
1648.860352	873.886108
1647.869141	876.201538
1646.876953	691.336914
1645.885742	736.797791
1644.893555	603.042358
1643.901367	580.638184
1642.908203	487.340088
1641.916016	360.143097
1640.922852	315.156494
1639.929688	442.015900
1638.936523	242.091736
1637.943359	84.770119
1636.949219	238.925842
1635.955078	111.279610
1634.960938	81.484497
1633.966797	51.981796
1632.971680	91.246490
1631.977539	120.219627
1630.982422	-5.915923
1629.986328	-92.273354
1628.991211	19.020885
1627.995117	4.186557
1627.000000	-31.479586
1626.003906	61.943520
1625.006836	13.521869
1624.010742	-16.296253
1623.013672	143.310120
1622.016602	158.479919
1621.019531	16.162817
1620.021484	207.634766
1619.024414	152.305984
1618.026367	2.609918
1617.028320	81.463661
1616.029297	26.551311
1615.031250	-141.061066
1614.032227	-82.913292
1613.033203	-113.876289
1612.034180	12.571096
1611.035156	-28.744171
1610.035156	-177.435623
1609.035156	-74.459938
1608.035156	-57.938023
1607.035156	-72.816841
1606.034180	95.646210
1605.033203	214.315063
1604.032227	186.367157
1603.031250	22.359964
1602.030273	133.141113
1601.028320	31.992920
1600.026367	-121.429123
1599.024414	-151.914703
1598.022461	-171.956497
1597.019531	-210.312820
1596.016602	-152.011215
1595.013672	-140.802780
1594.010742	-223.672852
1593.007813	-293.507050
1592.003906	-245.889496
1591.000000	-31.312721
1589.996094	-98.731293
1588.992188	-114.018616
1587.987305	-82.428558
1586.983398	194.195374
1585.978516	89.945450
1584.972656	87.306854
1583.967773	334.757324
1582.961914	261.506073
1581.956055	-9.806774
1580.950195	-77.969635
1579.944336	90.733047
1578.937500	139.485016
1577.931641	331.239685
1576.924805	340.625519
1575.916992	321.253693
1574.910156	-38.993599
1573.902344	32.460934
1572.894531	142.737076
1571.886719	42.262264
1570.878906	289.924988
1569.870117	176.160675
1568.862305	199.966309
1567.853516	65.171951
1566.843750	213.300812
1565.834961	150.917511
1564.825195	93.579971
1563.815430	116.537315
1562.805664	51.100742
1561.795898	190.426315
1560.785156	62.404060
1559.775391	63.892258
1558.764648	57.416187
1557.752930	302.139587
1556.742188	336.698486
1555.730469	241.527542
1554.718750	125.485741
1553.707031	213.860794
1552.695313	302.003998
1551.682617	301.911041
1550.670898	154.126068
1549.658203	73.468781
1548.644531	279.753174
1547.631836	291.802063
1546.618164	174.366959
1545.604492	139.498825
1544.590820	207.817261
1543.577148	-98.747505
1542.562500	111.260284
1541.547852	191.839966
1540.533203	39.789242
1539.518555	37.330673
1538.503906	52.735748
1537.488281	91.149117
1536.472656	46.783401
1535.457031	97.669136
1534.441406	65.805656
1533.424805	234.850815
1532.408203	-86.145714
1531.391602	85.029503
1530.375000	-27.498892
1529.358398	78.783470
1528.340820	411.455750
1527.323242	172.144089
1526.305664	210.769363
1525.287109	164.234543
1524.269531	189.580200
1523.250977	-29.702179
1522.232422	28.710196
1521.213867	158.908401
1520.194336	34.307545
1519.175781	-41.583839
1518.156250	5.716411
1517.136719	106.763756
1516.116211	156.190598
1515.096680	64.158501
1514.076172	72.113289
1513.055664	92.715858
1512.034180	-110.187027
1511.013672	-92.484917
1509.992188	-62.154045
1508.970703	-14.058023
1507.949219	-9.756406
1506.927734	-146.649521
1505.905273	-129.862961
1504.882813	-31.242867
1503.860352	-125.006821
1502.837891	-234.268829
1501.815430	-141.311813
1500.791992	-204.770691
1499.768555	5.571864
1498.745117	-106.841339
1497.720703	-45.361355
1496.697266	-175.934265
1495.672852	-114.769524
1494.648438	20.384331
1493.623047	-251.217712
1492.598633	-19.243132
1491.573242	-101.879890
1490.547852	7.019672
1489.522461	205.149628
1488.497070	45.484333
1487.470703	113.010643
1486.444336	124.212769
1485.417969	375.217499
1484.391602	541.777588
1483.364258	376.450897
1482.336914	343.721191
1481.309570	627.127441
1480.282227	425.847321
1479.254883	645.163086
1478.226563	764.865479
1477.198242	917.539490
1476.169922	985.976196
1475.141602	860.711670
1474.112305	694.645935
1473.083008	1221.056641
1472.053711	1159.164673
1471.024414	1254.994507
1469.995117	1365.966187
1468.964844	1484.424438
1467.934570	1834.189697
1466.904297	2107.450439
1465.874023	2062.753662
1464.842773	2061.200195
1463.811523	2206.962402
1462.780273	2339.897705
1461.749023	2172.998779
1460.717773	2402.266846
1459.685547	2331.778076
1458.653320	2258.729980
1457.621094	2490.202881
1456.587891	2556.593750
1455.555664	2589.954590
1454.522461	2737.373291
1453.489258	2641.273193
1452.455078	2808.815430
1451.421875	2907.839600
1450.387695	2978.904541
1449.353516	3047.382813
1448.319336	3011.961182
1447.285156	2892.968018
1446.250000	3009.456787
1445.214844	2700.625000
1444.179688	2660.178711
1443.144531	2920.840332
1442.108398	2556.539307
1441.072266	2359.318115
1440.036133	2422.630859
1439.000000	2369.631592
1437.963867	2190.287354
1436.926758	2134.838623
1435.889648	1786.361206
1434.852539	1887.660645
1433.814453	1584.863159
1432.777344	1335.255859
1431.739258	1002.464539
1430.701172	1043.357788
1429.663086	839.515381
1428.624023	784.614502
1427.584961	497.740295
1426.545898	639.697266
1425.506836	685.836548
1424.467773	575.730225
1423.427734	629.499817
1422.387695	688.336609
1421.347656	729.569275
1420.307617	508.930817
1419.266602	306.054718
1418.226563	302.205933
1417.184570	358.791687
1416.143555	342.465240
1415.102539	150.117767
1414.060547	108.814590
1413.018555	-2.805593
1411.976563	104.417686
1410.934570	-42.191078
1409.891602	112.882835
1408.848633	87.078461
1407.805664	28.714365
1406.762695	-170.174149
1405.718750	-92.714752
1404.674805	82.703033
1403.630859	-43.030117
1402.586914	32.120960
1401.542969	-8.061526
1400.498047	104.853668
1399.453125	34.766403
1398.408203	-37.694546
1397.363281	47.888626
1396.317383	115.986496
1395.271484	8.783532
1394.225586	69.563629
1393.179688	155.472961
1392.132813	111.247055
1391.086914	124.742973
1390.040039	45.735855
1388.992188	-193.273438
1387.945313	58.278404
1386.897461	-152.877838
1385.849609	-116.262146
1384.801758	42.964664
1383.753906	-40.204887
1382.705078	-113.228897
1381.657227	-6.192255
1380.608398	-176.353149
1379.558594	-54.129028
1378.509766	40.720524
1377.459961	-61.556190
1376.410156	16.039850
1375.360352	-16.052895
1374.309570	19.349800
1373.259766	-104.739723
1372.208984	-24.171673
1371.158203	113.840210
1370.106445	-42.197224
1369.055664	-120.764076
1368.003906	0.151691
1366.952148	-142.881165
1365.900391	60.455311
1364.847656	69.628441
1363.794922	16.710339
1362.742188	98.352837
1361.689453	68.135460
1360.636719	50.515633
1359.583008	-54.010536
1358.529297	-58.879635
1357.475586	-118.293556
1356.420898	68.527328
1355.367188	285.245239
1354.312500	310.703430
1353.257813	276.683167
1352.203125	406.732330
1351.147461	447.482635
1350.091797	376.658112
1349.036133	425.140594
1347.980469	553.150635
1346.923828	711.016602
1345.868164	861.529663
1344.811523	841.021667
1343.754883	986.773071
1342.697266	1063.201660
1341.640625	998.504395
1340.583008	1278.350098
1339.524414	1147.037598
1338.466797	1295.773560
1337.409180	1236.615601
1336.350586	1078.609009
1335.291992	1131.177246
1334.232422	1117.057129
1333.173828	1093.199341
1332.114258	1047.230347
1331.054688	961.863220
1329.995117	1180.751465
1328.934570	858.397217
1327.875000	892.166138
1326.814453	943.350281
1325.753906	792.111938
1324.692383	920.125366
1323.630859	1221.048706
1322.570313	1289.952637
1321.507813	1223.222778
1320.446289	1208.475220
1319.383789	1077.926514
1318.322266	1374.236572
1317.259766	1443.699341
1316.196289	1264.276123
1315.133789	1149.146484
1314.070313	1214.073853
1313.006836	1175.630737
1311.943359	1127.480835
1310.878906	1214.912109
1309.814453	1282.735596
1308.750977	1168.508423
1307.685547	926.480957
1306.621094	1066.039551
1305.555664	1158.918945
1304.490234	1187.933716
1303.424805	1421.130127
1302.359375	1224.150269
1301.292969	1314.917480
1300.226563	1312.386108
1299.160156	1278.031372
1298.093750	1000.647278
1297.026367	1187.590210
1295.958984	1146.241089
1294.891602	1262.100830
1293.824219	1078.631836
1292.756836	1057.268799
1291.688477	1013.938477
1290.620117	1054.103394
1289.551758	917.817139
1288.482422	884.637878
1287.413086	836.860474
1286.343750	789.194946
1285.274414	1025.799561
1284.205078	1032.169556
1283.134766	835.390503
1282.064453	908.064453
1280.994141	1044.424805
1279.923828	728.113159
1278.852539	864.609863
1277.781250	1096.512695
1276.709961	895.557068
1275.637695	1034.593506
1274.566406	921.875732
1273.494141	1122.076660
1272.421875	994.863220
1271.349609	1072.955811
1270.276367	1370.869629
1269.203125	1248.754395
1268.129883	1314.713501
1267.056641	1297.720459
1265.982422	1036.788452
1264.909180	1237.082153
1263.834961	1183.688477
1262.759766	1296.177002
1261.685547	1352.589600
1260.610352	1121.417236
1259.535156	1343.629395
1258.459961	1409.863770
1257.383789	1300.733276
1256.308594	1111.323853
1255.232422	1316.444824
1254.155273	1326.776611
1253.079102	1363.901001
1252.001953	1469.160767
1250.924805	1336.012573
1249.847656	1117.826416
1248.770508	1320.393066
1247.692383	1277.368652
1246.614258	1190.632935
1245.536133	1191.420776
1244.458008	1243.235107
1243.378906	1251.319214
1242.299805	1458.519165
1241.220703	1192.235229
1240.141602	1159.077637
1239.061523	1354.036621
1237.981445	1303.874634
1236.901367	1202.795410
1235.821289	1273.928955
1234.740234	1063.786743
1233.659180	1130.055298
1232.578125	1084.806519
1231.497070	1124.362549
1230.415039	1137.240234
1229.333984	912.759399
1228.251953	1063.650757
1227.168945	858.610474
1226.086914	982.777832
1225.003906	881.839722
1223.920898	865.585876
1222.837891	634.057373
1221.753906	467.886108
1220.669922	507.240936
1219.585938	428.112152
1218.501953	414.222504
1217.416992	313.328766
1216.333008	386.341431
1215.248047	418.227081
1214.162109	626.294373
1213.077148	571.125000
1211.991211	708.987061
1210.905273	846.735596
1209.819336	755.220337
1208.732422	456.295624
1207.646484	762.616882
1206.559570	791.537903
1205.471680	536.009949
1204.384766	721.459473
1203.296875	480.389313
1202.208984	198.420639
1201.121094	287.314606
1200.032227	412.209381
1198.944336	24.344500
1197.855469	117.821083
1196.765625	83.684372
1195.676758	13.410656
1194.586914	-4.005669
1193.497070	-52.743591
1192.407227	52.287346
1191.316406	-23.033768
1190.226563	-47.949562
1189.135742	-243.472046
1188.044922	-179.643005
1186.953125	95.344208
1185.861328	-129.138916
1184.769531	-108.833733
1183.677734	64.923676
1182.585938	-130.883377
1181.493164	292.027069
1180.400391	151.217514
1179.307617	336.380310
1178.213867	197.831482
1177.120117	250.930725
1176.026367	100.295288
1174.932617	225.046402
1173.838867	55.134411
1172.744141	481.264709
1171.649414	344.677460
1170.554688	117.126831
1169.458984	329.744781
1168.364258	257.555267
1167.268555	125.515320
1166.171875	105.788155
1165.076172	140.939331
1163.979492	1.530946
1162.882813	229.986725
1161.786133	286.264252
1160.688477	390.165955
1159.590820	300.535858
1158.493164	308.699829
1157.395508	421.750275
1156.297852	589.514160
1155.199219	442.240845
1154.100586	294.924438
1153.000977	428.892395
1151.902344	226.605469
1150.802734	129.151321
1149.703125	117.403465
1148.603516	-44.514099
1147.502930	38.818546
1146.402344	-177.993240
1145.301758	-61.562653
1144.201172	59.465908
1143.099609	-79.018150
1141.999023	-34.380131
1140.896484	-18.419134
1139.794922	-180.897079
1138.692383	-127.094208
1137.590820	64.424850
1136.487305	-72.159500
1135.384766	142.794434
1134.281250	250.663025
1133.178711	484.227295
1132.074219	423.201782
1130.970703	490.265594
1129.866211	775.488892
1128.761719	671.419434
1127.657227	1096.196655
1126.552734	842.503784
1125.447266	809.291870
1124.341797	683.555664
1123.236328	562.514587
1122.130859	661.750549
1121.024414	528.717407
1119.917969	556.669983
1118.811523	558.467590
1117.704102	477.317780
1116.596680	516.794128
1115.489258	371.619446
1114.381836	739.688293
1113.274414	513.937317
1112.166016	602.632385
1111.057617	388.642700
1109.949219	439.332642
1108.839844	711.987549
1107.730469	885.222839
1106.621094	675.723572
1105.511719	799.133545
1104.401367	884.628540
1103.291016	896.842041
1102.180664	1059.968872
1101.070313	859.679382
1099.958984	1043.797607
1098.847656	980.187988
1097.736328	925.960449
1096.625000	859.898743
1095.512695	836.196838
1094.400391	949.059448
1093.288086	786.256714
1092.174805	943.668091
1091.062500	997.372620
1089.949219	930.952820
1088.835938	939.793396
1087.721680	906.217041
1086.607422	738.541199
1085.493164	930.630981
1084.378906	831.083984
1083.263672	738.568542
1082.149414	779.984009
1081.034180	835.414246
1079.917969	886.065125
1078.802734	659.583435
1077.686523	543.484497
1076.570313	671.481812
1075.453125	374.664612
1074.336914	558.862549
1073.219727	402.852478
1072.101563	284.386414
1070.984375	442.576477
1069.866211	373.310791
1068.748047	491.503387
1067.629883	586.188721
1066.511719	898.621765
1065.392578	822.177795
1064.273438	705.949768
1063.154297	711.463318
1062.034180	440.833862
1060.914063	528.247192
1059.793945	398.091370
1058.673828	377.889038
1057.552734	404.435394
1056.431641	150.491547
1055.310547	546.273560
1054.189453	465.289642
1053.067383	220.840805
1051.945313	392.157898
1050.823242	259.907257
1049.701172	326.120483
1048.578125	256.962006
1047.455078	274.167542
1046.332031	137.441483
1045.208008	175.678848
1044.083984	300.176819
1042.959961	228.854645
1041.835938	211.184402
1040.710938	258.774048
1039.585938	229.508575
1038.460938	270.147095
1037.335938	208.364746
1036.209961	186.207184
1035.083984	329.317017
1033.958008	242.080338
1032.832031	301.462311
1031.705078	625.949158
1030.578125	355.169586
1029.451172	423.916962
1028.323242	144.109207
1027.195313	85.194290
1026.067383	17.073866
1024.939453	-92.754730
1023.810547	-183.905579
1022.682617	-319.042267
1021.552734	-305.550354
1020.423828	-108.707932
1019.293945	-250.536057
1018.164063	-164.970169
1017.034180	-107.188789
1015.904297	-264.918335
1014.773438	-40.144478
1013.642578	240.208710
1012.511719	101.276115
1011.379883	87.536072
1010.248047	425.793762
1009.116211	467.712341
1007.984375	484.249817
1006.851563	750.728516
1005.718750	1560.734497
1004.585938	2109.153564
1003.452148	2835.427979
1002.319336	2470.500977
1001.185547	1805.431519
1000.050781	1180.047729
998.916992	568.928711
997.782227	413.115387
996.647461	215.930252
995.512695	2.793950
994.376953	186.775681
993.241211	50.105675
992.105469	40.476940
990.969727	153.191833
989.833008	-29.127388
988.696289	132.194260
987.559570	-29.045855
986.421875	40.295277
985.284180	22.206654
984.146484	-74.036896
983.008789	85.442917
981.870117	86.159538
980.731445	114.624802
979.592773	90.298943
978.454102	238.625534
977.314453	104.175972
976.174805	-7.081506
975.035156	205.936218
973.894531	136.348648
972.754883	32.479576
971.613281	179.152481
970.472656	68.719612
969.331055	82.453537
968.190430	121.578262
967.047852	151.648117
965.906250	18.971651
964.763672	260.363312
963.621094	54.644035
962.478516	277.875946
961.334961	223.822052
960.192383	456.381012
959.048828	512.581238
957.904297	365.063232
956.759766	316.233765
955.616211	6.602530
954.470703	239.708191
953.326172	214.290955
952.180664	193.616943
951.035156	122.792175
949.889648	109.323624
948.743164	114.306335
947.596680	21.166122
946.450195	200.142212
945.303711	148.461075
944.156250	409.859741
943.008789	280.833588
941.861328	553.808167
940.713867	247.102493
939.565430	248.740128
938.416992	512.876831
937.267578	403.009857
936.119141	170.222580
934.969727	322.959229
933.820313	209.124893
932.669922	284.622406
931.520508	198.496796
930.370117	249.217545
929.218750	336.500122
928.068359	155.276276
926.916992	-14.328568
925.765625	-149.571777
924.613281	-63.942459
923.461914	212.831680
922.309570	225.873993
921.156250	111.761871
920.003906	9.211045
918.850586	-49.971916
917.697266	-54.464550
916.543945	-111.046471
915.389648	18.726418
914.235352	-146.517288
913.081055	17.525667
911.926758	-201.816132
910.771484	-312.031891
909.616211	-206.615738
908.460938	-221.282196
907.304688	-20.461670
906.148438	85.212547
904.992188	-6.148979
903.835938	-269.491425
902.678711	-18.509565
901.521484	-125.248451
900.364258	-7.722700
899.206055	5.774436
898.047852	-100.528091
896.889648	73.818840
895.731445	209.753586
894.572266	-40.869423
893.413086	-182.765152
892.253906	16.745844
891.094727	58.119354
889.934570	-121.773392
888.774414	111.773048
887.613281	-2.367086
886.453125	113.867165
885.291992	-54.184475
884.130859	21.592140
882.968750	59.085121
881.807617	1.932796
880.645508	23.805456
879.482422	235.088455
878.320313	211.991898
877.157227	337.680542
875.994141	350.768799
874.830078	138.749512
873.666016	136.269211
872.501953	138.360306
871.337891	61.759388
870.173828	25.750824
869.008789	261.972168
867.843750	106.881073
866.677734	-18.849726
865.512695	163.437668
864.346680	318.730255
863.179688	323.489166
862.013672	157.589859
860.846680	306.174713
859.679688	290.851410
858.511719	531.434448
857.344727	489.206207
856.176758	552.470459
855.008789	649.371765
853.839844	768.680786
852.670898	596.534302
851.501953	395.351349
850.333008	525.894592
849.163086	492.866486
847.993164	370.281555
846.823242	144.765945
845.652344	154.411606
844.482422	143.905945
843.311523	158.021744
842.139648	-237.223267
840.968750	210.826096
839.796875	-54.580795
838.624023	57.903877
837.452148	-53.167118
836.279297	54.762222
835.106445	314.514343
833.933594	120.776985
832.759766	-41.630230
831.585938	255.834976
830.412109	242.931732
829.238281	312.552032
828.063477	391.031097
826.888672	373.542267
825.712891	101.862213
824.538086	186.898087
823.362305	189.400925
822.186523	53.722126
821.009766	238.809189
819.833008	-34.980438
818.656250	185.552185
817.479492	5.275032
816.301758	-74.831230
815.124023	23.018951
813.946289	-170.616867
812.768555	-77.368591
811.589844	82.469063
810.411133	-169.029846
809.232422	-120.495041
808.052734	74.575600
806.873047	-34.808933
805.693359	84.497208
804.512695	-155.970673
803.332031	-34.625061
802.151367	-144.193954
800.970703	-29.729488
799.789063	-214.818420
798.608398	-187.041061
797.425781	-234.726532
796.244141	65.484329
795.061523	-137.524216
793.878906	-209.823654
792.696289	-364.127747
791.512695	-31.309393
790.329102	55.534950
789.145508	122.325577
787.960938	-61.038937
786.777344	21.044081
785.591797	319.742004
784.407227	244.521622
783.221680	434.515472
782.037109	259.658264
780.850586	425.065979
779.665039	499.726227
778.478516	251.818161
777.291992	363.831116
776.105469	153.408035
774.917969	148.237595
773.730469	180.483490
772.542969	155.267441
771.354492	273.322113
770.166016	-234.948044
768.977539	37.261585
767.789063	73.444176
766.599609	127.149872
765.410156	68.399010
764.220703	218.802261
763.030273	342.630493
761.840820	323.233765
760.650391	248.748337
759.458984	189.620911
758.267578	416.394379
757.076172	486.843964
755.884766	456.047791
754.693359	462.559601
753.500977	392.083160
752.308594	185.351517
751.115234	279.577240
749.922852	266.085236
748.729492	162.522064
747.535156	142.358917
746.341797	225.284500
745.147461	354.189514
743.953125	151.772858
742.757813	300.269806
741.563477	71.554321
740.368164	154.151825
739.171875	-30.675903
737.976563	163.559784
736.780273	55.404812
735.583984	328.296173
734.386719	1.164673
733.189453	46.255108
731.992188	102.243759
730.794922	75.053055
729.596680	303.769257
728.399414	289.637695
727.200195	264.578125
726.001953	331.323547
724.802734	68.076294
723.603516	316.168488
722.404297	160.082382
721.204102	202.794083
720.003906	411.417023
718.803711	392.969635
717.603516	418.194916
716.402344	299.449951
715.201172	320.380310
713.999023	465.629272
712.797852	238.055328
711.595703	80.375763
710.393555	249.670547
709.190430	74.729431
707.987305	193.954468
706.784180	101.960480
705.581055	5.715748
704.376953	127.227707
703.172852	63.791550
701.968750	28.735641
700.763672	67.717712
699.559570	232.872910
698.353516	343.685791
697.148438	-104.046265
695.942383	-138.628250
694.736328	-303.452698
693.530273	-59.792767
692.324219	-144.037918
691.117188	-67.501747
689.910156	-279.568024
688.702148	-155.105301
687.494141	-301.774261
686.286133	-7.995712
685.078125	-22.162367
683.870117	-181.467987
682.661133	19.183899
681.452148	-70.513626
680.242188	-95.074875
679.032227	16.923906
677.822266	-33.430317
676.612305	100.346535
675.401367	86.989113
674.191406	41.269989
672.979492	58.409504
671.768555	-34.676315
670.556641	-26.000212
669.344727	51.933033
668.132813	43.456158
666.919922	-1.671398
665.707031	24.580042
664.494141	-48.466114
663.281250	122.578423
662.067383	77.719154
660.853516	121.413971
659.639648	-29.077566
658.424805	96.666237
657.209961	-51.545235
655.995117	-111.271790
654.779297	-125.697319
653.563477	-120.733353
652.347656	84.597137
651.131836	-156.147537
649.915039	-34.991417
648.698242	-77.610893
647.481445	148.806641
646.264648	153.329727
645.046875	11.414863
643.829102	273.876373
642.610352	230.648056
641.392578	210.912704
640.173828	107.148697
638.955078	-87.058929
637.735352	4.377814
636.515625	-153.706039
635.295898	20.904819
634.076172	173.639343
632.855469	36.128513
631.634766	97.912254
630.414063	-27.436901
629.192383	22.748968
627.971680	106.750069
626.749023	52.955944
625.527344	97.254738
624.304688	121.650146
623.082031	108.974190
621.859375	416.994049
620.636719	327.898071
619.413086	-27.462067
618.189453	111.092514
616.964844	-3.855160
615.741211	49.402794
614.516602	26.787193
613.291016	-65.291565
612.066406	-124.178596
610.840820	-105.074303
609.615234	66.729591
608.388672	-23.533146
607.163086	-183.438187
605.936523	-71.256165
604.708984	86.381828
