# Supplementary material for: Raman spectroscopy accurately differentiates mucosal healing from non-healing and biochemical changes following biological therapy in inflammatory bowel disease
Source: PLoS One. 2021 Jun 2;16(6):e0252210. doi: 10.1371/journal.pone.0252210 (PMC8172032; doi:10.1371/journal.pone.0252210)
Supplement: S8 Dataset — (ZIP) [file pone.0252210.s010.zip › Pre biologic CD/OC010-1 pre treatment_BL sub CR removed_47__X_-8948.64__Y_1566.51__Z_-3686.35__Time_536.txt]

1714.656250	142.405106
1713.679688	155.901642
1712.703125	40.909225
1711.725586	-39.612701
1710.749023	19.021751
1709.771484	-54.041664
1708.792969	-140.756271
1707.815430	16.227364
1706.836914	-102.935638
1705.858398	-133.770050
1704.879883	-28.102131
1703.901367	-152.684555
1702.922852	-60.419930
1701.943359	55.903633
1700.963867	27.839966
1699.983398	-133.827301
1699.003906	-65.258598
1698.023438	16.807791
1697.042969	-85.313744
1696.062500	125.490776
1695.082031	93.427780
1694.100586	-95.899147
1693.120117	-25.737856
1692.137695	-152.850250
1691.156250	3.451351
1690.174805	18.706581
1689.192383	77.052422
1688.209961	194.530518
1687.227539	165.808640
1686.244141	30.946928
1685.261719	253.870605
1684.278320	93.508369
1683.294922	314.749573
1682.311523	81.040138
1681.327148	284.704834
1680.342773	190.732986
1679.358398	451.432922
1678.374023	345.443237
1677.389648	578.033386
1676.404297	465.371918
1675.418945	478.424896
1674.433594	619.774841
1673.448242	575.693970
1672.461914	689.090576
1671.475586	744.695557
1670.489258	957.713440
1669.502930	666.776733
1668.516602	918.334656
1667.529297	958.117981
1666.541992	839.382874
1665.554688	907.168335
1664.566406	1063.172363
1663.579102	991.791443
1662.590820	990.094482
1661.602539	1140.243042
1660.614258	1073.735229
1659.625000	1357.742432
1658.635742	1133.716553
1657.647461	1233.681885
1656.657227	1119.799316
1655.667969	1102.029663
1654.677734	894.401794
1653.688477	1071.319702
1652.697266	936.649780
1651.707031	847.742554
1650.716797	677.606934
1649.725586	566.400696
1648.734375	633.048218
1647.743164	478.370239
1646.750977	348.214020
1645.759766	20.692980
1644.767578	71.641365
1643.775391	110.034218
1642.783203	212.426987
1641.790039	162.337677
1640.796875	23.200439
1639.803711	61.515232
1638.810547	58.240757
1637.817383	182.161682
1636.823242	-7.099528
1635.829102	-187.767334
1634.834961	-83.162193
1633.840820	-120.289314
1632.845703	-212.150650
1631.850586	-450.881958
1630.855469	14.026651
1629.860352	29.147484
1628.865234	-113.109421
1627.869141	-67.975533
1626.873047	-188.076385
1625.876953	-123.524734
1624.880859	30.889774
1623.883789	-29.853830
1622.887695	367.219421
1621.890625	239.031372
1620.892578	376.684082
1619.895508	564.616333
1618.897461	366.867767
1617.899414	382.275604
1616.901367	366.578033
1615.903320	259.425354
1614.904297	-59.822281
1613.906250	64.741684
1612.907227	-88.385605
1611.907227	-23.477715
1610.908203	-94.583282
1609.908203	-131.265671
1608.908203	-13.029907
1607.908203	13.760612
1606.908203	25.108725
1605.907227	104.810028
1604.906250	-22.082972
1603.905273	39.782269
1602.904297	128.026917
1601.903320	1.924549
1600.901367	9.497716
1599.899414	82.650490
1598.897461	25.234753
1597.895508	46.446201
1596.892578	182.815201
1595.889648	149.447495
1594.886719	142.366165
1593.883789	10.062153
1592.880859	-156.004730
1591.876953	-136.522751
1590.873047	123.178955
1589.869141	367.205994
1588.865234	29.424858
1587.860352	312.656769
1586.855469	400.246460
1585.850586	550.424988
1584.845703	413.850281
1583.839844	702.167480
1582.834961	570.887756
1581.829102	520.439514
1580.823242	394.490173
1579.816406	661.777222
1578.810547	501.990967
1577.803711	516.639465
1576.796875	575.485352
1575.790039	642.070618
1574.782227	471.889984
1573.775391	600.771667
1572.767578	612.541199
1571.759766	665.820740
1570.750977	383.756653
1569.743164	457.672363
1568.734375	531.463806
1567.725586	750.554749
1566.716797	696.798889
1565.707031	855.820496
1564.697266	677.238281
1563.687500	778.842224
1562.677734	877.664368
1561.667969	610.573975
1560.657227	737.612305
1559.647461	581.829529
1558.636719	752.551147
1557.625000	881.561584
1556.614258	709.778687
1555.602539	667.405334
1554.590820	671.473633
1553.579102	874.715393
1552.567383	614.280579
1551.554688	581.510071
1550.541992	931.506592
1549.529297	859.439270
1548.516602	782.003540
1547.502930	906.079102
1546.490234	815.275085
1545.476563	701.009521
1544.462891	751.945129
1543.448242	554.572571
1542.434570	524.940002
1541.419922	482.152710
1540.405273	565.646484
1539.390625	535.255981
1538.375000	427.183350
1537.359375	102.134079
1536.343750	218.109360
1535.328125	78.408371
1534.312500	216.996475
1533.295898	146.411194
1532.280273	11.133073
1531.262695	138.490616
1530.246094	51.655453
1529.229492	201.560959
1528.211914	224.913971
1527.194336	39.399708
1526.176758	165.166397
1525.159180	-10.547789
1524.140625	-47.530708
1523.122070	100.438766
1522.103516	188.889282
1521.084961	94.420914
1520.065430	74.250114
1519.046875	-0.187144
1518.027344	125.558006
1517.006836	53.101936
1515.987305	-55.582119
1514.966797	38.370396
1513.947266	129.420441
1512.925781	63.521515
1511.905273	-5.208330
1510.884766	-53.678181
1509.863281	33.540745
1508.841797	-74.514076
1507.820313	-87.933266
1506.797852	-60.628372
1505.776367	-218.180801
1504.753906	-163.255814
1503.731445	-129.143036
1502.708008	-103.029060
1501.685547	-123.305168
1500.662109	-218.126633
1499.638672	-5.984674
1498.615234	-231.893738
1497.591797	-304.448242
1496.567383	-170.029099
1495.542969	-115.237411
1494.518555	-101.660454
1493.494141	121.295242
1492.468750	24.344803
1491.443359	11.507679
1490.417969	77.621758
1489.392578	283.948853
1488.367188	40.417820
1487.340820	-39.853653
1486.314453	155.376236
1485.288086	294.121582
1484.261719	154.408234
1483.234375	218.603271
1482.207031	308.039612
1481.179688	430.355652
1480.152344	310.166382
1479.125000	500.795929
1478.096680	471.924133
1477.068359	677.265137
1476.040039	701.427429
1475.011719	794.132874
1473.982422	1006.255920
1472.953125	1123.885010
1471.923828	1248.898193
1470.894531	1299.860474
1469.864258	1444.727783
1468.834961	1225.611450
1467.804688	1504.845947
1466.774414	1821.919678
1465.743164	1859.035156
1464.712891	1992.559082
1463.681641	2151.248779
1462.650391	2197.929199
1461.618164	2147.894287
1460.586914	2110.441650
1459.554688	2390.190186
1458.522461	2327.005127
1457.490234	2365.216797
1456.458008	2382.977051
1455.424805	2570.535889
1454.391602	2390.151611
1453.358398	2643.304932
1452.325195	2792.295654
1451.291016	2804.229248
1450.256836	2843.922607
1449.222656	2888.562500
1448.188477	2674.733643
1447.154297	2739.457764
1446.119141	2492.635742
1445.083984	2630.585449
1444.048828	2434.343750
1443.013672	2334.258301
1441.977539	2363.136230
1440.941406	2197.198975
1439.905273	2231.027344
1438.869141	2229.393799
1437.832031	2022.967773
1436.795898	2041.500366
1435.758789	1653.217896
1434.720703	1542.887817
1433.683594	1586.637451
1432.645508	1168.292603
1431.608398	1148.951050
1430.569336	758.581543
1429.531250	774.612793
1428.493164	654.410095
1427.454102	498.927765
1426.415039	620.882141
1425.375977	460.442017
1424.335938	358.033264
1423.296875	401.859131
1422.256836	312.141693
1421.215820	292.995972
1420.175781	306.646454
1419.135742	227.170258
1418.094727	331.504120
1417.053711	307.486938
1416.011719	190.411926
1414.970703	65.913979
1413.928711	137.681473
1412.886719	108.898712
1411.844727	-22.878292
1410.802734	79.221855
1409.759766	-233.295563
1408.716797	-108.448860
1407.673828	-114.188042
1406.630859	-77.144814
1405.586914	2.636473
1404.542969	-168.540741
1403.499023	24.355780
1402.455078	36.615013
1401.411133	-56.384247
1400.366211	96.537560
1399.321289	-28.824677
1398.276367	164.370560
1397.230469	335.028625
1396.185547	109.825180
1395.139648	340.805664
1394.093750	-74.425346
1393.046875	89.130562
1392.000977	-65.201828
1390.954102	263.777100
1389.907227	397.552948
1388.860352	96.047775
1387.812500	195.065140
1386.765625	-158.480118
1385.717773	-99.145058
1384.669922	-87.173615
1383.621094	-82.556770
1382.573242	-135.232773
1381.524414	147.050949
1380.475586	-77.675034
1379.425781	72.451248
1378.376953	40.443062
1377.327148	73.515999
1376.277344	204.091278
1375.227539	389.688751
1374.176758	-135.584885
1373.126953	-39.402115
1372.076172	-52.797817
1371.025391	26.248579
1369.973633	-41.610855
1368.922852	45.270962
1367.871094	-191.579102
1366.819336	-116.765511
1365.766602	77.743210
1364.714844	78.184090
1363.662109	-50.621716
1362.609375	64.732941
1361.556641	-21.292568
1360.502930	119.293861
1359.450195	103.359726
1358.396484	30.444614
1357.341797	124.330521
1356.288086	-20.202465
1355.233398	126.276932
1354.178711	262.974457
1353.124023	66.994408
1352.069336	221.473297
1351.013672	410.857574
1349.958984	416.705627
1348.903320	584.078796
1347.846680	684.603149
1346.791016	624.075867
1345.734375	715.079834
1344.677734	590.546753
1343.621094	1036.478760
1342.563477	885.111450
1341.506836	954.587341
1340.449219	1014.342651
1339.391602	965.315369
1338.333008	1144.358154
1337.275391	1051.214722
1336.216797	1173.684082
1335.158203	1192.386963
1334.098633	929.239929
1333.040039	688.704529
1331.980469	784.842834
1330.920898	853.967834
1329.861328	812.044617
1328.800781	960.669189
1327.740234	896.945496
1326.679688	934.763367
1325.619141	878.930359
1324.558594	929.528503
1323.497070	607.520813
1322.435547	878.275513
1321.374023	852.995483
1320.312500	906.897278
1319.250000	914.122192
1318.187500	840.174072
1317.125000	1077.148193
1316.062500	794.089966
1314.999023	799.721313
1313.935547	746.424011
1312.872070	774.655334
1311.808594	1110.955688
1310.745117	888.338806
1309.680664	823.584961
1308.616211	975.662598
1307.551758	965.460449
1306.486328	1016.968079
1305.420898	795.616089
1304.355469	1086.077271
1303.290039	813.563232
1302.224609	890.418640
1301.158203	760.989136
1300.091797	921.740295
1299.025391	893.452087
1297.958984	813.783325
1296.891602	758.884827
1295.824219	873.580688
1294.756836	595.696655
1293.689453	531.595337
1292.621094	725.295410
1291.553711	659.081116
1290.485352	612.681824
1289.416016	544.402954
1288.347656	692.019897
1287.278320	479.484528
1286.208984	703.321228
1285.139648	567.123840
1284.069336	551.142334
1283.000000	780.166260
1281.929688	644.488403
1280.858398	741.521362
1279.788086	466.718658
1278.716797	617.845642
1277.645508	700.557129
1276.574219	746.683167
1275.502930	1059.397339
1274.430664	699.937866
1273.358398	717.087952
1272.286133	1059.289673
1271.213867	827.440308
1270.140625	876.648499
1269.067383	925.945862
1267.994141	1063.204224
1266.920898	1080.922241
1265.846680	1284.172729
1264.773438	1141.029907
1263.699219	1251.691528
1262.624023	1272.180786
1261.549805	1426.822388
1260.474609	1228.081177
1259.399414	1304.858887
1258.324219	1427.967651
1257.248047	1348.941650
1256.172852	1523.269897
1255.096680	1230.153076
1254.019531	1450.818359
1252.943359	1557.067993
1251.866211	1617.105835
1250.789063	1249.063721
1249.711914	1241.155029
1248.634766	1364.592041
1247.556641	1483.162476
1246.478516	1504.509644
1245.400391	1435.983521
1244.321289	1350.522339
1243.243164	1197.122559
1242.164063	1332.772095
1241.084961	1194.066284
1240.004883	1310.290039
1238.925781	1467.727783
1237.845703	1292.751465
1236.765625	1287.646606
1235.684570	1389.253906
1234.604492	1102.912720
1233.523438	1388.734985
1232.442383	1340.009399
1231.360352	1300.997559
1230.279297	1283.788574
1229.197266	1438.522339
1228.115234	1137.992065
1227.032227	1314.446899
1225.950195	1263.308105
1224.867188	1342.828613
1223.784180	1197.316772
1222.701172	1153.414917
1221.617188	974.098450
1220.533203	797.242371
1219.449219	876.613037
1218.365234	610.369690
1217.280273	781.463135
1216.195313	655.354492
1215.110352	553.396362
1214.025391	801.488098
1212.940430	682.534180
1211.854492	662.516602
1210.768555	765.485657
1209.681641	870.758362
1208.595703	1009.672974
1207.508789	861.550659
1206.421875	698.958801
1205.334961	731.562744
1204.247070	556.871582
1203.160156	305.089722
1202.072266	296.575958
1200.983398	37.576633
1199.895508	-24.009962
1198.806641	130.943161
1197.717773	189.486588
1196.628906	-86.472786
1195.539063	-105.062874
1194.449219	-56.419224
1193.359375	-27.134829
1192.269531	-255.138580
1191.179688	4.643602
1190.088867	-317.175232
1188.998047	-221.042465
1187.907227	-81.842834
1186.815430	-134.882431
1185.723633	-96.808365
1184.631836	-186.056046
1183.540039	41.302456
1182.448242	-199.296097
1181.355469	-168.927628
1180.262695	122.630676
1179.169922	152.655563
1178.076172	273.603149
1176.982422	15.806089
1175.888672	356.838196
1174.794922	355.117981
1173.700195	274.248779
1172.606445	523.617676
1171.511719	346.739136
1170.416016	342.073578
1169.321289	179.383972
1168.225586	339.494812
1167.129883	238.758865
1166.034180	223.982819
1164.937500	108.685387
1163.840820	69.755074
1162.744141	169.252625
1161.647461	223.175369
1160.550781	264.984558
1159.453125	485.672180
1158.355469	589.156921
1157.256836	451.429626
1156.159180	518.783447
1155.060547	464.307922
1153.961914	440.703796
1152.863281	226.227615
1151.763672	426.431366
1150.664063	361.874756
1149.564453	4.146510
1148.464844	280.020050
1147.364258	129.340958
1146.263672	119.044701
1145.163086	87.174377
1144.062500	121.797539
1142.960938	156.246765
1141.859375	52.558887
1140.757813	124.747917
1139.656250	180.105270
1138.553711	311.347015
1137.451172	425.740204
1136.348633	297.572540
1135.246094	556.512573
1134.142578	511.187256
1133.039063	560.706177
1131.935547	987.494934
1130.832031	1086.420532
1129.727539	1016.677979
1128.623047	1091.526123
1127.518555	1325.095703
1126.413086	1202.731934
1125.308594	1039.980103
1124.203125	1239.776489
1123.096680	1109.964478
1121.991211	996.657043
1120.884766	1148.522949
1119.778320	1046.808838
1118.671875	845.570801
1117.564453	923.570374
1116.458008	745.839661
1115.350586	754.947144
1114.242188	551.037537
1113.134766	973.742493
1112.026367	920.919922
1110.917969	593.810913
1109.808594	895.299561
1108.700195	901.212830
1107.590820	989.663940
1106.481445	747.345642
1105.372070	842.632080
1104.261719	944.830872
1103.151367	895.835571
1102.041016	983.589722
1100.930664	759.831787
1099.819336	885.079224
1098.708008	833.334473
1097.596680	703.720947
1096.484375	802.647522
1095.373047	948.557312
1094.260742	740.962952
1093.147461	818.314941
1092.035156	886.126343
1090.921875	647.798035
1089.808594	680.128540
1088.695313	1008.816650
1087.581055	657.444763
1086.467773	713.017090
1085.353516	867.228027
1084.238281	868.488281
1083.124023	658.170715
1082.008789	790.912720
1080.893555	921.176636
1079.777344	804.710632
1078.662109	662.417480
1077.545898	630.450806
1076.429688	551.503784
1075.312500	575.771851
1074.196289	668.014465
1073.079102	244.193787
1071.960938	500.492432
1070.843750	451.892853
1069.725586	424.360016
1068.607422	408.519989
1067.489258	254.440353
1066.370117	360.362305
1065.251953	360.847809
1064.132813	464.304993
1063.012695	385.129547
1061.893555	441.696991
1060.773438	374.228882
1059.653320	531.307678
1058.532227	562.029236
1057.412109	277.145996
1056.291016	113.917702
1055.169922	315.286224
1054.047852	159.130585
1052.926758	273.992401
1051.804688	211.339447
1050.681641	141.717957
1049.559570	179.518112
1048.436523	154.309357
1047.313477	-17.834688
1046.190430	-3.283834
1045.066406	216.481766
1043.942383	-130.318832
1042.818359	-141.296646
1041.694336	173.997787
1040.569336	55.866676
1039.445313	107.870499
1038.319336	-105.573784
1037.194336	46.643719
1036.068359	152.289474
1034.942383	288.196411
1033.816406	326.394043
1032.690430	169.266312
1031.563477	265.733948
1030.436523	243.664795
1029.308594	21.787260
1028.181641	39.442745
1027.053711	-158.892410
1025.925781	-494.086090
1024.797852	-424.989838
1023.668945	-490.493042
1022.540039	-402.684631
1021.411133	-233.602707
1020.281250	-298.821075
1019.152344	-261.844604
1018.022461	-405.658661
1016.892578	-152.863449
1015.761719	-280.197571
1014.630859	141.829330
1013.500000	255.655502
1012.369141	96.239647
1011.237305	210.259537
1010.105469	349.818207
1008.973633	376.025665
1007.841797	522.681274
1006.708984	778.129150
1005.576172	1621.080200
1004.443359	2577.083496
1003.310547	3435.684570
1002.176758	2891.051025
1001.042969	2071.833496
999.908203	1183.834473
998.774414	598.976257
997.639648	605.683899
996.504883	266.250031
995.370117	192.562393
994.234375	305.973877
993.098633	308.757874
991.962891	111.041275
990.826172	128.030731
989.690430	129.045059
988.553711	139.443069
987.416016	122.351891
986.279297	137.698654
985.141602	-14.926620
984.003906	281.721497
982.865234	127.182411
981.727539	348.062439
980.588867	118.004387
979.450195	256.324127
978.310547	279.759674
977.170898	215.989746
976.031250	405.318207
974.891602	353.415009
973.751953	384.447113
972.611328	411.058380
971.470703	623.886353
970.329102	428.075958
969.188477	324.377838
968.046875	409.125122
966.904297	471.078705
965.762695	134.029877
964.620117	299.619293
963.477539	100.739723
962.334961	138.275299
961.191406	178.281967
960.047852	236.798294
958.904297	238.214050
957.760742	381.826141
956.616211	111.119667
955.471680	-37.930267
954.327148	156.593170
953.182617	154.440720
952.037109	189.092026
950.891602	52.392315
949.745117	327.537262
948.599609	195.836456
947.453125	100.964920
946.306641	42.893860
945.159180	87.846672
944.012695	-4.060042
942.865234	379.206207
941.716797	109.609802
940.569336	451.976135
939.420898	109.860916
938.272461	238.021805
937.124023	224.913666
935.974609	118.519409
934.825195	436.363586
933.675781	444.297302
932.525391	379.504974
931.375977	335.425018
930.225586	296.107330
929.074219	229.671783
927.923828	76.941467
926.772461	22.326363
925.621094	204.542587
924.468750	70.662781
923.317383	-28.872313
922.165039	65.077721
921.011719	6.857839
919.859375	-201.164520
918.706055	22.773760
917.552734	42.331673
916.399414	23.434555
915.245117	-156.492798
914.090820	-72.868172
912.936523	-204.720505
911.781250	-234.255676
910.625977	-345.287537
909.470703	-50.188972
908.315430	-172.259659
907.160156	-69.728027
906.003906	-182.386551
904.846680	-41.098225
903.690430	-78.695274
902.533203	-86.698997
901.375977	34.476711
900.218750	-81.948654
899.060547	43.944660
897.903320	-38.254974
896.744141	-36.597073
895.585938	42.048115
894.426758	28.077326
893.267578	122.711395
892.108398	-193.875412
890.949219	-270.737427
889.789063	-171.285583
888.628906	61.440708
887.467773	-1.595437
886.307617	75.410065
885.146484	184.058990
883.985352	-41.158241
882.823242	-78.983444
881.661133	79.457413
880.499023	156.728867
879.336914	170.914993
878.173828	108.547447
877.010742	19.226543
875.847656	-6.938345
874.684570	97.555695
873.520508	-101.864075
872.356445	-91.837822
871.192383	-66.032608
870.027344	-134.685196
868.862305	-95.323570
867.697266	274.578522
866.532227	192.470245
865.366211	119.413651
864.200195	48.648251
863.034180	119.446396
861.867188	376.630920
860.700195	168.901245
859.533203	264.315918
858.366211	377.628723
857.198242	385.425201
856.030273	460.497620
854.862305	555.695496
853.693359	469.215729
852.524414	669.676758
851.355469	448.679291
850.186523	393.552399
849.016602	432.499664
847.846680	404.197510
846.676758	434.072754
845.505859	347.489136
844.334961	211.655441
843.164063	254.816055
841.993164	118.942902
840.821289	94.891777
839.649414	267.530060
838.477539	15.309349
837.305664	268.181213
836.132813	129.871460
834.959961	275.218658
833.786133	232.831375
832.613281	326.553772
831.439453	272.825104
830.264648	368.546234
829.090820	401.641174
827.916016	240.569321
826.741211	427.342041
825.566406	183.630341
824.390625	109.325729
823.214844	110.703781
822.039063	47.353649
820.862305	61.874798
819.685547	116.346062
818.508789	175.115601
817.332031	-95.685104
816.154297	214.303055
814.976563	25.675327
813.798828	-207.484421
812.621094	-55.980907
811.442383	-60.303719
810.263672	-93.660507
809.083984	-158.248932
807.905273	-245.175797
806.725586	-294.446014
805.544922	-248.356216
804.365234	-178.025848
803.184570	-112.313744
802.003906	-191.015808
800.823242	-156.698380
799.641602	12.742455
798.459961	99.905090
797.278320	-48.114380
796.095703	-100.915192
794.913086	-7.609146
793.730469	-180.336105
792.547852	-222.471191
791.364258	0.962512
790.180664	131.156952
788.997070	-61.989140
787.813477	-18.451929
786.628906	31.547218
785.444336	196.366348
784.258789	27.084888
783.074219	103.092293
781.888672	75.040886
780.702148	49.061348
779.516602	142.222076
778.330078	-120.369911
777.143555	-113.621315
775.956055	3.347146
774.769531	-131.472717
773.582031	16.041294
772.393555	123.640015
771.206055	206.786102
770.017578	-38.756935
768.829102	17.663652
767.639648	49.685112
766.451172	165.281326
765.261719	274.088531
764.072266	54.594433
762.881836	288.625885
761.691406	469.599762
760.500977	529.339966
759.310547	500.935059
758.119141	633.007019
756.927734	800.097656
755.735352	874.670837
754.543945	669.962524
753.351563	873.995972
752.159180	405.566956
750.965820	539.110107
749.773438	652.747253
748.580078	412.792755
747.385742	297.993469
746.192383	723.006104
744.998047	456.686920
743.803711	583.052612
742.608398	562.389893
741.413086	353.152283
740.217773	181.237823
739.022461	68.536972
737.826172	122.363098
736.630859	274.706299
735.433594	153.243423
734.237305	327.377838
733.040039	188.439865
731.842773	220.251022
730.645508	179.863358
729.447266	321.046875
728.249023	236.960129
727.050781	260.063599
725.851563	241.664551
724.653320	68.171516
723.454102	115.454506
722.253906	204.268158
721.053711	293.101196
719.854492	340.482178
718.653320	193.667755
717.453125	433.224792
716.251953	384.795441
715.050781	358.292938
713.848633	94.229301
712.647461	216.254990
711.445313	150.901306
710.243164	48.655216
709.040039	-44.701580
707.836914	42.887852
706.633789	165.414871
705.430664	85.572884
704.226563	-50.666889
703.022461	-99.649719
701.818359	106.074249
700.613281	227.050461
699.408203	191.587128
698.203125	36.755703
696.998047	-100.434082
695.791992	75.523064
694.585938	-128.571854
693.379883	-186.861099
692.172852	-266.631592
690.965820	-246.301270
689.758789	-210.580566
688.551758	-7.587388
687.343750	-212.301483
686.135742	-119.575287
684.926758	-137.252090
683.718750	-263.091980
682.509766	-195.756012
681.300781	-143.393677
680.090820	-82.159683
678.881836	-237.310272
677.671875	77.707085
676.460938	-9.837230
675.250977	127.962082
674.040039	207.504837
672.828125	66.586205
671.617188	140.059036
670.405273	151.013916
669.193359	97.324814
667.981445	30.900230
666.768555	14.412537
665.555664	136.386551
664.342773	165.625229
663.128906	-107.253448
661.916016	49.752701
660.702148	152.904129
659.487305	77.081184
658.272461	-214.283737
657.058594	-41.687298
655.842773	-15.655667
654.627930	-144.746735
653.412109	133.668060
652.196289	-234.388382
650.979492	-61.485645
649.763672	-37.230286
648.546875	47.342384
647.330078	-1.584180
646.112305	306.785187
644.894531	305.126617
643.676758	253.935730
642.458984	26.326942
641.240234	78.261086
640.021484	121.440575
638.802734	-218.130615
637.583008	67.568230
636.363281	-18.740025
635.143555	10.718632
633.923828	102.148331
632.703125	-128.803421
631.482422	221.639297
630.261719	-12.141619
629.040039	41.220848
627.818359	79.059845
626.596680	64.887665
625.375000	105.884705
624.152344	392.728180
622.929688	370.190582
621.707031	271.952301
620.483398	292.923889
619.259766	231.672058
618.036133	186.675537
616.812500	121.475296
615.587891	110.918365
614.363281	50.067112
613.138672	-41.859886
611.913086	136.605209
610.687500	42.162540
609.461914	-49.343071
608.236328	-174.320343
607.009766	-80.729507
605.783203	-91.335831
604.555664	-144.235825
