# Supplementary material for: Raman spectroscopy accurately differentiates mucosal healing from non-healing and biochemical changes following biological therapy in inflammatory bowel disease
Source: PLoS One. 2021 Jun 2;16(6):e0252210. doi: 10.1371/journal.pone.0252210 (PMC8172032; doi:10.1371/journal.pone.0252210)
Supplement: S8 Dataset — (ZIP) [file pone.0252210.s010.zip › Pre biologic CD/OC010-1 pre treatment_BL sub CR removed_60__X_-8955.64__Y_1568.31__Z_-3684.79__Time_685.txt]

1714.656250	25.329653
1713.679688	-39.362949
1712.703125	5.584572
1711.725586	-63.228119
1710.749023	-25.759275
1709.771484	16.072687
1708.792969	40.886906
1707.815430	0.601099
1706.836914	-43.141659
1705.858398	-31.333981
1704.879883	105.653374
1703.901367	89.417603
1702.922852	-176.220245
1701.943359	-27.564598
1700.963867	-122.820335
1699.983398	89.081169
1699.003906	57.286106
1698.023438	185.558487
1697.042969	70.336243
1696.062500	283.595398
1695.082031	152.011658
1694.100586	9.643389
1693.120117	46.187954
1692.137695	63.907688
1691.156250	215.089844
1690.174805	432.935699
1689.192383	317.254822
1688.209961	236.389755
1687.227539	350.333588
1686.244141	485.667938
1685.261719	477.241028
1684.278320	535.606934
1683.294922	495.615326
1682.311523	538.469055
1681.327148	403.145752
1680.342773	457.211700
1679.358398	689.914429
1678.374023	537.018066
1677.389648	725.099182
1676.404297	740.565491
1675.418945	945.242249
1674.433594	932.248901
1673.448242	996.789124
1672.461914	1170.684692
1671.475586	978.330688
1670.489258	1142.493408
1669.502930	985.747925
1668.516602	1049.959351
1667.529297	1183.654175
1666.541992	1368.250977
1665.554688	1242.874390
1664.566406	1285.202393
1663.579102	1370.538330
1662.590820	1299.938843
1661.602539	1449.980225
1660.614258	1184.430054
1659.625000	1507.816284
1658.635742	1519.049438
1657.647461	1485.875854
1656.657227	1318.223755
1655.667969	1310.123047
1654.677734	1339.668945
1653.688477	1277.216919
1652.697266	1048.684448
1651.707031	1172.686890
1650.716797	900.572815
1649.725586	660.901123
1648.734375	659.851013
1647.743164	535.205078
1646.750977	437.630005
1645.759766	398.841583
1644.767578	408.200165
1643.775391	220.126740
1642.783203	323.122559
1641.790039	270.940216
1640.796875	253.678391
1639.803711	266.035461
1638.810547	162.922379
1637.817383	221.289825
1636.823242	251.194305
1635.829102	276.386078
1634.834961	9.624510
1633.840820	-251.191772
1632.845703	-2.980787
1631.850586	-94.049332
1630.855469	26.093246
1629.860352	-145.472778
1628.865234	109.901970
1627.869141	-44.787029
1626.873047	-180.484192
1625.876953	113.069603
1624.880859	149.304153
1623.883789	327.959259
1622.887695	270.471497
1621.890625	591.861694
1620.892578	637.715576
1619.895508	560.554443
1618.897461	528.504822
1617.899414	502.151764
1616.901367	533.976563
1615.903320	356.258453
1614.904297	-20.384205
1613.906250	73.070984
1612.907227	122.282257
1611.907227	-14.317195
1610.908203	-14.181075
1609.908203	20.378145
1608.908203	-10.242472
1607.908203	48.551041
1606.908203	120.736412
1605.907227	122.500961
1604.906250	234.521530
1603.905273	242.087265
1602.904297	323.200226
1601.903320	318.210114
1600.901367	133.000809
1599.899414	220.094376
1598.897461	-95.256172
1597.895508	-80.876884
1596.892578	121.883682
1595.889648	178.443146
1594.886719	-46.954166
1593.883789	15.223228
1592.880859	7.046891
1591.876953	1.655653
1590.873047	77.332588
1589.869141	171.388657
1588.865234	283.801880
1587.860352	271.094666
1586.855469	352.388580
1585.850586	498.932373
1584.845703	632.473816
1583.839844	648.774292
1582.834961	477.540436
1581.829102	712.825439
1580.823242	593.866089
1579.816406	514.068787
1578.810547	702.474060
1577.803711	682.614441
1576.796875	558.696533
1575.790039	577.928040
1574.782227	391.676849
1573.775391	520.147949
1572.767578	383.361755
1571.759766	568.927795
1570.750977	702.408691
1569.743164	698.078369
1568.734375	553.429199
1567.725586	704.852478
1566.716797	676.980896
1565.707031	711.354736
1564.697266	683.339600
1563.687500	1109.347778
1562.677734	873.522949
1561.667969	819.256226
1560.657227	733.785522
1559.647461	679.336914
1558.636719	663.669922
1557.625000	761.905273
1556.614258	691.538757
1555.602539	646.962402
1554.590820	837.926025
1553.579102	655.787598
1552.567383	564.164978
1551.554688	873.579224
1550.541992	885.103638
1549.529297	836.933655
1548.516602	956.717163
1547.502930	791.799133
1546.490234	559.525085
1545.476563	908.737061
1544.462891	668.366821
1543.448242	616.497559
1542.434570	776.246338
1541.419922	680.019775
1540.405273	645.573181
1539.390625	432.779419
1538.375000	346.305237
1537.359375	249.300705
1536.343750	428.135162
1535.328125	335.811859
1534.312500	300.006104
1533.295898	511.462341
1532.280273	511.199371
1531.262695	551.901917
1530.246094	290.862885
1529.229492	323.327057
1528.211914	188.096939
1527.194336	248.340210
1526.176758	228.471634
1525.159180	298.412964
1524.140625	167.325592
1523.122070	192.941315
1522.103516	207.968460
1521.084961	402.710236
1520.065430	111.148727
1519.046875	-34.060471
1518.027344	170.005264
1517.006836	250.352951
1515.987305	16.977150
1514.966797	184.050201
1513.947266	145.339584
1512.925781	-19.456827
1511.905273	120.953636
1510.884766	186.587784
1509.863281	-22.626461
1508.841797	88.572960
1507.820313	68.638466
1506.797852	-49.023991
1505.776367	12.506101
1504.753906	-162.075958
1503.731445	-275.387878
1502.708008	-171.212830
1501.685547	124.714249
1500.662109	-7.413113
1499.638672	-114.178802
1498.615234	-88.099068
1497.591797	55.389084
1496.567383	-54.770931
1495.542969	31.781914
1494.518555	61.746677
1493.494141	-77.335693
1492.468750	74.753944
1491.443359	6.705295
1490.417969	-2.828082
1489.392578	15.462760
1488.367188	30.914204
1487.340820	120.122520
1486.314453	163.065338
1485.288086	221.034424
1484.261719	357.817688
1483.234375	476.404358
1482.207031	469.689423
1481.179688	523.922058
1480.152344	343.302612
1479.125000	532.132202
1478.096680	906.663818
1477.068359	862.905518
1476.040039	938.653687
1475.011719	1067.614868
1473.982422	1035.842529
1472.953125	1378.092896
1471.923828	1223.625366
1470.894531	1196.235962
1469.864258	1201.693115
1468.834961	1641.917358
1467.804688	1565.458740
1466.774414	1898.182251
1465.743164	1910.236084
1464.712891	1985.635254
1463.681641	2144.637207
1462.650391	2189.054688
1461.618164	2395.795898
1460.586914	2330.566895
1459.554688	2356.561768
1458.522461	2527.046631
1457.490234	2575.472900
1456.458008	2600.871826
1455.424805	2387.628906
1454.391602	2780.447021
1453.358398	2830.636475
1452.325195	2515.608154
1451.291016	2905.134277
1450.256836	2678.600342
1449.222656	3047.374512
1448.188477	2896.620605
1447.154297	2872.416504
1446.119141	2921.499268
1445.083984	2717.317383
1444.048828	2591.558350
1443.013672	2437.911621
1441.977539	2516.927979
1440.941406	2284.734375
1439.905273	2285.168701
1438.869141	2202.088623
1437.832031	2351.462402
1436.795898	2192.427734
1435.758789	1934.836182
1434.720703	1563.599121
1433.683594	1548.541748
1432.645508	1513.209961
1431.608398	1162.331665
1430.569336	1124.445068
1429.531250	1210.182861
1428.493164	1036.014526
1427.454102	531.474487
1426.415039	513.770447
1425.375977	480.921143
1424.335938	390.072296
1423.296875	470.620056
1422.256836	460.403717
1421.215820	261.251404
1420.175781	392.097351
1419.135742	107.463196
1418.094727	457.271973
1417.053711	296.060547
1416.011719	14.139698
1414.970703	165.064377
1413.928711	99.634926
1412.886719	137.359650
1411.844727	51.921005
1410.802734	-30.928312
1409.759766	-30.791508
1408.716797	-45.678101
1407.673828	-125.812035
1406.630859	-57.685856
1405.586914	-145.212219
1404.542969	199.122437
1403.499023	96.662369
1402.455078	82.142426
1401.411133	50.150932
1400.366211	256.503967
1399.321289	329.959595
1398.276367	405.985931
1397.230469	281.543732
1396.185547	149.760086
1395.139648	213.538788
1394.093750	99.559067
1393.046875	176.049530
1392.000977	312.736816
1390.954102	51.458958
1389.907227	83.233429
1388.860352	22.545435
1387.812500	157.125946
1386.765625	59.206852
1385.717773	-96.058273
1384.669922	-33.610916
1383.621094	176.408173
1382.573242	16.668985
1381.524414	-62.914215
1380.475586	-14.912628
1379.425781	-214.018356
1378.376953	-68.300232
1377.327148	187.342621
1376.277344	-86.038841
1375.227539	40.100388
1374.176758	31.638071
1373.126953	270.293427
1372.076172	0.331798
1371.025391	-57.418697
1369.973633	7.162368
1368.922852	71.926285
1367.871094	-20.115274
1366.819336	-126.862724
1365.766602	-51.582832
1364.714844	78.659828
1363.662109	146.807907
1362.609375	100.655243
1361.556641	39.805550
1360.502930	-33.257267
1359.450195	110.321724
1358.396484	112.308151
1357.341797	-39.633369
1356.288086	258.602570
1355.233398	216.480896
1354.178711	13.115525
1353.124023	170.230682
1352.069336	-5.260975
1351.013672	241.620880
1349.958984	434.030365
1348.903320	423.077240
1347.846680	320.547516
1346.791016	654.910217
1345.734375	676.857239
1344.677734	671.759644
1343.621094	909.853699
1342.563477	1063.806519
1341.506836	620.749512
1340.449219	871.806152
1339.391602	1068.505249
1338.333008	864.182434
1337.275391	991.967102
1336.216797	929.334778
1335.158203	1069.908691
1334.098633	839.525330
1333.040039	864.290222
1331.980469	773.045898
1330.920898	541.150696
1329.861328	863.354614
1328.800781	503.509460
1327.740234	670.399475
1326.679688	723.823242
1325.619141	488.490509
1324.558594	705.410706
1323.497070	680.530212
1322.435547	544.833801
1321.374023	875.861084
1320.312500	797.425903
1319.250000	687.198853
1318.187500	858.414673
1317.125000	1140.757935
1316.062500	720.661560
1314.999023	892.492126
1313.935547	699.811157
1312.872070	788.300232
1311.808594	808.029541
1310.745117	862.465637
1309.680664	678.309998
1308.616211	684.000610
1307.551758	689.927795
1306.486328	912.593201
1305.420898	835.306152
1304.355469	662.377502
1303.290039	831.515686
1302.224609	536.220032
1301.158203	722.976379
1300.091797	629.771362
1299.025391	522.094299
1297.958984	530.123047
1296.891602	771.642944
1295.824219	659.765503
1294.756836	462.252289
1293.689453	319.028931
1292.621094	526.912720
1291.553711	263.979614
1290.485352	325.073364
1289.416016	631.525269
1288.347656	435.553528
1287.278320	247.226593
1286.208984	524.709290
1285.139648	282.957184
1284.069336	438.258301
1283.000000	468.812225
1281.929688	382.043427
1280.858398	273.480072
1279.788086	458.779449
1278.716797	641.739075
1277.645508	717.186096
1276.574219	430.874542
1275.502930	553.143250
1274.430664	526.438782
1273.358398	690.525879
1272.286133	681.246277
1271.213867	777.171143
1270.140625	936.714294
1269.067383	739.881958
1267.994141	1033.938477
1266.920898	1127.901245
1265.846680	902.345642
1264.773438	1155.157471
1263.699219	903.161621
1262.624023	951.338379
1261.549805	1226.345459
1260.474609	1204.024658
1259.399414	1089.252075
1258.324219	1050.180420
1257.248047	1130.605469
1256.172852	1218.417847
1255.096680	1121.287720
1254.019531	1248.255005
1252.943359	1224.397095
1251.866211	1210.395386
1250.789063	1145.426514
1249.711914	1087.883423
1248.634766	1200.661011
1247.556641	1345.092041
1246.478516	1234.370972
1245.400391	1172.382935
1244.321289	1319.427734
1243.243164	1337.762451
1242.164063	1443.586792
1241.084961	1212.002197
1240.004883	1264.565308
1238.925781	1212.825806
1237.845703	1173.309082
1236.765625	1269.698120
1235.684570	1252.136841
1234.604492	1030.981079
1233.523438	928.748779
1232.442383	1199.799561
1231.360352	1054.062622
1230.279297	1114.313477
1229.197266	1203.640503
1228.115234	1394.650391
1227.032227	1302.396484
1225.950195	1178.740967
1224.867188	1154.370117
1223.784180	1161.476563
1222.701172	999.300781
1221.617188	904.916748
1220.533203	764.651733
1219.449219	721.129150
1218.365234	588.221436
1217.280273	578.582703
1216.195313	566.527527
1215.110352	472.366913
1214.025391	535.157959
1212.940430	786.169678
1211.854492	742.656860
1210.768555	706.376465
1209.681641	846.173035
1208.595703	665.138611
1207.508789	775.886353
1206.421875	691.303528
1205.334961	433.205109
1204.247070	428.168030
1203.160156	765.133362
1202.072266	367.378235
1200.983398	323.693207
1199.895508	152.382111
1198.806641	226.577240
1197.717773	4.721006
1196.628906	40.298664
1195.539063	-145.468597
1194.449219	70.333588
1193.359375	9.505006
1192.269531	-41.759945
1191.179688	10.243899
1190.088867	-69.983162
1188.998047	-68.598534
1187.907227	-19.276817
1186.815430	32.338596
1185.723633	-28.974781
1184.631836	-128.752762
1183.540039	-79.837784
1182.448242	225.605530
1181.355469	94.361282
1180.262695	121.307228
1179.169922	33.073776
1178.076172	325.812042
1176.982422	436.212708
1175.888672	419.491302
1174.794922	402.658264
1173.700195	306.703308
1172.606445	337.532043
1171.511719	394.551819
1170.416016	429.888214
1169.321289	388.523773
1168.225586	213.119247
1167.129883	324.588409
1166.034180	41.431385
1164.937500	408.350220
1163.840820	481.059052
1162.744141	415.033661
1161.647461	439.653351
1160.550781	480.832520
1159.453125	631.665466
1158.355469	529.282104
1157.256836	701.216125
1156.159180	739.318909
1155.060547	607.905945
1153.961914	514.552368
1152.863281	690.487488
1151.763672	565.859680
1150.664063	295.765076
1149.564453	256.733917
1148.464844	334.274994
1147.364258	294.931854
1146.263672	114.972351
1145.163086	230.091003
1144.062500	299.776306
1142.960938	183.684708
1141.859375	350.545868
1140.757813	507.652130
1139.656250	574.169006
1138.553711	469.337555
1137.451172	483.211456
1136.348633	670.359680
1135.246094	683.843506
1134.142578	799.272766
1133.039063	1142.421631
1131.935547	989.107361
1130.832031	1191.689331
1129.727539	1474.682251
1128.623047	1351.721558
1127.518555	1314.026123
1126.413086	1537.003906
1125.308594	1442.046387
1124.203125	1382.509399
1123.096680	1538.457275
1121.991211	1457.264038
1120.884766	1297.775024
1119.778320	1003.215149
1118.671875	1208.142700
1117.564453	1195.052734
1116.458008	1089.517334
1115.350586	1123.439209
1114.242188	1031.818848
1113.134766	1334.981201
1112.026367	1138.998169
1110.917969	1316.392334
1109.808594	966.568420
1108.700195	1216.833130
1107.590820	1374.698120
1106.481445	1116.711060
1105.372070	1252.958008
1104.261719	1169.462524
1103.151367	1222.719238
1102.041016	1363.089722
1100.930664	1338.126221
1099.819336	1381.404785
1098.708008	1273.618774
1097.596680	1366.089111
1096.484375	1137.862183
1095.373047	1270.076904
1094.260742	1180.659912
1093.147461	1234.787720
1092.035156	1425.312744
1090.921875	1034.184692
1089.808594	1337.344849
1088.695313	1310.830078
1087.581055	1074.830811
1086.467773	1071.636597
1085.353516	1235.244019
1084.238281	1408.043579
1083.124023	1136.464478
1082.008789	1064.594360
1080.893555	1084.248901
1079.777344	1155.434082
1078.662109	1097.334839
1077.545898	1231.630371
1076.429688	1062.998901
1075.312500	1074.997192
1074.196289	1204.179077
1073.079102	828.949829
1071.960938	915.698425
1070.843750	807.743103
1069.725586	678.636963
1068.607422	692.426331
1067.489258	870.097351
1066.370117	923.458435
1065.251953	768.319946
1064.132813	624.863281
1063.012695	858.193726
1061.893555	911.172913
1060.773438	636.530701
1059.653320	570.096558
1058.532227	697.691284
1057.412109	420.737671
1056.291016	529.476074
1055.169922	701.193237
1054.047852	669.519348
1052.926758	595.771484
1051.804688	832.557617
1050.681641	532.238220
1049.559570	635.796570
1048.436523	596.914795
1047.313477	504.352783
1046.190430	337.161499
1045.066406	543.094238
1043.942383	378.228271
1042.818359	518.735840
1041.694336	596.238342
1040.569336	680.663757
1039.445313	648.584717
1038.319336	530.329590
1037.194336	356.254303
1036.068359	286.979218
1034.942383	471.367981
1033.816406	802.234436
1032.690430	709.639465
1031.563477	563.599060
1030.436523	933.740540
1029.308594	627.352417
1028.181641	472.171234
1027.053711	389.089111
1025.925781	208.516449
1024.797852	-88.054169
1023.668945	-94.272705
1022.540039	41.125751
1021.411133	102.239182
1020.281250	167.993881
1019.152344	250.002060
1018.022461	44.467594
1016.892578	-3.276453
1015.761719	155.325272
1014.630859	318.542206
1013.500000	310.303314
1012.369141	587.018005
1011.237305	590.413574
1010.105469	665.641113
1008.973633	926.067932
1007.841797	853.228394
1006.708984	1287.140991
1005.576172	1848.141968
1004.443359	2892.254883
1003.310547	3394.988525
1002.176758	3086.296143
1001.042969	2500.544922
999.908203	1490.067383
998.774414	930.558716
997.639648	666.974976
996.504883	759.145569
995.370117	551.327209
994.234375	553.694397
993.098633	593.083069
991.962891	752.503662
990.826172	526.869141
989.690430	407.512848
988.553711	645.581360
987.416016	443.531616
986.279297	283.176575
985.141602	344.132172
984.003906	561.773193
982.865234	482.463409
981.727539	433.253876
980.588867	356.587463
979.450195	427.333527
978.310547	852.386292
977.170898	608.239685
976.031250	656.320679
974.891602	562.027588
973.751953	700.014771
972.611328	532.544006
971.470703	870.597717
970.329102	542.738647
969.188477	683.520386
968.046875	484.709381
966.904297	543.148560
965.762695	509.966553
964.620117	534.301697
963.477539	483.125122
962.334961	439.019318
961.191406	610.543823
960.047852	559.895813
958.904297	472.792297
957.760742	461.485382
956.616211	402.272308
955.471680	432.545715
954.327148	218.092636
953.182617	251.041885
952.037109	398.536804
950.891602	120.744492
949.745117	387.463776
948.599609	635.955566
947.453125	468.556152
946.306641	395.101624
945.159180	413.243713
944.012695	353.912720
942.865234	525.410767
941.716797	203.931808
940.569336	437.380646
939.420898	499.776917
938.272461	306.839874
937.124023	426.629089
935.974609	498.668060
934.825195	324.667633
933.675781	552.046448
932.525391	412.668182
931.375977	350.993042
930.225586	346.470398
929.074219	437.767151
927.923828	187.753525
926.772461	397.758484
925.621094	275.660004
924.468750	199.299866
923.317383	159.544739
922.165039	220.034225
921.011719	-19.372871
919.859375	143.761215
918.706055	-147.411453
917.552734	-183.856384
916.399414	-47.511406
915.245117	-8.680490
914.090820	-96.807320
912.936523	-66.710793
911.781250	-11.495441
910.625977	-117.183708
909.470703	-95.658180
908.315430	48.457291
907.160156	38.534882
906.003906	-45.998322
904.846680	14.676434
903.690430	-44.571568
902.533203	-31.161398
901.375977	156.729538
900.218750	84.385124
899.060547	145.746552
897.903320	1.343594
896.744141	110.499741
895.585938	197.130753
894.426758	213.784760
893.267578	-61.005077
892.108398	102.866028
890.949219	165.129761
889.789063	51.326401
888.628906	68.680832
887.467773	223.875046
886.307617	31.524822
885.146484	60.535080
883.985352	-196.862106
882.823242	116.621872
881.661133	114.378960
880.499023	80.685280
879.336914	123.747612
878.173828	259.287384
877.010742	11.885388
875.847656	149.839111
874.684570	186.492844
873.520508	25.121876
872.356445	224.023331
871.192383	98.893944
870.027344	93.141899
868.862305	-99.203560
867.697266	84.124504
866.532227	58.370544
865.366211	212.502426
864.200195	366.625214
863.034180	226.453964
861.867188	378.377533
860.700195	274.312225
859.533203	172.589325
858.366211	322.321259
857.198242	561.782654
856.030273	536.465820
854.862305	656.971436
853.693359	526.334961
852.524414	537.010437
851.355469	686.652283
850.186523	544.966614
849.016602	587.055237
847.846680	351.435730
846.676758	162.952805
845.505859	249.901733
844.334961	61.545078
843.164063	0.803824
841.993164	148.113632
840.821289	174.587097
839.649414	243.513214
838.477539	343.681213
837.305664	311.929108
836.132813	286.876373
834.959961	100.980080
833.786133	200.989502
832.613281	245.090378
831.439453	217.709763
830.264648	357.672089
829.090820	455.122345
827.916016	432.034363
826.741211	471.342224
825.566406	289.855011
824.390625	315.690063
823.214844	247.853043
822.039063	179.979309
820.862305	-19.341175
819.685547	46.348751
818.508789	165.358429
817.332031	-11.795716
816.154297	-6.475935
814.976563	7.651394
813.798828	128.441742
812.621094	-117.822571
811.442383	-23.921852
810.263672	-203.546326
809.083984	-180.972412
807.905273	-114.090767
806.725586	-111.752327
805.544922	-153.929504
804.365234	-76.326637
803.184570	49.956985
802.003906	-56.922974
800.823242	-50.734222
799.641602	-20.267969
798.459961	18.929867
797.278320	-141.531204
796.095703	10.457963
794.913086	73.615715
793.730469	101.169037
792.547852	-8.737007
791.364258	-112.077316
790.180664	83.340942
788.997070	-55.654243
787.813477	219.037689
786.628906	316.498444
785.444336	55.497894
784.258789	92.976173
783.074219	68.396751
781.888672	103.360344
780.702148	1.181698
779.516602	144.099777
778.330078	262.518646
777.143555	98.124901
775.956055	205.177963
774.769531	-16.788799
773.582031	83.337219
772.393555	123.719299
771.206055	148.501266
770.017578	69.508278
768.829102	230.676697
767.639648	255.001373
766.451172	391.537750
765.261719	430.956299
764.072266	327.079132
762.881836	489.520325
761.691406	447.044800
760.500977	604.716980
759.310547	663.180420
758.119141	853.466309
756.927734	828.028076
755.735352	908.012268
754.543945	1025.203369
753.351563	935.657654
752.159180	841.644165
750.965820	655.313293
749.773438	684.162842
748.580078	706.308533
747.385742	557.137207
746.192383	664.681702
744.998047	561.466797
743.803711	795.987427
742.608398	639.981445
741.413086	584.811401
740.217773	569.039978
739.022461	428.294342
737.826172	526.338928
736.630859	470.949860
735.433594	417.713531
734.237305	163.033157
733.040039	376.805450
731.842773	509.463776
730.645508	401.367493
729.447266	317.342010
728.249023	493.534943
727.050781	536.260071
725.851563	530.856628
724.653320	357.182587
723.454102	305.915222
722.253906	409.734802
721.053711	395.589325
719.854492	348.708191
718.653320	461.183868
717.453125	525.617920
716.251953	563.863770
715.050781	423.273956
713.848633	359.100555
712.647461	286.276123
711.445313	379.170959
710.243164	419.777313
709.040039	268.715576
707.836914	165.702515
706.633789	232.647369
705.430664	36.225006
704.226563	-46.849258
703.022461	146.541428
701.818359	257.269073
700.613281	28.760069
699.408203	276.652344
698.203125	157.152725
696.998047	-83.885620
695.791992	20.796721
694.585938	-56.921753
693.379883	117.461243
692.172852	37.854507
690.965820	64.797966
689.758789	-38.345188
688.551758	-61.003937
687.343750	-11.908293
686.135742	-62.439411
684.926758	28.158882
683.718750	-76.220161
682.509766	-191.212112
681.300781	-65.461266
680.090820	166.560593
678.881836	188.573669
677.671875	316.861359
676.460938	-17.979959
675.250977	205.900894
674.040039	100.979584
672.828125	91.486221
671.617188	82.185966
670.405273	150.929260
669.193359	116.069809
667.981445	31.711546
666.768555	146.377335
665.555664	185.572357
664.342773	186.063110
663.128906	113.331337
661.916016	308.495300
660.702148	279.297394
659.487305	114.357735
658.272461	-2.875550
657.058594	44.018066
655.842773	138.498016
654.627930	-124.770699
653.412109	-90.343040
652.196289	-146.293655
650.979492	-85.755646
649.763672	-50.978645
648.546875	-7.490710
647.330078	141.556503
646.112305	275.558960
644.894531	413.871765
643.676758	309.082825
642.458984	202.231140
641.240234	168.566284
640.021484	63.979095
638.802734	-87.857895
637.583008	102.003609
636.363281	-97.118362
635.143555	58.160027
633.923828	239.031891
632.703125	224.341629
631.482422	42.091812
630.261719	-138.108521
629.040039	84.889969
627.818359	13.703129
626.596680	169.575256
625.375000	97.820427
624.152344	441.573090
622.929688	311.215088
621.707031	334.747925
620.483398	494.896667
619.259766	320.411865
618.036133	40.557274
616.812500	-47.124928
615.587891	-17.708069
614.363281	239.922546
613.138672	0.458434
611.913086	138.812439
610.687500	66.729324
609.461914	-34.021843
608.236328	110.053299
607.009766	235.930817
605.783203	217.534637
604.555664	-128.767487
