# Supplementary material for: Raman spectroscopy accurately differentiates mucosal healing from non-healing and biochemical changes following biological therapy in inflammatory bowel disease
Source: PLoS One. 2021 Jun 2;16(6):e0252210. doi: 10.1371/journal.pone.0252210 (PMC8172032; doi:10.1371/journal.pone.0252210)
Supplement: S8 Dataset — (ZIP) [file pone.0252210.s010.zip › Pre biologic CD/OC024 pre treatment-1_base sub CR removed_3__X_-32922.2__Y_21189.2__Z_-4918.86__Time_34.txt]

1714.716797	123.596672
1713.740234	41.174564
1712.763672	35.357910
1711.787109	128.548630
1710.809570	33.782143
1709.832031	295.400543
1708.854492	-80.987373
1707.875977	-114.416794
1706.898438	-351.379150
1705.919922	-250.898514
1704.941406	125.314423
1703.962891	212.315262
1702.983398	-155.651871
1702.003906	-651.781738
1701.024414	-117.733147
1700.044922	-313.861206
1699.065430	308.407501
1698.084961	27.027334
1697.104492	-131.081436
1696.124023	47.764839
1695.143555	114.588684
1694.162109	205.618958
1693.180664	-317.217163
1692.199219	116.143082
1691.217773	-122.922142
1690.235352	-113.471336
1689.253906	181.822220
1688.271484	498.611298
1687.289063	199.679306
1686.305664	410.376190
1685.323242	250.956100
1684.339844	46.649952
1683.356445	-74.568039
1682.372070	286.705566
1681.388672	27.859276
1680.404297	-177.254150
1679.419922	-113.012581
1678.435547	334.839294
1677.451172	724.403870
1676.465820	518.384277
1675.480469	432.578094
1674.495117	219.652451
1673.509766	211.961304
1672.523438	664.430237
1671.537109	484.821594
1670.550781	1070.776855
1669.564453	331.738068
1668.578125	445.794891
1667.590820	724.798767
1666.603516	497.241760
1665.616211	785.009216
1664.627930	855.538696
1663.640625	878.813477
1662.652344	878.624023
1661.664063	1197.016602
1660.675781	945.890442
1659.686523	875.468750
1658.698242	1210.911987
1657.708984	566.607300
1656.719727	653.893982
1655.729492	720.359192
1654.740234	956.674072
1653.750000	1063.603394
1652.759766	713.198425
1651.768555	765.386719
1650.778320	841.811646
1649.787109	281.369446
1648.795898	390.354706
1647.804688	486.475708
1646.813477	469.327271
1645.821289	214.779800
1644.829102	407.059082
1643.836914	449.114899
1642.844727	568.072693
1641.851563	-12.118176
1640.859375	-335.714691
1639.866211	-495.302673
1638.873047	-351.167175
1637.878906	85.895988
1636.885742	233.118744
1635.891602	-117.621407
1634.897461	-304.521484
1633.902344	-340.903656
1632.908203	-258.417786
1631.913086	-75.656830
1630.917969	-105.971626
1629.922852	95.637108
1628.926758	163.149048
1627.931641	-3.264362
1626.935547	-353.549072
1625.939453	-343.135559
1624.942383	261.718414
1623.946289	-221.813766
1622.949219	175.522980
1621.952148	-123.476234
1620.955078	263.531525
1619.958008	303.838440
1618.959961	107.918465
1617.961914	303.433136
1616.963867	-4.958061
1615.965820	-103.130867
1614.966797	507.244904
1613.967773	10.510005
1612.968750	85.831810
1611.969727	108.791862
1610.970703	265.534241
1609.970703	55.350933
1608.970703	57.586174
1607.970703	369.024872
1606.970703	85.846542
1605.969727	-286.210938
1604.968750	-165.865921
1603.967773	-139.755051
1602.966797	64.332748
1601.965820	-45.598381
1600.963867	142.705704
1599.961914	-126.715355
1598.959961	150.443619
1597.958008	-246.937851
1596.955078	-346.249695
1595.952148	-408.948120
1594.949219	-192.122055
1593.946289	267.475647
1592.943359	-202.743744
1591.939453	-377.833771
1590.935547	-213.582062
1589.931641	-252.998886
1588.927734	190.202484
1587.922852	-71.152275
1586.917969	90.001328
1585.913086	-111.401176
1584.908203	-70.377251
1583.903320	124.297966
1582.897461	50.391762
1581.891602	221.289886
1580.885742	84.682381
1579.879883	78.216484
1578.873047	97.640083
1577.866211	-31.421953
1576.859375	-22.638439
1575.852539	238.364929
1574.845703	108.966469
1573.837891	117.273552
1572.830078	81.236412
1571.822266	73.659561
1570.814453	-277.109406
1569.805664	-271.959229
1568.796875	-27.977726
1567.788086	542.972168
1566.779297	194.320648
1565.769531	-19.395378
1564.760742	150.970734
1563.750977	269.152557
1562.741211	200.313950
1561.730469	162.409714
1560.720703	10.267943
1559.709961	-219.812149
1558.699219	55.478966
1557.688477	110.174187
1556.676758	120.567947
1555.666016	382.068787
1554.654297	107.111595
1553.642578	-2.211392
1552.629883	-52.184067
1551.618164	-22.071726
1550.605469	-5.155317
1549.592773	102.092239
1548.580078	522.056519
1547.566406	214.929840
1546.552734	127.482414
1545.540039	505.176697
1544.525391	300.946411
1543.511719	220.645676
1542.498047	556.060730
1541.483398	612.149170
1540.468750	275.518860
1539.453125	52.361580
1538.438477	-101.187042
1537.422852	52.143322
1536.407227	-184.370209
1535.391602	324.428955
1534.375977	482.076355
1533.359375	420.251526
1532.342773	87.576515
1531.326172	177.481735
1530.309570	452.643799
1529.292969	232.880035
1528.275391	314.283569
1527.257813	284.720062
1526.240234	393.972015
1525.222656	649.677368
1524.204102	-77.969460
1523.185547	28.046679
1522.166992	74.653152
1521.148438	51.601604
1520.128906	33.453186
1519.110352	256.786041
1518.090820	287.029266
1517.071289	440.394989
1516.050781	-92.430992
1515.031250	-196.275146
1514.010742	202.974228
1512.990234	-132.360428
1511.968750	-321.488220
1510.948242	-123.191025
1509.926758	197.942627
1508.905273	-117.369377
1507.883789	116.074799
1506.862305	-178.929199
1505.839844	-48.505074
1504.817383	-248.914520
1503.794922	-129.115631
1502.772461	-78.707062
1501.749023	-430.629242
1500.726563	47.128563
1499.703125	-179.544052
1498.678711	0.644697
1497.655273	-198.078674
1496.630859	-199.907242
1495.607422	-414.145142
1494.582031	-787.078491
1493.557617	-73.301361
1492.533203	-318.563019
1491.507813	-622.683594
1490.482422	-45.262100
1489.457031	-456.857635
1488.430664	40.807213
1487.405273	714.383423
1486.378906	218.238602
1485.352539	0.411087
1484.325195	507.260071
1483.298828	248.429489
1482.271484	476.766907
1481.244141	156.600098
1480.216797	185.788239
1479.188477	492.686371
1478.161133	269.298615
1477.132813	445.925079
1476.104492	357.452545
1475.075195	1040.638306
1474.046875	941.744629
1473.017578	850.415161
1471.988281	835.419739
1470.958984	828.004272
1469.928711	1008.761780
1468.898438	1466.661621
1467.869141	1265.672852
1466.837891	1329.067017
1465.807617	1316.174072
1464.776367	1651.394897
1463.746094	1447.789307
1462.714844	1526.187866
1461.682617	1817.828613
1460.651367	1624.345703
1459.619141	1791.397827
1458.586914	1676.610474
1457.554688	1876.537964
1456.522461	2012.946045
1455.489258	1791.568115
1454.456055	2059.760010
1453.422852	1808.041260
1452.389648	2281.466064
1451.355469	2298.432129
1450.321289	2077.213379
1449.287109	2433.730957
1448.252930	2217.680420
1447.218750	1857.404541
1446.183594	2115.020264
1445.148438	1739.742065
1444.113281	1807.538574
1443.078125	1829.799805
1442.041992	2006.353271
1441.005859	1732.694702
1439.969727	1598.272949
1438.933594	1853.278564
1437.897461	2042.511841
1436.860352	1708.601318
1435.823242	1352.155518
1434.786133	1622.341675
1433.748047	1468.178955
1432.710938	1177.861084
1431.672852	1150.216309
1430.634766	875.337036
1429.596680	895.866882
1428.557617	490.102783
1427.518555	273.749847
1426.479492	110.537590
1425.440430	277.734375
1424.401367	293.729706
1423.361328	201.414581
1422.321289	-57.045612
1421.281250	392.511902
1420.241211	184.699112
1419.200195	135.657288
1418.159180	449.230865
1417.118164	123.543381
1416.077148	-184.277786
1415.035156	159.655090
1413.994141	-19.531807
1412.952148	65.462013
1411.910156	-377.395111
1410.867188	87.382614
1409.825195	-78.607338
1408.782227	466.565369
1407.739258	-304.569183
1406.695313	54.807186
1405.652344	90.321846
1404.608398	-235.554840
1403.564453	-317.707642
1402.520508	-93.568413
1401.475586	22.708824
1400.431641	219.386368
1399.386719	223.006180
1398.341797	-33.958160
1397.295898	127.882736
1396.250977	372.543549
1395.205078	-144.428726
1394.159180	-187.604401
1393.112305	67.371231
1392.066406	-78.172295
1391.019531	14.281862
1389.972656	76.818779
1388.925781	152.005859
1387.877930	-248.028152
1386.831055	515.325500
1385.783203	18.194502
1384.735352	456.455750
1383.686523	332.265808
1382.638672	145.868546
1381.589844	12.146723
1380.541016	80.976326
1379.492188	87.518013
1378.442383	-195.442139
1377.392578	235.822723
1376.342773	132.988724
1375.292969	12.907693
1374.243164	-169.318558
1373.192383	-17.118164
1372.141602	-149.077957
1371.090820	118.075592
1370.039063	51.258465
1368.988281	-0.365061
1367.936523	197.310532
1366.884766	-374.611389
1365.833008	137.197174
1364.780273	370.059082
1363.727539	47.881729
1362.674805	19.692131
1361.622070	-140.185898
1360.569336	-334.655121
1359.515625	-459.259216
1358.461914	-511.525513
1357.408203	-173.286621
1356.353516	204.711075
1355.299805	-8.678181
1354.245117	29.092644
1353.190430	285.600525
1352.134766	432.865265
1351.080078	-211.764435
1350.024414	55.029232
1348.968750	160.556732
1347.913086	-105.979820
1346.856445	151.158752
1345.800781	691.119995
1344.744141	219.289612
1343.686523	927.842712
1342.629883	292.902283
1341.572266	523.190857
1340.514648	560.294556
1339.457031	738.727600
1338.399414	516.059021
1337.340820	749.173523
1336.282227	1064.023682
1335.223633	728.014160
1334.165039	736.225586
1333.106445	635.738281
1332.046875	495.840118
1330.987305	586.107544
1329.926758	500.926208
1328.867188	539.531677
1327.806641	1102.099365
1326.746094	908.583862
1325.685547	688.120117
1324.625000	880.284485
1323.563477	897.174133
1322.501953	793.243164
1321.440430	709.231750
1320.378906	1007.813782
1319.316406	1049.821289
1318.253906	1385.418579
1317.191406	1388.126953
1316.128906	1006.385925
1315.065430	1152.332642
1314.001953	702.021240
1312.938477	951.676208
1311.875000	1329.408813
1310.811523	1116.091797
1309.747070	774.929321
1308.682617	874.615417
1307.618164	784.874512
1306.552734	1305.411011
1305.488281	1149.407227
1304.422852	1224.711670
1303.356445	1344.306763
1302.291016	1245.194458
1301.224609	1387.040405
1300.159180	1521.568604
1299.091797	1150.015747
1298.025391	1422.222656
1296.958984	960.191101
1295.891602	1134.259033
1294.824219	1141.427612
1293.755859	1165.816406
1292.688477	937.601379
1291.620117	1381.605835
1290.551758	962.275818
1289.483398	969.800415
1288.414063	719.983093
1287.344727	1166.336060
1286.275391	1247.478027
1285.206055	708.886963
1284.136719	797.552856
1283.066406	1184.931641
1281.996094	1229.468750
1280.925781	1039.076050
1279.855469	1117.973755
1278.784180	807.879761
1277.712891	867.286377
1276.641602	926.706726
1275.569336	944.546570
1274.498047	876.893677
1273.425781	630.882141
1272.353516	1034.898560
1271.281250	737.721619
1270.208008	650.694885
1269.134766	705.341431
1268.061523	1026.057373
1266.988281	1366.176270
1265.914063	1083.944214
1264.839844	1050.669189
1263.765625	1085.708374
1262.691406	1581.594604
1261.617188	1233.775024
1260.541992	1156.632324
1259.466797	1152.623047
1258.391602	965.901306
1257.315430	720.779724
1256.239258	850.773376
1255.163086	578.989502
1254.086914	1312.593994
1253.010742	863.162842
1251.933594	1224.083008
1250.856445	1434.014282
1249.779297	1157.446655
1248.701172	905.275146
1247.624023	1200.161011
1246.545898	1045.259155
1245.467773	1361.780396
1244.388672	903.174316
1243.310547	860.078735
1242.231445	846.086426
1241.152344	887.904053
1240.072266	1094.684570
1238.993164	580.671509
1237.913086	1194.930298
1236.833008	482.128571
1235.751953	611.036621
1234.671875	815.027100
1233.590820	841.915344
1232.509766	1261.326416
1231.427734	977.862427
1230.346680	1023.931641
1229.264648	832.567993
1228.182617	1154.533569
1227.100586	892.924500
1226.017578	856.417175
1224.934570	638.402710
1223.851563	761.512512
1222.768555	782.928955
1221.684570	347.250183
1220.601563	453.240875
1219.516602	940.936340
1218.432617	336.173859
1217.348633	296.922821
1216.263672	281.750153
1215.178711	474.180450
1214.093750	193.271286
1213.007813	993.726257
1211.921875	756.093628
1210.835938	624.645935
1209.750000	642.737793
1208.663086	735.478943
1207.577148	273.592682
1206.490234	645.838440
1205.402344	721.391174
1204.315430	478.818268
1203.227539	539.765747
1202.139648	352.548279
1201.051758	268.868439
1199.962891	-320.398376
1198.875000	-319.817017
1197.786133	188.363800
1196.696289	234.323166
1195.607422	181.598358
1194.517578	-41.934639
1193.427734	222.566956
1192.337891	-1.045538
1191.247070	-159.783630
1190.157227	200.410217
1189.066406	339.360870
1187.974609	139.548553
1186.883789	-168.265594
1185.791992	-814.491333
1184.700195	-551.015564
1183.608398	-398.103821
1182.515625	-581.185791
1181.423828	-131.140091
1180.331055	-211.267517
1179.238281	56.123631
1178.144531	-81.724457
1177.050781	-600.553467
1175.957031	-0.566231
1174.863281	38.663486
1173.768555	-123.360497
1172.674805	-41.195351
1171.580078	115.013840
1170.484375	15.017471
1169.389648	8.313489
1168.293945	-41.544167
1167.198242	-14.944796
1166.102539	-564.567383
1165.005859	-296.654297
1163.910156	-334.765472
1162.813477	458.394897
1161.715820	99.870453
1160.619141	574.836060
1159.521484	39.634251
1158.423828	655.044312
1157.326172	425.364227
1156.227539	50.156109
1155.128906	30.441828
1154.030273	-540.191589
1152.931641	157.721817
1151.832031	409.490356
1150.733398	499.063446
1149.632813	-209.667679
1148.533203	-217.814423
1147.433594	-228.400452
1146.333008	-91.457306
1145.232422	-42.708622
1144.130859	-13.107846
1143.030273	-0.204844
1141.928711	14.990565
1140.827148	-57.873890
1139.724609	-202.114929
1138.623047	252.725739
1137.520508	303.259277
1136.417969	127.996933
1135.314453	807.922791
1134.211914	599.284485
1133.108398	302.814209
1132.004883	106.140610
1130.900391	-83.392845
1129.796875	177.985184
1128.692383	239.909210
1127.586914	394.236481
1126.482422	859.121216
1125.376953	301.975403
1124.271484	579.337952
1123.166016	806.785034
1122.060547	669.271729
1120.954102	382.551727
1119.847656	479.550934
1118.741211	659.345520
1117.633789	334.865143
1116.526367	391.500580
1115.418945	-3.777422
1114.311523	-141.072296
1113.204102	-124.600731
1112.095703	166.067017
1110.987305	-13.768073
1109.877930	165.640228
1108.769531	-11.752822
1107.660156	-293.027130
1106.550781	98.860466
1105.441406	18.384758
1104.331055	322.671051
1103.220703	338.918701
1102.110352	317.422882
1101.000000	48.279480
1099.888672	451.348358
1098.777344	175.227264
1097.666016	26.539452
1096.553711	469.437897
1095.442383	603.533508
1094.330078	968.411255
1093.217773	450.016388
1092.104492	195.564545
1090.991211	-75.217873
1089.877930	416.671326
1088.764648	7.222693
1087.651367	110.809509
1086.537109	-56.090595
1085.422852	477.803223
1084.308594	637.739258
1083.193359	764.718811
1082.078125	793.006775
1080.962891	370.308655
1079.847656	192.114807
1078.731445	786.532227
1077.615234	629.540527
1076.499023	838.809875
1075.382813	60.209560
1074.265625	415.065613
1073.148438	167.076080
1072.031250	348.371948
1070.914063	248.349930
1069.795898	265.605835
1068.677734	-38.080685
1067.559570	-386.055176
1066.440430	62.497181
1065.321289	445.367462
1064.202148	828.147583
1063.083008	473.593445
1061.962891	229.242859
1060.843750	324.338928
1059.723633	281.466919
1058.602539	313.515900
1057.482422	34.747749
1056.361328	-395.732056
1055.239258	-38.468208
1054.118164	297.738068
1052.996094	433.008392
1051.874023	456.241821
1050.751953	262.467499
1049.629883	47.886475
1048.506836	-0.825706
1047.383789	200.221634
1046.260742	84.096634
1045.136719	129.018127
1044.012695	428.153687
1042.888672	-664.194275
1041.764648	210.804047
1040.639648	305.059204
1039.515625	-250.409256
1038.389648	151.522293
1037.264648	-142.669128
1036.138672	254.664871
1035.012695	-306.770325
1033.886719	-202.442047
1032.760742	188.069000
1031.633789	290.166504
1030.506836	241.250504
1029.379883	-135.228531
1028.251953	-348.745514
1027.124023	-771.107971
1025.996094	-972.471008
1024.868164	-326.009247
1023.739258	-294.943268
1022.610352	-80.374283
1021.481445	-675.613770
1020.352539	-251.953796
1019.222656	-289.922974
1018.092773	-599.029541
1016.962891	-471.983612
1015.832031	-298.501038
1014.702148	-203.706070
1013.571289	192.359421
1012.439453	-53.209671
1011.308594	-307.741760
1010.176758	-168.442001
1009.044922	406.101746
1007.912109	38.701778
1006.780273	506.832886
1005.647461	1421.294922
1004.514648	1364.284546
1003.380859	1624.165039
1002.247070	2110.613037
1001.113281	1559.441406
999.979492	1080.314331
998.845703	317.482117
997.710938	541.183777
996.576172	-13.069151
995.440430	670.243896
994.305664	165.015579
993.169922	193.103577
992.033203	585.762207
990.897461	443.437683
989.760742	234.472916
988.624023	438.350555
987.487305	485.613281
986.350586	203.573380
985.212891	25.463354
984.075195	319.667450
982.936523	296.184052
981.798828	125.597237
980.660156	-5.646488
979.521484	26.683947
978.381836	-472.158691
977.242188	190.650024
976.102539	-128.347672
974.962891	283.874847
973.823242	220.406616
972.682617	419.008789
971.541992	427.055542
970.400391	439.835541
969.259766	335.698486
968.118164	461.285217
966.976563	529.609741
965.833984	240.156494
964.691406	132.196945
963.548828	54.253311
962.406250	907.261902
961.262695	806.551270
960.120117	360.054291
958.976563	209.429504
957.832031	155.207169
956.688477	96.600410
955.543945	438.776306
954.398438	314.030579
953.253906	-165.174545
952.108398	255.031784
950.962891	-171.049942
949.817383	507.633270
948.670898	399.723572
947.524414	45.169346
946.377930	104.500069
945.231445	374.104523
944.083984	266.859619
942.936523	337.908356
941.789063	224.139420
940.640625	64.898735
939.493164	29.082405
938.343750	303.630798
937.195313	-58.119350
936.045898	-326.106598
934.897461	329.407837
933.747070	282.748352
932.597656	133.711182
931.447266	490.553802
930.296875	378.183167
929.146484	92.932945
927.995117	506.767059
926.843750	-181.009460
925.692383	-354.133392
924.541016	-249.552414
923.388672	82.486679
922.236328	-326.758423
921.083984	7.608219
919.931641	-246.712784
918.778320	-705.311646
917.625000	215.217224
916.470703	488.150909
915.317383	402.310425
914.163086	32.830624
913.008789	-429.445770
911.853516	-464.889893
910.698242	7.864171
909.542969	-63.811226
908.387695	-182.996933
907.231445	-84.470169
906.076172	88.862267
904.918945	475.127411
903.762695	242.895844
902.605469	28.928564
901.448242	202.270599
900.291016	142.426971
899.133789	-175.323868
897.975586	-60.758831
896.817383	-61.567497
895.658203	-143.761093
894.500000	-386.395935
893.340820	40.164661
892.180664	486.878845
891.021484	495.119812
889.861328	-196.834991
888.701172	-213.245743
887.541016	339.298767
886.379883	-424.314026
885.218750	-465.453766
884.057617	-28.279524
882.895508	-123.614799
881.734375	-18.203911
880.572266	154.777771
879.409180	365.983704
878.247070	-69.619537
877.083984	321.753662
875.920898	102.554008
874.756836	153.645523
873.592773	-128.489838
872.428711	217.442032
871.264648	412.422791
870.100586	-148.589386
868.935547	-43.644447
867.770508	459.224030
866.604492	1011.270752
865.438477	522.415283
864.272461	388.780090
863.106445	518.003052
861.940430	620.159790
860.773438	306.825317
859.606445	269.700623
858.438477	555.720093
857.271484	195.351227
856.103516	312.894928
854.934570	490.872040
853.766602	937.773865
852.597656	615.494873
851.428711	694.470947
850.259766	793.512268
849.089844	296.553070
847.919922	751.568542
846.750000	724.908020
845.579102	532.521240
844.408203	266.297791
843.237305	364.813629
842.066406	58.316719
840.894531	474.217621
839.722656	-42.507774
838.550781	509.396362
837.377930	334.637421
836.206055	184.451096
835.033203	778.058777
833.859375	741.513123
832.686523	669.175415
831.512695	721.758911
830.337891	555.511719
829.164063	288.842590
827.989258	635.589417
826.814453	507.065277
825.639648	324.979645
824.463867	261.000488
823.288086	442.066223
822.112305	279.831848
820.935547	-225.464523
819.759766	93.306351
818.583008	120.145477
817.405273	189.137421
816.228516	-325.041016
815.050781	106.415512
813.872070	70.443245
812.694336	-159.084961
811.515625	140.471756
810.336914	-211.470001
809.158203	261.034332
807.978516	-344.293121
806.798828	-185.418106
805.619141	33.205662
804.438477	-505.434204
803.258789	-253.806595
802.077148	-202.151062
800.896484	-119.588127
799.714844	-267.861115
798.534180	-347.445709
797.351563	-285.269928
796.169922	-436.007507
794.987305	-584.605469
793.804688	-677.879395
792.622070	-47.016697
791.438477	-430.717682
790.254883	84.397850
789.071289	-345.888550
787.886719	237.285187
786.702148	56.862240
785.517578	152.843094
784.333008	153.579865
783.147461	229.325073
781.961914	391.100708
780.776367	493.016846
779.590820	497.566467
778.404297	-87.693336
777.217773	95.564735
776.030273	-43.688236
774.843750	57.569424
773.656250	96.864853
772.467773	638.941162
771.280273	329.390991
770.091797	165.381836
768.903320	241.593613
767.714844	225.090225
766.525391	301.006592
765.335938	418.624695
764.146484	481.024231
762.956055	-117.245911
761.765625	79.284203
760.575195	229.397583
759.384766	326.533539
758.193359	731.451843
757.001953	584.099487
755.810547	1056.720703
754.618164	1166.325195
753.425781	812.102600
752.233398	396.437897
751.041016	371.848877
749.847656	147.337463
748.654297	96.289070
747.460938	190.042007
746.266602	511.871582
745.072266	366.171387
743.877930	439.803345
742.683594	206.316925
741.488281	580.143677
740.292969	112.052658
739.097656	277.405945
737.901367	-155.482025
736.705078	-787.552917
735.508789	-166.827209
734.311523	-325.834259
733.115234	609.563782
731.917969	596.953796
730.719727	-185.794006
729.522461	-163.307053
728.324219	-110.264130
727.125977	255.331329
725.926758	207.614212
724.727539	286.635895
723.528320	-254.850220
722.329102	276.307678
721.128906	-147.060013
719.928711	571.512329
718.728516	211.543961
717.528320	456.163391
716.327148	502.130890
715.125977	408.482605
713.923828	402.088226
712.722656	674.766479
711.520508	-142.450043
710.317383	189.044174
709.115234	435.466278
707.912109	180.833542
706.708984	128.862015
705.505859	201.024460
704.301758	18.527044
703.097656	92.914009
701.893555	38.962917
700.688477	35.091133
699.483398	83.452278
698.278320	262.284973
697.073242	351.992004
695.867188	170.084793
694.661133	-65.978310
693.455078	-117.239784
692.248047	72.601288
691.041016	-15.434380
689.833984	-294.334412
688.626953	-186.773849
687.418945	-96.537247
686.210938	-171.072739
685.002930	32.077572
683.793945	-172.315720
682.584961	-14.560239
681.375977	37.075508
680.166992	-281.630096
678.957031	-162.577621
677.747070	177.417267
676.537109	80.117546
675.326172	240.537216
674.115234	-315.170715
672.904297	-154.422836
671.692383	79.943954
670.481445	-9.958156
669.269531	237.582458
668.056641	-366.365631
666.844727	281.254456
665.631836	-166.500778
664.417969	381.789124
663.205078	-166.858704
661.991211	-311.370880
660.777344	278.217407
659.563477	-146.384491
658.348633	-462.713776
657.133789	-299.852753
655.918945	-322.263580
654.703125	183.744034
653.488281	-282.236816
652.272461	-174.574036
651.055664	-139.947281
649.839844	17.727795
648.623047	158.374161
647.405273	144.250137
646.188477	212.236008
644.970703	-248.844864
643.752930	45.705673
642.535156	247.981827
641.316406	605.303345
640.097656	332.922852
638.878906	-121.658592
637.659180	234.427139
636.439453	229.807510
635.219727	676.624878
634.000000	277.584351
632.779297	209.743820
631.558594	-55.113266
630.337891	-23.288782
629.116211	23.972311
627.894531	314.039307
626.672852	-212.568451
625.451172	607.895203
624.228516	256.039673
623.005859	101.991959
621.783203	-439.242889
620.559570	266.892181
619.336914	-266.629547
618.112305	155.502823
616.888672	49.327248
615.664063	82.878197
614.439453	176.938828
613.214844	44.837467
611.989258	-274.753052
610.764648	35.035625
609.538086	-28.706438
608.312500	-140.877823
607.085938	-218.097443
605.859375	-258.246033
604.632813	251.227310
