# Supplementary material for: Raman spectroscopy accurately differentiates mucosal healing from non-healing and biochemical changes following biological therapy in inflammatory bowel disease
Source: PLoS One. 2021 Jun 2;16(6):e0252210. doi: 10.1371/journal.pone.0252210 (PMC8172032; doi:10.1371/journal.pone.0252210)
Supplement: S8 Dataset — (ZIP) [file pone.0252210.s010.zip › Pre biologic CD/OC021 pre treatment-2 _BL sub and CR removed_3__X_-8296.72__Y_63704.6__Z_-14.49__Time_34.txt]

1714.793945	204.855591
1713.817383	-8.345135
1712.840820	364.154846
1711.864258	167.168961
1710.886719	73.900314
1709.909180	202.297501
1708.931641	107.339615
1707.953125	-256.477966
1706.975586	-146.846024
1705.997070	-150.764816
1705.018555	18.390095
1704.040039	103.509483
1703.060547	-98.836472
1702.081055	-294.081573
1701.101563	-254.887939
1700.122070	-198.052460
1699.142578	-86.180634
1698.162109	43.170914
1697.181641	2.970043
1696.201172	97.908073
1695.220703	-94.198677
1694.239258	-31.090179
1693.257813	-297.644714
1692.276367	-277.008789
1691.294922	265.464050
1690.313477	264.752319
1689.331055	46.595970
1688.348633	224.615433
1687.366211	582.531555
1686.383789	269.787842
1685.400391	544.768494
1684.416992	397.201843
1683.433594	408.119629
1682.450195	361.649261
1681.465820	430.844055
1680.482422	647.658936
1679.498047	197.386871
1678.512695	847.434509
1677.528320	721.476624
1676.542969	854.625732
1675.558594	890.429504
1674.572266	1025.544067
1673.586914	1127.106812
1672.601563	1285.434570
1671.615234	1346.321167
1670.628906	898.120667
1669.642578	1152.176880
1668.655273	1191.933105
1667.668945	1455.589722
1666.681641	1515.610962
1665.694336	1549.928711
1664.706055	1518.713135
1663.718750	1528.144775
1662.730469	2100.481934
1661.742188	1933.700806
1660.753906	1746.545044
1659.764648	1819.866943
1658.775391	1891.228760
1657.787109	2077.182129
1656.796875	2221.301758
1655.807617	2199.259277
1654.818359	1733.182495
1653.828125	1799.823730
1652.837891	1607.761475
1651.846680	1482.475830
1650.856445	1394.861450
1649.865234	1009.044678
1648.874023	1131.469604
1647.882813	1021.788025
1646.891602	732.980469
1645.899414	798.745972
1644.907227	487.273407
1643.915039	699.205750
1642.922852	296.377655
1641.930664	437.846588
1640.937500	508.385040
1639.944336	436.817352
1638.951172	178.379303
1637.957031	57.513058
1636.963867	100.515480
1635.969727	188.611862
1634.975586	-7.634183
1633.981445	15.178241
1632.986328	251.605194
1631.991211	108.961929
1630.996094	208.860870
1630.000977	-135.923233
1629.005859	-119.775543
1628.009766	-6.088967
1627.013672	-405.239929
1626.017578	-9.747733
1625.021484	-32.356117
1624.024414	-128.423264
1623.028320	-247.949249
1622.031250	50.509583
1621.033203	356.820129
1620.036133	-258.832336
1619.038086	10.844889
1618.041016	403.896484
1617.041992	25.091763
1616.043945	-214.384949
1615.045898	225.847015
1614.046875	109.789848
1613.047852	-45.529457
1612.048828	-88.019844
1611.048828	13.680894
1610.049805	49.821507
1609.049805	-92.265198
1608.049805	179.606918
1607.048828	58.431656
1606.048828	99.636452
1605.047852	140.753952
1604.046875	173.937973
1603.045898	-15.402199
1602.044922	-168.109009
1601.042969	238.925491
1600.041016	2.342479
1599.039063	-25.069063
1598.037109	17.999601
1597.034180	-59.308041
1596.031250	-118.416092
1595.028320	130.627350
1594.025391	-341.440491
1593.022461	-225.919250
1592.018555	-295.977692
1591.014648	-486.231659
1590.010742	-144.222443
1589.006836	-68.651321
1588.001953	-40.259159
1586.997070	47.915668
1585.992188	-33.614647
1584.987305	2.000158
1583.982422	-59.032047
1582.976563	390.438477
1581.970703	552.949341
1580.964844	217.716797
1579.958984	-362.359192
1578.952148	179.619034
1577.945313	119.889816
1576.938477	307.166168
1575.931641	223.549911
1574.924805	129.322754
1573.916992	372.946564
1572.909180	-124.775932
1571.901367	235.275375
1570.893555	116.724625
1569.884766	-56.617027
1568.876953	76.413086
1567.868164	-209.040497
1566.858398	151.902115
1565.849609	128.225861
1564.839844	-214.978516
1563.830078	121.571892
1562.820313	-115.653793
1561.810547	124.212158
1560.799805	55.079590
1559.790039	-156.879074
1558.779297	56.067360
1557.767578	63.885998
1556.756836	-293.897217
1555.745117	190.080582
1554.733398	-82.693008
1553.721680	71.617645
1552.709961	215.223297
1551.697266	-187.662659
1550.685547	-124.850159
1549.672852	-103.763908
1548.659180	266.193298
1547.646484	-3.017064
1546.632813	71.448669
1545.619141	109.413628
1544.605469	-101.019852
1543.591797	-143.698517
1542.577148	25.163977
1541.562500	-240.221024
1540.547852	-53.895248
1539.533203	18.482460
1538.518555	-23.012243
1537.502930	170.035172
1536.487305	231.146423
1535.471680	170.729523
1534.456055	73.965958
1533.439453	20.773581
1532.422852	134.894257
1531.406250	-6.443364
1530.389648	220.473877
1529.373047	413.542786
1528.355469	219.914795
1527.337891	355.708435
1526.320313	133.344223
1525.302734	-253.901810
1524.284180	125.582138
1523.265625	-184.841980
1522.247070	193.973190
1521.228516	312.647766
1520.208984	353.867157
1519.190430	104.394310
1518.170898	245.401718
1517.151367	-68.676628
1516.130859	218.246506
1515.111328	11.728895
1514.090820	-148.734100
1513.070313	193.839462
1512.049805	25.273336
1511.028320	367.204895
1510.006836	462.480072
1508.986328	-124.761429
1507.963867	-140.135071
1506.942383	231.493729
1505.919922	10.586546
1504.898438	181.736603
1503.875977	83.553322
1502.852539	-294.045837
1501.830078	-348.907928
1500.806641	-204.225189
1499.783203	-215.946365
1498.759766	-28.176819
1497.736328	-211.713242
1496.711914	-336.521515
1495.687500	-323.303619
1494.663086	-5.910838
1493.638672	-386.823395
1492.613281	277.777618
1491.587891	-39.457596
1490.563477	195.270111
1489.537109	240.650635
1488.511719	71.373703
1487.485352	389.740234
1486.458984	756.365906
1485.432617	275.290283
1484.406250	136.271484
1483.379883	443.700653
1482.352539	835.040344
1481.325195	407.465454
1480.297852	663.316162
1479.269531	794.019897
1478.241211	797.146118
1477.213867	983.698364
1476.184570	1080.855591
1475.156250	928.322571
1474.127930	1399.682617
1473.098633	1807.093262
1472.069336	1374.280640
1471.040039	1404.768555
1470.009766	1615.800415
1468.979492	1630.824951
1467.950195	1559.369507
1466.918945	1884.494873
1465.888672	1650.207275
1464.857422	1850.570923
1463.827148	2269.397461
1462.795898	2190.039795
1461.763672	2186.861572
1460.732422	2115.147217
1459.700195	2835.554443
1458.667969	2542.844482
1457.635742	2526.880859
1456.603516	2328.245850
1455.570313	2987.081055
1454.537109	2618.491455
1453.503906	2729.312988
1452.470703	2906.022217
1451.436523	3186.557861
1450.403320	2836.066650
1449.369141	3146.964355
1448.333984	3146.172852
1447.299805	3386.038086
1446.264648	2997.905518
1445.230469	3212.479980
1444.194336	3221.944824
1443.159180	3213.788086
1442.124023	2806.002930
1441.087891	2798.020508
1440.051758	2390.593018
1439.015625	2620.481689
1437.978516	2589.969482
1436.941406	2488.796143
1435.904297	2658.078613
1434.867188	2003.921875
1433.830078	1443.575439
1432.791992	1168.825928
1431.754883	1240.156738
1430.715820	1091.910156
1429.677734	1521.683838
1428.639648	727.881653
1427.600586	847.505676
1426.561523	551.122742
1425.522461	350.778870
1424.482422	594.214478
1423.443359	220.309052
1422.403320	-34.935860
1421.363281	624.412903
1420.322266	558.283752
1419.282227	97.054832
1418.241211	361.095764
1417.200195	272.819427
1416.159180	235.044846
1415.117188	388.583588
1414.076172	358.628540
1413.034180	4.421658
1411.992188	-113.164238
1410.949219	116.280579
1409.907227	122.162354
1408.864258	-148.201721
1407.821289	-325.353699
1406.777344	-42.723255
1405.734375	-101.487724
1404.690430	-155.074890
1403.646484	-391.680023
1402.602539	107.179161
1401.557617	-415.063141
1400.513672	-101.672226
1399.468750	-274.742340
1398.423828	144.100342
1397.377930	214.505402
1396.333008	-231.137894
1395.287109	-12.500700
1394.241211	-229.624161
1393.195313	239.723511
1392.148438	32.989357
1391.101563	-403.766907
1390.054688	211.006622
1389.007813	170.123535
1387.960938	119.444260
1386.913086	294.053223
1385.865234	116.192497
1384.817383	-158.898804
1383.769531	-106.239388
1382.720703	-185.880981
1381.671875	-72.910652
1380.623047	-252.046539
1379.574219	348.274445
1378.524414	-155.096466
1377.475586	500.261078
1376.425781	239.564667
1375.375977	243.674942
1374.325195	497.424164
1373.274414	-251.382309
1372.224609	-76.998497
1371.172852	-59.606857
1370.122070	142.459625
1369.070313	180.139771
1368.019531	275.334198
1366.967773	-17.916025
1365.915039	-4.547926
1364.863281	183.333817
1363.810547	-156.423950
1362.757813	-50.338741
1361.705078	-220.293701
1360.651367	194.619583
1359.598633	119.602745
1358.544922	392.926239
1357.491211	146.735397
1356.436523	460.079834
1355.382813	169.655487
1354.328125	689.476379
1353.273438	175.940796
1352.217773	589.122314
1351.163086	520.668274
1350.107422	238.933929
1349.051758	471.253998
1347.996094	515.092346
1346.939453	311.011627
1345.883789	521.426514
1344.827148	1198.100220
1343.769531	910.270386
1342.712891	1599.342529
1341.655273	1361.491089
1340.598633	1416.300537
1339.540039	1344.901367
1338.482422	1357.945435
1337.423828	1844.045898
1336.366211	1223.640991
1335.307617	1499.563354
1334.248047	1424.175171
1333.189453	1002.686768
1332.129883	1009.412415
1331.070313	917.401550
1330.010742	805.832214
1328.950195	988.585815
1327.890625	1280.179443
1326.830078	1596.502930
1325.768555	1176.769897
1324.708008	1562.460938
1323.646484	1254.353638
1322.585938	1640.185791
1321.523438	1288.076904
1320.461914	923.962036
1319.400391	1174.399292
1318.337891	1414.997925
1317.275391	1552.086060
1316.211914	1565.988281
1315.149414	1863.486816
1314.085938	1557.271973
1313.022461	1633.194458
1311.958984	1504.795044
1310.894531	1691.773804
1309.831055	1595.700562
1308.766602	1861.622192
1307.701172	1741.181396
1306.636719	1660.310303
1305.571289	1921.501831
1304.505859	2128.605713
1303.440430	1575.978882
1302.375000	2265.126465
1301.308594	1939.050659
1300.242188	1807.350098
1299.175781	1609.491089
1298.109375	1824.455688
1297.041992	1722.656006
1295.975586	1510.549072
1294.908203	1269.169067
1293.839844	1513.865356
1292.772461	1375.836426
1291.704102	1446.449097
1290.635742	1217.937988
1289.567383	1793.816040
1288.498047	1496.863403
1287.428711	1352.076294
1286.360352	1491.672729
1285.290039	1396.096680
1284.220703	1276.164673
1283.150391	1283.674438
1282.080078	1146.820801
1281.009766	1489.815918
1279.939453	1482.809448
1278.868164	920.515869
1277.796875	1442.074829
1276.725586	1567.315674
1275.654297	1049.563843
1274.582031	1316.709717
1273.509766	1212.334351
1272.437500	1244.880127
1271.365234	1402.036011
1270.291992	1341.805664
1269.218750	1613.707520
1268.145508	1582.832520
1267.072266	1652.072388
1265.999023	808.752808
1264.924805	1280.702148
1263.850586	1842.715576
1262.776367	1694.931030
1261.701172	1973.853027
1260.625977	1631.155518
1259.550781	1637.089844
1258.475586	1606.493164
1257.400391	1661.175537
1256.324219	1973.965576
1255.248047	1619.529419
1254.171875	1683.927002
1253.094727	1916.202148
1252.018555	1807.763672
1250.941406	1460.974976
1249.864258	1695.580444
1248.786133	1694.209595
1247.708008	1768.192749
1246.630859	1703.614014
1245.551758	1801.820557
1244.473633	1630.331543
1243.394531	1682.334595
1242.316406	1540.051392
1241.236328	1412.344727
1240.157227	1437.597168
1239.077148	1406.984619
1237.998047	1354.533691
1236.917969	1260.826538
1235.836914	1492.063965
1234.756836	1366.780640
1233.675781	1323.917969
1232.594727	1285.876831
1231.512695	845.603638
1230.431641	1422.867554
1229.349609	1355.621582
1228.267578	905.798218
1227.185547	1000.786194
1226.102539	892.367493
1225.019531	1054.943604
1223.936523	869.039795
1222.853516	470.326172
1221.769531	838.229309
1220.686523	712.753662
1219.602539	642.840271
1218.517578	809.694214
1217.433594	512.562683
1216.348633	580.202698
1215.263672	867.485229
1214.178711	592.041382
1213.092773	811.449890
1212.007813	656.650085
1210.921875	677.949463
1209.834961	486.881561
1208.749023	975.897766
1207.662109	1028.199829
1206.575195	1114.143921
1205.488281	775.802673
1204.400391	374.868042
1203.313477	824.382141
1202.225586	524.589172
1201.136719	345.214447
1200.048828	418.609161
1198.959961	104.376640
1197.871094	370.084686
1196.782227	219.400192
1195.692383	455.897552
1194.603516	30.936745
1193.513672	425.843262
1192.423828	-25.568493
1191.333008	-123.657906
1190.242188	11.237324
1189.151367	145.964111
1188.060547	-180.532944
1186.969727	-130.055267
1185.877930	-262.146057
1184.786133	-101.509605
1183.694336	25.361399
1182.601563	-169.373245
1181.509766	-81.128441
1180.416992	47.712807
1179.323242	116.442848
1178.230469	362.397430
1177.136719	600.923645
1176.042969	-61.455265
1174.949219	95.416824
1173.854492	-188.476425
1172.760742	92.611954
1171.666016	88.645592
1170.570313	139.589050
1169.475586	350.693848
1168.379883	-191.807251
1167.284180	-315.721924
1166.188477	7.356202
1165.091797	45.742523
1163.996094	-6.786915
1162.899414	334.769531
1161.801758	114.755646
1160.705078	379.495026
1159.607422	517.461609
1158.509766	249.489304
1157.412109	430.156769
1156.313477	121.532951
1155.215820	387.805756
1154.117188	381.971863
1153.017578	118.531715
1151.918945	179.291046
1150.819336	99.300873
1149.719727	126.458687
1148.620117	-137.105789
1147.519531	-12.491878
1146.418945	109.581055
1145.318359	112.481163
1144.217773	10.564906
1143.116211	-436.427368
1142.014648	-74.527016
1140.913086	-226.588409
1139.811523	-473.782257
1138.708984	-60.130051
1137.606445	-53.158813
1136.503906	-46.285236
1135.401367	69.769325
1134.297852	78.787941
1133.194336	223.056549
1132.090820	-45.888287
1130.987305	444.685364
1129.882813	538.665955
1128.778320	623.031189
1127.673828	816.380249
1126.569336	689.441406
1125.463867	1024.751343
1124.358398	715.147705
1123.252930	820.292175
1122.146484	771.303589
1121.041016	305.422241
1119.934570	334.575378
1118.828125	598.026733
1117.720703	110.953514
1116.613281	506.705597
1115.505859	-195.547119
1114.398438	159.759796
1113.291016	179.046310
1112.182617	224.251373
1111.074219	92.104088
1109.964844	576.730896
1108.856445	524.787415
1107.747070	427.919128
1106.637695	675.835754
1105.528320	855.125427
1104.417969	1038.988770
1103.307617	960.776489
1102.197266	573.482910
1101.086914	676.973694
1099.975586	1216.648682
1098.864258	1060.499268
1097.752930	1036.402710
1096.641602	1535.470947
1095.529297	962.221008
1094.416992	935.710876
1093.304688	1337.817871
1092.191406	1184.035889
1091.079102	1183.337769
1089.965820	980.208740
1088.852539	854.808289
1087.738281	729.438904
1086.624023	902.807129
1085.509766	965.583374
1084.395508	967.211731
1083.280273	1286.100098
1082.166016	606.252808
1081.050781	995.565247
1079.934570	952.547974
1078.819336	1203.091797
1077.703125	415.912659
1076.586914	560.865601
1075.469727	356.132294
1074.353516	437.736145
1073.236328	528.694275
1072.119141	530.533325
1071.000977	572.239929
1069.882813	581.149292
1068.765625	470.604309
1067.646484	880.188599
1066.528320	919.589539
1065.409180	525.801331
1064.290039	949.272278
1063.170898	801.513000
1062.050781	754.475220
1060.930664	466.556305
1059.810547	293.434753
1058.690430	606.831909
1057.569336	686.348450
1056.449219	550.884949
1055.327148	480.944977
1054.206055	254.604523
1053.083984	273.671753
1051.961914	376.871521
1050.839844	335.358795
1049.717773	-100.500504
1048.594727	660.996277
1047.471680	202.085449
1046.348633	261.281250
1045.224609	73.345238
1044.101563	393.844086
1042.976563	108.249039
1041.852539	79.238434
1040.728516	492.991821
1039.603516	457.111084
1038.478516	-32.730999
1037.352539	13.216083
1036.227539	222.204910
1035.101563	417.234039
1033.974609	-87.998466
1032.848633	270.075623
1031.721680	397.869568
1030.594727	528.063110
1029.467773	372.428070
1028.340820	337.837799
1027.212891	-140.358673
1026.084961	-299.986115
1024.956055	-596.421875
1023.828125	-458.416260
1022.699219	-266.960510
1021.570313	-377.122162
1020.440430	-245.817184
1019.311523	-151.515900
1018.181641	-163.794449
1017.050781	-236.205063
1015.920898	-173.972961
1014.790039	-2.712512
1013.659180	96.812164
1012.528320	36.630260
1011.396484	152.623627
1010.265625	132.147400
1009.132813	93.308739
1008.000977	540.628906
1006.868164	886.104858
1005.736328	1196.910645
1004.602539	1808.342651
1003.469727	2521.408203
1002.335938	2695.754150
1001.202148	2394.160889
1000.068359	1718.625854
998.933594	1085.149536
997.799805	405.985535
996.665039	18.207397
995.529297	9.328673
994.394531	180.648560
993.258789	564.319763
992.123047	239.898636
990.986328	91.066078
989.849609	140.768600
988.712891	322.030579
987.576172	100.134247
986.439453	-296.552368
985.301758	-135.460892
984.164063	-245.970215
983.025391	74.281273
981.887695	-56.532784
980.749023	-88.146851
979.610352	218.653000
978.470703	10.283592
977.332031	-499.008881
976.192383	-3.203687
975.051758	713.219604
973.912109	144.986404
972.771484	604.153503
971.630859	158.351212
970.490234	94.157745
969.348633	69.221497
968.207031	127.136818
967.065430	-67.182213
965.923828	-91.434875
964.781250	203.344131
963.638672	273.470856
962.496094	460.695068
961.352539	572.400452
960.208984	723.214783
959.065430	452.641693
957.921875	292.340790
956.777344	326.958008
955.632813	254.170990
954.488281	202.225220
953.343750	226.022369
952.198242	522.247925
951.052734	365.683990
949.907227	312.298523
948.760742	-127.210915
947.614258	153.640213
946.467773	656.214172
945.321289	30.216988
944.173828	553.538086
943.026367	117.786034
941.878906	522.533875
940.730469	219.765167
939.582031	257.322205
938.433594	292.781677
937.285156	310.173401
936.135742	170.415024
934.987305	315.873901
933.836914	657.454773
932.687500	474.995667
931.537109	743.861389
930.386719	224.771271
929.236328	74.981293
928.084961	-188.375290
926.934570	-151.011932
925.783203	-15.640665
924.630859	-357.872437
923.478516	-53.868084
922.327148	54.624985
921.173828	31.391176
920.021484	78.797882
918.868164	-16.799004
917.714844	-84.924599
916.561523	49.270252
915.407227	-154.744171
914.252930	-74.751389
913.098633	-167.121140
911.944336	-252.484894
910.789063	-798.137695
909.633789	-43.906685
908.478516	-230.818115
907.322266	477.880188
906.166016	-114.432556
905.009766	199.951797
903.853516	-219.590759
902.696289	137.969528
901.539063	-163.359818
900.381836	144.480728
899.223633	133.212494
898.065430	-9.149610
896.907227	156.297531
895.749023	-343.074249
894.589844	317.741852
893.430664	-160.864853
892.271484	194.739075
891.112305	-39.398861
889.952148	180.689270
888.791992	244.950897
887.630859	209.939987
886.470703	630.979858
885.309570	277.888977
884.148438	346.938446
882.986328	140.858276
881.825195	-164.267212
880.663086	473.201172
879.500000	-43.583679
878.337891	163.290237
877.174805	-71.436012
876.011719	212.051102
874.847656	382.868500
873.684570	938.626892
872.520508	528.602905
871.355469	386.597595
870.191406	246.944107
869.026367	199.618408
867.861328	338.980469
866.695313	327.690338
865.530273	745.713684
864.364258	386.093018
863.197266	446.758301
862.031250	581.526611
860.864258	666.846802
859.697266	837.441956
858.530273	1416.433472
857.362305	599.492920
856.194336	893.370972
855.026367	1178.130127
853.857422	942.547729
852.688477	1092.639893
851.519531	574.769958
850.350586	910.813293
849.180664	1076.426025
848.010742	1056.046265
846.840820	760.236633
845.670898	598.845154
844.500000	625.488892
843.329102	535.727112
842.157227	595.837036
840.986328	403.152069
839.814453	320.066071
838.642578	420.259674
837.469727	417.549042
836.296875	278.482178
835.124023	606.270508
833.951172	426.891174
832.777344	548.937622
831.603516	865.047974
830.429688	605.164368
829.255859	936.560913
828.081055	587.393494
826.906250	345.339661
825.731445	832.365234
824.555664	431.922729
823.379883	334.643311
822.204102	720.770203
821.027344	583.169861
819.851563	64.725754
818.674805	316.736267
817.497070	-312.910889
816.320313	156.922211
815.142578	223.729004
813.963867	-274.575348
812.786133	-241.301300
811.607422	-341.557434
810.428711	13.749957
809.250000	-257.885223
808.070313	-94.088982
806.890625	-503.544434
805.710938	317.246399
804.531250	9.726964
803.350586	44.021042
802.169922	-265.791992
800.988281	-491.299286
799.807617	-379.722198
798.625977	59.829140
797.444336	13.524736
796.261719	142.183502
795.079102	-203.563171
793.896484	245.998398
792.713867	181.359329
791.530273	393.377472
790.346680	881.853027
789.163086	847.621155
787.979492	215.817871
786.794922	491.140747
785.610352	613.570618
784.425781	618.591431
783.240234	798.080383
782.054688	608.245483
780.869141	1072.360229
779.682617	866.758484
778.496094	950.403198
777.309570	384.700714
776.123047	914.003052
774.935547	496.112915
773.748047	129.009598
772.560547	306.775879
771.373047	325.506256
770.184570	198.550354
768.996094	474.888397
767.806641	191.162949
766.618164	447.229126
765.428711	20.156097
764.239258	542.304016
763.048828	423.342682
761.858398	1140.750000
760.667969	592.269958
759.477539	413.529602
758.286133	538.280762
757.094727	651.830444
755.903320	635.469971
754.710938	555.232605
753.518555	604.550903
752.326172	568.033081
751.133789	511.627289
749.940430	531.980042
748.747070	455.595276
747.553711	833.491760
746.359375	572.491882
745.166016	414.624969
743.970703	530.886658
742.776367	111.921410
741.581055	144.679291
740.385742	161.982086
739.190430	490.353394
737.994141	413.162750
736.797852	232.974716
735.601563	201.699951
734.405273	411.182831
733.208008	-29.585819
732.010742	-52.251617
730.813477	375.705902
729.615234	138.473129
728.416992	216.190048
727.218750	385.639191
726.020508	537.478210
724.821289	-49.391388
723.622070	-4.645449
722.422852	-291.942413
721.222656	364.205383
720.022461	546.286560
718.822266	691.170349
717.621094	423.551697
716.420898	199.703140
715.218750	344.557312
714.017578	105.584641
712.815430	150.146072
711.614258	373.444122
710.411133	306.841583
709.208984	384.105835
708.005859	202.188171
706.802734	216.386642
705.599609	189.274353
704.395508	129.590454
703.191406	228.855621
701.987305	-102.591217
700.782227	429.665222
699.577148	263.766663
698.372070	471.966217
697.166992	-24.018141
695.960938	75.729347
694.754883	-304.556030
693.548828	-132.863266
692.341797	6.313612
691.135742	-249.531555
689.927734	-281.558716
688.720703	-16.132780
687.512695	-260.470917
686.304688	39.864513
685.096680	-269.068695
683.888672	-109.408043
682.679688	178.244064
681.470703	-303.265289
680.260742	-106.276573
679.050781	-229.708740
677.840820	192.812149
676.630859	-226.758057
675.419922	193.865707
674.209961	348.390991
672.998047	-76.679657
671.787109	158.370911
670.575195	45.438850
669.363281	-99.596336
668.151367	71.267342
666.938477	6.803903
665.725586	-119.991058
664.512695	-274.506622
663.299805	-227.835220
662.085938	-70.776749
660.872070	-146.583359
659.658203	-23.516016
658.443359	58.824738
657.228516	124.200981
656.013672	-224.133301
654.797852	-259.384064
653.583008	-173.581360
652.366211	-147.807236
651.150391	-106.621986
649.934570	1.658186
648.717773	-70.637573
647.500000	365.520874
646.283203	153.981094
645.065430	125.801292
643.847656	145.323135
642.629883	244.773697
641.411133	329.489410
640.192383	240.388092
638.973633	299.992401
637.753906	486.708649
636.534180	175.280579
635.314453	268.147400
634.094727	-132.568497
632.874023	182.159454
631.653320	76.399933
630.432617	258.582306
629.211914	18.373625
627.990234	141.104019
626.768555	356.311401
625.545898	157.973633
624.324219	159.372604
623.101563	126.797661
621.877930	-248.247391
620.655273	366.742462
619.431641	20.219883
618.208008	241.481918
616.983398	206.053802
615.759766	-233.583725
614.535156	-597.893555
613.310547	-142.578674
612.084961	32.598270
610.859375	15.455580
609.633789	88.273506
608.408203	-65.317047
607.181641	-24.261499
605.955078	87.382973
604.728516	-159.708786
