# Supplementary material for: Raman spectroscopy accurately differentiates mucosal healing from non-healing and biochemical changes following biological therapy in inflammatory bowel disease
Source: PLoS One. 2021 Jun 2;16(6):e0252210. doi: 10.1371/journal.pone.0252210 (PMC8172032; doi:10.1371/journal.pone.0252210)
Supplement: S8 Dataset — (ZIP) [file pone.0252210.s010.zip › Pre biologic CD/OC021 pre treatment-2 _BL sub and CR removed_99__X_-8299.72__Y_63713.6__Z_-14.7839__Time_1134.txt]

1714.793945	-22.259066
1713.817383	110.329712
1712.840820	295.457153
1711.864258	58.006073
1710.886719	-49.518227
1709.909180	31.813553
1708.931641	130.356506
1707.953125	-27.245018
1706.975586	1.248319
1705.997070	-220.918304
1705.018555	-171.448044
1704.040039	-8.464748
1703.060547	40.420441
1702.081055	-190.556931
1701.101563	74.509315
1700.122070	73.088791
1699.142578	-42.247387
1698.162109	124.140808
1697.181641	-18.526649
1696.201172	-58.579205
1695.220703	129.451523
1694.239258	29.915495
1693.257813	182.393570
1692.276367	509.288574
1691.294922	337.910522
1690.313477	525.104553
1689.331055	384.983215
1688.348633	547.225708
1687.366211	710.302124
1686.383789	506.306702
1685.400391	596.433411
1684.416992	775.324707
1683.433594	877.732788
1682.450195	805.150269
1681.465820	970.399597
1680.482422	950.061279
1679.498047	970.436157
1678.512695	1052.775024
1677.528320	1247.626221
1676.542969	1275.559814
1675.558594	1317.557861
1674.572266	1416.066162
1673.586914	1443.515625
1672.601563	1559.370483
1671.615234	1540.353516
1670.628906	1795.643921
1669.642578	1732.809448
1668.655273	1912.273682
1667.668945	1938.367310
1666.681641	1861.569946
1665.694336	2103.846191
1664.706055	2330.701660
1663.718750	2194.725342
1662.730469	2305.990234
1661.742188	2335.607178
1660.753906	2421.441406
1659.764648	2380.588135
1658.775391	2401.234131
1657.787109	2364.147461
1656.796875	2634.755371
1655.807617	2426.566162
1654.818359	2428.075684
1653.828125	2035.755615
1652.837891	1988.033813
1651.846680	1977.820435
1650.856445	1857.000854
1649.865234	1757.819214
1648.874023	1714.623657
1647.882813	1545.008911
1646.891602	1238.479126
1645.899414	1051.348633
1644.907227	743.195923
1643.915039	773.536865
1642.922852	714.470459
1641.930664	642.585266
1640.937500	623.842529
1639.944336	589.610107
1638.951172	117.870277
1637.957031	540.593323
1636.963867	351.779266
1635.969727	513.902466
1634.975586	420.609955
1633.981445	274.932281
1632.986328	121.671753
1631.991211	92.503105
1630.996094	60.952354
1630.000977	-51.960243
1629.005859	-27.750460
1628.009766	25.598486
1627.013672	-89.238342
1626.017578	-19.728546
1625.021484	-149.911880
1624.024414	-148.420837
1623.028320	29.332298
1622.031250	-76.640114
1621.033203	-51.062511
1620.036133	37.679581
1619.038086	247.308670
1618.041016	105.147957
1617.041992	102.279877
1616.043945	131.007233
1615.045898	233.279434
1614.046875	94.258263
1613.047852	73.391670
1612.048828	78.824951
1611.048828	-70.351837
1610.049805	-140.782791
1609.049805	-19.851900
1608.049805	-29.925421
1607.048828	208.861725
1606.048828	324.491547
1605.047852	193.989960
1604.046875	170.870926
1603.045898	95.425308
1602.044922	56.636471
1601.042969	4.774506
1600.041016	31.374287
1599.039063	-88.483788
1598.037109	-22.721149
1597.034180	48.202171
1596.031250	-61.241894
1595.028320	-186.363098
1594.025391	-201.788467
1593.022461	-201.602905
1592.018555	-253.697769
1591.014648	-16.119862
1590.010742	-128.403915
1589.006836	7.131235
1588.001953	48.613899
1586.997070	173.436523
1585.992188	97.342163
1584.987305	201.041748
1583.982422	343.679962
1582.976563	394.944702
1581.970703	274.135742
1580.964844	184.509384
1579.958984	170.307434
1578.952148	299.163116
1577.945313	289.878021
1576.938477	454.806610
1575.931641	265.693085
1574.924805	474.481934
1573.916992	430.773987
1572.909180	340.129974
1571.901367	189.578644
1570.893555	228.646042
1569.884766	257.135956
1568.876953	72.432159
1567.868164	142.156219
1566.858398	84.437561
1565.849609	135.603729
1564.839844	-72.987152
1563.830078	24.531694
1562.820313	20.641239
1561.810547	89.189735
1560.799805	-96.626114
1559.790039	150.432190
1558.779297	18.729044
1557.767578	6.093032
1556.756836	102.092194
1555.745117	114.947525
1554.733398	207.880905
1553.721680	155.564651
1552.709961	53.877205
1551.697266	63.313271
1550.685547	15.612769
1549.672852	6.523244
1548.659180	87.749107
1547.646484	-185.553207
1546.632813	-63.381199
1545.619141	-75.893181
1544.605469	149.145523
1543.591797	-3.366246
1542.577148	-19.125225
1541.562500	-143.568802
1540.547852	57.172817
1539.533203	14.938277
1538.518555	-203.007919
1537.502930	-88.205894
1536.487305	191.442612
1535.471680	45.153530
1534.456055	-11.034870
1533.439453	40.860241
1532.422852	-0.286342
1531.406250	-62.251530
1530.389648	-78.030914
1529.373047	73.422966
1528.355469	0.512221
1527.337891	146.287872
1526.320313	-99.528572
1525.302734	32.902637
1524.284180	5.504581
1523.265625	52.512981
1522.247070	55.559788
1521.228516	40.390312
1520.208984	94.423195
1519.190430	127.670410
1518.170898	181.240417
1517.151367	327.079529
1516.130859	328.777771
1515.111328	307.167267
1514.090820	172.363998
1513.070313	16.877771
1512.049805	271.931030
1511.028320	213.589752
1510.006836	-34.781017
1508.986328	258.001953
1507.963867	-47.096512
1506.942383	145.167831
1505.919922	34.660419
1504.898438	-157.985489
1503.875977	-35.583786
1502.852539	-108.130791
1501.830078	-22.017473
1500.806641	-217.811508
1499.783203	-165.367188
1498.759766	-72.167496
1497.736328	174.360367
1496.711914	16.353901
1495.687500	-139.196625
1494.663086	-126.058167
1493.638672	40.321709
1492.613281	119.538094
1491.587891	109.110336
1490.563477	323.406067
1489.537109	545.086304
1488.511719	393.636261
1487.485352	551.067810
1486.458984	427.452972
1485.432617	536.024109
1484.406250	583.163147
1483.379883	540.845581
1482.352539	817.250610
1481.325195	858.778137
1480.297852	739.523926
1479.269531	997.460754
1478.241211	939.129639
1477.213867	755.864075
1476.184570	689.711304
1475.156250	974.985840
1474.127930	1153.074341
1473.098633	1211.300781
1472.069336	1187.944946
1471.040039	1360.452759
1470.009766	1698.151611
1468.979492	1966.929199
1467.950195	1724.329102
1466.918945	1987.702026
1465.888672	2065.319824
1464.857422	2333.423096
1463.827148	2509.875977
1462.795898	2551.509766
1461.763672	2382.216064
1460.732422	2830.029785
1459.700195	2792.636230
1458.667969	2874.500000
1457.635742	2981.648926
1456.603516	2893.326416
1455.570313	2886.143066
1454.537109	3294.850342
1453.503906	3153.102539
1452.470703	3239.533447
1451.436523	3219.413330
1450.403320	3338.661133
1449.369141	3695.950928
1448.333984	3584.445557
1447.299805	3472.982422
1446.264648	3498.244873
1445.230469	3353.899902
1444.194336	3530.969727
1443.159180	3229.757080
1442.124023	3012.143799
1441.087891	3014.633789
1440.051758	2974.133545
1439.015625	2650.508057
1437.978516	2711.190918
1436.941406	2645.503174
1435.904297	2130.147949
1434.867188	2057.061279
1433.830078	1943.617432
1432.791992	1769.626343
1431.754883	1408.956055
1430.715820	1474.940674
1429.677734	1122.093140
1428.639648	880.428833
1427.600586	706.981323
1426.561523	591.644104
1425.522461	771.362549
1424.482422	688.896118
1423.443359	760.251770
1422.403320	609.899353
1421.363281	567.978088
1420.322266	521.076721
1419.282227	680.737488
1418.241211	540.816711
1417.200195	597.328979
1416.159180	319.232391
1415.117188	330.607941
1414.076172	435.133942
1413.034180	273.128052
1411.992188	141.440491
1410.949219	-55.476326
1409.907227	-33.575771
1408.864258	68.783646
1407.821289	-37.295429
1406.777344	105.371155
1405.734375	92.420937
1404.690430	109.681572
1403.646484	-43.625641
1402.602539	-78.830299
1401.557617	-16.091656
1400.513672	129.515671
1399.468750	72.039970
1398.423828	-42.958336
1397.377930	57.751476
1396.333008	125.977509
1395.287109	-224.129608
1394.241211	-113.060822
1393.195313	8.102943
1392.148438	1.630941
1391.101563	-32.243675
1390.054688	59.166626
1389.007813	63.094269
1387.960938	-60.428566
1386.913086	31.320955
1385.865234	18.146427
1384.817383	10.120923
1383.769531	49.733490
1382.720703	264.388031
1381.671875	119.321037
1380.623047	-63.002033
1379.574219	4.642080
1378.524414	-104.881348
1377.475586	252.621765
1376.425781	268.191040
1375.375977	238.997360
1374.325195	102.689636
1373.274414	28.953970
1372.224609	-204.163864
1371.172852	56.582764
1370.122070	-68.947823
1369.070313	-296.444580
1368.019531	109.171082
1366.967773	98.781044
1365.915039	130.887802
1364.863281	-135.618698
1363.810547	-30.941620
1362.757813	-25.687937
1361.705078	116.590446
1360.651367	-101.749939
1359.598633	150.269775
1358.544922	79.081657
1357.491211	-41.621529
1356.436523	-261.529633
1355.382813	319.028992
1354.328125	365.338226
1353.273438	170.862396
1352.217773	51.142647
1351.163086	393.484802
1350.107422	470.238403
1349.051758	534.731140
1347.996094	512.532654
1346.939453	701.379944
1345.883789	761.368958
1344.827148	990.121216
1343.769531	946.244690
1342.712891	1306.592896
1341.655273	1191.168091
1340.598633	1284.102295
1339.540039	1634.766602
1338.482422	1269.775879
1337.423828	1427.540039
1336.366211	1206.691406
1335.307617	1278.146362
1334.248047	1171.596436
1333.189453	1337.397339
1332.129883	1322.755493
1331.070313	1333.029907
1330.010742	1234.706421
1328.950195	1178.619263
1327.890625	1283.364136
1326.830078	1175.770264
1325.768555	1080.747437
1324.708008	1052.626953
1323.646484	1278.994263
1322.585938	1172.213257
1321.523438	1351.916748
1320.461914	1336.805908
1319.400391	1585.827026
1318.337891	1487.164795
1317.275391	1339.404297
1316.211914	1369.373291
1315.149414	1387.182617
1314.085938	1311.514526
1313.022461	1408.501831
1311.958984	1283.940308
1310.894531	1467.416138
1309.831055	1308.765015
1308.766602	1315.264282
1307.701172	1536.020386
1306.636719	1626.448120
1305.571289	1660.421387
1304.505859	1438.772583
1303.440430	1441.127197
1302.375000	1414.142090
1301.308594	1438.935547
1300.242188	1537.587646
1299.175781	1638.809448
1298.109375	1582.950928
1297.041992	1627.941772
1295.975586	1403.013672
1294.908203	1350.142456
1293.839844	1052.045776
1292.772461	1244.909546
1291.704102	937.440796
1290.635742	1076.577271
1289.567383	1134.881714
1288.498047	1033.965820
1287.428711	1011.653748
1286.360352	1131.598755
1285.290039	918.467529
1284.220703	977.413757
1283.150391	1122.163818
1282.080078	912.009888
1281.009766	910.111816
1279.939453	1128.565308
1278.868164	1006.988770
1277.796875	949.175720
1276.725586	1228.969727
1275.654297	1095.575439
1274.582031	1035.682251
1273.509766	1012.583069
1272.437500	1087.332153
1271.365234	1228.106934
1270.291992	1447.071777
1269.218750	1495.130127
1268.145508	1289.394897
1267.072266	1488.977173
1265.999023	1586.085571
1264.924805	1485.648193
1263.850586	1512.169800
1262.776367	1455.862793
1261.701172	1397.227905
1260.625977	1319.205078
1259.550781	1594.633667
1258.475586	1584.976074
1257.400391	1590.014893
1256.324219	1446.577515
1255.248047	1347.101318
1254.171875	1503.318237
1253.094727	1469.715820
1252.018555	1521.348755
1250.941406	1176.520630
1249.864258	1512.858154
1248.786133	1450.350952
1247.708008	1436.541626
1246.630859	1398.486084
1245.551758	1365.359741
1244.473633	1383.308350
1243.394531	1340.577637
1242.316406	1130.356079
1241.236328	1233.444702
1240.157227	1195.746338
1239.077148	1274.579346
1237.998047	1462.579346
1236.917969	1415.250244
1235.836914	1120.622925
1234.756836	1231.031738
1233.675781	1169.316895
1232.594727	1003.444275
1231.512695	1147.788696
1230.431641	1045.004761
1229.349609	1017.356812
1228.267578	987.306580
1227.185547	1158.197266
1226.102539	888.546448
1225.019531	749.679199
1223.936523	697.958313
1222.853516	677.699646
1221.769531	251.217712
1220.686523	559.832214
1219.602539	660.443176
1218.517578	193.140869
1217.433594	378.316406
1216.348633	285.629547
1215.263672	238.845886
1214.178711	303.116425
1213.092773	369.748749
1212.007813	404.951630
1210.921875	871.976440
1209.834961	528.291443
1208.749023	843.084229
1207.662109	675.494629
1206.575195	659.802307
1205.488281	632.024536
1204.400391	756.014771
1203.313477	378.848602
1202.225586	406.410797
1201.136719	359.270325
1200.048828	133.956284
1198.959961	72.350296
1197.871094	44.401443
1196.782227	141.502182
1195.692383	46.088711
1194.603516	68.479752
1193.513672	54.736240
1192.423828	-26.367172
1191.333008	-45.023346
1190.242188	-263.145935
1189.151367	8.747503
1188.060547	-67.755981
1186.969727	-134.698273
1185.877930	-129.678680
1184.786133	-81.545967
1183.694336	-170.273544
1182.601563	28.798922
1181.509766	11.862156
1180.416992	33.208256
1179.323242	-72.589439
1178.230469	44.447468
1177.136719	-142.952789
1176.042969	239.757401
1174.949219	150.400726
1173.854492	104.085388
1172.760742	289.895264
1171.666016	238.583298
1170.570313	261.369568
1169.475586	-12.596020
1168.379883	14.811159
1167.284180	56.448231
1166.188477	195.974136
1165.091797	93.929199
1163.996094	202.102173
1162.899414	37.767296
1161.801758	93.133141
1160.705078	208.060455
1159.607422	318.045624
1158.509766	668.938049
1157.412109	275.023956
1156.313477	408.427124
1155.215820	620.364929
1154.117188	498.228546
1153.017578	542.917175
1151.918945	403.926392
1150.819336	272.024658
1149.719727	344.959015
1148.620117	74.726852
1147.519531	192.671234
1146.418945	72.344276
1145.318359	123.335350
1144.217773	-173.282745
1143.116211	-53.513973
1142.014648	-31.455956
1140.913086	-83.260399
1139.811523	-18.661955
1138.708984	74.301956
1137.606445	12.615347
1136.503906	-6.402608
1135.401367	-61.174877
1134.297852	92.948349
1133.194336	189.883331
1132.090820	260.532410
1130.987305	577.853699
1129.882813	781.000549
1128.778320	910.384033
1127.673828	1215.091187
1126.569336	917.233643
1125.463867	1027.141235
1124.358398	1098.945435
1123.252930	857.798767
1122.146484	737.450989
1121.041016	697.566040
1119.934570	712.029419
1118.828125	624.559204
1117.720703	598.537598
1116.613281	600.796265
1115.505859	397.100464
1114.398438	586.014343
1113.291016	668.301331
1112.182617	398.149933
1111.074219	567.647400
1109.964844	647.137390
1108.856445	613.070862
1107.747070	777.307983
1106.637695	931.902466
1105.528320	883.261597
1104.417969	938.378113
1103.307617	1137.307983
1102.197266	1144.919678
1101.086914	1503.882324
1099.975586	1423.912842
1098.864258	1362.730225
1097.752930	1508.900024
1096.641602	1362.661865
1095.529297	1437.851807
1094.416992	1395.118896
1093.304688	1243.964355
1092.191406	1361.185303
1091.079102	1650.096436
1089.965820	1425.712158
1088.852539	1502.503906
1087.738281	1315.684692
1086.624023	1415.779053
1085.509766	1177.142456
1084.395508	1479.196411
1083.280273	1412.026367
1082.166016	1173.277222
1081.050781	1096.629761
1079.934570	1198.416016
1078.819336	1055.878540
1077.703125	1359.344727
1076.586914	1249.520142
1075.469727	1029.372681
1074.353516	1229.175293
1073.236328	882.328918
1072.119141	784.119629
1071.000977	805.433289
1069.882813	824.323669
1068.765625	815.028320
1067.646484	758.798279
1066.528320	929.726685
1065.409180	950.643799
1064.290039	723.339905
1063.170898	1092.915039
1062.050781	643.262878
1060.930664	626.562622
1059.810547	626.191711
1058.690430	911.050903
1057.569336	651.014282
1056.449219	683.223816
1055.327148	881.265442
1054.206055	675.024902
1053.083984	777.142395
1051.961914	974.918701
1050.839844	630.948242
1049.717773	833.276489
1048.594727	657.447327
1047.471680	649.648560
1046.348633	877.410095
1045.224609	547.715332
1044.101563	444.310394
1042.976563	378.212555
1041.852539	547.501648
1040.728516	681.758728
1039.603516	396.686066
1038.478516	468.026245
1037.352539	583.557617
1036.227539	503.532379
1035.101563	474.737000
1033.974609	552.971130
1032.848633	600.953613
1031.721680	490.789429
1030.594727	787.547485
1029.467773	498.454987
1028.340820	499.991364
1027.212891	369.120728
1026.084961	275.499725
1024.956055	135.500778
1023.828125	406.539642
1022.699219	-257.920807
1021.570313	-149.290451
1020.440430	-126.517044
1019.311523	98.096123
1018.181641	-203.759247
1017.050781	-192.445496
1015.920898	-183.395157
1014.790039	217.325958
1013.659180	372.340820
1012.528320	302.669708
1011.396484	554.968811
1010.265625	439.115570
1009.132813	554.831116
1008.000977	587.266846
1006.868164	989.922180
1005.736328	1362.406372
1004.602539	2081.652344
1003.469727	2925.498047
1002.335938	3017.824219
1001.202148	2615.675049
1000.068359	1765.603882
998.933594	955.281128
997.799805	570.340210
996.665039	291.871735
995.529297	94.411674
994.394531	487.905334
993.258789	286.090240
992.123047	125.995872
990.986328	143.642899
989.849609	138.341812
988.712891	135.466049
987.576172	201.842163
986.439453	-100.306839
985.301758	17.004957
984.164063	115.968239
983.025391	-3.706283
981.887695	-58.737988
980.749023	137.206451
979.610352	-30.300064
978.470703	69.213318
977.332031	26.254631
976.192383	-113.107582
975.051758	133.879044
973.912109	162.596680
972.771484	104.145798
971.630859	181.385300
970.490234	-16.813831
969.348633	102.043419
968.207031	108.536171
967.065430	69.291130
965.923828	252.757248
964.781250	126.656502
963.638672	39.762592
962.496094	14.971601
961.352539	194.343719
960.208984	339.429413
959.065430	379.234039
957.921875	435.223755
956.777344	319.619354
955.632813	174.482269
954.488281	315.688690
953.343750	445.562103
952.198242	200.368591
951.052734	360.299622
949.907227	293.959747
948.760742	225.545090
947.614258	180.201584
946.467773	187.617599
945.321289	277.459991
944.173828	196.147919
943.026367	553.474976
941.878906	566.109741
940.730469	426.008820
939.582031	372.873383
938.433594	627.922668
937.285156	408.653107
936.135742	419.976959
934.987305	515.832825
933.836914	393.042786
932.687500	575.832092
931.537109	309.956970
930.386719	390.579620
929.236328	302.862152
928.084961	-5.430942
926.934570	-170.006287
925.783203	109.385811
924.630859	-0.152788
923.478516	131.628632
922.327148	13.429270
921.173828	-99.972893
920.021484	-35.858593
918.868164	-46.562469
917.714844	97.401405
916.561523	189.255066
915.407227	-234.149963
914.252930	-139.605759
913.098633	20.898586
911.944336	-172.434677
910.789063	-102.351242
909.633789	-116.021072
908.478516	-238.329971
907.322266	-63.443295
906.166016	-196.660538
905.009766	-44.152863
903.853516	-86.337578
902.696289	-162.283936
901.539063	-267.448578
900.381836	48.639690
899.223633	59.253666
898.065430	92.664604
896.907227	78.734131
895.749023	157.700775
894.589844	153.157990
893.430664	99.057861
892.271484	88.089890
891.112305	-22.113083
889.952148	-82.402588
888.791992	-117.657440
887.630859	61.751469
886.470703	78.713982
885.309570	-80.183411
884.148438	-17.753860
882.986328	-45.416817
881.825195	96.204605
880.663086	183.807083
879.500000	197.140457
878.337891	170.043594
877.174805	206.190308
876.011719	150.109924
874.847656	245.072952
873.684570	310.852661
872.520508	288.957581
871.355469	327.967224
870.191406	97.113091
869.026367	149.892456
867.861328	128.564026
866.695313	282.720917
865.530273	126.748009
864.364258	415.879486
863.197266	359.030426
862.031250	122.629936
860.864258	265.928284
859.697266	402.523041
858.530273	442.641418
857.362305	420.015564
856.194336	621.818909
855.026367	935.753113
853.857422	751.851318
852.688477	507.589264
851.519531	646.762390
850.350586	577.560486
849.180664	461.428864
848.010742	524.583252
846.840820	502.686096
845.670898	505.481873
844.500000	309.158081
843.329102	318.826660
842.157227	120.513115
840.986328	508.264923
839.814453	218.415985
838.642578	366.867065
837.469727	200.180832
836.296875	127.445465
835.124023	112.846680
833.951172	384.128815
832.777344	43.553741
831.603516	243.338486
830.429688	440.809357
829.255859	430.698975
828.081055	433.991913
826.906250	359.231293
825.731445	190.860657
824.555664	78.298157
823.379883	199.766647
822.204102	174.117935
821.027344	295.483002
819.851563	122.809502
818.674805	25.898314
817.497070	-66.536491
816.320313	152.573059
815.142578	75.655647
813.963867	-85.777718
812.786133	-113.763290
811.607422	-232.926224
810.428711	-147.596863
809.250000	-84.584305
808.070313	-74.969589
806.890625	-198.685349
805.710938	-135.879456
804.531250	-55.411606
803.350586	-48.287716
802.169922	-10.175404
800.988281	-371.473206
799.807617	-45.129776
798.625977	-155.845291
797.444336	-87.028107
796.261719	-75.949883
795.079102	21.447115
793.896484	154.147385
792.713867	173.733139
791.530273	275.142609
790.346680	183.806168
789.163086	344.712494
787.979492	556.324951
786.794922	617.306213
785.610352	335.339386
784.425781	577.424072
783.240234	253.371429
782.054688	694.037781
780.869141	608.498352
779.682617	540.554382
778.496094	503.432922
777.309570	523.610779
776.123047	397.953491
774.935547	137.608002
773.748047	148.641983
772.560547	289.683014
771.373047	139.411530
770.184570	125.780991
768.996094	140.674423
767.806641	201.706406
766.618164	242.733887
765.428711	369.514404
764.239258	145.933838
763.048828	267.994415
761.858398	383.250488
760.667969	172.605087
759.477539	410.750519
758.286133	364.890198
757.094727	382.680939
755.903320	589.402344
754.710938	433.199158
753.518555	540.635254
752.326172	388.626312
751.133789	352.963104
749.940430	402.824707
748.747070	366.897003
747.553711	357.187042
746.359375	184.955948
745.166016	460.232208
743.970703	379.913757
742.776367	588.959473
741.581055	407.531860
740.385742	258.936798
739.190430	318.464447
737.994141	211.335175
736.797852	281.549835
735.601563	-7.521790
734.405273	312.051636
733.208008	127.938850
732.010742	361.759918
730.813477	332.829407
729.615234	426.293793
728.416992	502.115601
727.218750	451.000488
726.020508	557.183594
724.821289	680.707031
723.622070	734.172913
722.422852	204.354843
721.222656	227.172180
720.022461	324.127075
718.822266	259.449585
717.621094	528.600281
716.420898	297.971680
715.218750	307.316345
714.017578	669.855469
712.815430	269.153320
711.614258	260.913910
710.411133	78.319405
709.208984	-27.974386
708.005859	94.448586
706.802734	1.218382
705.599609	49.522476
704.395508	128.265793
703.191406	193.912781
701.987305	-47.210110
700.782227	131.558212
699.577148	-63.748138
698.372070	178.021774
697.166992	-132.347244
695.960938	-75.308861
694.754883	-39.980080
693.548828	-174.029968
692.341797	15.580328
691.135742	20.635403
689.927734	-126.167793
688.720703	-42.818985
687.512695	-141.653046
686.304688	-36.476330
685.096680	-52.680218
683.888672	9.270694
682.679688	-130.256729
681.470703	-9.578847
680.260742	-57.803173
679.050781	-168.680817
677.840820	136.378342
676.630859	56.103035
675.419922	-114.879524
674.209961	209.893661
672.998047	106.353035
671.787109	288.525299
670.575195	219.971832
669.363281	80.299576
668.151367	232.666519
666.938477	78.334175
665.725586	129.514221
664.512695	254.320313
663.299805	-9.383973
662.085938	156.870071
660.872070	-147.227676
659.658203	138.136993
658.443359	151.800049
657.228516	-138.400375
656.013672	-102.605766
654.797852	116.682854
653.583008	43.010021
652.366211	96.788124
651.150391	-256.352905
649.934570	-25.369068
648.717773	-15.993204
647.500000	66.868179
646.283203	-17.908001
645.065430	248.402313
643.847656	357.835663
642.629883	439.553619
641.411133	130.177841
640.192383	8.279053
638.973633	45.784981
637.753906	10.519730
636.534180	-75.993179
635.314453	-20.410568
634.094727	-28.981636
632.874023	-5.044732
631.653320	57.805153
630.432617	-42.177189
629.211914	-19.545242
627.990234	18.375521
626.768555	-63.538933
625.545898	54.243240
624.324219	-9.976063
623.101563	133.956268
621.877930	468.751251
620.655273	563.709045
619.431641	386.888397
618.208008	394.476379
616.983398	231.028214
615.759766	335.319366
614.535156	206.533890
613.310547	69.398949
612.084961	-189.425598
610.859375	-84.552986
609.633789	-52.312355
608.408203	5.630986
607.181641	266.586548
605.955078	241.214157
604.728516	121.888474
