# Supplementary material for: Raman spectroscopy accurately differentiates mucosal healing from non-healing and biochemical changes following biological therapy in inflammatory bowel disease
Source: PLoS One. 2021 Jun 2;16(6):e0252210. doi: 10.1371/journal.pone.0252210 (PMC8172032; doi:10.1371/journal.pone.0252210)
Supplement: S8 Dataset — (ZIP) [file pone.0252210.s010.zip › Pre biologic CD/OC021 pre treatment-2 _BL sub and CR removed_36__X_-8296.72__Y_63707.6__Z_-13.8181__Time_413.txt]

1714.793945	250.074951
1713.817383	231.055466
1712.840820	100.093468
1711.864258	98.891029
1710.886719	-43.481701
1709.909180	-77.590561
1708.931641	-129.459488
1707.953125	-3.555674
1706.975586	-184.705719
1705.997070	-172.039215
1705.018555	-67.371338
1704.040039	153.321716
1703.060547	267.786682
1702.081055	102.237473
1701.101563	-113.096214
1700.122070	55.054123
1699.142578	-104.782654
1698.162109	6.337687
1697.181641	24.816755
1696.201172	193.853378
1695.220703	443.886322
1694.239258	323.463989
1693.257813	409.615753
1692.276367	526.009094
1691.294922	485.794525
1690.313477	321.090179
1689.331055	576.140137
1688.348633	645.266663
1687.366211	901.894897
1686.383789	916.683899
1685.400391	948.283752
1684.416992	900.784851
1683.433594	1045.966797
1682.450195	1024.121826
1681.465820	1114.922119
1680.482422	1190.560181
1679.498047	1144.503906
1678.512695	1530.336304
1677.528320	1480.494629
1676.542969	1399.507690
1675.558594	1726.233032
1674.572266	1564.310913
1673.586914	1852.463257
1672.601563	1705.392212
1671.615234	1848.698242
1670.628906	1926.249268
1669.642578	2134.609375
1668.655273	2176.273438
1667.668945	2542.489502
1666.681641	2508.444824
1665.694336	2743.073242
1664.706055	2283.195557
1663.718750	2619.851807
1662.730469	2606.954590
1661.742188	2546.968018
1660.753906	2614.838867
1659.764648	2638.211914
1658.775391	2863.507813
1657.787109	2816.480957
1656.796875	3042.762451
1655.807617	2885.620850
1654.818359	2218.233398
1653.828125	2628.718994
1652.837891	2153.213135
1651.846680	2358.220215
1650.856445	2084.975830
1649.865234	1886.356201
1648.874023	1828.397949
1647.882813	1411.499146
1646.891602	1579.173340
1645.899414	1229.433960
1644.907227	1184.000610
1643.915039	896.076599
1642.922852	862.117065
1641.930664	865.514526
1640.937500	716.236572
1639.944336	712.493530
1638.951172	616.796326
1637.957031	785.183960
1636.963867	389.643158
1635.969727	503.316589
1634.975586	448.597595
1633.981445	-0.999569
1632.986328	274.273010
1631.991211	4.562881
1630.996094	-54.119461
1630.000977	82.282516
1629.005859	76.757072
1628.009766	0.425889
1627.013672	66.414040
1626.017578	95.771568
1625.021484	51.698982
1624.024414	-94.687668
1623.028320	163.950455
1622.031250	238.705704
1621.033203	16.718987
1620.036133	107.562729
1619.038086	256.285675
1618.041016	218.677704
1617.041992	-23.532516
1616.043945	285.599609
1615.045898	-3.511109
1614.046875	318.809479
1613.047852	129.671722
1612.048828	260.591034
1611.048828	-93.446320
1610.049805	255.143585
1609.049805	100.532913
1608.049805	61.309731
1607.048828	121.672882
1606.048828	74.681969
1605.047852	140.310760
1604.046875	428.415222
1603.045898	104.043045
1602.044922	-13.494207
1601.042969	7.648628
1600.041016	-65.380074
1599.039063	42.012848
1598.037109	-104.235565
1597.034180	-57.058060
1596.031250	-344.401398
1595.028320	-156.215836
1594.025391	0.488921
1593.022461	-130.174622
1592.018555	-143.372253
1591.014648	-86.167999
1590.010742	-128.234116
1589.006836	-212.114807
1588.001953	-155.201248
1586.997070	-161.001968
1585.992188	-88.687714
1584.987305	168.560150
1583.982422	76.353378
1582.976563	416.589966
1581.970703	407.475433
1580.964844	83.088707
1579.958984	146.686630
1578.952148	309.038269
1577.945313	356.648010
1576.938477	-43.499371
1575.931641	323.860260
1574.924805	311.137726
1573.916992	485.489685
1572.909180	386.596710
1571.901367	175.796768
1570.893555	229.994293
1569.884766	229.416138
1568.876953	7.849746
1567.868164	178.359863
1566.858398	135.674149
1565.849609	48.683109
1564.839844	-25.497494
1563.830078	16.925011
1562.820313	-47.246433
1561.810547	36.250233
1560.799805	10.575807
1559.790039	-108.630051
1558.779297	-10.266855
1557.767578	-150.597107
1556.756836	133.849564
1555.745117	57.869019
1554.733398	181.120102
1553.721680	-48.060905
1552.709961	38.463127
1551.697266	-53.876339
1550.685547	50.267368
1549.672852	-3.689695
1548.659180	63.702908
1547.646484	120.497597
1546.632813	-3.960871
1545.619141	135.060608
1544.605469	108.384659
1543.591797	104.737328
1542.577148	-100.651146
1541.562500	-161.560013
1540.547852	-80.663300
1539.533203	-245.293121
1538.518555	44.172573
1537.502930	-149.290482
1536.487305	-22.997002
1535.471680	2.405835
1534.456055	19.820778
1533.439453	78.229874
1532.422852	40.998386
1531.406250	70.550835
1530.389648	66.356728
1529.373047	20.709904
1528.355469	265.866180
1527.337891	75.511696
1526.320313	240.273590
1525.302734	219.412811
1524.284180	82.514740
1523.265625	66.363426
1522.247070	83.428108
1521.228516	38.535519
1520.208984	-117.137718
1519.190430	115.199509
1518.170898	-135.965469
1517.151367	62.409973
1516.130859	88.346687
1515.111328	316.969757
1514.090820	198.606949
1513.070313	8.194598
1512.049805	277.092316
1511.028320	165.854492
1510.006836	-25.079821
1508.986328	99.381668
1507.963867	38.904381
1506.942383	-234.541290
1505.919922	112.259476
1504.898438	-194.800034
1503.875977	23.335186
1502.852539	-104.673462
1501.830078	-153.401199
1500.806641	-20.505796
1499.783203	7.182768
1498.759766	-29.312052
1497.736328	38.950230
1496.711914	-77.223793
1495.687500	11.115076
1494.663086	-31.182367
1493.638672	92.567703
1492.613281	-157.141068
1491.587891	-13.315682
1490.563477	350.057922
1489.537109	153.608887
1488.511719	347.892487
1487.485352	363.175262
1486.458984	577.442322
1485.432617	490.282990
1484.406250	443.853119
1483.379883	535.085938
1482.352539	335.326660
1481.325195	964.379517
1480.297852	749.062500
1479.269531	729.988281
1478.241211	822.943787
1477.213867	928.509583
1476.184570	944.710876
1475.156250	1090.719238
1474.127930	1099.051392
1473.098633	1323.663208
1472.069336	1629.537842
1471.040039	1662.889893
1470.009766	1937.825439
1468.979492	2037.038940
1467.950195	1904.716797
1466.918945	2227.470459
1465.888672	2572.915283
1464.857422	2503.838867
1463.827148	2643.113281
1462.795898	2855.919434
1461.763672	2839.955811
1460.732422	2874.755127
1459.700195	2891.692627
1458.667969	3096.412842
1457.635742	3252.784668
1456.603516	3279.649414
1455.570313	3511.917725
1454.537109	3317.975830
1453.503906	3192.550293
1452.470703	3733.886963
1451.436523	3927.712646
1450.403320	3566.508789
1449.369141	3861.596436
1448.333984	3969.084229
1447.299805	3820.773193
1446.264648	3983.918457
1445.230469	3709.100342
1444.194336	3687.435791
1443.159180	3526.648682
1442.124023	3244.516602
1441.087891	3339.343994
1440.051758	3269.788574
1439.015625	2914.613770
1437.978516	2733.995361
1436.941406	2823.871826
1435.904297	2777.315430
1434.867188	2538.847168
1433.830078	2252.540771
1432.791992	2026.972412
1431.754883	1665.259766
1430.715820	1505.607178
1429.677734	1336.008545
1428.639648	1111.039917
1427.600586	848.375366
1426.561523	785.093689
1425.522461	800.061279
1424.482422	731.891846
1423.443359	883.088440
1422.403320	782.330200
1421.363281	797.566406
1420.322266	457.768433
1419.282227	543.737244
1418.241211	589.461182
1417.200195	466.635132
1416.159180	492.416321
1415.117188	231.475555
1414.076172	242.405624
1413.034180	399.260193
1411.992188	282.122101
1410.949219	338.557007
1409.907227	163.910507
1408.864258	486.893311
1407.821289	83.919640
1406.777344	103.125771
1405.734375	255.543716
1404.690430	-31.298653
1403.646484	86.180222
1402.602539	45.660431
1401.557617	47.919308
1400.513672	-97.647438
1399.468750	92.985268
1398.423828	65.564095
1397.377930	63.341373
1396.333008	101.381424
1395.287109	-100.988960
1394.241211	-107.740639
1393.195313	-11.658805
1392.148438	82.013290
1391.101563	-34.477066
1390.054688	29.440271
1389.007813	-64.150925
1387.960938	-49.969681
1386.913086	164.442459
1385.865234	-166.203384
1384.817383	-229.034592
1383.769531	140.749146
1382.720703	-266.660828
1381.671875	163.256271
1380.623047	365.851410
1379.574219	99.026230
1378.524414	-2.734466
1377.475586	55.505901
1376.425781	198.739166
1375.375977	194.871536
1374.325195	176.202744
1373.274414	35.507641
1372.224609	-112.408371
1371.172852	136.292191
1370.122070	-100.960854
1369.070313	18.416288
1368.019531	-260.692291
1366.967773	15.969735
1365.915039	103.415207
1364.863281	116.331680
1363.810547	-261.408386
1362.757813	-330.182770
1361.705078	66.563553
1360.651367	239.423035
1359.598633	133.848724
1358.544922	210.023254
1357.491211	298.788330
1356.436523	211.217377
1355.382813	253.113312
1354.328125	218.152237
1353.273438	312.563599
1352.217773	734.929138
1351.163086	514.249390
1350.107422	658.752441
1349.051758	540.311340
1347.996094	1047.400391
1346.939453	1155.051392
1345.883789	893.307495
1344.827148	1063.322388
1343.769531	1496.232788
1342.712891	1168.229248
1341.655273	1343.595215
1340.598633	1667.737061
1339.540039	1744.212402
1338.482422	1657.405640
1337.423828	1422.263672
1336.366211	1751.808472
1335.307617	1643.339111
1334.248047	1334.679443
1333.189453	1194.562988
1332.129883	1485.030029
1331.070313	1263.705688
1330.010742	1430.791748
1328.950195	1242.064697
1327.890625	1446.515625
1326.830078	1678.225586
1325.768555	1457.994629
1324.708008	1361.517944
1323.646484	1554.123535
1322.585938	1292.638672
1321.523438	1339.916260
1320.461914	1463.838867
1319.400391	1726.025146
1318.337891	1655.313110
1317.275391	1271.652832
1316.211914	1667.328125
1315.149414	1599.644165
1314.085938	1936.269165
1313.022461	1610.203613
1311.958984	1547.990479
1310.894531	1990.777466
1309.831055	1505.364014
1308.766602	1842.441284
1307.701172	1778.394653
1306.636719	1795.725830
1305.571289	1621.328125
1304.505859	1698.008667
1303.440430	1725.626953
1302.375000	1922.997437
1301.308594	2019.659058
1300.242188	1833.846313
1299.175781	1837.414429
1298.109375	1529.197266
1297.041992	1702.536987
1295.975586	1851.389526
1294.908203	1713.130615
1293.839844	1584.873779
1292.772461	1577.023193
1291.704102	1476.088257
1290.635742	1566.606812
1289.567383	1537.066772
1288.498047	1358.129272
1287.428711	1230.851440
1286.360352	1417.373413
1285.290039	1398.151245
1284.220703	1489.259277
1283.150391	1134.788696
1282.080078	1253.053589
1281.009766	1293.049561
1279.939453	929.377380
1278.868164	1123.750122
1277.796875	1320.578735
1276.725586	1426.937134
1275.654297	1435.545288
1274.582031	1542.008789
1273.509766	1391.916382
1272.437500	1527.829590
1271.365234	1820.097778
1270.291992	1772.855835
1269.218750	1838.022095
1268.145508	1808.031616
1267.072266	1670.740967
1265.999023	1989.860352
1264.924805	1811.249878
1263.850586	2054.718262
1262.776367	1917.748901
1261.701172	1722.385742
1260.625977	1600.284790
1259.550781	2026.568359
1258.475586	2006.878296
1257.400391	1880.071289
1256.324219	1862.949097
1255.248047	1626.755493
1254.171875	1879.962402
1253.094727	2060.086426
1252.018555	1850.877319
1250.941406	1911.800781
1249.864258	2167.281982
1248.786133	1693.246094
1247.708008	2019.208008
1246.630859	1948.897217
1245.551758	1723.124146
1244.473633	1711.245117
1243.394531	1648.380615
1242.316406	1762.812988
1241.236328	1760.672974
1240.157227	1741.547241
1239.077148	1511.318359
1237.998047	1645.100464
1236.917969	1606.608154
1235.836914	1636.026367
1234.756836	1764.826782
1233.675781	1651.165405
1232.594727	1396.984985
1231.512695	1116.249634
1230.431641	1487.224487
1229.349609	1422.092529
1228.267578	1206.847534
1227.185547	1073.977051
1226.102539	803.185852
1225.019531	784.127686
1223.936523	883.579407
1222.853516	784.630432
1221.769531	673.596680
1220.686523	722.124451
1219.602539	700.498230
1218.517578	647.422791
1217.433594	620.898010
1216.348633	756.161560
1215.263672	700.545349
1214.178711	591.785522
1213.092773	830.594238
1212.007813	774.827576
1210.921875	868.609558
1209.834961	846.506226
1208.749023	870.166992
1207.662109	1048.055420
1206.575195	938.945557
1205.488281	984.052124
1204.400391	648.372253
1203.313477	351.310089
1202.225586	704.561096
1201.136719	563.968933
1200.048828	353.549500
1198.959961	220.154205
1197.871094	399.542145
1196.782227	453.668579
1195.692383	132.479630
1194.603516	63.827988
1193.513672	276.388733
1192.423828	438.288666
1191.333008	249.180679
1190.242188	-153.757385
1189.151367	-117.062187
1188.060547	-13.244946
1186.969727	-173.668411
1185.877930	150.738007
1184.786133	-19.458561
1183.694336	287.762054
1182.601563	-45.715279
1181.509766	126.863144
1180.416992	280.069153
1179.323242	190.989166
1178.230469	343.889282
1177.136719	405.555695
1176.042969	474.267548
1174.949219	506.908539
1173.854492	491.527161
1172.760742	514.339966
1171.666016	304.870575
1170.570313	100.154968
1169.475586	292.527557
1168.379883	39.831886
1167.284180	167.322739
1166.188477	46.007275
1165.091797	455.218628
1163.996094	312.140106
1162.899414	345.784302
1161.801758	95.052727
1160.705078	515.322815
1159.607422	438.694611
1158.509766	691.357605
1157.412109	888.895508
1156.313477	592.353760
1155.215820	560.583862
1154.117188	545.388000
1153.017578	308.335876
1151.918945	290.561066
1150.819336	241.679642
1149.719727	359.468384
1148.620117	360.355011
1147.519531	91.999725
1146.418945	28.396549
1145.318359	145.600311
1144.217773	-65.797020
1143.116211	-248.684357
1142.014648	-34.360016
1140.913086	-134.192841
1139.811523	-129.489120
1138.708984	22.461588
1137.606445	-110.982193
1136.503906	54.894867
1135.401367	154.054214
1134.297852	272.032196
1133.194336	475.312988
1132.090820	367.387421
1130.987305	582.168335
1129.882813	578.416382
1128.778320	904.294006
1127.673828	788.747498
1126.569336	1071.500122
1125.463867	891.707153
1124.358398	1074.507935
1123.252930	979.860657
1122.146484	790.363403
1121.041016	735.848267
1119.934570	778.322998
1118.828125	796.984558
1117.720703	656.929016
1116.613281	630.410156
1115.505859	511.523010
1114.398438	610.184875
1113.291016	772.541687
1112.182617	764.478210
1111.074219	564.852417
1109.964844	842.558777
1108.856445	590.814697
1107.747070	660.315735
1106.637695	876.098267
1105.528320	1013.769287
1104.417969	1125.301147
1103.307617	1206.004028
1102.197266	1397.467285
1101.086914	1293.890137
1099.975586	1270.440063
1098.864258	1383.659790
1097.752930	1312.873657
1096.641602	1795.854980
1095.529297	1390.249512
1094.416992	1474.711914
1093.304688	1674.453247
1092.191406	1631.492310
1091.079102	1466.078613
1089.965820	1538.349365
1088.852539	1424.633667
1087.738281	1611.992920
1086.624023	1389.973389
1085.509766	1271.444214
1084.395508	1498.466187
1083.280273	1299.917480
1082.166016	1341.077881
1081.050781	1274.087769
1079.934570	1207.060791
1078.819336	1236.288940
1077.703125	1098.767944
1076.586914	1292.183105
1075.469727	828.443481
1074.353516	1094.460693
1073.236328	853.702942
1072.119141	746.668213
1071.000977	1038.162109
1069.882813	938.079224
1068.765625	1058.283081
1067.646484	1159.634644
1066.528320	954.104187
1065.409180	1064.745605
1064.290039	625.162659
1063.170898	927.705688
1062.050781	1035.861816
1060.930664	762.623596
1059.810547	915.177368
1058.690430	761.324524
1057.569336	682.333435
1056.449219	708.561951
1055.327148	853.927307
1054.206055	541.341736
1053.083984	754.413818
1051.961914	439.657745
1050.839844	542.943359
1049.717773	769.894470
1048.594727	579.049255
1047.471680	777.910095
1046.348633	867.075439
1045.224609	585.438965
1044.101563	623.363953
1042.976563	402.555603
1041.852539	466.183289
1040.728516	627.662292
1039.603516	581.792664
1038.478516	345.033752
1037.352539	357.521637
1036.227539	407.298889
1035.101563	575.767883
1033.974609	762.806458
1032.848633	738.161987
1031.721680	846.119873
1030.594727	789.018005
1029.467773	694.814148
1028.340820	282.356689
1027.212891	90.854385
1026.084961	115.521805
1024.956055	-47.859821
1023.828125	-34.636044
1022.699219	-169.903229
1021.570313	-207.564362
1020.440430	-166.255936
1019.311523	81.558685
1018.181641	-44.011269
1017.050781	-232.043091
1015.920898	48.323513
1014.790039	312.422852
1013.659180	349.450928
1012.528320	141.040985
1011.396484	548.797363
1010.265625	491.130157
1009.132813	553.937439
1008.000977	670.058289
1006.868164	788.543030
1005.736328	1492.285156
1004.602539	2311.422363
1003.469727	3280.581299
1002.335938	3535.180176
1001.202148	2770.698975
1000.068359	2115.284180
998.933594	1009.888611
997.799805	616.392639
996.665039	604.141174
995.529297	363.513519
994.394531	303.137085
993.258789	0.677853
992.123047	325.880035
990.986328	42.281124
989.849609	33.310593
988.712891	-196.779694
987.576172	190.961273
986.439453	58.002090
985.301758	132.550644
984.164063	-4.634342
983.025391	143.870071
981.887695	73.809006
980.749023	-147.940018
979.610352	49.289185
978.470703	-153.630798
977.332031	-27.448332
976.192383	197.691635
975.051758	80.419846
973.912109	62.188076
972.771484	34.941994
971.630859	458.063293
970.490234	284.119537
969.348633	25.486156
968.207031	182.587204
967.065430	82.788956
965.923828	361.750641
964.781250	257.723114
963.638672	231.891327
962.496094	355.269806
961.352539	329.791382
960.208984	483.241943
959.065430	245.057785
957.921875	314.085266
956.777344	378.683441
955.632813	294.633453
954.488281	284.053009
953.343750	401.809814
952.198242	318.378540
951.052734	27.045351
949.907227	433.462921
948.760742	464.959869
947.614258	327.501312
946.467773	144.601120
945.321289	405.167603
944.173828	222.717300
943.026367	77.081703
941.878906	739.840820
940.730469	640.183411
939.582031	581.838806
938.433594	900.121155
937.285156	595.811462
936.135742	750.153625
934.987305	548.991028
933.836914	564.630615
932.687500	758.184448
931.537109	437.004456
930.386719	605.825989
929.236328	499.250031
928.084961	342.831726
926.934570	355.093384
925.783203	217.364975
924.630859	129.937103
923.478516	247.424637
922.327148	285.461304
921.173828	89.528671
920.021484	271.135254
918.868164	346.051971
917.714844	205.316452
916.561523	94.351303
915.407227	-7.294958
914.252930	181.844376
913.098633	-3.384471
911.944336	-251.879425
910.789063	-273.239990
909.633789	18.546560
908.478516	-238.318237
907.322266	-89.136765
906.166016	-171.010132
905.009766	-41.965481
903.853516	19.229723
902.696289	-66.634705
901.539063	-102.486824
900.381836	-142.686035
899.223633	-12.975451
898.065430	96.470192
896.907227	124.590202
895.749023	116.667595
894.589844	-53.880280
893.430664	182.669586
892.271484	125.477020
891.112305	326.016266
889.952148	153.913971
888.791992	241.730362
887.630859	189.674271
886.470703	496.660614
885.309570	151.476730
884.148438	194.637268
882.986328	332.644318
881.825195	148.237961
880.663086	157.936676
879.500000	402.169708
878.337891	360.215454
877.174805	336.426941
876.011719	227.173264
874.847656	230.679626
873.684570	331.092712
872.520508	208.744598
871.355469	352.089661
870.191406	448.217346
869.026367	483.675018
867.861328	357.309479
866.695313	152.418610
865.530273	316.305908
864.364258	444.253662
863.197266	419.469910
862.031250	516.050659
860.864258	381.391876
859.697266	695.847473
858.530273	653.369446
857.362305	720.933594
856.194336	813.206299
855.026367	972.779968
853.857422	982.111145
852.688477	904.067017
851.519531	821.626831
850.350586	1144.830322
849.180664	822.780457
848.010742	695.768250
846.840820	488.249420
845.670898	739.759766
844.500000	489.880920
843.329102	302.798279
842.157227	26.359091
840.986328	201.818024
839.814453	59.728470
838.642578	4.900682
837.469727	204.887146
836.296875	241.685608
835.124023	434.835846
833.951172	467.104248
832.777344	300.656555
831.603516	545.004333
830.429688	545.978333
829.255859	506.784515
828.081055	226.701996
826.906250	154.129059
825.731445	480.658356
824.555664	298.809296
823.379883	137.076004
822.204102	77.877396
821.027344	161.240662
819.851563	-0.438345
818.674805	247.583267
817.497070	-18.711086
816.320313	-169.214310
815.142578	60.753883
813.963867	-165.397217
812.786133	-26.808197
811.607422	-101.757874
810.428711	-5.581432
809.250000	46.046749
808.070313	-62.355927
806.890625	-141.897781
805.710938	-256.997192
804.531250	-114.584175
803.350586	72.089096
802.169922	-287.270782
800.988281	-167.337875
799.807617	-20.932592
798.625977	34.419487
797.444336	-171.928085
796.261719	-231.973587
795.079102	-179.068283
793.896484	50.950157
792.713867	-31.513699
791.530273	366.475433
790.346680	310.367645
789.163086	477.725952
787.979492	397.089966
786.794922	415.951630
785.610352	372.781128
784.425781	588.231628
783.240234	558.113403
782.054688	620.729187
780.869141	499.822296
779.682617	694.767273
778.496094	776.883179
777.309570	457.001251
776.123047	344.669830
774.935547	349.257751
773.748047	106.617790
772.560547	245.609039
771.373047	27.155128
770.184570	71.081909
768.996094	86.225327
767.806641	436.239380
766.618164	149.224548
765.428711	144.197784
764.239258	130.259476
763.048828	193.286285
761.858398	223.160202
760.667969	175.891647
759.477539	414.561432
758.286133	375.864685
757.094727	409.656708
755.903320	639.005066
754.710938	457.106689
753.518555	499.346954
752.326172	312.973236
751.133789	473.647125
749.940430	403.569702
748.747070	632.021423
747.553711	700.037292
746.359375	425.599640
745.166016	418.858673
743.970703	475.654236
742.776367	295.498291
741.581055	139.463135
740.385742	369.195709
739.190430	351.118378
737.994141	124.844505
736.797852	124.209053
735.601563	123.505730
734.405273	271.606445
733.208008	100.013443
732.010742	493.015350
730.813477	148.496078
729.615234	272.159119
728.416992	500.674408
727.218750	449.195618
726.020508	319.011261
724.821289	564.701904
723.622070	515.305237
722.422852	634.078674
721.222656	436.136169
720.022461	316.851532
718.822266	457.332092
717.621094	536.629395
716.420898	264.632263
715.218750	352.634369
714.017578	386.070709
712.815430	314.845398
711.614258	280.703094
710.411133	386.044891
709.208984	364.985718
708.005859	-89.474434
706.802734	79.062340
705.599609	84.266258
704.395508	56.847527
703.191406	-7.522502
701.987305	213.160416
700.782227	14.008920
699.577148	184.653290
698.372070	13.951250
697.166992	-13.173058
695.960938	31.479033
694.754883	-45.485863
693.548828	-220.087067
692.341797	-251.225479
691.135742	-128.147644
689.927734	-161.312393
688.720703	-257.313599
687.512695	-90.687531
686.304688	149.687271
685.096680	-19.779310
683.888672	27.713158
682.679688	-61.259750
681.470703	-56.915146
680.260742	201.000214
679.050781	-37.076900
677.840820	47.704090
676.630859	-68.771248
675.419922	29.197344
674.209961	-58.855225
672.998047	97.719299
671.787109	40.220276
670.575195	88.832458
669.363281	481.275604
668.151367	-55.698910
666.938477	207.211899
665.725586	308.107605
664.512695	20.320848
663.299805	339.566772
662.085938	60.811718
660.872070	-53.650986
659.658203	144.951462
658.443359	89.035919
657.228516	-139.267746
656.013672	158.800461
654.797852	-45.441067
653.583008	56.583076
652.366211	182.396118
651.150391	118.681427
649.934570	42.189365
648.717773	-210.726318
647.500000	-7.015491
646.283203	52.489120
645.065430	264.845612
643.847656	492.252045
642.629883	347.539368
641.411133	239.531097
640.192383	9.095212
638.973633	133.463165
637.753906	-19.371399
636.534180	122.224922
635.314453	76.919075
634.094727	-189.530914
632.874023	128.102142
631.653320	254.550171
630.432617	-131.950638
629.211914	-39.889484
627.990234	-42.294498
626.768555	-57.634277
625.545898	96.320915
624.324219	198.648788
623.101563	478.675659
621.877930	599.894714
620.655273	605.221313
619.431641	231.321671
618.208008	306.986542
616.983398	194.023560
615.759766	-101.055420
614.535156	-30.429863
613.310547	-75.658569
612.084961	133.277145
610.859375	230.560562
609.633789	58.060585
608.408203	118.138916
607.181641	-123.541985
605.955078	14.597419
604.728516	-35.806049
