# Supplementary material for: Raman spectroscopy accurately differentiates mucosal healing from non-healing and biochemical changes following biological therapy in inflammatory bowel disease
Source: PLoS One. 2021 Jun 2;16(6):e0252210. doi: 10.1371/journal.pone.0252210 (PMC8172032; doi:10.1371/journal.pone.0252210)
Supplement: S8 Dataset — (ZIP) [file pone.0252210.s010.zip › Pre biologic CD/OC017-1 pre treatment_base sub CR removed_52__X_-9971.31__Y_44991.4__Z_235.56__Time_593.txt]

1714.640625	1.070832
1713.664063	214.815018
1712.687500	44.548222
1711.709961	-42.112045
1710.733398	0.384630
1709.755859	35.211857
1708.778320	16.832230
1707.799805	6.878418
1706.821289	-21.428017
1705.843750	-27.896381
1704.864258	-23.304846
1703.885742	-58.474792
1702.907227	21.809889
1701.927734	-76.848656
1700.948242	-44.037941
1699.968750	34.571774
1698.988281	-33.571239
1698.007813	16.270655
1697.028320	79.800056
1696.046875	167.651123
1695.066406	87.513046
1694.084961	-93.765144
1693.104492	-23.656443
1692.123047	25.361425
1691.140625	-5.415492
1690.159180	161.576126
1689.176758	56.678852
1688.194336	42.793396
1687.211914	98.521423
1686.228516	39.861549
1685.246094	146.750870
1684.262695	-9.947207
1683.279297	137.381882
1682.295898	173.037521
1681.311523	182.291046
1680.327148	213.083267
1679.342773	196.193649
1678.358398	296.631653
1677.374023	277.535767
1676.388672	162.913315
1675.403320	349.056885
1674.417969	163.123062
1673.432617	206.076202
1672.446289	230.607742
1671.459961	324.408966
1670.473633	266.958466
1669.487305	252.217270
1668.500977	200.499496
1667.513672	385.232697
1666.526367	365.712341
1665.539063	303.922577
1664.550781	515.556274
1663.563477	390.445740
1662.575195	445.853088
1661.586914	464.279602
1660.598633	538.509094
1659.609375	591.652283
1658.620117	531.002258
1657.631836	595.007690
1656.641602	553.193298
1655.652344	418.874207
1654.662109	435.610138
1653.672852	484.221710
1652.681641	490.595673
1651.691406	433.605438
1650.701172	556.579834
1649.709961	364.980499
1648.718750	427.331573
1647.727539	177.912964
1646.735352	171.780563
1645.744141	244.995758
1644.751953	233.755722
1643.759766	116.991974
1642.766602	158.752594
1641.774414	31.666378
1640.781250	99.973808
1639.788086	155.135559
1638.794922	81.105812
1637.801758	30.910131
1636.807617	167.980637
1635.813477	33.567902
1634.819336	-0.588996
1633.825195	-0.425266
1632.830078	-60.793045
1631.834961	-44.713779
1630.839844	-2.265597
1629.844727	32.310822
1628.849609	-185.731995
1627.853516	-6.338011
1626.857422	-140.025024
1625.861328	-107.930252
1624.865234	31.987843
1623.868164	108.778999
1622.871094	111.970146
1621.874023	12.702807
1620.876953	55.364658
1619.879883	111.158348
1618.881836	30.391994
1617.883789	199.087769
1616.885742	139.360550
1615.887695	27.183199
1614.888672	27.879194
1613.889648	78.419052
1612.890625	115.826057
1611.891602	103.400375
1610.892578	54.278664
1609.892578	125.731880
1608.892578	45.173615
1607.892578	58.952068
1606.892578	59.619102
1605.891602	73.366707
1604.890625	58.298119
1603.889648	17.046862
1602.888672	-118.408768
1601.887695	-10.510349
1600.885742	-30.848486
1599.883789	-111.347496
1598.881836	-0.970822
1597.879883	117.176056
1596.876953	13.102706
1595.874023	8.336215
1594.871094	-77.437767
1593.868164	-9.112165
1592.864258	-162.797974
1591.861328	-104.989456
1590.857422	41.500446
1589.853516	15.666500
1588.848633	78.509552
1587.844727	-77.810936
1586.839844	-17.658319
1585.834961	55.464893
1584.830078	13.823830
1583.824219	-77.358025
1582.819336	-64.320053
1581.813477	-30.492720
1580.807617	68.385513
1579.800781	-20.301264
1578.794922	-7.466269
1577.788086	-2.493784
1576.781250	-7.978908
1575.773438	30.715345
1574.766602	-39.897003
1573.758789	123.511444
1572.750977	-19.989052
1571.743164	-15.316042
1570.735352	-49.677559
1569.726563	248.493942
1568.718750	39.943729
1567.708984	44.387539
1566.700195	85.130768
1565.691406	-55.915684
1564.681641	-61.995903
1563.671875	43.451309
1562.662109	6.111706
1561.652344	101.014336
1560.641602	76.531723
1559.630859	98.671669
1558.620117	110.378342
1557.609375	39.095444
1556.597656	74.013275
1555.586914	132.177124
1554.575195	81.482826
1553.563477	77.361526
1552.550781	-25.189472
1551.539063	14.600256
1550.526367	150.054459
1549.513672	39.623604
1548.500977	167.142242
1547.487305	103.185677
1546.473633	119.347664
1545.459961	104.428650
1544.446289	42.942463
1543.432617	-8.238148
1542.417969	-25.874956
1541.404297	101.070824
1540.389648	23.919670
1539.374023	31.932430
1538.359375	106.995438
1537.343750	-16.723440
1536.328125	-11.450992
1535.312500	120.150528
1534.296875	68.551208
1533.280273	78.792702
1532.263672	143.106979
1531.247070	42.407536
1530.230469	-24.806166
1529.212891	111.455635
1528.196289	100.811890
1527.178711	-46.351612
1526.160156	-13.303544
1525.142578	-3.479820
1524.124023	-24.593498
1523.106445	54.592091
1522.087891	5.083456
1521.068359	4.403492
1520.049805	-19.458385
1519.030273	72.309776
1518.010742	92.033592
1516.991211	70.593544
1515.971680	49.116734
1514.951172	-39.175575
1513.930664	103.621063
1512.910156	17.833961
1511.889648	-29.459553
1510.868164	51.523201
1509.846680	-72.812645
1508.826172	149.141815
1507.803711	88.862457
1506.782227	72.160950
1505.759766	-116.321571
1504.737305	-43.357475
1503.714844	-72.951897
1502.692383	-100.008377
1501.668945	57.307766
1500.646484	55.769325
1499.623047	-32.850601
1498.599609	-57.478928
1497.575195	-164.022263
1496.550781	-42.853271
1495.527344	-21.519276
1494.502930	56.029911
1493.477539	-48.020424
1492.453125	-31.907253
1491.427734	-23.502892
1490.402344	41.083389
1489.376953	-37.441551
1488.350586	52.601433
1487.325195	-64.247032
1486.298828	-58.534283
1485.272461	-93.686356
1484.245117	116.126694
1483.218750	73.253288
1482.191406	163.010681
1481.164063	94.595497
1480.136719	184.269775
1479.108398	205.054306
1478.080078	218.165787
1477.052734	162.462555
1476.023438	198.465683
1474.995117	214.067368
1473.965820	295.848328
1472.937500	229.925797
1471.908203	273.461029
1470.877930	385.668671
1469.848633	296.827209
1468.818359	462.377075
1467.788086	582.069275
1466.757813	422.013916
1465.727539	429.794434
1464.696289	597.675049
1463.665039	623.181274
1462.633789	600.402649
1461.602539	714.782471
1460.570313	732.607910
1459.539063	648.875244
1458.506836	687.006836
1457.473633	699.736328
1456.441406	778.432556
1455.408203	737.865967
1454.375000	689.708435
1453.341797	707.497375
1452.308594	649.229553
1451.274414	841.896851
1450.241211	890.057007
1449.207031	826.724548
1448.171875	763.418396
1447.137695	758.393860
1446.102539	760.967407
1445.067383	738.234070
1444.032227	799.031555
1442.997070	672.579773
1441.960938	667.606934
1440.924805	574.128906
1439.888672	634.941345
1438.852539	624.955078
1437.816406	632.677612
1436.779297	584.811829
1435.742188	420.766510
1434.705078	436.139069
1433.666992	464.140594
1432.629883	474.477783
1431.591797	446.957947
1430.553711	164.575348
1429.514648	212.855591
1428.476563	266.183411
1427.437500	44.598141
1426.398438	87.884979
1425.359375	209.323318
1424.320313	174.463013
1423.280273	179.950882
1422.240234	104.838539
1421.200195	72.600662
1420.159180	219.190720
1419.119141	257.484131
1418.078125	36.507469
1417.037109	9.432779
1415.996094	75.490547
1414.954102	-27.004343
1413.912109	89.378868
1412.870117	4.578641
1411.828125	113.416229
1410.786133	-19.054688
1409.743164	170.203506
1408.700195	-9.907418
1407.657227	-162.282547
1406.614258	-38.323322
1405.570313	45.435192
1404.527344	53.886585
1403.483398	-78.181732
1402.438477	-29.510996
1401.394531	74.363449
1400.349609	5.164234
1399.304688	43.849415
1398.259766	32.410522
1397.214844	53.592506
1396.168945	175.028961
1395.123047	233.812042
1394.077148	64.665184
1393.031250	50.889442
1391.984375	-95.549469
1390.937500	66.002449
1389.890625	27.306673
1388.843750	-26.350929
1387.796875	-64.941330
1386.749023	-113.488426
1385.701172	-91.964920
1384.653320	-70.415054
1383.604492	-98.832382
1382.556641	-87.214096
1381.507813	56.844608
1380.458984	65.994347
1379.410156	-12.228112
1378.360352	-77.901169
1377.310547	-46.156574
1376.260742	-1.910241
1375.210938	-0.062953
1374.161133	84.142204
1373.110352	-101.015114
1372.059570	-49.169827
1371.008789	109.890038
1369.957031	52.070175
1368.906250	76.550537
1367.854492	-33.481022
1366.802734	115.621597
1365.750000	5.700737
1364.698242	-31.927773
1363.645508	15.128287
1362.592773	104.509453
1361.540039	39.623894
1360.486328	29.527946
1359.433594	79.167885
1358.379883	218.337128
1357.326172	69.104691
1356.271484	98.925461
1355.216797	133.741409
1354.163086	121.379120
1353.107422	181.084961
1352.052734	181.205597
1350.998047	181.363388
1349.942383	171.625214
1348.886719	263.679840
1347.830078	318.509735
1346.774414	234.438568
1345.717773	395.970032
1344.661133	297.110535
1343.604492	361.947784
1342.546875	451.574738
1341.490234	342.963135
1340.432617	390.510468
1339.375000	338.995941
1338.316406	361.827515
1337.258789	491.147552
1336.200195	400.141876
1335.141602	385.927399
1334.082031	386.596252
1333.023438	273.511230
1331.963867	326.208496
1330.904297	302.264709
1329.844727	439.049744
1328.784180	345.951721
1327.723633	383.891022
1326.663086	241.500626
1325.602539	378.307526
1324.541992	386.678101
1323.480469	375.322418
1322.418945	408.433075
1321.357422	369.993622
1320.295898	565.991455
1319.233398	248.852127
1318.170898	370.862793
1317.108398	468.193024
1316.045898	415.137787
1314.982422	347.344391
1313.918945	378.170685
1312.855469	492.770569
1311.791992	437.402893
1310.728516	384.548676
1309.664063	444.989594
1308.599609	352.825531
1307.535156	482.202484
1306.469727	414.723053
1305.404297	455.527008
1304.338867	498.797485
1303.273438	470.770905
1302.208008	430.489746
1301.141602	466.433563
1300.075195	377.073120
1299.008789	319.709198
1297.942383	316.424316
1296.875000	482.589294
1295.807617	327.104889
1294.740234	341.062897
1293.672852	350.127411
1292.604492	319.952423
1291.537109	419.809540
1290.468750	237.630341
1289.399414	290.912903
1288.331055	385.861786
1287.261719	314.140167
1286.192383	244.916656
1285.123047	276.172699
1284.052734	356.410614
1282.983398	407.247803
1281.913086	360.157196
1280.841797	384.075287
1279.771484	312.569183
1278.700195	253.338348
1277.628906	235.725174
1276.557617	345.287262
1275.486328	291.014282
1274.414063	378.540009
1273.341797	353.628601
1272.269531	321.408447
1271.197266	352.720367
1270.124023	376.700531
1269.050781	290.808929
1267.977539	344.101135
1266.904297	390.056152
1265.830078	235.921539
1264.756836	213.590775
1263.681641	225.416977
1262.607422	400.613373
1261.533203	400.217041
1260.458008	214.592361
1259.382813	462.789978
1258.307617	413.667297
1257.231445	474.172150
1256.155273	320.363007
1255.079102	529.375610
1254.002930	219.847153
1252.926758	355.787354
1251.849609	404.080139
1250.772461	372.081299
1249.695313	264.707855
1248.617188	198.712326
1247.540039	273.733673
1246.461914	297.682739
1245.382813	292.460419
1244.304688	275.092377
1243.225586	364.590027
1242.146484	276.789246
1241.067383	368.666138
1239.988281	261.477997
1238.908203	256.244965
1237.828125	253.434265
1236.748047	296.702667
1235.667969	276.897369
1234.586914	196.482300
1233.505859	162.148407
1232.424805	304.723816
1231.343750	154.071854
1230.261719	313.522705
1229.179688	245.253601
1228.097656	382.804169
1227.015625	261.276062
1225.932617	294.675659
1224.850586	124.807701
1223.767578	252.542419
1222.683594	198.820282
1221.600586	82.244942
1220.516602	147.012711
1219.432617	20.805376
1218.347656	247.424713
1217.263672	75.324104
1216.178711	123.072838
1215.093750	209.421112
1214.008789	165.350006
1212.922852	314.374176
1211.836914	289.571533
1210.750977	180.323517
1209.665039	133.820755
1208.579102	142.786530
1207.492188	120.387329
1206.405273	310.098572
1205.318359	212.929749
1204.230469	62.778717
1203.142578	59.614159
1202.054688	58.840565
1200.966797	7.485970
1199.877930	47.606934
1198.790039	32.339016
1197.701172	82.021683
1196.611328	-27.109543
1195.522461	48.979473
1194.432617	50.471851
1193.342773	-63.448696
1192.252930	108.670723
1191.162109	-31.688601
1190.072266	-3.838532
1188.981445	-98.517960
1187.889648	-94.726151
1186.798828	125.111877
1185.707031	-80.012375
1184.615234	-88.292923
1183.523438	-67.802696
1182.430664	-52.143997
1181.337891	-72.486839
1180.245117	-150.384583
1179.152344	-38.908173
1178.059570	-44.932243
1176.965820	16.106857
1175.872070	53.140324
1174.778320	87.738853
1173.683594	98.351799
1172.588867	20.366507
1171.494141	26.154957
1170.399414	-87.718468
1169.303711	-36.509041
1168.208984	-85.792351
1167.113281	46.641319
1166.016602	-21.817015
1164.920898	115.272835
1163.824219	-46.409294
1162.727539	40.405525
1161.630859	-71.081047
1160.533203	99.222771
1159.435547	73.664619
1158.337891	57.640026
1157.240234	113.185143
1156.141602	-91.363655
1155.043945	26.153990
1153.944336	41.050289
1152.845703	41.612755
1151.747070	75.519562
1150.647461	80.788162
1149.547852	105.089211
1148.447266	0.727246
1147.347656	-89.320618
1146.247070	-10.314528
1145.146484	-69.426498
1144.044922	-14.309559
1142.944336	-68.684151
1141.842773	24.418934
1140.741211	-25.234213
1139.638672	-22.583771
1138.537109	29.963961
1137.434570	4.034812
1136.332031	-31.409708
1135.228516	-0.350838
1134.125977	42.548470
1133.022461	116.269882
1131.917969	73.612869
1130.814453	118.768616
1129.709961	156.760696
1128.605469	87.961937
1127.500977	270.573761
1126.396484	213.593445
1125.291016	341.523102
1124.185547	120.970482
1123.080078	118.496414
1121.973633	149.165451
1120.868164	158.487000
1119.761719	96.743187
1118.654297	-7.608691
1117.547852	-7.787620
1116.440430	178.950363
1115.333008	100.617050
1114.225586	93.258171
1113.117188	189.927933
1112.008789	85.581551
1110.900391	21.446901
1109.791992	-56.854088
1108.682617	49.138542
1107.573242	138.532410
1106.463867	319.966064
1105.354492	194.380341
1104.244141	144.365982
1103.133789	233.589783
1102.023438	226.026749
1100.913086	194.864777
1099.801758	196.715134
1098.690430	134.893112
1097.579102	221.586624
1096.467773	138.551468
1095.355469	321.774841
1094.243164	274.059937
1093.130859	143.930573
1092.017578	152.758789
1090.905273	274.564056
1089.791992	217.442993
1088.677734	209.744171
1087.564453	244.384125
1086.450195	180.222092
1085.335938	238.344055
1084.221680	164.793442
1083.106445	182.920731
1081.991211	158.740143
1080.875977	148.657898
1079.760742	295.925476
1078.644531	161.358200
1077.528320	191.168060
1076.412109	190.450287
1075.295898	227.270279
1074.178711	249.990784
1073.061523	94.456116
1071.944336	53.882595
1070.826172	88.336555
1069.708984	87.621414
1068.590820	-30.254686
1067.471680	156.456329
1066.353516	50.327877
1065.234375	143.273895
1064.115234	163.607483
1062.996094	256.486847
1061.875977	134.050659
1060.755859	170.750153
1059.635742	235.500931
1058.515625	150.575439
1057.394531	28.286196
1056.273438	-21.489279
1055.152344	-29.177219
1054.031250	114.991936
1052.909180	104.948875
1051.787109	99.587212
1050.665039	26.533941
1049.541992	23.538120
1048.418945	27.551945
1047.295898	-1.087639
1046.172852	142.888443
1045.048828	172.545715
1043.925781	20.364561
1042.801758	-61.816967
1041.676758	86.736046
1040.552734	86.137741
1039.427734	-68.172234
1038.302734	15.116124
1037.176758	12.239302
1036.050781	-13.897516
1034.924805	139.167603
1033.798828	-14.909563
1032.672852	70.664940
1031.545898	60.874256
1030.418945	141.771423
1029.291992	15.789560
1028.164063	-35.760525
1027.036133	-91.915192
1025.908203	-4.021614
1024.780273	-36.899136
1023.651367	-144.034241
1022.522461	-21.318859
1021.393555	-72.675850
1020.264648	-45.110115
1019.134766	-126.550476
1018.004883	-196.336685
1016.875000	-85.238800
1015.744141	-90.061562
1014.613281	-53.148212
1013.482422	-48.661903
1012.351563	67.022316
1011.219727	50.683777
1010.088867	191.807114
1008.956055	48.195335
1007.824219	80.543823
1006.691406	281.784454
1005.558594	367.311981
1004.425781	457.451538
1003.292969	792.633179
1002.159180	790.232117
1001.025391	489.771454
999.891602	402.021027
998.756836	97.227203
997.622070	85.868065
996.487305	56.075787
995.352539	47.100224
994.216797	40.465141
993.081055	75.390663
991.945313	114.943993
990.808594	-57.636192
989.672852	134.149796
988.536133	12.417193
987.398438	8.291863
986.261719	-2.707177
985.124023	-4.456726
983.986328	-47.620262
982.847656	118.764191
981.709961	-67.039032
980.571289	-93.948982
979.432617	-1.183013
978.292969	15.672601
977.153320	191.218796
976.013672	97.744347
974.874023	100.882271
973.734375	-54.496647
972.593750	-44.362347
971.453125	-109.989594
970.311523	-79.109032
969.170898	-27.543045
968.029297	40.100441
966.886719	57.266003
965.745117	67.580719
964.602539	18.294264
963.459961	72.254150
962.317383	98.716805
961.173828	56.445930
960.030273	73.809395
958.886719	-18.758169
957.743164	115.497200
956.598633	59.674728
955.454102	29.099155
954.309570	60.371086
953.165039	64.209274
952.019531	38.343430
950.874023	-67.519577
949.727539	66.792870
948.582031	6.770460
947.435547	122.795570
946.289063	-30.817678
945.141602	-17.560146
943.995117	77.950111
942.847656	25.036615
941.699219	65.779945
940.551758	70.027138
939.403320	28.675619
938.254883	71.785782
937.105469	167.367416
935.957031	71.414215
934.807617	55.328236
933.658203	30.171150
932.507813	21.012888
931.357422	9.618169
930.207031	34.704559
929.056641	132.677124
927.906250	37.150360
926.754883	35.013664
925.603516	-53.546597
924.451172	-64.687889
923.298828	24.277065
922.146484	38.204910
920.994141	47.615864
919.841797	-40.664207
918.688477	-58.434258
917.535156	-105.690834
916.380859	10.620182
915.227539	42.903748
914.073242	-70.068497
912.918945	-96.717567
911.763672	-16.685568
910.608398	-43.269089
909.453125	-160.518326
908.297852	46.534084
907.141602	-38.883289
905.985352	9.474323
904.829102	87.293495
903.672852	-90.849556
902.515625	-92.242805
901.358398	-5.308615
900.201172	-85.884865
899.042969	-155.079300
897.884766	160.398483
896.726563	73.139793
895.568359	-7.266527
894.409180	-62.738716
893.250000	101.088707
892.090820	-26.642706
890.930664	152.964279
889.771484	-33.394730
888.611328	-90.926659
887.450195	151.854294
886.289063	-68.156288
885.128906	-10.486744
883.966797	47.178993
882.805664	174.757553
881.643555	13.664721
880.481445	222.391647
879.319336	104.227280
878.156250	105.565521
876.993164	-32.752934
875.830078	27.212679
874.666016	161.474976
873.502930	97.582962
872.338867	74.250015
871.173828	66.695236
870.009766	38.910919
868.844727	35.894661
867.679688	-18.823566
866.513672	65.874367
865.348633	60.643719
864.182617	71.156479
863.015625	164.792847
861.849609	-51.537605
860.682617	149.879166
859.515625	227.744400
858.347656	117.060532
857.180664	69.261017
856.012695	55.139500
854.843750	186.806610
853.675781	246.665970
852.506836	185.453629
851.337891	220.641296
850.167969	226.688950
848.999023	313.375641
847.829102	149.199173
846.658203	132.873688
845.488281	91.932610
844.317383	174.096420
843.146484	36.955448
841.975586	-50.911438
840.803711	-47.050140
839.631836	41.766403
838.459961	29.949583
837.287109	194.677612
836.114258	97.919746
834.941406	74.912582
833.768555	121.136360
832.594727	11.047599
831.420898	97.426140
830.247070	76.639458
829.072266	125.015617
827.898438	113.133171
826.722656	310.863983
825.547852	67.057487
824.372070	193.354874
823.196289	5.375928
822.020508	-48.857071
820.844727	117.427681
819.667969	72.071404
818.491211	164.749603
817.313477	-56.463577
816.136719	53.968681
814.958984	55.320755
813.781250	-34.537910
812.602539	-122.149437
811.423828	-43.005165
810.245117	-68.381569
809.066406	-31.549250
807.886719	54.118587
806.707031	53.103359
805.527344	60.947479
804.346680	44.345104
803.166992	-58.831974
801.985352	-53.257099
800.804688	-149.756485
799.623047	-113.163994
798.441406	-63.310982
797.259766	-11.291672
796.078125	-76.787170
794.895508	-0.470107
793.712891	77.997749
792.529297	-56.212013
791.346680	-53.107876
790.163086	-50.034225
788.978516	-40.352325
787.794922	-41.768730
786.610352	111.632347
785.425781	123.389099
784.241211	66.567162
783.055664	160.056320
781.870117	151.808960
780.684570	61.783329
779.498047	117.558662
778.311523	120.273033
777.125000	96.458466
775.938477	-24.502394
774.750977	22.282154
773.563477	113.137856
772.375977	53.922031
771.187500	197.587860
769.999023	10.435379
768.810547	-130.373367
767.622070	-0.088874
766.432617	41.971020
765.243164	106.004478
764.053711	64.269356
762.863281	101.779839
761.672852	123.830437
760.482422	132.634140
759.291992	145.799988
758.100586	57.744965
756.909180	231.386841
755.717773	127.897675
754.525391	143.116852
753.333008	98.964218
752.140625	103.133408
750.948242	140.215561
749.754883	271.674042
748.561523	89.092010
747.368164	71.183716
746.173828	33.502865
744.979492	-1.996143
743.785156	80.932762
742.590820	19.065929
741.395508	119.430244
740.200195	112.320625
739.003906	-61.352734
737.808594	-18.083807
736.612305	3.234842
735.416016	-6.139260
734.218750	-13.346200
733.021484	-16.196711
731.824219	37.823116
730.626953	28.351725
729.428711	42.919964
728.230469	-126.219727
727.032227	54.482319
725.833984	-42.495510
724.634766	-62.968998
723.435547	73.839867
722.235352	166.884842
721.036133	67.715828
719.835938	112.658897
718.635742	116.098167
717.434570	112.974785
716.233398	2.945903
715.032227	111.059494
713.831055	68.657028
712.628906	67.684097
711.426758	114.652985
710.224609	150.698196
709.021484	18.978287
707.818359	133.424576
706.615234	32.247818
705.412109	70.440521
704.208008	-17.618443
703.003906	-49.061127
701.799805	63.089428
700.594727	120.818619
699.389648	108.945145
698.184570	86.215553
696.979492	30.904268
695.773438	-61.311314
694.567383	-25.303829
693.361328	-39.252914
692.154297	5.444228
690.947266	-19.330132
689.740234	42.737598
688.533203	-170.770905
687.325195	67.055878
686.117188	-24.863142
684.909180	-153.576126
683.700195	8.279241
682.491211	1.038362
681.282227	-53.838577
680.072266	-37.172745
678.863281	-20.480732
677.653320	-44.903587
676.442383	-101.750526
675.232422	-52.483597
674.021484	-5.364247
672.810547	-92.346756
671.598633	50.005329
670.386719	75.575073
669.174805	-24.200687
667.962891	23.083134
666.750000	-83.017212
665.537109	5.405608
664.324219	35.528671
663.110352	65.693993
661.897461	-98.382599
660.683594	-31.392313
659.468750	-9.684335
658.254883	16.391922
657.040039	20.953611
655.824219	-6.763007
654.609375	-2.062291
653.393555	26.414898
652.177734	-67.869049
650.960938	94.319427
649.745117	88.516754
648.528320	61.262154
647.311523	3.960563
646.093750	65.140633
644.875977	100.553314
643.658203	41.378841
642.440430	48.991241
641.221680	-22.872675
640.002930	81.666557
638.784180	-48.022987
637.564453	45.911808
636.344727	-40.558613
635.125000	-49.575092
633.905273	44.577919
632.684570	67.941154
631.463867	39.880566
630.243164	-56.734642
629.021484	16.276470
627.799805	155.844879
626.578125	16.688240
625.356445	81.363007
624.133789	244.707413
622.911133	39.510231
621.688477	359.392181
620.464844	-106.833908
619.241211	-24.544746
618.017578	40.686260
616.793945	157.364227
615.569336	36.567657
614.344727	-34.859703
613.120117	-54.811939
611.894531	-63.953278
610.668945	33.915443
609.443359	-188.774506
608.216797	174.280853
606.991211	75.789993
605.764648	62.893398
604.537109	15.941553
