# Supplementary material for: Raman spectroscopy accurately differentiates mucosal healing from non-healing and biochemical changes following biological therapy in inflammatory bowel disease
Source: PLoS One. 2021 Jun 2;16(6):e0252210. doi: 10.1371/journal.pone.0252210 (PMC8172032; doi:10.1371/journal.pone.0252210)
Supplement: S8 Dataset — (ZIP) [file pone.0252210.s010.zip › Pre biologic CD/OC021 pre treatment-2 _BL sub and CR removed_98__X_-8298.72__Y_63713.6__Z_-14.5805__Time_1123.txt]

1714.793945	218.195099
1713.817383	55.558453
1712.840820	14.538396
1711.864258	32.960377
1710.886719	-74.236374
1709.909180	84.429230
1708.931641	-123.639244
1707.953125	-148.994247
1706.975586	5.660138
1705.997070	5.380836
1705.018555	-66.675911
1704.040039	-186.361557
1703.060547	12.955709
1702.081055	-94.966667
1701.101563	3.675414
1700.122070	-65.656288
1699.142578	178.425247
1698.162109	123.535400
1697.181641	261.661560
1696.201172	282.738068
1695.220703	328.427307
1694.239258	155.646881
1693.257813	247.874069
1692.276367	498.150757
1691.294922	812.963684
1690.313477	479.839233
1689.331055	488.894104
1688.348633	663.906067
1687.366211	844.774414
1686.383789	852.883179
1685.400391	661.664490
1684.416992	809.552368
1683.433594	934.001160
1682.450195	1056.334961
1681.465820	1099.300293
1680.482422	1094.955933
1679.498047	1245.563721
1678.512695	1178.466187
1677.528320	1186.514893
1676.542969	1439.841064
1675.558594	1518.155884
1674.572266	1586.338623
1673.586914	1535.485107
1672.601563	1634.057861
1671.615234	1592.323975
1670.628906	1771.659180
1669.642578	1558.431763
1668.655273	1983.083740
1667.668945	2145.325684
1666.681641	2101.018799
1665.694336	2378.344238
1664.706055	2268.762695
1663.718750	2382.574707
1662.730469	2364.270752
1661.742188	2518.820801
1660.753906	2671.174805
1659.764648	2596.072754
1658.775391	2579.798096
1657.787109	2447.507324
1656.796875	2607.033447
1655.807617	2367.218750
1654.818359	2474.739990
1653.828125	2384.200928
1652.837891	2175.111572
1651.846680	2141.145996
1650.856445	1864.359619
1649.865234	1992.663574
1648.874023	1431.417236
1647.882813	1309.560791
1646.891602	1301.799194
1645.899414	1228.405518
1644.907227	1208.273560
1643.915039	853.206360
1642.922852	833.958252
1641.930664	743.839233
1640.937500	614.546082
1639.944336	493.592224
1638.951172	594.609680
1637.957031	345.202515
1636.963867	328.261017
1635.969727	367.007172
1634.975586	184.699417
1633.981445	139.792908
1632.986328	34.624649
1631.991211	64.114197
1630.996094	-16.702290
1630.000977	-26.125549
1629.005859	72.634499
1628.009766	82.151573
1627.013672	-29.088823
1626.017578	-116.359093
1625.021484	22.786171
1624.024414	-58.729671
1623.028320	25.602701
1622.031250	144.271774
1621.033203	3.001004
1620.036133	232.348343
1619.038086	-13.534323
1618.041016	189.833130
1617.041992	-102.827446
1616.043945	-106.515511
1615.045898	89.361778
1614.046875	135.778778
1613.047852	93.148178
1612.048828	168.660034
1611.048828	92.216972
1610.049805	60.480713
1609.049805	-10.439223
1608.049805	73.339233
1607.048828	13.118766
1606.048828	272.482422
1605.047852	112.920639
1604.046875	29.406181
1603.045898	189.364075
1602.044922	22.263378
1601.042969	95.934944
1600.041016	28.393570
1599.039063	-78.304535
1598.037109	-169.246628
1597.034180	-176.497910
1596.031250	-121.022881
1595.028320	-167.450546
1594.025391	-260.871704
1593.022461	71.371918
1592.018555	-45.580318
1591.014648	-246.028427
1590.010742	-94.127327
1589.006836	-117.130424
1588.001953	-226.240921
1586.997070	-118.899948
1585.992188	152.601257
1584.987305	340.509674
1583.982422	382.326294
1582.976563	103.564919
1581.970703	46.274422
1580.964844	147.800812
1579.958984	441.884766
1578.952148	290.574310
1577.945313	188.682755
1576.938477	305.319214
1575.931641	432.203278
1574.924805	155.747040
1573.916992	448.810120
1572.909180	291.824921
1571.901367	415.516388
1570.893555	286.932800
1569.884766	277.787201
1568.876953	-92.580307
1567.868164	61.694401
1566.858398	-121.810135
1565.849609	180.075546
1564.839844	-14.070187
1563.830078	-18.863472
1562.820313	51.416710
1561.810547	-8.194045
1560.799805	-130.194046
1559.790039	-96.751099
1558.779297	151.642548
1557.767578	29.145483
1556.756836	20.524817
1555.745117	22.076677
1554.733398	-46.492310
1553.721680	55.672695
1552.709961	-0.321422
1551.697266	88.447296
1550.685547	-9.335139
1549.672852	112.623856
1548.659180	-32.100231
1547.646484	58.362720
1546.632813	120.130608
1545.619141	-74.248405
1544.605469	41.366642
1543.591797	-18.984755
1542.577148	85.795258
1541.562500	97.332253
1540.547852	-90.181618
1539.533203	-223.623428
1538.518555	-148.166077
1537.502930	110.241882
1536.487305	99.999031
1535.471680	-34.275208
1534.456055	65.954704
1533.439453	-182.161652
1532.422852	33.590992
1531.406250	81.505318
1530.389648	201.315475
1529.373047	-204.673981
1528.355469	87.237701
1527.337891	-33.200417
1526.320313	131.942490
1525.302734	119.188133
1524.284180	296.625427
1523.265625	134.152161
1522.247070	228.739502
1521.228516	359.061920
1520.208984	87.994896
1519.190430	320.657532
1518.170898	234.301056
1517.151367	348.172729
1516.130859	356.433624
1515.111328	46.000813
1514.090820	41.035271
1513.070313	118.000237
1512.049805	248.612885
1511.028320	181.342255
1510.006836	231.898560
1508.986328	205.278000
1507.963867	239.973831
1506.942383	146.254929
1505.919922	57.476902
1504.898438	-16.084873
1503.875977	-28.341072
1502.852539	43.723381
1501.830078	-89.332565
1500.806641	-171.337524
1499.783203	-84.539574
1498.759766	-61.968708
1497.736328	39.725025
1496.711914	-109.568199
1495.687500	-15.986095
1494.663086	184.775558
1493.638672	40.087456
1492.613281	250.585403
1491.587891	353.467590
1490.563477	338.601807
1489.537109	535.567261
1488.511719	520.297119
1487.485352	660.611328
1486.458984	466.246185
1485.432617	488.759338
1484.406250	572.343262
1483.379883	724.618042
1482.352539	603.708740
1481.325195	702.021606
1480.297852	784.841003
1479.269531	933.736023
1478.241211	863.233521
1477.213867	881.820068
1476.184570	897.673157
1475.156250	987.265442
1474.127930	1310.961670
1473.098633	1199.011963
1472.069336	1468.793945
1471.040039	1618.726929
1470.009766	1821.886108
1468.979492	1729.760742
1467.950195	1912.250610
1466.918945	2152.994385
1465.888672	2213.053955
1464.857422	2407.668945
1463.827148	2741.879639
1462.795898	2730.317871
1461.763672	2733.887695
1460.732422	2902.449463
1459.700195	2710.309326
1458.667969	2802.463867
1457.635742	3013.777588
1456.603516	2968.660156
1455.570313	3118.797363
1454.537109	3291.628662
1453.503906	3294.432861
1452.470703	3294.638916
1451.436523	3408.822021
1450.403320	3505.185059
1449.369141	3616.637939
1448.333984	3505.076904
1447.299805	3413.798828
1446.264648	3623.793701
1445.230469	3378.045654
1444.194336	3268.992920
1443.159180	3276.368896
1442.124023	3207.826416
1441.087891	3048.223877
1440.051758	2946.829346
1439.015625	2865.689941
1437.978516	2812.357666
1436.941406	2698.394287
1435.904297	2248.459473
1434.867188	2046.258057
1433.830078	2157.293945
1432.791992	2033.460938
1431.754883	1548.740601
1430.715820	1303.958374
1429.677734	1271.271606
1428.639648	1122.578247
1427.600586	898.290894
1426.561523	820.381958
1425.522461	941.703613
1424.482422	652.146118
1423.443359	745.810425
1422.403320	542.164978
1421.363281	600.619446
1420.322266	762.331726
1419.282227	443.147369
1418.241211	529.418091
1417.200195	437.025757
1416.159180	601.389648
1415.117188	187.127869
1414.076172	374.249237
1413.034180	292.284729
1411.992188	190.320740
1410.949219	141.244217
1409.907227	-10.738592
1408.864258	108.753387
1407.821289	-10.346183
1406.777344	8.803942
1405.734375	100.874947
1404.690430	-68.082512
1403.646484	29.167425
1402.602539	83.822891
1401.557617	-217.685654
1400.513672	175.815643
1399.468750	-112.821892
1398.423828	62.586102
1397.377930	-60.257149
1396.333008	-32.548027
1395.287109	-187.642410
1394.241211	105.833832
1393.195313	339.208344
1392.148438	-48.351353
1391.101563	-52.607365
1390.054688	-79.249763
1389.007813	-273.389557
1387.960938	28.027218
1386.913086	-13.215227
1385.865234	108.246071
1384.817383	89.798927
1383.769531	-55.965752
1382.720703	-136.557312
1381.671875	52.872784
1380.623047	-174.774170
1379.574219	-197.379150
1378.524414	52.325291
1377.475586	92.411301
1376.425781	232.458923
1375.375977	158.023483
1374.325195	86.266426
1373.274414	109.487762
1372.224609	-203.754425
1371.172852	-50.511284
1370.122070	18.108076
1369.070313	-20.296757
1368.019531	-75.935387
1366.967773	217.346054
1365.915039	124.655708
1364.863281	176.610901
1363.810547	7.163280
1362.757813	-35.100300
1361.705078	139.317230
1360.651367	119.790825
1359.598633	-83.579857
1358.544922	106.203255
1357.491211	-4.727235
1356.436523	153.009995
1355.382813	72.317619
1354.328125	386.874664
1353.273438	246.922165
1352.217773	472.274567
1351.163086	367.510651
1350.107422	538.514709
1349.051758	488.757416
1347.996094	558.317139
1346.939453	632.993286
1345.883789	705.362610
1344.827148	1048.170410
1343.769531	1048.894897
1342.712891	1453.836060
1341.655273	1360.697998
1340.598633	1386.728394
1339.540039	1172.655273
1338.482422	1152.044067
1337.423828	1302.467529
1336.366211	1428.275879
1335.307617	1309.208618
1334.248047	1296.775757
1333.189453	1299.393311
1332.129883	1091.971802
1331.070313	1087.595825
1330.010742	1182.304932
1328.950195	1168.404663
1327.890625	1087.994019
1326.830078	787.922241
1325.768555	1211.885498
1324.708008	1028.366943
1323.646484	1208.049072
1322.585938	1234.807861
1321.523438	1562.812622
1320.461914	1315.979004
1319.400391	1436.993164
1318.337891	1395.362549
1317.275391	1435.304321
1316.211914	1349.683594
1315.149414	1234.712402
1314.085938	1285.067017
1313.022461	1301.089111
1311.958984	1223.687500
1310.894531	1161.268677
1309.831055	1283.708862
1308.766602	1322.578613
1307.701172	1398.515259
1306.636719	1474.597290
1305.571289	1553.272827
1304.505859	1383.696289
1303.440430	1521.707642
1302.375000	1549.205811
1301.308594	1498.207642
1300.242188	1457.226074
1299.175781	1413.966309
1298.109375	1334.045654
1297.041992	1487.593018
1295.975586	1344.175049
1294.908203	1254.973389
1293.839844	1143.875000
1292.772461	1109.033936
1291.704102	1066.997314
1290.635742	1044.747314
1289.567383	1113.367676
1288.498047	1164.941284
1287.428711	1005.871399
1286.360352	1319.900757
1285.290039	1249.329468
1284.220703	1049.120483
1283.150391	1037.674683
1282.080078	835.414978
1281.009766	885.467163
1279.939453	1121.595337
1278.868164	858.667358
1277.796875	1138.968018
1276.725586	935.081787
1275.654297	1012.557922
1274.582031	926.345642
1273.509766	1050.447998
1272.437500	1482.453247
1271.365234	1379.424316
1270.291992	1542.742188
1269.218750	1483.903809
1268.145508	1515.509888
1267.072266	1342.190552
1265.999023	1295.925903
1264.924805	1491.280762
1263.850586	1259.825439
1262.776367	1552.815308
1261.701172	1528.838989
1260.625977	1522.015381
1259.550781	1542.078125
1258.475586	1586.571289
1257.400391	1665.218750
1256.324219	1653.800903
1255.248047	1618.110107
1254.171875	1533.817383
1253.094727	1717.322510
1252.018555	1423.925049
1250.941406	1517.486084
1249.864258	1552.692017
1248.786133	1609.821533
1247.708008	1725.315063
1246.630859	1374.169434
1245.551758	1560.220947
1244.473633	1585.895264
1243.394531	1235.139648
1242.316406	1360.505005
1241.236328	1362.039063
1240.157227	1285.930786
1239.077148	1384.602295
1237.998047	1238.217529
1236.917969	1254.431274
1235.836914	1035.434204
1234.756836	1345.081543
1233.675781	1031.656982
1232.594727	1018.882813
1231.512695	979.471802
1230.431641	947.348389
1229.349609	903.134399
1228.267578	984.844910
1227.185547	768.767334
1226.102539	867.405518
1225.019531	685.312622
1223.936523	578.281921
1222.853516	628.490417
1221.769531	1034.113892
1220.686523	586.160156
1219.602539	476.758667
1218.517578	408.463470
1217.433594	601.084167
1216.348633	530.319641
1215.263672	476.457733
1214.178711	577.097534
1213.092773	404.905853
1212.007813	442.696716
1210.921875	441.828857
1209.834961	660.420898
1208.749023	741.406128
1207.662109	643.889282
1206.575195	932.046326
1205.488281	771.764648
1204.400391	681.373047
1203.313477	865.575073
1202.225586	469.219116
1201.136719	222.263779
1200.048828	220.894409
1198.959961	205.017822
1197.871094	287.733490
1196.782227	286.139862
1195.692383	258.016754
1194.603516	-222.236893
1193.513672	124.644691
1192.423828	-67.100883
1191.333008	-49.781887
1190.242188	-234.361664
1189.151367	-44.248363
1188.060547	-17.602047
1186.969727	-120.704819
1185.877930	-149.443298
1184.786133	155.303696
1183.694336	51.948517
1182.601563	-109.026482
1181.509766	149.646194
1180.416992	12.496394
1179.323242	26.319157
1178.230469	152.668747
1177.136719	79.986717
1176.042969	57.533909
1174.949219	231.365570
1173.854492	127.258514
1172.760742	307.954681
1171.666016	251.516968
1170.570313	338.555084
1169.475586	18.757023
1168.379883	234.725189
1167.284180	397.871948
1166.188477	-46.394592
1165.091797	126.059303
1163.996094	56.968777
1162.899414	61.844566
1161.801758	47.484261
1160.705078	293.289795
1159.607422	312.054565
1158.509766	619.492920
1157.412109	420.764313
1156.313477	572.705078
1155.215820	645.735046
1154.117188	327.507111
1153.017578	312.078979
1151.918945	348.968018
1150.819336	299.914429
1149.719727	200.715836
1148.620117	22.821114
1147.519531	54.441032
1146.418945	114.482124
1145.318359	17.255674
1144.217773	-101.480698
1143.116211	-296.441284
1142.014648	-58.509918
1140.913086	15.078961
1139.811523	-139.761551
1138.708984	104.693405
1137.606445	-43.243050
1136.503906	98.634293
1135.401367	50.267021
1134.297852	-7.717925
1133.194336	38.664112
1132.090820	497.955444
1130.987305	430.008026
1129.882813	770.084229
1128.778320	943.808044
1127.673828	716.487610
1126.569336	975.241638
1125.463867	823.607666
1124.358398	927.887024
1123.252930	1043.834351
1122.146484	650.239014
1121.041016	832.254944
1119.934570	767.778320
1118.828125	563.520508
1117.720703	669.289124
1116.613281	630.532104
1115.505859	683.934082
1114.398438	458.077209
1113.291016	558.538696
1112.182617	649.367004
1111.074219	451.658386
1109.964844	766.718018
1108.856445	720.038818
1107.747070	852.773743
1106.637695	756.258972
1105.528320	829.663757
1104.417969	1032.738403
1103.307617	999.612366
1102.197266	1004.140686
1101.086914	1112.342529
1099.975586	1123.688477
1098.864258	1278.744141
1097.752930	1308.688965
1096.641602	1338.514893
1095.529297	1417.694458
1094.416992	1122.193970
1093.304688	1168.214722
1092.191406	1329.480713
1091.079102	1290.494385
1089.965820	1423.223877
1088.852539	1386.392212
1087.738281	1182.457764
1086.624023	1169.026611
1085.509766	1430.618286
1084.395508	1221.852173
1083.280273	1165.854492
1082.166016	1173.252197
1081.050781	1147.672729
1079.934570	1068.000732
1078.819336	1091.615723
1077.703125	1211.386841
1076.586914	1136.233643
1075.469727	1075.116089
1074.353516	723.079956
1073.236328	842.553040
1072.119141	795.427551
1071.000977	741.224121
1069.882813	832.302063
1068.765625	766.300049
1067.646484	969.665466
1066.528320	777.081116
1065.409180	710.974121
1064.290039	822.776428
1063.170898	892.355957
1062.050781	552.361938
1060.930664	656.982422
1059.810547	719.423096
1058.690430	912.753174
1057.569336	570.596558
1056.449219	562.813049
1055.327148	709.218445
1054.206055	776.117676
1053.083984	672.455200
1051.961914	624.870483
1050.839844	710.370117
1049.717773	763.144470
1048.594727	344.512848
1047.471680	628.294434
1046.348633	629.724426
1045.224609	381.634033
1044.101563	676.879211
1042.976563	487.170410
1041.852539	376.801025
1040.728516	506.457642
1039.603516	270.382660
1038.478516	257.987915
1037.352539	657.687744
1036.227539	240.262726
1035.101563	260.532806
1033.974609	436.692383
1032.848633	663.985718
1031.721680	367.984863
1030.594727	604.557556
1029.467773	362.253540
1028.340820	261.860779
1027.212891	129.030319
1026.084961	131.030975
1024.956055	-250.080887
1023.828125	-11.070550
1022.699219	-231.696274
1021.570313	-187.611313
1020.440430	-178.288406
1019.311523	90.891380
1018.181641	197.684906
1017.050781	3.102930
1015.920898	84.524689
1014.790039	-70.385361
1013.659180	113.111534
1012.528320	312.823730
1011.396484	375.899078
1010.265625	314.024506
1009.132813	344.844543
1008.000977	507.659332
1006.868164	876.395081
1005.736328	1101.665771
1004.602539	1708.478027
1003.469727	2770.574463
1002.335938	3051.028076
1001.202148	2663.626465
1000.068359	1622.704224
998.933594	1060.502441
997.799805	528.711731
996.665039	246.623077
995.529297	470.274261
994.394531	207.046356
993.258789	-5.177231
992.123047	-219.476440
990.986328	-124.541870
989.849609	94.981750
988.712891	125.538887
987.576172	77.873772
986.439453	-52.564316
985.301758	-63.027073
984.164063	37.196419
983.025391	59.241379
981.887695	-213.183243
980.749023	0.211644
979.610352	140.043503
978.470703	-191.551086
977.332031	-193.992401
976.192383	81.903168
975.051758	-5.329183
973.912109	250.039703
972.771484	144.762482
971.630859	21.327391
970.490234	-62.842327
969.348633	103.434639
968.207031	262.919342
967.065430	-45.613514
965.923828	228.889954
964.781250	198.386856
963.638672	80.940193
962.496094	188.394730
961.352539	245.553574
960.208984	353.279877
959.065430	117.500282
957.921875	108.762474
956.777344	482.616058
955.632813	437.534698
954.488281	344.597107
953.343750	73.405426
952.198242	237.193329
951.052734	94.611259
949.907227	174.087372
948.760742	107.406410
947.614258	98.083405
946.467773	79.817818
945.321289	148.559021
944.173828	317.953491
943.026367	81.013435
941.878906	195.936111
940.730469	226.551880
939.582031	328.079315
938.433594	641.906921
937.285156	408.407410
936.135742	498.995605
934.987305	555.534485
933.836914	240.747787
932.687500	320.488953
931.537109	177.137161
930.386719	143.364304
929.236328	2.777069
928.084961	431.554626
926.934570	279.963440
925.783203	85.401688
924.630859	13.958720
923.478516	238.394882
922.327148	271.909271
921.173828	53.273308
920.021484	30.371460
918.868164	114.452988
917.714844	-89.816612
916.561523	-336.960205
915.407227	124.598900
914.252930	152.548950
913.098633	-5.435792
911.944336	-106.446808
910.789063	15.067526
909.633789	-47.000256
908.478516	24.900789
907.322266	15.338147
906.166016	-186.685898
905.009766	-168.676239
903.853516	-189.021622
902.696289	-25.755795
901.539063	-82.027657
900.381836	-117.742706
899.223633	-76.338783
898.065430	48.908688
896.907227	9.126267
895.749023	173.036163
894.589844	38.583645
893.430664	-27.851185
892.271484	-62.477905
891.112305	192.239960
889.952148	130.753769
888.791992	112.335564
887.630859	123.413399
886.470703	139.121048
885.309570	238.446289
884.148438	317.545288
882.986328	331.320953
881.825195	306.863129
880.663086	235.195328
879.500000	199.742554
878.337891	405.521698
877.174805	379.269592
876.011719	364.395447
874.847656	297.841492
873.684570	386.744934
872.520508	349.665405
871.355469	269.945618
870.191406	-0.881405
869.026367	-181.523178
867.861328	191.161072
866.695313	338.945953
865.530273	354.117859
864.364258	292.963776
863.197266	328.511658
862.031250	393.293579
860.864258	491.795990
859.697266	482.551727
858.530273	489.074829
857.362305	605.599121
856.194336	659.303772
855.026367	838.618713
853.857422	840.758423
852.688477	824.999451
851.519531	921.340210
850.350586	739.820068
849.180664	477.776550
848.010742	578.691223
846.840820	516.123047
845.670898	608.056763
844.500000	435.882568
843.329102	192.199234
842.157227	158.914597
840.986328	29.470957
839.814453	-68.603485
838.642578	226.781296
837.469727	381.231384
836.296875	296.525330
835.124023	377.140167
833.951172	310.302002
832.777344	279.202820
831.603516	536.040283
830.429688	364.251526
829.255859	223.743393
828.081055	433.474518
826.906250	368.768738
825.731445	562.674683
824.555664	203.657730
823.379883	350.623108
822.204102	321.457336
821.027344	254.391510
819.851563	-8.677411
818.674805	57.825153
817.497070	304.530914
816.320313	-125.448776
815.142578	7.579579
813.963867	-59.703308
812.786133	28.621069
811.607422	-161.067444
810.428711	-235.169159
809.250000	26.222675
808.070313	-79.155113
806.890625	-171.246368
805.710938	-132.371658
804.531250	-0.369111
803.350586	102.629944
802.169922	-80.768898
800.988281	-57.856182
799.807617	-88.294884
798.625977	-114.380890
797.444336	-0.897563
796.261719	-58.227272
795.079102	-18.143270
793.896484	4.089363
792.713867	50.561108
791.530273	79.190384
790.346680	178.530838
789.163086	158.194748
787.979492	443.103058
786.794922	280.906586
785.610352	401.759399
784.425781	352.179443
783.240234	516.936707
782.054688	551.100952
780.869141	788.406189
779.682617	532.870483
778.496094	677.074951
777.309570	408.195435
776.123047	349.030884
774.935547	382.470490
773.748047	151.001495
772.560547	131.289429
771.373047	-5.419941
770.184570	27.595619
768.996094	27.412123
767.806641	148.324142
766.618164	94.998413
765.428711	200.186325
764.239258	29.928648
763.048828	134.858902
761.858398	314.468475
760.667969	504.887024
759.477539	470.690552
758.286133	344.021545
757.094727	377.844910
755.903320	664.390381
754.710938	269.294617
753.518555	487.410889
752.326172	312.056183
751.133789	266.286896
749.940430	310.489899
748.747070	266.764343
747.553711	260.290009
746.359375	383.214661
745.166016	328.289368
743.970703	271.128876
742.776367	356.460236
741.581055	233.408005
740.385742	255.014984
739.190430	219.575989
737.994141	258.587769
736.797852	172.680573
735.601563	134.940475
734.405273	230.722275
733.208008	282.646027
732.010742	354.203827
730.813477	283.491913
729.615234	210.602188
728.416992	400.132568
727.218750	449.638519
726.020508	446.651154
724.821289	144.288101
723.622070	220.014694
722.422852	258.576172
721.222656	303.681122
720.022461	342.226685
718.822266	457.163361
717.621094	327.674469
716.420898	488.425385
715.218750	404.855377
714.017578	323.541473
712.815430	246.671570
711.614258	89.240990
710.411133	36.537113
709.208984	68.877724
708.005859	144.829956
706.802734	-5.644635
705.599609	113.975670
704.395508	-88.499352
703.191406	22.547796
701.987305	7.456077
700.782227	-64.078957
699.577148	147.198456
698.372070	158.479599
697.166992	-69.213333
695.960938	-114.155510
694.754883	25.699099
693.548828	28.780544
692.341797	-44.007751
691.135742	-153.538437
689.927734	-147.843872
688.720703	-317.777832
687.512695	-86.149086
686.304688	-56.187935
685.096680	-47.774208
683.888672	-47.883682
682.679688	-314.419312
681.470703	-179.804291
680.260742	76.227097
679.050781	70.233276
677.840820	-188.938766
676.630859	89.051788
675.419922	146.321381
674.209961	-120.849602
672.998047	-108.651497
671.787109	-76.835129
670.575195	130.283936
669.363281	43.462177
668.151367	2.228894
666.938477	6.555816
665.725586	43.441673
664.512695	-23.207840
663.299805	1.012404
662.085938	295.222778
660.872070	149.140930
659.658203	67.994347
658.443359	-140.262253
657.228516	85.215363
656.013672	-204.657913
654.797852	70.535576
653.583008	-22.869925
652.366211	-62.263653
651.150391	146.172501
649.934570	76.729973
648.717773	-18.463593
647.500000	88.793007
646.283203	120.680725
645.065430	350.533173
643.847656	461.943237
642.629883	272.155823
641.411133	179.179214
640.192383	397.902832
638.973633	214.507706
637.753906	89.109711
636.534180	126.909256
635.314453	-26.630198
634.094727	47.333412
632.874023	-102.218727
631.653320	179.474350
630.432617	143.172379
629.211914	-67.196434
627.990234	-26.849121
626.768555	-21.207647
625.545898	65.493401
624.324219	312.455505
623.101563	370.239288
621.877930	221.793137
620.655273	454.100739
619.431641	355.897339
618.208008	254.927856
616.983398	97.632080
615.759766	-30.404364
614.535156	29.067698
613.310547	-213.970627
612.084961	-51.518505
610.859375	101.304367
609.633789	205.967102
608.408203	3.852549
607.181641	-2.806237
605.955078	-177.346268
604.728516	108.142944
