# Supplementary material for: Raman spectroscopy accurately differentiates mucosal healing from non-healing and biochemical changes following biological therapy in inflammatory bowel disease
Source: PLoS One. 2021 Jun 2;16(6):e0252210. doi: 10.1371/journal.pone.0252210 (PMC8172032; doi:10.1371/journal.pone.0252210)
Supplement: S8 Dataset — (ZIP) [file pone.0252210.s010.zip › Pre biologic CD/OC024 pre treatment-1_base sub CR removed_53__X_-32919.2__Y_21194.2__Z_-4919.27__Time_605.txt]

1714.716797	108.553780
1713.740234	88.398613
1712.763672	56.259480
1711.787109	-65.891151
1710.809570	-52.859848
1709.832031	65.815704
1708.854492	38.151443
1707.875977	32.964760
1706.898438	47.648979
1705.919922	-266.054718
1704.941406	-85.954483
1703.962891	-100.314781
1702.983398	-38.778961
1702.003906	-118.079750
1701.024414	-84.024139
1700.044922	-110.532249
1699.065430	-15.768171
1698.084961	-93.905754
1697.104492	112.189133
1696.124023	121.375290
1695.143555	-122.323280
1694.162109	107.628830
1693.180664	-14.108090
1692.199219	75.942520
1691.217773	30.673391
1690.235352	-96.506020
1689.253906	27.968081
1688.271484	105.138039
1687.289063	159.054382
1686.305664	117.711304
1685.323242	282.393341
1684.339844	-173.151169
1683.356445	6.278996
1682.372070	244.910980
1681.388672	92.727036
1680.404297	159.577545
1679.419922	256.354645
1678.435547	50.391224
1677.451172	100.577980
1676.465820	390.747437
1675.480469	495.266998
1674.495117	557.817749
1673.509766	365.770325
1672.523438	626.155457
1671.537109	674.455750
1670.550781	710.024597
1669.564453	770.038757
1668.578125	859.781555
1667.590820	708.440430
1666.603516	602.812012
1665.616211	935.551147
1664.627930	695.633240
1663.640625	801.117554
1662.652344	928.235413
1661.664063	880.806763
1660.675781	1016.739868
1659.686523	941.067810
1658.698242	929.467712
1657.708984	926.239502
1656.719727	735.424072
1655.729492	809.842712
1654.740234	789.356995
1653.750000	856.591064
1652.759766	831.581543
1651.768555	679.980713
1650.778320	986.332153
1649.787109	695.359070
1648.795898	611.047119
1647.804688	521.825500
1646.813477	456.754272
1645.821289	67.103714
1644.829102	219.351700
1643.836914	271.500031
1642.844727	284.322144
1641.851563	276.304688
1640.859375	226.356735
1639.866211	158.226456
1638.873047	58.738144
1637.878906	-80.013649
1636.885742	45.188019
1635.891602	-58.749054
1634.897461	-125.516838
1633.902344	-131.441376
1632.908203	-42.315979
1631.913086	25.904085
1630.917969	94.294876
1629.922852	-50.371887
1628.926758	-123.738174
1627.931641	-207.413269
1626.935547	-56.760197
1625.939453	-250.546188
1624.942383	-207.441513
1623.946289	-72.190170
1622.949219	-94.557877
1621.952148	43.512089
1620.955078	79.192680
1619.958008	25.676468
1618.959961	158.745697
1617.961914	31.947142
1616.963867	62.800793
1615.965820	159.346268
1614.966797	51.287437
1613.967773	-30.406141
1612.968750	50.615948
1611.969727	-70.218628
1610.970703	31.890932
1609.970703	89.460823
1608.970703	-80.903625
1607.970703	165.395508
1606.970703	262.340027
1605.969727	322.620514
1604.968750	128.962494
1603.967773	97.700600
1602.966797	42.925358
1601.965820	215.813354
1600.963867	195.073273
1599.961914	98.512939
1598.959961	-55.522835
1597.958008	-97.086632
1596.955078	-308.515350
1595.952148	-67.826988
1594.949219	-198.209656
1593.946289	24.036360
1592.943359	-286.521973
1591.939453	0.862783
1590.935547	-30.336725
1589.931641	-259.881409
1588.927734	45.469879
1587.922852	290.652222
1586.917969	42.802761
1585.913086	206.957809
1584.908203	32.116608
1583.903320	110.089058
1582.897461	203.597473
1581.891602	200.615601
1580.885742	194.962341
1579.879883	288.187134
1578.873047	191.252625
1577.866211	234.830307
1576.859375	252.286301
1575.852539	-141.405823
1574.845703	138.661209
1573.837891	129.857208
1572.830078	19.567356
1571.822266	210.757721
1570.814453	227.645462
1569.805664	161.278000
1568.796875	32.491398
1567.788086	272.447327
1566.779297	236.955017
1565.769531	237.706329
1564.760742	370.718964
1563.750977	319.315521
1562.741211	135.505844
1561.730469	65.778564
1560.720703	76.354713
1559.709961	231.987839
1558.699219	-48.046749
1557.688477	301.661377
1556.676758	329.801697
1555.666016	-188.778183
1554.654297	108.540627
1553.642578	40.504078
1552.629883	257.120789
1551.618164	111.164375
1550.605469	242.006912
1549.592773	176.034790
1548.580078	244.451004
1547.566406	276.487457
1546.552734	241.145401
1545.540039	138.475449
1544.525391	113.222572
1543.511719	100.760330
1542.498047	209.569687
1541.483398	124.478798
1540.468750	196.785934
1539.453125	49.474369
1538.438477	214.385513
1537.422852	71.997101
1536.407227	-16.302906
1535.391602	111.950050
1534.375977	131.688354
1533.359375	-75.625763
1532.342773	10.854473
1531.326172	27.563553
1530.309570	276.007324
1529.292969	171.276672
1528.275391	125.667381
1527.257813	56.751785
1526.240234	-161.599792
1525.222656	-86.593132
1524.204102	91.152145
1523.185547	47.417171
1522.166992	65.281456
1521.148438	131.849945
1520.128906	28.538826
1519.110352	12.529865
1518.090820	-8.769931
1517.071289	165.066208
1516.050781	-33.816383
1515.031250	106.268265
1514.010742	112.611015
1512.990234	-107.109642
1511.968750	112.008087
1510.948242	102.513756
1509.926758	-63.630810
1508.905273	-63.119446
1507.883789	-155.072205
1506.862305	65.674126
1505.839844	-164.981155
1504.817383	16.939695
1503.794922	-78.081650
1502.772461	-132.209946
1501.749023	-66.087257
1500.726563	-92.297768
1499.703125	-356.730438
1498.678711	-334.524841
1497.655273	-84.695999
1496.630859	-244.467453
1495.607422	-79.430809
1494.582031	231.153259
1493.557617	-143.733719
1492.533203	-132.586716
1491.507813	47.097897
1490.482422	-161.800568
1489.457031	-153.585083
1488.430664	171.203781
1487.405273	-63.472805
1486.378906	-45.430099
1485.352539	-1.982443
1484.325195	342.447510
1483.298828	247.802277
1482.271484	339.286438
1481.244141	247.007050
1480.216797	394.339081
1479.188477	363.049011
1478.161133	283.264984
1477.132813	483.692688
1476.104492	487.778656
1475.075195	601.275452
1474.046875	587.324585
1473.017578	565.638184
1471.988281	920.588806
1470.958984	1038.632690
1469.928711	960.617859
1468.898438	1477.792236
1467.869141	1056.240112
1466.837891	1527.233032
1465.807617	1672.575195
1464.776367	1594.109131
1463.746094	1624.885376
1462.714844	1655.565063
1461.682617	1571.851074
1460.651367	1917.284790
1459.619141	1759.799194
1458.586914	1868.844116
1457.554688	1863.584961
1456.522461	1858.274170
1455.489258	1984.803833
1454.456055	1733.342896
1453.422852	1966.241455
1452.389648	1869.437256
1451.355469	1982.978638
1450.321289	1916.518311
1449.287109	2090.724365
1448.252930	1905.147217
1447.218750	2064.014648
1446.183594	2151.875977
1445.148438	2034.635986
1444.113281	1904.765381
1443.078125	1941.918213
1442.041992	1875.298706
1441.005859	2000.900635
1439.969727	1931.730103
1438.933594	1617.354980
1437.897461	1515.409424
1436.860352	1464.018677
1435.823242	1283.794556
1434.786133	1280.451294
1433.748047	1294.766602
1432.710938	958.144287
1431.672852	1020.481018
1430.634766	885.944214
1429.596680	650.543945
1428.557617	642.271912
1427.518555	452.422241
1426.479492	300.488495
1425.440430	410.819611
1424.401367	140.529160
1423.361328	457.500366
1422.321289	131.911163
1421.281250	340.482544
1420.241211	309.749847
1419.200195	153.152130
1418.159180	384.306580
1417.118164	129.671402
1416.077148	81.503639
1415.035156	56.018742
1413.994141	234.319580
1412.952148	118.368149
1411.910156	155.862381
1410.867188	90.318642
1409.825195	47.480968
1408.782227	72.530411
1407.739258	52.405869
1406.695313	19.771313
1405.652344	180.551895
1404.608398	-100.497688
1403.564453	40.262314
1402.520508	-32.256016
1401.475586	50.839043
1400.431641	86.326408
1399.386719	-93.800415
1398.341797	149.904541
1397.295898	245.677963
1396.250977	399.134003
1395.205078	76.558670
1394.159180	-230.773331
1393.112305	13.040876
1392.066406	41.519073
1391.019531	-22.567848
1389.972656	103.661827
1388.925781	257.445068
1387.877930	68.510231
1386.831055	-180.266479
1385.783203	113.760567
1384.735352	-62.253056
1383.686523	71.825592
1382.638672	-171.387924
1381.589844	42.795658
1380.541016	-47.756680
1379.492188	21.657610
1378.442383	28.709900
1377.392578	53.333221
1376.342773	-9.300253
1375.292969	-129.193176
1374.243164	-116.711525
1373.192383	120.329147
1372.141602	83.081909
1371.090820	130.723679
1370.039063	270.664703
1368.988281	-35.392616
1367.936523	-306.337830
1366.884766	45.671921
1365.833008	-165.175903
1364.780273	-24.764568
1363.727539	-83.440170
1362.674805	2.376286
1361.622070	-287.447174
1360.569336	52.357857
1359.515625	-48.099300
1358.461914	-108.605911
1357.408203	216.376816
1356.353516	225.668457
1355.299805	51.202312
1354.245117	207.357117
1353.190430	214.534302
1352.134766	15.703179
1351.080078	132.417068
1350.024414	236.785019
1348.968750	338.753754
1347.913086	388.700623
1346.856445	438.744843
1345.800781	660.037903
1344.744141	432.541473
1343.686523	477.964264
1342.629883	592.907104
1341.572266	673.228821
1340.514648	518.286072
1339.457031	601.327881
1338.399414	486.352478
1337.340820	742.931091
1336.282227	365.841461
1335.223633	724.067017
1334.165039	466.173157
1333.106445	629.059265
1332.046875	675.757935
1330.987305	611.297119
1329.926758	500.019226
1328.867188	636.089661
1327.806641	554.770569
1326.746094	631.730896
1325.685547	476.610962
1324.625000	660.004211
1323.563477	569.393127
1322.501953	609.775208
1321.440430	586.107056
1320.378906	486.091309
1319.316406	699.521484
1318.253906	784.745850
1317.191406	670.338196
1316.128906	763.184570
1315.065430	944.836670
1314.001953	705.177307
1312.938477	689.934448
1311.875000	704.378784
1310.811523	738.642395
1309.747070	654.837952
1308.682617	945.328064
1307.618164	714.108032
1306.552734	628.267212
1305.488281	909.102844
1304.422852	789.070068
1303.356445	1023.262085
1302.291016	733.881470
1301.224609	1103.393799
1300.159180	770.128113
1299.091797	606.620117
1298.025391	905.042908
1296.958984	628.857483
1295.891602	814.439331
1294.824219	656.430420
1293.755859	753.804016
1292.688477	385.108246
1291.620117	615.173584
1290.551758	619.631836
1289.483398	609.487488
1288.414063	511.202576
1287.344727	493.939575
1286.275391	528.240173
1285.206055	719.403748
1284.136719	633.837097
1283.066406	604.721313
1281.996094	605.091309
1280.925781	507.658661
1279.855469	530.263611
1278.784180	765.788574
1277.712891	651.541748
1276.641602	911.574097
1275.569336	746.180603
1274.498047	510.067749
1273.425781	618.709534
1272.353516	949.718140
1271.281250	806.789246
1270.208008	832.506958
1269.134766	1102.453857
1268.061523	886.591187
1266.988281	880.784363
1265.914063	879.932312
1264.839844	932.822327
1263.765625	951.616638
1262.691406	1136.282349
1261.617188	984.512817
1260.541992	1047.357666
1259.466797	912.861694
1258.391602	963.640076
1257.315430	890.236755
1256.239258	838.842529
1255.163086	887.348267
1254.086914	680.308655
1253.010742	821.411377
1251.933594	1081.719849
1250.856445	901.688477
1249.779297	918.770386
1248.701172	824.044861
1247.624023	938.462952
1246.545898	909.483948
1245.467773	863.548157
1244.388672	924.561218
1243.310547	915.149658
1242.231445	920.347168
1241.152344	741.074402
1240.072266	605.600403
1238.993164	783.244690
1237.913086	849.240479
1236.833008	784.254456
1235.751953	690.221680
1234.671875	715.049377
1233.590820	848.963135
1232.509766	614.483032
1231.427734	765.352783
1230.346680	729.653320
1229.264648	698.825256
1228.182617	549.382751
1227.100586	705.019043
1226.017578	538.714417
1224.934570	711.232849
1223.851563	629.676025
1222.768555	395.787994
1221.684570	732.648621
1220.601563	240.170792
1219.516602	441.562439
1218.432617	466.459442
1217.348633	645.953369
1216.263672	434.077118
1215.178711	164.327225
1214.093750	249.574875
1213.007813	419.247528
1211.921875	323.380829
1210.835938	427.783539
1209.750000	580.360046
1208.663086	303.590546
1207.577148	388.569916
1206.490234	449.379333
1205.402344	276.368561
1204.315430	298.566254
1203.227539	354.444122
1202.139648	61.058678
1201.051758	63.924801
1199.962891	-0.651290
1198.875000	189.875046
1197.786133	-55.244404
1196.696289	99.039429
1195.607422	-42.616264
1194.517578	-13.531133
1193.427734	145.310669
1192.337891	30.035511
1191.247070	-116.478279
1190.157227	246.335205
1189.066406	-3.548103
1187.974609	-42.057545
1186.883789	-287.074127
1185.791992	-222.406357
1184.700195	-88.234108
1183.608398	55.412888
1182.515625	-271.203461
1181.423828	20.978807
1180.331055	51.626442
1179.238281	39.048161
1178.144531	-2.352679
1177.050781	90.370514
1175.957031	-145.190689
1174.863281	155.736954
1173.768555	75.751984
1172.674805	19.670454
1171.580078	363.213043
1170.484375	235.154831
1169.389648	274.532135
1168.293945	275.546692
1167.198242	44.540470
1166.102539	117.161919
1165.005859	211.178223
1163.910156	1.604974
1162.813477	351.058472
1161.715820	353.946869
1160.619141	354.361481
1159.521484	104.015938
1158.423828	214.106461
1157.326172	343.150909
1156.227539	452.959076
1155.128906	336.033203
1154.030273	533.847290
1152.931641	385.783600
1151.832031	206.707397
1150.733398	41.919647
1149.632813	274.987823
1148.533203	274.429535
1147.433594	202.334686
1146.333008	280.171875
1145.232422	17.488239
1144.130859	97.520851
1143.030273	-74.778557
1141.928711	233.407150
1140.827148	255.974213
1139.724609	304.586273
1138.623047	236.605026
1137.520508	121.023849
1136.417969	254.884018
1135.314453	471.723938
1134.211914	232.380722
1133.108398	422.817963
1132.004883	532.360535
1130.900391	489.857330
1129.796875	622.870789
1128.692383	857.731201
1127.586914	819.633850
1126.482422	812.288330
1125.376953	783.510864
1124.271484	759.390808
1123.166016	1040.862183
1122.060547	755.909912
1120.954102	812.052063
1119.847656	581.552490
1118.741211	720.382385
1117.633789	406.973969
1116.526367	569.253479
1115.418945	513.711670
1114.311523	611.847351
1113.204102	532.491272
1112.095703	599.657471
1110.987305	591.065674
1109.877930	665.093201
1108.769531	353.903778
1107.660156	456.120361
1106.550781	640.857605
1105.441406	712.098877
1104.331055	809.182190
1103.220703	578.111206
1102.110352	693.888916
1101.000000	583.086731
1099.888672	627.892151
1098.777344	479.266296
1097.666016	707.778625
1096.553711	818.270935
1095.442383	803.768372
1094.330078	760.925842
1093.217773	496.654236
1092.104492	512.609497
1090.991211	639.122559
1089.877930	833.757324
1088.764648	463.542572
1087.651367	570.958252
1086.537109	454.828247
1085.422852	656.108948
1084.308594	777.309631
1083.193359	769.127258
1082.078125	706.846436
1080.962891	804.275574
1079.847656	821.752136
1078.731445	639.576477
1077.615234	548.982849
1076.499023	669.605774
1075.382813	471.011444
1074.265625	727.552917
1073.148438	587.568115
1072.031250	616.428101
1070.914063	434.249908
1069.795898	301.324005
1068.677734	454.289429
1067.559570	410.364868
1066.440430	382.813507
1065.321289	343.532227
1064.202148	631.982056
1063.083008	477.918884
1061.962891	546.183960
1060.843750	471.700409
1059.723633	476.738617
1058.602539	657.119019
1057.482422	510.118317
1056.361328	547.801819
1055.239258	407.855225
1054.118164	475.887451
1052.996094	590.580933
1051.874023	359.622131
1050.751953	415.911621
1049.629883	472.172272
1048.506836	292.716187
1047.383789	276.647797
1046.260742	227.938080
1045.136719	342.475311
1044.012695	361.381561
1042.888672	340.666840
1041.764648	243.077545
1040.639648	257.361450
1039.515625	89.990753
1038.389648	339.520721
1037.264648	25.572447
1036.138672	114.446022
1035.012695	207.956741
1033.886719	389.858826
1032.760742	297.248322
1031.633789	120.990387
1030.506836	302.874847
1029.379883	249.956741
1028.251953	350.462646
1027.124023	290.662781
1025.996094	-126.758995
1024.868164	-146.855087
1023.739258	-83.324471
1022.610352	-124.219444
1021.481445	-278.746735
1020.352539	-307.868988
1019.222656	-51.636555
1018.092773	-154.892944
1016.962891	-220.944565
1015.832031	-73.669754
1014.702148	-153.482941
1013.571289	-31.641020
1012.439453	57.782211
1011.308594	8.303509
1010.176758	67.726913
1009.044922	233.673141
1007.912109	469.033752
1006.780273	429.069061
1005.647461	627.433167
1004.514648	1413.150757
1003.380859	1849.486816
1002.247070	1913.582764
1001.113281	1462.428955
999.979492	1175.609375
998.845703	350.852570
997.710938	457.179474
996.576172	124.910950
995.440430	210.663864
994.305664	3.424885
993.169922	73.226776
992.033203	216.907532
990.897461	33.191437
989.760742	117.094170
988.624023	221.816528
987.487305	-44.393742
986.350586	69.763779
985.212891	75.730843
984.075195	-143.854782
982.936523	71.894081
981.798828	92.031876
980.660156	190.517059
979.521484	-42.198711
978.381836	-56.181057
977.242188	143.829956
976.102539	141.568039
974.962891	311.821533
973.823242	521.193237
972.682617	243.559280
971.541992	294.637848
970.400391	84.049370
969.259766	165.261322
968.118164	26.232346
966.976563	54.918213
965.833984	191.554947
964.691406	114.967117
963.548828	-37.112034
962.406250	342.886597
961.262695	404.267731
960.120117	257.246429
958.976563	259.349426
957.832031	266.177216
956.688477	64.777992
955.543945	0.977892
954.398438	246.336304
953.253906	123.330147
952.108398	80.600632
950.962891	38.040524
949.817383	132.849258
948.670898	40.305050
947.524414	119.372391
946.377930	52.314991
945.231445	40.269569
944.083984	-42.420876
942.936523	-3.900043
941.789063	-1.769662
940.640625	-29.159163
939.493164	103.340103
938.343750	39.742920
937.195313	165.625565
936.045898	325.802094
934.897461	123.597870
933.747070	220.196960
932.597656	123.226608
931.447266	3.671595
930.296875	196.335388
929.146484	165.916412
927.995117	-171.649521
926.843750	105.569427
925.692383	43.783203
924.541016	-38.302174
923.388672	114.042343
922.236328	-20.025589
921.083984	-56.141941
919.931641	-17.104834
918.778320	-191.518951
917.625000	-59.053539
916.470703	-33.246742
915.317383	-61.809673
914.163086	-226.420731
913.008789	-306.851410
911.853516	-185.178726
910.698242	-38.481125
909.542969	-125.309227
908.387695	-75.932404
907.231445	-44.583702
906.076172	-171.763550
904.918945	-196.801849
903.762695	-79.007469
902.605469	23.001394
901.448242	-146.610886
900.291016	12.182810
899.133789	-23.604141
897.975586	-7.225891
896.817383	251.278214
895.658203	62.015423
894.500000	-75.062050
893.340820	115.778282
892.180664	123.586876
891.021484	61.446171
889.861328	-253.543823
888.701172	-164.081558
887.541016	45.082172
886.379883	163.951385
885.218750	-96.256775
884.057617	-121.634964
882.895508	144.041565
881.734375	30.824478
880.572266	39.476681
879.409180	221.749268
878.247070	268.793060
877.083984	133.402420
875.920898	133.272263
874.756836	124.197762
873.592773	313.287720
872.428711	362.796722
871.264648	153.555603
870.100586	227.914597
868.935547	266.295898
867.770508	306.946655
866.604492	138.546814
865.438477	-2.771816
864.272461	246.979584
863.106445	267.498840
861.940430	186.960266
860.773438	117.711861
859.606445	331.359802
858.438477	300.293030
857.271484	287.190186
856.103516	417.672394
854.934570	422.505768
853.766602	438.538788
852.597656	777.363342
851.428711	522.112793
850.259766	706.131348
849.089844	560.757202
847.919922	406.475281
846.750000	366.430664
845.579102	89.101921
844.408203	158.759399
843.237305	181.360565
842.066406	391.814148
840.894531	485.840912
839.722656	16.346062
838.550781	85.734444
837.377930	378.521667
836.206055	304.693848
835.033203	313.494507
833.859375	306.601898
832.686523	406.811066
831.512695	268.070435
830.337891	202.972366
829.164063	305.158081
827.989258	456.292511
826.814453	634.033691
825.639648	338.956726
824.463867	304.725372
823.288086	341.730469
822.112305	278.369476
820.935547	201.581482
819.759766	405.309998
818.583008	170.262161
817.405273	8.673330
816.228516	-48.359921
815.050781	52.484398
813.872070	-147.095276
812.694336	64.681992
811.515625	27.253038
810.336914	5.279790
809.158203	-192.349289
807.978516	-1.230641
806.798828	-61.305328
805.619141	36.176674
804.438477	93.527054
803.258789	-401.933899
802.077148	-173.910172
800.896484	-37.089695
799.714844	-159.960739
798.534180	-41.219341
797.351563	72.896332
796.169922	-119.040154
794.987305	-251.197281
793.804688	-283.746338
792.622070	-212.332703
791.438477	-223.023865
790.254883	-74.466957
789.071289	146.905807
787.886719	-23.611712
786.702148	-61.468716
785.517578	-75.126366
784.333008	-53.551571
783.147461	82.817078
781.961914	-103.695213
780.776367	-111.295235
779.590820	64.306458
778.404297	16.622452
777.217773	83.625412
776.030273	132.792786
774.843750	148.685623
773.656250	89.408592
772.467773	153.544510
771.280273	107.241470
770.091797	29.949533
768.903320	199.434143
767.714844	351.071960
766.525391	92.694099
765.335938	118.455414
764.146484	240.969315
762.956055	246.604111
761.765625	267.513428
760.575195	323.498596
759.384766	267.126709
758.193359	435.018188
757.001953	297.038513
755.810547	407.448639
754.618164	401.193207
753.425781	414.611206
752.233398	311.473663
751.041016	195.102493
749.847656	129.194595
748.654297	91.763634
747.460938	438.376068
746.266602	514.820801
745.072266	119.453827
743.877930	507.238556
742.683594	195.236099
741.488281	348.091064
740.292969	474.505981
739.097656	22.288408
737.901367	23.727707
736.705078	40.446827
735.508789	22.075949
734.311523	78.107780
733.115234	-16.942774
731.917969	176.867477
730.719727	348.682709
729.522461	242.625687
728.324219	110.364380
727.125977	107.145767
725.926758	-14.103291
724.727539	303.928833
723.528320	38.521629
722.329102	343.315979
721.128906	139.207794
719.928711	275.788208
718.728516	235.551727
717.528320	236.836700
716.327148	89.820564
715.125977	58.526112
713.923828	352.207092
712.722656	164.035263
711.520508	113.334099
710.317383	47.481243
709.115234	195.243698
707.912109	-14.160145
706.708984	-25.215805
705.505859	159.766495
704.301758	240.306549
703.097656	166.434021
701.893555	88.369736
700.688477	212.740952
699.483398	156.715454
698.278320	92.164108
697.073242	-83.054070
695.867188	-5.979808
694.661133	153.768494
693.455078	-7.829539
692.248047	-106.215149
691.041016	-74.128777
689.833984	-208.993774
688.626953	-81.061852
687.418945	-150.413239
686.210938	-24.344635
685.002930	-264.587097
683.793945	17.925249
682.584961	-191.472900
681.375977	-235.892456
680.166992	-173.936935
678.957031	-172.445541
677.747070	-127.437279
676.537109	-177.493439
675.326172	-26.034119
674.115234	-140.580185
672.904297	-187.802246
671.692383	-33.652641
670.481445	-95.597916
669.269531	4.826646
668.056641	152.958420
666.844727	44.083942
665.631836	-47.258793
664.417969	10.658169
663.205078	55.774609
661.991211	114.004234
660.777344	-112.512695
659.563477	-99.249001
658.348633	-116.034111
657.133789	-85.217041
655.918945	-60.747849
654.703125	30.666595
653.488281	124.300949
652.272461	52.077293
651.055664	148.006622
649.839844	73.807228
648.623047	83.673668
647.405273	-42.050644
646.188477	19.540211
644.970703	283.369720
643.752930	155.511459
642.535156	373.940338
641.316406	28.817541
640.097656	68.565994
638.878906	112.464890
637.659180	74.533852
636.439453	53.617226
635.219727	133.434723
634.000000	-14.656925
632.779297	-107.151413
631.558594	162.797180
630.337891	28.833139
629.116211	246.360580
627.894531	-19.260050
626.672852	263.699493
625.451172	314.441925
624.228516	113.787186
623.005859	261.868042
621.783203	413.460632
620.559570	311.473999
619.336914	377.889130
618.112305	122.247459
616.888672	-20.779324
615.664063	34.257126
614.439453	-159.992401
613.214844	-143.552795
611.989258	166.751755
610.764648	20.217110
609.538086	-93.460182
608.312500	-80.334106
607.085938	-64.515938
605.859375	-1.232513
604.632813	-29.424788
