# Supplementary material for: Raman spectroscopy accurately differentiates mucosal healing from non-healing and biochemical changes following biological therapy in inflammatory bowel disease
Source: PLoS One. 2021 Jun 2;16(6):e0252210. doi: 10.1371/journal.pone.0252210 (PMC8172032; doi:10.1371/journal.pone.0252210)
Supplement: S8 Dataset — (ZIP) [file pone.0252210.s010.zip › Pre biologic CD/OC017-1 pre treatment_base sub CR removed_79__X_-9978.31__Y_44993.4__Z_235.72__Time_901.txt]

1714.640625	2.727347
1713.664063	95.347023
1712.687500	10.424922
1711.709961	-39.514545
1710.733398	92.974792
1709.755859	19.107613
1708.778320	-25.151484
1707.799805	80.728973
1706.821289	90.236855
1705.843750	11.480880
1704.864258	-26.994249
1703.885742	-11.806250
1702.907227	-58.069695
1701.927734	40.259144
1700.948242	-21.840132
1699.968750	-11.599866
1698.988281	-46.716007
1698.007813	9.174750
1697.028320	-23.033327
1696.046875	86.473015
1695.066406	43.787903
1694.084961	-14.799482
1693.104492	84.286316
1692.123047	47.290337
1691.140625	39.770668
1690.159180	165.780640
1689.176758	65.090691
1688.194336	143.244171
1687.211914	13.492172
1686.228516	94.498924
1685.246094	183.579041
1684.262695	118.173920
1683.279297	119.505554
1682.295898	99.635780
1681.311523	61.235699
1680.327148	156.068787
1679.342773	91.267319
1678.358398	143.683487
1677.374023	193.519287
1676.388672	174.274017
1675.403320	40.791935
1674.417969	117.502724
1673.432617	157.066467
1672.446289	103.695114
1671.459961	114.210411
1670.473633	270.912231
1669.487305	297.511597
1668.500977	427.741669
1667.513672	276.626709
1666.526367	245.096741
1665.539063	234.898270
1664.550781	155.819199
1663.563477	225.387314
1662.575195	165.082108
1661.586914	303.711151
1660.598633	262.138550
1659.609375	223.313889
1658.620117	309.100342
1657.631836	296.934479
1656.641602	351.046997
1655.652344	206.659332
1654.662109	223.866196
1653.672852	98.245789
1652.681641	152.653946
1651.691406	178.017212
1650.701172	169.061432
1649.709961	115.229225
1648.718750	198.941971
1647.727539	192.830215
1646.735352	184.141205
1645.744141	127.973236
1644.751953	127.350273
1643.759766	124.147186
1642.766602	-37.388302
1641.774414	-119.615417
1640.781250	-32.877903
1639.788086	43.323376
1638.794922	37.780556
1637.801758	-41.542839
1636.807617	11.033859
1635.813477	0.376763
1634.819336	-2.323304
1633.825195	24.003395
1632.830078	21.385630
1631.834961	37.245487
1630.839844	-62.708126
1629.844727	0.624343
1628.849609	-12.353848
1627.853516	58.904850
1626.857422	-67.126373
1625.861328	43.630810
1624.865234	51.823605
1623.868164	23.237261
1622.871094	-36.846783
1621.874023	-44.323536
1620.876953	6.025767
1619.879883	-25.045424
1618.881836	1.689740
1617.883789	175.457687
1616.885742	21.066328
1615.887695	50.459122
1614.888672	-61.823727
1613.889648	46.300369
1612.890625	20.642324
1611.891602	97.266243
1610.892578	37.556068
1609.892578	-27.359962
1608.892578	-50.314056
1607.892578	-41.813335
1606.892578	71.455643
1605.891602	-3.855344
1604.890625	-8.443473
1603.889648	15.765741
1602.888672	3.330931
1601.887695	37.995564
1600.885742	2.020149
1599.883789	-57.476994
1598.881836	32.079929
1597.879883	-61.385365
1596.876953	-115.614021
1595.874023	-20.891201
1594.871094	-140.424484
1593.868164	-50.974670
1592.864258	-5.963009
1591.861328	31.188812
1590.857422	47.432987
1589.853516	115.847778
1588.848633	168.566162
1587.844727	59.532558
1586.839844	127.859573
1585.834961	73.603111
1584.830078	16.747444
1583.824219	27.656767
1582.819336	56.783810
1581.813477	54.619041
1580.807617	86.293259
1579.800781	-64.335686
1578.794922	40.201523
1577.788086	14.535664
1576.781250	-0.732837
1575.773438	111.458954
1574.766602	-18.314924
1573.758789	-54.441597
1572.750977	18.618488
1571.743164	34.436275
1570.735352	-53.729767
1569.726563	-110.707359
1568.718750	29.736389
1567.708984	1.277335
1566.700195	-32.388821
1565.691406	84.497658
1564.681641	22.219116
1563.671875	4.050620
1562.662109	-102.346382
1561.652344	-32.353138
1560.641602	125.745522
1559.630859	76.334946
1558.620117	-22.335438
1557.609375	91.508949
1556.597656	106.813942
1555.586914	26.237247
1554.575195	44.074413
1553.563477	64.459862
1552.550781	84.801292
1551.539063	123.219864
1550.526367	89.132530
1549.513672	23.981277
1548.500977	103.668297
1547.487305	64.330460
1546.473633	1.706547
1545.459961	-48.000679
1544.446289	44.414261
1543.432617	28.237917
1542.417969	68.860992
1541.404297	26.790461
1540.389648	134.460144
1539.374023	94.899704
1538.359375	44.999912
1537.343750	36.370216
1536.328125	27.709339
1535.312500	-1.617677
1534.296875	105.706619
1533.280273	-39.715790
1532.263672	28.833294
1531.247070	110.203590
1530.230469	91.019257
1529.212891	69.229599
1528.196289	21.663439
1527.178711	66.775909
1526.160156	44.899376
1525.142578	100.214432
1524.124023	65.405800
1523.106445	-8.008602
1522.087891	65.182953
1521.068359	-3.129985
1520.049805	28.826572
1519.030273	47.880913
1518.010742	-15.343117
1516.991211	88.437004
1515.971680	27.735733
1514.951172	-27.838186
1513.930664	1.315579
1512.910156	-33.754055
1511.889648	36.392220
1510.868164	-70.584923
1509.846680	25.130583
1508.826172	-35.685120
1507.803711	-152.929276
1506.782227	-29.143074
1505.759766	30.474316
1504.737305	-2.222774
1503.714844	47.058067
1502.692383	-11.301142
1501.668945	-5.637195
1500.646484	-84.498856
1499.623047	-55.834312
1498.599609	-55.362534
1497.575195	52.556198
1496.550781	-57.061424
1495.527344	84.018196
1494.502930	-25.607672
1493.477539	2.851433
1492.453125	136.084473
1491.427734	92.892204
1490.402344	26.699963
1489.376953	65.252388
1488.350586	-44.371227
1487.325195	42.654995
1486.298828	129.619720
1485.272461	134.850464
1484.245117	106.881783
1483.218750	25.332703
1482.191406	163.163132
1481.164063	142.802750
1480.136719	38.294830
1479.108398	91.857216
1478.080078	96.957962
1477.052734	188.678696
1476.023438	160.604660
1474.995117	147.814102
1473.965820	147.743301
1472.937500	180.760132
1471.908203	73.752724
1470.877930	155.089066
1469.848633	279.635834
1468.818359	165.006256
1467.788086	251.324753
1466.757813	174.869247
1465.727539	212.830750
1464.696289	276.178223
1463.665039	293.752930
1462.633789	296.070068
1461.602539	290.759674
1460.570313	260.047241
1459.539063	290.278107
1458.506836	312.872009
1457.473633	436.956482
1456.441406	375.773346
1455.408203	372.951508
1454.375000	286.436340
1453.341797	197.420502
1452.308594	372.083282
1451.274414	392.062561
1450.241211	422.172638
1449.207031	376.263702
1448.171875	370.896332
1447.137695	380.730316
1446.102539	350.049164
1445.067383	326.977051
1444.032227	362.123199
1442.997070	285.931274
1441.960938	439.965881
1440.924805	396.671600
1439.888672	345.815002
1438.852539	325.321472
1437.816406	350.336792
1436.779297	297.009583
1435.742188	223.501144
1434.705078	253.590759
1433.666992	329.126312
1432.629883	149.643097
1431.591797	199.944244
1430.553711	83.671440
1429.514648	65.856392
1428.476563	181.760849
1427.437500	58.028133
1426.398438	75.564224
1425.359375	85.542213
1424.320313	-25.452482
1423.280273	72.760361
1422.240234	29.861084
1421.200195	62.558144
1420.159180	57.477837
1419.119141	49.900646
1418.078125	19.682968
1417.037109	117.843666
1415.996094	-50.730122
1414.954102	85.166313
1413.912109	14.787857
1412.870117	-55.543079
1411.828125	-115.770195
1410.786133	-105.577179
1409.743164	-128.041489
1408.700195	-22.347338
1407.657227	-2.080541
1406.614258	-72.208763
1405.570313	-77.011292
1404.527344	-3.971447
1403.483398	3.802763
1402.438477	-0.954139
1401.394531	-43.312763
1400.349609	19.702963
1399.304688	9.995981
1398.259766	-54.837708
1397.214844	-99.569046
1396.168945	78.762535
1395.123047	1.494923
1394.077148	112.145226
1393.031250	-12.630036
1391.984375	-14.647814
1390.937500	35.927208
1389.890625	-38.628124
1388.843750	26.992819
1387.796875	-97.510277
1386.749023	-6.846852
1385.701172	61.298473
1384.653320	-53.057987
1383.604492	87.600700
1382.556641	-54.147915
1381.507813	-35.916370
1380.458984	-10.172667
1379.410156	50.548931
1378.360352	33.868973
1377.310547	-42.685772
1376.260742	-41.813896
1375.210938	-3.487935
1374.161133	24.871090
1373.110352	30.795935
1372.059570	44.226765
1371.008789	0.340926
1369.957031	103.554771
1368.906250	99.602272
1367.854492	-13.943934
1366.802734	129.144958
1365.750000	58.030743
1364.698242	64.161743
1363.645508	-81.527893
1362.592773	39.165844
1361.540039	40.404114
1360.486328	-77.738594
1359.433594	0.682065
1358.379883	-17.880970
1357.326172	65.520279
1356.271484	71.861504
1355.216797	40.954628
1354.163086	17.546013
1353.107422	23.977736
1352.052734	90.038490
1350.998047	54.304104
1349.942383	26.058500
1348.886719	92.160011
1347.830078	138.409698
1346.774414	45.753094
1345.717773	77.169350
1344.661133	155.712708
1343.604492	152.441666
1342.546875	176.461807
1341.490234	247.583847
1340.432617	204.738602
1339.375000	156.985977
1338.316406	146.425339
1337.258789	125.996010
1336.200195	204.613403
1335.141602	171.859497
1334.082031	324.712646
1333.023438	121.316521
1331.963867	113.413620
1330.904297	162.411240
1329.844727	211.414200
1328.784180	126.957039
1327.723633	141.403534
1326.663086	205.279831
1325.602539	167.886520
1324.541992	234.250458
1323.480469	100.630692
1322.418945	196.649857
1321.357422	110.035248
1320.295898	127.108154
1319.233398	134.330093
1318.170898	319.139496
1317.108398	296.777527
1316.045898	222.681458
1314.982422	143.710815
1313.918945	247.137878
1312.855469	254.466278
1311.791992	251.962341
1310.728516	170.684113
1309.664063	274.105743
1308.599609	345.505951
1307.535156	256.943268
1306.469727	168.439270
1305.404297	293.994751
1304.338867	276.881165
1303.273438	65.558838
1302.208008	252.570450
1301.141602	11.893671
1300.075195	139.904449
1299.008789	140.138092
1297.942383	172.319138
1296.875000	106.284668
1295.807617	226.872955
1294.740234	106.895187
1293.672852	207.836121
1292.604492	134.562195
1291.537109	206.054077
1290.468750	186.796494
1289.399414	226.404343
1288.331055	121.391403
1287.261719	200.238815
1286.192383	171.261505
1285.123047	27.181479
1284.052734	66.857010
1282.983398	175.088791
1281.913086	207.398895
1280.841797	134.467636
1279.771484	93.392014
1278.700195	108.613098
1277.628906	26.006477
1276.557617	102.392555
1275.486328	183.646439
1274.414063	44.895016
1273.341797	145.696915
1272.269531	180.500000
1271.197266	144.462067
1270.124023	125.543564
1269.050781	45.604073
1267.977539	134.138565
1266.904297	115.261902
1265.830078	172.039261
1264.756836	172.693817
1263.681641	36.777683
1262.607422	54.544102
1261.533203	16.240166
1260.458008	119.319542
1259.382813	12.801420
1258.307617	225.476181
1257.231445	109.248917
1256.155273	214.672745
1255.079102	166.676453
1254.002930	147.913971
1252.926758	146.197647
1251.849609	178.546127
1250.772461	174.397018
1249.695313	109.454285
1248.617188	144.227798
1247.540039	154.679810
1246.461914	245.327286
1245.382813	178.001633
1244.304688	113.135803
1243.225586	133.301712
1242.146484	102.467720
1241.067383	273.138092
1239.988281	82.098579
1238.908203	34.307087
1237.828125	90.852829
1236.748047	115.840668
1235.667969	138.389877
1234.586914	160.925858
1233.505859	164.057892
1232.424805	58.135708
1231.343750	126.696793
1230.261719	127.399742
1229.179688	164.423141
1228.097656	63.419014
1227.015625	39.914593
1225.932617	45.455425
1224.850586	106.638382
1223.767578	-32.991505
1222.683594	182.950439
1221.600586	127.980064
1220.516602	203.566452
1219.432617	6.004750
1218.347656	-15.085069
1217.263672	9.727229
1216.178711	75.578659
1215.093750	97.926994
1214.008789	6.789272
1212.922852	96.705872
1211.836914	85.221756
1210.750977	218.487762
1209.665039	4.350049
1208.579102	125.496086
1207.492188	24.767506
1206.405273	131.369980
1205.318359	141.517349
1204.230469	9.495808
1203.142578	29.276945
1202.054688	63.486488
1200.966797	-111.805252
1199.877930	78.863190
1198.790039	120.221008
1197.701172	-47.787399
1196.611328	-117.105888
1195.522461	46.884945
1194.432617	37.661926
1193.342773	-72.538338
1192.252930	-67.338112
1191.162109	-30.917830
1190.072266	-97.829575
1188.981445	17.812319
1187.889648	-125.954033
1186.798828	-113.620811
1185.707031	11.501061
1184.615234	-33.826515
1183.523438	-9.574162
1182.430664	74.615227
1181.337891	-23.502489
1180.245117	-40.076385
1179.152344	106.336525
1178.059570	89.707779
1176.965820	99.424004
1175.872070	-41.790363
1174.778320	73.290405
1173.683594	18.305077
1172.588867	39.928123
1171.494141	18.445829
1170.399414	121.375923
1169.303711	20.907686
1168.208984	-127.364311
1167.113281	-89.084129
1166.016602	42.390949
1164.920898	87.750069
1163.824219	-15.077160
1162.727539	123.405434
1161.630859	68.348206
1160.533203	-41.624580
1159.435547	103.876633
1158.337891	115.635025
1157.240234	29.533873
1156.141602	148.622223
1155.043945	-6.653862
1153.944336	31.273623
1152.845703	85.855972
1151.747070	123.710350
1150.647461	54.292233
1149.547852	-60.379726
1148.447266	163.214874
1147.347656	24.719891
1146.247070	55.308407
1145.146484	9.694720
1144.044922	-47.816864
1142.944336	-107.698334
1141.842773	-3.441715
1140.741211	67.455444
1139.638672	21.796934
1138.537109	-69.021667
1137.434570	-5.342825
1136.332031	-24.871029
1135.228516	29.230181
1134.125977	-75.829750
1133.022461	123.061211
1131.917969	131.934616
1130.814453	155.028366
1129.709961	83.181190
1128.605469	103.867218
1127.500977	96.066574
1126.396484	133.304779
1125.291016	161.024918
1124.185547	191.085938
1123.080078	114.487518
1121.973633	139.773285
1120.868164	129.505859
1119.761719	55.291405
1118.654297	142.075851
1117.547852	29.991243
1116.440430	-27.634157
1115.333008	134.768707
1114.225586	-8.033349
1113.117188	-4.175969
1112.008789	58.769344
1110.900391	126.398499
1109.791992	104.185349
1108.682617	115.042091
1107.573242	95.173645
1106.463867	110.722809
1105.354492	71.950577
1104.244141	188.965881
1103.133789	102.967850
1102.023438	35.870792
1100.913086	129.188629
1099.801758	156.418945
1098.690430	44.520702
1097.579102	149.520035
1096.467773	105.993362
1095.355469	283.944153
1094.243164	66.072571
1093.130859	189.764175
1092.017578	174.473541
1090.905273	267.462738
1089.791992	23.863300
1088.677734	88.586166
1087.564453	-56.082657
1086.450195	229.675873
1085.335938	219.040558
1084.221680	196.648422
1083.106445	143.704025
1081.991211	118.971657
1080.875977	230.488235
1079.760742	201.035309
1078.644531	202.109940
1077.528320	76.415390
1076.412109	35.261055
1075.295898	-19.958706
1074.178711	131.271698
1073.061523	195.651642
1071.944336	93.519371
1070.826172	164.898743
1069.708984	100.309853
1068.590820	5.284041
1067.471680	-3.028966
1066.353516	47.212715
1065.234375	88.058968
1064.115234	82.064682
1062.996094	120.538307
1061.875977	105.172653
1060.755859	152.974304
1059.635742	-37.806435
1058.515625	169.006561
1057.394531	36.748714
1056.273438	103.213196
1055.152344	-45.325737
1054.031250	7.110280
1052.909180	99.225319
1051.787109	32.515678
1050.665039	14.862555
1049.541992	76.571098
1048.418945	-36.753506
1047.295898	90.263588
1046.172852	-6.681012
1045.048828	64.309662
1043.925781	93.310364
1042.801758	159.590256
1041.676758	51.076935
1040.552734	0.861714
1039.427734	-44.669991
1038.302734	163.637756
1037.176758	34.287872
1036.050781	95.857681
1034.924805	-0.828294
1033.798828	9.552044
1032.672852	94.361313
1031.545898	53.567814
1030.418945	66.270775
1029.291992	65.029587
1028.164063	-26.830500
1027.036133	46.305344
1025.908203	-71.040131
1024.780273	-32.742588
1023.651367	0.900681
1022.522461	32.216862
1021.393555	-122.110649
1020.264648	-21.163115
1019.134766	51.912609
1018.004883	11.340629
1016.875000	44.984497
1015.744141	43.854603
1014.613281	-15.194614
1013.482422	-106.638481
1012.351563	-75.271156
1011.219727	92.713173
1010.088867	77.741737
1008.956055	48.898510
1007.824219	47.851963
1006.691406	127.788246
1005.558594	182.258453
1004.425781	282.964478
1003.292969	434.498322
1002.159180	350.219635
1001.025391	256.751190
999.891602	87.103477
998.756836	146.207413
997.622070	2.092958
996.487305	88.922928
995.352539	118.025642
994.216797	6.368681
993.081055	125.479996
991.945313	-9.159283
990.808594	29.222666
989.672852	-61.495857
988.536133	-66.878334
987.398438	132.840103
986.261719	51.424355
985.124023	-85.215836
983.986328	-23.743107
982.847656	16.997231
981.709961	73.849045
980.571289	-0.471179
979.432617	37.988083
978.292969	46.545639
977.153320	43.619762
976.013672	29.218851
974.874023	-1.244879
973.734375	129.172516
972.593750	-4.643713
971.453125	84.407227
970.311523	58.622726
969.170898	12.209495
968.029297	48.460991
966.886719	29.642462
965.745117	-16.675741
964.602539	35.667603
963.459961	28.387850
962.317383	39.470875
961.173828	94.112595
960.030273	-46.019543
958.886719	24.691650
957.743164	93.098724
956.598633	115.696472
955.454102	-76.885361
954.309570	19.018738
953.165039	57.693417
952.019531	20.876678
950.874023	20.689871
949.727539	29.667896
948.582031	-45.920296
947.435547	-7.181121
946.289063	29.274244
945.141602	36.033482
943.995117	-59.963722
942.847656	-21.181583
941.699219	38.145000
940.551758	58.666039
939.403320	108.857834
938.254883	70.078278
937.105469	-14.277259
935.957031	1.750654
934.807617	-25.523205
933.658203	113.603699
932.507813	191.163010
931.357422	97.857689
930.207031	-29.547256
929.056641	22.999763
927.906250	-36.001408
926.754883	-88.130409
925.603516	-58.307419
924.451172	-96.723877
923.298828	-14.572471
922.146484	3.894657
920.994141	31.462463
919.841797	-36.415150
918.688477	2.541617
917.535156	-28.920574
916.380859	-76.249443
915.227539	-50.885162
914.073242	-39.137497
912.918945	-88.652939
911.763672	-76.871841
910.608398	0.699403
909.453125	78.249016
908.297852	12.940807
907.141602	-45.522976
905.985352	36.557259
904.829102	41.580650
903.672852	-55.313911
902.515625	13.162765
901.358398	-20.260992
900.201172	59.518536
899.042969	-5.557100
897.884766	10.857087
896.726563	97.393608
895.568359	-71.631439
894.409180	-46.135849
893.250000	31.344934
892.090820	36.487839
890.930664	-89.395912
889.771484	15.175259
888.611328	81.318260
887.450195	45.845783
886.289063	-0.885614
885.128906	-11.481796
883.966797	-101.024940
882.805664	30.518593
881.643555	37.986015
880.481445	228.063919
879.319336	120.547371
878.156250	62.662186
876.993164	-42.498814
875.830078	12.307673
874.666016	53.582870
873.502930	47.569347
872.338867	111.333893
871.173828	4.061203
870.009766	45.318535
868.844727	75.314781
867.679688	10.860963
866.513672	54.345539
865.348633	28.140411
864.182617	40.148342
863.015625	-19.733072
861.849609	-3.224235
860.682617	-2.439455
859.515625	7.324850
858.347656	50.749630
857.180664	85.179413
856.012695	142.024811
854.843750	95.678032
853.675781	154.735092
852.506836	81.505989
851.337891	102.436508
850.167969	201.774994
848.999023	101.700447
847.829102	142.760208
846.658203	49.458317
845.488281	-25.894844
844.317383	142.716797
843.146484	91.980728
841.975586	5.474751
840.803711	59.893486
839.631836	123.224251
838.459961	101.580009
837.287109	26.306255
836.114258	136.501663
834.941406	103.683006
833.768555	-43.017204
832.594727	9.047793
831.420898	107.955223
830.247070	258.134491
829.072266	136.047745
827.898438	138.919678
826.722656	157.391342
825.547852	19.783991
824.372070	40.486176
823.196289	-3.453614
822.020508	64.010757
820.844727	-13.343140
819.667969	13.988885
818.491211	23.487993
817.313477	30.745762
816.136719	-46.569115
814.958984	65.241402
813.781250	10.174646
812.602539	-35.982975
811.423828	-35.445038
810.245117	-94.929008
809.066406	-58.847656
807.886719	-47.232956
806.707031	-77.835030
805.527344	-6.292689
804.346680	-125.714088
803.166992	-45.341866
801.985352	77.137520
800.804688	99.719856
799.623047	-44.062477
798.441406	-76.922363
797.259766	-107.563988
796.078125	-0.794067
794.895508	15.064884
793.712891	-0.110574
792.529297	-19.722540
791.346680	-30.481121
790.163086	5.237762
788.978516	49.778297
787.794922	76.583313
786.610352	25.938463
785.425781	30.592535
784.241211	119.251114
783.055664	66.379784
781.870117	166.009598
780.684570	113.124512
779.498047	27.116362
778.311523	53.765308
777.125000	-52.086269
775.938477	-82.849899
774.750977	32.040100
773.563477	29.926472
772.375977	16.771751
771.187500	34.483906
769.999023	54.379864
768.810547	27.964678
767.622070	32.401615
766.432617	85.294449
765.243164	208.636948
764.053711	23.604137
762.863281	32.392567
761.672852	93.992653
760.482422	82.931992
759.291992	80.666412
758.100586	122.382210
756.909180	7.934648
755.717773	-7.534394
754.525391	69.309853
753.333008	-36.284260
752.140625	40.512711
750.948242	5.244550
749.754883	99.544373
748.561523	116.952126
747.368164	-28.079687
746.173828	37.610390
744.979492	-13.012847
743.785156	72.369843
742.590820	23.942457
741.395508	8.416276
740.200195	12.618450
739.003906	3.665053
737.808594	176.546921
736.612305	31.754583
735.416016	-84.506844
734.218750	-14.632489
733.021484	-1.699914
731.824219	41.858746
730.626953	46.017612
729.428711	-11.068623
728.230469	54.323784
727.032227	69.404808
725.833984	130.377121
724.634766	44.917889
723.435547	57.807037
722.235352	153.687088
721.036133	46.453281
719.835938	9.129417
718.635742	41.668755
717.434570	6.552228
716.233398	111.075378
715.032227	117.408676
713.831055	82.315353
712.628906	36.343758
711.426758	-18.317038
710.224609	212.500504
709.021484	55.451202
707.818359	-77.559105
706.615234	-18.882895
705.412109	-14.647574
704.208008	26.594166
703.003906	37.364349
701.799805	28.562422
700.594727	-34.596722
699.389648	-71.621376
698.184570	87.032410
696.979492	-130.366318
695.773438	10.870978
694.567383	36.921478
693.361328	-2.180188
692.154297	54.289684
690.947266	6.548725
689.740234	-86.729797
688.533203	-112.684639
687.325195	-21.468084
686.117188	-147.157043
684.909180	-1.733102
683.700195	17.908777
682.491211	0.716478
681.282227	5.218613
680.072266	-9.759584
678.863281	-50.700306
677.653320	-48.297615
676.442383	27.725088
675.232422	-23.958303
674.021484	32.589500
672.810547	-55.806503
671.598633	-96.560905
670.386719	14.080890
669.174805	-39.600842
667.962891	45.082359
666.750000	-2.059073
665.537109	-1.633066
664.324219	-35.742786
663.110352	-5.039779
661.897461	27.827797
660.683594	52.066235
659.468750	-20.785666
658.254883	-26.710285
657.040039	55.812099
655.824219	-72.996269
654.609375	89.296532
653.393555	-0.631645
652.177734	-36.633076
650.960938	-81.219040
649.745117	7.762753
648.528320	32.119907
647.311523	19.882656
646.093750	154.016068
644.875977	19.130304
643.658203	37.056309
642.440430	132.410614
641.221680	68.609695
640.002930	101.584175
638.784180	39.981117
637.564453	12.790981
636.344727	50.063763
635.125000	40.069309
633.905273	49.404053
632.684570	43.704109
631.463867	25.124077
630.243164	-42.807278
629.021484	15.856888
627.799805	70.194229
626.578125	-21.321474
625.356445	39.401604
624.133789	-7.088600
622.911133	17.135767
621.688477	19.902039
620.464844	206.841736
619.241211	123.851639
618.017578	83.684990
616.793945	24.237486
615.569336	-33.083103
614.344727	-77.583054
613.120117	-2.328974
611.894531	60.009712
610.668945	60.265091
609.443359	-99.849121
608.216797	-7.788558
606.991211	-65.391060
605.764648	-29.054796
604.537109	9.323304
