# Supplementary material for: Raman spectroscopy accurately differentiates mucosal healing from non-healing and biochemical changes following biological therapy in inflammatory bowel disease
Source: PLoS One. 2021 Jun 2;16(6):e0252210. doi: 10.1371/journal.pone.0252210 (PMC8172032; doi:10.1371/journal.pone.0252210)
Supplement: S8 Dataset — (ZIP) [file pone.0252210.s010.zip › Pre biologic CD/OC011 pre treatment_BL sub CR removed_62__X_-18307.2__Y_2331.51__Z_-3757.14__Time_712.txt]

1714.656250	-48.240910
1713.679688	104.923279
1712.703125	53.278584
1711.725586	31.494293
1710.749023	47.661781
1709.771484	-123.447205
1708.792969	-44.906208
1707.815430	-73.139526
1706.836914	-52.776890
1705.858398	77.774391
1704.879883	48.038776
1703.901367	-123.133408
1702.922852	-98.459557
1701.943359	-1.167105
1700.963867	29.633718
1699.983398	-16.732496
1699.003906	44.321930
1698.023438	244.751266
1697.042969	90.090820
1696.062500	77.541107
1695.082031	257.759888
1694.100586	299.438965
1693.120117	328.209869
1692.137695	402.741150
1691.156250	408.311310
1690.174805	344.944183
1689.192383	367.386780
1688.209961	438.264465
1687.227539	541.545532
1686.244141	482.583679
1685.261719	613.334534
1684.278320	525.944519
1683.294922	662.805786
1682.311523	573.647888
1681.327148	833.772400
1680.342773	825.325989
1679.358398	710.845703
1678.374023	721.910522
1677.389648	765.317505
1676.404297	867.626465
1675.418945	863.937500
1674.433594	892.569153
1673.448242	910.966858
1672.461914	1091.856445
1671.475586	1193.364624
1670.489258	1228.823120
1669.502930	1254.041504
1668.516602	1144.233032
1667.529297	1294.994019
1666.541992	1361.149902
1665.554688	1403.779663
1664.566406	1327.385864
1663.579102	1399.931396
1662.590820	1499.320313
1661.602539	1503.596191
1660.614258	1463.176636
1659.625000	1452.270020
1658.635742	1383.438477
1657.647461	1330.885254
1656.657227	1231.017456
1655.667969	1269.206177
1654.677734	1426.811890
1653.688477	1103.062378
1652.697266	1142.223999
1651.707031	1060.017822
1650.716797	1036.339111
1649.725586	1026.192017
1648.734375	770.520874
1647.743164	681.752197
1646.750977	794.114380
1645.759766	568.593384
1644.767578	591.702148
1643.775391	622.996216
1642.783203	451.277863
1641.790039	475.200104
1640.796875	451.873199
1639.803711	360.218567
1638.810547	324.238098
1637.817383	169.852203
1636.823242	245.129974
1635.829102	138.735092
1634.834961	-6.917474
1633.840820	256.078461
1632.845703	102.990143
1631.850586	8.112143
1630.855469	79.348206
1629.860352	-12.455034
1628.865234	-43.499283
1627.869141	25.636995
1626.873047	-110.264786
1625.876953	1.285601
1624.880859	-100.030678
1623.883789	53.857548
1622.887695	-18.199591
1621.890625	-29.638216
1620.892578	-22.537388
1619.895508	-38.941338
1618.897461	52.460335
1617.899414	12.678761
1616.901367	159.399216
1615.903320	27.998907
1614.904297	153.890228
1613.906250	56.864140
1612.907227	70.128616
1611.907227	80.861595
1610.908203	-107.550751
1609.908203	73.742805
1608.908203	-90.840004
1607.908203	61.705276
1606.908203	114.724976
1605.907227	18.528570
1604.906250	-40.916531
1603.905273	33.204884
1602.904297	104.724678
1601.903320	3.581707
1600.901367	-21.622078
1599.899414	39.517735
1598.897461	-192.173615
1597.895508	-104.832245
1596.892578	-56.709904
1595.889648	-58.238503
1594.886719	55.183796
1593.883789	-322.445587
1592.880859	-224.677048
1591.876953	-150.448532
1590.873047	-144.121399
1589.869141	-28.212151
1588.865234	-87.167389
1587.860352	96.460342
1586.855469	47.890076
1585.850586	35.812592
1584.845703	34.133583
1583.839844	63.693230
1582.834961	103.618347
1581.829102	70.544449
1580.823242	3.578836
1579.816406	100.633034
1578.810547	155.935104
1577.803711	159.100906
1576.796875	94.546280
1575.790039	14.343581
1574.782227	149.992737
1573.775391	176.288208
1572.767578	77.702469
1571.759766	33.665241
1570.750977	72.727226
1569.743164	-41.609692
1568.734375	15.460594
1567.725586	77.609131
1566.716797	-8.366510
1565.707031	-32.097378
1564.697266	6.372233
1563.687500	-4.579332
1562.677734	15.500079
1561.667969	131.432816
1560.657227	91.614510
1559.647461	23.182020
1558.636719	174.991470
1557.625000	220.367096
1556.614258	-9.037746
1555.602539	111.240501
1554.590820	184.726669
1553.579102	234.753448
1552.567383	253.567154
1551.554688	308.479004
1550.541992	298.546356
1549.529297	97.043579
1548.516602	275.711395
1547.502930	229.188919
1546.490234	81.721031
1545.476563	187.492188
1544.462891	-86.811195
1543.448242	41.924866
1542.434570	-103.351295
1541.419922	-36.933559
1540.405273	-30.075140
1539.390625	61.826153
1538.375000	143.216949
1537.359375	43.798252
1536.343750	-60.884670
1535.328125	112.895134
1534.312500	-33.313553
1533.295898	42.114731
1532.280273	-6.362402
1531.262695	-67.860680
1530.246094	-36.723469
1529.229492	-98.485870
1528.211914	22.480585
1527.194336	73.722198
1526.176758	1.222345
1525.159180	196.276459
1524.140625	123.475555
1523.122070	-65.216736
1522.103516	62.393135
1521.084961	-36.501698
1520.065430	-35.239277
1519.046875	-23.841391
1518.027344	-10.033788
1517.006836	57.570305
1515.987305	-39.404869
1514.966797	27.877728
1513.947266	41.065956
1512.925781	-25.493334
1511.905273	-22.866760
1510.884766	-33.218426
1509.863281	-210.478058
1508.841797	94.411491
1507.820313	-34.364761
1506.797852	26.492195
1505.776367	-110.190445
1504.753906	75.948959
1503.731445	15.892796
1502.708008	-110.889381
1501.685547	51.661823
1500.662109	-111.198784
1499.638672	-94.921227
1498.615234	-76.226837
1497.591797	3.741712
1496.567383	78.418320
1495.542969	175.952744
1494.518555	50.827911
1493.494141	-48.803776
1492.468750	94.313515
1491.443359	152.906845
1490.417969	190.909973
1489.392578	223.664871
1488.367188	271.609283
1487.340820	240.246719
1486.314453	216.438721
1485.288086	269.097260
1484.261719	278.237335
1483.234375	373.996918
1482.207031	553.780090
1481.179688	498.756287
1480.152344	484.444031
1479.125000	556.703613
1478.096680	707.826050
1477.068359	835.850342
1476.040039	584.140320
1475.011719	780.707336
1473.982422	740.266785
1472.953125	918.696167
1471.923828	1063.868164
1470.894531	1061.291748
1469.864258	974.656677
1468.834961	1264.453979
1467.804688	1322.605103
1466.774414	1512.866943
1465.743164	1522.470215
1464.712891	1692.120117
1463.681641	1706.610962
1462.650391	1693.079712
1461.618164	1631.213867
1460.586914	1708.983154
1459.554688	1537.837280
1458.522461	1798.208740
1457.490234	1824.935669
1456.458008	1894.725464
1455.424805	2096.322998
1454.391602	2163.366699
1453.358398	2106.085938
1452.325195	2155.251221
1451.291016	2153.646484
1450.256836	2225.482910
1449.222656	2059.104248
1448.188477	2191.635498
1447.154297	2339.265137
1446.119141	2038.658936
1445.083984	2143.145996
1444.048828	1989.426270
1443.013672	1909.118042
1441.977539	1902.164307
1440.941406	1783.911011
1439.905273	1787.056030
1438.869141	1744.675781
1437.832031	1623.933594
1436.795898	1470.390747
1435.758789	1359.837402
1434.720703	1269.516113
1433.683594	1181.762451
1432.645508	1046.058960
1431.608398	786.735413
1430.569336	686.490906
1429.531250	644.334045
1428.493164	423.094086
1427.454102	539.899231
1426.415039	598.667786
1425.375977	627.170715
1424.335938	522.078003
1423.296875	545.572815
1422.256836	357.436920
1421.215820	343.187836
1420.175781	339.051300
1419.135742	460.828339
1418.094727	356.018738
1417.053711	241.214951
1416.011719	310.157013
1414.970703	195.476181
1413.928711	269.495636
1412.886719	212.765686
1411.844727	226.490494
1410.802734	212.602264
1409.759766	228.906143
1408.716797	235.198715
1407.673828	95.850136
1406.630859	187.647964
1405.586914	261.871124
1404.542969	92.625008
1403.499023	114.241562
1402.455078	118.341301
1401.411133	187.721466
1400.366211	244.580078
1399.321289	181.116852
1398.276367	12.451742
1397.230469	24.377602
1396.185547	61.435993
1395.139648	-79.344223
1394.093750	213.342682
1393.046875	197.938690
1392.000977	162.595535
1390.954102	-85.439682
1389.907227	-80.519829
1388.860352	152.171539
1387.812500	72.133324
1386.765625	62.251194
1385.717773	-42.571835
1384.669922	155.233688
1383.621094	10.606331
1382.573242	198.494934
1381.524414	-83.312141
1380.475586	164.634949
1379.425781	-171.810928
1378.376953	8.821671
1377.327148	-32.702209
1376.277344	-81.598732
1375.227539	-50.531799
1374.176758	-9.411430
1373.126953	-85.421059
1372.076172	-49.096630
1371.025391	2.272808
1369.973633	-75.895340
1368.922852	67.865936
1367.871094	-94.780388
1366.819336	11.761851
1365.766602	-53.474430
1364.714844	145.349884
1363.662109	85.307640
1362.609375	32.866528
1361.556641	75.109299
1360.502930	164.703018
1359.450195	132.509033
1358.396484	5.943834
1357.341797	120.685097
1356.288086	-42.878269
1355.233398	74.537003
1354.178711	184.563507
1353.124023	329.433136
1352.069336	258.304535
1351.013672	75.589569
1349.958984	406.908051
1348.903320	398.196747
1347.846680	545.916199
1346.791016	391.054626
1345.734375	578.631348
1344.677734	503.407562
1343.621094	703.512329
1342.563477	692.968506
1341.506836	895.661438
1340.449219	781.266663
1339.391602	711.625732
1338.333008	689.179871
1337.275391	805.517395
1336.216797	756.072510
1335.158203	543.434143
1334.098633	660.077026
1333.040039	744.634399
1331.980469	606.686768
1330.920898	684.036377
1329.861328	563.704346
1328.800781	534.987183
1327.740234	620.067566
1326.679688	665.702881
1325.619141	721.316528
1324.558594	693.063477
1323.497070	603.215088
1322.435547	873.900513
1321.374023	902.740479
1320.312500	601.069214
1319.250000	637.585388
1318.187500	913.422424
1317.125000	942.688171
1316.062500	789.634888
1314.999023	757.524780
1313.935547	656.548523
1312.872070	937.573547
1311.808594	612.694763
1310.745117	741.158386
1309.680664	689.953674
1308.616211	715.184692
1307.551758	555.949158
1306.486328	780.697449
1305.420898	833.271484
1304.355469	849.040466
1303.290039	638.706421
1302.224609	888.245911
1301.158203	776.506226
1300.091797	699.317871
1299.025391	1010.400513
1297.958984	604.290100
1296.891602	878.624146
1295.824219	558.839233
1294.756836	614.816040
1293.689453	432.838470
1292.621094	550.343140
1291.553711	594.305786
1290.485352	594.201538
1289.416016	589.284180
1288.347656	376.106934
1287.278320	542.965759
1286.208984	594.682861
1285.139648	702.803711
1284.069336	629.733276
1283.000000	622.888123
1281.929688	476.593140
1280.858398	680.428223
1279.788086	549.027100
1278.716797	789.611633
1277.645508	624.157593
1276.574219	590.898865
1275.502930	689.745056
1274.430664	803.287048
1273.358398	699.360718
1272.286133	715.265259
1271.213867	880.230530
1270.140625	481.067413
1269.067383	836.585022
1267.994141	884.441956
1266.920898	1051.923584
1265.846680	797.281494
1264.773438	762.356445
1263.699219	766.526184
1262.624023	661.026428
1261.549805	821.345093
1260.474609	884.157104
1259.399414	734.995544
1258.324219	941.633118
1257.248047	770.702515
1256.172852	853.142273
1255.096680	709.175537
1254.019531	876.873962
1252.943359	930.163086
1251.866211	998.066162
1250.789063	842.192017
1249.711914	895.566284
1248.634766	815.224243
1247.556641	873.509888
1246.478516	931.799438
1245.400391	985.232788
1244.321289	1084.825806
1243.243164	708.375488
1242.164063	725.477844
1241.084961	842.125183
1240.004883	774.285583
1238.925781	808.406433
1237.845703	791.584717
1236.765625	595.300049
1235.684570	779.832092
1234.604492	758.217896
1233.523438	787.525330
1232.442383	780.477112
1231.360352	591.731873
1230.279297	693.742615
1229.197266	618.926880
1228.115234	713.628479
1227.032227	595.271606
1225.950195	368.059448
1224.867188	465.166290
1223.784180	518.682129
1222.701172	473.008514
1221.617188	253.255341
1220.533203	234.233231
1219.449219	348.135864
1218.365234	263.833649
1217.280273	242.366058
1216.195313	264.365143
1215.110352	221.136902
1214.025391	315.516663
1212.940430	301.216675
1211.854492	397.905273
1210.768555	359.419739
1209.681641	388.463531
1208.595703	595.916138
1207.508789	600.724976
1206.421875	374.097656
1205.334961	547.582520
1204.247070	325.820404
1203.160156	328.139374
1202.072266	137.759171
1200.983398	115.967331
1199.895508	267.463287
1198.806641	211.876740
1197.717773	108.148071
1196.628906	-26.852001
1195.539063	-12.723012
1194.449219	-63.569347
1193.359375	164.420197
1192.269531	144.701355
1191.179688	-33.652889
1190.088867	-101.468773
1188.998047	-68.432396
1187.907227	-124.314484
1186.815430	-16.974548
1185.723633	-46.553558
1184.631836	-140.970612
1183.540039	9.308331
1182.448242	128.275345
1181.355469	-28.650904
1180.262695	-82.476257
1179.169922	208.826599
1178.076172	-10.514236
1176.982422	55.292542
1175.888672	87.466690
1174.794922	167.453568
1173.700195	132.408905
1172.606445	154.758774
1171.511719	160.275452
1170.416016	192.036041
1169.321289	58.650715
1168.225586	18.523243
1167.129883	71.592186
1166.034180	-119.275002
1164.937500	-23.331135
1163.840820	163.292313
1162.744141	3.358380
1161.647461	72.703377
1160.550781	72.690018
1159.453125	39.173683
1158.355469	62.874931
1157.256836	246.362930
1156.159180	71.830841
1155.060547	102.418449
1153.961914	85.217812
1152.863281	184.762726
1151.763672	45.822338
1150.664063	140.396225
1149.564453	68.070045
1148.464844	43.330837
1147.364258	80.433899
1146.263672	-73.034843
1145.163086	156.713516
1144.062500	-89.686424
1142.960938	-76.722687
1141.859375	-180.407578
1140.757813	-39.180576
1139.656250	156.582291
1138.553711	95.442627
1137.451172	62.762573
1136.348633	239.100800
1135.246094	206.230820
1134.142578	147.163284
1133.039063	185.386734
1131.935547	346.948212
1130.832031	532.083313
1129.727539	505.868896
1128.623047	406.039978
1127.518555	450.846893
1126.413086	469.462097
1125.308594	625.484070
1124.203125	549.078552
1123.096680	683.510498
1121.991211	415.068298
1120.884766	511.408691
1119.778320	385.035065
1118.671875	360.434357
1117.564453	340.494446
1116.458008	306.287872
1115.350586	475.469757
1114.242188	292.069824
1113.134766	198.536194
1112.026367	253.905426
1110.917969	389.535309
1109.808594	340.700195
1108.700195	270.551910
1107.590820	561.743835
1106.481445	486.698608
1105.372070	631.180725
1104.261719	648.058105
1103.151367	763.969482
1102.041016	617.870911
1100.930664	658.112976
1099.819336	589.783142
1098.708008	549.708008
1097.596680	594.440369
1096.484375	768.695618
1095.373047	730.763000
1094.260742	447.801758
1093.147461	492.247375
1092.035156	727.326172
1090.921875	498.508453
1089.808594	533.314819
1088.695313	483.343201
1087.581055	626.221802
1086.467773	522.047668
1085.353516	535.423523
1084.238281	522.876038
1083.124023	592.541626
1082.008789	476.500397
1080.893555	442.680695
1079.777344	521.552429
1078.662109	295.105804
1077.545898	486.560516
1076.429688	522.986633
1075.312500	456.107941
1074.196289	445.523499
1073.079102	247.275864
1071.960938	292.931030
1070.843750	418.236694
1069.725586	302.045898
1068.607422	363.953613
1067.489258	510.135254
1066.370117	260.405273
1065.251953	436.924866
1064.132813	346.458008
1063.012695	370.684052
1061.893555	415.940125
1060.773438	428.397369
1059.653320	387.034790
1058.532227	485.965668
1057.412109	414.183533
1056.291016	452.262756
1055.169922	268.327942
1054.047852	154.545166
1052.926758	409.833771
1051.804688	216.661758
1050.681641	261.687134
1049.559570	362.708252
1048.436523	414.673584
1047.313477	233.324005
1046.190430	247.977768
1045.066406	402.530426
1043.942383	114.075478
1042.818359	259.276855
1041.694336	271.598297
1040.569336	274.600464
1039.445313	205.416641
1038.319336	343.511292
1037.194336	346.537872
1036.068359	228.544693
1034.942383	219.993301
1033.816406	274.282043
1032.690430	386.714508
1031.563477	410.752899
1030.436523	290.670197
1029.308594	170.665955
1028.181641	57.725540
1027.053711	193.446426
1025.925781	-121.454178
1024.797852	93.266754
1023.668945	-51.919590
1022.540039	4.929457
1021.411133	-230.585663
1020.281250	-229.317902
1019.152344	-23.892864
1018.022461	-184.901016
1016.892578	-23.536642
1015.761719	-3.587100
1014.630859	16.406534
1013.500000	152.281937
1012.369141	174.658005
1011.237305	280.439941
1010.105469	300.574677
1008.973633	417.973083
1007.841797	118.858505
1006.708984	534.807190
1005.576172	952.942627
1004.443359	1484.259521
1003.310547	1904.429443
1002.176758	1651.876465
1001.042969	1066.762695
999.908203	539.748840
998.774414	458.835815
997.639648	10.876361
996.504883	105.733482
995.370117	34.445755
994.234375	37.112442
993.098633	-61.645905
991.962891	-3.432387
990.826172	66.367065
989.690430	18.652508
988.553711	77.069679
987.416016	-131.751938
986.279297	48.959202
985.141602	-32.892918
984.003906	30.459867
982.865234	-111.016418
981.727539	12.363079
980.588867	-57.510777
979.450195	36.087734
978.310547	-58.858517
977.170898	18.803690
976.031250	43.657410
974.891602	80.097176
973.751953	13.222586
972.611328	-12.163855
971.470703	-92.552109
970.329102	93.568474
969.188477	6.524928
968.046875	112.425621
966.904297	-107.450073
965.762695	33.064037
964.620117	33.718407
963.477539	27.607115
962.334961	163.747391
961.191406	233.471680
960.047852	227.664673
958.904297	180.741928
957.760742	195.796692
956.616211	199.514206
955.471680	98.042297
954.327148	179.834442
953.182617	177.046249
952.037109	151.501892
950.891602	222.148422
949.745117	77.945900
948.599609	208.254196
947.453125	185.496185
946.306641	192.573395
945.159180	300.284058
944.012695	300.723389
942.865234	321.835388
941.716797	375.017792
940.569336	88.241028
939.420898	367.588287
938.272461	154.190628
937.124023	410.828064
935.974609	516.979980
934.825195	231.116791
933.675781	426.385620
932.525391	293.581451
931.375977	188.293793
930.225586	167.442200
929.074219	199.089905
927.923828	187.590347
926.772461	121.596939
925.621094	39.826019
924.468750	67.401115
923.317383	63.239174
922.165039	104.670967
921.011719	84.826836
919.859375	99.193329
918.706055	-4.477430
917.552734	64.650055
916.399414	79.354103
915.245117	105.517487
914.090820	186.257507
912.936523	-100.571480
911.781250	-176.150009
910.625977	-67.852386
909.470703	-54.745270
908.315430	-166.238098
907.160156	-57.703262
906.003906	-205.191193
904.846680	-178.049652
903.690430	-121.378250
902.533203	-118.980461
901.375977	-173.086090
900.218750	-116.159531
899.060547	-11.639630
897.903320	-155.945297
896.744141	34.676617
895.585938	-37.023468
894.426758	110.703560
893.267578	-67.034027
892.108398	98.880188
890.949219	-1.788978
889.789063	-25.527897
888.628906	-17.561722
887.467773	80.788277
886.307617	170.135620
885.146484	-36.088093
883.985352	80.467781
882.823242	39.161789
881.661133	43.042629
880.499023	71.786980
879.336914	156.929871
878.173828	120.419830
877.010742	9.645058
875.847656	45.379799
874.684570	157.712723
873.520508	245.289673
872.356445	240.600159
871.192383	73.951561
870.027344	148.144073
868.862305	35.673851
867.697266	13.242742
866.532227	152.720535
865.366211	195.535431
864.200195	229.378708
863.034180	97.004875
861.867188	261.189850
860.700195	317.549561
859.533203	275.138336
858.366211	434.758484
857.198242	295.911499
856.030273	428.581451
854.862305	343.665314
853.693359	639.980103
852.524414	436.282227
851.355469	580.064392
850.186523	331.685547
849.016602	399.283020
847.846680	448.936432
846.676758	323.927551
845.505859	292.997223
844.334961	62.904778
843.164063	204.321655
841.993164	108.557053
840.821289	77.687729
839.649414	239.099030
838.477539	42.774952
837.305664	34.245445
836.132813	30.175150
834.959961	113.198540
833.786133	68.874786
832.613281	154.031921
831.439453	230.198761
830.264648	105.461884
829.090820	76.681778
827.916016	230.786591
826.741211	230.913025
825.566406	188.640091
824.390625	144.123566
823.214844	173.120483
822.039063	28.285116
820.862305	32.707794
819.685547	157.327423
818.508789	108.186043
817.332031	-45.596115
816.154297	-28.012739
814.976563	25.100981
813.798828	71.458160
812.621094	-6.790550
811.442383	-11.697459
810.263672	10.006128
809.083984	-141.683304
807.905273	19.865534
806.725586	-231.835236
805.544922	-150.408264
804.365234	-93.515732
803.184570	-38.937679
802.003906	-113.156609
800.823242	-169.667847
799.641602	-290.543304
798.459961	-187.486847
797.278320	-226.434982
796.095703	-174.571030
794.913086	-120.597412
793.730469	-53.439785
792.547852	-68.340096
791.364258	-70.027542
790.180664	36.671909
788.997070	12.660066
787.813477	127.970627
786.628906	90.510109
785.444336	95.000992
784.258789	176.794128
783.074219	167.826645
781.888672	105.740059
780.702148	165.121033
779.516602	69.755974
778.330078	78.149483
777.143555	132.818024
775.956055	246.977692
774.769531	23.341614
773.582031	20.364288
772.393555	107.744247
771.206055	-1.278376
770.017578	46.209728
768.829102	67.140152
767.639648	-26.613695
766.451172	69.068108
765.261719	228.504898
764.072266	205.004837
762.881836	152.817383
761.691406	193.024429
760.500977	200.126312
759.310547	211.549255
758.119141	282.283966
756.927734	253.954941
755.735352	293.724823
754.543945	230.096512
753.351563	219.174026
752.159180	192.810928
750.965820	17.039118
749.773438	197.030197
748.580078	8.045308
747.385742	51.754463
746.192383	7.610066
744.998047	163.078278
743.803711	226.300659
742.608398	157.875717
741.413086	163.975510
740.217773	58.247185
739.022461	-14.603449
737.826172	127.241959
736.630859	80.619797
735.433594	58.076370
734.237305	0.486189
733.040039	198.977478
731.842773	224.483795
730.645508	123.071686
729.447266	100.428894
728.249023	309.569244
727.050781	87.928604
725.851563	174.560013
724.653320	145.333878
723.454102	172.920578
722.253906	276.941589
721.053711	254.271347
719.854492	259.999146
718.653320	254.825760
717.453125	251.852158
716.251953	170.365021
715.050781	167.454651
713.848633	92.616768
712.647461	98.502007
711.445313	104.418701
710.243164	77.683571
709.040039	48.823616
707.836914	15.665232
706.633789	-6.545159
705.430664	-33.049450
704.226563	81.981110
703.022461	18.588388
701.818359	66.230515
700.613281	133.488144
699.408203	263.836395
698.203125	-42.759048
696.998047	89.882263
695.791992	-64.282204
694.585938	11.971077
693.379883	-98.511780
692.172852	-54.695370
690.965820	-164.945587
689.758789	89.554916
688.551758	-68.241867
687.343750	-158.625092
686.135742	-79.709656
684.926758	46.965057
683.718750	-58.283249
682.509766	-91.865982
681.300781	11.168214
680.090820	-15.725507
678.881836	-83.664581
677.671875	26.077879
676.460938	-165.036438
675.250977	-89.766891
674.040039	5.037797
672.828125	-142.392090
671.617188	41.233482
670.405273	-127.581284
669.193359	47.485233
667.981445	114.490784
666.768555	56.225628
665.555664	19.665266
664.342773	-55.681656
663.128906	-66.144180
661.916016	46.504860
660.702148	-76.085304
659.487305	15.052135
658.272461	41.475418
657.058594	-24.819424
655.842773	-140.638260
654.627930	-40.812111
653.412109	-1.360719
652.196289	109.182190
650.979492	73.183380
649.763672	32.873539
648.546875	-128.023666
647.330078	1.733598
646.112305	107.707390
644.894531	379.249390
643.676758	188.064880
642.458984	300.127808
641.240234	151.848190
640.021484	9.955496
638.802734	54.965984
637.583008	11.691870
636.363281	-42.490494
635.143555	83.557251
633.923828	174.960739
632.703125	120.087975
631.482422	7.012959
630.261719	-11.897802
629.040039	106.172714
627.818359	-50.706280
626.596680	-53.506779
625.375000	189.819473
624.152344	327.561737
622.929688	301.903473
621.707031	331.442688
620.483398	330.430054
619.259766	110.408257
618.036133	146.767822
616.812500	54.019863
615.587891	95.416756
614.363281	48.326000
613.138672	-100.070801
611.913086	45.858047
610.687500	-76.420242
609.461914	52.636932
608.236328	93.023018
607.009766	-175.324707
605.783203	-81.532898
604.555664	-38.076309
