# Supplementary material for: Raman spectroscopy accurately differentiates mucosal healing from non-healing and biochemical changes following biological therapy in inflammatory bowel disease
Source: PLoS One. 2021 Jun 2;16(6):e0252210. doi: 10.1371/journal.pone.0252210 (PMC8172032; doi:10.1371/journal.pone.0252210)
Supplement: S8 Dataset — (ZIP) [file pone.0252210.s010.zip › Pre biologic CD/OC024 pre treatment-1_base sub CR removed_84__X_-32921.2__Y_21197.2__Z_-4919.71__Time_957.txt]

1714.716797	14.019148
1713.740234	72.593544
1712.763672	-37.089668
1711.787109	65.032753
1710.809570	-68.910339
1709.832031	8.914949
1708.854492	-154.489670
1707.875977	-84.762352
1706.898438	-111.437805
1705.919922	-4.190251
1704.941406	52.205429
1703.962891	-19.822220
1702.983398	-11.461544
1702.003906	-29.739294
1701.024414	-61.247078
1700.044922	124.029251
1699.065430	-102.353859
1698.084961	83.170525
1697.104492	140.532562
1696.124023	75.173523
1695.143555	10.070189
1694.162109	44.019421
1693.180664	249.084854
1692.199219	254.111633
1691.217773	91.269539
1690.235352	56.831856
1689.253906	422.874695
1688.271484	244.950439
1687.289063	379.389282
1686.305664	423.421722
1685.323242	422.476776
1684.339844	304.595673
1683.356445	429.536072
1682.372070	605.347351
1681.388672	531.149170
1680.404297	515.888062
1679.419922	469.055878
1678.435547	563.650208
1677.451172	674.536194
1676.465820	700.609741
1675.480469	684.503967
1674.495117	788.427856
1673.509766	597.643555
1672.523438	999.932617
1671.537109	735.549438
1670.550781	944.500244
1669.564453	922.703064
1668.578125	861.482971
1667.590820	1140.447021
1666.603516	1003.013977
1665.616211	969.517578
1664.627930	984.164978
1663.640625	1107.957886
1662.652344	1285.105469
1661.664063	1205.420776
1660.675781	1232.181396
1659.686523	1320.252441
1658.698242	1194.101074
1657.708984	1110.756714
1656.719727	1131.109985
1655.729492	1223.304810
1654.740234	955.877808
1653.750000	1062.063599
1652.759766	1163.285889
1651.768555	902.441040
1650.778320	1078.442749
1649.787109	929.513367
1648.795898	812.732422
1647.804688	561.580139
1646.813477	490.563110
1645.821289	219.153290
1644.829102	523.958374
1643.836914	240.146561
1642.844727	112.550995
1641.851563	98.826080
1640.859375	177.797897
1639.866211	6.427746
1638.873047	260.096985
1637.878906	184.338776
1636.885742	106.292648
1635.891602	49.663246
1634.897461	-225.367981
1633.902344	-120.601974
1632.908203	34.458412
1631.913086	-68.358070
1630.917969	-112.929062
1629.922852	-162.476334
1628.926758	101.438461
1627.931641	126.062401
1626.935547	-296.284149
1625.939453	-34.386642
1624.942383	80.381538
1623.946289	-49.148739
1622.949219	-96.920929
1621.952148	-107.661095
1620.955078	-18.349163
1619.958008	134.172607
1618.959961	13.722419
1617.961914	64.175835
1616.963867	217.169067
1615.965820	92.104919
1614.966797	-40.600021
1613.967773	55.140911
1612.968750	35.612362
1611.969727	-101.737915
1610.970703	-113.045166
1609.970703	69.743744
1608.970703	187.087738
1607.970703	144.711990
1606.970703	50.100464
1605.969727	94.437729
1604.968750	96.984993
1603.967773	178.164795
1602.966797	248.947540
1601.965820	175.900360
1600.963867	-17.346186
1599.961914	-48.281277
1598.959961	-55.589611
1597.958008	-287.628693
1596.955078	-150.996048
1595.952148	-105.812820
1594.949219	-125.899269
1593.946289	-205.995514
1592.943359	-176.339691
1591.939453	-120.550270
1590.935547	-41.258202
1589.931641	-71.571556
1588.927734	-10.533873
1587.922852	89.623405
1586.917969	25.456951
1585.913086	193.372620
1584.908203	4.101523
1583.903320	62.493031
1582.897461	63.529911
1581.891602	207.828690
1580.885742	73.373688
1579.879883	204.549713
1578.873047	23.245007
1577.866211	29.386007
1576.859375	40.691719
1575.852539	231.463257
1574.845703	26.745941
1573.837891	89.919418
1572.830078	121.812050
1571.822266	70.452797
1570.814453	-25.127329
1569.805664	40.358601
1568.796875	149.907455
1567.788086	100.907890
1566.779297	80.413727
1565.769531	-31.015640
1564.760742	117.062996
1563.750977	31.447090
1562.741211	277.850281
1561.730469	230.952072
1560.720703	264.364685
1559.709961	43.576576
1558.699219	247.883148
1557.688477	125.455177
1556.676758	91.059967
1555.666016	152.410797
1554.654297	236.924225
1553.642578	171.098755
1552.629883	288.977936
1551.618164	137.506805
1550.605469	283.549530
1549.592773	144.815414
1548.580078	181.891998
1547.566406	161.922272
1546.552734	216.798721
1545.540039	214.644958
1544.525391	155.489426
1543.511719	67.795021
1542.498047	-1.926966
1541.483398	160.669235
1540.468750	59.668884
1539.453125	139.265274
1538.438477	-36.841976
1537.422852	233.384689
1536.407227	7.998230
1535.391602	61.119530
1534.375977	-40.668518
1533.359375	92.041832
1532.342773	-33.234608
1531.326172	37.241547
1530.309570	-54.800007
1529.292969	-92.869728
1528.275391	98.123352
1527.257813	-9.822377
1526.240234	28.851229
1525.222656	183.164291
1524.204102	213.720154
1523.185547	64.005447
1522.166992	40.222160
1521.148438	-1.720598
1520.128906	-254.646591
1519.110352	-21.799032
1518.090820	-35.943607
1517.071289	-160.734879
1516.050781	156.197388
1515.031250	-171.815231
1514.010742	49.640270
1512.990234	-39.800682
1511.968750	4.089204
1510.948242	150.445755
1509.926758	-308.909790
1508.905273	-70.546257
1507.883789	-209.428619
1506.862305	-61.255234
1505.839844	25.161592
1504.817383	-68.019485
1503.794922	89.782661
1502.772461	-98.478706
1501.749023	-215.115280
1500.726563	-111.635017
1499.703125	-164.531662
1498.678711	63.978897
1497.655273	-22.510656
1496.630859	-106.567993
1495.607422	8.785002
1494.582031	34.410477
1493.557617	-185.569122
1492.533203	5.956968
1491.507813	31.123447
1490.482422	-56.293991
1489.457031	1.797258
1488.430664	-9.249617
1487.405273	17.883938
1486.378906	123.999107
1485.352539	189.095123
1484.325195	236.153763
1483.298828	73.859970
1482.271484	324.726013
1481.244141	458.044769
1480.216797	359.154327
1479.188477	553.327026
1478.161133	428.727753
1477.132813	434.001556
1476.104492	413.680328
1475.075195	742.179688
1474.046875	800.513184
1473.017578	820.509705
1471.988281	967.657776
1470.958984	1010.299561
1469.928711	1154.577026
1468.898438	1115.541504
1467.869141	1157.819946
1466.837891	1418.625610
1465.807617	1516.543335
1464.776367	1606.689697
1463.746094	1833.937744
1462.714844	1624.025024
1461.682617	1744.296753
1460.651367	1628.284668
1459.619141	1722.955200
1458.586914	1855.583618
1457.554688	2054.064209
1456.522461	1937.771362
1455.489258	1993.941406
1454.456055	2278.275146
1453.422852	2017.268677
1452.389648	2232.905029
1451.355469	2303.910156
1450.321289	2151.839111
1449.287109	2194.856689
1448.252930	2189.680420
1447.218750	2227.509277
1446.183594	2039.932617
1445.148438	1973.894897
1444.113281	2011.607910
1443.078125	1851.913452
1442.041992	1937.616211
1441.005859	1866.447144
1439.969727	2007.680664
1438.933594	1855.576172
1437.897461	1723.736206
1436.860352	1569.175415
1435.823242	1333.819092
1434.786133	1348.610352
1433.748047	1310.337524
1432.710938	1191.293823
1431.672852	1082.377808
1430.634766	791.799194
1429.596680	710.766663
1428.557617	602.007690
1427.518555	667.325500
1426.479492	424.993408
1425.440430	558.405640
1424.401367	341.429016
1423.361328	431.977570
1422.321289	323.474640
1421.281250	456.848572
1420.241211	199.848984
1419.200195	250.140915
1418.159180	318.060608
1417.118164	214.846878
1416.077148	149.453415
1415.035156	167.126343
1413.994141	38.968719
1412.952148	8.960575
1411.910156	177.615540
1410.867188	172.800934
1409.825195	-35.496849
1408.782227	-4.991826
1407.739258	63.232666
1406.695313	63.663219
1405.652344	-88.992645
1404.608398	94.835594
1403.564453	256.060364
1402.520508	319.423096
1401.475586	-91.317947
1400.431641	150.301788
1399.386719	231.392395
1398.341797	219.761337
1397.295898	-12.371021
1396.250977	48.880054
1395.205078	65.074364
1394.159180	71.323639
1393.112305	300.526184
1392.066406	16.451656
1391.019531	128.086227
1389.972656	59.567497
1388.925781	-96.406464
1387.877930	230.581467
1386.831055	57.316525
1385.783203	26.741636
1384.735352	-3.722023
1383.686523	-44.082851
1382.638672	-74.317268
1381.589844	-81.962173
1380.541016	-29.551041
1379.492188	-51.975967
1378.442383	-211.619034
1377.392578	103.204620
1376.342773	58.619389
1375.292969	29.135351
1374.243164	206.833847
1373.192383	102.723763
1372.141602	-115.929688
1371.090820	4.680306
1370.039063	-6.755494
1368.988281	-45.469734
1367.936523	-111.461823
1366.884766	86.729950
1365.833008	-170.776276
1364.780273	-96.911423
1363.727539	-20.465210
1362.674805	138.202835
1361.622070	167.540756
1360.569336	22.856915
1359.515625	211.630020
1358.461914	64.758957
1357.408203	47.356686
1356.353516	199.099396
1355.299805	331.035950
1354.245117	97.822891
1353.190430	222.527267
1352.134766	24.461388
1351.080078	166.773499
1350.024414	371.207916
1348.968750	317.582031
1347.913086	336.069916
1346.856445	364.599579
1345.800781	502.387054
1344.744141	436.913208
1343.686523	448.447052
1342.629883	606.354187
1341.572266	603.249878
1340.514648	731.590698
1339.457031	711.394165
1338.399414	681.436707
1337.340820	767.987793
1336.282227	738.296326
1335.223633	679.055603
1334.165039	689.255554
1333.106445	687.219116
1332.046875	428.099182
1330.987305	507.981781
1329.926758	689.316772
1328.867188	653.213074
1327.806641	562.890259
1326.746094	630.854614
1325.685547	543.313538
1324.625000	579.415955
1323.563477	499.590790
1322.501953	800.062378
1321.440430	755.038147
1320.378906	712.630493
1319.316406	690.101929
1318.253906	803.355774
1317.191406	882.168579
1316.128906	901.912537
1315.065430	823.185303
1314.001953	628.806580
1312.938477	823.881042
1311.875000	780.081360
1310.811523	756.125427
1309.747070	870.167908
1308.682617	952.284668
1307.618164	758.869141
1306.552734	698.512756
1305.488281	653.063538
1304.422852	954.506348
1303.356445	734.680176
1302.291016	903.464417
1301.224609	693.806519
1300.159180	607.212280
1299.091797	778.705322
1298.025391	856.906860
1296.958984	748.564087
1295.891602	1003.712585
1294.824219	709.060242
1293.755859	846.528564
1292.688477	760.785889
1291.620117	807.635742
1290.551758	626.502197
1289.483398	575.491272
1288.414063	632.454407
1287.344727	539.997131
1286.275391	479.527985
1285.206055	681.289429
1284.136719	699.372620
1283.066406	634.287720
1281.996094	657.449158
1280.925781	685.582703
1279.855469	633.040283
1278.784180	541.463013
1277.712891	516.046265
1276.641602	906.429810
1275.569336	626.844910
1274.498047	865.646118
1273.425781	864.931458
1272.353516	734.802063
1271.281250	726.934814
1270.208008	838.805298
1269.134766	892.097473
1268.061523	894.170654
1266.988281	691.305298
1265.914063	817.989990
1264.839844	1081.287964
1263.765625	1000.644775
1262.691406	827.436340
1261.617188	971.277954
1260.541992	1093.174927
1259.466797	966.520508
1258.391602	952.038269
1257.315430	891.333374
1256.239258	913.496094
1255.163086	882.131836
1254.086914	894.637146
1253.010742	953.415222
1251.933594	1107.092896
1250.856445	910.464355
1249.779297	889.055786
1248.701172	928.475647
1247.624023	724.820679
1246.545898	1058.388672
1245.467773	862.140442
1244.388672	867.633728
1243.310547	761.424072
1242.231445	949.094604
1241.152344	964.337585
1240.072266	799.986145
1238.993164	757.048889
1237.913086	765.092346
1236.833008	748.887939
1235.751953	764.225830
1234.671875	765.015991
1233.590820	775.508606
1232.509766	686.641113
1231.427734	738.339417
1230.346680	741.568176
1229.264648	633.393127
1228.182617	750.434265
1227.100586	659.239563
1226.017578	594.699768
1224.934570	634.221130
1223.851563	598.722656
1222.768555	461.647888
1221.684570	368.143433
1220.601563	506.736603
1219.516602	372.140686
1218.432617	360.817505
1217.348633	344.645233
1216.263672	412.991272
1215.178711	435.400726
1214.093750	419.144287
1213.007813	342.523895
1211.921875	299.690247
1210.835938	367.823242
1209.750000	433.478912
1208.663086	409.841888
1207.577148	405.464630
1206.490234	280.525787
1205.402344	505.043213
1204.315430	478.839111
1203.227539	450.193542
1202.139648	84.349464
1201.051758	188.139313
1199.962891	36.664642
1198.875000	-119.606270
1197.786133	118.753754
1196.696289	-97.711914
1195.607422	106.755394
1194.517578	22.528944
1193.427734	-294.909515
1192.337891	-107.532036
1191.247070	-273.533173
1190.157227	-107.988564
1189.066406	-96.301743
1187.974609	-10.242632
1186.883789	-135.559326
1185.791992	-155.274734
1184.700195	-122.255112
1183.608398	37.837311
1182.515625	8.293050
1181.423828	79.412598
1180.331055	-206.811798
1179.238281	79.910301
1178.144531	2.160292
1177.050781	-39.690159
1175.957031	-86.389984
1174.863281	166.214233
1173.768555	90.600227
1172.674805	-44.903862
1171.580078	147.450226
1170.484375	181.715256
1169.389648	67.567535
1168.293945	111.237411
1167.198242	118.937309
1166.102539	66.785744
1165.005859	40.861671
1163.910156	151.067886
1162.813477	89.130249
1161.715820	156.108612
1160.619141	96.412148
1159.521484	182.282990
1158.423828	139.138489
1157.326172	253.419708
1156.227539	250.657410
1155.128906	433.853241
1154.030273	283.023590
1152.931641	27.269749
1151.832031	59.954357
1150.733398	113.983398
1149.632813	155.980103
1148.533203	-64.147743
1147.433594	-160.431961
1146.333008	-80.580490
1145.232422	70.555824
1144.130859	-90.228081
1143.030273	-48.786613
1141.928711	13.949503
1140.827148	-108.933601
1139.724609	79.619568
1138.623047	-10.123542
1137.520508	71.193947
1136.417969	85.854897
1135.314453	233.444901
1134.211914	302.506561
1133.108398	378.568176
1132.004883	518.600525
1130.900391	568.289673
1129.796875	503.975769
1128.692383	458.577271
1127.586914	560.156006
1126.482422	1055.226685
1125.376953	895.676025
1124.271484	698.191406
1123.166016	609.711060
1122.060547	620.686890
1120.954102	463.405029
1119.847656	578.428345
1118.741211	567.842651
1117.633789	483.801147
1116.526367	340.558411
1115.418945	649.170959
1114.311523	314.208130
1113.204102	400.244110
1112.095703	424.687866
1110.987305	397.043457
1109.877930	421.320343
1108.769531	573.096436
1107.660156	540.484314
1106.550781	462.945526
1105.441406	708.823975
1104.331055	619.334045
1103.220703	853.120117
1102.110352	598.345520
1101.000000	855.483154
1099.888672	402.592163
1098.777344	569.927490
1097.666016	661.693604
1096.553711	512.971985
1095.442383	724.748352
1094.330078	436.982086
1093.217773	483.704926
1092.104492	537.408386
1090.991211	612.217102
1089.877930	646.931458
1088.764648	538.052063
1087.651367	499.743500
1086.537109	708.336060
1085.422852	552.340515
1084.308594	516.258484
1083.193359	731.612610
1082.078125	606.127686
1080.962891	553.481079
1079.847656	540.745911
1078.731445	532.670288
1077.615234	677.148193
1076.499023	577.444031
1075.382813	473.061554
1074.265625	469.562378
1073.148438	271.374817
1072.031250	532.829773
1070.914063	414.372498
1069.795898	312.344818
1068.677734	264.237671
1067.559570	499.591064
1066.440430	317.920685
1065.321289	244.029053
1064.202148	558.767700
1063.083008	419.296844
1061.962891	324.333282
1060.843750	365.097565
1059.723633	146.217804
1058.602539	437.182343
1057.482422	363.323944
1056.361328	219.375336
1055.239258	68.480133
1054.118164	27.464279
1052.996094	86.899399
1051.874023	214.032486
1050.751953	163.692719
1049.629883	146.064713
1048.506836	373.466125
1047.383789	164.521881
1046.260742	405.844330
1045.136719	334.600800
1044.012695	235.437668
1042.888672	297.168427
1041.764648	76.939674
1040.639648	110.770401
1039.515625	123.661880
1038.389648	-14.792759
1037.264648	-32.082024
1036.138672	202.041183
1035.012695	231.319626
1033.886719	104.753334
1032.760742	289.960541
1031.633789	235.607941
1030.506836	179.003601
1029.379883	217.769562
1028.251953	-87.352097
1027.124023	-62.381657
1025.996094	-255.699982
1024.868164	-232.911606
1023.739258	-200.794785
1022.610352	-54.899357
1021.481445	-294.214630
1020.352539	-268.876434
1019.222656	-148.391357
1018.092773	-343.263611
1016.962891	-155.444504
1015.832031	-127.575241
1014.702148	-69.514359
1013.571289	-27.626184
1012.439453	-34.324745
1011.308594	72.531921
1010.176758	121.538872
1009.044922	71.078911
1007.912109	194.275848
1006.780273	463.259247
1005.647461	785.400085
1004.514648	1243.914673
1003.380859	2016.720215
1002.247070	1901.700806
1001.113281	1477.180054
999.979492	907.407837
998.845703	557.424561
997.710938	325.470764
996.576172	105.269936
995.440430	-123.961639
994.305664	-22.993034
993.169922	91.873520
992.033203	38.416012
990.897461	51.969196
989.760742	-12.760843
988.624023	40.199474
987.487305	-98.011932
986.350586	31.197908
985.212891	-5.376000
984.075195	43.385891
982.936523	110.657631
981.798828	28.411777
980.660156	54.475876
979.521484	-165.513504
978.381836	-5.772645
977.242188	220.701935
976.102539	-47.081100
974.962891	135.878098
973.823242	-14.316175
972.682617	194.071335
971.541992	184.293365
970.400391	151.683960
969.259766	206.458954
968.118164	112.149078
966.976563	144.221298
965.833984	102.997253
964.691406	6.878199
963.548828	59.985649
962.406250	156.758469
961.262695	152.772491
960.120117	192.461121
958.976563	133.756012
957.832031	91.245605
956.688477	236.656433
955.543945	258.512512
954.398438	113.415825
953.253906	137.850876
952.108398	144.108826
950.962891	-9.598472
949.817383	-9.896106
948.670898	-160.935944
947.524414	145.334183
946.377930	49.440437
945.231445	147.904999
944.083984	136.833130
942.936523	-24.800800
941.789063	160.766495
940.640625	202.598480
939.493164	132.738800
938.343750	69.891747
937.195313	182.819672
936.045898	172.701172
934.897461	130.803391
933.747070	-109.217033
932.597656	222.916351
931.447266	72.090851
930.296875	60.392361
929.146484	183.166672
927.995117	23.741659
926.843750	-83.135124
925.692383	-137.502808
924.541016	38.032082
923.388672	-47.924026
922.236328	-13.211100
921.083984	-169.337189
919.931641	-104.823059
918.778320	-181.085480
917.625000	8.578926
916.470703	50.659775
915.317383	17.907156
914.163086	155.535080
913.008789	100.310806
911.853516	-274.682098
910.698242	12.967920
909.542969	-159.772064
908.387695	-214.425171
907.231445	-262.142029
906.076172	-80.850143
904.918945	-175.943039
903.762695	-234.651886
902.605469	48.724079
901.448242	-36.977901
900.291016	-244.774399
899.133789	-42.776787
897.975586	43.836376
896.817383	62.640156
895.658203	-112.950203
894.500000	55.272556
893.340820	103.707405
892.180664	-71.511871
891.021484	8.721848
889.861328	195.159424
888.701172	67.696480
887.541016	28.415680
886.379883	-67.198128
885.218750	-189.776932
884.057617	48.735485
882.895508	106.763489
881.734375	164.820297
880.572266	268.003143
879.409180	278.789185
878.247070	116.108246
877.083984	221.651550
875.920898	20.878313
874.756836	376.443512
873.592773	137.554260
872.428711	193.664047
871.264648	213.783920
870.100586	-27.029190
868.935547	175.388580
867.770508	69.684540
866.604492	143.910248
865.438477	81.028374
864.272461	332.777435
863.106445	193.545395
861.940430	115.036545
860.773438	294.806396
859.606445	353.281342
858.438477	373.592102
857.271484	322.092163
856.103516	369.330811
854.934570	454.681274
853.766602	371.819336
852.597656	472.816681
851.428711	611.859497
850.259766	549.171631
849.089844	571.630798
847.919922	457.453491
846.750000	417.199463
845.579102	79.232803
844.408203	204.660645
843.237305	244.981308
842.066406	28.012476
840.894531	271.813446
839.722656	50.411465
838.550781	218.022675
837.377930	50.304970
836.206055	108.278641
835.033203	18.762999
833.859375	253.061096
832.686523	27.266775
831.512695	49.299763
830.337891	354.688751
829.164063	374.294556
827.989258	474.137299
826.814453	366.481232
825.639648	347.992035
824.463867	269.270782
823.288086	310.854401
822.112305	383.539612
820.935547	333.617798
819.759766	272.505615
818.583008	104.488205
817.405273	47.767506
816.228516	-80.219788
815.050781	-34.694626
813.872070	79.680763
812.694336	-170.773514
811.515625	54.563080
810.336914	77.444580
809.158203	113.556839
807.978516	-92.588272
806.798828	-181.014664
805.619141	-111.839027
804.438477	-104.948006
803.258789	52.760471
802.077148	-206.860107
800.896484	-173.632492
799.714844	107.886070
798.534180	85.382622
797.351563	-41.398548
796.169922	-194.826736
794.987305	-166.589462
793.804688	-25.494129
792.622070	-99.406708
791.438477	-155.674988
790.254883	-132.335373
789.071289	83.429985
787.886719	11.339654
786.702148	-29.858082
785.517578	-126.439850
784.333008	141.741638
783.147461	-16.952538
781.961914	74.049850
780.776367	259.906097
779.590820	218.034317
778.404297	-29.314774
777.217773	8.166120
776.030273	217.699356
774.843750	131.293610
773.656250	236.775101
772.467773	136.952835
771.280273	6.191751
770.091797	16.492601
768.903320	180.981339
767.714844	-64.617355
766.525391	95.195213
765.335938	221.784821
764.146484	136.798264
762.956055	243.298737
761.765625	232.984543
760.575195	209.370956
759.384766	471.688141
758.193359	472.032532
757.001953	373.321899
755.810547	204.209518
754.618164	281.270386
753.425781	351.613220
752.233398	177.965759
751.041016	63.621353
749.847656	113.948982
748.654297	260.772827
747.460938	192.344437
746.266602	330.151062
745.072266	224.294693
743.877930	186.414795
742.683594	187.958588
741.488281	351.672211
740.292969	212.772415
739.097656	227.274048
737.901367	478.321716
736.705078	-33.025581
735.508789	143.413162
734.311523	105.175285
733.115234	-70.977509
731.917969	92.091545
730.719727	373.186707
729.522461	203.553467
728.324219	97.386208
727.125977	30.597191
725.926758	86.216164
724.727539	275.088135
723.528320	190.778503
722.329102	200.419098
721.128906	319.230225
719.928711	527.492615
718.728516	220.569672
717.528320	505.142151
716.327148	392.546692
715.125977	273.477203
713.923828	289.677612
712.722656	301.533600
711.520508	230.590515
710.317383	371.077057
709.115234	322.003784
707.912109	296.952271
706.708984	45.499058
705.505859	83.748726
704.301758	30.622091
703.097656	1.511908
701.893555	-203.735199
700.688477	87.062332
699.483398	-15.779207
698.278320	259.760437
697.073242	120.126282
695.867188	56.687317
694.661133	30.291513
693.455078	-11.209186
692.248047	-41.743710
691.041016	-200.253662
689.833984	-191.476349
688.626953	23.530504
687.418945	2.080924
686.210938	201.965820
685.002930	-36.139587
683.793945	-126.611969
682.584961	53.982384
681.375977	-181.423096
680.166992	-165.313187
678.957031	156.284653
677.747070	-9.343582
676.537109	-111.997803
675.326172	-184.184448
674.115234	204.669510
672.904297	-36.054996
671.692383	108.427994
670.481445	-136.250229
669.269531	116.515137
668.056641	-84.586403
666.844727	-80.208321
665.631836	94.945076
664.417969	-14.959291
663.205078	30.761278
661.991211	22.600071
660.777344	49.076370
659.563477	114.479149
658.348633	134.645767
657.133789	191.556732
655.918945	-66.289490
654.703125	-97.580292
653.488281	-87.838188
652.272461	-0.461364
651.055664	15.844419
649.839844	17.112249
648.623047	61.487301
647.405273	-53.430481
646.188477	117.975815
644.970703	33.251842
643.752930	170.149277
642.535156	134.904846
641.316406	252.323273
640.097656	105.220337
638.878906	-54.766232
637.659180	38.811203
636.439453	-9.530830
635.219727	-2.112275
634.000000	-89.302795
632.779297	162.605927
631.558594	-15.032132
630.337891	-76.896187
629.116211	28.402245
627.894531	-55.325619
626.672852	186.675369
625.451172	119.567474
624.228516	227.944839
623.005859	207.363968
621.783203	289.265808
620.559570	105.140373
619.336914	199.058670
618.112305	78.383965
616.888672	55.732384
615.664063	2.603822
614.439453	107.254776
613.214844	-47.561890
611.989258	-164.461624
610.764648	-53.224079
609.538086	-118.048935
608.312500	-40.433903
607.085938	79.051224
605.859375	88.675026
604.632813	-84.148994
