# Supplementary material for: Raman spectroscopy accurately differentiates mucosal healing from non-healing and biochemical changes following biological therapy in inflammatory bowel disease
Source: PLoS One. 2021 Jun 2;16(6):e0252210. doi: 10.1371/journal.pone.0252210 (PMC8172032; doi:10.1371/journal.pone.0252210)
Supplement: S8 Dataset — (ZIP) [file pone.0252210.s010.zip › Pre biologic CD/OC017-1 pre treatment_base sub CR removed_4__X_-9974.31__Y_44986.4__Z_237.573__Time_46.txt]

1714.640625	-104.618217
1713.664063	54.097015
1712.687500	48.784389
1711.709961	-66.731667
1710.733398	-67.109497
1709.755859	50.226688
1708.778320	-30.962648
1707.799805	219.912842
1706.821289	36.626282
1705.843750	43.461330
1704.864258	1.956720
1703.885742	-36.906475
1702.907227	-22.293438
1701.927734	117.989174
1700.948242	-38.728298
1699.968750	13.201361
1698.988281	249.563446
1698.007813	309.414154
1697.028320	270.412506
1696.046875	348.979095
1695.066406	550.466003
1694.084961	215.111191
1693.104492	42.881584
1692.123047	434.035950
1691.140625	392.744202
1690.159180	367.614777
1689.176758	443.959351
1688.194336	499.061676
1687.211914	610.271118
1686.228516	529.614746
1685.246094	619.744202
1684.262695	608.714539
1683.279297	467.321198
1682.295898	507.276764
1681.311523	550.034790
1680.327148	707.434082
1679.342773	441.758209
1678.358398	556.923218
1677.374023	712.145691
1676.388672	949.935913
1675.403320	903.292053
1674.417969	992.472534
1673.432617	845.264832
1672.446289	693.007019
1671.459961	1165.402100
1670.473633	1018.901672
1669.487305	1146.228394
1668.500977	1146.284546
1667.513672	1125.316162
1666.526367	1141.744263
1665.539063	1349.438232
1664.550781	997.530701
1663.563477	1303.763184
1662.575195	1517.272461
1661.586914	1505.593262
1660.598633	1417.294067
1659.609375	1750.567993
1658.620117	1490.510498
1657.631836	1498.330444
1656.641602	1485.162598
1655.652344	1226.040283
1654.662109	1276.928223
1653.672852	1171.912964
1652.681641	1093.596924
1651.691406	962.659302
1650.701172	1001.252136
1649.709961	897.265869
1648.718750	994.439941
1647.727539	888.300232
1646.735352	843.178711
1645.744141	660.945007
1644.751953	405.041779
1643.759766	450.468597
1642.766602	295.439636
1641.774414	560.338867
1640.781250	487.558594
1639.788086	341.141022
1638.794922	318.945984
1637.801758	136.097916
1636.807617	66.868286
1635.813477	227.166306
1634.819336	271.624969
1633.825195	113.376213
1632.830078	329.391144
1631.834961	-139.218872
1630.839844	-33.488117
1629.844727	74.989578
1628.849609	23.042177
1627.853516	-20.846962
1626.857422	1.198056
1625.861328	-297.481262
1624.865234	-114.702560
1623.868164	5.030602
1622.871094	90.676414
1621.874023	-49.567257
1620.876953	304.274750
1619.879883	-3.807715
1618.881836	87.499725
1617.883789	100.117401
1616.885742	78.714783
1615.887695	120.407639
1614.888672	-136.928696
1613.889648	196.144196
1612.890625	75.462784
1611.891602	-105.383545
1610.892578	-115.678413
1609.892578	-18.446384
1608.892578	-57.435043
1607.892578	66.083740
1606.892578	197.470932
1605.891602	226.730621
1604.890625	12.562253
1603.889648	34.107143
1602.888672	191.767365
1601.887695	-108.443672
1600.885742	17.867191
1599.883789	81.396339
1598.881836	1.129954
1597.879883	-89.528763
1596.876953	-59.914909
1595.874023	-48.583088
1594.871094	-285.407318
1593.868164	-38.945183
1592.864258	-9.316704
1591.861328	122.126717
1590.857422	-80.578613
1589.853516	-170.990082
1588.848633	-26.576164
1587.844727	128.208389
1586.839844	-61.321594
1585.834961	62.080395
1584.830078	333.987122
1583.824219	167.922455
1582.819336	210.353943
1581.813477	182.394348
1580.807617	84.096214
1579.800781	97.759918
1578.794922	-99.477646
1577.788086	-12.986122
1576.781250	78.627205
1575.773438	-170.663376
1574.766602	-84.357132
1573.758789	43.456463
1572.750977	204.956665
1571.743164	-153.539856
1570.735352	44.193798
1569.726563	127.447388
1568.718750	-64.744148
1567.708984	153.399734
1566.700195	129.909164
1565.691406	38.858276
1564.681641	-28.881155
1563.671875	-127.808472
1562.662109	68.975616
1561.652344	-1.563156
1560.641602	143.068054
1559.630859	152.731766
1558.620117	45.659569
1557.609375	-17.401295
1556.597656	126.737251
1555.586914	237.055283
1554.575195	220.317398
1553.563477	130.987595
1552.550781	33.821236
1551.539063	192.835480
1550.526367	-67.525826
1549.513672	117.096451
1548.500977	141.170853
1547.487305	12.546345
1546.473633	67.433121
1545.459961	5.871213
1544.446289	-60.943043
1543.432617	1.347884
1542.417969	81.572250
1541.404297	-88.852722
1540.389648	86.667793
1539.374023	-99.423775
1538.359375	-35.184994
1537.343750	230.171890
1536.328125	79.942696
1535.312500	115.372147
1534.296875	47.519512
1533.280273	118.790756
1532.263672	63.609310
1531.247070	-205.563065
1530.230469	-95.987198
1529.212891	-61.291485
1528.196289	-29.291552
1527.178711	-139.053726
1526.160156	-4.337974
1525.142578	145.659073
1524.124023	130.773895
1523.106445	0.020362
1522.087891	-2.199929
1521.068359	67.453918
1520.049805	72.700645
1519.030273	80.384735
1518.010742	-4.566205
1516.991211	149.355255
1515.971680	7.681976
1514.951172	-203.401718
1513.930664	4.030415
1512.910156	-155.844070
1511.889648	64.098671
1510.868164	-178.073456
1509.846680	205.738251
1508.826172	191.718903
1507.803711	103.197891
1506.782227	-182.795715
1505.759766	-71.472229
1504.737305	-29.496859
1503.714844	78.974297
1502.692383	-27.886669
1501.668945	-252.633469
1500.646484	-24.142401
1499.623047	-284.834595
1498.599609	-130.874542
1497.575195	-112.717491
1496.550781	-2.562824
1495.527344	10.268374
1494.502930	140.620880
1493.477539	275.922699
1492.453125	119.682899
1491.427734	165.303497
1490.402344	159.713730
1489.376953	-4.344608
1488.350586	38.444275
1487.325195	239.465347
1486.298828	72.676651
1485.272461	329.580170
1484.245117	218.809830
1483.218750	342.748352
1482.191406	476.745911
1481.164063	307.135834
1480.136719	397.594788
1479.108398	192.227203
1478.080078	272.322754
1477.052734	683.581543
1476.023438	773.579651
1474.995117	596.065063
1473.965820	637.537537
1472.937500	554.204285
1471.908203	722.820801
1470.877930	901.470947
1469.848633	1118.172729
1468.818359	902.284973
1467.788086	1083.171265
1466.757813	1088.493530
1465.727539	1192.908325
1464.696289	1304.842773
1463.665039	1538.654663
1462.633789	1673.248535
1461.602539	1546.137939
1460.570313	1495.209106
1459.539063	1469.674194
1458.506836	1649.699951
1457.473633	1672.260986
1456.441406	1570.481812
1455.408203	1666.560181
1454.375000	1833.584839
1453.341797	1501.008911
1452.308594	1718.656738
1451.274414	1659.916260
1450.241211	1976.226440
1449.207031	1930.091675
1448.171875	1878.881226
1447.137695	1956.850342
1446.102539	1654.991943
1445.067383	1801.287231
1444.032227	1661.544556
1442.997070	1607.887207
1441.960938	1761.660156
1440.924805	1652.346313
1439.888672	1553.197876
1438.852539	1428.816284
1437.816406	1398.011963
1436.779297	1574.419067
1435.742188	1255.592773
1434.705078	929.337769
1433.666992	1141.106445
1432.629883	746.878540
1431.591797	590.096008
1430.553711	418.259338
1429.514648	276.778046
1428.476563	203.510330
1427.437500	490.933655
1426.398438	599.235718
1425.359375	452.902710
1424.320313	362.112091
1423.280273	31.984394
1422.240234	231.099792
1421.200195	309.260742
1420.159180	291.714783
1419.119141	334.661133
1418.078125	468.230103
1417.037109	216.735870
1415.996094	-79.896194
1414.954102	197.179321
1413.912109	134.653351
1412.870117	316.109406
1411.828125	517.652527
1410.786133	48.073109
1409.743164	-205.158218
1408.700195	36.705746
1407.657227	27.342131
1406.614258	13.017910
1405.570313	-56.495422
1404.527344	89.976013
1403.483398	63.264935
1402.438477	34.099335
1401.394531	50.183876
1400.349609	96.406281
1399.304688	190.317642
1398.259766	311.835114
1397.214844	-165.669128
1396.168945	-13.934892
1395.123047	135.301407
1394.077148	-48.595909
1393.031250	65.669060
1391.984375	74.786369
1390.937500	-51.199551
1389.890625	165.813782
1388.843750	192.647552
1387.796875	66.951050
1386.749023	168.967331
1385.701172	-41.542919
1384.653320	73.114433
1383.604492	-209.622101
1382.556641	-222.256195
1381.507813	124.947845
1380.458984	-34.974445
1379.410156	-64.883781
1378.360352	12.652795
1377.310547	172.615753
1376.260742	252.734161
1375.210938	160.740921
1374.161133	126.251755
1373.110352	263.940125
1372.059570	10.174632
1371.008789	123.076721
1369.957031	-0.777587
1368.906250	-131.949341
1367.854492	180.478760
1366.802734	-187.138962
1365.750000	115.371391
1364.698242	258.512360
1363.645508	38.240982
1362.592773	57.071186
1361.540039	232.739441
1360.486328	-133.894501
1359.433594	216.022430
1358.379883	-58.260998
1357.326172	222.049850
1356.271484	194.117722
1355.216797	129.018234
1354.163086	240.443802
1353.107422	461.180145
1352.052734	222.507660
1350.998047	393.692719
1349.942383	234.742218
1348.886719	73.471268
1347.830078	425.957214
1346.774414	555.134583
1345.717773	676.896484
1344.661133	545.778442
1343.604492	900.701843
1342.546875	645.834290
1341.490234	817.394287
1340.432617	607.430237
1339.375000	724.597900
1338.316406	794.742859
1337.258789	1211.573120
1336.200195	1029.278076
1335.141602	691.238037
1334.082031	887.855164
1333.023438	735.694092
1331.963867	596.038818
1330.904297	659.286438
1329.844727	776.975342
1328.784180	721.680115
1327.723633	745.563171
1326.663086	663.289734
1325.602539	534.204895
1324.541992	844.811584
1323.480469	794.897644
1322.418945	762.365173
1321.357422	927.350159
1320.295898	717.316406
1319.233398	835.516907
1318.170898	800.839600
1317.108398	729.268005
1316.045898	1128.639038
1314.982422	926.543579
1313.918945	978.406494
1312.855469	1042.635010
1311.791992	892.628479
1310.728516	934.827209
1309.664063	775.191589
1308.599609	755.991699
1307.535156	943.575989
1306.469727	1022.883545
1305.404297	907.900940
1304.338867	856.970764
1303.273438	1388.836060
1302.208008	1087.216309
1301.141602	753.831970
1300.075195	1005.436951
1299.008789	819.725342
1297.942383	904.313049
1296.875000	944.711792
1295.807617	862.399658
1294.740234	785.088379
1293.672852	921.346924
1292.604492	915.298462
1291.537109	931.382324
1290.468750	910.717346
1289.399414	740.544434
1288.331055	849.937317
1287.261719	790.222168
1286.192383	740.376526
1285.123047	759.184143
1284.052734	817.202148
1282.983398	490.824127
1281.913086	649.317871
1280.841797	479.815063
1279.771484	442.562408
1278.700195	786.986267
1277.628906	813.333374
1276.557617	741.889343
1275.486328	536.043579
1274.414063	992.695068
1273.341797	422.822937
1272.269531	727.876892
1271.197266	578.494202
1270.124023	1005.523376
1269.050781	919.662048
1267.977539	890.002502
1266.904297	550.435913
1265.830078	716.094116
1264.756836	781.689880
1263.681641	696.045105
1262.607422	1105.440552
1261.533203	927.160339
1260.458008	736.775818
1259.382813	843.763611
1258.307617	982.382202
1257.231445	933.394348
1256.155273	906.350891
1255.079102	1042.437988
1254.002930	1032.425903
1252.926758	1046.754395
1251.849609	927.256775
1250.772461	751.862915
1249.695313	591.135742
1248.617188	637.133179
1247.540039	549.415283
1246.461914	729.056030
1245.382813	852.716187
1244.304688	903.444275
1243.225586	776.837585
1242.146484	545.865051
1241.067383	574.734375
1239.988281	630.274475
1238.908203	525.615295
1237.828125	697.548096
1236.748047	515.270935
1235.667969	835.013062
1234.586914	756.986450
1233.505859	523.845886
1232.424805	785.140808
1231.343750	811.286194
1230.261719	956.076111
1229.179688	672.135925
1228.097656	654.618896
1227.015625	799.264099
1225.932617	341.205475
1224.850586	374.494110
1223.767578	272.264252
1222.683594	445.745209
1221.600586	464.373016
1220.516602	453.941986
1219.432617	264.628601
1218.347656	75.353874
1217.263672	328.225983
1216.178711	129.283218
1215.093750	427.821381
1214.008789	552.363037
1212.922852	408.883759
1211.836914	340.232269
1210.750977	273.978058
1209.665039	306.604584
1208.579102	438.038849
1207.492188	499.443787
1206.405273	608.982910
1205.318359	537.680786
1204.230469	707.290283
1203.142578	387.781647
1202.054688	289.927551
1200.966797	182.434402
1199.877930	99.002167
1198.790039	-169.751602
1197.701172	-58.279774
1196.611328	-43.143631
1195.522461	5.610636
1194.432617	128.819016
1193.342773	6.710151
1192.252930	-4.841478
1191.162109	14.783863
1190.072266	46.362804
1188.981445	-54.239704
1187.889648	73.257027
1186.798828	-41.829018
1185.707031	-140.131134
1184.615234	-89.666260
1183.523438	-209.626099
1182.430664	-68.152863
1181.337891	-61.095276
1180.245117	44.196800
1179.152344	-27.999535
1178.059570	38.770592
1176.965820	79.085571
1175.872070	92.968124
1174.778320	-51.275253
1173.683594	-8.771323
1172.588867	261.059509
1171.494141	13.767917
1170.399414	44.076550
1169.303711	12.102665
1168.208984	166.637024
1167.113281	277.988403
1166.016602	-24.347200
1164.920898	5.610796
1163.824219	-83.991165
1162.727539	60.499424
1161.630859	87.832718
1160.533203	-173.852753
1159.435547	318.910217
1158.337891	92.969490
1157.240234	160.573349
1156.141602	127.877838
1155.043945	231.097046
1153.944336	69.495293
1152.845703	24.734695
1151.747070	263.576782
1150.647461	-14.873311
1149.547852	-64.542297
1148.447266	78.678810
1147.347656	28.891659
1146.247070	174.288406
1145.146484	64.866440
1144.044922	-101.689163
1142.944336	-182.565353
1141.842773	88.576210
1140.741211	-56.639832
1139.638672	-68.712105
1138.537109	-190.168915
1137.434570	-114.383095
1136.332031	-22.052040
1135.228516	108.177124
1134.125977	178.932755
1133.022461	173.613251
1131.917969	132.623535
1130.814453	193.666473
1129.709961	434.952820
1128.605469	365.314880
1127.500977	326.491821
1126.396484	595.890686
1125.291016	251.116165
1124.185547	562.965698
1123.080078	268.024139
1121.973633	409.058228
1120.868164	519.207214
1119.761719	439.816071
1118.654297	313.059570
1117.547852	321.243164
1116.440430	106.938362
1115.333008	188.413635
1114.225586	-23.474468
1113.117188	124.118797
1112.008789	210.141785
1110.900391	253.544785
1109.791992	-64.655464
1108.682617	184.254929
1107.573242	534.585754
1106.463867	457.303070
1105.354492	238.368912
1104.244141	545.862366
1103.133789	418.976288
1102.023438	518.616089
1100.913086	504.966614
1099.801758	569.108887
1098.690430	536.532715
1097.579102	520.454102
1096.467773	567.989624
1095.355469	683.800354
1094.243164	655.852783
1093.130859	571.382446
1092.017578	503.406036
1090.905273	508.431305
1089.791992	-16.080086
1088.677734	412.527466
1087.564453	485.742249
1086.450195	554.201660
1085.335938	258.182800
1084.221680	648.694824
1083.106445	413.873535
1081.991211	609.134644
1080.875977	759.672974
1079.760742	820.899963
1078.644531	619.113647
1077.528320	-26.244915
1076.412109	375.417511
1075.295898	-65.442589
1074.178711	190.605591
1073.061523	151.038330
1071.944336	341.284729
1070.826172	264.203491
1069.708984	398.112701
1068.590820	210.952957
1067.471680	141.014740
1066.353516	228.055542
1065.234375	200.328552
1064.115234	521.438721
1062.996094	402.420746
1061.875977	533.838440
1060.755859	648.843689
1059.635742	237.588165
1058.515625	422.809692
1057.394531	395.230408
1056.273438	222.785233
1055.152344	185.979431
1054.031250	371.152252
1052.909180	98.490898
1051.787109	148.224991
1050.665039	127.937927
1049.541992	-2.007248
1048.418945	211.158051
1047.295898	44.007412
1046.172852	198.839020
1045.048828	141.437943
1043.925781	-9.129238
1042.801758	106.108719
1041.676758	-44.309662
1040.552734	231.724838
1039.427734	69.800919
1038.302734	126.887825
1037.176758	95.524818
1036.050781	82.850960
1034.924805	202.875259
1033.798828	15.813740
1032.672852	219.644135
1031.545898	116.484024
1030.418945	169.192856
1029.291992	319.556885
1028.164063	-62.228031
1027.036133	-204.482376
1025.908203	-179.376938
1024.780273	73.347130
1023.651367	-105.797707
1022.522461	-85.183044
1021.393555	-250.147720
1020.264648	-145.852859
1019.134766	-11.391275
1018.004883	-324.461090
1016.875000	-210.741028
1015.744141	-117.866753
1014.613281	-50.452648
1013.482422	77.242401
1012.351563	325.395020
1011.219727	297.942017
1010.088867	307.631409
1008.956055	271.086700
1007.824219	366.547211
1006.691406	323.227905
1005.558594	439.601563
1004.425781	1235.848511
1003.292969	1493.147095
1002.159180	1419.881958
1001.025391	1108.728638
999.891602	735.427673
998.756836	260.752686
997.622070	296.710785
996.487305	115.730179
995.352539	-81.235466
994.216797	229.632339
993.081055	222.076691
991.945313	163.873383
990.808594	340.983704
989.672852	130.804626
988.536133	-5.436940
987.398438	167.245865
986.261719	-164.578629
985.124023	31.277790
983.986328	3.774120
982.847656	-76.579140
981.709961	-216.638306
980.571289	59.949474
979.432617	-75.294746
978.292969	90.911232
977.153320	365.209320
976.013672	44.050682
974.874023	180.515396
973.734375	57.353409
972.593750	-10.527795
971.453125	369.587341
970.311523	216.885681
969.170898	45.991154
968.029297	72.648796
966.886719	-68.127693
965.745117	-183.502121
964.602539	375.565887
963.459961	347.457123
962.317383	234.632126
961.173828	387.809509
960.030273	433.314972
958.886719	472.015289
957.743164	183.277145
956.598633	151.213882
955.454102	426.014069
954.309570	217.860687
953.165039	51.081322
952.019531	168.131271
950.874023	294.362701
949.727539	18.184153
948.582031	57.698437
947.435547	69.852242
946.289063	301.438690
945.141602	34.997402
943.995117	307.763245
942.847656	338.449005
941.699219	-16.592434
940.551758	422.842010
939.403320	355.608093
938.254883	322.703308
937.105469	239.714417
935.957031	476.064514
934.807617	190.353989
933.658203	50.714649
932.507813	355.518616
931.357422	307.170990
930.207031	350.016296
929.056641	274.516266
927.906250	87.581787
926.754883	139.762878
925.603516	182.886063
924.451172	280.649872
923.298828	53.220497
922.146484	130.637604
920.994141	48.962330
919.841797	128.742142
918.688477	301.697205
917.535156	231.577316
916.380859	177.444489
915.227539	264.164459
914.073242	-12.287607
912.918945	-213.666168
911.763672	113.739388
910.608398	239.162735
909.453125	-25.477783
908.297852	72.812355
907.141602	245.900085
905.985352	35.970028
904.829102	134.309586
903.672852	416.116333
902.515625	183.774872
901.358398	-37.098770
900.201172	-17.900833
899.042969	-64.305237
897.884766	-205.674637
896.726563	252.454056
895.568359	366.672852
894.409180	408.516876
893.250000	409.683838
892.090820	-11.697171
890.930664	-26.200377
889.771484	13.536033
888.611328	-222.220505
887.450195	223.946213
886.289063	292.987610
885.128906	111.538643
883.966797	162.550400
882.805664	166.187271
881.643555	217.183624
880.481445	270.416565
879.319336	150.081543
878.156250	352.034088
876.993164	258.774323
875.830078	230.874634
874.666016	286.297974
873.502930	449.753510
872.338867	313.782257
871.173828	132.862915
870.009766	397.446777
868.844727	304.287781
867.679688	217.905670
866.513672	185.499695
865.348633	231.755646
864.182617	291.452881
863.015625	351.099274
861.849609	143.435455
860.682617	470.240662
859.515625	336.675323
858.347656	465.725861
857.180664	341.144684
856.012695	582.234497
854.843750	520.413330
853.675781	702.984680
852.506836	681.440552
851.337891	397.662262
850.167969	723.411560
848.999023	441.917999
847.829102	650.964294
846.658203	291.164093
845.488281	47.891708
844.317383	245.554794
843.146484	371.478485
841.975586	334.001190
840.803711	294.251587
839.631836	158.328491
838.459961	402.410187
837.287109	219.482803
836.114258	300.219513
834.941406	617.630737
833.768555	204.592163
832.594727	10.480463
831.420898	260.584381
830.247070	249.412521
829.072266	479.130554
827.898438	369.640015
826.722656	373.856201
825.547852	351.252289
824.372070	281.777954
823.196289	259.062347
822.020508	-169.184494
820.844727	97.628357
819.667969	-145.702667
818.491211	-79.538223
817.313477	91.127068
816.136719	76.946236
814.958984	42.669071
813.781250	30.572069
812.602539	-132.808212
811.423828	-278.404083
810.245117	-46.169079
809.066406	-216.316544
807.886719	-57.679123
806.707031	258.493011
805.527344	-136.118790
804.346680	193.078583
803.166992	-237.004059
801.985352	-187.688644
800.804688	-125.161232
799.623047	-18.393721
798.441406	88.243416
797.259766	83.906532
796.078125	46.248131
794.895508	8.521388
793.712891	-0.471821
792.529297	-118.064270
791.346680	69.879318
790.163086	-21.269777
788.978516	-189.921387
787.794922	-130.668213
786.610352	240.378418
785.425781	281.650116
784.241211	179.104675
783.055664	348.422943
781.870117	168.404083
780.684570	165.154495
779.498047	252.394104
778.311523	284.309174
777.125000	75.474991
775.938477	69.748177
774.750977	152.225647
773.563477	22.785526
772.375977	63.186935
771.187500	81.446739
769.999023	187.824249
768.810547	-5.690756
767.622070	38.827122
766.432617	116.308838
765.243164	281.801239
764.053711	35.354919
762.863281	407.627411
761.672852	370.261597
760.482422	383.476166
759.291992	572.642212
758.100586	497.718170
756.909180	411.786743
755.717773	-8.321861
754.525391	151.995407
753.333008	99.042213
752.140625	149.336426
750.948242	-26.664536
749.754883	219.001816
748.561523	-38.229683
747.368164	90.938332
746.173828	116.876671
744.979492	184.465637
743.785156	271.743011
742.590820	238.357910
741.395508	-77.842216
740.200195	7.195073
739.003906	43.969669
737.808594	142.070145
736.612305	-156.320862
735.416016	125.708611
734.218750	123.004295
733.021484	43.700855
731.824219	1.643021
730.626953	182.761475
729.428711	328.808350
728.230469	-1.888296
727.032227	117.938240
725.833984	82.552681
724.634766	38.463165
723.435547	70.886421
722.235352	275.863861
721.036133	201.290588
719.835938	185.726868
718.635742	659.106140
717.434570	95.833214
716.233398	320.403961
715.032227	302.829193
713.831055	453.215424
712.628906	108.725449
711.426758	54.329468
710.224609	21.811653
709.021484	159.289963
707.818359	44.130852
706.615234	-18.641384
705.412109	-142.264191
704.208008	121.648064
703.003906	56.955544
701.799805	196.863998
700.594727	-267.832672
699.389648	146.229218
698.184570	205.847031
696.979492	237.278976
695.773438	-18.030622
694.567383	187.416077
693.361328	82.295013
692.154297	-168.158508
690.947266	-183.939331
689.740234	-175.733170
688.533203	-160.911362
687.325195	116.495720
686.117188	-89.757622
684.909180	-63.793083
683.700195	-156.957565
682.491211	-96.085335
681.282227	97.049141
680.072266	-156.043777
678.863281	19.925968
677.653320	-144.017975
676.442383	129.511658
675.232422	-179.145416
674.021484	14.448542
672.810547	-96.947159
671.598633	49.192879
670.386719	-79.222290
669.174805	218.404022
667.962891	-22.138361
666.750000	42.206673
665.537109	93.673035
664.324219	-180.889664
663.110352	-60.080074
661.897461	-103.277985
660.683594	-23.335253
659.468750	30.778530
658.254883	384.822815
657.040039	236.277374
655.824219	-19.920141
654.609375	-47.402344
653.393555	91.161552
652.177734	-67.614052
650.960938	66.730278
649.745117	119.239693
648.528320	5.984207
647.311523	-31.820019
646.093750	229.601471
644.875977	127.297882
643.658203	134.786804
642.440430	378.880341
641.221680	371.294586
640.002930	144.444092
638.784180	121.873840
637.564453	84.257538
636.344727	-71.519196
635.125000	182.966064
633.905273	128.078583
632.684570	71.007385
631.463867	325.106689
630.243164	-64.740341
629.021484	212.684570
627.799805	-39.904629
626.578125	187.824570
625.356445	241.651260
624.133789	162.404099
622.911133	125.869057
621.688477	397.657257
620.464844	-22.725523
619.241211	30.096823
618.017578	-95.055801
616.793945	-104.842728
615.569336	129.021225
614.344727	210.560303
613.120117	-1.314939
611.894531	-104.406509
610.668945	215.474106
609.443359	-12.401702
608.216797	107.703400
606.991211	39.275425
605.764648	-70.214104
604.537109	-126.801346
