# Supplementary material for: Raman spectroscopy accurately differentiates mucosal healing from non-healing and biochemical changes following biological therapy in inflammatory bowel disease
Source: PLoS One. 2021 Jun 2;16(6):e0252210. doi: 10.1371/journal.pone.0252210 (PMC8172032; doi:10.1371/journal.pone.0252210)
Supplement: S8 Dataset — (ZIP) [file pone.0252210.s010.zip › Pre biologic CD/OC016-1 pre-treatment_base sub CR removed_21__X_-16190.4__Y_5299.85__Z_-2783.61__Time_242.txt]

1714.780273	9.048853
1713.803711	-8.839194
1712.827148	-6.379539
1711.849609	-3.528866
1710.873047	45.370064
1709.895508	-76.895981
1708.917969	69.314011
1707.939453	-57.406506
1706.961914	30.702007
1705.983398	-68.267746
1705.004883	-3.417305
1704.025391	77.889244
1703.046875	-57.109371
1702.067383	3.697058
1701.087891	38.193954
1700.108398	-76.615654
1699.127930	-75.966133
1698.148438	21.420256
1697.167969	207.396744
1696.187500	260.170013
1695.206055	294.666931
1694.225586	150.720154
1693.244141	423.818329
1692.262695	363.586731
1691.281250	335.887482
1690.298828	519.444336
1689.317383	466.002106
1688.334961	557.055298
1687.352539	600.548706
1686.369141	633.810852
1685.386719	678.219604
1684.403320	629.793823
1683.419922	712.404175
1682.435547	675.568115
1681.452148	777.713745
1680.467773	539.486938
1679.483398	914.022705
1678.499023	1078.629150
1677.514648	950.970764
1676.529297	1135.016968
1675.543945	1258.276367
1674.558594	1169.238892
1673.573242	1492.704468
1672.586914	1510.840088
1671.600586	1370.000488
1670.614258	1359.828613
1669.627930	1690.038696
1668.641602	1667.404541
1667.654297	1809.780273
1666.666992	1711.012939
1665.679688	1777.227417
1664.692383	1960.560181
1663.704102	1807.384644
1662.715820	1792.579468
1661.727539	1810.004639
1660.739258	2061.069824
1659.750977	1936.148438
1658.761719	2020.959839
1657.772461	2024.021118
1656.783203	2083.082275
1655.793945	2028.660156
1654.803711	1770.819946
1653.813477	1614.031982
1652.823242	1658.761963
1651.833008	1592.743896
1650.841797	1299.673340
1649.851563	1432.782593
1648.860352	1352.059814
1647.869141	1102.579224
1646.876953	798.056030
1645.885742	678.928528
1644.893555	879.748047
1643.901367	993.668152
1642.908203	569.310486
1641.916016	401.478699
1640.922852	463.594666
1639.929688	549.732483
1638.936523	364.459503
1637.943359	443.263123
1636.949219	382.583893
1635.955078	485.636139
1634.960938	180.453979
1633.966797	-8.397233
1632.971680	200.847290
1631.977539	136.375763
1630.982422	130.107681
1629.986328	139.880585
1628.991211	10.411396
1627.995117	60.154259
1627.000000	-181.892624
1626.003906	-44.880634
1625.006836	-57.593472
1624.010742	-54.311619
1623.013672	133.158569
1622.016602	136.805084
1621.019531	88.100410
1620.021484	115.778893
1619.024414	204.028793
1618.026367	0.990066
1617.028320	92.201500
1616.029297	65.443085
1615.031250	54.600971
1614.032227	-63.632729
1613.033203	33.389549
1612.034180	-55.653530
1611.035156	-212.677017
1610.035156	-13.059147
1609.035156	84.405746
1608.035156	45.721630
1607.035156	43.836823
1606.034180	191.324829
1605.033203	22.066700
1604.032227	-10.910030
1603.031250	29.493473
1602.030273	-26.837776
1601.028320	55.572678
1600.026367	-212.414932
1599.024414	-276.272888
1598.022461	-222.405090
1597.019531	-257.360077
1596.016602	-226.921265
1595.013672	-243.469009
1594.010742	-280.861115
1593.007813	-263.361633
1592.003906	-185.790146
1591.000000	-32.530659
1589.996094	-218.555084
1588.992188	-54.877258
1587.987305	-107.754959
1586.983398	45.417980
1585.978516	-4.838666
1584.972656	-55.074642
1583.967773	134.470657
1582.961914	112.871857
1581.956055	177.231598
1580.950195	152.992538
1579.944336	118.323006
1578.937500	114.880638
1577.931641	353.463715
1576.924805	22.020014
1575.916992	122.553902
1574.910156	137.159973
1573.902344	125.704887
1572.894531	-57.398369
1571.886719	-50.725109
1570.878906	158.592773
1569.870117	29.976685
1568.862305	70.196121
1567.853516	154.476791
1566.843750	184.112625
1565.834961	-1.818657
1564.825195	-26.834747
1563.815430	127.121109
1562.805664	135.632401
1561.795898	-19.366737
1560.785156	129.011795
1559.775391	227.962418
1558.764648	23.483383
1557.752930	21.125002
1556.742188	73.067909
1555.730469	98.967125
1554.718750	184.305710
1553.707031	132.248856
1552.695313	121.511612
1551.682617	74.415306
1550.670898	99.665810
1549.658203	-51.153133
1548.644531	178.183212
1547.631836	200.403214
1546.618164	10.464056
1545.604492	125.484337
1544.590820	-20.708973
1543.577148	-55.883537
1542.562500	1.803858
1541.547852	-15.582052
1540.533203	-154.473755
1539.518555	122.174835
1538.503906	-24.740480
1537.488281	-120.144447
1536.472656	-29.912649
1535.457031	85.913422
1534.441406	-12.515277
1533.424805	74.565643
1532.408203	-13.841552
1531.391602	62.560806
1530.375000	30.545053
1529.358398	75.655090
1528.340820	154.052322
1527.323242	108.647392
1526.305664	114.576218
1525.287109	164.080994
1524.269531	100.169151
1523.250977	-12.776750
1522.232422	105.647293
1521.213867	20.683989
1520.194336	174.687332
1519.175781	300.177551
1518.156250	145.299515
1517.136719	-81.633385
1516.116211	48.421917
1515.096680	1.034110
1514.076172	-138.959625
1513.055664	-119.903160
1512.034180	60.662155
1511.013672	-174.738297
1509.992188	33.626125
1508.970703	-199.467422
1507.949219	-88.995117
1506.927734	-47.975025
1505.905273	-186.596573
1504.882813	-233.071899
1503.860352	-177.211899
1502.837891	-93.372292
1501.815430	113.194748
1500.791992	68.544411
1499.768555	-206.673004
1498.745117	-118.484863
1497.720703	-71.461296
1496.697266	-96.256042
1495.672852	-85.409798
1494.648438	-125.885437
1493.623047	114.730896
1492.598633	227.272278
1491.573242	150.463608
1490.547852	147.624084
1489.522461	274.909424
1488.497070	481.157074
1487.470703	472.644531
1486.444336	252.074661
1485.417969	291.794769
1484.391602	374.724518
1483.364258	495.723083
1482.336914	539.992065
1481.309570	681.002136
1480.282227	538.779480
1479.254883	559.619019
1478.226563	730.662659
1477.198242	883.653015
1476.169922	855.556946
1475.141602	857.897034
1474.112305	1208.954468
1473.083008	1210.931641
1472.053711	1217.863892
1471.024414	1489.326538
1469.995117	1348.364014
1468.964844	1680.462158
1467.934570	1668.956909
1466.904297	1865.833862
1465.874023	1810.832886
1464.842773	2009.883911
1463.811523	2312.916016
1462.780273	2267.654541
1461.749023	2382.319580
1460.717773	2339.380615
1459.685547	2481.679199
1458.653320	2420.744141
1457.621094	2603.362793
1456.587891	2765.492432
1455.555664	2592.623535
1454.522461	2592.179688
1453.489258	2690.535645
1452.455078	2892.684326
1451.421875	2765.183350
1450.387695	2898.642578
1449.353516	3085.166260
1448.319336	3000.510742
1447.285156	3082.952637
1446.250000	3013.361816
1445.214844	2867.791016
1444.179688	2939.862549
1443.144531	2748.696533
1442.108398	2524.649414
1441.072266	2659.778564
1440.036133	2640.549805
1439.000000	2542.907471
1437.963867	2323.936523
1436.926758	2142.901611
1435.889648	1860.842651
1434.852539	1667.270630
1433.814453	1751.518188
1432.777344	1464.561523
1431.739258	1223.116943
1430.701172	1095.315552
1429.663086	848.952332
1428.624023	842.308289
1427.584961	739.807556
1426.545898	559.164063
1425.506836	628.166931
1424.467773	523.215576
1423.427734	289.765808
1422.387695	484.713501
1421.347656	646.831116
1420.307617	579.709473
1419.266602	432.034851
1418.226563	531.138977
1417.184570	363.404602
1416.143555	329.129639
1415.102539	219.414307
1414.060547	92.143089
1413.018555	88.161949
1411.976563	290.357544
1410.934570	339.171204
1409.891602	217.095901
1408.848633	223.240128
1407.805664	171.643814
1406.762695	238.140793
1405.718750	184.116760
1404.674805	-10.414786
1403.630859	181.682709
1402.586914	27.478386
1401.542969	21.403652
1400.498047	148.302353
1399.453125	134.779480
1398.408203	88.731232
1397.363281	80.363342
1396.317383	257.492493
1395.271484	174.048538
1394.225586	-42.047039
1393.179688	17.503201
1392.132813	57.058147
1391.086914	-43.493793
1390.040039	-18.798653
1388.992188	-16.563725
1387.945313	250.946487
1386.897461	-114.368721
1385.849609	-159.359726
1384.801758	10.765785
1383.753906	-219.008453
1382.705078	-133.727325
1381.657227	26.583620
1380.608398	-10.419513
1379.558594	-32.330948
1378.509766	-11.666234
1377.459961	-90.765785
1376.410156	-9.991909
1375.360352	100.803879
1374.309570	-212.442215
1373.259766	5.831097
1372.208984	37.095882
1371.158203	48.524246
1370.106445	42.611317
1369.055664	-60.349304
1368.003906	-100.864243
1366.952148	-39.104790
1365.900391	-24.558540
1364.847656	-149.329529
1363.794922	104.464165
1362.742188	39.720581
1361.689453	102.041809
1360.636719	25.164673
1359.583008	105.141846
1358.529297	128.034088
1357.475586	14.325147
1356.420898	64.845360
1355.367188	172.657806
1354.312500	124.038109
1353.257813	259.400604
1352.203125	293.034485
1351.147461	202.652435
1350.091797	301.119415
1349.036133	312.834869
1347.980469	493.426666
1346.923828	579.818848
1345.868164	651.459229
1344.811523	894.314087
1343.754883	814.936707
1342.697266	894.373596
1341.640625	887.213745
1340.583008	840.569031
1339.524414	883.269592
1338.466797	817.160156
1337.409180	991.405579
1336.350586	989.979736
1335.291992	961.495850
1334.232422	962.873352
1333.173828	895.157410
1332.114258	931.505920
1331.054688	898.769653
1329.995117	804.409607
1328.934570	730.024658
1327.875000	838.705872
1326.814453	848.679077
1325.753906	673.563354
1324.692383	785.145447
1323.630859	1015.356628
1322.570313	1092.600098
1321.507813	1241.534912
1320.446289	1111.769165
1319.383789	910.684875
1318.322266	914.560486
1317.259766	953.116211
1316.196289	1016.469360
1315.133789	1075.037842
1314.070313	953.861206
1313.006836	1025.062988
1311.943359	1143.197388
1310.878906	1194.953735
1309.814453	1244.389893
1308.750977	1045.367188
1307.685547	932.718140
1306.621094	958.065796
1305.555664	875.327820
1304.490234	908.374329
1303.424805	882.557922
1302.359375	1127.317017
1301.292969	1273.816895
1300.226563	1061.667969
1299.160156	1014.361206
1298.093750	989.336182
1297.026367	984.118591
1295.958984	1042.888672
1294.891602	858.792480
1293.824219	807.442139
1292.756836	734.184021
1291.688477	776.390137
1290.620117	877.582458
1289.551758	620.914856
1288.482422	710.131775
1287.413086	757.791809
1286.343750	700.215576
1285.274414	459.082214
1284.205078	607.604065
1283.134766	530.928345
1282.064453	664.956482
1280.994141	620.392883
1279.923828	801.103882
1278.852539	607.562439
1277.781250	675.947632
1276.709961	776.221436
1275.637695	830.127502
1274.566406	842.580322
1273.494141	940.684326
1272.421875	792.100220
1271.349609	834.231384
1270.276367	1047.412598
1269.203125	943.206482
1268.129883	895.304504
1267.056641	1025.694702
1265.982422	931.658508
1264.909180	1074.398315
1263.834961	1107.431274
1262.759766	1028.387329
1261.685547	1098.187988
1260.610352	1060.816528
1259.535156	1216.066162
1258.459961	871.909058
1257.383789	954.248413
1256.308594	1134.048584
1255.232422	1092.306396
1254.155273	1011.724976
1253.079102	1135.680176
1252.001953	1230.469116
1250.924805	1082.044312
1249.847656	1018.879639
1248.770508	1211.118286
1247.692383	958.493042
1246.614258	1090.044556
1245.536133	1136.561401
1244.458008	1032.505981
1243.378906	896.989075
1242.299805	1045.691772
1241.220703	980.750244
1240.141602	966.861206
1239.061523	960.314209
1237.981445	1089.679932
1236.901367	833.375610
1235.821289	945.827454
1234.740234	956.449219
1233.659180	884.691101
1232.578125	895.397278
1231.497070	823.755554
1230.415039	873.296936
1229.333984	612.853821
1228.251953	611.629761
1227.168945	845.241272
1226.086914	480.986450
1225.003906	789.571777
1223.920898	529.549744
1222.837891	438.955902
1221.753906	387.104553
1220.669922	381.217163
1219.585938	370.503967
1218.501953	350.133331
1217.416992	93.020233
1216.333008	251.453827
1215.248047	293.905396
1214.162109	416.005188
1213.077148	357.008179
1211.991211	353.532166
1210.905273	255.949020
1209.819336	500.912384
1208.732422	564.881226
1207.646484	546.820801
1206.559570	629.988220
1205.471680	407.028564
1204.384766	528.682495
1203.296875	411.773590
1202.208984	278.023590
1201.121094	288.764038
1200.032227	106.880501
1198.944336	216.248886
1197.855469	-61.871910
1196.765625	-142.648453
1195.676758	195.051315
1194.586914	73.274185
1193.497070	-62.927616
1192.407227	2.770766
1191.316406	-44.555866
1190.226563	-236.072693
1189.135742	-62.473583
1188.044922	115.783318
1186.953125	-56.624798
1185.861328	-176.220367
1184.769531	-135.050430
1183.677734	-21.996941
1182.585938	-163.330521
1181.493164	-91.243324
1180.400391	93.419426
1179.307617	83.753426
1178.213867	179.457001
1177.120117	224.714539
1176.026367	176.440155
1174.932617	135.281433
1173.838867	247.289261
1172.744141	225.098297
1171.649414	315.306519
1170.554688	149.350693
1169.458984	148.434601
1168.364258	13.481523
1167.268555	203.682907
1166.171875	-24.661343
1165.076172	134.181290
1163.979492	84.954559
1162.882813	150.313110
1161.786133	134.322922
1160.688477	380.900177
1159.590820	290.629669
1158.493164	326.787384
1157.395508	439.173859
1156.297852	477.432343
1155.199219	448.767822
1154.100586	255.451309
1153.000977	467.405365
1151.902344	354.969940
1150.802734	173.349640
1149.703125	-98.849915
1148.603516	17.214100
1147.502930	-62.183548
1146.402344	182.132538
1145.301758	54.868584
1144.201172	-60.569935
1143.099609	-130.881165
1141.999023	93.676636
1140.896484	-45.872631
1139.794922	-71.360733
1138.692383	9.997989
1137.590820	138.720795
1136.487305	-58.278030
1135.384766	274.425262
1134.281250	364.589172
1133.178711	288.363922
1132.074219	404.320831
1130.970703	707.587341
1129.866211	839.730774
1128.761719	855.433044
1127.657227	927.911804
1126.552734	988.363464
1125.447266	693.042664
1124.341797	921.521667
1123.236328	692.421692
1122.130859	697.826904
1121.024414	513.604126
1119.917969	592.174866
1118.811523	601.916321
1117.704102	564.172729
1116.596680	528.674683
1115.489258	502.519257
1114.381836	447.855438
1113.274414	414.363464
1112.166016	612.440857
1111.057617	481.738983
1109.949219	688.893250
1108.839844	617.025635
1107.730469	833.230347
1106.621094	654.827576
1105.511719	891.908997
1104.401367	932.827698
1103.291016	952.358337
1102.180664	1132.188354
1101.070313	1149.048462
1099.958984	1191.708374
1098.847656	1137.553711
1097.736328	1095.085571
1096.625000	1278.753662
1095.512695	1005.116455
1094.400391	1011.800415
1093.288086	1164.374390
1092.174805	1163.709229
1091.062500	1080.542969
1089.949219	1093.782959
1088.835938	1066.903198
1087.721680	1054.030151
1086.607422	1193.920166
1085.493164	1126.721558
1084.378906	941.907715
1083.263672	1043.790527
1082.149414	1096.186035
1081.034180	932.326538
1079.917969	794.267639
1078.802734	717.229004
1077.686523	961.731018
1076.570313	966.632690
1075.453125	793.101196
1074.336914	840.079773
1073.219727	753.253296
1072.101563	624.165649
1070.984375	738.863281
1069.866211	724.512085
1068.748047	677.280518
1067.629883	761.181641
1066.511719	753.624084
1065.392578	724.913269
1064.273438	717.213257
1063.154297	650.934692
1062.034180	624.389832
1060.914063	448.069153
1059.793945	522.028809
1058.673828	736.195251
1057.552734	524.715698
1056.431641	437.154022
1055.310547	391.641846
1054.189453	376.471863
1053.067383	482.707214
1051.945313	502.449280
1050.823242	417.085541
1049.701172	254.699799
1048.578125	239.354233
1047.455078	226.315460
1046.332031	213.252304
1045.208008	447.336304
1044.083984	229.009995
1042.959961	269.479370
1041.835938	435.746338
1040.710938	217.506882
1039.585938	379.011292
1038.460938	260.993896
1037.335938	112.759445
1036.209961	176.387741
1035.083984	321.429901
1033.958008	431.510010
1032.832031	478.743347
1031.705078	479.445190
1030.578125	577.801392
1029.451172	390.233917
1028.323242	242.265137
1027.195313	-51.979626
1026.067383	95.248741
1024.939453	-61.768406
1023.810547	-86.360168
1022.682617	-57.515511
1021.552734	-123.808693
1020.423828	-199.303940
1019.293945	-337.357574
1018.164063	-183.117950
1017.034180	-144.822266
1015.904297	-78.680443
1014.773438	1.380142
1013.642578	104.626953
1012.511719	191.672348
1011.379883	334.306854
1010.248047	305.619995
1009.116211	545.509277
1007.984375	445.189545
1006.851563	830.825562
1005.718750	1449.972290
1004.585938	2376.467773
1003.452148	2814.792236
1002.319336	2799.974121
1001.185547	1699.148926
1000.050781	903.881531
998.916992	566.420227
997.782227	372.378693
996.647461	141.589584
995.512695	229.536041
994.376953	59.088623
993.241211	61.859848
992.105469	219.279114
990.969727	199.177139
989.833008	27.036083
988.696289	85.585152
987.559570	54.360062
986.421875	30.179132
985.284180	118.998703
984.146484	-132.901489
983.008789	-23.103064
981.870117	112.091537
980.731445	8.042342
979.592773	30.713509
978.454102	67.318184
977.314453	5.163626
976.174805	48.939297
975.035156	143.408020
973.894531	97.807007
972.754883	167.253937
971.613281	229.923523
970.472656	51.614594
969.331055	100.823524
968.190430	40.005539
967.047852	105.578064
965.906250	107.051918
964.763672	7.770091
963.621094	188.458099
962.478516	215.631149
961.334961	192.537247
960.192383	291.077484
959.048828	369.124359
957.904297	179.333954
956.759766	227.954971
955.616211	155.401443
954.470703	156.298279
953.326172	260.348938
952.180664	197.530029
951.035156	288.164337
949.889648	221.164902
948.743164	53.793468
947.596680	282.087067
946.450195	71.740707
945.303711	220.342941
944.156250	10.486982
943.008789	179.962845
941.861328	472.824677
940.713867	491.861938
939.565430	317.130127
938.416992	277.266968
937.267578	433.754944
936.119141	248.337738
934.969727	288.884430
933.820313	386.582611
932.669922	363.665161
931.520508	270.333069
930.370117	218.233902
929.218750	218.723267
928.068359	69.162148
926.916992	90.555267
925.765625	116.681328
924.613281	-13.971270
923.461914	8.002748
922.309570	-22.136955
921.156250	-40.703209
920.003906	-152.251892
918.850586	-11.351696
917.697266	63.794952
916.543945	-63.030823
915.389648	-76.082085
914.235352	-191.090286
913.081055	48.172756
911.926758	-136.779694
910.771484	-237.530441
909.616211	-213.321625
908.460938	-127.729034
907.304688	-28.394827
906.148438	-178.217056
904.992188	-89.896759
903.835938	-26.362539
902.678711	-137.058014
901.521484	89.816154
900.364258	-206.131775
899.206055	-108.003380
898.047852	-156.820282
896.889648	-92.356239
895.731445	94.353218
894.572266	-152.953400
893.413086	-94.842438
892.253906	112.540009
891.094727	148.269485
889.934570	16.987093
888.774414	145.605225
887.613281	-109.494675
886.453125	-25.770281
885.291992	98.675926
884.130859	94.601303
882.968750	-62.712074
881.807617	140.971329
880.645508	96.697151
879.482422	192.317032
878.320313	33.367504
877.157227	12.042104
875.994141	265.623474
874.830078	210.703522
873.666016	252.719925
872.501953	288.066681
871.337891	129.977585
870.173828	194.777298
869.008789	18.986649
867.843750	-37.455425
866.677734	61.339176
865.512695	-39.871674
864.346680	441.028748
863.179688	324.219513
862.013672	279.397491
860.846680	322.243103
859.679688	358.395813
858.511719	293.604248
857.344727	314.154602
856.176758	664.519592
855.008789	586.397949
853.839844	586.845032
852.670898	515.596497
851.501953	536.305664
850.333008	563.758606
849.163086	432.187469
847.993164	249.193024
846.823242	346.186340
845.652344	187.966934
844.482422	132.774414
843.311523	256.621002
842.139648	76.200027
840.968750	59.113358
839.796875	153.833206
838.624023	69.681778
837.452148	124.108696
836.279297	1.995323
835.106445	49.684673
833.933594	139.759781
832.759766	247.635406
831.585938	181.320724
830.412109	313.617554
829.238281	171.387405
828.063477	390.544037
826.888672	141.241364
825.712891	204.147064
824.538086	251.359161
823.362305	71.197128
822.186523	216.337708
821.009766	169.797150
819.833008	167.748459
818.656250	-39.194534
817.479492	239.115234
816.301758	87.740883
815.124023	105.439857
813.946289	-77.134705
812.768555	-168.537628
811.589844	-4.314229
810.411133	113.062050
809.232422	39.183113
808.052734	-63.633129
806.873047	62.268311
805.693359	43.669006
804.512695	-50.501808
803.332031	-202.445084
802.151367	-192.443436
800.970703	-104.915100
799.789063	-201.626205
798.608398	-125.460129
797.425781	-335.415131
796.244141	-142.023087
795.061523	-81.791740
793.878906	-170.140182
792.696289	-50.385357
791.512695	-14.953529
790.329102	57.964397
789.145508	225.882889
787.960938	245.344421
786.777344	204.928848
785.591797	268.354553
784.407227	265.274689
783.221680	401.330902
782.037109	373.636688
780.850586	359.083374
779.665039	353.231354
778.478516	382.583160
777.291992	135.786484
776.105469	127.372841
774.917969	136.485489
773.730469	-88.424377
772.542969	-28.804342
771.354492	-48.738594
770.166016	48.058811
768.977539	78.545044
767.789063	181.609039
766.599609	260.260498
765.410156	235.213181
764.220703	320.162109
763.030273	195.781189
761.840820	348.683289
760.650391	325.337616
759.458984	475.698273
758.267578	465.294006
757.076172	371.211456
755.884766	521.105591
754.693359	514.752869
753.500977	378.640991
752.308594	358.931763
751.115234	288.613129
749.922852	527.863831
748.729492	384.893860
747.535156	353.844452
746.341797	412.694092
745.147461	234.488663
743.953125	405.042908
742.757813	239.927261
741.563477	153.743347
740.368164	225.351517
739.171875	58.006317
737.976563	157.965347
736.780273	-26.915869
735.583984	70.728523
734.386719	96.039780
733.189453	-31.912832
731.992188	32.731510
730.794922	127.947983
729.596680	155.296112
728.399414	278.830750
727.200195	262.383606
726.001953	381.452820
724.802734	380.284973
723.603516	278.631836
722.404297	303.721008
721.204102	328.820587
720.003906	251.327911
718.803711	370.338898
717.603516	412.960236
716.402344	449.062714
715.201172	147.131607
713.999023	303.321014
712.797852	58.367470
711.595703	-44.728683
710.393555	59.307610
709.190430	76.237007
707.987305	136.807007
706.784180	121.229530
705.581055	-101.055069
704.376953	-94.597641
703.172852	79.517616
701.968750	147.070572
700.763672	5.920453
699.559570	182.430130
698.353516	174.210587
697.148438	29.203630
695.942383	34.340977
694.736328	-3.825724
693.530273	-76.573563
692.324219	-83.991409
691.117188	-132.490295
689.910156	-360.945892
688.702148	-148.639709
687.494141	-51.242233
686.286133	-131.565567
685.078125	-70.734680
683.870117	-55.282177
682.661133	-72.167503
681.452148	-60.698593
680.242188	-200.696838
679.032227	-100.045647
677.822266	-109.695000
676.612305	-54.220440
675.401367	-87.328728
674.191406	78.815262
672.979492	-16.699757
671.768555	84.805000
670.556641	147.506790
669.344727	119.539574
668.132813	37.702076
666.919922	243.438812
665.707031	-8.767432
664.494141	54.601261
663.281250	115.898849
662.067383	278.746399
660.853516	-46.159641
659.639648	67.201706
658.424805	5.848064
657.209961	-79.144684
655.995117	25.698181
654.779297	72.316727
653.563477	-85.832069
652.347656	-209.442200
651.131836	-7.728484
649.915039	66.769272
648.698242	171.301544
647.481445	131.445160
646.264648	257.206146
645.046875	298.838196
643.829102	456.435486
642.610352	392.213867
641.392578	299.811646
640.173828	-46.506496
638.955078	-27.601013
637.735352	117.722008
636.515625	191.681717
635.295898	-123.597176
634.076172	58.966984
632.855469	58.432339
631.634766	61.606598
630.414063	40.538364
629.192383	72.425781
627.971680	234.389328
626.749023	112.414207
625.527344	231.889267
624.304688	268.928345
623.082031	283.522614
621.859375	397.735870
620.636719	358.678955
619.413086	444.764282
618.189453	94.900360
616.964844	-72.108406
615.741211	95.479469
614.516602	-3.865879
613.291016	74.854515
612.066406	-106.951744
610.840820	66.522583
609.615234	-108.306458
608.388672	-92.790047
607.163086	-2.508781
605.936523	-0.008650
604.708984	-59.725201
