# Supplementary material for: Raman spectroscopy accurately differentiates mucosal healing from non-healing and biochemical changes following biological therapy in inflammatory bowel disease
Source: PLoS One. 2021 Jun 2;16(6):e0252210. doi: 10.1371/journal.pone.0252210 (PMC8172032; doi:10.1371/journal.pone.0252210)
Supplement: S8 Dataset — (ZIP) [file pone.0252210.s010.zip › Pre biologic CD/OC030-1 pre treatment_base sub CR removed_27__X_-10362.1__Y_36048.2__Z_-68.8__Time_305.txt]

1714.640625	142.688278
1713.664063	222.631302
1712.687500	340.543335
1711.709961	-20.553320
1710.733398	-189.928192
1709.755859	295.815582
1708.778320	418.034637
1707.799805	107.243523
1706.821289	-218.331665
1705.843750	-304.204529
1704.864258	-124.002670
1703.885742	19.868572
1702.907227	1.583239
1701.927734	-336.674622
1700.948242	-371.376923
1699.968750	41.677097
1698.988281	182.905853
1698.007813	-147.911789
1697.028320	-15.045092
1696.046875	113.415024
1695.066406	280.413666
1694.084961	18.431065
1693.104492	136.891785
1692.123047	520.623535
1691.140625	515.588074
1690.159180	327.615997
1689.176758	111.425407
1688.194336	365.816467
1687.211914	453.195251
1686.228516	434.924988
1685.246094	889.530396
1684.262695	953.242737
1683.279297	607.726196
1682.295898	495.125305
1681.311523	798.959534
1680.327148	1093.035278
1679.342773	900.924133
1678.358398	1103.738403
1677.374023	1203.703613
1676.388672	1421.596558
1675.403320	1323.922607
1674.417969	1126.232544
1673.432617	1269.813232
1672.446289	1637.460449
1671.459961	1615.319092
1670.473633	1708.327759
1669.487305	1597.720215
1668.500977	1830.563599
1667.513672	1851.793945
1666.526367	1738.537109
1665.539063	1979.084595
1664.550781	1925.886230
1663.563477	2165.317383
1662.575195	2116.413086
1661.586914	2137.266602
1660.598633	2299.377930
1659.609375	2197.192627
1658.620117	2506.447998
1657.631836	2313.119873
1656.641602	2123.210205
1655.652344	1870.607178
1654.662109	1724.679443
1653.672852	1674.811523
1652.681641	1845.193359
1651.691406	1294.094604
1650.701172	1555.763672
1649.709961	1270.650879
1648.718750	1113.178955
1647.727539	1070.036499
1646.735352	942.947205
1645.744141	745.208435
1644.751953	556.036133
1643.759766	248.695587
1642.766602	277.281799
1641.774414	250.988068
1640.781250	351.866943
1639.788086	405.726440
1638.794922	30.144102
1637.801758	182.596008
1636.807617	477.797485
1635.813477	203.996094
1634.819336	-24.447165
1633.825195	-268.167389
1632.830078	-82.033234
1631.834961	188.689590
1630.839844	-93.221664
1629.844727	7.047417
1628.849609	412.912903
1627.853516	-123.016991
1626.857422	-434.777161
1625.861328	-72.800835
1624.865234	-244.446991
1623.868164	52.198830
1622.871094	351.628174
1621.874023	-53.027344
1620.876953	291.481110
1619.879883	-65.204865
1618.881836	216.598541
1617.883789	41.678967
1616.885742	84.904877
1615.887695	-8.153958
1614.888672	-61.642521
1613.889648	-120.181778
1612.890625	62.737854
1611.891602	156.579254
1610.892578	276.731201
1609.892578	-64.317093
1608.892578	-51.370369
1607.892578	40.267212
1606.892578	-93.288445
1605.891602	116.318016
1604.890625	158.352295
1603.889648	72.176826
1602.888672	-123.820442
1601.887695	17.807209
1600.885742	-15.857303
1599.883789	-216.858414
1598.881836	-96.168884
1597.879883	-524.472229
1596.876953	11.748640
1595.874023	-55.854828
1594.871094	-251.459854
1593.868164	-123.163399
1592.864258	-365.762299
1591.861328	-349.853577
1590.857422	141.001740
1589.853516	-211.287979
1588.848633	-83.474258
1587.844727	-592.231079
1586.839844	-31.685837
1585.834961	-45.075680
1584.830078	410.624969
1583.824219	222.295792
1582.819336	28.719646
1581.813477	9.614649
1580.807617	256.024261
1579.800781	114.199364
1578.794922	422.653046
1577.788086	74.921371
1576.781250	252.802887
1575.773438	16.771154
1574.766602	32.970085
1573.758789	-335.902802
1572.750977	51.759022
1571.743164	225.911011
1570.735352	-3.026329
1569.726563	51.119652
1568.718750	-292.400421
1567.708984	31.437471
1566.700195	-224.105194
1565.691406	-92.964691
1564.681641	118.332169
1563.671875	215.125580
1562.662109	-56.756432
1561.652344	68.076866
1560.641602	182.221390
1559.630859	-108.387352
1558.620117	-310.998840
1557.609375	-83.592796
1556.597656	94.209549
1555.586914	-49.524597
1554.575195	182.043564
1553.563477	94.758141
1552.550781	20.163528
1551.539063	123.921387
1550.526367	276.503815
1549.513672	182.967484
1548.500977	9.005901
1547.487305	15.830823
1546.473633	420.515808
1545.459961	268.994965
1544.446289	246.464371
1543.432617	-73.479439
1542.417969	1.628542
1541.404297	79.009544
1540.389648	50.178574
1539.374023	576.069763
1538.359375	-132.243927
1537.343750	-216.110153
1536.328125	295.705048
1535.312500	95.115654
1534.296875	-108.264885
1533.280273	440.954865
1532.263672	87.465508
1531.247070	414.179657
1530.230469	209.689713
1529.212891	102.855278
1528.196289	129.715042
1527.178711	246.364395
1526.160156	164.420776
1525.142578	149.159286
1524.124023	76.976707
1523.106445	187.215851
1522.087891	158.198456
1521.068359	257.458557
1520.049805	-72.950119
1519.030273	-123.347748
1518.010742	139.524216
1516.991211	-240.343887
1515.971680	201.692673
1514.951172	186.083099
1513.930664	141.956528
1512.910156	-331.143585
1511.889648	217.203262
1510.868164	56.781597
1509.846680	96.270752
1508.826172	263.755432
1507.803711	33.361988
1506.782227	215.622284
1505.759766	-184.359451
1504.737305	-192.316345
1503.714844	-318.383850
1502.692383	-360.109406
1501.668945	-345.746979
1500.646484	-531.327576
1499.623047	-312.610504
1498.599609	-214.516571
1497.575195	-57.870552
1496.550781	-349.241058
1495.527344	-187.939987
1494.502930	-96.005783
1493.477539	-375.089417
1492.453125	10.381542
1491.427734	203.770004
1490.402344	138.803848
1489.376953	-128.149536
1488.350586	279.050690
1487.325195	262.033752
1486.298828	390.323120
1485.272461	663.856750
1484.245117	485.380585
1483.218750	646.165894
1482.191406	829.629578
1481.164063	609.913574
1480.136719	481.916962
1479.108398	708.111633
1478.080078	860.143982
1477.052734	749.547607
1476.023438	875.701111
1474.995117	1177.438477
1473.965820	770.967590
1472.937500	1332.008179
1471.908203	1760.287354
1470.877930	1719.989380
1469.848633	1565.131348
1468.818359	1766.311035
1467.788086	2180.922363
1466.757813	2450.321533
1465.727539	2836.443604
1464.696289	2757.168945
1463.665039	2776.942871
1462.633789	3012.555664
1461.602539	3118.457275
1460.570313	2899.165283
1459.539063	2799.256836
1458.506836	3359.239014
1457.473633	3586.444336
1456.441406	3382.212158
1455.408203	3535.646729
1454.375000	3795.490234
1453.341797	3608.919922
1452.308594	3871.088623
1451.274414	3851.755859
1450.241211	3893.253662
1449.207031	3443.197021
1448.171875	3679.688965
1447.137695	4065.506348
1446.102539	3934.635742
1445.067383	3758.253174
1444.032227	3551.585938
1442.997070	3425.975098
1441.960938	3386.402588
1440.924805	3230.528564
1439.888672	3302.306885
1438.852539	3187.012207
1437.816406	3205.750244
1436.779297	2754.479980
1435.742188	2374.177979
1434.705078	2302.235107
1433.666992	2427.309570
1432.629883	1863.165649
1431.591797	1670.344971
1430.553711	1278.296387
1429.514648	1365.845825
1428.476563	969.127869
1427.437500	754.208374
1426.398438	1089.152710
1425.359375	874.465088
1424.320313	705.325500
1423.280273	770.669861
1422.240234	460.699646
1421.200195	480.926849
1420.159180	413.084351
1419.119141	244.698975
1418.078125	370.982544
1417.037109	640.776489
1415.996094	233.744873
1414.954102	382.921722
1413.912109	-3.539519
1412.870117	326.935181
1411.828125	-3.771637
1410.786133	140.843628
1409.743164	-207.012573
1408.700195	236.816116
1407.657227	278.715942
1406.614258	6.846541
1405.570313	177.106171
1404.527344	58.817760
1403.483398	-350.405121
1402.438477	-127.019753
1401.394531	-186.993469
1400.349609	-96.313377
1399.304688	29.608490
1398.259766	150.646133
1397.214844	43.732109
1396.168945	139.996231
1395.123047	163.755951
1394.077148	-210.564148
1393.031250	-121.238853
1391.984375	140.975510
1390.937500	-22.264790
1389.890625	220.198929
1388.843750	144.997894
1387.796875	4.993763
1386.749023	-172.280029
1385.701172	5.808000
1384.653320	-530.958801
1383.604492	-165.007492
1382.556641	-298.743408
1381.507813	-154.909302
1380.458984	24.058508
1379.410156	-253.830414
1378.360352	-186.846100
1377.310547	-74.730400
1376.260742	124.920547
1375.210938	-241.680847
1374.161133	50.689480
1373.110352	-335.245514
1372.059570	-30.065090
1371.008789	23.431147
1369.957031	119.490112
1368.906250	18.914495
1367.854492	230.025223
1366.802734	212.128204
1365.750000	149.635101
1364.698242	-39.540298
1363.645508	-166.177002
1362.592773	-28.712503
1361.540039	270.677979
1360.486328	-243.292221
1359.433594	106.252724
1358.379883	286.789825
1357.326172	-231.069183
1356.271484	91.616257
1355.216797	285.203339
1354.163086	329.907593
1353.107422	195.969498
1352.052734	772.597778
1350.998047	405.764435
1349.942383	644.993103
1348.886719	400.436005
1347.830078	578.019531
1346.774414	597.038635
1345.717773	1117.268311
1344.661133	1218.472778
1343.604492	1379.382080
1342.546875	1255.427368
1341.490234	1590.220947
1340.432617	1702.133911
1339.375000	1655.721924
1338.316406	1297.541870
1337.258789	1472.086792
1336.200195	1357.174683
1335.141602	1220.289673
1334.082031	1806.165039
1333.023438	1320.940430
1331.963867	1071.103149
1330.904297	1437.300293
1329.844727	1155.893799
1328.784180	1144.231079
1327.723633	1308.255371
1326.663086	1366.218872
1325.602539	1051.428711
1324.541992	1482.773682
1323.480469	1309.274170
1322.418945	1540.891357
1321.357422	1750.427979
1320.295898	1671.433105
1319.233398	1521.150146
1318.170898	1496.933838
1317.108398	1660.340576
1316.045898	2013.712280
1314.982422	1649.941406
1313.918945	1155.951782
1312.855469	1455.647461
1311.791992	1893.350464
1310.728516	1641.589722
1309.664063	1385.211792
1308.599609	1655.889282
1307.535156	1259.764160
1306.469727	2195.027100
1305.404297	1654.225342
1304.338867	1482.738647
1303.273438	1495.924072
1302.208008	1691.200684
1301.141602	1726.826538
1300.075195	1836.339355
1299.008789	1430.111450
1297.942383	1576.847046
1296.875000	1650.023315
1295.807617	1671.794434
1294.740234	1573.462158
1293.672852	1070.453369
1292.604492	1453.483887
1291.537109	1699.160034
1290.468750	1805.104126
1289.399414	1364.423218
1288.331055	1333.444824
1287.261719	1346.737793
1286.192383	1480.235840
1285.123047	1530.533325
1284.052734	1147.468262
1282.983398	1320.531128
1281.913086	1060.358032
1280.841797	993.774475
1279.771484	1566.004150
1278.700195	1506.941895
1277.628906	1298.836548
1276.557617	1252.333374
1275.486328	1575.128052
1274.414063	1225.731445
1273.341797	1445.977783
1272.269531	1375.504272
1271.197266	1891.397461
1270.124023	1933.398926
1269.050781	1533.561157
1267.977539	1575.814209
1266.904297	2062.311035
1265.830078	1789.859985
1264.756836	2039.646362
1263.681641	2084.536377
1262.607422	1788.121582
1261.533203	1370.023193
1260.458008	1425.006958
1259.382813	1794.370605
1258.307617	1661.786499
1257.231445	2172.328857
1256.155273	2132.369873
1255.079102	1902.585449
1254.002930	1994.245605
1252.926758	1939.905396
1251.849609	1990.249146
1250.772461	1904.394287
1249.695313	1988.849121
1248.617188	1608.907349
1247.540039	1975.432251
1246.461914	1197.155273
1245.382813	1549.077026
1244.304688	1849.849487
1243.225586	1965.927368
1242.146484	1654.615112
1241.067383	1744.007324
1239.988281	1760.553589
1238.908203	1689.739380
1237.828125	1730.552979
1236.748047	1693.733521
1235.667969	1407.156372
1234.586914	1947.408691
1233.505859	1619.670410
1232.424805	1364.762329
1231.343750	1584.814209
1230.261719	1678.784180
1229.179688	1525.676392
1228.097656	1539.667480
1227.015625	1185.684082
1225.932617	1061.731079
1224.850586	1491.875122
1223.767578	1188.820923
1222.683594	1006.780212
1221.600586	590.237732
1220.516602	814.437073
1219.432617	864.472839
1218.347656	571.303101
1217.263672	850.756897
1216.178711	494.808075
1215.093750	696.754517
1214.008789	821.288879
1212.922852	1428.427856
1211.836914	529.438171
1210.750977	424.512787
1209.665039	833.320801
1208.579102	1285.273926
1207.492188	1129.376709
1206.405273	848.119446
1205.318359	819.937134
1204.230469	538.693848
1203.142578	888.591064
1202.054688	624.126343
1200.966797	653.426453
1199.877930	376.894318
1198.790039	266.447815
1197.701172	165.566986
1196.611328	245.042465
1195.522461	206.527176
1194.432617	69.328857
1193.342773	112.380539
1192.252930	68.774094
1191.162109	-44.619129
1190.072266	-244.559082
1188.981445	-36.226994
1187.889648	-164.292831
1186.798828	-105.164207
1185.707031	-274.210327
1184.615234	34.229534
1183.523438	97.689110
1182.430664	-93.269287
1181.337891	53.855434
1180.245117	-178.027878
1179.152344	342.712341
1178.059570	-246.475906
1176.965820	254.602249
1175.872070	-59.113773
1174.778320	352.812500
1173.683594	101.181160
1172.588867	357.002502
1171.494141	272.724823
1170.399414	-137.062775
1169.303711	252.162201
1168.208984	-210.342926
1167.113281	-165.883911
1166.016602	-329.574982
1164.920898	175.869446
1163.824219	-0.063999
1162.727539	273.046692
1161.630859	94.482414
1160.533203	555.788635
1159.435547	462.876160
1158.337891	570.346375
1157.240234	26.175762
1156.141602	305.159485
1155.043945	235.640579
1153.944336	418.754425
1152.845703	17.541578
1151.747070	45.402843
1150.647461	-122.316170
1149.547852	126.820465
1148.447266	437.619171
1147.347656	162.311874
1146.247070	20.296219
1145.146484	-81.334900
1144.044922	-440.095612
1142.944336	-282.537933
1141.842773	-63.358723
1140.741211	-41.815914
1139.638672	-213.025452
1138.537109	-58.631912
1137.434570	264.272583
1136.332031	-102.155098
1135.228516	415.105560
1134.125977	381.016602
1133.022461	465.508667
1131.917969	649.516235
1130.814453	783.474854
1129.709961	872.138916
1128.605469	1022.307007
1127.500977	1096.375122
1126.396484	1426.364380
1125.291016	1220.302612
1124.185547	1189.586670
1123.080078	914.691040
1121.973633	945.385559
1120.868164	838.584717
1119.761719	558.834412
1118.654297	511.081573
1117.547852	976.850830
1116.440430	564.375183
1115.333008	835.681641
1114.225586	316.756805
1113.117188	547.557556
1112.008789	503.896759
1110.900391	847.784302
1109.791992	678.621033
1108.682617	989.012146
1107.573242	1117.286499
1106.463867	980.923218
1105.354492	872.854309
1104.244141	804.849121
1103.133789	1206.397095
1102.023438	824.383606
1100.913086	864.674622
1099.801758	1246.793213
1098.690430	1237.280151
1097.579102	1041.477905
1096.467773	1156.760498
1095.355469	852.521912
1094.243164	995.904907
1093.130859	1089.697510
1092.017578	1009.141479
1090.905273	897.973022
1089.791992	953.867981
1088.677734	1139.079346
1087.564453	1053.648315
1086.450195	907.047546
1085.335938	901.541504
1084.221680	773.758240
1083.106445	843.388733
1081.991211	645.096069
1080.875977	1139.836548
1079.760742	737.179932
1078.644531	1053.149170
1077.528320	1277.399536
1076.412109	996.938538
1075.295898	432.683380
1074.178711	457.458008
1073.061523	932.503906
1071.944336	424.875214
1070.826172	606.661560
1069.708984	350.112000
1068.590820	691.164063
1067.471680	631.465820
1066.353516	838.817078
1065.234375	631.624207
1064.115234	703.117065
1062.996094	659.916321
1061.875977	729.061096
1060.755859	664.859192
1059.635742	607.732239
1058.515625	319.175873
1057.394531	500.666901
1056.273438	766.251343
1055.152344	583.120300
1054.031250	701.480469
1052.909180	156.523590
1051.787109	513.197937
1050.665039	426.210144
1049.541992	493.357758
1048.418945	637.541870
1047.295898	445.797302
1046.172852	655.377563
1045.048828	88.431999
1043.925781	6.750721
1042.801758	587.105469
1041.676758	267.808563
1040.552734	55.934769
1039.427734	-67.251503
1038.302734	154.341507
1037.176758	3.441813
1036.050781	325.195648
1034.924805	279.254822
1033.798828	61.294636
1032.672852	59.857471
1031.545898	225.953018
1030.418945	108.469093
1029.291992	-8.833220
1028.164063	-195.670502
1027.036133	98.606354
1025.908203	-122.737740
1024.780273	-413.504303
1023.651367	-228.081360
1022.522461	-678.558716
1021.393555	-444.132599
1020.264648	-114.545937
1019.134766	-364.819244
1018.004883	-188.140610
1016.875000	-76.296204
1015.744141	-356.056091
1014.613281	31.851948
1013.482422	37.493240
1012.351563	425.476013
1011.219727	482.311920
1010.088867	277.708649
1008.956055	802.442139
1007.824219	494.089355
1006.691406	769.050354
1005.558594	1402.580200
1004.425781	2836.099121
1003.292969	3446.125244
1002.159180	2909.647949
1001.025391	2667.089111
999.891602	1847.286865
998.756836	757.836365
997.622070	560.432373
996.487305	252.522217
995.352539	145.772034
994.216797	113.121147
993.081055	265.263367
991.945313	48.520828
990.808594	-414.639343
989.672852	-107.352951
988.536133	87.070358
987.398438	78.843697
986.261719	-90.404495
985.124023	28.556213
983.986328	57.886261
982.847656	-223.356415
981.709961	-27.795290
980.571289	117.285820
979.432617	-27.328739
978.292969	97.454697
977.153320	20.072266
976.013672	246.423309
974.874023	72.996933
973.734375	329.590790
972.593750	2.787522
971.453125	245.986694
970.311523	429.611084
969.170898	246.090302
968.029297	212.085892
966.886719	45.255039
965.745117	-47.837421
964.602539	336.420319
963.459961	392.851501
962.317383	577.881958
961.173828	384.904358
960.030273	352.666840
958.886719	448.985596
957.743164	568.411133
956.598633	-21.800077
955.454102	219.509109
954.309570	-330.935272
953.165039	-137.219803
952.019531	221.361816
950.874023	596.035828
949.727539	156.770493
948.582031	44.857304
947.435547	241.784485
946.289063	479.991974
945.141602	122.104767
943.995117	251.092056
942.847656	288.927795
941.699219	352.103394
940.551758	383.531799
939.403320	303.387177
938.254883	775.556702
937.105469	720.920166
935.957031	443.087769
934.807617	259.086639
933.658203	601.857422
932.507813	388.745239
931.357422	392.369934
930.207031	175.303452
929.056641	-59.647865
927.906250	340.830017
926.754883	95.012489
925.603516	122.560974
924.451172	-190.893433
923.298828	55.462482
922.146484	-209.659164
920.994141	264.313019
919.841797	51.942577
918.688477	-53.330322
917.535156	-269.662445
916.380859	216.042847
915.227539	43.274506
914.073242	97.775780
912.918945	-553.337585
911.763672	-89.956947
910.608398	-463.615417
909.453125	-136.183655
908.297852	-239.505127
907.141602	-59.263725
905.985352	100.662766
904.829102	-364.639526
903.672852	119.516960
902.515625	-66.707619
901.358398	-35.344170
900.201172	-71.752129
899.042969	-53.677429
897.884766	254.114120
896.726563	-290.830841
895.568359	-326.586792
894.409180	26.674847
893.250000	-29.218700
892.090820	48.357182
890.930664	-50.194588
889.771484	237.635300
888.611328	112.200020
887.450195	27.577381
886.289063	347.109436
885.128906	91.153542
883.966797	433.271851
882.805664	389.615723
881.643555	136.363220
880.481445	699.398865
879.319336	-49.516415
878.156250	389.509033
876.993164	368.820374
875.830078	352.698029
874.666016	30.412598
873.502930	275.619598
872.338867	498.255646
871.173828	178.554291
870.009766	-57.739304
868.844727	-39.735271
867.679688	162.661133
866.513672	657.236267
865.348633	506.555389
864.182617	324.508514
863.015625	533.434631
861.849609	378.422424
860.682617	407.608002
859.515625	362.691559
858.347656	396.342316
857.180664	647.594421
856.012695	651.955017
854.843750	840.200623
853.675781	427.412445
852.506836	994.386719
851.337891	660.124634
850.167969	834.596130
848.999023	950.683655
847.829102	764.335510
846.658203	604.894775
845.488281	458.881042
844.317383	165.179962
843.146484	553.945679
841.975586	425.736481
840.803711	615.072998
839.631836	213.984711
838.459961	423.221497
837.287109	256.839050
836.114258	54.691513
834.941406	464.564087
833.768555	820.542847
832.594727	622.562317
831.420898	404.469421
830.247070	610.362183
829.072266	242.667297
827.898438	686.919373
826.722656	544.366150
825.547852	524.362732
824.372070	140.925919
823.196289	189.841461
822.020508	44.770504
820.844727	42.171150
819.667969	-459.366058
818.491211	85.531517
817.313477	293.942627
816.136719	206.139664
814.958984	-139.842209
813.781250	-387.949738
812.602539	-340.354187
811.423828	-395.204956
810.245117	-154.589783
809.066406	-229.787704
807.886719	-700.548157
806.707031	-134.042938
805.527344	-340.706909
804.346680	-56.828621
803.166992	-317.025848
801.985352	-60.255833
800.804688	-81.090286
799.623047	-317.218628
798.441406	-595.541077
797.259766	-20.436819
796.078125	-268.023224
794.895508	-207.678741
793.712891	-147.540649
792.529297	3.200095
791.346680	-222.726059
790.163086	-152.083908
788.978516	212.697205
787.794922	-139.760300
786.610352	430.219788
785.425781	126.185860
784.241211	38.803425
783.055664	338.139496
781.870117	287.985626
780.684570	306.179626
779.498047	593.694885
778.311523	262.546478
777.125000	454.674377
775.938477	-185.637619
774.750977	112.119171
773.563477	41.121212
772.375977	172.945816
771.187500	59.769753
769.999023	85.407097
768.810547	-16.954966
767.622070	272.859222
766.432617	242.936768
765.243164	358.280426
764.053711	270.843628
762.863281	247.174683
761.672852	280.632538
760.482422	364.577423
759.291992	806.990784
758.100586	463.847015
756.909180	316.486511
755.717773	380.160736
754.525391	230.512222
753.333008	232.483688
752.140625	438.698120
750.948242	442.673157
749.754883	404.860321
748.561523	99.167915
747.368164	179.871826
746.173828	234.166000
744.979492	152.373367
743.785156	158.324860
742.590820	102.851463
741.395508	106.577225
740.200195	2.895930
739.003906	291.502106
737.808594	196.594513
736.612305	-290.319702
735.416016	-74.072952
734.218750	205.588272
733.021484	-221.805023
731.824219	195.692215
730.626953	63.935246
729.428711	131.326385
728.230469	196.568558
727.032227	56.353062
725.833984	368.711060
724.634766	337.947510
723.435547	335.694885
722.235352	21.223204
721.036133	290.027313
719.835938	294.670837
718.635742	683.574768
717.434570	742.943054
716.233398	396.661285
715.032227	244.803192
713.831055	418.067505
712.628906	7.181678
711.426758	187.299957
710.224609	106.038651
709.021484	334.343994
707.818359	307.916260
706.615234	24.761875
705.412109	131.617569
704.208008	-290.230682
703.003906	15.091758
701.799805	-177.671295
700.594727	10.496415
699.389648	131.401810
698.184570	-147.497284
696.979492	-236.938675
695.773438	-21.887014
694.567383	-110.810928
693.361328	-103.875084
692.154297	-14.169666
690.947266	164.764587
689.740234	-274.664063
688.533203	-368.618134
687.325195	-41.411453
686.117188	-431.958618
684.909180	-93.509697
683.700195	-305.563049
682.491211	-1.434151
681.282227	-15.695098
680.072266	-254.974472
678.863281	-182.015182
677.653320	-87.174683
676.442383	-699.992126
675.232422	-180.377899
674.021484	-58.889839
672.810547	58.457741
671.598633	-16.502966
670.386719	150.961517
669.174805	-243.490570
667.962891	168.579254
666.750000	483.421875
665.537109	-42.038605
664.324219	-247.452759
663.110352	-297.150757
661.897461	-79.022209
660.683594	29.058710
659.468750	5.573604
658.254883	36.093456
657.040039	-45.489857
655.824219	62.758156
654.609375	-180.431839
653.393555	147.620834
652.177734	-211.885880
650.960938	255.934875
649.745117	236.682846
648.528320	14.906906
647.311523	236.529099
646.093750	556.858582
644.875977	252.786728
643.658203	602.555603
642.440430	100.139763
641.221680	444.796844
640.002930	57.965740
638.784180	-17.502325
637.564453	-46.165909
636.344727	-25.966686
635.125000	126.767990
633.905273	66.181099
632.684570	198.104950
631.463867	129.566681
630.243164	49.475201
629.021484	172.301422
627.799805	266.195282
626.578125	339.674805
625.356445	255.481659
624.133789	264.407837
622.911133	527.028564
621.688477	548.193726
620.464844	203.748962
619.241211	159.829498
618.017578	-63.431591
616.793945	-213.431839
615.569336	-31.414938
614.344727	-287.891174
613.120117	-114.261086
611.894531	121.235100
610.668945	33.623302
609.443359	76.139870
608.216797	-219.441986
606.991211	-71.024567
605.764648	-89.988029
604.537109	-237.924255
