# Supplementary material for: Raman spectroscopy accurately differentiates mucosal healing from non-healing and biochemical changes following biological therapy in inflammatory bowel disease
Source: PLoS One. 2021 Jun 2;16(6):e0252210. doi: 10.1371/journal.pone.0252210 (PMC8172032; doi:10.1371/journal.pone.0252210)
Supplement: S8 Dataset — (ZIP) [file pone.0252210.s010.zip › Pre biologic CD/OC016-1 pre-treatment_base sub CR removed_73__X_-16185.4__Y_5304.85__Z_-2779.29__Time_842.txt]

1714.780273	7.543097
1713.803711	111.054398
1712.827148	85.507431
1711.849609	-3.948670
1710.873047	46.568939
1709.895508	-90.109016
1708.917969	12.273551
1707.939453	15.950443
1706.961914	68.386742
1705.983398	-103.665527
1705.004883	-98.412582
1704.025391	-44.485882
1703.046875	-54.244663
1702.067383	-117.005013
1701.087891	-114.997894
1700.108398	-61.635586
1699.127930	-82.644424
1698.148438	22.572548
1697.167969	48.089687
1696.187500	124.916321
1695.206055	95.384857
1694.225586	154.585388
1693.244141	107.487579
1692.262695	210.461670
1691.281250	321.956146
1690.298828	412.589325
1689.317383	341.039368
1688.334961	374.072052
1687.352539	556.972351
1686.369141	713.666321
1685.386719	649.653259
1684.403320	583.536804
1683.419922	605.919006
1682.435547	650.130493
1681.452148	617.669434
1680.467773	785.421326
1679.483398	921.703796
1678.499023	890.817749
1677.514648	897.731689
1676.529297	950.378967
1675.543945	1014.172302
1674.558594	1136.958008
1673.573242	1175.153809
1672.586914	1235.098022
1671.600586	1319.445190
1670.614258	1412.236328
1669.627930	1587.822021
1668.641602	1466.454956
1667.654297	1552.683228
1666.666992	1626.096924
1665.679688	1591.177856
1664.692383	1601.854858
1663.704102	1750.908081
1662.715820	1948.096924
1661.727539	1824.890381
1660.739258	2113.018311
1659.750977	2027.843506
1658.761719	2086.206787
1657.772461	2094.663086
1656.783203	1897.001465
1655.793945	1697.210327
1654.803711	1762.616577
1653.813477	1772.839111
1652.823242	1690.867676
1651.833008	1485.014648
1650.841797	1269.067505
1649.851563	1283.639648
1648.860352	1055.391357
1647.869141	996.762695
1646.876953	917.389160
1645.885742	790.868774
1644.893555	614.577393
1643.901367	568.098511
1642.908203	574.778748
1641.916016	584.433899
1640.922852	465.112396
1639.929688	412.119873
1638.936523	317.264282
1637.943359	293.956146
1636.949219	310.504211
1635.955078	195.545761
1634.960938	120.452705
1633.966797	106.268806
1632.971680	116.069534
1631.977539	12.887297
1630.982422	57.453041
1629.986328	15.381112
1628.991211	-47.485535
1627.995117	-75.882248
1627.000000	-40.905445
1626.003906	-16.241667
1625.006836	-54.481663
1624.010742	94.152412
1623.013672	1.114966
1622.016602	65.976006
1621.019531	70.568092
1620.021484	75.338333
1619.024414	109.160515
1618.026367	172.014954
1617.028320	116.877182
1616.029297	67.165276
1615.031250	109.445793
1614.032227	-26.529562
1613.033203	-130.845764
1612.034180	-177.309021
1611.035156	43.753017
1610.035156	-94.231766
1609.035156	3.775399
1608.035156	-13.434313
1607.035156	97.792633
1606.034180	143.592209
1605.033203	129.233017
1604.032227	67.834587
1603.031250	-82.449287
1602.030273	-86.095619
1601.028320	-102.763222
1600.026367	-95.842209
1599.024414	-54.895317
1598.022461	-110.654640
1597.019531	-202.947067
1596.016602	-151.467270
1595.013672	-214.938828
1594.010742	-129.501251
1593.007813	-166.825241
1592.003906	-240.679184
1591.000000	-160.512299
1589.996094	-257.842224
1588.992188	-141.211868
1587.987305	19.692616
1586.983398	70.963615
1585.978516	-16.002527
1584.972656	71.685539
1583.967773	247.896042
1582.961914	64.414467
1581.956055	118.016159
1580.950195	109.029465
1579.944336	303.087982
1578.937500	270.509277
1577.931641	209.237518
1576.924805	288.440308
1575.916992	359.727417
1574.910156	308.642792
1573.902344	215.887070
1572.894531	255.676865
1571.886719	251.162613
1570.878906	210.165222
1569.870117	91.136078
1568.862305	88.944016
1567.853516	130.796341
1566.843750	107.603348
1565.834961	211.504349
1564.825195	224.399567
1563.815430	161.909729
1562.805664	57.808113
1561.795898	155.937439
1560.785156	108.669708
1559.775391	37.947517
1558.764648	-1.776656
1557.752930	51.671875
1556.742188	123.086433
1555.730469	69.980911
1554.718750	97.034645
1553.707031	237.854248
1552.695313	96.278343
1551.682617	107.313171
1550.670898	257.916473
1549.658203	180.626251
1548.644531	100.619415
1547.631836	95.474030
1546.618164	95.334839
1545.604492	27.817898
1544.590820	164.322586
1543.577148	39.631672
1542.562500	36.232632
1541.547852	-55.153004
1540.533203	-35.644554
1539.518555	-21.485777
1538.503906	31.202707
1537.488281	86.267792
1536.472656	-47.207390
1535.457031	-2.831000
1534.441406	-25.706255
1533.424805	56.951828
1532.408203	25.969597
1531.391602	82.438896
1530.375000	-90.620117
1529.358398	83.976341
1528.340820	36.815491
1527.323242	38.411961
1526.305664	142.796448
1525.287109	131.122269
1524.269531	13.763397
1523.250977	148.393600
1522.232422	179.891052
1521.213867	87.747749
1520.194336	13.451445
1519.175781	23.831858
1518.156250	21.167271
1517.136719	74.845894
1516.116211	35.830612
1515.096680	-26.463179
1514.076172	-109.462448
1513.055664	-2.632501
1512.034180	39.795250
1511.013672	17.874084
1509.992188	-109.413948
1508.970703	-52.144547
1507.949219	-33.546066
1506.927734	-171.535767
1505.905273	-125.084465
1504.882813	-107.020386
1503.860352	-155.759628
1502.837891	-158.539551
1501.815430	-141.000259
1500.791992	-187.663925
1499.768555	-11.745843
1498.745117	-217.448471
1497.720703	24.593908
1496.697266	-50.876953
1495.672852	-8.821285
1494.648438	-61.568592
1493.623047	82.415878
1492.598633	113.711693
1491.573242	195.944519
1490.547852	155.337906
1489.522461	334.297180
1488.497070	186.102295
1487.470703	339.135529
1486.444336	394.940979
1485.417969	478.656097
1484.391602	646.407166
1483.364258	443.985229
1482.336914	565.468811
1481.309570	661.262085
1480.282227	532.502258
1479.254883	658.588135
1478.226563	618.817261
1477.198242	785.335327
1476.169922	900.706299
1475.141602	972.607056
1474.112305	1057.079834
1473.083008	1131.216309
1472.053711	1182.297729
1471.024414	1243.425537
1469.995117	1393.469482
1468.964844	1609.469482
1467.934570	1644.704224
1466.904297	1689.993530
1465.874023	1918.198853
1464.842773	2044.535645
1463.811523	2236.792969
1462.780273	2253.581787
1461.749023	2343.934326
1460.717773	2289.416016
1459.685547	2331.304932
1458.653320	2578.702637
1457.621094	2412.255615
1456.587891	2636.531738
1455.555664	2594.297852
1454.522461	2732.070068
1453.489258	2616.154541
1452.455078	2883.012451
1451.421875	3028.050537
1450.387695	2914.488525
1449.353516	3054.267822
1448.319336	2988.769287
1447.285156	2940.976563
1446.250000	2769.086670
1445.214844	2885.795898
1444.179688	2792.362305
1443.144531	2827.974121
1442.108398	2714.271973
1441.072266	2635.996338
1440.036133	2491.982178
1439.000000	2363.172607
1437.963867	2335.496826
1436.926758	2186.506348
1435.889648	1827.867920
1434.852539	1729.537476
1433.814453	1689.308594
1432.777344	1265.329590
1431.739258	1164.621948
1430.701172	877.198547
1429.663086	928.007813
1428.624023	794.632019
1427.584961	658.798157
1426.545898	492.772217
1425.506836	664.649292
1424.467773	622.224548
1423.427734	453.825165
1422.387695	482.033325
1421.347656	510.252716
1420.307617	412.568481
1419.266602	347.673553
1418.226563	423.817139
1417.184570	323.766449
1416.143555	118.127281
1415.102539	189.337051
1414.060547	66.882202
1413.018555	168.322067
1411.976563	25.903303
1410.934570	117.350609
1409.891602	78.125130
1408.848633	56.557877
1407.805664	130.508713
1406.762695	93.987862
1405.718750	72.598213
1404.674805	124.079636
1403.630859	125.411018
1402.586914	33.971123
1401.542969	-57.357887
1400.498047	-13.147237
1399.453125	-44.107239
1398.408203	27.813606
1397.363281	42.134048
1396.317383	81.579948
1395.271484	-106.900269
1394.225586	65.491859
1393.179688	-80.153778
1392.132813	29.732672
1391.086914	84.603493
1390.040039	29.414747
1388.992188	-113.240562
1387.945313	-5.558278
1386.897461	104.669609
1385.849609	-12.600791
1384.801758	-97.215385
1383.753906	-149.193451
1382.705078	-81.099838
1381.657227	-77.874969
1380.608398	47.847889
1379.558594	-123.566582
1378.509766	-90.042473
1377.459961	-136.307251
1376.410156	-135.013947
1375.360352	-53.754940
1374.309570	0.139939
1373.259766	-63.081909
1372.208984	-103.718735
1371.158203	-14.572820
1370.106445	-114.779839
1369.055664	-150.015381
1368.003906	41.608166
1366.952148	-13.322459
1365.900391	-70.587448
1364.847656	56.545616
1363.794922	7.016490
1362.742188	101.993103
1361.689453	112.464134
1360.636719	80.776649
1359.583008	101.463791
1358.529297	50.168095
1357.475586	105.936668
1356.420898	164.300034
1355.367188	-5.836313
1354.312500	179.518188
1353.257813	263.093079
1352.203125	324.424042
1351.147461	254.273514
1350.091797	387.850006
1349.036133	509.105072
1347.980469	627.971680
1346.923828	714.677063
1345.868164	851.101379
1344.811523	890.900452
1343.754883	975.453491
1342.697266	931.225403
1341.640625	1043.286499
1340.583008	1098.459106
1339.524414	1109.164917
1338.466797	1045.725464
1337.409180	1192.913696
1336.350586	1053.038208
1335.291992	1071.761353
1334.232422	1046.082642
1333.173828	1141.781616
1332.114258	960.581543
1331.054688	868.624390
1329.995117	910.351746
1328.934570	1041.182739
1327.875000	994.189148
1326.814453	986.888489
1325.753906	984.677246
1324.692383	920.873352
1323.630859	988.096497
1322.570313	825.876282
1321.507813	1024.175659
1320.446289	1027.615234
1319.383789	1129.867432
1318.322266	1155.765503
1317.259766	1208.915161
1316.196289	1200.552124
1315.133789	992.698059
1314.070313	1048.733521
1313.006836	1080.248413
1311.943359	1207.946533
1310.878906	1101.787354
1309.814453	1072.131714
1308.750977	1089.393555
1307.685547	1116.624756
1306.621094	1222.710083
1305.555664	1053.379761
1304.490234	1112.970215
1303.424805	941.541748
1302.359375	1011.223450
1301.292969	1112.953125
1300.226563	1399.052368
1299.160156	1198.741455
1298.093750	1146.008423
1297.026367	1140.076904
1295.958984	1009.064880
1294.891602	929.774597
1293.824219	845.730408
1292.756836	837.896240
1291.688477	901.316467
1290.620117	820.136719
1289.551758	717.039429
1288.482422	619.002930
1287.413086	734.333923
1286.343750	756.615723
1285.274414	845.136230
1284.205078	789.225281
1283.134766	691.819092
1282.064453	690.032349
1280.994141	700.584412
1279.923828	816.450623
1278.852539	783.133423
1277.781250	713.237671
1276.709961	878.221985
1275.637695	957.659363
1274.566406	792.719604
1273.494141	867.432373
1272.421875	895.777527
1271.349609	946.178894
1270.276367	1008.854797
1269.203125	939.736511
1268.129883	1068.455200
1267.056641	1001.951416
1265.982422	1013.634949
1264.909180	1071.732788
1263.834961	1029.883667
1262.759766	1019.824402
1261.685547	1107.347900
1260.610352	1024.288208
1259.535156	1070.478638
1258.459961	987.587891
1257.383789	1038.760620
1256.308594	1033.954834
1255.232422	1085.206299
1254.155273	1002.615723
1253.079102	1241.340332
1252.001953	1163.716675
1250.924805	1168.878906
1249.847656	935.750061
1248.770508	1103.952148
1247.692383	1240.522217
1246.614258	1168.059326
1245.536133	1170.987793
1244.458008	1288.125122
1243.378906	994.787842
1242.299805	1048.843140
1241.220703	1122.323364
1240.141602	1149.679565
1239.061523	992.629089
1237.981445	971.527893
1236.901367	943.177917
1235.821289	902.731262
1234.740234	922.931824
1233.659180	998.885803
1232.578125	851.864014
1231.497070	981.119690
1230.415039	868.096313
1229.333984	842.305054
1228.251953	840.743225
1227.168945	679.418762
1226.086914	556.880554
1225.003906	594.091125
1223.920898	679.659180
1222.837891	508.812164
1221.753906	572.581482
1220.669922	375.220093
1219.585938	269.774139
1218.501953	355.253265
1217.416992	341.626953
1216.333008	318.319183
1215.248047	142.868622
1214.162109	348.927399
1213.077148	463.139496
1211.991211	606.232849
1210.905273	623.772095
1209.819336	392.821228
1208.732422	511.619019
1207.646484	577.278137
1206.559570	495.830414
1205.471680	481.859772
1204.384766	537.719849
1203.296875	333.352966
1202.208984	365.046844
1201.121094	134.224487
1200.032227	47.893539
1198.944336	77.066864
1197.855469	79.706955
1196.765625	82.291870
1195.676758	-136.458618
1194.586914	84.870827
1193.497070	-30.529144
1192.407227	-100.275436
1191.316406	-102.769829
1190.226563	-35.663433
1189.135742	-103.160027
1188.044922	-113.065140
1186.953125	-115.832466
1185.861328	-44.264439
1184.769531	-35.197998
1183.677734	-102.988121
1182.585938	-19.709980
1181.493164	44.267979
1180.400391	-83.672615
1179.307617	92.787689
1178.213867	106.123062
1177.120117	174.473755
1176.026367	271.451752
1174.932617	349.137878
1173.838867	156.134445
1172.744141	176.180496
1171.649414	143.472000
1170.554688	50.865250
1169.458984	185.468781
1168.364258	25.736057
1167.268555	35.751904
1166.171875	45.665947
1165.076172	10.063618
1163.979492	67.570320
1162.882813	67.613899
1161.786133	189.366348
1160.688477	115.152542
1159.590820	382.264465
1158.493164	398.531433
1157.395508	185.600204
1156.297852	225.550156
1155.199219	356.014465
1154.100586	347.999603
1153.000977	146.763123
1151.902344	117.128471
1150.802734	120.761185
1149.703125	207.670242
1148.603516	13.352754
1147.502930	57.158257
1146.402344	-30.119223
1145.301758	-77.002960
1144.201172	-143.017181
1143.099609	-130.597778
1141.999023	-70.720978
1140.896484	-91.846489
1139.794922	-158.252258
1138.692383	20.104416
1137.590820	84.189140
1136.487305	152.880524
1135.384766	116.902954
1134.281250	95.075798
1133.178711	255.979401
1132.074219	421.440033
1130.970703	413.454926
1129.866211	571.456543
1128.761719	722.155212
1127.657227	912.990601
1126.552734	726.599243
1125.447266	786.728821
1124.341797	792.203430
1123.236328	679.081604
1122.130859	658.291931
1121.024414	566.340271
1119.917969	445.902222
1118.811523	389.328491
1117.704102	443.911743
1116.596680	469.962341
1115.489258	562.134766
1114.381836	514.602600
1113.274414	585.221008
1112.166016	468.921509
1111.057617	664.574829
1109.949219	708.790039
1108.839844	871.005981
1107.730469	662.196594
1106.621094	720.231506
1105.511719	676.613159
1104.401367	937.407410
1103.291016	952.548828
1102.180664	929.832397
1101.070313	1069.786621
1099.958984	1101.092285
1098.847656	1177.083008
1097.736328	1109.151367
1096.625000	949.245117
1095.512695	1046.132813
1094.400391	1180.572510
1093.288086	1114.678467
1092.174805	916.865723
1091.062500	1018.015747
1089.949219	961.345398
1088.835938	1031.671997
1087.721680	1075.999634
1086.607422	981.465210
1085.493164	973.890137
1084.378906	886.311584
1083.263672	996.107178
1082.149414	889.609985
1081.034180	851.204895
1079.917969	826.829346
1078.802734	877.535400
1077.686523	742.687866
1076.570313	720.487610
1075.453125	778.002747
1074.336914	727.520142
1073.219727	702.789734
1072.101563	520.899658
1070.984375	531.269409
1069.866211	604.851257
1068.748047	722.862671
1067.629883	540.904175
1066.511719	579.135925
1065.392578	614.951599
1064.273438	550.036682
1063.154297	637.237427
1062.034180	551.189087
1060.914063	652.291199
1059.793945	472.639557
1058.673828	571.294861
1057.552734	403.351410
1056.431641	307.905609
1055.310547	289.583649
1054.189453	418.419403
1053.067383	371.987122
1051.945313	306.869202
1050.823242	230.084503
1049.701172	277.017029
1048.578125	358.904114
1047.455078	340.419098
1046.332031	347.583771
1045.208008	520.288330
1044.083984	184.671936
1042.959961	275.737427
1041.835938	287.526642
1040.710938	392.487823
1039.585938	217.897980
1038.460938	283.239410
1037.335938	343.897247
1036.209961	222.976501
1035.083984	339.475433
1033.958008	462.909515
1032.832031	490.935364
1031.705078	556.162537
1030.578125	363.317169
1029.451172	275.174591
1028.323242	66.251595
1027.195313	143.208908
1026.067383	87.762733
1024.939453	-113.925941
1023.810547	-74.046745
1022.682617	-73.604561
1021.552734	-175.243622
1020.423828	-56.390293
1019.293945	-97.601776
1018.164063	-8.890451
1017.034180	-101.010384
1015.904297	-63.240070
1014.773438	-53.251797
1013.642578	42.504864
1012.511719	286.509674
1011.379883	361.406403
1010.248047	269.635925
1009.116211	427.947510
1007.984375	602.446838
1006.851563	1008.278870
1005.718750	1323.783081
1004.585938	2182.637451
1003.452148	2724.425049
1002.319336	2507.906494
1001.185547	1801.661865
1000.050781	982.614380
998.916992	348.816284
997.782227	181.855316
996.647461	342.890594
995.512695	125.402191
994.376953	5.018477
993.241211	9.364161
992.105469	-4.651119
990.969727	-60.072334
989.833008	94.421066
988.696289	108.341522
987.559570	-34.340858
986.421875	-103.135429
985.284180	132.242889
984.146484	42.928631
983.008789	105.711121
981.870117	-82.312752
980.731445	-81.442398
979.592773	98.987862
978.454102	33.342422
977.314453	124.209175
976.174805	102.501556
975.035156	90.118538
973.894531	47.987087
972.754883	210.468643
971.613281	166.277023
970.472656	264.606903
969.331055	211.495316
968.190430	137.883667
967.047852	167.692581
965.906250	59.973640
964.763672	312.532654
963.621094	154.648178
962.478516	333.976105
961.334961	240.607330
960.192383	399.482422
959.048828	210.201096
957.904297	190.635284
956.759766	155.191498
955.616211	364.863098
954.470703	297.636688
953.326172	100.157608
952.180664	211.753891
951.035156	124.461586
949.889648	240.865311
948.743164	131.039291
947.596680	195.113800
946.450195	238.742157
945.303711	204.827164
944.156250	150.522461
943.008789	240.247696
941.861328	234.200897
940.713867	488.492706
939.565430	220.288315
938.416992	301.392395
937.267578	430.506012
936.119141	406.939392
934.969727	383.536438
933.820313	159.736847
932.669922	209.623795
931.520508	245.970230
930.370117	389.495361
929.218750	173.349243
928.068359	251.113007
926.916992	121.889275
925.765625	113.471497
924.613281	-19.902777
923.461914	74.362434
922.309570	-201.882309
921.156250	19.986336
920.003906	30.540993
918.850586	93.501968
917.697266	-29.688160
916.543945	-111.792358
915.389648	-93.804398
914.235352	-46.168453
913.081055	-141.382980
911.926758	-104.810776
910.771484	-226.893524
909.616211	-228.579529
908.460938	-141.697037
907.304688	-100.044952
906.148438	-92.265938
904.992188	-238.417374
903.835938	-46.853092
902.678711	-170.020187
901.521484	96.430252
900.364258	34.674026
899.206055	-92.542885
898.047852	15.731459
896.889648	-9.370239
895.731445	-18.500954
894.572266	-20.712305
893.413086	-61.222416
892.253906	-63.172180
891.094727	34.409760
889.934570	19.134619
888.774414	-36.661625
887.613281	131.201691
886.453125	71.124184
885.291992	191.722992
884.130859	111.585999
882.968750	38.369648
881.807617	107.355003
880.645508	113.294044
879.482422	182.450974
878.320313	91.678474
877.157227	61.882763
875.994141	124.543892
874.830078	194.032516
873.666016	157.771805
872.501953	-49.437862
871.337891	112.572487
870.173828	-22.364616
869.008789	52.022545
867.843750	45.505772
866.677734	117.760666
865.512695	151.842072
864.346680	208.458237
863.179688	159.541275
862.013672	155.627579
860.846680	317.950531
859.679688	291.689026
858.511719	283.463745
857.344727	374.020477
856.176758	350.190125
855.008789	458.746063
853.839844	369.992615
852.670898	382.204956
851.501953	432.556152
850.333008	465.000427
849.163086	374.270386
847.993164	314.973602
846.823242	123.635094
845.652344	-20.565210
844.482422	97.166992
843.311523	-4.393488
842.139648	-87.980377
840.968750	-73.114441
839.796875	6.609591
838.624023	70.670380
837.452148	-86.541779
836.279297	24.450239
835.106445	32.642914
833.933594	190.460205
832.759766	207.551392
831.585938	204.542374
830.412109	386.754608
829.238281	310.064728
828.063477	338.244568
826.888672	239.285370
825.712891	238.462875
824.538086	230.926926
823.362305	169.897293
822.186523	244.775986
821.009766	116.906601
819.833008	67.008133
818.656250	74.986221
817.479492	36.183544
816.301758	-98.318512
815.124023	71.996643
813.946289	33.109966
812.768555	105.382324
811.589844	99.769119
810.411133	103.000107
809.232422	152.841553
808.052734	7.111629
806.873047	-14.225287
805.693359	-82.242645
804.512695	80.601334
803.332031	-162.863953
802.151367	-37.929066
800.970703	-185.989563
799.789063	-214.274673
798.608398	-218.232544
797.425781	-177.910477
796.244141	-20.222729
795.061523	-95.340843
793.878906	-106.258232
792.696289	-8.725977
791.512695	-19.813738
790.329102	66.425407
789.145508	119.340668
787.960938	161.087936
786.777344	211.570694
785.591797	177.911026
784.407227	201.660843
783.221680	488.374329
782.037109	275.379211
780.850586	389.416595
779.665039	218.336411
778.478516	248.221405
777.291992	293.453186
776.105469	144.311462
774.917969	-44.575775
773.730469	37.917255
772.542969	23.215006
771.354492	-13.626782
770.166016	37.644615
768.977539	194.600388
767.789063	-10.040236
766.599609	21.073887
765.410156	215.078964
764.220703	197.478668
763.030273	184.196899
761.840820	179.623642
760.650391	326.806671
759.458984	421.024170
758.267578	396.319611
757.076172	237.384705
755.884766	344.460999
754.693359	361.271637
753.500977	208.771774
752.308594	245.198669
751.115234	338.631104
749.922852	337.497620
748.729492	246.264267
747.535156	251.569504
746.341797	285.311371
745.147461	250.944489
743.953125	387.598785
742.757813	210.525024
741.563477	112.378487
740.368164	285.997864
739.171875	-2.913826
737.976563	321.671417
736.780273	109.405609
735.583984	140.240509
734.386719	92.182411
733.189453	85.670631
731.992188	206.019714
730.794922	300.000275
729.596680	267.023468
728.399414	332.408295
727.200195	290.592804
726.001953	480.429657
724.802734	469.098450
723.603516	341.942230
722.404297	437.590424
721.204102	430.528595
720.003906	410.338318
718.803711	446.875244
717.603516	343.712921
716.402344	388.926208
715.201172	447.183929
713.999023	250.272949
712.797852	208.221603
711.595703	126.949997
710.393555	185.167114
709.190430	121.357590
707.987305	98.959442
706.784180	148.432053
705.581055	121.692299
704.376953	175.506577
703.172852	-1.345366
701.968750	8.990811
700.763672	-17.630661
699.559570	-105.104416
698.353516	70.539360
697.148438	39.651039
695.942383	-147.639420
694.736328	-26.324644
693.530273	-76.610252
692.324219	-63.862095
691.117188	-176.985535
689.910156	-185.832550
688.702148	-90.470253
687.494141	-40.659107
686.286133	-14.675684
685.078125	-77.552551
683.870117	-18.943026
682.661133	-53.495274
681.452148	111.378410
680.242188	-16.215511
679.032227	-72.214218
677.822266	-89.146446
676.612305	-15.082667
675.401367	-10.242729
674.191406	27.114958
672.979492	23.425503
671.768555	13.312806
670.556641	100.577484
669.344727	53.835129
668.132813	54.727253
666.919922	96.740875
665.707031	-21.065699
664.494141	53.463646
663.281250	26.528112
662.067383	-11.131196
660.853516	3.076971
659.639648	30.272467
658.424805	3.570226
657.209961	39.465805
655.995117	-43.218224
654.779297	-91.339005
653.563477	26.542744
652.347656	62.502419
651.131836	25.207640
649.915039	35.318134
648.698242	92.788895
647.481445	-11.245024
646.264648	201.133011
645.046875	303.636719
643.829102	147.887421
642.610352	252.403503
641.392578	126.710419
640.173828	-29.104464
638.955078	27.837105
637.735352	-22.801054
636.515625	-165.924957
635.295898	-109.380302
634.076172	-104.562515
632.855469	24.589998
631.634766	-61.156261
630.414063	-99.877838
629.192383	-37.991306
627.971680	21.452168
626.749023	46.270145
625.527344	64.326309
624.304688	109.897476
623.082031	140.077332
621.859375	257.683838
620.636719	276.279236
619.413086	118.807755
618.189453	-36.943554
616.964844	55.144142
615.741211	54.609650
614.516602	40.638817
613.291016	-78.776466
612.066406	10.762303
610.840820	-105.712196
609.615234	52.847248
608.388672	95.121979
607.163086	12.607792
605.936523	-77.184113
604.708984	-67.522263
