# Supplementary material for: Raman spectroscopy accurately differentiates mucosal healing from non-healing and biochemical changes following biological therapy in inflammatory bowel disease
Source: PLoS One. 2021 Jun 2;16(6):e0252210. doi: 10.1371/journal.pone.0252210 (PMC8172032; doi:10.1371/journal.pone.0252210)
Supplement: S8 Dataset — (ZIP) [file pone.0252210.s010.zip › Pre biologic CD/OC024 pre treatment-1_base sub CR removed_61__X_-32924.2__Y_21195.2__Z_-4919.29__Time_696.txt]

1714.716797	15.371005
1713.740234	83.257072
1712.763672	-6.932783
1711.787109	-46.053730
1710.809570	-10.029239
1709.832031	15.379745
1708.854492	8.764671
1707.875977	-153.112473
1706.898438	-194.159790
1705.919922	-44.892567
1704.941406	112.560097
1703.962891	-13.551315
1702.983398	-10.936297
1702.003906	56.159824
1701.024414	-178.750992
1700.044922	-159.198532
1699.065430	93.267174
1698.084961	27.815561
1697.104492	66.958069
1696.124023	109.106567
1695.143555	58.103920
1694.162109	-11.233077
1693.180664	117.429276
1692.199219	46.216221
1691.217773	319.717255
1690.235352	67.828552
1689.253906	195.306641
1688.271484	133.759598
1687.289063	357.980164
1686.305664	350.577057
1685.323242	434.269989
1684.339844	419.749634
1683.356445	458.970001
1682.372070	511.917725
1681.388672	493.433868
1680.404297	291.698273
1679.419922	401.933899
1678.435547	379.536346
1677.451172	573.117676
1676.465820	540.970520
1675.480469	535.905029
1674.495117	592.466736
1673.509766	633.531860
1672.523438	858.397278
1671.537109	695.730225
1670.550781	910.809265
1669.564453	1033.317749
1668.578125	951.800171
1667.590820	830.951782
1666.603516	758.400635
1665.616211	845.551636
1664.627930	1150.637817
1663.640625	1074.160278
1662.652344	1000.811096
1661.664063	1179.798706
1660.675781	1133.877197
1659.686523	1181.154785
1658.698242	1207.685303
1657.708984	1168.414307
1656.719727	1081.937500
1655.729492	966.797363
1654.740234	1074.495728
1653.750000	989.377319
1652.759766	1058.172852
1651.768555	1026.825439
1650.778320	884.849304
1649.787109	500.084137
1648.795898	438.384369
1647.804688	530.390625
1646.813477	657.095825
1645.821289	575.428894
1644.829102	541.715759
1643.836914	474.065369
1642.844727	380.413513
1641.851563	139.351273
1640.859375	117.773712
1639.866211	159.857925
1638.873047	-90.503487
1637.878906	65.664322
1636.885742	158.827606
1635.891602	104.656105
1634.897461	-54.587166
1633.902344	-0.053278
1632.908203	60.032768
1631.913086	-114.003685
1630.917969	-63.878601
1629.922852	-281.995819
1628.926758	-215.520798
1627.931641	-204.058533
1626.935547	-339.664825
1625.939453	-30.483910
1624.942383	44.776653
1623.946289	-48.002842
1622.949219	-108.978851
1621.952148	-101.385490
1620.955078	82.439705
1619.958008	40.503948
1618.959961	327.033600
1617.961914	49.159924
1616.963867	107.576675
1615.965820	27.057747
1614.966797	146.144730
1613.967773	94.838333
1612.968750	62.068764
1611.969727	26.840483
1610.970703	-73.765831
1609.970703	-69.360992
1608.970703	-49.108959
1607.970703	83.904076
1606.970703	78.158379
1605.969727	198.211746
1604.968750	132.435074
1603.967773	-82.414864
1602.966797	-77.266739
1601.965820	1.217425
1600.963867	181.752365
1599.961914	-69.228691
1598.959961	-74.266495
1597.958008	-126.300140
1596.955078	22.971539
1595.952148	-99.522133
1594.949219	-133.107742
1593.946289	-25.613747
1592.943359	-197.543335
1591.939453	-168.363358
1590.935547	-212.267365
1589.931641	49.166515
1588.927734	-185.213989
1587.922852	-171.705490
1586.917969	-51.293209
1585.913086	-76.958282
1584.908203	19.880779
1583.903320	147.921738
1582.897461	122.144684
1581.891602	122.389107
1580.885742	-119.622513
1579.879883	-111.607079
1578.873047	177.506485
1577.866211	23.968367
1576.859375	377.860779
1575.852539	200.799240
1574.845703	91.370071
1573.837891	54.721630
1572.830078	111.605865
1571.822266	69.602554
1570.814453	186.056213
1569.805664	21.750010
1568.796875	-80.239166
1567.788086	264.421783
1566.779297	136.250595
1565.769531	267.624237
1564.760742	66.610977
1563.750977	127.651009
1562.741211	100.335083
1561.730469	26.216818
1560.720703	97.228134
1559.709961	144.740311
1558.699219	111.744377
1557.688477	177.104691
1556.676758	123.109131
1555.666016	190.749969
1554.654297	43.253147
1553.642578	123.533691
1552.629883	226.924225
1551.618164	81.655815
1550.605469	316.676361
1549.592773	300.491669
1548.580078	374.684753
1547.566406	143.533295
1546.552734	274.280182
1545.540039	112.721703
1544.525391	188.814026
1543.511719	143.274765
1542.498047	128.585861
1541.483398	90.482605
1540.468750	-17.491796
1539.453125	24.131210
1538.438477	42.340893
1537.422852	16.492455
1536.407227	16.279514
1535.391602	-61.490047
1534.375977	-152.298309
1533.359375	135.748627
1532.342773	157.991852
1531.326172	97.578484
1530.309570	-22.250559
1529.292969	-36.590202
1528.275391	201.285049
1527.257813	91.262489
1526.240234	-139.889267
1525.222656	187.398270
1524.204102	-31.178087
1523.185547	133.494568
1522.166992	48.415638
1521.148438	37.771095
1520.128906	68.077721
1519.110352	-22.610638
1518.090820	66.448990
1517.071289	34.529175
1516.050781	-12.976734
1515.031250	54.945717
1514.010742	-16.007435
1512.990234	-151.285339
1511.968750	-60.823147
1510.948242	14.042637
1509.926758	-54.980293
1508.905273	-16.412436
1507.883789	-95.996590
1506.862305	-27.007725
1505.839844	46.900681
1504.817383	-115.169907
1503.794922	-103.099731
1502.772461	-316.629364
1501.749023	-84.595261
1500.726563	-285.554871
1499.703125	-199.869354
1498.678711	-99.032425
1497.655273	-126.329025
1496.630859	-240.767502
1495.607422	210.003601
1494.582031	-53.098061
1493.557617	-60.538734
1492.533203	-160.146500
1491.507813	-88.635658
1490.482422	-109.281891
1489.457031	-183.705017
1488.430664	25.257370
1487.405273	121.654488
1486.378906	97.873245
1485.352539	140.337021
1484.325195	200.502823
1483.298828	186.544968
1482.271484	103.582993
1481.244141	66.441261
1480.216797	284.171173
1479.188477	262.053619
1478.161133	530.393982
1477.132813	530.944702
1476.104492	304.656799
1475.075195	679.437805
1474.046875	743.303955
1473.017578	789.206299
1471.988281	735.723145
1470.958984	903.570313
1469.928711	1002.540771
1468.898438	1172.606689
1467.869141	1200.111938
1466.837891	1329.195068
1465.807617	1587.808105
1464.776367	1510.729126
1463.746094	1870.682251
1462.714844	1740.079834
1461.682617	1683.106567
1460.651367	1791.170166
1459.619141	1782.319824
1458.586914	1682.034302
1457.554688	2155.271729
1456.522461	1935.588745
1455.489258	1913.791504
1454.456055	1978.187012
1453.422852	2184.501221
1452.389648	1980.006348
1451.355469	2183.600342
1450.321289	1971.496582
1449.287109	2050.795898
1448.252930	2233.880127
1447.218750	2166.156738
1446.183594	2250.327393
1445.148438	2172.438477
1444.113281	1836.428345
1443.078125	1842.124146
1442.041992	1789.602905
1441.005859	1683.984741
1439.969727	1836.317627
1438.933594	1763.586792
1437.897461	1731.324341
1436.860352	1802.666138
1435.823242	1434.386475
1434.786133	1429.995850
1433.748047	1178.117432
1432.710938	827.909973
1431.672852	1023.088562
1430.634766	801.790588
1429.596680	421.647614
1428.557617	551.245667
1427.518555	451.305115
1426.479492	606.112732
1425.440430	448.281555
1424.401367	340.961700
1423.361328	137.950180
1422.321289	204.640808
1421.281250	351.949249
1420.241211	48.461056
1419.200195	92.587593
1418.159180	131.709717
1417.118164	135.634552
1416.077148	33.934864
1415.035156	219.100266
1413.994141	109.998604
1412.952148	282.618439
1411.910156	63.043221
1410.867188	-18.145468
1409.825195	-272.605865
1408.782227	-185.216125
1407.739258	-168.121750
1406.695313	-12.852280
1405.652344	330.753601
1404.608398	222.433472
1403.564453	66.558960
1402.520508	-28.945044
1401.475586	31.197805
1400.431641	-121.767227
1399.386719	106.555336
1398.341797	106.735771
1397.295898	-138.639786
1396.250977	-118.168747
1395.205078	-7.429629
1394.159180	68.294762
1393.112305	171.621094
1392.066406	265.006683
1391.019531	108.117783
1389.972656	359.345856
1388.925781	165.187515
1387.877930	6.230509
1386.831055	220.132019
1385.783203	156.478149
1384.735352	-9.533741
1383.686523	-22.904512
1382.638672	-81.118668
1381.589844	295.520996
1380.541016	92.611618
1379.492188	154.627975
1378.442383	-157.791733
1377.392578	-103.003983
1376.342773	-33.139584
1375.292969	-28.053995
1374.243164	24.554508
1373.192383	334.149750
1372.141602	-194.102158
1371.090820	-66.326347
1370.039063	6.678535
1368.988281	15.004336
1367.936523	65.800163
1366.884766	-172.235504
1365.833008	43.210430
1364.780273	146.645462
1363.727539	78.409164
1362.674805	-66.812454
1361.622070	-10.289456
1360.569336	-100.427696
1359.515625	11.058110
1358.461914	82.848450
1357.408203	95.080322
1356.353516	0.555874
1355.299805	224.301437
1354.245117	172.305954
1353.190430	-38.500019
1352.134766	6.702677
1351.080078	218.386383
1350.024414	405.288025
1348.968750	272.097198
1347.913086	374.821686
1346.856445	294.059387
1345.800781	543.344543
1344.744141	631.476807
1343.686523	474.270691
1342.629883	703.935425
1341.572266	685.829712
1340.514648	690.167358
1339.457031	526.207642
1338.399414	724.016541
1337.340820	755.983826
1336.282227	518.261902
1335.223633	716.346313
1334.165039	657.158325
1333.106445	835.609436
1332.046875	853.353516
1330.987305	839.079346
1329.926758	735.942932
1328.867188	741.739319
1327.806641	629.051086
1326.746094	593.128723
1325.685547	569.701782
1324.625000	852.628723
1323.563477	668.931458
1322.501953	752.027771
1321.440430	899.379578
1320.378906	740.847168
1319.316406	636.773010
1318.253906	851.011902
1317.191406	983.916199
1316.128906	853.111694
1315.065430	927.042786
1314.001953	826.114380
1312.938477	722.883911
1311.875000	846.416382
1310.811523	644.962524
1309.747070	921.324524
1308.682617	1022.922302
1307.618164	686.551270
1306.552734	712.103821
1305.488281	629.531311
1304.422852	1002.061340
1303.356445	907.374268
1302.291016	1181.569214
1301.224609	1042.858765
1300.159180	683.173584
1299.091797	977.191223
1298.025391	779.976929
1296.958984	838.318115
1295.891602	702.785461
1294.824219	989.572693
1293.755859	1011.301575
1292.688477	942.344604
1291.620117	505.575958
1290.551758	731.210327
1289.483398	652.816223
1288.414063	606.402466
1287.344727	535.587769
1286.275391	729.502991
1285.206055	538.822205
1284.136719	492.801392
1283.066406	814.156616
1281.996094	721.730774
1280.925781	646.553101
1279.855469	852.877686
1278.784180	875.698181
1277.712891	631.976257
1276.641602	826.143494
1275.569336	942.053223
1274.498047	989.538025
1273.425781	848.890503
1272.353516	986.890137
1271.281250	778.027222
1270.208008	1018.657104
1269.134766	829.518311
1268.061523	1062.811890
1266.988281	929.977234
1265.914063	902.163025
1264.839844	1028.091797
1263.765625	795.489929
1262.691406	923.908325
1261.617188	962.110596
1260.541992	1014.954407
1259.466797	1233.511841
1258.391602	869.745544
1257.315430	937.288879
1256.239258	1172.856201
1255.163086	838.644836
1254.086914	1198.320679
1253.010742	1068.719604
1251.933594	1085.176270
1250.856445	1147.859985
1249.779297	711.987488
1248.701172	930.369995
1247.624023	966.353882
1246.545898	1218.631836
1245.467773	882.799011
1244.388672	1232.172363
1243.310547	1100.510498
1242.231445	1134.025635
1241.152344	946.613770
1240.072266	982.576294
1238.993164	819.544678
1237.913086	833.680664
1236.833008	760.485535
1235.751953	735.815552
1234.671875	774.181213
1233.590820	715.564392
1232.509766	904.142334
1231.427734	782.499817
1230.346680	721.452148
1229.264648	585.338684
1228.182617	843.922546
1227.100586	773.159180
1226.017578	678.201660
1224.934570	612.295715
1223.851563	698.791260
1222.768555	814.245178
1221.684570	675.724670
1220.601563	612.178406
1219.516602	478.531769
1218.432617	199.928391
1217.348633	455.314423
1216.263672	572.874146
1215.178711	306.392853
1214.093750	479.378723
1213.007813	514.662537
1211.921875	400.271881
1210.835938	630.890869
1209.750000	530.902832
1208.663086	500.845520
1207.577148	470.752594
1206.490234	534.626709
1205.402344	579.140198
1204.315430	594.666870
1203.227539	330.703400
1202.139648	334.123596
1201.051758	298.959442
1199.962891	-29.933121
1198.875000	76.875031
1197.786133	-172.539795
1196.696289	-73.092926
1195.607422	172.961594
1194.517578	113.457642
1193.427734	-20.611179
1192.337891	-301.298584
1191.247070	-14.834783
1190.157227	-84.123543
1189.066406	-26.153660
1187.974609	62.935143
1186.883789	-131.381516
1185.791992	-198.471634
1184.700195	-54.430733
1183.608398	-222.421661
1182.515625	-54.604580
1181.423828	113.063301
1180.331055	-40.696648
1179.238281	-26.674780
1178.144531	152.620941
1177.050781	84.972588
1175.957031	-109.682831
1174.863281	76.456932
1173.768555	13.416961
1172.674805	101.137871
1171.580078	157.623428
1170.484375	304.921906
1169.389648	133.911911
1168.293945	58.561733
1167.198242	62.068451
1166.102539	8.117381
1165.005859	-201.251053
1163.910156	-140.588989
1162.813477	-17.928684
1161.715820	228.786194
1160.619141	322.486450
1159.521484	248.940308
1158.423828	299.456970
1157.326172	440.546265
1156.227539	359.609619
1155.128906	309.632355
1154.030273	240.515045
1152.931641	230.951202
1151.832031	214.150726
1150.733398	225.876053
1149.632813	335.186035
1148.533203	184.731384
1147.433594	-87.188049
1146.333008	126.627655
1145.232422	152.219452
1144.130859	-153.085831
1143.030273	-132.364410
1141.928711	-35.621239
1140.827148	8.677191
1139.724609	86.158363
1138.623047	58.938145
1137.520508	124.331467
1136.417969	28.044119
1135.314453	74.248367
1134.211914	450.482605
1133.108398	536.784058
1132.004883	485.282684
1130.900391	440.843994
1129.796875	455.678894
1128.692383	605.646423
1127.586914	553.870422
1126.482422	554.218506
1125.376953	613.756409
1124.271484	476.476196
1123.166016	599.845703
1122.060547	500.399078
1120.954102	545.404053
1119.847656	531.124329
1118.741211	332.127472
1117.633789	400.608765
1116.526367	478.461121
1115.418945	575.144775
1114.311523	205.764465
1113.204102	276.335144
1112.095703	275.884003
1110.987305	353.376587
1109.877930	331.519775
1108.769531	569.513306
1107.660156	575.857300
1106.550781	468.795074
1105.441406	807.954956
1104.331055	401.010529
1103.220703	362.345764
1102.110352	392.077454
1101.000000	655.271545
1099.888672	512.675781
1098.777344	780.348206
1097.666016	434.989655
1096.553711	570.500122
1095.442383	439.682068
1094.330078	478.480408
1093.217773	361.799164
1092.104492	254.548111
1090.991211	651.065002
1089.877930	461.371002
1088.764648	469.379974
1087.651367	503.238251
1086.537109	581.734436
1085.422852	488.530640
1084.308594	543.447021
1083.193359	612.414917
1082.078125	533.307312
1080.962891	559.934631
1079.847656	398.650391
1078.731445	434.657257
1077.615234	519.937866
1076.499023	396.294800
1075.382813	479.187012
1074.265625	404.858337
1073.148438	318.836304
1072.031250	103.894249
1070.914063	362.590759
1069.795898	124.300598
1068.677734	471.918457
1067.559570	102.542000
1066.440430	267.335083
1065.321289	160.444351
1064.202148	292.402985
1063.083008	468.787170
1061.962891	153.712051
1060.843750	287.978516
1059.723633	396.469299
1058.602539	200.944214
1057.482422	33.600521
1056.361328	226.287857
1055.239258	40.363739
1054.118164	-35.632973
1052.996094	161.698334
1051.874023	109.123169
1050.751953	318.078979
1049.629883	207.222015
1048.506836	178.120895
1047.383789	212.066360
1046.260742	309.019287
1045.136719	119.149994
1044.012695	106.598679
1042.888672	59.142609
1041.764648	107.303169
1040.639648	71.621971
1039.515625	108.226486
1038.389648	19.112959
1037.264648	83.763412
1036.138672	171.716476
1035.012695	-217.339371
1033.886719	161.582047
1032.760742	277.568420
1031.633789	137.775040
1030.506836	191.079514
1029.379883	118.923050
1028.251953	0.392697
1027.124023	-392.141937
1025.996094	-324.522980
1024.868164	-212.735077
1023.739258	-149.675308
1022.610352	-200.290878
1021.481445	-127.810661
1020.352539	-375.430359
1019.222656	-397.867126
1018.092773	-304.254089
1016.962891	-196.683487
1015.832031	-304.630127
1014.702148	97.377617
1013.571289	-86.845619
1012.439453	134.445984
1011.308594	348.793732
1010.176758	364.040100
1009.044922	-9.470471
1007.912109	202.748688
1006.780273	347.888397
1005.647461	680.414795
1004.514648	1174.763794
1003.380859	1835.445435
1002.247070	1989.745239
1001.113281	1478.570313
999.979492	750.582092
998.845703	397.224854
997.710938	473.655792
996.576172	280.055908
995.440430	118.975121
994.305664	-34.984230
993.169922	203.440811
992.033203	77.446732
990.897461	23.121477
989.760742	26.578154
988.624023	27.852226
987.487305	40.772537
986.350586	95.283127
985.212891	-96.559578
984.075195	1.959003
982.936523	54.512634
981.798828	-164.422180
980.660156	-182.930069
979.521484	-47.160336
978.381836	21.973202
977.242188	91.205696
976.102539	218.012085
974.962891	108.152443
973.823242	163.923904
972.682617	284.125916
971.541992	186.209686
970.400391	26.468920
969.259766	192.933823
968.118164	432.898804
966.976563	135.935532
965.833984	-231.870941
964.691406	-115.427818
963.548828	-81.453934
962.406250	209.398209
961.262695	18.934679
960.120117	280.105347
958.976563	62.491318
957.832031	42.082863
956.688477	330.942291
955.543945	65.793907
954.398438	119.039909
953.253906	323.411743
952.108398	90.878365
950.962891	103.306091
949.817383	189.032196
948.670898	242.842072
947.524414	292.187469
946.377930	-49.092468
945.231445	46.245598
944.083984	157.653351
942.936523	70.486252
941.789063	-14.233175
940.640625	389.624695
939.493164	218.415054
938.343750	280.097198
937.195313	236.961716
936.045898	276.054260
934.897461	139.717346
933.747070	372.778503
932.597656	261.786682
931.447266	78.073380
930.296875	-0.675545
929.146484	253.159668
927.995117	126.836243
926.843750	-133.591202
925.692383	90.856346
924.541016	12.763312
923.388672	55.353966
922.236328	-63.401611
921.083984	158.979355
919.931641	38.192482
918.778320	1.636066
917.625000	1.541412
916.470703	-136.980194
915.317383	-25.592072
914.163086	56.336372
913.008789	-163.514832
911.853516	-6.530291
910.698242	207.178787
909.542969	-59.899315
908.387695	-152.184525
907.231445	-28.998804
906.076172	-48.561615
904.918945	-301.389374
903.762695	80.213760
902.605469	67.676437
901.448242	127.671799
900.291016	-197.089447
899.133789	150.482330
897.975586	-2.040025
896.817383	-131.804016
895.658203	61.939045
894.500000	-33.740749
893.340820	141.927734
892.180664	73.518494
891.021484	-69.363602
889.861328	-65.304596
888.701172	-6.999373
887.541016	-84.133926
886.379883	-82.180069
885.218750	-41.823082
884.057617	336.961945
882.895508	341.197357
881.734375	83.883835
880.572266	122.064674
879.409180	300.005066
878.247070	173.680038
877.083984	128.547104
875.920898	423.559326
874.756836	58.688385
873.592773	265.824799
872.428711	360.342957
871.264648	160.058731
870.100586	106.106331
868.935547	304.094177
867.770508	45.533813
866.604492	270.436035
865.438477	187.322083
864.272461	405.343811
863.106445	284.043579
861.940430	387.385681
860.773438	387.388794
859.606445	317.790985
858.438477	513.048401
857.271484	257.188599
856.103516	542.061890
854.934570	606.999817
853.766602	290.701904
852.597656	543.916870
851.428711	644.588074
850.259766	377.720947
849.089844	384.242279
847.919922	431.036987
846.750000	352.385986
845.579102	193.151505
844.408203	266.699158
843.237305	290.944641
842.066406	198.811615
840.894531	66.425896
839.722656	264.954132
838.550781	47.568047
837.377930	371.051666
836.206055	102.242828
835.033203	286.953857
833.859375	328.594788
832.686523	396.939392
831.512695	241.979477
830.337891	410.611511
829.164063	344.826477
827.989258	372.690277
826.814453	275.587219
825.639648	354.586029
824.463867	286.363098
823.288086	4.166426
822.112305	45.068699
820.935547	54.691616
819.759766	-47.116928
818.583008	307.436798
817.405273	172.068024
816.228516	-59.013390
815.050781	-65.371429
813.872070	48.297222
812.694336	-71.670044
811.515625	-273.925385
810.336914	-231.686188
809.158203	39.316139
807.978516	110.156235
806.798828	-154.509857
805.619141	33.840576
804.438477	-255.292084
803.258789	108.138329
802.077148	-59.026093
800.896484	44.438034
799.714844	-69.598930
798.534180	93.488243
797.351563	-135.976624
796.169922	-203.645859
794.987305	-151.725616
793.804688	-77.776962
792.622070	-150.137726
791.438477	-242.489304
790.254883	-157.800476
789.071289	-146.285797
787.886719	-139.300507
786.702148	-229.750412
785.517578	-74.765854
784.333008	7.079561
783.147461	44.579018
781.961914	121.747269
780.776367	105.981636
779.590820	284.519379
778.404297	85.233765
777.217773	62.583530
776.030273	37.645077
774.843750	41.317936
773.656250	55.931561
772.467773	19.715643
771.280273	34.152435
770.091797	-222.694427
768.903320	-29.826075
767.714844	15.214318
766.525391	243.024704
765.335938	102.791901
764.146484	92.478828
762.956055	-41.197380
761.765625	225.729843
760.575195	-90.713890
759.384766	252.965881
758.193359	160.892624
757.001953	141.367416
755.810547	176.757980
754.618164	218.664413
753.425781	319.831543
752.233398	100.129204
751.041016	108.917625
749.847656	262.588013
748.654297	128.535995
747.460938	121.809479
746.266602	222.575150
745.072266	156.519958
743.877930	40.014248
742.683594	412.545563
741.488281	39.470150
740.292969	1.901130
739.097656	168.121109
737.901367	229.088058
736.705078	-16.629705
735.508789	90.315056
734.311523	-96.162590
733.115234	32.627487
731.917969	93.521790
730.719727	51.568829
729.522461	-333.750183
728.324219	-211.561493
727.125977	161.996445
725.926758	-179.317276
724.727539	78.284737
723.528320	123.880371
722.329102	121.436234
721.128906	171.432205
719.928711	127.567711
718.728516	55.393303
717.528320	46.576702
716.327148	242.881104
715.125977	79.271347
713.923828	406.414978
712.722656	258.220123
711.520508	-55.485676
710.317383	217.174255
709.115234	123.789268
707.912109	84.972214
706.708984	17.943153
705.505859	112.121323
704.301758	67.047333
703.097656	117.821678
701.893555	-46.706947
700.688477	250.019577
699.483398	70.505577
698.278320	60.740025
697.073242	72.813354
695.867188	-12.794557
694.661133	318.841675
693.455078	64.022987
692.248047	76.514267
691.041016	-47.652405
689.833984	-73.981232
688.626953	-173.957062
687.418945	-186.995056
686.210938	-145.685318
685.002930	-201.853119
683.793945	-273.046753
682.584961	-55.831902
681.375977	-102.950516
680.166992	34.210621
678.957031	-129.616119
677.747070	-171.988007
676.537109	-140.618820
675.326172	-65.856819
674.115234	-218.211624
672.904297	-93.477989
671.692383	-152.522461
670.481445	112.910767
669.269531	239.976822
668.056641	122.870041
666.844727	109.631691
665.631836	33.853771
664.417969	120.192276
663.205078	94.292252
661.991211	346.975311
660.777344	98.898514
659.563477	-86.413048
658.348633	-83.890221
657.133789	93.391922
655.918945	-67.894608
654.703125	-108.334450
653.488281	-6.478810
652.272461	-115.808220
651.055664	-50.574768
649.839844	-213.669403
648.623047	-206.582245
647.405273	116.944382
646.188477	-3.081971
644.970703	139.422638
643.752930	122.608681
642.535156	208.967422
641.316406	164.033798
640.097656	95.370232
638.878906	116.885620
637.659180	213.463791
636.439453	122.936440
635.219727	34.422871
634.000000	70.295425
632.779297	-128.070068
631.558594	-17.510937
630.337891	15.483000
629.116211	-24.768673
627.894531	-5.259956
626.672852	20.334711
625.451172	19.822283
624.228516	96.077583
623.005859	328.302582
621.783203	283.595886
620.559570	204.152008
619.336914	167.050323
618.112305	30.925835
616.888672	69.789383
615.664063	142.245682
614.439453	113.445961
613.214844	-194.111694
611.989258	13.094570
610.764648	127.487801
609.538086	18.684067
608.312500	-73.848694
607.085938	-299.734833
605.859375	-52.289989
604.632813	-49.436436
