# Supplementary material for: Raman spectroscopy accurately differentiates mucosal healing from non-healing and biochemical changes following biological therapy in inflammatory bowel disease
Source: PLoS One. 2021 Jun 2;16(6):e0252210. doi: 10.1371/journal.pone.0252210 (PMC8172032; doi:10.1371/journal.pone.0252210)
Supplement: S8 Dataset — (ZIP) [file pone.0252210.s010.zip › Pre biologic CD/OC010-1 pre treatment_BL sub CR removed_17__X_-8953.64__Y_1563.81__Z_-3686.61__Time_193.txt]

1714.656250	4.183894
1713.679688	9.268994
1712.703125	56.553391
1711.725586	108.455437
1710.749023	87.382225
1709.771484	-81.699394
1708.792969	-101.182442
1707.815430	101.319992
1706.836914	-23.474953
1705.858398	-242.265869
1704.879883	92.962372
1703.901367	18.283657
1702.922852	-32.451576
1701.943359	-166.284180
1700.963867	-91.501106
1699.983398	-3.473593
1699.003906	-3.661565
1698.023438	36.236462
1697.042969	319.388397
1696.062500	33.434326
1695.082031	241.938599
1694.100586	12.508918
1693.120117	-21.633614
1692.137695	88.544304
1691.156250	316.434937
1690.174805	392.450348
1689.192383	44.577873
1688.209961	99.949768
1687.227539	361.006409
1686.244141	283.762970
1685.261719	366.955994
1684.278320	311.972687
1683.294922	595.830933
1682.311523	488.547363
1681.327148	352.502136
1680.342773	627.044373
1679.358398	497.458130
1678.374023	568.083862
1677.389648	423.774841
1676.404297	609.914185
1675.418945	589.168396
1674.433594	789.730713
1673.448242	1038.690918
1672.461914	690.224060
1671.475586	1009.450684
1670.489258	1015.764648
1669.502930	1179.440918
1668.516602	1157.873779
1667.529297	1174.135132
1666.541992	1090.240723
1665.554688	1107.912354
1664.566406	1110.334595
1663.579102	999.458496
1662.590820	1019.239075
1661.602539	1421.467163
1660.614258	1471.734741
1659.625000	1461.724487
1658.635742	1325.278931
1657.647461	1332.666748
1656.657227	1404.267090
1655.667969	1177.422485
1654.677734	1096.944580
1653.688477	1125.739868
1652.697266	1001.735046
1651.707031	939.356812
1650.716797	816.886230
1649.725586	890.799194
1648.734375	510.722900
1647.743164	324.427399
1646.750977	445.372711
1645.759766	186.577698
1644.767578	248.114685
1643.775391	159.789246
1642.783203	98.563873
1641.790039	130.378769
1640.796875	220.878311
1639.803711	32.341434
1638.810547	-100.091812
1637.817383	110.959526
1636.823242	198.612167
1635.829102	-137.527252
1634.834961	-53.922245
1633.840820	-156.821716
1632.845703	-206.427811
1631.850586	-113.232887
1630.855469	-359.160248
1629.860352	-256.962494
1628.865234	8.898673
1627.869141	104.139900
1626.873047	7.827713
1625.876953	-95.822311
1624.880859	-120.043961
1623.883789	95.452187
1622.887695	198.321594
1621.890625	209.636978
1620.892578	245.041489
1619.895508	288.760803
1618.897461	335.514618
1617.899414	343.288971
1616.901367	275.349457
1615.903320	310.185181
1614.904297	-82.272614
1613.906250	150.123306
1612.907227	75.939911
1611.907227	-3.105174
1610.908203	-110.607140
1609.908203	88.902428
1608.908203	-31.030607
1607.908203	-64.154526
1606.908203	60.177933
1605.907227	100.943764
1604.906250	63.423019
1603.905273	225.101883
1602.904297	52.001778
1601.903320	-42.298233
1600.901367	-16.010191
1599.899414	248.457382
1598.897461	55.462051
1597.895508	95.387802
1596.892578	-29.170750
1595.889648	-72.508415
1594.886719	-329.878693
1593.883789	-174.337677
1592.880859	33.494129
1591.876953	-24.919388
1590.873047	250.889313
1589.869141	161.354736
1588.865234	186.742523
1587.860352	251.328842
1586.855469	454.169098
1585.850586	375.403351
1584.845703	473.973419
1583.839844	463.087799
1582.834961	418.361816
1581.829102	636.780457
1580.823242	386.321320
1579.816406	680.177856
1578.810547	580.799805
1577.803711	515.284973
1576.796875	574.674011
1575.790039	654.814331
1574.782227	383.737793
1573.775391	505.392120
1572.767578	507.337433
1571.759766	392.240295
1570.750977	729.303772
1569.743164	582.861511
1568.734375	542.892639
1567.725586	567.763733
1566.716797	654.829468
1565.707031	759.912231
1564.697266	667.568970
1563.687500	865.756348
1562.677734	695.324585
1561.667969	708.973938
1560.657227	566.871643
1559.647461	603.557434
1558.636719	720.414734
1557.625000	922.567688
1556.614258	678.804626
1555.602539	515.262329
1554.590820	786.691223
1553.579102	710.838684
1552.567383	637.402344
1551.554688	729.430115
1550.541992	709.933716
1549.529297	731.619080
1548.516602	657.367249
1547.502930	885.472961
1546.490234	896.072998
1545.476563	921.936523
1544.462891	585.743408
1543.448242	267.530365
1542.434570	362.512878
1541.419922	570.831848
1540.405273	592.892395
1539.390625	529.490112
1538.375000	349.701233
1537.359375	316.802277
1536.343750	260.426178
1535.328125	113.523430
1534.312500	368.690155
1533.295898	280.561707
1532.280273	300.453094
1531.262695	49.444401
1530.246094	169.283691
1529.229492	131.646683
1528.211914	21.615404
1527.194336	89.004707
1526.176758	-70.470840
1525.159180	-116.927589
1524.140625	217.170059
1523.122070	275.548798
1522.103516	27.518545
1521.084961	-84.411499
1520.065430	117.063232
1519.046875	84.245399
1518.027344	35.711300
1517.006836	74.245247
1515.987305	84.213562
1514.966797	29.658014
1513.947266	177.685577
1512.925781	71.176239
1511.905273	-17.612030
1510.884766	-39.944519
1509.863281	60.567749
1508.841797	-157.321182
1507.820313	19.509035
1506.797852	-162.991592
1505.776367	-15.025043
1504.753906	-328.733612
1503.731445	149.134827
1502.708008	-39.549412
1501.685547	-41.465168
1500.662109	-240.849258
1499.638672	-256.110107
1498.615234	166.026947
1497.591797	-197.901642
1496.567383	-170.530441
1495.542969	-212.512497
1494.518555	-55.281757
1493.494141	9.564872
1492.468750	-127.845123
1491.443359	53.996769
1490.417969	186.947037
1489.392578	135.646408
1488.367188	150.514023
1487.340820	180.421738
1486.314453	92.627769
1485.288086	259.861084
1484.261719	528.850708
1483.234375	345.879944
1482.207031	361.706390
1481.179688	425.743835
1480.152344	346.737213
1479.125000	705.988220
1478.096680	649.418091
1477.068359	791.397156
1476.040039	566.255554
1475.011719	939.532471
1473.982422	958.467102
1472.953125	1000.098694
1471.923828	1497.124756
1470.894531	1339.727417
1469.864258	1538.378540
1468.834961	1523.102051
1467.804688	1690.732178
1466.774414	2061.518555
1465.743164	2035.383789
1464.712891	2245.470459
1463.681641	2165.605957
1462.650391	2088.149658
1461.618164	2368.670654
1460.586914	2295.967285
1459.554688	2342.447266
1458.522461	2358.301514
1457.490234	2305.487793
1456.458008	2354.047852
1455.424805	2389.747559
1454.391602	2739.783447
1453.358398	2861.346191
1452.325195	2701.348877
1451.291016	2827.681396
1450.256836	2784.076660
1449.222656	3067.195801
1448.188477	2848.586670
1447.154297	3118.714844
1446.119141	2948.085693
1445.083984	2876.164307
1444.048828	2480.262939
1443.013672	2534.823486
1441.977539	2619.622314
1440.941406	2742.256104
1439.905273	2485.497559
1438.869141	2051.831787
1437.832031	2310.800537
1436.795898	2231.028320
1435.758789	1800.060791
1434.720703	1402.052612
1433.683594	1511.790771
1432.645508	1328.558716
1431.608398	1203.465454
1430.569336	982.461853
1429.531250	1175.356689
1428.493164	777.874817
1427.454102	710.926941
1426.415039	586.012207
1425.375977	665.358093
1424.335938	406.917938
1423.296875	420.777252
1422.256836	424.549286
1421.215820	322.529663
1420.175781	349.039948
1419.135742	292.486572
1418.094727	344.213715
1417.053711	443.776794
1416.011719	173.449692
1414.970703	-33.796360
1413.928711	-117.683632
1412.886719	-2.828928
1411.844727	39.137184
1410.802734	-34.464725
1409.759766	-77.829361
1408.716797	84.912338
1407.673828	-11.050054
1406.630859	-41.593414
1405.586914	-255.341965
1404.542969	-323.311920
1403.499023	-160.268997
1402.455078	-42.357849
1401.411133	88.149857
1400.366211	128.397751
1399.321289	452.089569
1398.276367	246.785477
1397.230469	287.299255
1396.185547	-25.390303
1395.139648	-7.135774
1394.093750	-3.787029
1393.046875	242.589127
1392.000977	326.272919
1390.954102	-28.022900
1389.907227	146.040466
1388.860352	147.528564
1387.812500	116.623032
1386.765625	-159.200363
1385.717773	-114.702339
1384.669922	-202.564651
1383.621094	-52.798630
1382.573242	-67.844093
1381.524414	-117.712677
1380.475586	-67.475731
1379.425781	-57.066025
1378.376953	43.416824
1377.327148	198.931000
1376.277344	77.537056
1375.227539	328.153198
1374.176758	197.151855
1373.126953	138.739929
1372.076172	-44.154190
1371.025391	197.030746
1369.973633	-209.754196
1368.922852	66.637512
1367.871094	81.490936
1366.819336	84.083130
1365.766602	-102.407806
1364.714844	57.479263
1363.662109	30.790438
1362.609375	78.981407
1361.556641	17.875723
1360.502930	51.517384
1359.450195	80.396423
1358.396484	-74.548767
1357.341797	36.773262
1356.288086	185.558182
1355.233398	85.981689
1354.178711	322.059845
1353.124023	309.861694
1352.069336	270.567627
1351.013672	526.949402
1349.958984	430.969360
1348.903320	409.686096
1347.846680	723.579163
1346.791016	690.277283
1345.734375	1071.379395
1344.677734	847.514099
1343.621094	866.914001
1342.563477	1166.586426
1341.506836	1112.011108
1340.449219	1139.423584
1339.391602	1201.722534
1338.333008	1110.667847
1337.275391	1071.878052
1336.216797	1011.037109
1335.158203	1143.474487
1334.098633	924.721985
1333.040039	1074.876709
1331.980469	688.499207
1330.920898	1004.733948
1329.861328	824.160461
1328.800781	908.328918
1327.740234	1017.389038
1326.679688	966.037170
1325.619141	1050.770386
1324.558594	948.005676
1323.497070	961.528320
1322.435547	992.537537
1321.374023	1045.953857
1320.312500	966.327026
1319.250000	877.067810
1318.187500	945.893860
1317.125000	859.561584
1316.062500	906.587097
1314.999023	840.420837
1313.935547	781.877258
1312.872070	945.278870
1311.808594	911.770447
1310.745117	765.201782
1309.680664	1098.961670
1308.616211	1105.409912
1307.551758	1045.603516
1306.486328	1185.296387
1305.420898	1005.348206
1304.355469	956.004761
1303.290039	941.291382
1302.224609	912.020447
1301.158203	949.294434
1300.091797	976.905273
1299.025391	930.985352
1297.958984	941.749268
1296.891602	940.399597
1295.824219	853.301636
1294.756836	678.050598
1293.689453	682.175293
1292.621094	588.328003
1291.553711	779.210388
1290.485352	894.147278
1289.416016	445.288940
1288.347656	744.400330
1287.278320	573.002502
1286.208984	646.843567
1285.139648	794.286194
1284.069336	596.491333
1283.000000	416.064301
1281.929688	492.892517
1280.858398	746.039917
1279.788086	649.302368
1278.716797	677.499634
1277.645508	600.644226
1276.574219	585.078918
1275.502930	652.765686
1274.430664	842.753052
1273.358398	1049.881226
1272.286133	1024.930298
1271.213867	892.623840
1270.140625	880.147583
1269.067383	823.833313
1267.994141	789.613464
1266.920898	1128.902954
1265.846680	1294.901367
1264.773438	1177.948242
1263.699219	1166.008423
1262.624023	1073.694458
1261.549805	1403.245605
1260.474609	1311.084106
1259.399414	1450.529419
1258.324219	1446.254150
1257.248047	1588.188721
1256.172852	1593.763306
1255.096680	1185.522095
1254.019531	1359.258789
1252.943359	1408.868042
1251.866211	1239.542725
1250.789063	1123.859375
1249.711914	1353.605835
1248.634766	1602.747437
1247.556641	1105.557373
1246.478516	1337.715210
1245.400391	1193.194336
1244.321289	1396.148682
1243.243164	1106.020752
1242.164063	1260.400879
1241.084961	1276.361206
1240.004883	1178.264648
1238.925781	1318.028198
1237.845703	1166.625244
1236.765625	1299.078979
1235.684570	1341.762329
1234.604492	1384.430176
1233.523438	1254.989380
1232.442383	1397.016113
1231.360352	1194.941772
1230.279297	1259.396362
1229.197266	1333.499756
1228.115234	1511.667847
1227.032227	1258.869507
1225.950195	1240.910400
1224.867188	954.369446
1223.784180	1035.621826
1222.701172	1247.408691
1221.617188	1270.472290
1220.533203	988.896606
1219.449219	929.763062
1218.365234	960.021851
1217.280273	782.465881
1216.195313	612.189392
1215.110352	741.369263
1214.025391	505.899445
1212.940430	738.728394
1211.854492	488.777832
1210.768555	846.849304
1209.681641	867.016846
1208.595703	1039.035034
1207.508789	755.237915
1206.421875	801.730103
1205.334961	327.591370
1204.247070	672.776306
1203.160156	634.725891
1202.072266	172.758133
1200.983398	125.048279
1199.895508	248.190125
1198.806641	63.138123
1197.717773	-117.105789
1196.628906	-83.258553
1195.539063	-100.025879
1194.449219	-114.471893
1193.359375	-71.313400
1192.269531	-49.901928
1191.179688	-328.962006
1190.088867	-391.785553
1188.998047	-180.875443
1187.907227	-126.247154
1186.815430	-114.966118
1185.723633	-358.222382
1184.631836	-195.931610
1183.540039	-48.220390
1182.448242	-68.590225
1181.355469	40.428318
1180.262695	-61.703697
1179.169922	-34.468121
1178.076172	-9.762875
1176.982422	220.859879
1175.888672	24.879385
1174.794922	195.274918
1173.700195	382.226440
1172.606445	312.837372
1171.511719	190.699234
1170.416016	216.832199
1169.321289	34.709599
1168.225586	168.229111
1167.129883	-23.628786
1166.034180	47.428120
1164.937500	75.296082
1163.840820	-76.192329
1162.744141	85.202484
1161.647461	150.854950
1160.550781	553.032104
1159.453125	198.104553
1158.355469	389.774780
1157.256836	452.360474
1156.159180	261.896973
1155.060547	178.711426
1153.961914	119.272659
1152.863281	276.672302
1151.763672	90.626167
1150.664063	133.294998
1149.564453	-79.121994
1148.464844	282.468994
1147.364258	53.160435
1146.263672	-252.368652
1145.163086	-34.227428
1144.062500	145.598022
1142.960938	149.133514
1141.859375	93.062637
1140.757813	155.786209
1139.656250	199.322281
1138.553711	309.252991
1137.451172	418.997040
1136.348633	459.650696
1135.246094	428.884613
1134.142578	583.235718
1133.039063	613.912476
1131.935547	547.114868
1130.832031	1071.169922
1129.727539	885.383972
1128.623047	1095.718018
1127.518555	1395.948364
1126.413086	1266.722900
1125.308594	1218.036133
1124.203125	1076.803955
1123.096680	961.564209
1121.991211	834.413696
1120.884766	1095.619385
1119.778320	982.450073
1118.671875	641.936462
1117.564453	938.136169
1116.458008	621.213623
1115.350586	772.731812
1114.242188	680.437988
1113.134766	964.065857
1112.026367	840.806702
1110.917969	336.948151
1109.808594	620.107971
1108.700195	621.893799
1107.590820	826.699402
1106.481445	896.699768
1105.372070	968.926086
1104.261719	781.366943
1103.151367	815.617554
1102.041016	795.492432
1100.930664	975.776794
1099.819336	1045.037231
1098.708008	1029.299194
1097.596680	716.474854
1096.484375	922.152283
1095.373047	932.107300
1094.260742	923.117188
1093.147461	850.457520
1092.035156	831.914429
1090.921875	829.770752
1089.808594	742.831970
1088.695313	1077.020386
1087.581055	1013.437439
1086.467773	959.233276
1085.353516	1015.485291
1084.238281	669.672302
1083.124023	812.800476
1082.008789	847.712463
1080.893555	732.214355
1079.777344	511.020813
1078.662109	576.347229
1077.545898	906.846680
1076.429688	758.380188
1075.312500	659.205261
1074.196289	597.578674
1073.079102	306.096771
1071.960938	553.998474
1070.843750	621.261536
1069.725586	627.517273
1068.607422	446.297028
1067.489258	326.043030
1066.370117	273.735382
1065.251953	493.063019
1064.132813	370.481384
1063.012695	308.786285
1061.893555	385.176453
1060.773438	148.040970
1059.653320	542.493347
1058.532227	279.697296
1057.412109	150.289139
1056.291016	221.935303
1055.169922	162.704407
1054.047852	182.930206
1052.926758	441.403137
1051.804688	356.512451
1050.681641	152.610809
1049.559570	357.283356
1048.436523	104.527000
1047.313477	206.515625
1046.190430	355.136932
1045.066406	289.187805
1043.942383	-7.488005
1042.818359	159.831146
1041.694336	117.402061
1040.569336	382.541321
1039.445313	58.354855
1038.319336	174.450928
1037.194336	167.174255
1036.068359	118.055763
1034.942383	13.175096
1033.816406	275.982300
1032.690430	320.101288
1031.563477	401.468170
1030.436523	345.707153
1029.308594	11.125587
1028.181641	-21.125092
1027.053711	-111.370430
1025.925781	-252.586166
1024.797852	-291.476685
1023.668945	-453.310486
1022.540039	-408.405457
1021.411133	-574.591003
1020.281250	-176.862076
1019.152344	-345.142914
1018.022461	-116.724731
1016.892578	-196.644653
1015.761719	-158.219604
1014.630859	-20.061169
1013.500000	-50.971661
1012.369141	404.645050
1011.237305	179.362961
1010.105469	530.765259
1008.973633	671.502625
1007.841797	789.159363
1006.708984	994.794128
1005.576172	1484.956421
1004.443359	2597.056396
1003.310547	3130.807129
1002.176758	2873.967041
1001.042969	1829.408936
999.908203	1199.006470
998.774414	897.026245
997.639648	710.781921
996.504883	490.143890
995.370117	569.807312
994.234375	109.615105
993.098633	157.329636
991.962891	325.114685
990.826172	610.575134
989.690430	619.418274
988.553711	402.533936
987.416016	363.342010
986.279297	326.640533
985.141602	428.308380
984.003906	117.913101
982.865234	169.263382
981.727539	358.862946
980.588867	449.589661
979.450195	45.830597
978.310547	107.031570
977.170898	347.733551
976.031250	333.318329
974.891602	289.206757
973.751953	491.165314
972.611328	479.550446
971.470703	587.554443
970.329102	424.727325
969.188477	358.582550
968.046875	322.481201
966.904297	401.309082
965.762695	285.289429
964.620117	86.934547
963.477539	157.142242
962.334961	264.178436
961.191406	355.304871
960.047852	380.123840
958.904297	265.373657
957.760742	267.669647
956.616211	233.512299
955.471680	215.583023
954.327148	289.395355
953.182617	406.835815
952.037109	275.053741
950.891602	262.448425
949.745117	21.378370
948.599609	310.965393
947.453125	-0.481269
946.306641	24.290283
945.159180	588.353821
944.012695	366.685089
942.865234	65.389275
941.716797	131.948517
940.569336	536.431213
939.420898	317.996002
938.272461	396.399139
937.124023	167.055649
935.974609	471.547821
934.825195	311.041443
933.675781	342.228668
932.525391	505.729156
931.375977	-4.950119
930.225586	38.201038
929.074219	197.626968
927.923828	284.304169
926.772461	98.013191
925.621094	91.726677
924.468750	-244.226059
923.317383	70.565697
922.165039	7.945849
921.011719	-140.858505
919.859375	-143.990387
918.706055	-69.706810
917.552734	-161.124329
916.399414	-45.684448
915.245117	-82.262291
914.090820	-243.517944
912.936523	-50.525894
911.781250	-11.754780
910.625977	-258.664063
909.470703	-103.918205
908.315430	-80.605530
907.160156	108.302788
906.003906	9.457560
904.846680	-157.170746
903.690430	115.833191
902.533203	123.886963
901.375977	-162.259262
900.218750	33.975803
899.060547	108.044128
897.903320	-50.841400
896.744141	-35.358234
895.585938	39.018894
894.426758	-151.041275
893.267578	117.933083
892.108398	-60.545380
890.949219	77.450027
889.789063	-161.714249
888.628906	172.897980
887.467773	103.338799
886.307617	90.318993
885.146484	-8.349072
883.985352	274.377777
882.823242	105.961960
881.661133	82.016754
880.499023	53.648281
879.336914	237.228256
878.173828	231.514114
877.010742	-62.494446
875.847656	76.132820
874.684570	171.968719
873.520508	155.259094
872.356445	224.134216
871.192383	86.010605
870.027344	40.235733
868.862305	64.244400
867.697266	295.144501
866.532227	269.694275
865.366211	203.838959
864.200195	254.884277
863.034180	278.969360
861.867188	118.908562
860.700195	268.796631
859.533203	113.331284
858.366211	550.444580
857.198242	424.177521
856.030273	194.783020
854.862305	595.695129
853.693359	449.331726
852.524414	863.439941
851.355469	371.932404
850.186523	483.356445
849.016602	256.471802
847.846680	468.617462
846.676758	100.741249
845.505859	46.401691
844.334961	432.926147
843.164063	492.575043
841.993164	113.731827
840.821289	-153.150467
839.649414	313.392456
838.477539	93.439484
837.305664	-46.010559
836.132813	172.032410
834.959961	392.148224
833.786133	174.407013
832.613281	220.151627
831.439453	210.009750
830.264648	487.683380
829.090820	660.289307
827.916016	353.183411
826.741211	249.073242
825.566406	356.731445
824.390625	334.981903
823.214844	308.700409
822.039063	351.407837
820.862305	304.914337
819.685547	69.070663
818.508789	22.477972
817.332031	-162.190292
816.154297	2.497027
814.976563	-77.716164
813.798828	13.265670
812.621094	-180.530243
811.442383	-16.415041
810.263672	-68.083641
809.083984	-73.171448
807.905273	-236.106583
806.725586	-176.976334
805.544922	-189.042389
804.365234	-265.608978
803.184570	-160.261841
802.003906	-241.477859
800.823242	-18.861872
799.641602	-295.492828
798.459961	-139.737732
797.278320	-163.749969
796.095703	109.108208
794.913086	44.907917
793.730469	-141.232513
792.547852	-114.802055
791.364258	-172.657196
790.180664	68.229065
788.997070	91.977379
787.813477	-152.148926
786.628906	-37.930195
785.444336	34.077370
784.258789	375.665649
783.074219	195.268311
781.888672	178.365707
780.702148	207.735092
779.516602	124.295517
778.330078	7.634354
777.143555	74.151985
775.956055	118.431206
774.769531	189.036880
773.582031	199.907486
772.393555	54.026047
771.206055	82.302170
770.017578	284.613434
768.829102	343.422211
767.639648	415.299622
766.451172	467.187683
765.261719	523.330750
764.072266	158.707748
762.881836	287.307648
761.691406	827.342163
760.500977	700.213684
759.310547	698.435974
758.119141	1028.681763
756.927734	1006.809937
755.735352	1033.206055
754.543945	945.186401
753.351563	736.240417
752.159180	861.233704
750.965820	838.903442
749.773438	735.238708
748.580078	484.433868
747.385742	903.106995
746.192383	621.480347
744.998047	469.341797
743.803711	589.171509
742.608398	540.017273
741.413086	710.043213
740.217773	413.063385
739.022461	247.632309
737.826172	222.426834
736.630859	357.063446
735.433594	99.612221
734.237305	238.485580
733.040039	136.482864
731.842773	305.823792
730.645508	402.850464
729.447266	259.204834
728.249023	349.569824
727.050781	271.531830
725.851563	586.922363
724.653320	390.828003
723.454102	384.872253
722.253906	446.616333
721.053711	235.380280
719.854492	314.591614
718.653320	321.744080
717.453125	407.458771
716.251953	469.148407
715.050781	541.734863
713.848633	444.229584
712.647461	338.078766
711.445313	526.242249
710.243164	298.169159
709.040039	-40.855476
707.836914	258.466980
706.633789	100.440063
705.430664	73.158241
704.226563	459.471222
703.022461	-42.102016
701.818359	-6.045164
700.613281	273.657501
699.408203	164.095016
698.203125	-160.544647
696.998047	36.664684
695.791992	77.428230
694.585938	-27.274931
693.379883	-120.970039
692.172852	150.268799
690.965820	-17.015415
689.758789	-158.065048
688.551758	143.711380
687.343750	-99.029884
686.135742	-27.055292
684.926758	-156.638382
683.718750	49.978519
682.509766	-133.479645
681.300781	12.635605
680.090820	-144.455368
678.881836	51.687054
677.671875	-24.938620
676.460938	89.115097
675.250977	-127.867821
674.040039	-30.855659
672.828125	-91.653618
671.617188	72.651680
670.405273	98.650436
669.193359	36.159485
667.981445	10.588927
666.768555	406.530670
665.555664	87.401779
664.342773	57.974670
663.128906	17.918705
661.916016	-15.497889
660.702148	287.935455
659.487305	38.995827
658.272461	-140.658508
657.058594	-85.010788
655.842773	-33.558750
654.627930	-66.078331
653.412109	101.981529
652.196289	104.170792
650.979492	28.923117
649.763672	-289.556519
648.546875	167.385208
647.330078	-51.753082
646.112305	60.747505
644.894531	209.854996
643.676758	139.532990
642.458984	142.431961
641.240234	95.926720
640.021484	58.080212
638.802734	-37.752048
637.583008	-127.076126
636.363281	71.514412
635.143555	-174.589951
633.923828	23.881376
632.703125	217.929031
631.482422	-238.500656
630.261719	-16.717613
629.040039	-258.516846
627.818359	16.588562
626.596680	130.610306
625.375000	107.223244
624.152344	141.546265
622.929688	246.371582
621.707031	286.660278
620.483398	440.207367
619.259766	222.954910
618.036133	-229.992661
616.812500	23.278618
615.587891	199.044861
614.363281	8.506328
613.138672	134.206390
611.913086	-67.782539
610.687500	33.434380
609.461914	37.902775
608.236328	46.092815
607.009766	-42.453259
605.783203	107.648041
604.555664	-223.482773
