# Supplementary material for: Raman spectroscopy accurately differentiates mucosal healing from non-healing and biochemical changes following biological therapy in inflammatory bowel disease
Source: PLoS One. 2021 Jun 2;16(6):e0252210. doi: 10.1371/journal.pone.0252210 (PMC8172032; doi:10.1371/journal.pone.0252210)
Supplement: S8 Dataset — (ZIP) [file pone.0252210.s010.zip › Pre biologic CD/OC004-1 pre-treatment_BL sub CR removed_99__X_-20750.8__Y_2023.08__Z_-580.705__Time_1122.txt]

1714.767578	188.150482
1713.791016	156.072464
1712.814453	102.135612
1711.837891	-36.185062
1710.860352	14.549192
1709.882813	10.317966
1708.905273	-99.787361
1707.926758	-45.172607
1706.949219	42.864231
1705.970703	-288.388672
1704.992188	18.917675
1704.013672	-68.892319
1703.034180	-142.169022
1702.054688	29.184774
1701.075195	-84.652077
1700.095703	-79.692627
1699.116211	-33.578342
1698.135742	-85.395538
1697.155273	-109.458549
1696.174805	33.126621
1695.194336	251.401886
1694.212891	19.141998
1693.231445	137.680634
1692.250000	-15.226193
1691.268555	35.642807
1690.287109	140.704620
1689.304688	121.144676
1688.322266	358.443451
1687.339844	481.769104
1686.356445	339.202057
1685.374023	242.785324
1684.390625	490.866272
1683.407227	339.942749
1682.423828	333.612396
1681.439453	543.640686
1680.455078	472.036957
1679.470703	544.843201
1678.486328	620.908386
1677.501953	934.337585
1676.516602	859.862122
1675.531250	934.924011
1674.545898	975.955627
1673.560547	961.699951
1672.574219	1094.136719
1671.588867	1046.378418
1670.602539	1153.202393
1669.615234	1300.296997
1668.628906	1482.333862
1667.641602	1569.180298
1666.654297	1372.466553
1665.666992	1587.553223
1664.679688	1609.316406
1663.691406	1530.690918
1662.703125	1648.721069
1661.714844	1777.693237
1660.726563	1835.423096
1659.738281	2139.928223
1658.749023	1949.233643
1657.759766	1976.157715
1656.770508	1762.426392
1655.781250	1895.931641
1654.791016	1934.393555
1653.800781	1756.140503
1652.810547	1469.779053
1651.820313	1596.468750
1650.829102	1469.488403
1649.838867	1213.273193
1648.847656	1158.316040
1647.856445	1061.339111
1646.864258	1125.808228
1645.873047	807.437012
1644.880859	824.832031
1643.888672	678.714417
1642.895508	685.970459
1641.903320	738.283569
1640.910156	365.913910
1639.916992	510.960388
1638.923828	173.430710
1637.930664	-5.573546
1636.936523	232.203033
1635.942383	85.184547
1634.948242	133.375366
1633.954102	2.514425
1632.958984	21.974461
1631.964844	-37.462986
1630.969727	48.042892
1629.973633	217.847137
1628.978516	-249.221100
1627.982422	-13.461602
1626.987305	-11.848989
1625.991211	-94.324043
1624.994141	88.885849
1623.998047	69.653625
1623.000977	124.082291
1622.003906	36.642246
1621.006836	-166.308670
1620.008789	103.662590
1619.011719	197.610672
1618.013672	241.665054
1617.015625	377.599213
1616.016602	117.223671
1615.018555	116.732010
1614.019531	176.586349
1613.020508	239.047775
1612.021484	233.312088
1611.022461	-39.808655
1610.022461	187.775085
1609.022461	1.239833
1608.022461	194.639160
1607.022461	332.935944
1606.021484	122.875328
1605.020508	119.707458
1604.019531	244.771484
1603.018555	131.610687
1602.017578	31.546818
1601.015625	98.897568
1600.013672	-3.810938
1599.011719	-56.841667
1598.009766	122.756348
1597.006836	-45.371891
1596.003906	58.265083
1595.000977	-88.986984
1593.998047	-95.197296
1592.995117	-258.142029
1591.991211	-227.891891
1590.987305	-64.608078
1589.983398	-125.884895
1588.979492	-98.502113
1587.974609	-154.677887
1586.969727	-36.181278
1585.964844	37.860512
1584.959961	-60.253883
1583.955078	271.604309
1582.949219	6.551851
1581.943359	-130.829010
1580.937500	26.064337
1579.931641	42.187115
1578.924805	-71.960243
1577.917969	58.506878
1576.911133	74.323174
1575.904297	-29.642803
1574.897461	108.237320
1573.889648	56.114201
1572.881836	188.507004
1571.874023	-149.754562
1570.866211	146.141708
1569.857422	140.399048
1568.848633	-39.498932
1567.839844	-55.807228
1566.831055	-157.908737
1565.822266	-67.970490
1564.812500	-144.300262
1563.802734	30.996510
1562.792969	27.090868
1561.783203	-140.339279
1560.772461	18.931217
1559.761719	32.823967
1558.750977	49.183033
1557.740234	226.094727
1556.729492	29.702999
1555.717773	53.458290
1554.706055	40.823994
1553.694336	95.396362
1552.682617	10.028533
1551.669922	222.215561
1550.657227	77.088478
1549.644531	255.290588
1548.631836	141.010147
1547.619141	-107.818443
1546.605469	-77.440727
1545.591797	-23.936802
1544.578125	210.324142
1543.564453	56.790337
1542.549805	63.351658
1541.535156	74.950119
1540.520508	-89.166115
1539.505859	61.615379
1538.490234	-107.846092
1537.475586	-21.886824
1536.459961	345.115845
1535.444336	-139.355148
1534.427734	-53.832401
1533.412109	-69.014420
1532.395508	114.162048
1531.378906	36.843666
1530.362305	193.905899
1529.344727	162.718018
1528.328125	113.401237
1527.310547	182.423080
1526.292969	179.211227
1525.274414	96.081909
1524.256836	252.192490
1523.238281	99.378891
1522.219727	105.987297
1521.200195	202.472305
1520.181641	134.257919
1519.162109	94.221260
1518.142578	311.085052
1517.123047	62.671467
1516.103516	12.053598
1515.083008	-25.825180
1514.062500	-86.910538
1513.041992	-6.885123
1512.021484	-19.405197
1511.000977	-55.126991
1509.979492	-70.428825
1508.958008	62.940571
1507.936523	-106.466965
1506.914063	18.935860
1505.892578	-86.517464
1504.870117	-127.969910
1503.847656	7.291334
1502.825195	55.291851
1501.801758	-206.747650
1500.778320	40.797134
1499.754883	-85.640930
1498.731445	-71.346725
1497.708008	-254.200806
1496.683594	-76.338257
1495.659180	-6.079580
1494.634766	7.793368
1493.610352	65.034859
1492.585938	-84.898651
1491.560547	-22.743187
1490.535156	151.727188
1489.509766	78.234612
1488.483398	155.368073
1487.458008	199.200851
1486.431641	194.411469
1485.405273	138.494858
1484.377930	340.253693
1483.351563	401.534302
1482.324219	602.995239
1481.296875	493.159027
1480.269531	549.029236
1479.241211	576.750000
1478.213867	545.779846
1477.185547	744.072449
1476.157227	949.854004
1475.127930	862.560486
1474.099609	1024.807129
1473.070313	1016.330383
1472.041016	1168.155640
1471.011719	1393.656494
1469.981445	1479.053101
1468.952148	1556.737305
1467.921875	1568.195435
1466.891602	1691.473389
1465.860352	1631.598755
1464.830078	1815.706055
1463.798828	2004.754883
1462.767578	2188.594238
1461.735352	2184.338135
1460.704102	2258.776123
1459.671875	2165.560547
1458.639648	2288.102051
1457.607422	2303.966309
1456.575195	2390.828369
1455.541992	2548.633301
1454.508789	2574.455566
1453.475586	2549.521973
1452.442383	2643.718262
1451.408203	2831.609619
1450.375000	3001.670410
1449.340820	2748.530518
1448.305664	2609.443115
1447.271484	3050.322510
1446.236328	2895.997314
1445.202148	2880.955078
1444.166016	2838.036621
1443.130859	2752.121338
1442.095703	2767.417969
1441.059570	2742.215820
1440.023438	2651.270752
1438.986328	2623.545410
1437.950195	2595.838867
1436.913086	2456.939453
1435.875977	2257.461182
1434.838867	1999.972656
1433.801758	1846.134399
1432.763672	1611.556641
1431.725586	1329.121826
1430.687500	1089.717651
1429.649414	1120.405273
1428.611328	780.258728
1427.572266	763.085205
1426.533203	685.414856
1425.494141	708.633179
1424.454102	447.027863
1423.415039	500.560638
1422.375000	503.688263
1421.334961	476.609589
1420.293945	447.032471
1419.253906	495.557922
1418.212891	413.178009
1417.171875	220.124771
1416.130859	336.674194
1415.088867	342.502899
1414.046875	177.334930
1413.004883	314.019531
1411.962891	302.354126
1410.920898	192.703583
1409.877930	143.438004
1408.834961	-51.487366
1407.791992	288.743439
1406.749023	48.752041
1405.706055	100.160980
1404.662109	101.376724
1403.618164	52.445038
1402.574219	-64.163887
1401.529297	253.311005
1400.484375	141.815689
1399.440430	70.555641
1398.394531	62.031273
1397.349609	106.216583
1396.303711	87.780098
1395.258789	159.617355
1394.212891	116.248650
1393.166016	-94.844070
1392.120117	82.320259
1391.073242	126.787651
1390.026367	111.235725
1388.979492	-9.333320
1387.931641	-202.343353
1386.884766	-155.080658
1385.836914	-177.795532
1384.789063	-77.926010
1383.740234	-143.005112
1382.692383	84.408722
1381.643555	96.924118
1380.594727	-120.295753
1379.544922	102.180168
1378.496094	-117.287338
1377.446289	-289.161346
1376.396484	68.217003
1375.346680	-43.575172
1374.296875	-245.043747
1373.246094	-181.975067
1372.195313	-49.026119
1371.144531	61.512966
1370.092773	-99.603912
1369.041992	-116.017662
1367.990234	24.615622
1366.938477	-73.849876
1365.886719	-0.345993
1364.833984	15.940086
1363.781250	141.841721
1362.728516	-63.224377
1361.675781	45.408489
1360.623047	203.843506
1359.569336	339.911438
1358.515625	73.182327
1357.461914	40.357002
1356.408203	276.083466
1355.353516	280.689789
1354.298828	295.330597
1353.244141	319.999512
1352.189453	436.643311
1351.133789	334.834503
1350.078125	526.086548
1349.022461	538.667419
1347.966797	588.562866
1346.911133	871.726318
1345.854492	700.986572
1344.797852	778.388611
1343.741211	890.568604
1342.683594	1002.793884
1341.626953	966.399475
1340.569336	1001.965088
1339.511719	1208.530273
1338.453125	1001.537659
1337.395508	980.438416
1336.336914	803.498535
1335.278320	950.942627
1334.218750	942.538757
1333.160156	1048.044922
1332.100586	913.700378
1331.041016	905.625732
1329.981445	875.410828
1328.920898	1010.906067
1327.861328	780.734558
1326.800781	708.875732
1325.740234	713.722961
1324.678711	958.206177
1323.618164	1002.710144
1322.556641	1086.787354
1321.495117	1106.769165
1320.432617	1230.467651
1319.371094	1077.941406
1318.308594	997.101074
1317.246094	1125.985596
1316.182617	956.623901
1315.120117	1142.354248
1314.056641	1079.225586
1312.993164	1055.644409
1311.929688	1147.937500
1310.865234	1227.973999
1309.801758	1315.468018
1308.737305	1198.720215
1307.671875	986.142456
1306.607422	992.735291
1305.541992	1242.941406
1304.476563	1067.680176
1303.411133	1133.550415
1302.345703	1310.109253
1301.279297	1307.272339
1300.212891	1289.790649
1299.146484	1225.734741
1298.080078	1301.797974
1297.012695	1375.463135
1295.945313	1262.608276
1294.877930	1152.348999
1293.810547	1147.748657
1292.743164	897.901367
1291.674805	915.611023
1290.606445	1132.040649
1289.537109	1149.865723
1288.468750	920.196411
1287.399414	800.992981
1286.330078	811.786987
1285.260742	852.055908
1284.191406	762.588806
1283.121094	925.443237
1282.050781	875.328125
1280.980469	1074.961182
1279.909180	858.598389
1278.838867	730.483215
1277.767578	763.927612
1276.696289	907.475098
1275.624023	1043.697266
1274.552734	840.179810
1273.480469	737.016357
1272.408203	990.678833
1271.335938	978.047729
1270.262695	1002.121704
1269.189453	1121.475952
1268.116211	1150.525024
1267.042969	1103.968994
1265.968750	1213.656982
1264.894531	937.922852
1263.820313	947.726990
1262.746094	828.351318
1261.671875	982.127380
1260.596680	872.660706
1259.521484	916.815735
1258.446289	982.932922
1257.370117	924.851196
1256.293945	1020.263000
1255.218750	1037.776611
1254.141602	1006.646362
1253.065430	1068.055298
1251.988281	886.178406
1250.911133	1059.570923
1249.833984	890.024353
1248.756836	888.362366
1247.678711	1052.040527
1246.600586	804.956787
1245.522461	805.860596
1244.444336	872.390076
1243.365234	834.487122
1242.286133	859.768372
1241.207031	863.220459
1240.127930	852.137756
1239.047852	695.491638
1237.967773	864.034241
1236.887695	1131.973877
1235.807617	589.872620
1234.726563	782.641174
1233.645508	846.878296
1232.564453	629.993530
1231.483398	701.540039
1230.401367	683.445313
1229.319336	614.515015
1228.237305	659.427246
1227.155273	714.012451
1226.072266	526.567322
1224.990234	513.425415
1223.907227	393.856415
1222.823242	632.290527
1221.740234	270.954681
1220.656250	485.140259
1219.572266	447.868622
1218.488281	413.028839
1217.403320	267.071991
1216.318359	191.218658
1215.233398	115.394073
1214.148438	302.748047
1213.063477	391.048553
1211.977539	20.793528
1210.891602	504.766144
1209.805664	448.198273
1208.718750	410.932587
1207.631836	687.099915
1206.544922	647.352051
1205.458008	419.624084
1204.371094	435.328552
1203.283203	128.211441
1202.195313	141.517944
1201.107422	195.724152
1200.018555	-17.327345
1198.929688	152.356827
1197.840820	4.317231
1196.751953	48.765366
1195.663086	114.807251
1194.573242	67.767822
1193.483398	-29.770491
1192.393555	21.714392
1191.302734	41.897926
1190.211914	-190.222275
1189.121094	-198.904373
1188.030273	-157.195557
1186.939453	-158.765045
1185.847656	163.659164
1184.755859	27.540773
1183.664063	-223.726929
1182.571289	-237.463776
1181.479492	-167.309128
1180.386719	20.244049
1179.292969	133.350723
1178.200195	88.183372
1177.106445	-16.920122
1176.012695	141.467285
1174.918945	69.815224
1173.824219	86.726486
1172.730469	345.349731
1171.635742	86.842751
1170.540039	220.800110
1169.445313	98.669655
1168.349609	210.913635
1167.253906	2.629599
1166.158203	105.152573
1165.061523	4.404426
1163.965820	-60.520794
1162.869141	216.139481
1161.771484	143.890121
1160.674805	396.360748
1159.577148	409.907440
1158.479492	332.677155
1157.381836	400.972931
1156.283203	199.570847
1155.184570	355.970734
1154.085938	259.448303
1152.987305	253.491272
1151.887695	328.502502
1150.789063	284.251648
1149.689453	18.365345
1148.588867	31.213003
1147.489258	27.308908
1146.388672	-131.434509
1145.288086	-99.753891
1144.186523	-94.349182
1143.085938	-69.988663
1141.984375	-55.238838
1140.882813	6.989224
1139.781250	-21.243212
1138.678711	-35.285702
1137.576172	-56.533394
1136.473633	257.173706
1135.371094	112.178207
1134.267578	323.412659
1133.164063	453.737152
1132.060547	325.162415
1130.957031	675.987244
1129.852539	820.128357
1128.748047	667.583984
1127.643555	742.714539
1126.538086	924.429871
1125.433594	935.295410
1124.328125	950.809265
1123.221680	710.311401
1122.116211	642.786621
1121.009766	525.467163
1119.903320	493.367767
1118.796875	442.261139
1117.690430	400.564636
1116.583008	614.370361
1115.475586	437.633728
1114.368164	620.424561
1113.259766	493.262573
1112.151367	377.900360
1111.042969	371.240845
1109.934570	468.485748
1108.825195	558.514038
1107.716797	412.223907
1106.606445	731.132629
1105.497070	792.478210
1104.387695	903.289978
1103.277344	683.583496
1102.166992	669.168945
1101.055664	673.551819
1099.945313	734.465576
1098.833984	726.899170
1097.721680	660.328979
1096.610352	789.329468
1095.498047	762.691223
1094.385742	832.575562
1093.273438	836.420105
1092.161133	816.651611
1091.047852	900.395752
1089.934570	751.047485
1088.821289	980.521118
1087.707031	718.178467
1086.593750	923.914612
1085.479492	666.287048
1084.364258	730.764526
1083.250000	663.551208
1082.134766	652.698425
1081.019531	519.640991
1079.903320	736.524719
1078.788086	1004.920471
1077.671875	676.868469
1076.555664	607.085083
1075.439453	675.726135
1074.322266	573.032104
1073.205078	676.731201
1072.087891	649.030090
1070.969727	581.440674
1069.852539	427.130280
1068.734375	769.603699
1067.615234	617.574402
1066.497070	512.429565
1065.377930	667.207214
1064.258789	735.263855
1063.139648	793.896118
1062.019531	623.149292
1060.900391	735.531860
1059.779297	494.652466
1058.659180	606.956909
1057.538086	567.224121
1056.417969	700.454224
1055.295898	391.949982
1054.174805	532.126221
1053.052734	426.974731
1051.930664	300.842834
1050.808594	303.160095
1049.686523	454.844513
1048.563477	550.442322
1047.440430	366.038055
1046.317383	417.289032
1045.193359	239.985641
1044.069336	428.783844
1042.945313	214.272537
1041.821289	76.763298
1040.696289	88.419693
1039.572266	135.025192
1038.447266	221.199829
1037.321289	300.355835
1036.195313	225.873810
1035.070313	281.763123
1033.943359	179.432541
1032.817383	258.601471
1031.690430	470.297424
1030.563477	368.065948
1029.436523	312.396393
1028.308594	352.051331
1027.181641	-21.808338
1026.052734	-139.978226
1024.924805	-234.826462
1023.796875	-23.139341
1022.667969	-215.382675
1021.538086	-182.409729
1020.409180	-40.358799
1019.279297	39.041595
1018.149414	-62.421215
1017.019531	33.277313
1015.889648	-214.056061
1014.758789	187.620956
1013.627930	292.622864
1012.497070	251.714386
1011.365234	280.351044
1010.233398	466.468292
1009.101563	358.611053
1007.969727	516.990356
1006.836914	594.386169
1005.704102	1203.807861
1004.571289	1993.391113
1003.438477	2329.547119
1002.304688	2170.985840
1001.170898	1548.101807
1000.037109	1101.173462
998.902344	580.619934
997.767578	540.713501
996.632813	48.414093
995.498047	87.306557
994.362305	133.192047
993.226563	33.805450
992.090820	248.249161
990.955078	40.695858
989.818359	326.699860
988.681641	-152.557053
987.544922	80.564476
986.407227	74.079956
985.269531	63.098515
984.131836	-106.658501
982.994141	-246.295929
981.855469	-148.687637
980.716797	22.625599
979.578125	-72.894753
978.439453	-154.452286
977.299805	81.476891
976.160156	186.374908
975.020508	261.464844
973.879883	14.933905
972.739258	127.032349
971.598633	273.656982
970.458008	103.452629
969.316406	84.973969
968.175781	105.655403
967.033203	222.829742
965.891602	177.201584
964.749023	127.138329
963.606445	-32.832626
962.463867	249.864914
961.320313	218.562576
960.177734	208.039505
959.033203	156.419815
957.889648	269.874054
956.745117	207.097214
955.600586	78.102867
954.456055	84.349716
953.311523	205.147995
952.166016	131.579010
951.020508	188.558975
949.875000	76.447800
948.728516	282.299683
947.582031	257.363312
946.435547	104.627419
945.289063	84.608887
944.141602	108.143501
942.994141	108.982208
941.846680	139.647675
940.698242	51.766899
939.550781	142.057068
938.402344	243.860962
937.252930	293.310791
936.104492	290.444092
934.955078	130.435333
933.805664	344.423706
932.655273	246.300415
931.504883	200.767761
930.354492	50.642815
929.204102	82.893951
928.052734	240.483032
926.902344	100.006615
925.750977	159.976761
924.598633	-116.601860
923.446289	-197.315338
922.294922	208.732117
921.141602	-101.315666
919.989258	-26.995674
918.835938	106.512939
917.682617	47.018703
916.529297	-116.771339
915.375000	-123.673859
914.220703	-48.711906
913.066406	8.200302
911.911133	-340.904083
910.756836	-43.224705
909.601563	-196.841537
908.445313	-146.190155
907.290039	-22.894855
906.133789	100.480515
904.977539	56.268951
903.820313	39.395599
902.664063	20.391317
901.506836	-143.373489
900.348633	-277.503693
899.191406	-207.777863
898.033203	-99.495026
896.875000	29.214788
895.716797	24.561583
894.557617	248.381073
893.398438	196.449036
892.239258	88.160843
891.079102	135.931473
889.919922	183.784134
888.759766	-70.872032
887.598633	227.832123
886.438477	41.210110
885.277344	-52.696667
884.115234	237.077438
882.954102	172.687119
881.791992	-13.342489
880.629883	199.848816
879.467773	210.175491
878.304688	335.512848
877.141602	503.679718
875.978516	261.925354
874.815430	182.494171
873.651367	301.294769
872.487305	91.505928
871.323242	235.169739
870.158203	86.383369
868.993164	385.311615
867.828125	200.710373
866.663086	277.033722
865.497070	297.196289
864.331055	130.901566
863.165039	-3.812398
861.998047	299.551056
860.832031	241.298981
859.664063	389.658081
858.497070	488.603455
857.329102	434.965546
856.161133	507.010010
854.993164	493.825409
853.825195	485.157593
852.656250	521.358765
851.487305	712.202148
850.317383	620.660095
849.148438	394.761658
847.978516	289.925415
846.808594	308.292603
845.637695	449.779907
844.466797	345.022766
843.295898	307.436829
842.125000	231.835205
840.953125	241.249786
839.781250	170.156784
838.609375	105.788300
837.437500	77.187950
836.264648	200.515457
835.091797	363.966888
833.917969	315.164795
832.745117	221.692245
831.571289	434.041748
830.397461	556.986633
829.222656	423.262787
828.047852	465.771484
826.873047	332.039948
825.698242	222.845367
824.522461	305.347229
823.346680	300.842743
822.170898	115.819130
820.995117	93.419899
819.818359	64.289848
818.641602	193.175720
817.463867	177.255432
816.287109	-16.760279
815.109375	147.429733
813.931641	-142.281891
812.752930	-136.180176
811.574219	145.505661
810.395508	126.912704
809.216797	-33.980122
808.037109	-154.895447
806.857422	-84.837357
805.677734	20.616619
804.498047	32.679043
803.317383	24.662338
802.136719	-67.776825
800.955078	-95.940331
799.774414	-425.842987
798.592773	-181.391113
797.411133	-101.217430
796.228516	-156.389526
795.045898	-67.624756
793.863281	74.145569
792.680664	-52.259777
791.497070	-240.722916
790.313477	-57.314949
789.129883	-77.733452
787.946289	-5.337031
786.761719	33.718689
785.577148	183.208115
784.391602	272.800781
783.207031	222.949814
782.021484	33.759926
780.835938	277.596191
779.649414	324.585175
778.462891	106.398994
777.276367	139.889893
776.089844	-9.987208
774.902344	-49.579445
773.714844	182.100662
772.527344	179.712448
771.338867	260.996704
770.151367	126.032188
768.962891	147.506409
767.773438	375.994843
766.584961	264.936646
765.395508	382.888123
764.205078	372.923187
763.015625	204.308197
761.825195	526.512268
760.634766	287.262634
759.443359	699.247498
758.252930	547.803894
757.061523	545.849854
755.869141	308.525452
754.677734	310.783051
753.485352	273.365540
752.292969	156.755737
751.100586	73.036026
749.907227	312.057861
748.713867	267.638641
747.520508	486.532043
746.326172	290.465576
745.131836	96.585472
743.937500	211.970901
742.743164	83.793991
741.547852	214.288300
740.352539	121.061722
739.156250	45.324501
737.960938	50.602299
736.764648	99.607132
735.568359	179.171265
734.371094	61.591072
733.174805	364.246643
731.977539	290.315765
730.779297	111.349403
729.582031	216.754639
728.383789	206.164337
727.185547	269.864960
725.986328	232.954010
724.787109	416.727020
723.587891	257.390869
722.388672	303.413300
721.188477	469.493591
719.988281	460.829041
718.788086	286.279083
717.587891	443.484619
716.386719	487.171448
715.185547	397.796844
713.983398	500.362183
712.782227	132.004410
711.580078	254.235703
710.377930	278.377716
709.174805	121.720955
707.971680	37.048969
706.768555	-82.382996
705.565430	327.295532
704.361328	188.361526
703.157227	275.849274
701.953125	141.463135
700.748047	220.350220
699.543945	140.540115
698.338867	65.192017
697.132813	63.856884
695.926758	129.970627
694.720703	-123.197456
693.514648	-193.712173
692.308594	-53.467545
691.101563	-171.517868
689.894531	-202.588425
688.686523	-172.774658
687.478516	-132.009399
686.270508	82.366150
685.062500	99.447113
683.854492	8.255122
682.645508	-217.137878
681.436523	-199.606796
680.226563	-82.295853
679.016602	-107.846382
677.806641	74.627083
676.596680	92.629776
675.386719	-99.171318
674.175781	-78.685188
672.963867	6.835771
671.752930	-20.006376
670.541016	52.773548
669.329102	-58.090900
668.117188	47.367416
666.904297	18.946451
665.691406	-119.499077
664.478516	-78.485077
663.265625	-9.289752
662.051758	-76.002777
660.837891	-88.607216
659.623047	114.689926
658.409180	13.820068
657.194336	31.725138
655.979492	-94.756935
654.763672	76.407356
653.547852	92.386185
652.332031	-156.616913
651.116211	44.797005
649.899414	-1.523520
648.682617	133.082947
647.465820	5.000759
646.249023	111.578102
645.031250	461.248383
643.813477	180.388474
642.594727	295.359131
641.376953	218.822861
640.158203	200.277817
638.939453	-65.545410
637.719727	109.128510
636.500000	79.466125
635.280273	126.951065
634.060547	49.650463
632.839844	79.483658
631.619141	-26.194784
630.398438	215.496017
629.176758	141.363373
627.955078	315.690155
626.733398	62.786724
625.511719	231.890366
624.289063	192.507828
623.066406	249.033127
621.843750	326.369629
620.620117	330.209106
619.397461	-135.611832
618.172852	275.832489
616.949219	39.880096
615.724609	-175.413727
614.500000	-62.032890
613.275391	-107.955757
612.050781	63.241173
610.825195	30.145281
609.599609	94.226418
608.373047	50.179832
607.146484	126.624886
605.919922	129.018356
604.693359	-342.022797
