# Supplementary material for: Raman spectroscopy accurately differentiates mucosal healing from non-healing and biochemical changes following biological therapy in inflammatory bowel disease
Source: PLoS One. 2021 Jun 2;16(6):e0252210. doi: 10.1371/journal.pone.0252210 (PMC8172032; doi:10.1371/journal.pone.0252210)
Supplement: S8 Dataset — (ZIP) [file pone.0252210.s010.zip › Pre biologic CD/OC024 pre treatment-1_base sub CR removed_78__X_-32924.2__Y_21196.2__Z_-4919.51__Time_889.txt]

1714.716797	-9.347025
1713.740234	-4.632648
1712.763672	0.241477
1711.787109	39.815235
1710.809570	-103.100319
1709.832031	-18.228573
1708.854492	-24.591795
1707.875977	38.614471
1706.898438	-2.676555
1705.919922	191.661621
1704.941406	72.672417
1703.962891	71.538528
1702.983398	51.688553
1702.003906	-10.894972
1701.024414	-22.542297
1700.044922	-116.984795
1699.065430	-123.035599
1698.084961	42.098095
1697.104492	236.704468
1696.124023	81.377548
1695.143555	54.520309
1694.162109	292.234283
1693.180664	265.714569
1692.199219	351.544891
1691.217773	194.702972
1690.235352	299.634583
1689.253906	466.158356
1688.271484	256.791473
1687.289063	343.769165
1686.305664	489.613342
1685.323242	547.758301
1684.339844	552.860229
1683.356445	494.330811
1682.372070	412.148254
1681.388672	668.534363
1680.404297	597.651855
1679.419922	782.657349
1678.435547	683.187805
1677.451172	663.923035
1676.465820	809.905945
1675.480469	812.579163
1674.495117	1102.749146
1673.509766	965.199158
1672.523438	769.590515
1671.537109	1044.709473
1670.550781	1081.010376
1669.564453	1035.341431
1668.578125	1064.411377
1667.590820	1123.023804
1666.603516	1272.223389
1665.616211	1461.535767
1664.627930	1064.861938
1663.640625	1305.286499
1662.652344	1450.507202
1661.664063	1322.989868
1660.675781	1368.183716
1659.686523	1440.215576
1658.698242	1396.044189
1657.708984	1471.437744
1656.719727	1298.254761
1655.729492	1493.502319
1654.740234	1141.143921
1653.750000	1247.102539
1652.759766	1064.995605
1651.768555	952.090881
1650.778320	1061.751343
1649.787109	894.088440
1648.795898	843.162048
1647.804688	634.038635
1646.813477	414.784637
1645.821289	375.587677
1644.829102	598.208496
1643.836914	303.535370
1642.844727	339.305878
1641.851563	348.981964
1640.859375	44.978619
1639.866211	237.383530
1638.873047	229.560104
1637.878906	79.640900
1636.885742	-72.538147
1635.891602	-10.861979
1634.897461	124.865173
1633.902344	73.749290
1632.908203	-16.565845
1631.913086	209.445953
1630.917969	3.828580
1629.922852	267.124084
1628.926758	-132.652390
1627.931641	-3.122774
1626.935547	-97.012474
1625.939453	-3.886629
1624.942383	18.432772
1623.946289	-95.725220
1622.949219	61.100285
1621.952148	81.433846
1620.955078	243.835663
1619.958008	335.454773
1618.959961	46.453648
1617.961914	15.066864
1616.963867	346.114288
1615.965820	-62.856647
1614.966797	131.980301
1613.967773	143.279770
1612.968750	209.810852
1611.969727	22.134624
1610.970703	39.161804
1609.970703	339.376648
1608.970703	-2.374600
1607.970703	146.043427
1606.970703	236.901825
1605.969727	212.618057
1604.968750	280.089661
1603.967773	-26.656321
1602.966797	177.124985
1601.965820	19.861065
1600.963867	14.466117
1599.961914	176.527740
1598.959961	-197.398529
1597.958008	119.016350
1596.955078	-79.496582
1595.952148	-79.282509
1594.949219	-71.178276
1593.946289	-47.356602
1592.943359	-57.449154
1591.939453	-198.033981
1590.935547	-309.815643
1589.931641	63.846832
1588.927734	-199.214127
1587.922852	270.807556
1586.917969	146.053146
1585.913086	229.938248
1584.908203	-25.083336
1583.903320	53.583862
1582.897461	74.882942
1581.891602	-36.697849
1580.885742	67.916641
1579.879883	60.495018
1578.873047	-17.245010
1577.866211	92.410736
1576.859375	222.798462
1575.852539	204.792526
1574.845703	69.698067
1573.837891	-47.189907
1572.830078	-34.088280
1571.822266	69.925484
1570.814453	-101.646889
1569.805664	173.683060
1568.796875	259.188263
1567.788086	105.642151
1566.779297	-89.464935
1565.769531	76.269569
1564.760742	101.692497
1563.750977	129.602982
1562.741211	305.283691
1561.730469	-22.409733
1560.720703	54.480972
1559.709961	45.671528
1558.699219	-74.705078
1557.688477	-21.509295
1556.676758	130.003113
1555.666016	195.849503
1554.654297	204.565292
1553.642578	207.973862
1552.629883	118.053726
1551.618164	346.397736
1550.605469	64.737961
1549.592773	129.735550
1548.580078	160.942947
1547.566406	241.127518
1546.552734	292.695190
1545.540039	176.085709
1544.525391	116.223991
1543.511719	291.369934
1542.498047	267.383820
1541.483398	52.134251
1540.468750	244.797043
1539.453125	3.515104
1538.438477	17.706253
1537.422852	-86.973122
1536.407227	-16.332609
1535.391602	167.608139
1534.375977	134.690872
1533.359375	52.632294
1532.342773	3.955788
1531.326172	251.505310
1530.309570	86.532120
1529.292969	52.841274
1528.275391	-37.670227
1527.257813	160.082718
1526.240234	76.976700
1525.222656	34.918640
1524.204102	188.272034
1523.185547	102.126823
1522.166992	-120.474083
1521.148438	150.601166
1520.128906	-157.106552
1519.110352	154.651276
1518.090820	-68.454842
1517.071289	119.473106
1516.050781	-1.121996
1515.031250	-139.802628
1514.010742	19.259991
1512.990234	237.133682
1511.968750	-109.930420
1510.948242	251.246979
1509.926758	-131.922348
1508.905273	67.169395
1507.883789	53.158852
1506.862305	144.112457
1505.839844	57.981007
1504.817383	171.626099
1503.794922	41.644611
1502.772461	-124.305008
1501.749023	-64.967606
1500.726563	-215.774521
1499.703125	-207.957962
1498.678711	-72.334282
1497.655273	-3.442210
1496.630859	8.969744
1495.607422	-183.394302
1494.582031	-143.129028
1493.557617	68.291374
1492.533203	97.981079
1491.507813	130.057693
1490.482422	46.995914
1489.457031	86.450966
1488.430664	120.630051
1487.405273	233.831589
1486.378906	242.164276
1485.352539	222.284348
1484.325195	220.131104
1483.298828	225.518738
1482.271484	325.144043
1481.244141	327.692200
1480.216797	585.090271
1479.188477	337.505768
1478.161133	548.679932
1477.132813	622.036133
1476.104492	448.136322
1475.075195	763.210144
1474.046875	907.443237
1473.017578	819.815857
1471.988281	828.846558
1470.958984	924.296631
1469.928711	1073.023315
1468.898438	1213.958740
1467.869141	1301.348389
1466.837891	1462.316284
1465.807617	1295.210693
1464.776367	1316.151489
1463.746094	1690.219482
1462.714844	1820.145630
1461.682617	1634.968872
1460.651367	1746.922729
1459.619141	2069.465576
1458.586914	2120.201904
1457.554688	2049.037109
1456.522461	2097.088867
1455.489258	2086.698730
1454.456055	2096.543457
1453.422852	2134.220947
1452.389648	2151.548340
1451.355469	2113.043457
1450.321289	2112.517334
1449.287109	2299.422363
1448.252930	2174.659668
1447.218750	2087.897217
1446.183594	2302.405518
1445.148438	2251.005615
1444.113281	2143.922119
1443.078125	2049.507813
1442.041992	1795.725098
1441.005859	2088.318359
1439.969727	2041.938843
1438.933594	1851.466431
1437.897461	1822.821899
1436.860352	1531.360474
1435.823242	1391.601929
1434.786133	1267.053833
1433.748047	1104.660400
1432.710938	1098.892334
1431.672852	1022.436035
1430.634766	771.883240
1429.596680	945.340149
1428.557617	725.188538
1427.518555	906.160767
1426.479492	459.205750
1425.440430	463.725708
1424.401367	443.062256
1423.361328	548.414490
1422.321289	404.330933
1421.281250	434.142365
1420.241211	358.206970
1419.200195	556.762939
1418.159180	488.445526
1417.118164	395.034698
1416.077148	301.707764
1415.035156	188.328125
1413.994141	278.785095
1412.952148	130.358551
1411.910156	47.415695
1410.867188	369.218506
1409.825195	331.610779
1408.782227	5.141353
1407.739258	-112.639328
1406.695313	93.642212
1405.652344	154.295898
1404.608398	41.774338
1403.564453	-48.036461
1402.520508	-47.402832
1401.475586	-154.576080
1400.431641	179.816284
1399.386719	110.418915
1398.341797	-36.580006
1397.295898	247.670013
1396.250977	-64.509171
1395.205078	56.956387
1394.159180	-19.420424
1393.112305	204.836136
1392.066406	121.144684
1391.019531	-77.575478
1389.972656	74.270058
1388.925781	-119.144089
1387.877930	185.441360
1386.831055	-115.248558
1385.783203	81.897705
1384.735352	-18.432394
1383.686523	-158.612106
1382.638672	18.762274
1381.589844	-121.135452
1380.541016	-81.008064
1379.492188	106.562859
1378.442383	71.946640
1377.392578	74.910744
1376.342773	87.979912
1375.292969	133.604645
1374.243164	-80.107391
1373.192383	-94.083328
1372.141602	-140.340698
1371.090820	-124.122520
1370.039063	211.247833
1368.988281	10.845170
1367.936523	52.319618
1366.884766	76.473106
1365.833008	275.077057
1364.780273	38.001892
1363.727539	15.244365
1362.674805	-171.622482
1361.622070	134.396210
1360.569336	131.950562
1359.515625	0.304066
1358.461914	75.244553
1357.408203	185.099747
1356.353516	257.756470
1355.299805	181.435913
1354.245117	85.406349
1353.190430	203.179352
1352.134766	226.668488
1351.080078	237.887604
1350.024414	219.450684
1348.968750	312.847076
1347.913086	396.424591
1346.856445	405.682281
1345.800781	422.532776
1344.744141	603.168396
1343.686523	573.142273
1342.629883	568.070190
1341.572266	644.913757
1340.514648	768.943970
1339.457031	749.404968
1338.399414	923.181274
1337.340820	817.246399
1336.282227	1018.447876
1335.223633	742.071533
1334.165039	765.347534
1333.106445	610.650452
1332.046875	404.221924
1330.987305	601.072632
1329.926758	528.514709
1328.867188	493.213501
1327.806641	675.519409
1326.746094	435.429718
1325.685547	662.415466
1324.625000	672.133179
1323.563477	726.423828
1322.501953	761.084900
1321.440430	864.971985
1320.378906	633.399658
1319.316406	651.205444
1318.253906	814.649963
1317.191406	1015.147156
1316.128906	1001.224487
1315.065430	807.520569
1314.001953	907.263123
1312.938477	911.017456
1311.875000	858.254089
1310.811523	761.320496
1309.747070	910.750427
1308.682617	804.257996
1307.618164	820.983582
1306.552734	761.555786
1305.488281	837.572998
1304.422852	655.454895
1303.356445	1046.422241
1302.291016	977.661438
1301.224609	958.201172
1300.159180	983.101379
1299.091797	787.009338
1298.025391	964.442749
1296.958984	896.362671
1295.891602	816.148682
1294.824219	765.535583
1293.755859	707.691956
1292.688477	603.370422
1291.620117	778.824097
1290.551758	888.095764
1289.483398	570.815674
1288.414063	712.156738
1287.344727	699.142883
1286.275391	923.900208
1285.206055	742.019775
1284.136719	770.937195
1283.066406	770.551392
1281.996094	931.828186
1280.925781	542.441345
1279.855469	784.626343
1278.784180	654.936707
1277.712891	779.761475
1276.641602	748.112427
1275.569336	853.467041
1274.498047	653.322510
1273.425781	876.108521
1272.353516	817.905090
1271.281250	899.032532
1270.208008	1011.944092
1269.134766	1132.200195
1268.061523	866.784973
1266.988281	970.070435
1265.914063	992.854919
1264.839844	1032.767700
1263.765625	1097.110352
1262.691406	1217.567383
1261.617188	901.653198
1260.541992	971.025757
1259.466797	1025.798462
1258.391602	973.401611
1257.315430	1067.218018
1256.239258	1246.267944
1255.163086	1186.688965
1254.086914	893.507324
1253.010742	970.391724
1251.933594	1185.962158
1250.856445	985.517334
1249.779297	1312.925049
1248.701172	1149.077026
1247.624023	1153.057617
1246.545898	1215.390381
1245.467773	1032.311401
1244.388672	1050.965332
1243.310547	739.322876
1242.231445	957.180542
1241.152344	1068.140259
1240.072266	943.636963
1238.993164	947.807190
1237.913086	1066.008179
1236.833008	948.891602
1235.751953	1084.028198
1234.671875	1124.556396
1233.590820	866.927246
1232.509766	968.067871
1231.427734	664.549927
1230.346680	942.509094
1229.264648	992.693237
1228.182617	921.785400
1227.100586	739.547180
1226.017578	811.489746
1224.934570	501.089142
1223.851563	814.926331
1222.768555	560.251343
1221.684570	581.318420
1220.601563	437.965637
1219.516602	575.014465
1218.432617	441.339752
1217.348633	595.180237
1216.263672	357.642700
1215.178711	463.073578
1214.093750	331.829468
1213.007813	591.624451
1211.921875	472.398895
1210.835938	326.648132
1209.750000	376.298065
1208.663086	626.040344
1207.577148	472.986450
1206.490234	611.621033
1205.402344	593.497864
1204.315430	411.492523
1203.227539	299.372559
1202.139648	442.531036
1201.051758	195.508347
1199.962891	133.895355
1198.875000	185.366959
1197.786133	94.790016
1196.696289	-113.685730
1195.607422	132.432388
1194.517578	-15.974345
1193.427734	-3.311135
1192.337891	201.557373
1191.247070	151.550888
1190.157227	108.703835
1189.066406	-25.468206
1187.974609	99.688591
1186.883789	-92.189331
1185.791992	-144.843521
1184.700195	-180.753647
1183.608398	-149.549744
1182.515625	-111.244026
1181.423828	-130.589859
1180.331055	41.794727
1179.238281	424.958862
1178.144531	2.640197
1177.050781	11.699598
1175.957031	190.744553
1174.863281	204.373795
1173.768555	-122.091248
1172.674805	147.563339
1171.580078	132.204926
1170.484375	308.179169
1169.389648	354.806061
1168.293945	296.084381
1167.198242	251.643631
1166.102539	68.474365
1165.005859	74.103752
1163.910156	31.848787
1162.813477	-120.377281
1161.715820	56.968765
1160.619141	312.942841
1159.521484	31.545668
1158.423828	294.371521
1157.326172	361.306763
1156.227539	659.527588
1155.128906	389.836639
1154.030273	263.247345
1152.931641	389.333771
1151.832031	322.189880
1150.733398	164.424179
1149.632813	321.114502
1148.533203	198.946609
1147.433594	-16.141739
1146.333008	73.517387
1145.232422	179.699402
1144.130859	59.646332
1143.030273	170.341217
1141.928711	188.111786
1140.827148	258.095245
1139.724609	168.638901
1138.623047	247.905365
1137.520508	260.486450
1136.417969	42.487637
1135.314453	275.831268
1134.211914	283.353577
1133.108398	426.112671
1132.004883	428.650085
1130.900391	661.300049
1129.796875	684.945557
1128.692383	715.597290
1127.586914	883.695129
1126.482422	904.611877
1125.376953	901.715393
1124.271484	756.517639
1123.166016	670.534119
1122.060547	636.617249
1120.954102	588.408569
1119.847656	656.162781
1118.741211	614.895386
1117.633789	450.473511
1116.526367	456.417725
1115.418945	559.271118
1114.311523	553.190979
1113.204102	610.876831
1112.095703	538.416016
1110.987305	470.634430
1109.877930	539.857849
1108.769531	391.618164
1107.660156	682.703308
1106.550781	605.182617
1105.441406	548.870972
1104.331055	629.408447
1103.220703	521.045349
1102.110352	466.925720
1101.000000	667.511963
1099.888672	738.225281
1098.777344	665.017578
1097.666016	801.568115
1096.553711	426.591919
1095.442383	508.817047
1094.330078	484.936615
1093.217773	484.557251
1092.104492	542.975891
1090.991211	521.276855
1089.877930	541.895447
1088.764648	844.797424
1087.651367	542.958130
1086.537109	662.173523
1085.422852	746.017517
1084.308594	669.929504
1083.193359	412.860596
1082.078125	578.804810
1080.962891	761.076599
1079.847656	788.220886
1078.731445	568.766907
1077.615234	483.185486
1076.499023	449.246216
1075.382813	258.082001
1074.265625	545.528687
1073.148438	413.002594
1072.031250	388.374908
1070.914063	326.228790
1069.795898	264.083801
1068.677734	276.931458
1067.559570	345.981964
1066.440430	513.346619
1065.321289	298.951630
1064.202148	705.015076
1063.083008	521.084961
1061.962891	557.181946
1060.843750	436.527405
1059.723633	435.203217
1058.602539	204.720428
1057.482422	229.173523
1056.361328	520.060425
1055.239258	338.799530
1054.118164	26.818237
1052.996094	331.591156
1051.874023	318.667603
1050.751953	448.176880
1049.629883	376.921997
1048.506836	487.725586
1047.383789	358.213074
1046.260742	270.771484
1045.136719	253.346588
1044.012695	117.067627
1042.888672	281.554108
1041.764648	301.529022
1040.639648	83.898170
1039.515625	59.736774
1038.389648	68.215797
1037.264648	223.414932
1036.138672	-14.770346
1035.012695	275.433441
1033.886719	316.625275
1032.760742	299.706787
1031.633789	161.926941
1030.506836	128.891022
1029.379883	105.228210
1028.251953	83.961037
1027.124023	41.859631
1025.996094	-225.450760
1024.868164	-100.124207
1023.739258	-165.159424
1022.610352	-118.677238
1021.481445	-79.100304
1020.352539	-32.499714
1019.222656	-104.135704
1018.092773	-101.448753
1016.962891	-163.589142
1015.832031	-44.827618
1014.702148	-116.041214
1013.571289	35.274372
1012.439453	-24.165710
1011.308594	76.307823
1010.176758	255.542496
1009.044922	205.651703
1007.912109	357.204010
1006.780273	353.792664
1005.647461	729.812683
1004.514648	1267.638794
1003.380859	1913.978516
1002.247070	1774.270508
1001.113281	1359.755127
999.979492	857.761902
998.845703	219.847382
997.710938	212.756561
996.576172	64.964737
995.440430	152.789352
994.305664	83.789841
993.169922	68.007751
992.033203	52.357052
990.897461	336.624908
989.760742	-38.462963
988.624023	54.651718
987.487305	0.378507
986.350586	-162.009781
985.212891	-57.007450
984.075195	-64.750229
982.936523	114.129097
981.798828	30.681082
980.660156	71.672180
979.521484	-20.641418
978.381836	165.533630
977.242188	89.627014
976.102539	13.905325
974.962891	308.414429
973.823242	164.041901
972.682617	-49.035645
971.541992	-59.740948
970.400391	274.151611
969.259766	47.884537
968.118164	503.548981
966.976563	-9.188639
965.833984	159.823380
964.691406	65.153442
963.548828	133.489502
962.406250	144.640610
961.262695	185.741272
960.120117	332.388916
958.976563	357.707703
957.832031	28.172937
956.688477	108.828293
955.543945	120.929512
954.398438	-221.566864
953.253906	44.919998
952.108398	181.045898
950.962891	-87.549759
949.817383	53.441483
948.670898	27.647324
947.524414	274.002472
946.377930	163.948059
945.231445	76.950577
944.083984	118.056023
942.936523	230.087021
941.789063	97.964958
940.640625	-72.732635
939.493164	242.820129
938.343750	380.454803
937.195313	75.729156
936.045898	97.369514
934.897461	160.186798
933.747070	193.508133
932.597656	126.713654
931.447266	85.165321
930.296875	144.000092
929.146484	323.636810
927.995117	-147.699585
926.843750	52.713188
925.692383	77.981361
924.541016	244.425949
923.388672	213.084625
922.236328	40.934864
921.083984	9.949861
919.931641	20.030497
918.778320	-156.057724
917.625000	-107.036263
916.470703	-89.688316
915.317383	-142.597794
914.163086	115.643204
913.008789	-191.188431
911.853516	-12.194960
910.698242	-80.402580
909.542969	116.886009
908.387695	-5.475671
907.231445	-48.312305
906.076172	-106.872086
904.918945	90.751144
903.762695	21.109875
902.605469	234.700623
901.448242	-122.237419
900.291016	-139.361801
899.133789	-115.632866
897.975586	-94.061394
896.817383	-165.130432
895.658203	223.007706
894.500000	-107.893593
893.340820	158.192596
892.180664	157.604767
891.021484	109.662102
889.861328	-3.661813
888.701172	-28.772781
887.541016	120.055000
886.379883	108.650002
885.218750	205.649063
884.057617	153.781784
882.895508	228.331802
881.734375	104.477226
880.572266	364.014740
879.409180	93.835144
878.247070	430.001831
877.083984	394.357666
875.920898	153.830673
874.756836	262.509399
873.592773	96.536606
872.428711	540.636719
871.264648	334.272461
870.100586	384.508087
868.935547	414.529755
867.770508	-81.595192
866.604492	132.942490
865.438477	268.747101
864.272461	440.469696
863.106445	37.041595
861.940430	150.390244
860.773438	557.859070
859.606445	662.092285
858.438477	537.377686
857.271484	239.950134
856.103516	465.357208
854.934570	419.298798
853.766602	817.208923
852.597656	495.357880
851.428711	453.794983
850.259766	658.708374
849.089844	628.309631
847.919922	557.597351
846.750000	536.156128
845.579102	259.521729
844.408203	350.016083
843.237305	315.141724
842.066406	226.564423
840.894531	410.836395
839.722656	411.643066
838.550781	367.699921
837.377930	258.929291
836.206055	277.506287
835.033203	307.196686
833.859375	356.923035
832.686523	478.004303
831.512695	313.261749
830.337891	240.033966
829.164063	595.131531
827.989258	307.599121
826.814453	410.381622
825.639648	499.661682
824.463867	254.481415
823.288086	183.151276
822.112305	165.238815
820.935547	211.847549
819.759766	195.982849
818.583008	-13.651308
817.405273	121.720543
816.228516	127.856361
815.050781	-133.074432
813.872070	28.619802
812.694336	27.794371
811.515625	175.817551
810.336914	254.756088
809.158203	71.335320
807.978516	83.388824
806.798828	-31.282770
805.619141	24.960098
804.438477	-32.162376
803.258789	3.830240
802.077148	-77.915298
800.896484	-84.329613
799.714844	246.253036
798.534180	-268.277588
797.351563	-113.200539
796.169922	-9.312013
794.987305	256.146881
793.804688	-65.706802
792.622070	-88.555939
791.438477	58.963802
790.254883	204.056961
789.071289	-53.860416
787.886719	223.666687
786.702148	67.337601
785.517578	344.412354
784.333008	442.111053
783.147461	369.405243
781.961914	411.508698
780.776367	320.871338
779.590820	344.995880
778.404297	77.444504
777.217773	266.915344
776.030273	189.050674
774.843750	305.279053
773.656250	293.335205
772.467773	323.160522
771.280273	235.938568
770.091797	172.864532
768.903320	235.316833
767.714844	191.811905
766.525391	328.849274
765.335938	421.622467
764.146484	377.668762
762.956055	263.140015
761.765625	557.942322
760.575195	355.116241
759.384766	385.460175
758.193359	426.651337
757.001953	713.985413
755.810547	662.468262
754.618164	573.476318
753.425781	455.827362
752.233398	456.745331
751.041016	536.610474
749.847656	543.846130
748.654297	441.183167
747.460938	248.457138
746.266602	362.925476
745.072266	448.705322
743.877930	404.923706
742.683594	293.074890
741.488281	371.910400
740.292969	277.449615
739.097656	268.398041
737.901367	134.378403
736.705078	342.017029
735.508789	159.687698
734.311523	8.009318
733.115234	77.387230
731.917969	212.301651
730.719727	344.892151
729.522461	532.032532
728.324219	207.331818
727.125977	398.663696
725.926758	281.667816
724.727539	278.304016
723.528320	108.862015
722.329102	302.023102
721.128906	481.951477
719.928711	576.621155
718.728516	389.663788
717.528320	296.600830
716.327148	506.797791
715.125977	435.525848
713.923828	329.388855
712.722656	116.478172
711.520508	278.543518
710.317383	255.321396
709.115234	312.727448
707.912109	400.614044
706.708984	20.321955
705.505859	127.876785
704.301758	339.879730
703.097656	171.030914
701.893555	237.249481
700.688477	370.906250
699.483398	328.424774
698.278320	199.064056
697.073242	130.681580
695.867188	73.261497
694.661133	115.870621
693.455078	-312.760620
692.248047	81.840172
691.041016	-18.615023
689.833984	69.891060
688.626953	-19.476921
687.418945	-173.783691
686.210938	-95.847298
685.002930	-26.510284
683.793945	-13.457579
682.584961	155.754807
681.375977	73.657913
680.166992	-157.750565
678.957031	94.051239
677.747070	-28.729141
676.537109	-121.010597
675.326172	-52.953190
674.115234	-170.872787
672.904297	59.694832
671.692383	6.974955
670.481445	-49.896965
669.269531	122.554558
668.056641	197.819351
666.844727	217.018570
665.631836	-94.159630
664.417969	-40.037895
663.205078	-132.621826
661.991211	111.758812
660.777344	168.408447
659.563477	-100.642014
658.348633	38.305889
657.133789	-5.989987
655.918945	46.911087
654.703125	13.700653
653.488281	189.700775
652.272461	68.397301
651.055664	-1.016822
649.839844	-70.277466
648.623047	299.884369
647.405273	273.877563
646.188477	-77.010689
644.970703	157.650345
643.752930	424.560425
642.535156	-20.484818
641.316406	72.323524
640.097656	-67.029083
638.878906	38.751778
637.659180	-25.231319
636.439453	-31.156561
635.219727	285.103943
634.000000	249.054230
632.779297	51.991631
631.558594	-39.845703
630.337891	54.994614
629.116211	59.618458
627.894531	66.293297
626.672852	111.452835
625.451172	32.113712
624.228516	162.709167
623.005859	83.062172
621.783203	11.815818
620.559570	17.483269
619.336914	127.816925
618.112305	38.708958
616.888672	-78.502274
615.664063	30.827881
614.439453	-12.176739
613.214844	-68.412514
611.989258	-135.766464
610.764648	78.636963
609.538086	-0.426427
608.312500	-11.637383
607.085938	-34.140335
605.859375	45.242695
604.632813	-123.838158
