# Supplementary material for: Raman spectroscopy accurately differentiates mucosal healing from non-healing and biochemical changes following biological therapy in inflammatory bowel disease
Source: PLoS One. 2021 Jun 2;16(6):e0252210. doi: 10.1371/journal.pone.0252210 (PMC8172032; doi:10.1371/journal.pone.0252210)
Supplement: S8 Dataset — (ZIP) [file pone.0252210.s010.zip › Pre biologic CD/OC016-1 pre-treatment_base sub CR removed_60__X_-16191.4__Y_5303.85__Z_-2778.99__Time_692.txt]

1714.780273	-13.619872
1713.803711	199.582825
1712.827148	128.049377
1711.849609	54.530701
1710.873047	99.767105
1709.895508	102.768356
1708.917969	-107.894081
1707.939453	-41.827454
1706.961914	-108.952309
1705.983398	-92.345940
1705.004883	-144.630386
1704.025391	-78.426117
1703.046875	-158.669952
1702.067383	-96.383926
1701.087891	-36.071941
1700.108398	11.570602
1699.127930	83.947197
1698.148438	-59.466728
1697.167969	97.193932
1696.187500	198.398453
1695.206055	67.844986
1694.225586	95.673767
1693.244141	113.495316
1692.262695	142.701584
1691.281250	252.672668
1690.298828	357.936615
1689.317383	359.848206
1688.334961	301.088379
1687.352539	349.710724
1686.369141	425.636810
1685.386719	494.247070
1684.403320	414.262817
1683.419922	454.876526
1682.435547	621.305603
1681.452148	673.848083
1680.467773	609.866028
1679.483398	857.987610
1678.499023	784.656860
1677.514648	932.825317
1676.529297	929.931458
1675.543945	1073.934448
1674.558594	1104.173828
1673.573242	935.660156
1672.586914	1283.377197
1671.600586	1171.895264
1670.614258	1342.634521
1669.627930	1335.953491
1668.641602	1438.720825
1667.654297	1465.021851
1666.666992	1497.189087
1665.679688	1604.198242
1664.692383	1597.643555
1663.704102	1697.713501
1662.715820	1729.335449
1661.727539	1878.119629
1660.739258	1939.894897
1659.750977	1795.468018
1658.761719	1905.931152
1657.772461	1738.731445
1656.783203	1873.978027
1655.793945	1654.880249
1654.803711	1724.858032
1653.813477	1575.623657
1652.823242	1556.552368
1651.833008	1437.420654
1650.841797	1289.684448
1649.851563	1160.956421
1648.860352	1035.344604
1647.869141	986.842773
1646.876953	888.559937
1645.885742	825.061279
1644.893555	756.691650
1643.901367	543.502625
1642.908203	470.689636
1641.916016	480.091370
1640.922852	371.095032
1639.929688	191.259094
1638.936523	373.186859
1637.943359	125.527580
1636.949219	197.301636
1635.955078	198.184830
1634.960938	57.063305
1633.966797	119.166008
1632.971680	89.330978
1631.977539	80.850685
1630.982422	30.513853
1629.986328	-22.174742
1628.991211	-100.910904
1627.995117	12.709507
1627.000000	-52.373932
1626.003906	19.560850
1625.006836	123.236038
1624.010742	-43.708294
1623.013672	60.342468
1622.016602	-77.216240
1621.019531	42.934052
1620.021484	-65.306091
1619.024414	136.538773
1618.026367	115.292892
1617.028320	-76.411095
1616.029297	-123.544785
1615.031250	21.007944
1614.032227	81.688950
1613.033203	61.163322
1612.034180	-161.137543
1611.035156	-52.929638
1610.035156	-62.606285
1609.035156	-114.111938
1608.035156	17.872335
1607.035156	-15.132796
1606.034180	69.790009
1605.033203	21.218271
1604.032227	22.456602
1603.031250	34.212063
1602.030273	-35.101662
1601.028320	-75.569984
1600.026367	-236.290512
1599.024414	-153.756027
1598.022461	-128.749756
1597.019531	-72.375702
1596.016602	-206.766388
1595.013672	-126.885406
1594.010742	-232.484818
1593.007813	-296.271698
1592.003906	-253.006866
1591.000000	-324.630432
1589.996094	-135.298904
1588.992188	-120.886879
1587.987305	-64.782410
1586.983398	22.540115
1585.978516	141.065506
1584.972656	142.184998
1583.967773	145.843246
1582.961914	105.142708
1581.956055	48.757797
1580.950195	159.006577
1579.944336	196.217453
1578.937500	118.783440
1577.931641	90.741035
1576.924805	122.471649
1575.916992	304.989838
1574.910156	258.425262
1573.902344	255.987198
1572.894531	248.238861
1571.886719	120.805908
1570.878906	185.624100
1569.870117	195.730911
1568.862305	106.990341
1567.853516	259.699280
1566.843750	259.011749
1565.834961	107.614594
1564.825195	124.852547
1563.815430	139.346008
1562.805664	135.526688
1561.795898	56.340027
1560.785156	93.735268
1559.775391	86.882011
1558.764648	53.956364
1557.752930	217.847565
1556.742188	150.903152
1555.730469	148.587173
1554.718750	81.357697
1553.707031	177.118454
1552.695313	179.471054
1551.682617	236.003799
1550.670898	271.636078
1549.658203	25.080086
1548.644531	331.980225
1547.631836	139.466141
1546.618164	187.302490
1545.604492	172.898376
1544.590820	212.587555
1543.577148	102.214630
1542.562500	45.950668
1541.547852	227.131104
1540.533203	7.813709
1539.518555	69.794594
1538.503906	30.898289
1537.488281	-139.777878
1536.472656	-104.177902
1535.457031	-45.571239
1534.441406	203.651154
1533.424805	34.891342
1532.408203	134.093628
1531.391602	75.852623
1530.375000	190.076035
1529.358398	332.393280
1528.340820	119.032135
1527.323242	224.863434
1526.305664	160.545197
1525.287109	199.010849
1524.269531	-2.046461
1523.250977	149.252457
1522.232422	127.957024
1521.213867	42.186993
1520.194336	118.236595
1519.175781	199.208847
1518.156250	223.411163
1517.136719	198.594376
1516.116211	171.024902
1515.096680	89.349472
1514.076172	151.313751
1513.055664	-69.332870
1512.034180	-64.205795
1511.013672	69.049408
1509.992188	-8.321282
1508.970703	-114.055832
1507.949219	-132.731888
1506.927734	-164.398758
1505.905273	-103.953239
1504.882813	-200.044525
1503.860352	-45.161663
1502.837891	-162.065659
1501.815430	-230.427109
1500.791992	-42.869457
1499.768555	-111.572563
1498.745117	-83.148293
1497.720703	-106.089546
1496.697266	-195.695313
1495.672852	-70.565231
1494.648438	31.336206
1493.623047	23.084522
1492.598633	-3.203362
1491.573242	282.160004
1490.547852	45.988674
1489.522461	236.398727
1488.497070	235.022812
1487.470703	432.672211
1486.444336	622.436584
1485.417969	582.257263
1484.391602	521.543030
1483.364258	580.624756
1482.336914	675.260681
1481.309570	603.956848
1480.282227	869.123901
1479.254883	772.064819
1478.226563	715.692078
1477.198242	735.667969
1476.169922	732.589417
1475.141602	999.382874
1474.112305	1146.254150
1473.083008	1152.925903
1472.053711	1210.396240
1471.024414	1461.146729
1469.995117	1469.978516
1468.964844	1552.465698
1467.934570	1746.723145
1466.904297	1978.945190
1465.874023	1969.473022
1464.842773	2084.443848
1463.811523	2130.671143
1462.780273	2374.956787
1461.749023	2238.062744
1460.717773	2431.276367
1459.685547	2530.382568
1458.653320	2530.379639
1457.621094	2570.912354
1456.587891	2588.515625
1455.555664	2796.314697
1454.522461	2727.509277
1453.489258	2757.566650
1452.455078	2752.053467
1451.421875	2959.406006
1450.387695	2900.537598
1449.353516	2963.256104
1448.319336	3167.748291
1447.285156	3103.680908
1446.250000	2796.533936
1445.214844	2924.869385
1444.179688	2848.126465
1443.144531	2515.835693
1442.108398	2573.218994
1441.072266	2607.794189
1440.036133	2652.448242
1439.000000	2654.090332
1437.963867	2205.818604
1436.926758	2121.599365
1435.889648	1964.141968
1434.852539	1859.789307
1433.814453	1533.233887
1432.777344	1370.944336
1431.739258	1183.471802
1430.701172	1147.509521
1429.663086	917.283752
1428.624023	818.333435
1427.584961	757.271057
1426.545898	673.556885
1425.506836	698.302917
1424.467773	697.854553
1423.427734	657.098877
1422.387695	555.921204
1421.347656	500.156525
1420.307617	514.961792
1419.266602	333.393524
1418.226563	368.438507
1417.184570	471.434174
1416.143555	202.045135
1415.102539	312.679382
1414.060547	272.393585
1413.018555	443.399597
1411.976563	234.764771
1410.934570	86.597839
1409.891602	227.528793
1408.848633	82.042679
1407.805664	140.142715
1406.762695	178.190948
1405.718750	168.570953
1404.674805	194.166824
1403.630859	6.495296
1402.586914	12.184454
1401.542969	5.402360
1400.498047	-26.393492
1399.453125	72.297180
1398.408203	188.575455
1397.363281	344.991089
1396.317383	55.350433
1395.271484	234.435532
1394.225586	62.847820
1393.179688	39.180882
1392.132813	-4.425734
1391.086914	252.485123
1390.040039	184.013611
1388.992188	215.746613
1387.945313	182.532669
1386.897461	-128.202377
1385.849609	-76.115593
1384.801758	116.055733
1383.753906	15.806719
1382.705078	-86.801598
1381.657227	-11.857651
1380.608398	-49.251995
1379.558594	-74.041595
1378.509766	-93.704788
1377.459961	-48.350834
1376.410156	-142.663956
1375.360352	-314.171326
1374.309570	10.945533
1373.259766	153.977936
1372.208984	-17.134581
1371.158203	-105.781097
1370.106445	42.514862
1369.055664	151.007416
1368.003906	-12.000321
1366.952148	66.807014
1365.900391	28.658258
1364.847656	107.667992
1363.794922	221.622299
1362.742188	89.266998
1361.689453	101.416206
1360.636719	265.440643
1359.583008	44.006119
1358.529297	203.253357
1357.475586	173.621323
1356.420898	228.635925
1355.367188	256.432373
1354.312500	371.300781
1353.257813	411.734650
1352.203125	310.731323
1351.147461	254.591583
1350.091797	402.163788
1349.036133	539.880798
1347.980469	633.011230
1346.923828	646.847473
1345.868164	998.127502
1344.811523	826.176208
1343.754883	882.516235
1342.697266	1092.636108
1341.640625	1273.069580
1340.583008	1109.181274
1339.524414	1039.619995
1338.466797	1321.886230
1337.409180	1349.147339
1336.350586	1114.138428
1335.291992	1139.225586
1334.232422	1060.512329
1333.173828	972.076782
1332.114258	953.062012
1331.054688	936.662415
1329.995117	1046.484985
1328.934570	1126.730347
1327.875000	1036.572876
1326.814453	1050.348022
1325.753906	1019.788635
1324.692383	1177.051636
1323.630859	1020.821777
1322.570313	1054.861206
1321.507813	1308.650757
1320.446289	1313.261841
1319.383789	1268.660156
1318.322266	1317.927734
1317.259766	1421.543579
1316.196289	1254.066772
1315.133789	1330.792236
1314.070313	1244.974976
1313.006836	1176.562866
1311.943359	1337.368286
1310.878906	1138.695679
1309.814453	1252.901855
1308.750977	1295.798584
1307.685547	1146.840820
1306.621094	1226.881836
1305.555664	1275.026001
1304.490234	1259.322266
1303.424805	1329.795898
1302.359375	1346.271606
1301.292969	1210.473877
1300.226563	1391.819458
1299.160156	1076.957153
1298.093750	1211.803833
1297.026367	1223.920776
1295.958984	1265.598511
1294.891602	1049.641113
1293.824219	1160.255005
1292.756836	709.091187
1291.688477	949.934143
1290.620117	700.303040
1289.551758	987.821350
1288.482422	728.678101
1287.413086	915.773987
1286.343750	850.511658
1285.274414	773.118958
1284.205078	857.491638
1283.134766	897.840637
1282.064453	769.342468
1280.994141	711.963135
1279.923828	892.047546
1278.852539	788.346985
1277.781250	838.863647
1276.709961	1087.510864
1275.637695	940.062317
1274.566406	907.633179
1273.494141	1056.130249
1272.421875	1080.027954
1271.349609	1011.160583
1270.276367	1254.988525
1269.203125	1261.937378
1268.129883	1124.921143
1267.056641	1195.474121
1265.982422	1122.096191
1264.909180	1139.066162
1263.834961	1212.182495
1262.759766	1082.934570
1261.685547	1114.692993
1260.610352	1239.107666
1259.535156	1263.607666
1258.459961	1307.632446
1257.383789	1378.477783
1256.308594	1429.849854
1255.232422	1193.953735
1254.155273	1208.915527
1253.079102	1340.717407
1252.001953	1170.801025
1250.924805	1190.726807
1249.847656	1363.889282
1248.770508	1315.743408
1247.692383	1233.614746
1246.614258	1326.534180
1245.536133	1171.592651
1244.458008	1218.372070
1243.378906	1131.571045
1242.299805	1156.522217
1241.220703	1132.924805
1240.141602	1002.556152
1239.061523	1044.548584
1237.981445	1161.738403
1236.901367	1130.927612
1235.821289	1109.834717
1234.740234	1057.239746
1233.659180	1021.637207
1232.578125	906.078003
1231.497070	863.253479
1230.415039	929.450378
1229.333984	893.894287
1228.251953	814.765991
1227.168945	781.659241
1226.086914	617.863220
1225.003906	681.574280
1223.920898	573.486389
1222.837891	687.935547
1221.753906	495.229004
1220.669922	498.403534
1219.585938	368.621399
1218.501953	241.288513
1217.416992	386.982086
1216.333008	428.720673
1215.248047	311.036316
1214.162109	212.688980
1213.077148	452.271149
1211.991211	370.760101
1210.905273	540.164185
1209.819336	543.017822
1208.732422	427.665192
1207.646484	497.969727
1206.559570	606.769775
1205.471680	498.581177
1204.384766	445.809662
1203.296875	243.663055
1202.208984	135.483093
1201.121094	77.863503
1200.032227	-15.890358
1198.944336	75.660522
1197.855469	171.928619
1196.765625	-66.290260
1195.676758	10.609263
1194.586914	0.849979
1193.497070	3.054024
1192.407227	101.334328
1191.316406	31.299231
1190.226563	-127.662018
1189.135742	-75.250404
1188.044922	51.511593
1186.953125	-179.574966
1185.861328	-225.806839
1184.769531	-240.893143
1183.677734	36.658627
1182.585938	18.973837
1181.493164	-65.925461
1180.400391	-66.947838
1179.307617	78.174232
1178.213867	251.910919
1177.120117	190.682556
1176.026367	105.446182
1174.932617	75.249268
1173.838867	186.251068
1172.744141	282.756989
1171.649414	218.783554
1170.554688	169.109756
1169.458984	-24.161800
1168.364258	-6.964734
1167.268555	2.963079
1166.171875	86.906380
1165.076172	82.289993
1163.979492	113.428413
1162.882813	15.456196
1161.786133	249.432846
1160.688477	330.383942
1159.590820	399.269531
1158.493164	343.914429
1157.395508	238.378189
1156.297852	330.814758
1155.199219	258.533142
1154.100586	276.807434
1153.000977	261.598419
1151.902344	100.901138
1150.802734	161.805801
1149.703125	129.667587
1148.603516	85.537094
1147.502930	10.369446
1146.402344	-107.718132
1145.301758	-59.222301
1144.201172	51.030731
1143.099609	-155.314178
1141.999023	-26.253366
1140.896484	31.299913
1139.794922	-118.127655
1138.692383	-184.386780
1137.590820	93.899071
1136.487305	41.681496
1135.384766	226.947296
1134.281250	300.404297
1133.178711	316.747253
1132.074219	299.745178
1130.970703	524.743469
1129.866211	656.998718
1128.761719	741.653015
1127.657227	688.609985
1126.552734	718.489380
1125.447266	703.213989
1124.341797	763.696838
1123.236328	537.334961
1122.130859	543.152344
1121.024414	409.127319
1119.917969	374.527893
1118.811523	472.429871
1117.704102	480.249969
1116.596680	265.536652
1115.489258	427.000732
1114.381836	540.996460
1113.274414	406.553101
1112.166016	463.581116
1111.057617	442.495850
1109.949219	459.144867
1108.839844	504.048035
1107.730469	780.331787
1106.621094	711.621277
1105.511719	727.857910
1104.401367	826.615967
1103.291016	894.571289
1102.180664	877.479919
1101.070313	914.571350
1099.958984	944.489319
1098.847656	1063.913696
1097.736328	989.916992
1096.625000	988.939087
1095.512695	917.199402
1094.400391	1163.429199
1093.288086	964.369934
1092.174805	930.144470
1091.062500	954.724182
1089.949219	983.928406
1088.835938	775.411560
1087.721680	851.558105
1086.607422	922.906372
1085.493164	902.461731
1084.378906	1030.065552
1083.263672	830.868713
1082.149414	796.191284
1081.034180	947.051208
1079.917969	724.358154
1078.802734	863.323120
1077.686523	743.942444
1076.570313	671.509949
1075.453125	615.482971
1074.336914	615.745789
1073.219727	578.434143
1072.101563	684.127747
1070.984375	578.754028
1069.866211	473.386078
1068.748047	510.966583
1067.629883	618.775635
1066.511719	487.606110
1065.392578	745.164246
1064.273438	471.158508
1063.154297	452.368103
1062.034180	576.293213
1060.914063	454.497955
1059.793945	594.694092
1058.673828	456.542725
1057.552734	309.081207
1056.431641	297.233978
1055.310547	378.847717
1054.189453	343.603088
1053.067383	226.611618
1051.945313	319.826202
1050.823242	354.628662
1049.701172	104.659645
1048.578125	307.494629
1047.455078	363.261292
1046.332031	237.075928
1045.208008	136.597977
1044.083984	127.094803
1042.959961	332.038147
1041.835938	343.485657
1040.710938	259.415253
1039.585938	-111.090324
1038.460938	103.080330
1037.335938	51.768066
1036.209961	149.456741
1035.083984	237.814026
1033.958008	347.093842
1032.832031	335.400757
1031.705078	470.236298
1030.578125	481.821686
1029.451172	321.435333
1028.323242	63.552464
1027.195313	-43.163376
1026.067383	70.865967
1024.939453	-91.453239
1023.810547	-267.590942
1022.682617	-58.295685
1021.552734	-157.695923
1020.423828	-101.553848
1019.293945	-281.979065
1018.164063	-142.255692
1017.034180	-190.331970
1015.904297	-25.086889
1014.773438	-151.846512
1013.642578	6.474960
1012.511719	201.846176
1011.379883	137.826950
1010.248047	349.407166
1009.116211	299.406006
1007.984375	591.980591
1006.851563	694.775879
1005.718750	1438.297974
1004.585938	2287.920898
1003.452148	2785.809082
1002.319336	2356.684326
1001.185547	1826.158813
1000.050781	1159.650024
998.916992	378.052460
997.782227	317.380493
996.647461	254.515594
995.512695	97.135178
994.376953	175.291061
993.241211	64.323372
992.105469	89.588135
990.969727	294.803650
989.833008	115.006409
988.696289	145.139587
987.559570	-25.121525
986.421875	39.787056
985.284180	-49.552135
984.146484	-99.597702
983.008789	-158.721359
981.870117	10.152862
980.731445	6.472267
979.592773	42.013485
978.454102	-7.451759
977.314453	81.187950
976.174805	114.725105
975.035156	106.990906
973.894531	186.694641
972.754883	121.747269
971.613281	171.785446
970.472656	107.110085
969.331055	125.229889
968.190430	244.457184
967.047852	212.297943
965.906250	70.162018
964.763672	189.686768
963.621094	164.819427
962.478516	362.466034
961.334961	223.223434
960.192383	356.860168
959.048828	463.072174
957.904297	232.676758
956.759766	272.722870
955.616211	280.832153
954.470703	124.277519
953.326172	247.094681
952.180664	308.218933
951.035156	348.865417
949.889648	179.258118
948.743164	240.759399
947.596680	242.943283
946.450195	144.722137
945.303711	295.689941
944.156250	385.057922
943.008789	147.995239
941.861328	317.530304
940.713867	391.264740
939.565430	428.593689
938.416992	292.668121
937.267578	385.016174
936.119141	468.337250
934.969727	401.301086
933.820313	478.016907
932.669922	295.079620
931.520508	205.763702
930.370117	71.079468
929.218750	253.092346
928.068359	157.431488
926.916992	303.197601
925.765625	150.961777
924.613281	8.034251
923.461914	51.796989
922.309570	177.530182
921.156250	3.279447
920.003906	-41.215656
918.850586	-71.922424
917.697266	-41.148785
916.543945	14.723606
915.389648	-208.569641
914.235352	72.308609
913.081055	-5.388663
911.926758	-51.155567
910.771484	-89.964218
909.616211	-264.698792
908.460938	-167.147461
907.304688	-94.448158
906.148438	-51.120262
904.992188	-30.346586
903.835938	-120.453545
902.678711	-137.924515
901.521484	-168.853638
900.364258	-104.579178
899.206055	-160.153641
898.047852	-82.099335
896.889648	41.270798
895.731445	-84.058388
894.572266	57.570786
893.413086	106.570068
892.253906	135.316803
891.094727	170.934387
889.934570	-46.332363
888.774414	-78.218674
887.613281	-15.160291
886.453125	-15.235073
885.291992	36.696960
884.130859	86.446014
882.968750	-84.770134
881.807617	-30.315258
880.645508	28.720676
879.482422	252.363342
878.320313	295.711334
877.157227	285.061768
875.994141	222.698700
874.830078	68.131279
873.666016	80.312317
872.501953	101.569878
871.337891	-3.116670
870.173828	153.283813
869.008789	217.475937
867.843750	72.587898
866.677734	159.395676
865.512695	79.905403
864.346680	121.862587
863.179688	255.976135
862.013672	15.005719
860.846680	198.599442
859.679688	471.958252
858.511719	354.731415
857.344727	390.185028
856.176758	470.543640
855.008789	481.386902
853.839844	644.749878
852.670898	505.448547
851.501953	491.759766
850.333008	552.056335
849.163086	574.286438
847.993164	421.853760
846.823242	238.177811
845.652344	23.287018
844.482422	45.744579
843.311523	-101.823441
842.139648	-7.703986
840.968750	86.384300
839.796875	41.830273
838.624023	26.379713
837.452148	75.751892
836.279297	22.342102
835.106445	107.459030
833.933594	49.617008
832.759766	121.310425
831.585938	114.845070
830.412109	110.615166
829.238281	240.251312
828.063477	180.230362
826.888672	254.032944
825.712891	220.783401
824.538086	187.530258
823.362305	261.253845
822.186523	310.419312
821.009766	174.677338
819.833008	-16.691906
818.656250	-5.394589
817.479492	41.487186
816.301758	115.031380
815.124023	-58.435295
813.946289	-33.892811
812.768555	-42.748840
811.589844	37.300652
810.411133	-104.989174
809.232422	-51.701679
808.052734	-27.351675
806.873047	-85.234100
805.693359	-94.279373
804.512695	-34.536991
803.332031	-103.599998
802.151367	-214.838638
800.970703	-197.402924
799.789063	-171.148468
798.608398	-136.095093
797.425781	-211.943008
796.244141	-86.128555
795.061523	-162.063766
793.878906	-242.451340
792.696289	7.141563
791.512695	63.922756
790.329102	43.134647
789.145508	48.852329
787.960938	47.871471
786.777344	128.669907
785.591797	240.339767
784.407227	174.995117
783.221680	198.042740
782.037109	397.811218
780.850586	288.090973
779.665039	235.781647
778.478516	351.278046
777.291992	144.284744
776.105469	233.115738
774.917969	116.594025
773.730469	37.563698
772.542969	7.026925
771.354492	126.402390
770.166016	111.152252
768.977539	73.792030
767.789063	-80.425369
766.599609	-42.952839
765.410156	16.455963
764.220703	115.403252
763.030273	203.227158
761.840820	409.796021
760.650391	292.699066
759.458984	168.988739
758.267578	548.983948
757.076172	444.919556
755.884766	435.373383
754.693359	238.923721
753.500977	194.133820
752.308594	311.877869
751.115234	319.675690
749.922852	259.321320
748.729492	297.730530
747.535156	294.355835
746.341797	240.441528
745.147461	302.772369
743.953125	332.109589
742.757813	115.770454
741.563477	-30.373684
740.368164	128.167328
739.171875	207.691681
737.976563	-61.225166
736.780273	64.193916
735.583984	112.857903
734.386719	89.204666
733.189453	196.840652
731.992188	133.693405
730.794922	352.751038
729.596680	285.136536
728.399414	320.284790
727.200195	340.079559
726.001953	464.736694
724.802734	431.969482
723.603516	416.660889
722.404297	366.380829
721.204102	488.605347
720.003906	433.910919
718.803711	379.216156
717.603516	451.085205
716.402344	505.449707
715.201172	481.250519
713.999023	278.241516
712.797852	138.531387
711.595703	256.063629
710.393555	85.896912
709.190430	-55.874172
707.987305	33.284153
706.784180	72.313980
705.581055	78.668640
704.376953	2.316681
703.172852	-39.181339
701.968750	97.732307
700.763672	106.268761
699.559570	134.376511
698.353516	-46.210152
697.148438	-63.696812
695.942383	-148.518356
694.736328	-163.767410
693.530273	83.808670
692.324219	-135.562927
691.117188	-146.402435
689.910156	-126.829727
688.702148	-87.710884
687.494141	-78.956528
686.286133	-102.713509
685.078125	-74.391960
683.870117	-37.385078
682.661133	-30.706423
681.452148	-28.335711
680.242188	15.227404
679.032227	-36.496670
677.822266	-29.703146
676.612305	-7.729511
675.401367	-18.197117
674.191406	-91.385727
672.979492	-75.808617
671.768555	30.623558
670.556641	117.575325
669.344727	271.528198
668.132813	92.592361
666.919922	170.899887
665.707031	11.557904
664.494141	79.086441
663.281250	161.712769
662.067383	-29.851126
660.853516	-63.762554
659.639648	-104.126770
658.424805	23.800930
657.209961	-107.150543
655.995117	61.675682
654.779297	19.145205
653.563477	-79.422508
652.347656	-111.171608
651.131836	3.555080
649.915039	100.963158
648.698242	-68.729698
647.481445	131.885239
646.264648	102.047714
645.046875	274.427032
643.829102	190.639847
642.610352	397.164764
641.392578	126.117889
640.173828	119.516769
638.955078	102.048340
637.735352	-119.685608
636.515625	-176.043671
635.295898	23.055834
634.076172	-102.364227
632.855469	51.175556
631.634766	-126.104141
630.414063	18.354496
629.192383	102.435791
627.971680	-94.763847
626.749023	-0.511102
625.527344	104.117180
624.304688	131.216278
623.082031	117.245659
621.859375	92.205544
620.636719	118.196304
619.413086	77.378250
618.189453	-92.316238
616.964844	84.358276
615.741211	33.623600
614.516602	-0.493566
613.291016	-43.704014
612.066406	-194.398560
610.840820	-46.316769
609.615234	24.099600
608.388672	19.001770
607.163086	8.920515
605.936523	64.303917
604.708984	-201.476059
