# Supplementary material for: Raman spectroscopy accurately differentiates mucosal healing from non-healing and biochemical changes following biological therapy in inflammatory bowel disease
Source: PLoS One. 2021 Jun 2;16(6):e0252210. doi: 10.1371/journal.pone.0252210 (PMC8172032; doi:10.1371/journal.pone.0252210)
Supplement: S8 Dataset — (ZIP) [file pone.0252210.s010.zip › Pre biologic CD/OC004-1 pre-treatment_BL sub CR removed_67__X_-20743.8__Y_2020.08__Z_-580.182__Time_759.txt]

1714.767578	145.693756
1713.791016	89.427048
1712.814453	-45.312462
1711.837891	3.526744
1710.860352	53.447742
1709.882813	-50.975471
1708.905273	-44.355419
1707.926758	67.812500
1706.949219	-108.210762
1705.970703	-44.782848
1704.992188	-197.181091
1704.013672	-94.170181
1703.034180	71.340096
1702.054688	-40.454193
1701.075195	-108.391861
1700.095703	11.895370
1699.116211	-169.021027
1698.135742	49.361618
1697.155273	183.076279
1696.174805	23.758053
1695.194336	-3.673740
1694.212891	154.056107
1693.231445	128.372437
1692.250000	106.248482
1691.268555	55.639965
1690.287109	107.297600
1689.304688	77.042282
1688.322266	218.313278
1687.339844	349.663300
1686.356445	255.123856
1685.374023	465.271545
1684.390625	460.228912
1683.407227	376.019440
1682.423828	569.586792
1681.439453	550.741150
1680.455078	596.510742
1679.470703	624.326782
1678.486328	522.422485
1677.501953	825.630676
1676.516602	740.997681
1675.531250	851.177612
1674.545898	975.235107
1673.560547	1102.514038
1672.574219	964.576355
1671.588867	1143.483398
1670.602539	1081.150635
1669.615234	1383.238525
1668.628906	1332.626465
1667.641602	1351.587158
1666.654297	1461.306030
1665.666992	1507.815552
1664.679688	1639.700806
1663.691406	1533.314575
1662.703125	1581.253906
1661.714844	1868.235229
1660.726563	1927.612305
1659.738281	1960.913574
1658.749023	1909.852905
1657.759766	1790.375122
1656.770508	1965.301636
1655.781250	1709.013428
1654.791016	1588.216064
1653.800781	1676.913330
1652.810547	1660.112915
1651.820313	1514.067261
1650.829102	1389.586182
1649.838867	1336.892578
1648.847656	1194.668701
1647.856445	1071.325928
1646.864258	911.349976
1645.873047	820.429321
1644.880859	758.884644
1643.888672	576.182678
1642.895508	414.945038
1641.903320	504.775665
1640.910156	367.880646
1639.916992	318.346161
1638.923828	356.103088
1637.930664	251.665512
1636.936523	297.760773
1635.942383	83.090797
1634.948242	55.812531
1633.954102	-37.136627
1632.958984	-37.674568
1631.964844	125.235992
1630.969727	72.330940
1629.973633	-175.194565
1628.978516	-56.648537
1627.982422	-106.416893
1626.987305	30.738928
1625.991211	-63.492001
1624.994141	-41.871052
1623.998047	-127.942238
1623.000977	104.150536
1622.003906	154.916275
1621.006836	90.144539
1620.008789	-45.441833
1619.011719	165.736908
1618.013672	4.066583
1617.015625	181.134506
1616.016602	-53.846512
1615.018555	146.858551
1614.019531	163.888367
1613.020508	78.656670
1612.021484	-87.798866
1611.022461	241.292007
1610.022461	-27.315077
1609.022461	147.034210
1608.022461	363.220795
1607.022461	60.707745
1606.021484	135.394684
1605.020508	86.982292
1604.019531	360.516022
1603.018555	275.385162
1602.017578	114.383469
1601.015625	92.048645
1600.013672	-50.619137
1599.011719	-86.075806
1598.009766	-19.620953
1597.006836	17.998219
1596.003906	-69.883514
1595.000977	-76.810524
1593.998047	-109.924736
1592.995117	-169.211700
1591.991211	-173.729980
1590.987305	-303.614655
1589.983398	-99.510117
1588.979492	20.927572
1587.974609	-25.720427
1586.969727	29.259220
1585.964844	183.188309
1584.959961	71.060646
1583.955078	151.727524
1582.949219	-114.296318
1581.943359	80.768875
1580.937500	22.999319
1579.931641	116.158829
1578.924805	266.427094
1577.917969	72.937256
1576.911133	202.075470
1575.904297	260.782715
1574.897461	168.465805
1573.889648	276.292603
1572.881836	74.536949
1571.874023	197.652863
1570.866211	76.281944
1569.857422	79.533226
1568.848633	-88.813652
1567.839844	70.006226
1566.831055	7.895555
1565.822266	129.978806
1564.812500	-111.515175
1563.802734	225.608459
1562.792969	131.764465
1561.783203	237.526855
1560.772461	138.214035
1559.761719	103.600899
1558.750977	86.986290
1557.740234	179.062714
1556.729492	107.701462
1555.717773	349.649292
1554.706055	334.927307
1553.694336	118.075981
1552.682617	286.881958
1551.669922	129.326019
1550.657227	217.500519
1549.644531	240.789963
1548.631836	160.439270
1547.619141	281.664154
1546.605469	164.800369
1545.591797	-65.917900
1544.578125	183.983032
1543.564453	175.228897
1542.549805	-92.020668
1541.535156	-263.765991
1540.520508	21.432749
1539.505859	-8.612576
1538.490234	20.544416
1537.475586	-64.013153
1536.459961	29.306181
1535.444336	101.783684
1534.427734	78.640724
1533.412109	-21.998056
1532.395508	127.271255
1531.378906	150.031555
1530.362305	5.139209
1529.344727	285.186157
1528.328125	206.966858
1527.310547	66.811653
1526.292969	214.889420
1525.274414	-41.357689
1524.256836	150.109299
1523.238281	68.617790
1522.219727	172.202698
1521.200195	226.718826
1520.181641	353.058075
1519.162109	152.722687
1518.142578	188.762909
1517.123047	175.817947
1516.103516	-53.055962
1515.083008	139.220016
1514.062500	113.005493
1513.041992	120.033546
1512.021484	116.650604
1511.000977	-35.708042
1509.979492	-154.798981
1508.958008	-107.247093
1507.936523	32.471870
1506.914063	-94.665535
1505.892578	-291.080597
1504.870117	-139.004745
1503.847656	-120.362885
1502.825195	31.357679
1501.801758	-101.418716
1500.778320	85.822922
1499.754883	-285.241547
1498.731445	-213.460678
1497.708008	1.478211
1496.683594	-95.935547
1495.659180	67.488495
1494.634766	33.813046
1493.610352	20.499245
1492.585938	242.263153
1491.560547	295.135742
1490.535156	120.471115
1489.509766	196.136780
1488.483398	100.533600
1487.458008	285.781555
1486.431641	269.155670
1485.405273	221.815262
1484.377930	330.060394
1483.351563	427.980499
1482.324219	533.412476
1481.296875	738.180115
1480.269531	363.986023
1479.241211	571.079041
1478.213867	686.271118
1477.185547	742.719788
1476.157227	957.023621
1475.127930	906.262451
1474.099609	883.481995
1473.070313	1023.573792
1472.041016	1232.269531
1471.011719	1473.900635
1469.981445	1577.964722
1468.952148	1356.341919
1467.921875	1605.243774
1466.891602	1696.343384
1465.860352	1746.668579
1464.830078	2140.056885
1463.798828	2050.420410
1462.767578	2240.237549
1461.735352	2462.940918
1460.704102	2314.771973
1459.671875	2407.812988
1458.639648	2219.027100
1457.607422	2629.213623
1456.575195	2595.179199
1455.541992	2611.855713
1454.508789	2689.370850
1453.475586	2503.128418
1452.442383	2821.431396
1451.408203	2655.470215
1450.375000	2808.867920
1449.340820	2835.501465
1448.305664	2945.688232
1447.271484	2848.181396
1446.236328	2958.309814
1445.202148	2698.835938
1444.166016	2619.127930
1443.130859	2845.628174
1442.095703	2819.070557
1441.059570	2587.657227
1440.023438	2576.341064
1438.986328	2623.172607
1437.950195	2523.418213
1436.913086	2345.371826
1435.875977	2089.100830
1434.838867	1956.729736
1433.801758	1685.543701
1432.763672	1497.803467
1431.725586	1411.141113
1430.687500	1195.836182
1429.649414	1053.826050
1428.611328	702.530762
1427.572266	732.245300
1426.533203	698.946289
1425.494141	585.027161
1424.454102	536.716614
1423.415039	233.969437
1422.375000	415.111023
1421.334961	379.598206
1420.293945	424.722137
1419.253906	447.232086
1418.212891	258.320953
1417.171875	323.733368
1416.130859	218.074509
1415.088867	298.662201
1414.046875	223.338364
1413.004883	198.400604
1411.962891	55.376881
1410.920898	153.773697
1409.877930	136.585770
1408.834961	79.274765
1407.791992	69.782623
1406.749023	-170.676254
1405.706055	113.797043
1404.662109	46.772686
1403.618164	70.203056
1402.574219	81.154968
1401.529297	11.890141
1400.484375	-87.362007
1399.440430	49.234993
1398.394531	22.872223
1397.349609	229.722458
1396.303711	70.686165
1395.258789	162.359253
1394.212891	23.620028
1393.166016	188.041168
1392.120117	32.008011
1391.073242	23.813370
1390.026367	-74.383820
1388.979492	25.228001
1387.931641	202.431854
1386.884766	259.612976
1385.836914	104.304222
1384.789063	146.663925
1383.740234	49.120865
1382.692383	-5.788257
1381.643555	21.864603
1380.594727	-50.309612
1379.544922	-254.721664
1378.496094	-231.720551
1377.446289	31.006243
1376.396484	-128.056824
1375.346680	-97.309517
1374.296875	5.875725
1373.246094	-85.430969
1372.195313	-114.250549
1371.144531	31.563963
1370.092773	-4.540102
1369.041992	-72.905083
1367.990234	75.614204
1366.938477	47.325222
1365.886719	51.533012
1364.833984	240.089584
1363.781250	75.193604
1362.728516	181.756454
1361.675781	186.367264
1360.623047	108.994026
1359.569336	113.834831
1358.515625	223.223389
1357.461914	205.888351
1356.408203	399.945038
1355.353516	365.401489
1354.298828	296.203094
1353.244141	341.409485
1352.189453	364.359497
1351.133789	273.193298
1350.078125	400.625305
1349.022461	418.917175
1347.966797	588.671265
1346.911133	594.738098
1345.854492	744.759094
1344.797852	520.400208
1343.741211	687.952271
1342.683594	1078.610718
1341.626953	966.176208
1340.569336	943.086975
1339.511719	944.889038
1338.453125	860.120117
1337.395508	1028.049561
1336.336914	1072.241455
1335.278320	1020.007690
1334.218750	1138.626587
1333.160156	1000.040588
1332.100586	970.439148
1331.041016	896.452393
1329.981445	624.833557
1328.920898	941.680603
1327.861328	1112.710083
1326.800781	720.482727
1325.740234	978.144470
1324.678711	981.438965
1323.618164	1029.284058
1322.556641	1116.703125
1321.495117	1036.372803
1320.432617	1183.169922
1319.371094	1315.210693
1318.308594	1178.469238
1317.246094	1525.169800
1316.182617	1292.496948
1315.120117	1271.989746
1314.056641	1153.020874
1312.993164	1130.281372
1311.929688	1124.889526
1310.865234	1060.492554
1309.801758	907.592163
1308.737305	1207.753052
1307.671875	1261.782104
1306.607422	1212.549683
1305.541992	1340.533203
1304.476563	1345.588013
1303.411133	1205.662231
1302.345703	1545.240112
1301.279297	1351.435303
1300.212891	1261.002075
1299.146484	1310.720703
1298.080078	1240.153320
1297.012695	1233.540771
1295.945313	1101.808105
1294.877930	1090.482300
1293.810547	1263.286621
1292.743164	969.948608
1291.674805	1049.646606
1290.606445	798.322754
1289.537109	1025.279785
1288.468750	948.259033
1287.399414	996.327209
1286.330078	970.940735
1285.260742	992.178284
1284.191406	810.197815
1283.121094	736.100037
1282.050781	833.463196
1280.980469	884.345459
1279.909180	981.758972
1278.838867	976.443970
1277.767578	941.838135
1276.696289	946.433472
1275.624023	970.639648
1274.552734	1009.560730
1273.480469	1251.348633
1272.408203	1077.737427
1271.335938	1214.474487
1270.262695	965.341858
1269.189453	1265.730591
1268.116211	1175.463257
1267.042969	1187.784668
1265.968750	1024.463135
1264.894531	1071.051636
1263.820313	1093.272339
1262.746094	1115.524902
1261.671875	1035.415405
1260.596680	996.812134
1259.521484	1187.320435
1258.446289	763.845032
1257.370117	1078.608887
1256.293945	1083.998291
1255.218750	865.430969
1254.141602	1029.139282
1253.065430	1073.560669
1251.988281	981.736389
1250.911133	1048.089844
1249.833984	987.973999
1248.756836	1124.852173
1247.678711	1067.218140
1246.600586	975.603455
1245.522461	1054.132568
1244.444336	991.743652
1243.365234	922.109924
1242.286133	935.078552
1241.207031	977.185120
1240.127930	868.799255
1239.047852	925.478149
1237.967773	635.211548
1236.887695	611.885559
1235.807617	692.849365
1234.726563	970.158325
1233.645508	859.519775
1232.564453	751.352295
1231.483398	820.098633
1230.401367	1085.016479
1229.319336	703.200745
1228.237305	759.789795
1227.155273	741.305664
1226.072266	686.516602
1224.990234	759.982483
1223.907227	654.390625
1222.823242	737.478882
1221.740234	552.116882
1220.656250	209.684280
1219.572266	442.617096
1218.488281	728.589844
1217.403320	565.063110
1216.318359	597.228882
1215.233398	491.715851
1214.148438	311.382996
1213.063477	374.891235
1211.977539	419.038025
1210.891602	600.659058
1209.805664	502.364502
1208.718750	621.124634
1207.631836	780.787964
1206.544922	660.729370
1205.458008	492.492493
1204.371094	488.135834
1203.283203	548.782898
1202.195313	320.364532
1201.107422	178.691086
1200.018555	232.028656
1198.929688	78.322807
1197.840820	232.636948
1196.751953	47.641899
1195.663086	-192.633072
1194.573242	-40.899525
1193.483398	-84.006561
1192.393555	14.664967
1191.302734	-59.771370
1190.211914	-30.917431
1189.121094	-40.557331
1188.030273	-91.066963
1186.939453	-141.605408
1185.847656	-100.965469
1184.755859	102.786461
1183.664063	-5.504736
1182.571289	30.116098
1181.479492	-30.258883
1180.386719	206.636887
1179.292969	-19.265818
1178.200195	59.234863
1177.106445	-32.476559
1176.012695	244.693237
1174.918945	430.670349
1173.824219	87.345268
1172.730469	340.179260
1171.635742	272.132568
1170.540039	127.482841
1169.445313	114.409470
1168.349609	-1.567944
1167.253906	54.604465
1166.158203	3.108842
1165.061523	-132.084534
1163.965820	-16.380516
1162.869141	8.420691
1161.771484	111.959152
1160.674805	-37.733051
1159.577148	356.893219
1158.479492	362.217651
1157.381836	164.635437
1156.283203	317.777771
1155.184570	241.798950
1154.085938	268.326721
1152.987305	285.234863
1151.887695	368.803833
1150.789063	244.939987
1149.689453	32.904514
1148.588867	90.054535
1147.489258	-17.208010
1146.388672	-26.880045
1145.288086	1.467948
1144.186523	-51.187592
1143.085938	-118.161919
1141.984375	93.133583
1140.882813	104.491081
1139.781250	65.840340
1138.678711	53.280666
1137.576172	83.434555
1136.473633	189.537506
1135.371094	278.892456
1134.267578	154.381729
1133.164063	331.412354
1132.060547	403.840088
1130.957031	592.460999
1129.852539	688.379150
1128.748047	689.292725
1127.643555	701.994141
1126.538086	965.966125
1125.433594	703.461121
1124.328125	789.413879
1123.221680	460.571747
1122.116211	489.546936
1121.009766	556.332581
1119.903320	490.412781
1118.796875	566.503967
1117.690430	412.903473
1116.583008	396.551788
1115.475586	266.582794
1114.368164	545.804688
1113.259766	455.927399
1112.151367	505.517639
1111.042969	313.926666
1109.934570	526.458862
1108.825195	478.940308
1107.716797	771.526794
1106.606445	532.563843
1105.497070	560.448792
1104.387695	701.564209
1103.277344	644.318970
1102.166992	719.168213
1101.055664	770.333130
1099.945313	738.884583
1098.833984	1028.045410
1097.721680	1012.933777
1096.610352	766.828674
1095.498047	860.062256
1094.385742	581.017761
1093.273438	890.816345
1092.161133	776.610474
1091.047852	1022.562561
1089.934570	870.624573
1088.821289	862.236938
1087.707031	872.621765
1086.593750	699.521912
1085.479492	881.497559
1084.364258	748.342590
1083.250000	706.873535
1082.134766	576.089722
1081.019531	863.473755
1079.903320	619.902832
1078.788086	914.117432
1077.671875	698.746765
1076.555664	612.526428
1075.439453	439.496826
1074.322266	611.355408
1073.205078	405.504974
1072.087891	835.165649
1070.969727	472.232086
1069.852539	484.444305
1068.734375	454.443939
1067.615234	445.511688
1066.497070	532.597534
1065.377930	572.785583
1064.258789	641.029480
1063.139648	566.454834
1062.019531	599.531494
1060.900391	524.973389
1059.779297	665.600586
1058.659180	506.851776
1057.538086	292.053192
1056.417969	283.032074
1055.295898	446.913147
1054.174805	496.247559
1053.052734	382.054840
1051.930664	337.966736
1050.808594	256.545349
1049.686523	392.228729
1048.563477	289.829712
1047.440430	348.456573
1046.317383	444.381439
1045.193359	213.801941
1044.069336	298.067566
1042.945313	435.914276
1041.821289	489.821198
1040.696289	177.946075
1039.572266	304.122833
1038.447266	253.275665
1037.321289	309.557587
1036.195313	337.902985
1035.070313	396.516632
1033.943359	255.037750
1032.817383	418.353790
1031.690430	509.527924
1030.563477	382.153564
1029.436523	210.706940
1028.308594	-4.786728
1027.181641	35.418068
1026.052734	126.725800
1024.924805	-158.154419
1023.796875	46.998943
1022.667969	-17.154003
1021.538086	-269.205261
1020.409180	-38.527943
1019.279297	-16.669466
1018.149414	-94.487000
1017.019531	-26.161564
1015.889648	9.733233
1014.758789	-223.149017
1013.627930	81.620453
1012.497070	203.321533
1011.365234	503.325714
1010.233398	342.534302
1009.101563	394.822784
1007.969727	627.646912
1006.836914	684.591125
1005.704102	1234.242188
1004.571289	1788.327881
1003.438477	2425.453613
1002.304688	2172.467285
1001.170898	1778.709717
1000.037109	1158.799194
998.902344	564.654785
997.767578	490.437592
996.632813	194.699951
995.498047	-3.879019
994.362305	319.228271
993.226563	-38.316315
992.090820	127.971039
990.955078	296.571167
989.818359	183.910370
988.681641	145.147217
987.544922	138.751770
986.407227	21.862410
985.269531	100.900139
984.131836	-18.042955
982.994141	-26.329895
981.855469	-110.475349
980.716797	-54.115368
979.578125	190.967056
978.439453	-37.778660
977.299805	46.415306
976.160156	98.486702
975.020508	63.296013
973.879883	67.288033
972.739258	282.740997
971.598633	93.959663
970.458008	304.928436
969.316406	486.060181
968.175781	-87.905273
967.033203	304.562866
965.891602	210.605606
964.749023	291.115448
963.606445	218.067917
962.463867	321.694305
961.320313	342.873871
960.177734	348.124146
959.033203	115.229828
957.889648	155.120605
956.745117	117.256653
955.600586	276.410461
954.456055	241.066071
953.311523	171.537598
952.166016	214.259567
951.020508	21.508810
949.875000	263.428436
948.728516	66.432709
947.582031	233.054871
946.435547	221.494614
945.289063	36.448624
944.141602	41.180126
942.994141	-54.430538
941.846680	165.163834
940.698242	348.266724
939.550781	180.019241
938.402344	472.789795
937.252930	521.517395
936.104492	321.813995
934.955078	265.951050
933.805664	358.385803
932.655273	396.223083
931.504883	358.998077
930.354492	221.712723
929.204102	77.792793
928.052734	416.669556
926.902344	339.034027
925.750977	175.103409
924.598633	100.099525
923.446289	136.701065
922.294922	127.939728
921.141602	-76.177078
919.989258	-182.344849
918.835938	-97.473190
917.682617	30.648064
916.529297	-115.957092
915.375000	-210.139725
914.220703	-79.421555
913.066406	-34.875389
911.911133	125.494614
910.756836	-2.168105
909.601563	196.926559
908.445313	214.672791
907.290039	-48.543549
906.133789	26.159967
904.977539	105.484085
903.820313	-55.207687
902.664063	-231.555878
901.506836	-108.835556
900.348633	-17.738760
899.191406	-207.180176
898.033203	182.786331
896.875000	47.917164
895.716797	-118.430367
894.557617	-139.882462
893.398438	-79.835487
892.239258	11.934965
891.079102	189.632935
889.919922	48.874081
888.759766	256.060883
887.598633	205.889572
886.438477	-4.408643
885.277344	110.454887
884.115234	234.399902
882.954102	189.221436
881.791992	83.288628
880.629883	171.392197
879.467773	117.556946
878.304688	413.129089
877.141602	303.144043
875.978516	272.138275
874.815430	277.270203
873.651367	109.150864
872.487305	1.972491
871.323242	11.945190
870.158203	-13.988830
868.993164	158.100616
867.828125	253.739944
866.663086	297.710419
865.497070	281.063782
864.331055	134.176056
863.165039	146.934906
861.998047	85.652870
860.832031	399.449646
859.664063	477.467377
858.497070	508.379944
857.329102	391.259064
856.161133	700.482117
854.993164	529.670837
853.825195	406.087708
852.656250	466.444855
851.487305	318.401550
850.317383	620.855591
849.148438	546.872620
847.978516	177.356857
846.808594	336.476196
845.637695	385.882294
844.466797	312.218445
843.295898	1.459670
842.125000	80.106438
840.953125	301.886627
839.781250	223.988235
838.609375	248.980942
837.437500	162.247940
836.264648	290.075714
835.091797	422.332703
833.917969	331.231232
832.745117	244.647446
831.571289	524.197937
830.397461	332.753967
829.222656	328.826630
828.047852	423.052765
826.873047	307.612305
825.698242	279.178253
824.522461	195.036102
823.346680	133.213226
822.170898	100.374878
820.995117	221.230194
819.818359	19.126032
818.641602	117.656250
817.463867	-117.744461
816.287109	127.598885
815.109375	190.377747
813.931641	55.142117
812.752930	131.198624
811.574219	58.233025
810.395508	167.522797
809.216797	-201.035431
808.037109	-27.385134
806.857422	203.887100
805.677734	-15.769364
804.498047	130.931778
803.317383	-77.603516
802.136719	66.720024
800.955078	-79.692711
799.774414	-112.990868
798.592773	-97.548447
797.411133	10.928296
796.228516	-213.161774
795.045898	-109.277725
793.863281	-167.234711
792.680664	-72.423096
791.497070	-90.658058
790.313477	-53.624908
789.129883	82.898376
787.946289	-37.402283
786.761719	-7.305199
785.577148	49.223461
784.391602	-9.344713
783.207031	53.593288
782.021484	293.209656
780.835938	380.150970
779.649414	228.375885
778.462891	211.281189
777.276367	211.746429
776.089844	201.060349
774.902344	157.163788
773.714844	60.216759
772.527344	181.576477
771.338867	108.688499
770.151367	282.646545
768.962891	299.894592
767.773438	275.135406
766.584961	292.115845
765.395508	123.925873
764.205078	167.099411
763.015625	425.879272
761.825195	279.381256
760.634766	361.682068
759.443359	408.602600
758.252930	642.321350
757.061523	673.469116
755.869141	537.363281
754.677734	317.642365
753.485352	440.698181
752.292969	420.734741
751.100586	534.617065
749.907227	343.047333
748.713867	441.217499
747.520508	310.907806
746.326172	437.253906
745.131836	368.122101
743.937500	358.085876
742.743164	523.326172
741.547852	271.774445
740.352539	399.373871
739.156250	353.634888
737.960938	399.768860
736.764648	316.490356
735.568359	178.342133
734.371094	291.864655
733.174805	477.398682
731.977539	386.960785
730.779297	228.582001
729.582031	358.829834
728.383789	331.408752
727.185547	443.753784
725.986328	365.729370
724.787109	438.356964
723.587891	482.388336
722.388672	482.555908
721.188477	561.174194
719.988281	582.835815
718.788086	613.059814
717.587891	754.402100
716.386719	550.830505
715.185547	545.678955
713.983398	616.696533
712.782227	548.009460
711.580078	442.153259
710.377930	357.990204
709.174805	334.719513
707.971680	317.852356
706.768555	346.580719
705.565430	322.912109
704.361328	177.234268
703.157227	35.845551
701.953125	264.222595
700.748047	448.865601
699.543945	181.020020
698.338867	345.789703
697.132813	293.021759
695.926758	211.918243
694.720703	215.469391
693.514648	-65.604973
692.308594	91.973740
691.101563	69.196442
689.894531	-88.224808
688.686523	60.288963
687.478516	41.610451
686.270508	-126.788612
685.062500	-167.247849
683.854492	43.715519
682.645508	217.669266
681.436523	-15.879043
680.226563	-162.718796
679.016602	-27.977730
677.806641	121.818985
676.596680	35.549660
675.386719	89.974602
674.175781	-48.228073
672.963867	-52.258678
671.752930	90.781990
670.541016	-51.669960
669.329102	-70.823708
668.117188	-1.339763
666.904297	107.026512
665.691406	33.909233
664.478516	36.457989
663.265625	28.258099
662.051758	20.113680
660.837891	-63.500694
659.623047	14.827017
658.409180	26.328428
657.194336	12.032246
655.979492	-49.594250
654.763672	171.322998
653.547852	28.015175
652.332031	-110.786186
651.116211	37.138908
649.899414	40.838581
648.682617	33.933060
647.465820	-37.381500
646.249023	151.949646
645.031250	-13.663661
643.813477	104.980103
642.594727	324.871613
641.376953	50.320869
640.158203	49.163677
638.939453	52.558693
637.719727	-61.968616
636.500000	62.301956
635.280273	-32.273262
634.060547	101.118286
632.839844	-29.297920
631.619141	-137.858429
630.398438	-7.832103
629.176758	-49.137547
627.955078	45.077976
626.733398	-175.588577
625.511719	163.805664
624.289063	74.780663
623.066406	108.375290
621.843750	273.087677
620.620117	181.158234
619.397461	179.685654
618.172852	33.128513
616.949219	-52.922359
615.724609	-155.524658
614.500000	-9.357495
613.275391	-153.602036
612.050781	83.449409
610.825195	-38.198013
609.599609	24.648680
608.373047	53.907158
607.146484	-23.030922
605.919922	80.159294
604.693359	47.305771
