# Supplementary material for: Raman spectroscopy accurately differentiates mucosal healing from non-healing and biochemical changes following biological therapy in inflammatory bowel disease
Source: PLoS One. 2021 Jun 2;16(6):e0252210. doi: 10.1371/journal.pone.0252210 (PMC8172032; doi:10.1371/journal.pone.0252210)
Supplement: S8 Dataset — (ZIP) [file pone.0252210.s010.zip › Pre biologic CD/OC021 pre treatment-2 _BL sub and CR removed_56__X_-8296.72__Y_63709.6__Z_-14.1429__Time_643.txt]

1714.793945	160.866867
1713.817383	159.719864
1712.840820	165.632355
1711.864258	73.817505
1710.886719	-46.037823
1709.909180	79.542061
1708.931641	-184.735733
1707.953125	85.628502
1706.975586	-207.827881
1705.997070	-173.105209
1705.018555	-195.917038
1704.040039	-187.908966
1703.060547	70.268318
1702.081055	-23.507387
1701.101563	-102.548744
1700.122070	79.153862
1699.142578	-125.630196
1698.162109	-48.430851
1697.181641	35.330944
1696.201172	232.507568
1695.220703	155.668198
1694.239258	109.396248
1693.257813	325.998169
1692.276367	303.417145
1691.294922	252.638519
1690.313477	541.888733
1689.331055	546.643860
1688.348633	683.184998
1687.366211	514.103943
1686.383789	580.764038
1685.400391	576.447510
1684.416992	765.024963
1683.433594	906.584412
1682.450195	857.309753
1681.465820	846.293152
1680.482422	982.707764
1679.498047	1024.162354
1678.512695	1191.579468
1677.528320	1123.086304
1676.542969	1433.208008
1675.558594	1595.184814
1674.572266	1531.919800
1673.586914	1512.094360
1672.601563	1572.844116
1671.615234	1623.741211
1670.628906	1587.765015
1669.642578	1812.862915
1668.655273	1919.136353
1667.668945	2034.107666
1666.681641	2316.957031
1665.694336	2279.350342
1664.706055	2430.809570
1663.718750	2267.305420
1662.730469	2504.938477
1661.742188	2676.862061
1660.753906	2549.863770
1659.764648	2805.128906
1658.775391	2523.104492
1657.787109	2580.862061
1656.796875	2625.925049
1655.807617	2499.474365
1654.818359	2532.462646
1653.828125	2335.748047
1652.837891	1994.142578
1651.846680	2110.819580
1650.856445	2257.056396
1649.865234	1996.540039
1648.874023	1696.971802
1647.882813	1464.076782
1646.891602	1184.180908
1645.899414	1216.561890
1644.907227	1188.612671
1643.915039	915.526550
1642.922852	621.843994
1641.930664	811.681458
1640.937500	463.499939
1639.944336	677.770020
1638.951172	607.436829
1637.957031	273.769348
1636.963867	351.863586
1635.969727	193.008163
1634.975586	179.466599
1633.981445	247.897522
1632.986328	316.575958
1631.991211	82.634071
1630.996094	75.485771
1630.000977	-23.547611
1629.005859	-201.259827
1628.009766	-18.193319
1627.013672	-124.368881
1626.017578	-43.561317
1625.021484	-7.302095
1624.024414	68.554176
1623.028320	-2.643570
1622.031250	68.247536
1621.033203	-23.631096
1620.036133	-7.640989
1619.038086	89.878609
1618.041016	35.192917
1617.041992	59.387180
1616.043945	165.023651
1615.045898	199.860168
1614.046875	208.530075
1613.047852	120.229240
1612.048828	58.248363
1611.048828	187.715515
1610.049805	228.057877
1609.049805	-11.958149
1608.049805	20.612711
1607.048828	8.661912
1606.048828	187.885529
1605.047852	319.908112
1604.046875	430.927429
1603.045898	314.212006
1602.044922	205.374344
1601.042969	148.872131
1600.041016	68.820671
1599.039063	-87.065567
1598.037109	10.631170
1597.034180	-205.393784
1596.031250	-128.739212
1595.028320	-193.257492
1594.025391	-226.485352
1593.022461	-304.173309
1592.018555	-264.438202
1591.014648	-404.914886
1590.010742	-331.451080
1589.006836	7.990377
1588.001953	68.068176
1586.997070	10.645447
1585.992188	70.450218
1584.987305	-23.698530
1583.982422	228.677505
1582.976563	194.185303
1581.970703	279.394318
1580.964844	122.198357
1579.958984	43.031300
1578.952148	65.268600
1577.945313	141.989655
1576.938477	262.746948
1575.931641	401.489563
1574.924805	394.332764
1573.916992	459.811951
1572.909180	278.078278
1571.901367	247.001328
1570.893555	249.530792
1569.884766	251.860077
1568.876953	69.552551
1567.868164	227.349838
1566.858398	-17.606974
1565.849609	51.460857
1564.839844	81.351784
1563.830078	-39.491169
1562.820313	13.326084
1561.810547	-146.793457
1560.799805	4.124104
1559.790039	-161.554306
1558.779297	-161.492981
1557.767578	40.479439
1556.756836	78.905357
1555.745117	-59.074829
1554.733398	-62.552246
1553.721680	6.239318
1552.709961	-26.198462
1551.697266	73.134682
1550.685547	68.685844
1549.672852	102.798477
1548.659180	159.929077
1547.646484	79.740295
1546.632813	-29.104189
1545.619141	-3.729632
1544.605469	-74.231178
1543.591797	20.416252
1542.577148	-45.390762
1541.562500	-90.754677
1540.547852	-126.015358
1539.533203	125.050911
1538.518555	78.944283
1537.502930	-62.876839
1536.487305	-117.163673
1535.471680	-171.673584
1534.456055	-97.462677
1533.439453	146.628036
1532.422852	-45.265629
1531.406250	97.711617
1530.389648	178.545990
1529.373047	-137.611145
1528.355469	138.483444
1527.337891	-121.372704
1526.320313	246.800125
1525.302734	151.280548
1524.284180	315.458679
1523.265625	160.307114
1522.247070	-121.051559
1521.228516	258.394989
1520.208984	84.644684
1519.190430	106.115639
1518.170898	68.223892
1517.151367	551.722046
1516.130859	217.860489
1515.111328	225.525040
1514.090820	122.533638
1513.070313	294.063873
1512.049805	170.131592
1511.028320	123.005936
1510.006836	288.633820
1508.986328	-71.844604
1507.963867	142.043503
1506.942383	-44.330959
1505.919922	104.962502
1504.898438	38.725445
1503.875977	-114.819328
1502.852539	-32.827892
1501.830078	-194.365601
1500.806641	-217.767212
1499.783203	-72.379288
1498.759766	-101.290764
1497.736328	-186.673523
1496.711914	-75.214355
1495.687500	-117.457176
1494.663086	108.669403
1493.638672	-23.433107
1492.613281	243.118378
1491.587891	131.136185
1490.563477	113.599304
1489.537109	287.474182
1488.511719	182.735443
1487.485352	506.870819
1486.458984	588.177979
1485.432617	296.639740
1484.406250	408.288757
1483.379883	815.711487
1482.352539	689.673706
1481.325195	706.373230
1480.297852	722.934692
1479.269531	1004.459534
1478.241211	898.341370
1477.213867	985.825806
1476.184570	846.379578
1475.156250	1195.932739
1474.127930	1158.156982
1473.098633	1201.741089
1472.069336	1520.106934
1471.040039	1655.006836
1470.009766	1881.328979
1468.979492	1977.726685
1467.950195	2025.693604
1466.918945	2365.923584
1465.888672	2444.105225
1464.857422	2682.275635
1463.827148	2689.051514
1462.795898	2812.598877
1461.763672	3050.302246
1460.732422	3059.311768
1459.700195	3261.193115
1458.667969	3173.558105
1457.635742	3395.521484
1456.603516	3320.479248
1455.570313	3324.040771
1454.537109	3659.799561
1453.503906	3303.145996
1452.470703	3537.286865
1451.436523	4022.198242
1450.403320	3908.868896
1449.369141	3777.805664
1448.333984	3854.459229
1447.299805	3731.025635
1446.264648	3501.271240
1445.230469	3714.608887
1444.194336	3826.573975
1443.159180	3429.932861
1442.124023	3372.443115
1441.087891	3676.630859
1440.051758	3313.140869
1439.015625	3306.279541
1437.978516	3079.516602
1436.941406	3095.463623
1435.904297	2638.977295
1434.867188	2207.973145
1433.830078	2264.579834
1432.791992	1924.773193
1431.754883	1713.910400
1430.715820	1619.226929
1429.677734	1282.419800
1428.639648	1235.910156
1427.600586	1035.599854
1426.561523	790.038025
1425.522461	705.986572
1424.482422	697.623962
1423.443359	1011.906738
1422.403320	839.848633
1421.363281	693.121338
1420.322266	783.235352
1419.282227	727.372131
1418.241211	747.108521
1417.200195	736.719116
1416.159180	328.857300
1415.117188	565.247803
1414.076172	457.074951
1413.034180	233.350723
1411.992188	366.814117
1410.949219	208.731079
1409.907227	171.460846
1408.864258	330.261139
1407.821289	52.031555
1406.777344	7.567640
1405.734375	93.817429
1404.690430	14.447584
1403.646484	65.736008
1402.602539	-66.048248
1401.557617	58.212059
1400.513672	57.155941
1399.468750	13.581937
1398.423828	30.324751
1397.377930	-120.761688
1396.333008	54.147923
1395.287109	-106.628441
1394.241211	188.696365
1393.195313	-54.401985
1392.148438	23.219015
1391.101563	-19.204834
1390.054688	-111.517311
1389.007813	71.602798
1387.960938	167.236435
1386.913086	-132.212646
1385.865234	-96.296722
1384.817383	224.767166
1383.769531	-326.481262
1382.720703	-135.148544
1381.671875	-291.020172
1380.623047	-236.835861
1379.574219	-107.587303
1378.524414	106.649681
1377.475586	166.207825
1376.425781	33.722244
1375.375977	-71.086975
1374.325195	-103.347893
1373.274414	116.490196
1372.224609	-102.452415
1371.172852	137.573288
1370.122070	31.223719
1369.070313	-92.357140
1368.019531	-1.425022
1366.967773	17.399050
1365.915039	-13.424588
1364.863281	160.130325
1363.810547	164.508148
1362.757813	-77.321754
1361.705078	56.863914
1360.651367	79.219002
1359.598633	76.892754
1358.544922	102.096664
1357.491211	-34.120937
1356.436523	-90.562691
1355.382813	315.436554
1354.328125	520.195068
1353.273438	414.560974
1352.217773	465.605255
1351.163086	288.405487
1350.107422	600.486206
1349.051758	766.196716
1347.996094	860.070068
1346.939453	768.027588
1345.883789	777.914307
1344.827148	1271.516113
1343.769531	1189.927124
1342.712891	1237.459961
1341.655273	1203.379883
1340.598633	1474.250610
1339.540039	1616.372070
1338.482422	1815.592041
1337.423828	1631.138062
1336.366211	1130.115112
1335.307617	1431.339478
1334.248047	1401.056885
1333.189453	1212.662354
1332.129883	1313.900757
1331.070313	1578.478516
1330.010742	1489.609863
1328.950195	1465.222046
1327.890625	1156.858398
1326.830078	1162.569946
1325.768555	1306.778198
1324.708008	1172.060059
1323.646484	1235.090820
1322.585938	1577.216309
1321.523438	1314.727051
1320.461914	1679.246216
1319.400391	1444.348389
1318.337891	1678.315796
1317.275391	1369.895142
1316.211914	1281.181396
1315.149414	1564.849976
1314.085938	1626.789429
1313.022461	1681.482178
1311.958984	1753.563354
1310.894531	1434.234009
1309.831055	1585.456665
1308.766602	1591.547363
1307.701172	1533.811279
1306.636719	1655.874268
1305.571289	1480.400391
1304.505859	1447.802246
1303.440430	1663.710815
1302.375000	1877.223877
1301.308594	1795.871704
1300.242188	1537.788452
1299.175781	1574.765381
1298.109375	1579.947021
1297.041992	1821.002563
1295.975586	1723.308350
1294.908203	1723.976685
1293.839844	1565.277222
1292.772461	1480.390015
1291.704102	1405.486694
1290.635742	1210.586670
1289.567383	1189.984619
1288.498047	1061.663330
1287.428711	1482.493286
1286.360352	1293.169067
1285.290039	1307.369751
1284.220703	1128.208618
1283.150391	1301.840942
1282.080078	1240.504150
1281.009766	1220.916382
1279.939453	1277.307861
1278.868164	1248.159790
1277.796875	1253.376953
1276.725586	1226.908081
1275.654297	1310.572876
1274.582031	1382.081787
1273.509766	1473.209839
1272.437500	1513.085449
1271.365234	1538.383911
1270.291992	1597.952393
1269.218750	1769.899780
1268.145508	1438.994873
1267.072266	2006.444092
1265.999023	1624.559326
1264.924805	1694.227295
1263.850586	1671.261353
1262.776367	1589.858032
1261.701172	1450.054565
1260.625977	1678.420044
1259.550781	1685.004395
1258.475586	1964.510132
1257.400391	1895.647583
1256.324219	2019.254761
1255.248047	1928.613403
1254.171875	1845.369141
1253.094727	2090.747070
1252.018555	1598.851685
1250.941406	1518.313477
1249.864258	1688.349243
1248.786133	1773.252563
1247.708008	1785.226685
1246.630859	1668.421387
1245.551758	1541.985229
1244.473633	1580.822998
1243.394531	1588.101074
1242.316406	1554.118530
1241.236328	1498.326416
1240.157227	1442.576782
1239.077148	1670.784302
1237.998047	1442.802368
1236.917969	1134.889526
1235.836914	1358.199219
1234.756836	1554.746948
1233.675781	1213.100098
1232.594727	1407.175903
1231.512695	932.456116
1230.431641	1172.524414
1229.349609	1160.618042
1228.267578	984.060669
1227.185547	1112.580322
1226.102539	902.205383
1225.019531	759.656189
1223.936523	692.143127
1222.853516	844.726135
1221.769531	905.333984
1220.686523	540.406311
1219.602539	688.008240
1218.517578	369.145050
1217.433594	417.602295
1216.348633	586.767212
1215.263672	523.997253
1214.178711	627.797791
1213.092773	441.861206
1212.007813	449.014526
1210.921875	615.351685
1209.834961	960.061707
1208.749023	687.198547
1207.662109	901.434082
1206.575195	1011.862549
1205.488281	767.913452
1204.400391	849.286621
1203.313477	651.126465
1202.225586	549.321350
1201.136719	683.458740
1200.048828	562.292969
1198.959961	373.719818
1197.871094	466.679871
1196.782227	169.802017
1195.692383	238.559296
1194.603516	326.439148
1193.513672	147.344711
1192.423828	45.158440
1191.333008	-11.412410
1190.242188	-118.498795
1189.151367	-35.877876
1188.060547	-219.942032
1186.969727	-96.708580
1185.877930	-312.072144
1184.786133	-90.678680
1183.694336	-63.822803
1182.601563	82.852684
1181.509766	-39.232697
1180.416992	150.320587
1179.323242	296.534210
1178.230469	202.920166
1177.136719	329.670502
1176.042969	250.241760
1174.949219	335.988098
1173.854492	-14.200562
1172.760742	248.481873
1171.666016	178.255981
1170.570313	416.612457
1169.475586	85.389381
1168.379883	-1.851401
1167.284180	97.334106
1166.188477	136.589432
1165.091797	237.841095
1163.996094	367.600281
1162.899414	-78.577850
1161.801758	127.368011
1160.705078	232.803360
1159.607422	462.204681
1158.509766	457.462463
1157.412109	454.976440
1156.313477	490.531921
1155.215820	444.845337
1154.117188	365.655945
1153.017578	424.648468
1151.918945	326.165100
1150.819336	3.579301
1149.719727	-137.922241
1148.620117	127.830040
1147.519531	257.579895
1146.418945	-162.862457
1145.318359	-73.844910
1144.217773	-39.740650
1143.116211	120.312912
1142.014648	-45.736664
1140.913086	33.110600
1139.811523	-278.158936
1138.708984	142.740829
1137.606445	123.635063
1136.503906	9.357923
1135.401367	58.909599
1134.297852	162.921631
1133.194336	219.260849
1132.090820	358.525208
1130.987305	426.388977
1129.882813	781.196228
1128.778320	846.285217
1127.673828	1131.783325
1126.569336	902.458740
1125.463867	1002.626038
1124.358398	870.336853
1123.252930	842.240356
1122.146484	491.818878
1121.041016	593.826721
1119.934570	667.233582
1118.828125	562.918091
1117.720703	617.096802
1116.613281	429.750153
1115.505859	334.629150
1114.398438	404.998505
1113.291016	278.931580
1112.182617	736.757751
1111.074219	381.138031
1109.964844	469.825470
1108.856445	612.698303
1107.747070	753.015381
1106.637695	1079.713745
1105.528320	830.056335
1104.417969	915.577332
1103.307617	963.182800
1102.197266	1024.811768
1101.086914	1102.809448
1099.975586	1560.342529
1098.864258	1411.606689
1097.752930	1408.982666
1096.641602	1255.423096
1095.529297	1429.324951
1094.416992	1388.685303
1093.304688	1347.963013
1092.191406	1464.902466
1091.079102	1508.727173
1089.965820	1472.408691
1088.852539	1179.546143
1087.738281	1326.608521
1086.624023	1163.072021
1085.509766	1368.677002
1084.395508	1237.941162
1083.280273	1466.755249
1082.166016	1345.289429
1081.050781	1190.901001
1079.934570	1207.945679
1078.819336	1008.892944
1077.703125	892.011963
1076.586914	824.399048
1075.469727	1075.856812
1074.353516	921.298767
1073.236328	1017.691040
1072.119141	670.806091
1071.000977	825.686584
1069.882813	790.597412
1068.765625	1046.036011
1067.646484	1003.764038
1066.528320	1055.157715
1065.409180	961.291931
1064.290039	963.406616
1063.170898	904.625305
1062.050781	925.381348
1060.930664	623.246643
1059.810547	1036.919189
1058.690430	704.432922
1057.569336	502.978821
1056.449219	780.743530
1055.327148	948.507568
1054.206055	574.185364
1053.083984	419.560516
1051.961914	914.154541
1050.839844	712.802246
1049.717773	684.250610
1048.594727	793.372314
1047.471680	757.796448
1046.348633	575.291443
1045.224609	453.491760
1044.101563	567.226807
1042.976563	438.494171
1041.852539	386.739471
1040.728516	547.026978
1039.603516	632.710144
1038.478516	383.048737
1037.352539	389.605255
1036.227539	442.743958
1035.101563	314.368164
1033.974609	409.416412
1032.848633	746.360291
1031.721680	578.562134
1030.594727	894.453613
1029.467773	578.021973
1028.340820	289.668579
1027.212891	222.194443
1026.084961	212.872787
1024.956055	71.233284
1023.828125	34.201843
1022.699219	73.833046
1021.570313	-111.584534
1020.440430	-69.497559
1019.311523	-212.912277
1018.181641	-156.767776
1017.050781	-54.217278
1015.920898	110.955200
1014.790039	58.293358
1013.659180	142.429001
1012.528320	231.245758
1011.396484	472.936157
1010.265625	371.969208
1009.132813	525.735535
1008.000977	566.146851
1006.868164	696.859253
1005.736328	1045.044067
1004.602539	2077.645752
1003.469727	3107.572754
1002.335938	3554.649658
1001.202148	2864.693115
1000.068359	1708.490601
998.933594	1176.579102
997.799805	455.687073
996.665039	335.507446
995.529297	127.794945
994.394531	187.999802
993.258789	-217.729401
992.123047	-71.870567
990.986328	-156.549988
989.849609	-264.105225
988.712891	-99.487091
987.576172	148.156235
986.439453	-101.801956
985.301758	-49.766769
984.164063	-197.943756
983.025391	-42.013222
981.887695	-143.780014
980.749023	-254.554077
979.610352	101.909561
978.470703	-102.856140
977.332031	-210.774475
976.192383	-56.398560
975.051758	1.535611
973.912109	-66.769348
972.771484	-13.113805
971.630859	84.329865
970.490234	133.682449
969.348633	91.352798
968.207031	-17.337904
967.065430	183.986847
965.923828	178.924210
964.781250	128.172562
963.638672	137.249512
962.496094	185.482559
961.352539	275.134857
960.208984	291.608185
959.065430	344.921234
957.921875	469.401306
956.777344	303.204651
955.632813	107.519196
954.488281	182.197495
953.343750	103.726753
952.198242	233.669907
951.052734	372.899597
949.907227	-15.946711
948.760742	272.270416
947.614258	114.872162
946.467773	231.952835
945.321289	344.614502
944.173828	181.067444
943.026367	8.668957
941.878906	249.755341
940.730469	285.523529
939.582031	410.470795
938.433594	394.128510
937.285156	549.055420
936.135742	701.835571
934.987305	328.152588
933.836914	394.720093
932.687500	627.800720
931.537109	346.143463
930.386719	329.015137
929.236328	544.352966
928.084961	350.040649
926.934570	160.577209
925.783203	310.439606
924.630859	-87.792137
923.478516	94.309525
922.327148	151.474091
921.173828	117.891037
920.021484	66.345879
918.868164	308.135651
917.714844	-117.836761
916.561523	-2.894598
915.407227	-53.549366
914.252930	-8.641033
913.098633	-115.608292
911.944336	-145.182861
910.789063	-70.200043
909.633789	-246.785873
908.478516	-191.828506
907.322266	-32.428551
906.166016	-421.343597
905.009766	-164.157288
903.853516	-258.004089
902.696289	-399.173706
901.539063	96.122292
900.381836	174.872299
899.223633	61.415821
898.065430	22.853144
896.907227	-101.464249
895.749023	-105.692726
894.589844	132.177505
893.430664	112.427559
892.271484	-22.394054
891.112305	125.429131
889.952148	164.934601
888.791992	127.805016
887.630859	282.765503
886.470703	155.659271
885.309570	-75.025749
884.148438	116.441177
882.986328	62.121449
881.825195	48.560146
880.663086	337.261658
879.500000	46.711861
878.337891	285.986176
877.174805	171.591553
876.011719	399.743835
874.847656	69.477577
873.684570	171.738251
872.520508	154.795212
871.355469	255.005066
870.191406	200.052765
869.026367	5.803864
867.861328	113.078659
866.695313	395.775391
865.530273	172.736313
864.364258	107.210419
863.197266	336.116486
862.031250	448.214111
860.864258	335.823029
859.697266	645.616150
858.530273	513.213135
857.362305	623.301575
856.194336	681.823669
855.026367	626.016174
853.857422	734.002441
852.688477	790.452820
851.519531	826.771973
850.350586	845.214050
849.180664	798.756165
848.010742	824.043030
846.840820	562.774048
845.670898	328.541321
844.500000	564.456726
843.329102	449.020294
842.157227	300.134918
840.986328	126.745453
839.814453	69.745445
838.642578	256.455078
837.469727	288.908203
836.296875	133.688644
835.124023	226.507553
833.951172	267.931580
832.777344	233.445847
831.603516	386.483704
830.429688	213.635269
829.255859	435.771942
828.081055	294.228455
826.906250	369.057404
825.731445	125.018860
824.555664	277.851898
823.379883	261.230286
822.204102	355.992279
821.027344	141.085983
819.851563	70.987679
818.674805	-157.168671
817.497070	-29.111147
816.320313	-12.427597
815.142578	-180.441193
813.963867	91.991142
812.786133	-58.270805
811.607422	-177.380417
810.428711	-269.815582
809.250000	-282.268829
808.070313	-343.643738
806.890625	-293.997955
805.710938	22.022995
804.531250	-15.161907
803.350586	-221.075394
802.169922	-418.091095
800.988281	-231.290359
799.807617	-133.385788
798.625977	-135.386948
797.444336	-2.243118
796.261719	-132.990753
795.079102	-188.428467
793.896484	37.410202
792.713867	63.714417
791.530273	-47.368748
790.346680	113.788521
789.163086	274.768188
787.979492	176.681641
786.794922	105.088005
785.610352	577.484924
784.425781	253.542572
783.240234	586.197021
782.054688	653.372314
780.869141	408.852051
779.682617	533.248169
778.496094	410.114044
777.309570	607.075500
776.123047	318.182373
774.935547	161.726074
773.748047	80.241318
772.560547	309.703949
771.373047	159.607468
770.184570	55.768776
768.996094	17.981176
767.806641	17.559593
766.618164	87.510002
765.428711	159.511475
764.239258	290.813263
763.048828	111.488106
761.858398	169.852097
760.667969	357.905579
759.477539	312.524048
758.286133	476.014618
757.094727	597.518494
755.903320	272.522797
754.710938	308.049530
753.518555	411.564758
752.326172	183.151657
751.133789	262.245117
749.940430	365.341766
748.747070	114.797256
747.553711	143.019409
746.359375	309.370209
745.166016	306.591827
743.970703	577.891663
742.776367	517.820251
741.581055	562.912292
740.385742	290.054108
739.190430	249.507904
737.994141	178.211975
736.797852	424.453644
735.601563	212.811798
734.405273	130.347885
733.208008	387.099884
732.010742	258.508270
730.813477	490.874969
729.615234	279.046661
728.416992	283.728027
727.218750	493.836517
726.020508	375.924408
724.821289	522.410889
723.622070	550.794067
722.422852	439.317963
721.222656	262.335419
720.022461	476.165283
718.822266	506.506836
717.621094	425.506012
716.420898	427.402679
715.218750	344.206543
714.017578	206.502243
712.815430	478.690857
711.614258	364.946320
710.411133	133.573166
709.208984	37.363510
708.005859	-10.892891
706.802734	34.504597
705.599609	-5.025509
704.395508	44.707863
703.191406	122.715942
701.987305	4.907499
700.782227	313.467773
699.577148	228.327866
698.372070	-45.876942
697.166992	-89.538742
695.960938	-174.427399
694.754883	144.835251
693.548828	3.546405
692.341797	-94.196663
691.135742	16.562654
689.927734	-224.273087
688.720703	-167.662964
687.512695	-236.834747
686.304688	-128.059555
685.096680	-114.669777
683.888672	31.027458
682.679688	-22.658171
681.470703	-230.084534
680.260742	-140.533966
679.050781	46.525803
677.840820	-149.678085
676.630859	26.655537
675.419922	21.200804
674.209961	173.801041
672.998047	71.165695
671.787109	161.164383
670.575195	34.994221
669.363281	298.112610
668.151367	234.851944
666.938477	137.154434
665.725586	-105.135109
664.512695	28.595903
663.299805	110.541695
662.085938	116.994797
660.872070	171.026596
659.658203	128.027267
658.443359	-24.877806
657.228516	35.900635
656.013672	-11.076841
654.797852	-152.803406
653.583008	-37.911915
652.366211	25.291962
651.150391	-25.651754
649.934570	113.021202
648.717773	-269.417572
647.500000	-94.050377
646.283203	-97.377754
645.065430	258.678162
643.847656	287.583740
642.629883	507.902100
641.411133	373.308502
640.192383	118.364571
638.973633	-20.433691
637.753906	-38.878559
636.534180	13.514601
635.314453	-196.235611
634.094727	-94.625275
632.874023	-98.370903
631.653320	138.141068
630.432617	97.565628
629.211914	97.587845
627.990234	-39.863506
626.768555	-117.438835
625.545898	111.350182
624.324219	241.149673
623.101563	132.716827
621.877930	188.964569
620.655273	306.925018
619.431641	447.986176
618.208008	61.862495
616.983398	11.498870
615.759766	48.381058
614.535156	37.626068
613.310547	24.142515
612.084961	-122.559082
610.859375	-2.621627
609.633789	43.856163
608.408203	108.767860
607.181641	80.949989
605.955078	-184.841568
604.728516	-178.088394
