# Supplementary material for: Raman spectroscopy accurately differentiates mucosal healing from non-healing and biochemical changes following biological therapy in inflammatory bowel disease
Source: PLoS One. 2021 Jun 2;16(6):e0252210. doi: 10.1371/journal.pone.0252210 (PMC8172032; doi:10.1371/journal.pone.0252210)
Supplement: S8 Dataset — (ZIP) [file pone.0252210.s010.zip › Pre biologic CD/OC017-1 pre treatment_base sub CR removed_96__X_-9975.31__Y_44995.4__Z_234.973__Time_1095.txt]

1714.640625	99.995277
1713.664063	25.727503
1712.687500	-83.607658
1711.709961	-47.806427
1710.733398	63.347301
1709.755859	48.750713
1708.778320	-88.823975
1707.799805	33.800762
1706.821289	-1.388522
1705.843750	46.729183
1704.864258	-124.468674
1703.885742	47.290123
1702.907227	-75.142052
1701.927734	-36.753765
1700.948242	44.657974
1699.968750	-26.159906
1698.988281	-69.983459
1698.007813	-113.557541
1697.028320	-124.809563
1696.046875	56.518757
1695.066406	56.347752
1694.084961	80.416771
1693.104492	27.260054
1692.123047	17.034395
1691.140625	55.044403
1690.159180	63.889618
1689.176758	27.566330
1688.194336	28.784740
1687.211914	51.517246
1686.228516	39.757908
1685.246094	62.832405
1684.262695	-9.863197
1683.279297	-15.758059
1682.295898	-26.813145
1681.311523	-35.045284
1680.327148	-27.143789
1679.342773	28.816256
1678.358398	23.697063
1677.374023	47.990540
1676.388672	122.947670
1675.403320	78.344666
1674.417969	174.804901
1673.432617	122.503082
1672.446289	102.238747
1671.459961	140.559952
1670.473633	178.985748
1669.487305	105.974960
1668.500977	86.213493
1667.513672	124.968994
1666.526367	153.200958
1665.539063	186.832977
1664.550781	135.663406
1663.563477	209.269653
1662.575195	206.042740
1661.586914	139.288788
1660.598633	168.068802
1659.609375	170.424713
1658.620117	172.865143
1657.631836	196.578522
1656.641602	230.949371
1655.652344	291.859100
1654.662109	201.944656
1653.672852	199.470810
1652.681641	96.528687
1651.691406	157.696274
1650.701172	139.566635
1649.709961	68.627441
1648.718750	95.582466
1647.727539	98.798668
1646.735352	43.939278
1645.744141	15.574316
1644.751953	103.475159
1643.759766	-9.286357
1642.766602	25.877676
1641.774414	-2.270590
1640.781250	17.130348
1639.788086	44.476753
1638.794922	11.185978
1637.801758	28.047472
1636.807617	-20.974678
1635.813477	53.938145
1634.819336	-0.277039
1633.825195	-96.594055
1632.830078	17.879656
1631.834961	-102.050697
1630.839844	-116.590538
1629.844727	-20.546307
1628.849609	-74.533752
1627.853516	-12.710085
1626.857422	-53.490261
1625.861328	-28.488218
1624.865234	-53.443825
1623.868164	-75.749222
1622.871094	-16.559040
1621.874023	39.985577
1620.876953	46.596786
1619.879883	97.861534
1618.881836	41.441833
1617.883789	-143.595642
1616.885742	-45.069363
1615.887695	42.916332
1614.888672	36.408829
1613.889648	53.509342
1612.890625	2.412211
1611.891602	50.967083
1610.892578	-110.217339
1609.892578	-24.982210
1608.892578	2.561679
1607.892578	22.224787
1606.892578	20.915739
1605.891602	-3.972179
1604.890625	-49.805954
1603.889648	35.236946
1602.888672	130.695389
1601.887695	87.434425
1600.885742	-2.907474
1599.883789	11.377864
1598.881836	93.617249
1597.879883	50.330139
1596.876953	43.629398
1595.874023	97.006569
1594.871094	-11.623058
1593.868164	20.805979
1592.864258	-30.360291
1591.861328	-0.597924
1590.857422	21.296333
1589.853516	14.452228
1588.848633	-47.202427
1587.844727	13.737210
1586.839844	-1.002760
1585.834961	104.168533
1584.830078	115.427361
1583.824219	30.227400
1582.819336	119.606667
1581.813477	73.459816
1580.807617	53.347187
1579.800781	46.231716
1578.794922	54.709827
1577.788086	24.112068
1576.781250	61.152538
1575.773438	-55.348930
1574.766602	98.676071
1573.758789	18.559895
1572.750977	34.642563
1571.743164	-1.300756
1570.735352	30.307365
1569.726563	-10.882753
1568.718750	82.991974
1567.708984	-49.157944
1566.700195	-111.175682
1565.691406	107.165291
1564.681641	-48.363194
1563.671875	-11.838889
1562.662109	-3.901266
1561.652344	3.998936
1560.641602	-6.292056
1559.630859	-89.206535
1558.620117	68.943481
1557.609375	87.049591
1556.597656	89.566124
1555.586914	89.458992
1554.575195	40.109215
1553.563477	11.460517
1552.550781	63.038914
1551.539063	104.210785
1550.526367	114.277359
1549.513672	88.087082
1548.500977	-38.999088
1547.487305	25.293560
1546.473633	9.378047
1545.459961	101.999413
1544.446289	34.322136
1543.432617	44.153049
1542.417969	53.944248
1541.404297	24.962032
1540.389648	6.285441
1539.374023	-51.140316
1538.359375	38.543556
1537.343750	40.420834
1536.328125	-22.230549
1535.312500	82.768150
1534.296875	-28.924101
1533.280273	11.511810
1532.263672	0.346654
1531.247070	-0.535232
1530.230469	68.119392
1529.212891	-20.422674
1528.196289	9.516370
1527.178711	72.884331
1526.160156	143.916580
1525.142578	163.417328
1524.124023	123.694107
1523.106445	91.681374
1522.087891	15.925830
1521.068359	76.466347
1520.049805	75.252686
1519.030273	14.889043
1518.010742	-58.324295
1516.991211	12.353307
1515.971680	26.461321
1514.951172	-0.557201
1513.930664	-42.994869
1512.910156	-67.467957
1511.889648	-71.421356
1510.868164	-16.379362
1509.846680	38.616253
1508.826172	3.794804
1507.803711	-5.395850
1506.782227	57.188137
1505.759766	6.934147
1504.737305	66.880844
1503.714844	39.665657
1502.692383	-38.791531
1501.668945	-22.475594
1500.646484	-29.227171
1499.623047	-43.678116
1498.599609	-76.057213
1497.575195	-105.884315
1496.550781	-18.028795
1495.527344	-32.538677
1494.502930	119.164001
1493.477539	-87.165688
1492.453125	38.890915
1491.427734	93.315987
1490.402344	19.947039
1489.376953	61.552368
1488.350586	59.704071
1487.325195	93.596313
1486.298828	12.575427
1485.272461	64.302216
1484.245117	11.365580
1483.218750	-8.388377
1482.191406	40.722778
1481.164063	173.960480
1480.136719	161.799820
1479.108398	131.787659
1478.080078	76.293625
1477.052734	168.606033
1476.023438	148.773666
1474.995117	126.399582
1473.965820	149.859955
1472.937500	191.128937
1471.908203	171.283112
1470.877930	189.608337
1469.848633	121.420357
1468.818359	155.001770
1467.788086	160.589905
1466.757813	252.621277
1465.727539	306.479370
1464.696289	220.523987
1463.665039	241.324722
1462.633789	241.791458
1461.602539	224.477615
1460.570313	237.638733
1459.539063	276.186249
1458.506836	274.101166
1457.473633	322.768555
1456.441406	442.461060
1455.408203	422.584808
1454.375000	450.904724
1453.341797	377.792572
1452.308594	368.089783
1451.274414	439.494293
1450.241211	472.866180
1449.207031	265.551514
1448.171875	417.991669
1447.137695	309.546906
1446.102539	451.795502
1445.067383	439.583801
1444.032227	348.931946
1442.997070	367.121643
1441.960938	314.477692
1440.924805	443.956573
1439.888672	358.462433
1438.852539	308.404816
1437.816406	326.617828
1436.779297	241.224991
1435.742188	145.772461
1434.705078	189.290390
1433.666992	210.068527
1432.629883	235.900955
1431.591797	216.293365
1430.553711	199.228638
1429.514648	156.947525
1428.476563	84.428505
1427.437500	87.610245
1426.398438	126.103973
1425.359375	91.485184
1424.320313	31.689970
1423.280273	34.926884
1422.240234	-22.288389
1421.200195	21.286871
1420.159180	145.438873
1419.119141	118.491058
1418.078125	3.464067
1417.037109	87.317093
1415.996094	-30.140289
1414.954102	-54.458958
1413.912109	67.120750
1412.870117	-55.242722
1411.828125	5.981861
1410.786133	47.088921
1409.743164	40.447052
1408.700195	96.633202
1407.657227	-48.132454
1406.614258	63.330952
1405.570313	39.181133
1404.527344	-100.406738
1403.483398	-69.263176
1402.438477	-110.882576
1401.394531	18.120800
1400.349609	76.858910
1399.304688	47.827671
1398.259766	-51.367535
1397.214844	-22.673332
1396.168945	13.542470
1395.123047	27.213680
1394.077148	48.412701
1393.031250	12.023934
1391.984375	-11.813776
1390.937500	-113.220924
1389.890625	40.707630
1388.843750	-30.601740
1387.796875	-56.831547
1386.749023	12.007463
1385.701172	50.831039
1384.653320	-27.840708
1383.604492	16.012032
1382.556641	-37.588116
1381.507813	-61.166767
1380.458984	-52.242626
1379.410156	-30.814911
1378.360352	-1.887893
1377.310547	79.468620
1376.260742	173.289322
1375.210938	67.479301
1374.161133	-45.748310
1373.110352	35.629646
1372.059570	47.174580
1371.008789	-43.477032
1369.957031	-41.849846
1368.906250	-0.328591
1367.854492	3.822814
1366.802734	-11.932986
1365.750000	24.633316
1364.698242	13.901937
1363.645508	-11.741231
1362.592773	-42.329502
1361.540039	21.667114
1360.486328	95.605690
1359.433594	60.103764
1358.379883	22.149208
1357.326172	-53.058018
1356.271484	137.733505
1355.216797	87.423157
1354.163086	42.126751
1353.107422	61.447193
1352.052734	3.798765
1350.998047	122.475388
1349.942383	89.700981
1348.886719	203.383804
1347.830078	173.126236
1346.774414	46.158543
1345.717773	182.157501
1344.661133	166.863052
1343.604492	173.906921
1342.546875	158.659134
1341.490234	183.087784
1340.432617	239.730408
1339.375000	174.999695
1338.316406	107.838249
1337.258789	132.333344
1336.200195	201.391113
1335.141602	193.720016
1334.082031	235.554459
1333.023438	319.444458
1331.963867	136.213516
1330.904297	215.179138
1329.844727	304.017151
1328.784180	197.580734
1327.723633	269.121857
1326.663086	212.185074
1325.602539	249.148590
1324.541992	105.846924
1323.480469	88.535881
1322.418945	137.894882
1321.357422	219.330933
1320.295898	206.992523
1319.233398	113.272705
1318.170898	41.805897
1317.108398	165.173416
1316.045898	199.759094
1314.982422	192.446518
1313.918945	180.224747
1312.855469	286.272522
1311.791992	244.510742
1310.728516	101.822273
1309.664063	195.552414
1308.599609	215.415482
1307.535156	247.588501
1306.469727	186.269104
1305.404297	238.139587
1304.338867	287.542236
1303.273438	142.699951
1302.208008	81.511917
1301.141602	271.039612
1300.075195	195.132217
1299.008789	190.510681
1297.942383	183.447708
1296.875000	220.597351
1295.807617	299.476715
1294.740234	81.350189
1293.672852	116.079094
1292.604492	327.443268
1291.537109	-27.869682
1290.468750	183.455078
1289.399414	137.265671
1288.331055	181.801727
1287.261719	123.399780
1286.192383	236.541443
1285.123047	75.289688
1284.052734	208.002274
1282.983398	130.094971
1281.913086	164.836334
1280.841797	111.461937
1279.771484	143.761780
1278.700195	185.840118
1277.628906	32.240768
1276.557617	106.128960
1275.486328	50.419720
1274.414063	58.290470
1273.341797	190.792755
1272.269531	149.779114
1271.197266	91.691635
1270.124023	167.948746
1269.050781	136.750168
1267.977539	247.149094
1266.904297	101.254890
1265.830078	121.344383
1264.756836	117.036690
1263.681641	141.999542
1262.607422	81.614746
1261.533203	16.384962
1260.458008	207.098282
1259.382813	232.034225
1258.307617	122.971573
1257.231445	31.008495
1256.155273	155.813644
1255.079102	88.234436
1254.002930	-10.955720
1252.926758	67.545418
1251.849609	102.219330
1250.772461	42.014206
1249.695313	42.633904
1248.617188	198.860443
1247.540039	99.782837
1246.461914	-38.136410
1245.382813	57.260410
1244.304688	174.478821
1243.225586	153.209579
1242.146484	202.364777
1241.067383	151.965652
1239.988281	104.014641
1238.908203	90.054047
1237.828125	44.559914
1236.748047	229.502457
1235.667969	70.022331
1234.586914	82.740685
1233.505859	105.146255
1232.424805	76.649483
1231.343750	86.926888
1230.261719	106.884552
1229.179688	124.407959
1228.097656	151.604813
1227.015625	137.634796
1225.932617	239.830750
1224.850586	204.063034
1223.767578	112.668137
1222.683594	28.563593
1221.600586	50.882225
1220.516602	-16.259436
1219.432617	13.298560
1218.347656	79.081902
1217.263672	36.120190
1216.178711	24.569242
1215.093750	-20.788897
1214.008789	-17.849176
1212.922852	28.527611
1211.836914	96.594971
1210.750977	101.898392
1209.665039	34.831261
1208.579102	59.424183
1207.492188	-22.085016
1206.405273	118.194664
1205.318359	135.499405
1204.230469	140.740845
1203.142578	-29.871620
1202.054688	35.595455
1200.966797	-67.516998
1199.877930	17.169455
1198.790039	133.097488
1197.701172	-42.178040
1196.611328	-75.454887
1195.522461	-96.699501
1194.432617	-45.808960
1193.342773	2.645692
1192.252930	-114.768272
1191.162109	-128.815033
1190.072266	-87.609375
1188.981445	-20.012556
1187.889648	-82.126984
1186.798828	23.831280
1185.707031	7.319558
1184.615234	5.203417
1183.523438	39.065544
1182.430664	-90.204468
1181.337891	-15.590365
1180.245117	-12.946230
1179.152344	8.862640
1178.059570	-26.864008
1176.965820	6.895479
1175.872070	160.398621
1174.778320	93.496185
1173.683594	14.640487
1172.588867	-13.921421
1171.494141	26.922726
1170.399414	43.810589
1169.303711	3.266965
1168.208984	-3.785424
1167.113281	-61.059406
1166.016602	-80.071136
1164.920898	15.636346
1163.824219	-8.185225
1162.727539	6.216196
1161.630859	44.483917
1160.533203	-46.222294
1159.435547	13.502479
1158.337891	-27.055380
1157.240234	77.954483
1156.141602	-38.965408
1155.043945	20.659679
1153.944336	-10.371481
1152.845703	-12.789252
1151.747070	89.659142
1150.647461	-58.167126
1149.547852	-70.136452
1148.447266	-41.619888
1147.347656	-5.981416
1146.247070	-1.322555
1145.146484	-58.564640
1144.044922	57.931030
1142.944336	-18.353992
1141.842773	-68.450714
1140.741211	-9.139806
1139.638672	-23.574085
1138.537109	-16.616886
1137.434570	56.868450
1136.332031	-112.042732
1135.228516	4.167617
1134.125977	37.194111
1133.022461	-46.151348
1131.917969	67.559532
1130.814453	60.171318
1129.709961	43.283970
1128.605469	133.145508
1127.500977	94.884705
1126.396484	68.487755
1125.291016	6.532244
1124.185547	27.548717
1123.080078	81.720154
1121.973633	0.822863
1120.868164	102.327301
1119.761719	-6.970634
1118.654297	42.385956
1117.547852	101.180817
1116.440430	-5.703276
1115.333008	34.131001
1114.225586	31.364937
1113.117188	35.684486
1112.008789	-38.023018
1110.900391	8.839987
1109.791992	-1.039574
1108.682617	10.338931
1107.573242	61.858967
1106.463867	23.612978
1105.354492	89.258118
1104.244141	81.692703
1103.133789	88.283394
1102.023438	78.349449
1100.913086	30.673510
1099.801758	13.668549
1098.690430	46.176826
1097.579102	24.449987
1096.467773	38.076839
1095.355469	98.811890
1094.243164	161.869507
1093.130859	95.368279
1092.017578	92.461151
1090.905273	77.782982
1089.791992	138.413651
1088.677734	29.605799
1087.564453	10.233059
1086.450195	113.155083
1085.335938	63.196625
1084.221680	22.660616
1083.106445	160.749069
1081.991211	-46.620972
1080.875977	35.036537
1079.760742	46.197872
1078.644531	109.005730
1077.528320	134.223343
1076.412109	6.878284
1075.295898	-7.784384
1074.178711	66.697617
1073.061523	77.821182
1071.944336	154.591644
1070.826172	74.261818
1069.708984	50.217842
1068.590820	14.467307
1067.471680	39.638119
1066.353516	43.720921
1065.234375	85.264076
1064.115234	147.857254
1062.996094	23.187435
1061.875977	22.588249
1060.755859	43.044621
1059.635742	-30.059690
1058.515625	-42.333839
1057.394531	71.635399
1056.273438	59.345150
1055.152344	128.845673
1054.031250	53.476799
1052.909180	13.177381
1051.787109	52.290733
1050.665039	19.019215
1049.541992	144.474075
1048.418945	-66.138603
1047.295898	112.941154
1046.172852	91.360542
1045.048828	62.796486
1043.925781	-35.686272
1042.801758	-94.498238
1041.676758	28.474350
1040.552734	34.914349
1039.427734	13.405430
1038.302734	-8.088313
1037.176758	-64.488792
1036.050781	195.681488
1034.924805	-16.633886
1033.798828	36.366043
1032.672852	42.830406
1031.545898	-29.764736
1030.418945	123.185280
1029.291992	-37.702644
1028.164063	-40.498096
1027.036133	-138.534912
1025.908203	-62.320950
1024.780273	-69.730309
1023.651367	-33.020023
1022.522461	47.780460
1021.393555	-29.240782
1020.264648	-129.417313
1019.134766	7.038756
1018.004883	18.221981
1016.875000	-47.095745
1015.744141	-123.964394
1014.613281	56.426128
1013.482422	-38.945507
1012.351563	-11.506380
1011.219727	-41.962208
1010.088867	149.856003
1008.956055	24.499262
1007.824219	123.671494
1006.691406	121.013885
1005.558594	162.313736
1004.425781	282.226685
1003.292969	318.867859
1002.159180	438.708893
1001.025391	225.753769
999.891602	174.626175
998.756836	77.338249
997.622070	33.218197
996.487305	58.389194
995.352539	42.014675
994.216797	-20.492054
993.081055	30.085581
991.945313	39.135380
990.808594	-27.903206
989.672852	57.258713
988.536133	34.064388
987.398438	10.892122
986.261719	13.086633
985.124023	33.717453
983.986328	-37.756287
982.847656	95.707222
981.709961	148.566101
980.571289	109.369217
979.432617	74.805138
978.292969	155.269455
977.153320	21.859617
976.013672	56.347179
974.874023	93.130615
973.734375	118.421150
972.593750	51.819984
971.453125	12.825380
970.311523	-127.172623
969.170898	150.725922
968.029297	107.185356
966.886719	-7.454927
965.745117	43.147331
964.602539	98.325470
963.459961	158.078110
962.317383	-2.260027
961.173828	-6.659186
960.030273	73.739319
958.886719	-42.898998
957.743164	30.627508
956.598633	-40.123299
955.454102	-39.860676
954.309570	100.026436
953.165039	-27.853107
952.019531	29.638172
950.874023	-13.515436
949.727539	-13.191567
948.582031	26.009199
947.435547	5.782331
946.289063	1.572983
945.141602	-11.758899
943.995117	57.148880
942.847656	137.453781
941.699219	-122.401840
940.551758	-5.549541
939.403320	67.907707
938.254883	127.656639
937.105469	61.954971
935.957031	66.981094
934.807617	76.576462
933.658203	24.646482
932.507813	-29.525463
931.357422	16.571238
930.207031	-19.328426
929.056641	90.521759
927.906250	29.606781
926.754883	-24.440350
925.603516	-21.567833
924.451172	51.831486
923.298828	-13.518264
922.146484	28.037069
920.994141	10.483175
919.841797	-18.413742
918.688477	9.515030
917.535156	12.455217
916.380859	22.217390
915.227539	-63.372318
914.073242	-10.446516
912.918945	-48.310490
911.763672	-9.005701
910.608398	-85.392883
909.453125	15.152041
908.297852	-54.383072
907.141602	-6.007682
905.985352	-14.299611
904.829102	-33.906277
903.672852	-21.783442
902.515625	78.660294
901.358398	11.527470
900.201172	-17.085680
899.042969	8.633690
897.884766	16.249767
896.726563	19.346317
895.568359	56.369415
894.409180	-17.397373
893.250000	-21.053473
892.090820	-6.622790
890.930664	-55.450161
889.771484	96.774994
888.611328	79.573433
887.450195	-77.585815
886.289063	-87.954819
885.128906	95.749977
883.966797	-22.932411
882.805664	-10.735323
881.643555	-52.657959
880.481445	-22.414824
879.319336	16.834417
878.156250	92.122414
876.993164	61.497089
875.830078	-54.696339
874.666016	-37.978436
873.502930	152.078400
872.338867	128.233826
871.173828	52.649963
870.009766	-54.389656
868.844727	20.798958
867.679688	37.492218
866.513672	33.946915
865.348633	57.375286
864.182617	-20.318935
863.015625	9.852527
861.849609	66.961769
860.682617	56.683773
859.515625	10.494153
858.347656	27.166561
857.180664	66.268936
856.012695	78.433540
854.843750	204.969467
853.675781	122.923645
852.506836	90.231339
851.337891	-2.956307
850.167969	47.295265
848.999023	19.120171
847.829102	2.153845
846.658203	50.123840
845.488281	-36.237808
844.317383	94.516586
843.146484	46.215462
841.975586	27.013384
840.803711	-25.728098
839.631836	15.455694
838.459961	-19.382713
837.287109	64.232483
836.114258	129.930542
834.941406	28.067205
833.768555	31.205761
832.594727	61.129391
831.420898	91.034264
830.247070	74.056908
829.072266	90.547890
827.898438	2.192262
826.722656	43.211018
825.547852	68.598885
824.372070	56.076702
823.196289	112.635124
822.020508	82.273262
820.844727	118.739998
819.667969	-5.147555
818.491211	-13.216573
817.313477	9.871793
816.136719	32.942619
814.958984	51.545811
813.781250	-23.281996
812.602539	-62.503716
811.423828	-52.805588
810.245117	41.338894
809.066406	-80.108932
807.886719	11.760329
806.707031	-18.577156
805.527344	-15.600961
804.346680	-92.553047
803.166992	-38.529278
801.985352	73.151558
800.804688	-74.779259
799.623047	72.326973
798.441406	-73.333038
797.259766	-88.140190
796.078125	-45.325207
794.895508	43.991776
793.712891	-88.265434
792.529297	-21.144709
791.346680	-7.203869
790.163086	64.276787
788.978516	47.189350
787.794922	-20.787868
786.610352	55.044559
785.425781	53.427925
784.241211	144.667938
783.055664	-42.669727
781.870117	64.003426
780.684570	157.361053
779.498047	14.308182
778.311523	-22.679924
777.125000	-75.113670
775.938477	-17.160671
774.750977	-40.897095
773.563477	78.782990
772.375977	-94.975769
771.187500	-43.718750
769.999023	71.445648
768.810547	-14.038823
767.622070	26.123411
766.432617	86.088623
765.243164	-67.642151
764.053711	56.167847
762.863281	58.821625
761.672852	10.842227
760.482422	48.703979
759.291992	-8.061658
758.100586	29.775583
756.909180	-2.779760
755.717773	-30.927164
754.525391	6.874198
753.333008	-30.061779
752.140625	47.259293
750.948242	30.091820
749.754883	124.921715
748.561523	136.277740
747.368164	24.710239
746.173828	62.410923
744.979492	-20.571869
743.785156	60.984318
742.590820	41.629822
741.395508	2.551266
740.200195	59.930061
739.003906	-44.876270
737.808594	-31.330387
736.612305	19.442371
735.416016	37.345356
734.218750	81.510284
733.021484	132.221603
731.824219	14.418373
730.626953	-59.574383
729.428711	13.009588
728.230469	-89.371429
727.032227	35.657658
725.833984	86.318611
724.634766	93.256355
723.435547	28.102016
722.235352	-41.386433
721.036133	-56.248348
719.835938	-14.339711
718.635742	75.570206
717.434570	6.153428
716.233398	69.847954
715.032227	-14.790982
713.831055	-57.954472
712.628906	55.867416
711.426758	58.489094
710.224609	98.159142
709.021484	28.894321
707.818359	3.228254
706.615234	47.260326
705.412109	-26.274586
704.208008	26.465231
703.003906	-77.476418
701.799805	-22.556585
700.594727	106.292747
699.389648	69.837502
698.184570	52.974102
696.979492	-31.246250
695.773438	-41.540718
694.567383	98.071861
693.361328	-46.882030
692.154297	-28.908390
690.947266	56.363018
689.740234	-5.976672
688.533203	35.874104
687.325195	32.160267
686.117188	67.496811
684.909180	5.254312
683.700195	23.259445
682.491211	23.928118
681.282227	-55.563984
680.072266	-37.526733
678.863281	-12.990206
677.653320	-46.917572
676.442383	-152.256790
675.232422	-8.647687
674.021484	-137.729279
672.810547	57.745560
671.598633	-95.064697
670.386719	33.295959
669.174805	16.768257
667.962891	91.027245
666.750000	83.150177
665.537109	29.918074
664.324219	-36.242191
663.110352	154.581711
661.897461	8.559395
660.683594	-5.740251
659.468750	61.962963
658.254883	-60.199623
657.040039	57.091957
655.824219	-19.731903
654.609375	58.691406
653.393555	-50.429668
652.177734	49.505810
650.960938	20.135418
649.745117	51.077133
648.528320	-27.818069
647.311523	46.158630
646.093750	-112.352333
644.875977	30.442917
643.658203	78.502892
642.440430	36.193245
641.221680	-21.166771
640.002930	35.417610
638.784180	31.774664
637.564453	15.216984
636.344727	-18.545568
635.125000	65.807190
633.905273	94.260872
632.684570	36.795555
631.463867	73.757729
630.243164	7.665668
629.021484	59.553944
627.799805	-30.184553
626.578125	92.358963
625.356445	17.561907
624.133789	0.614729
622.911133	-39.954281
621.688477	58.687969
620.464844	122.948677
619.241211	-74.138512
618.017578	-18.583200
616.793945	-20.920992
615.569336	-34.040665
614.344727	14.803232
613.120117	84.922783
611.894531	-91.007988
610.668945	-63.852779
609.443359	40.133114
608.216797	-46.232502
606.991211	-2.347448
605.764648	128.970398
604.537109	125.560463
