# Supplementary material for: Raman spectroscopy accurately differentiates mucosal healing from non-healing and biochemical changes following biological therapy in inflammatory bowel disease
Source: PLoS One. 2021 Jun 2;16(6):e0252210. doi: 10.1371/journal.pone.0252210 (PMC8172032; doi:10.1371/journal.pone.0252210)
Supplement: S8 Dataset — (ZIP) [file pone.0252210.s010.zip › Pre biologic CD/OC021 pre treatment-2 _BL sub and CR removed_1__X_-8298.72__Y_63704.6__Z_-14.1624__Time_11.txt]

1714.793945	-27.525743
1713.817383	52.139847
1712.840820	128.000229
1711.864258	301.625183
1710.886719	114.394287
1709.909180	228.691315
1708.931641	-71.214577
1707.953125	305.290497
1706.975586	139.146927
1705.997070	129.494354
1705.018555	-237.762177
1704.040039	-269.111053
1703.060547	-328.834595
1702.081055	-85.074135
1701.101563	-38.271061
1700.122070	-92.026894
1699.142578	-101.907913
1698.162109	30.879723
1697.181641	81.798645
1696.201172	152.431152
1695.220703	175.957306
1694.239258	-122.742676
1693.257813	372.692169
1692.276367	401.715424
1691.294922	372.964478
1690.313477	550.631287
1689.331055	521.003723
1688.348633	1161.742554
1687.366211	709.837158
1686.383789	554.932678
1685.400391	680.770203
1684.416992	655.526550
1683.433594	748.355286
1682.450195	804.691101
1681.465820	1213.262939
1680.482422	656.098022
1679.498047	650.892212
1678.512695	995.020508
1677.528320	903.489868
1676.542969	1238.282227
1675.558594	1172.159668
1674.572266	1563.992798
1673.586914	1281.242554
1672.601563	1586.635498
1671.615234	1549.783813
1670.628906	1585.346313
1669.642578	1911.028442
1668.655273	1907.924805
1667.668945	1857.720337
1666.681641	1810.767578
1665.694336	2066.933350
1664.706055	2265.178467
1663.718750	2235.870605
1662.730469	1994.972900
1661.742188	2006.592407
1660.753906	2278.497559
1659.764648	2200.996094
1658.775391	2383.681885
1657.787109	2434.400635
1656.796875	2580.850586
1655.807617	2658.926270
1654.818359	2313.932617
1653.828125	2096.540771
1652.837891	2276.564453
1651.846680	2160.652344
1650.856445	2053.190674
1649.865234	1734.637573
1648.874023	1551.446045
1647.882813	1529.944458
1646.891602	1062.296875
1645.899414	700.858093
1644.907227	781.005615
1643.915039	790.173462
1642.922852	1224.710083
1641.930664	717.135803
1640.937500	518.807373
1639.944336	645.370483
1638.951172	487.318420
1637.957031	582.747437
1636.963867	222.336136
1635.969727	-124.500999
1634.975586	169.451004
1633.981445	221.123428
1632.986328	56.985477
1631.991211	-27.842140
1630.996094	74.521378
1630.000977	-88.816498
1629.005859	-25.552855
1628.009766	135.204956
1627.013672	9.330948
1626.017578	-19.004490
1625.021484	-197.044907
1624.024414	108.841766
1623.028320	393.743378
1622.031250	602.421753
1621.033203	112.270958
1620.036133	-261.949860
1619.038086	57.362080
1618.041016	426.547791
1617.041992	163.008957
1616.043945	72.901596
1615.045898	53.754051
1614.046875	194.673233
1613.047852	280.520935
1612.048828	106.801109
1611.048828	-129.734268
1610.049805	-190.506409
1609.049805	291.172302
1608.049805	125.577911
1607.048828	177.443436
1606.048828	383.820496
1605.047852	234.030182
1604.046875	55.509007
1603.045898	248.656494
1602.044922	-149.588684
1601.042969	-105.645164
1600.041016	-346.806488
1599.039063	-268.914886
1598.037109	-144.042953
1597.034180	-74.183220
1596.031250	58.300983
1595.028320	-326.580566
1594.025391	82.627319
1593.022461	-163.838791
1592.018555	-188.389130
1591.014648	-139.929199
1590.010742	-287.296326
1589.006836	-77.261299
1588.001953	-141.328003
1586.997070	26.630032
1585.992188	108.365776
1584.987305	20.515118
1583.982422	459.030457
1582.976563	13.907969
1581.970703	480.614990
1580.964844	-14.067626
1579.958984	95.441864
1578.952148	-261.270569
1577.945313	204.513321
1576.938477	412.324768
1575.931641	474.203033
1574.924805	200.355377
1573.916992	12.254348
1572.909180	250.467010
1571.901367	168.685333
1570.893555	76.370941
1569.884766	-107.046768
1568.876953	67.954628
1567.868164	188.135529
1566.858398	427.492615
1565.849609	-519.809753
1564.839844	43.663895
1563.830078	2.080613
1562.820313	-86.378410
1561.810547	89.573593
1560.799805	68.134941
1559.790039	67.277344
1558.779297	143.950409
1557.767578	-339.430328
1556.756836	-27.333158
1555.745117	-202.613983
1554.733398	103.689697
1553.721680	-204.029068
1552.709961	-25.131084
1551.697266	-154.559479
1550.685547	80.747688
1549.672852	116.491356
1548.659180	260.607422
1547.646484	202.760834
1546.632813	92.975853
1545.619141	65.733215
1544.605469	436.270538
1543.591797	-165.088547
1542.577148	-14.717817
1541.562500	471.110687
1540.547852	-24.708784
1539.533203	-210.750702
1538.518555	-164.647995
1537.502930	-82.696930
1536.487305	115.085831
1535.471680	-7.283979
1534.456055	-91.149902
1533.439453	61.960865
1532.422852	328.200745
1531.406250	83.816299
1530.389648	261.878326
1529.373047	102.172630
1528.355469	181.796371
1527.337891	294.633881
1526.320313	605.432068
1525.302734	87.086327
1524.284180	443.630951
1523.265625	89.716904
1522.247070	44.400028
1521.228516	63.173702
1520.208984	523.911499
1519.190430	184.826981
1518.170898	472.720642
1517.151367	521.311523
1516.130859	68.691460
1515.111328	124.626579
1514.090820	342.060669
1513.070313	343.541931
1512.049805	108.677567
1511.028320	184.176056
1510.006836	646.840149
1508.986328	378.102417
1507.963867	-72.881363
1506.942383	145.362122
1505.919922	181.274261
1504.898438	-487.776947
1503.875977	-34.471733
1502.852539	-81.144241
1501.830078	-478.831573
1500.806641	-441.257782
1499.783203	54.378300
1498.759766	83.778442
1497.736328	182.078003
1496.711914	-203.437973
1495.687500	418.868439
1494.663086	283.746002
1493.638672	94.818626
1492.613281	-9.879082
1491.587891	171.549377
1490.563477	-125.041855
1489.537109	336.983917
1488.511719	648.007568
1487.485352	514.380066
1486.458984	625.752686
1485.432617	481.679199
1484.406250	750.940186
1483.379883	644.890198
1482.352539	571.863953
1481.325195	687.458740
1480.297852	690.681702
1479.269531	793.152405
1478.241211	1084.054443
1477.213867	1033.302612
1476.184570	699.584229
1475.156250	806.577942
1474.127930	1035.645508
1473.098633	1529.241821
1472.069336	1546.528076
1471.040039	1800.374756
1470.009766	1443.334595
1468.979492	1890.185913
1467.950195	2148.602295
1466.918945	2261.792236
1465.888672	2021.534912
1464.857422	2200.622559
1463.827148	2923.387207
1462.795898	2520.269775
1461.763672	2195.949463
1460.732422	2694.523926
1459.700195	2690.074463
1458.667969	3426.767090
1457.635742	3028.683838
1456.603516	3056.980225
1455.570313	3351.524902
1454.537109	3313.656006
1453.503906	3060.232666
1452.470703	3268.270264
1451.436523	2814.613770
1450.403320	3073.228516
1449.369141	3230.320801
1448.333984	3577.245361
1447.299805	3592.300049
1446.264648	3571.843018
1445.230469	3779.242432
1444.194336	3735.908203
1443.159180	3168.875000
1442.124023	3386.284668
1441.087891	3183.716797
1440.051758	2826.997314
1439.015625	3072.122314
1437.978516	3074.460205
1436.941406	2581.528809
1435.904297	2505.687012
1434.867188	2109.114014
1433.830078	1568.786499
1432.791992	1803.803223
1431.754883	1960.543091
1430.715820	1246.468506
1429.677734	1367.967773
1428.639648	1174.128418
1427.600586	1063.600464
1426.561523	776.662720
1425.522461	1009.240479
1424.482422	750.230225
1423.443359	476.317932
1422.403320	497.316650
1421.363281	624.168640
1420.322266	803.880066
1419.282227	543.015076
1418.241211	888.961426
1417.200195	789.379822
1416.159180	355.269501
1415.117188	406.910339
1414.076172	154.334137
1413.034180	364.605408
1411.992188	192.743469
1410.949219	287.446503
1409.907227	35.467926
1408.864258	-193.728500
1407.821289	258.008759
1406.777344	106.893860
1405.734375	99.124458
1404.690430	156.696411
1403.646484	-234.876129
1402.602539	56.347122
1401.557617	96.666794
1400.513672	-98.623375
1399.468750	37.258823
1398.423828	-90.017059
1397.377930	-322.415588
1396.333008	127.093948
1395.287109	568.994019
1394.241211	311.984619
1393.195313	-52.451332
1392.148438	64.112823
1391.101563	45.603111
1390.054688	307.564758
1389.007813	99.160210
1387.960938	-154.026352
1386.913086	323.350342
1385.865234	15.500442
1384.817383	-9.542768
1383.769531	-46.906166
1382.720703	28.338068
1381.671875	6.281992
1380.623047	-155.470947
1379.574219	-104.696274
1378.524414	293.253143
1377.475586	199.483078
1376.425781	470.282196
1375.375977	-172.106537
1374.325195	178.820084
1373.274414	-163.593842
1372.224609	35.487144
1371.172852	473.933685
1370.122070	386.495117
1369.070313	102.384422
1368.019531	87.707283
1366.967773	-258.096130
1365.915039	185.870560
1364.863281	151.828857
1363.810547	-96.115929
1362.757813	-137.176865
1361.705078	-299.942810
1360.651367	318.673431
1359.598633	-231.710541
1358.544922	98.590599
1357.491211	-11.086788
1356.436523	68.364670
1355.382813	-120.357254
1354.328125	-102.608772
1353.273438	156.285309
1352.217773	355.647827
1351.163086	341.643402
1350.107422	141.643860
1349.051758	574.815552
1347.996094	606.041565
1346.939453	528.286255
1345.883789	1301.524170
1344.827148	978.594055
1343.769531	963.402893
1342.712891	1466.494141
1341.655273	933.719360
1340.598633	1444.464722
1339.540039	1308.645874
1338.482422	1465.358643
1337.423828	1617.237427
1336.366211	1573.740723
1335.307617	1587.370728
1334.248047	1680.358276
1333.189453	1538.543213
1332.129883	1389.557861
1331.070313	1527.685059
1330.010742	889.705444
1328.950195	837.965027
1327.890625	868.035767
1326.830078	1118.161255
1325.768555	1005.266968
1324.708008	979.095459
1323.646484	733.379517
1322.585938	1255.688721
1321.523438	1331.241699
1320.461914	1365.052246
1319.400391	1951.619629
1318.337891	1445.557007
1317.275391	1070.600830
1316.211914	1154.520996
1315.149414	1598.469727
1314.085938	1483.050415
1313.022461	1653.658813
1311.958984	1898.285645
1310.894531	1421.459229
1309.831055	1703.357178
1308.766602	1485.627319
1307.701172	1634.843262
1306.636719	1838.340942
1305.571289	1869.730713
1304.505859	1741.441406
1303.440430	1888.779663
1302.375000	1738.794800
1301.308594	1780.739014
1300.242188	1758.962280
1299.175781	2064.110840
1298.109375	1531.780884
1297.041992	1564.615601
1295.975586	1735.119263
1294.908203	1716.705811
1293.839844	1430.971680
1292.772461	1560.184937
1291.704102	1586.468140
1290.635742	1311.266479
1289.567383	1394.316284
1288.498047	1063.207397
1287.428711	1222.552734
1286.360352	1288.901978
1285.290039	1159.362305
1284.220703	1661.931274
1283.150391	1300.061401
1282.080078	989.907715
1281.009766	1096.116089
1279.939453	1217.102051
1278.868164	1032.359009
1277.796875	960.345703
1276.725586	895.837036
1275.654297	931.732788
1274.582031	1251.268921
1273.509766	1016.055969
1272.437500	1357.681152
1271.365234	1315.778442
1270.291992	1215.385132
1269.218750	1432.568237
1268.145508	1207.938110
1267.072266	1381.331909
1265.999023	1215.598511
1264.924805	1518.408325
1263.850586	1372.429077
1262.776367	1558.240234
1261.701172	1605.094360
1260.625977	1430.229248
1259.550781	1599.126587
1258.475586	1107.814453
1257.400391	1803.008789
1256.324219	1363.169922
1255.248047	1851.210815
1254.171875	2003.210449
1253.094727	1756.098145
1252.018555	1550.545654
1250.941406	1495.961304
1249.864258	1190.972534
1248.786133	1479.442383
1247.708008	1621.994019
1246.630859	2090.230957
1245.551758	1630.088745
1244.473633	1206.664795
1243.394531	1077.341309
1242.316406	1067.124390
1241.236328	1158.888062
1240.157227	636.599976
1239.077148	1230.810791
1237.998047	854.385559
1236.917969	1293.121216
1235.836914	1365.506958
1234.756836	1532.458740
1233.675781	1153.960938
1232.594727	1090.694702
1231.512695	840.898804
1230.431641	927.953796
1229.349609	1271.672485
1228.267578	1147.950684
1227.185547	1053.340210
1226.102539	762.728394
1225.019531	919.878235
1223.936523	469.763458
1222.853516	590.627136
1221.769531	326.946808
1220.686523	691.938599
1219.602539	815.044617
1218.517578	744.754333
1217.433594	655.162842
1216.348633	401.333374
1215.263672	137.931305
1214.178711	323.676514
1213.092773	555.155945
1212.007813	598.285156
1210.921875	846.420471
1209.834961	725.340393
1208.749023	792.390381
1207.662109	1228.243042
1206.575195	598.411621
1205.488281	672.522522
1204.400391	1023.623535
1203.313477	634.994141
1202.225586	660.709106
1201.136719	445.551056
1200.048828	73.975533
1198.959961	256.037659
1197.871094	255.079269
1196.782227	3.863705
1195.692383	276.993317
1194.603516	-39.181129
1193.513672	96.656845
1192.423828	102.568283
1191.333008	110.784386
1190.242188	-176.590652
1189.151367	11.663713
1188.060547	7.631348
1186.969727	-479.049164
1185.877930	-231.131134
1184.786133	-218.591904
1183.694336	67.359581
1182.601563	26.848795
1181.509766	204.505814
1180.416992	540.208496
1179.323242	156.517380
1178.230469	146.774002
1177.136719	98.574684
1176.042969	294.630463
1174.949219	222.256180
1173.854492	286.264526
1172.760742	161.037170
1171.666016	23.767431
1170.570313	278.840363
1169.475586	167.689117
1168.379883	-161.192627
1167.284180	-623.952148
1166.188477	36.971924
1165.091797	-473.686310
1163.996094	-162.215118
1162.899414	180.030777
1161.801758	185.202438
1160.705078	555.621582
1159.607422	364.687103
1158.509766	574.702087
1157.412109	371.657837
1156.313477	309.319458
1155.215820	573.677979
1154.117188	344.127441
1153.017578	333.874023
1151.918945	754.944641
1150.819336	203.373611
1149.719727	609.703552
1148.620117	205.828568
1147.519531	-17.025728
1146.418945	421.984528
1145.318359	106.073967
1144.217773	-355.003723
1143.116211	330.804993
1142.014648	171.696152
1140.913086	-184.869293
1139.811523	300.296173
1138.708984	79.062263
1137.606445	192.899139
1136.503906	-418.161774
1135.401367	334.485291
1134.297852	105.752777
1133.194336	665.314636
1132.090820	-230.738937
1130.987305	591.819214
1129.882813	796.901245
1128.778320	897.373169
1127.673828	1393.755249
1126.569336	1173.661377
1125.463867	868.163757
1124.358398	1652.953247
1123.252930	1148.171509
1122.146484	719.281006
1121.041016	1102.890381
1119.934570	797.080444
1118.828125	657.003723
1117.720703	599.681335
1116.613281	802.567017
1115.505859	435.060333
1114.398438	526.471252
1113.291016	622.445679
1112.182617	1110.695923
1111.074219	1085.684204
1109.964844	961.282898
1108.856445	662.013489
1107.747070	1118.611450
1106.637695	970.324707
1105.528320	1161.983154
1104.417969	1171.662109
1103.307617	831.957764
1102.197266	1259.106201
1101.086914	1223.617065
1099.975586	1596.003418
1098.864258	1515.424194
1097.752930	1147.201660
1096.641602	1853.705200
1095.529297	1819.931885
1094.416992	1724.830322
1093.304688	1679.140991
1092.191406	1967.704712
1091.079102	1385.092896
1089.965820	1162.719360
1088.852539	1545.064209
1087.738281	972.066101
1086.624023	1156.541382
1085.509766	1235.055298
1084.395508	1235.883667
1083.280273	1565.644775
1082.166016	1347.743164
1081.050781	1306.033447
1079.934570	1407.522095
1078.819336	1041.669067
1077.703125	959.949707
1076.586914	828.931458
1075.469727	1108.525269
1074.353516	618.511658
1073.236328	639.944214
1072.119141	1329.601440
1071.000977	973.324097
1069.882813	1034.367432
1068.765625	781.381104
1067.646484	1296.830811
1066.528320	1214.800171
1065.409180	1146.807861
1064.290039	971.140381
1063.170898	950.011963
1062.050781	1190.931641
1060.930664	954.486816
1059.810547	1010.509033
1058.690430	612.861084
1057.569336	1122.442749
1056.449219	682.886414
1055.327148	874.412231
1054.206055	883.658630
1053.083984	388.390686
1051.961914	979.199890
1050.839844	719.972534
1049.717773	815.661377
1048.594727	1121.330688
1047.471680	806.317871
1046.348633	894.997620
1045.224609	787.774231
1044.101563	498.826447
1042.976563	324.215637
1041.852539	858.165039
1040.728516	497.305481
1039.603516	220.498703
1038.478516	314.136475
1037.352539	-120.712334
1036.227539	217.493454
1035.101563	529.989563
1033.974609	235.182251
1032.848633	491.866089
1031.721680	611.292969
1030.594727	574.983032
1029.467773	373.756287
1028.340820	237.784317
1027.212891	-204.718704
1026.084961	210.165436
1024.956055	-43.841068
1023.828125	-67.757744
1022.699219	-147.280396
1021.570313	21.653252
1020.440430	-449.718597
1019.311523	123.044540
1018.181641	-354.834320
1017.050781	-92.812263
1015.920898	417.257385
1014.790039	681.567139
1013.659180	-284.310059
1012.528320	116.988594
1011.396484	432.549896
1010.265625	245.749481
1009.132813	371.622711
1008.000977	548.527466
1006.868164	1070.212769
1005.736328	1182.435913
1004.602539	2159.604736
1003.469727	3122.637939
1002.335938	3008.270264
1001.202148	2545.193359
1000.068359	1555.769775
998.933594	1380.009766
997.799805	721.913879
996.665039	482.171265
995.529297	651.261902
994.394531	121.282906
993.258789	7.006421
992.123047	162.857208
990.986328	-317.634094
989.849609	341.206787
988.712891	177.097275
987.576172	-7.460096
986.439453	278.271545
985.301758	-85.457718
984.164063	0.243943
983.025391	281.806641
981.887695	-53.368904
980.749023	85.864426
979.610352	-46.208118
978.470703	-88.296417
977.332031	-256.579803
976.192383	472.043427
975.051758	0.759401
973.912109	-51.823650
972.771484	137.076782
971.630859	539.744019
970.490234	306.394470
969.348633	218.026596
968.207031	290.622009
967.065430	-217.122574
965.923828	514.477783
964.781250	1005.144836
963.638672	-77.207512
962.496094	223.613358
961.352539	437.442902
960.208984	662.897339
959.065430	686.911072
957.921875	516.492798
956.777344	5.224732
955.632813	-93.461807
954.488281	-267.359222
953.343750	227.259552
952.198242	502.289856
951.052734	477.837524
949.907227	213.578613
948.760742	96.010460
947.614258	392.456726
946.467773	58.374393
945.321289	202.177444
944.173828	321.051361
943.026367	129.599747
941.878906	351.712830
940.730469	293.256256
939.582031	321.809174
938.433594	231.995956
937.285156	678.464294
936.135742	78.385201
934.987305	340.566772
933.836914	-85.405685
932.687500	252.419540
931.537109	323.815643
930.386719	249.687241
929.236328	-58.666214
928.084961	-250.522003
926.934570	-200.771210
925.783203	233.747986
924.630859	56.389999
923.478516	238.713776
922.327148	132.445206
921.173828	-3.073772
920.021484	-92.818092
918.868164	260.790283
917.714844	675.820435
916.561523	-67.343338
915.407227	-33.390865
914.252930	-60.504032
913.098633	-259.837830
911.944336	78.894127
910.789063	-271.892151
909.633789	-168.707840
908.478516	-303.407471
907.322266	-7.129399
906.166016	-386.108307
905.009766	-53.253708
903.853516	93.915443
902.696289	-290.957489
901.539063	-306.385712
900.381836	-111.087616
899.223633	-121.614906
898.065430	205.178589
896.907227	-4.066422
895.749023	214.388321
894.589844	227.190750
893.430664	-114.701523
892.271484	-128.573868
891.112305	90.444473
889.952148	194.341583
888.791992	-135.222702
887.630859	416.036682
886.470703	375.825348
885.309570	-34.297649
884.148438	611.775818
882.986328	188.561523
881.825195	-358.333832
880.663086	544.805725
879.500000	63.725704
878.337891	99.031776
877.174805	240.338928
876.011719	663.238403
874.847656	360.972870
873.684570	621.779846
872.520508	864.563965
871.355469	126.238159
870.191406	675.175903
869.026367	474.977570
867.861328	326.674713
866.695313	257.209503
865.530273	502.505463
864.364258	696.069519
863.197266	855.915894
862.031250	474.459717
860.864258	452.509003
859.697266	134.286087
858.530273	911.503967
857.362305	680.913574
856.194336	816.115845
855.026367	774.097229
853.857422	1281.468018
852.688477	878.477478
851.519531	1329.572998
850.350586	1361.451782
849.180664	1337.310059
848.010742	786.865845
846.840820	1125.570313
845.670898	680.609070
844.500000	423.818817
843.329102	833.882507
842.157227	183.410172
840.986328	526.156494
839.814453	759.132507
838.642578	857.822205
837.469727	900.534729
836.296875	527.578308
835.124023	1251.498047
833.951172	1028.104736
832.777344	867.250488
831.603516	501.017242
830.429688	936.024536
829.255859	429.188843
828.081055	930.713562
826.906250	872.142212
825.731445	898.203796
824.555664	357.961121
823.379883	562.153381
822.204102	70.998039
821.027344	-306.465668
819.851563	451.817322
818.674805	258.934204
817.497070	45.954082
816.320313	-138.152969
815.142578	-193.300201
813.963867	-246.367569
812.786133	207.424728
811.607422	-172.872269
810.428711	-168.649933
809.250000	217.591537
808.070313	-276.300629
806.890625	395.915771
805.710938	310.404938
804.531250	202.530457
803.350586	-32.009144
802.169922	141.642807
800.988281	22.161373
799.807617	-117.438423
798.625977	-472.287476
797.444336	-244.145081
796.261719	229.675354
795.079102	-223.174652
793.896484	81.591537
792.713867	603.030273
791.530273	546.062378
790.346680	832.012634
789.163086	809.949524
787.979492	796.508240
786.794922	736.367310
785.610352	1058.626343
784.425781	803.385803
783.240234	466.218750
782.054688	1024.046265
780.869141	1210.156860
779.682617	1219.201660
778.496094	985.056091
777.309570	896.497437
776.123047	695.151001
774.935547	661.371033
773.748047	708.999329
772.560547	643.853149
771.373047	779.179626
770.184570	695.907288
768.996094	619.043640
767.806641	508.911713
766.618164	231.144028
765.428711	336.541443
764.239258	208.214676
763.048828	555.275940
761.858398	686.227417
760.667969	898.310486
759.477539	799.840881
758.286133	916.751282
757.094727	655.139343
755.903320	1094.790161
754.710938	786.660156
753.518555	93.891014
752.326172	824.940613
751.133789	850.356689
749.940430	822.849792
748.747070	755.653137
747.553711	411.733276
746.359375	155.570435
745.166016	447.850403
743.970703	785.873657
742.776367	772.719666
741.581055	95.109047
740.385742	658.281616
739.190430	-124.450844
737.994141	394.412262
736.797852	282.088257
735.601563	535.401306
734.405273	-4.042926
733.208008	470.065308
732.010742	215.163223
730.813477	548.806335
729.615234	521.312683
728.416992	502.510803
727.218750	654.191284
726.020508	580.621338
724.821289	500.482758
723.622070	728.394226
722.422852	829.502441
721.222656	406.466217
720.022461	684.416565
718.822266	464.613922
717.621094	705.354370
716.420898	470.436768
715.218750	318.533569
714.017578	718.454956
712.815430	409.724854
711.614258	493.548401
710.411133	182.993729
709.208984	210.370712
708.005859	39.637756
706.802734	102.102356
705.599609	-447.063873
704.395508	114.179321
703.191406	-47.110786
701.987305	35.503143
700.782227	-192.770218
699.577148	-157.635681
698.372070	-74.480164
697.166992	143.606201
695.960938	209.707687
694.754883	213.020935
693.548828	-117.892021
692.341797	-107.481750
691.135742	-57.716061
689.927734	-29.409796
688.720703	-35.523468
687.512695	-316.847595
686.304688	100.655678
685.096680	34.746445
683.888672	188.164978
682.679688	-82.948944
681.470703	320.315521
680.260742	-270.597198
679.050781	126.765518
677.840820	-23.498302
676.630859	-125.673790
675.419922	175.159882
674.209961	705.636292
672.998047	585.112549
671.787109	389.376801
670.575195	-65.326797
669.363281	12.428493
668.151367	107.873505
666.938477	244.771469
665.725586	127.132141
664.512695	202.223419
663.299805	286.371063
662.085938	36.309593
660.872070	-150.588562
659.658203	-298.105499
658.443359	-335.082458
657.228516	-261.592072
656.013672	-170.442719
654.797852	199.206177
653.583008	-58.075592
652.366211	111.847328
651.150391	-189.679108
649.934570	-14.662244
648.717773	-237.683548
647.500000	127.515778
646.283203	99.045006
645.065430	103.236740
643.847656	434.778687
642.629883	-182.018417
641.411133	87.729752
640.192383	211.455368
638.973633	619.112793
637.753906	483.175659
636.534180	287.371002
635.314453	-258.246765
634.094727	3.960809
632.874023	227.546310
631.653320	-36.095947
630.432617	35.205360
629.211914	82.904594
627.990234	203.502823
626.768555	100.974983
625.545898	277.110168
624.324219	605.193054
623.101563	506.493744
621.877930	441.873260
620.655273	698.269409
619.431641	313.888306
618.208008	417.405762
616.983398	-23.292912
615.759766	119.865463
614.535156	549.032898
613.310547	-160.653214
612.084961	213.443054
610.859375	-108.355301
609.633789	111.989029
608.408203	29.873003
607.181641	207.332809
605.955078	-265.875183
604.728516	-216.967163
