# Supplementary material for: Raman spectroscopy accurately differentiates mucosal healing from non-healing and biochemical changes following biological therapy in inflammatory bowel disease
Source: PLoS One. 2021 Jun 2;16(6):e0252210. doi: 10.1371/journal.pone.0252210 (PMC8172032; doi:10.1371/journal.pone.0252210)
Supplement: S8 Dataset — (ZIP) [file pone.0252210.s010.zip › Pre biologic CD/OC024 pre treatment-1_base sub CR removed_22__X_-32923.2__Y_21191.2__Z_-4918.8__Time_251.txt]

1714.716797	374.825684
1713.740234	296.521179
1712.763672	65.075478
1711.787109	57.616154
1710.809570	134.494659
1709.832031	73.247772
1708.854492	-150.161469
1707.875977	-56.137962
1706.898438	-145.657791
1705.919922	-84.006409
1704.941406	75.224670
1703.962891	-107.023674
1702.983398	27.724239
1702.003906	-208.297180
1701.024414	-338.719604
1700.044922	-414.442413
1699.065430	21.683790
1698.084961	105.839333
1697.104492	73.486549
1696.124023	-48.592564
1695.143555	6.772584
1694.162109	-284.048004
1693.180664	-28.987377
1692.199219	-218.793060
1691.217773	209.019791
1690.235352	15.911150
1689.253906	58.690029
1688.271484	-65.631371
1687.289063	-15.603975
1686.305664	43.318069
1685.323242	183.156464
1684.339844	126.638222
1683.356445	-56.811077
1682.372070	173.518265
1681.388672	-79.964989
1680.404297	173.327072
1679.419922	150.552689
1678.435547	163.225967
1677.451172	299.107117
1676.465820	363.889618
1675.480469	227.341614
1674.495117	288.385559
1673.509766	400.676331
1672.523438	710.299316
1671.537109	754.840027
1670.550781	542.426025
1669.564453	742.462524
1668.578125	669.630005
1667.590820	416.982635
1666.603516	756.951965
1665.616211	792.293030
1664.627930	783.142151
1663.640625	644.697571
1662.652344	1016.010925
1661.664063	968.905334
1660.675781	922.413513
1659.686523	889.745605
1658.698242	915.959412
1657.708984	812.907837
1656.719727	787.233765
1655.729492	807.081421
1654.740234	713.633545
1653.750000	872.103210
1652.759766	816.686218
1651.768555	600.394409
1650.778320	508.967468
1649.787109	706.202820
1648.795898	406.827972
1647.804688	232.220673
1646.813477	443.858398
1645.821289	233.125366
1644.829102	197.177444
1643.836914	235.551086
1642.844727	-235.228897
1641.851563	223.567368
1640.859375	67.688347
1639.866211	-21.856440
1638.873047	63.030796
1637.878906	-107.615608
1636.885742	27.937098
1635.891602	-308.113037
1634.897461	178.446259
1633.902344	-77.935020
1632.908203	-154.826553
1631.913086	-107.685905
1630.917969	-76.137245
1629.922852	-133.886475
1628.926758	-46.669350
1627.931641	-259.240723
1626.935547	188.741608
1625.939453	63.352222
1624.942383	-27.641390
1623.946289	-368.176636
1622.949219	-122.309792
1621.952148	-115.540627
1620.955078	70.002388
1619.958008	8.683093
1618.959961	133.938568
1617.961914	-32.184071
1616.963867	-93.148674
1615.965820	362.985352
1614.966797	68.599335
1613.967773	-18.361002
1612.968750	235.711365
1611.969727	274.718536
1610.970703	156.463120
1609.970703	-11.508516
1608.970703	-223.926041
1607.970703	-323.584045
1606.970703	-19.833647
1605.969727	87.387764
1604.968750	-156.256454
1603.967773	5.902547
1602.966797	-38.757252
1601.965820	68.325867
1600.963867	15.765915
1599.961914	-314.017181
1598.959961	-26.648748
1597.958008	-47.912262
1596.955078	-32.636665
1595.952148	-208.170868
1594.949219	-273.975647
1593.946289	-146.552612
1592.943359	-241.211853
1591.939453	-155.787857
1590.935547	62.627319
1589.931641	330.436859
1588.927734	-93.336746
1587.922852	85.497604
1586.917969	170.268585
1585.913086	127.133850
1584.908203	68.264847
1583.903320	118.756981
1582.897461	-174.839157
1581.891602	393.817963
1580.885742	-45.818401
1579.879883	79.638664
1578.873047	165.843246
1577.866211	447.073456
1576.859375	113.919708
1575.852539	-16.312576
1574.845703	256.523926
1573.837891	86.989426
1572.830078	151.363358
1571.822266	-10.597255
1570.814453	279.542511
1569.805664	-80.186539
1568.796875	32.849564
1567.788086	374.214966
1566.779297	-29.959612
1565.769531	469.266541
1564.760742	142.753906
1563.750977	60.110622
1562.741211	213.403976
1561.730469	-12.257537
1560.720703	42.076168
1559.709961	-17.893890
1558.699219	82.685806
1557.688477	-29.476919
1556.676758	21.437002
1555.666016	103.235420
1554.654297	169.252853
1553.642578	527.643005
1552.629883	230.709061
1551.618164	241.717682
1550.605469	218.871460
1549.592773	273.452209
1548.580078	314.877625
1547.566406	-30.008240
1546.552734	258.412384
1545.540039	314.682281
1544.525391	436.931244
1543.511719	694.392395
1542.498047	496.812775
1541.483398	242.287918
1540.468750	364.660645
1539.453125	357.687897
1538.438477	20.171579
1537.422852	268.345825
1536.407227	302.087677
1535.391602	201.491714
1534.375977	211.633011
1533.359375	286.014008
1532.342773	344.704193
1531.326172	-27.205490
1530.309570	-79.651382
1529.292969	153.674377
1528.275391	242.467041
1527.257813	274.383301
1526.240234	113.022171
1525.222656	167.746521
1524.204102	-153.455872
1523.185547	-173.693054
1522.166992	294.608948
1521.148438	212.203751
1520.128906	37.078766
1519.110352	-117.563667
1518.090820	41.200542
1517.071289	48.129917
1516.050781	72.844231
1515.031250	-69.538651
1514.010742	-75.957001
1512.990234	63.791882
1511.968750	13.364470
1510.948242	70.596817
1509.926758	-36.573402
1508.905273	-100.249359
1507.883789	107.782227
1506.862305	-20.302437
1505.839844	-69.038864
1504.817383	-166.597870
1503.794922	48.341400
1502.772461	-162.204865
1501.749023	-303.670959
1500.726563	-278.751038
1499.703125	-269.361206
1498.678711	-96.317558
1497.655273	-274.039948
1496.630859	-357.175659
1495.607422	-210.165497
1494.582031	-7.124064
1493.557617	93.459373
1492.533203	-138.430008
1491.507813	-122.455872
1490.482422	-257.353394
1489.457031	-374.420532
1488.430664	-302.567200
1487.405273	213.494034
1486.378906	52.666889
1485.352539	205.759689
1484.325195	238.729385
1483.298828	363.467712
1482.271484	317.133575
1481.244141	268.182220
1480.216797	295.659607
1479.188477	412.241058
1478.161133	459.908966
1477.132813	581.348938
1476.104492	638.977478
1475.075195	556.403442
1474.046875	537.484497
1473.017578	732.343506
1471.988281	794.699890
1470.958984	828.978516
1469.928711	1046.352417
1468.898438	1024.468994
1467.869141	1050.895630
1466.837891	1384.873779
1465.807617	1581.419800
1464.776367	1493.161865
1463.746094	1775.919312
1462.714844	1443.698975
1461.682617	1723.693115
1460.651367	1480.447998
1459.619141	1661.245361
1458.586914	1737.871826
1457.554688	1677.408081
1456.522461	1769.187256
1455.489258	2091.729736
1454.456055	2028.626343
1453.422852	1980.758911
1452.389648	1927.835327
1451.355469	2135.963623
1450.321289	2133.682129
1449.287109	1862.862793
1448.252930	2075.947754
1447.218750	2205.384766
1446.183594	2311.966309
1445.148438	2193.231689
1444.113281	2208.695313
1443.078125	1966.094727
1442.041992	1693.236938
1441.005859	1754.364746
1439.969727	1489.309204
1438.933594	1542.927979
1437.897461	1548.536377
1436.860352	1233.230957
1435.823242	1511.802856
1434.786133	1386.159058
1433.748047	1359.075806
1432.710938	1051.820313
1431.672852	931.517029
1430.634766	647.273254
1429.596680	625.612854
1428.557617	651.923706
1427.518555	443.724884
1426.479492	492.876129
1425.440430	479.041718
1424.401367	286.323456
1423.361328	192.007797
1422.321289	42.373222
1421.281250	434.429596
1420.241211	466.270752
1419.200195	304.281036
1418.159180	301.023621
1417.118164	111.609795
1416.077148	184.039505
1415.035156	150.841843
1413.994141	-15.531796
1412.952148	381.486603
1411.910156	363.611847
1410.867188	-154.368958
1409.825195	1.453668
1408.782227	154.767532
1407.739258	169.958755
1406.695313	388.635010
1405.652344	-27.886919
1404.608398	5.179043
1403.564453	18.255590
1402.520508	51.502346
1401.475586	-156.009766
1400.431641	-200.277756
1399.386719	56.463898
1398.341797	323.232819
1397.295898	181.418640
1396.250977	155.074036
1395.205078	284.166473
1394.159180	-97.675720
1393.112305	31.622944
1392.066406	-71.846863
1391.019531	-130.118866
1389.972656	172.143646
1388.925781	26.506069
1387.877930	163.716125
1386.831055	-119.175987
1385.783203	53.257973
1384.735352	118.240646
1383.686523	-104.141991
1382.638672	-143.862381
1381.589844	-130.991440
1380.541016	34.370548
1379.492188	44.950710
1378.442383	-66.705559
1377.392578	-80.833809
1376.342773	129.789063
1375.292969	75.960327
1374.243164	77.166679
1373.192383	115.895386
1372.141602	276.923706
1371.090820	148.820297
1370.039063	60.764053
1368.988281	-49.529911
1367.936523	328.655518
1366.884766	-100.239159
1365.833008	146.069321
1364.780273	83.649033
1363.727539	56.236862
1362.674805	-187.552032
1361.622070	-87.729431
1360.569336	-104.738853
1359.515625	-263.392578
1358.461914	-106.048325
1357.408203	81.194054
1356.353516	-94.416908
1355.299805	115.370995
1354.245117	377.355957
1353.190430	-78.492447
1352.134766	278.035614
1351.080078	88.329857
1350.024414	303.437408
1348.968750	230.696335
1347.913086	341.727173
1346.856445	361.037109
1345.800781	782.270264
1344.744141	895.959290
1343.686523	677.512085
1342.629883	456.823792
1341.572266	729.466858
1340.514648	890.631470
1339.457031	1084.051270
1338.399414	935.764526
1337.340820	809.935425
1336.282227	686.757690
1335.223633	635.523193
1334.165039	955.574890
1333.106445	944.124573
1332.046875	720.091003
1330.987305	797.936523
1329.926758	737.411987
1328.867188	812.981262
1327.806641	821.901245
1326.746094	803.756653
1325.685547	837.601013
1324.625000	854.255493
1323.563477	829.030029
1322.501953	1092.725708
1321.440430	978.835449
1320.378906	939.121582
1319.316406	916.785034
1318.253906	1022.808105
1317.191406	847.798706
1316.128906	1094.509521
1315.065430	1070.092773
1314.001953	1035.930786
1312.938477	854.068848
1311.875000	960.556396
1310.811523	884.868408
1309.747070	949.626587
1308.682617	1201.519043
1307.618164	882.468018
1306.552734	1053.241943
1305.488281	941.162781
1304.422852	863.639954
1303.356445	805.894775
1302.291016	986.713745
1301.224609	1042.186157
1300.159180	879.039673
1299.091797	1256.474121
1298.025391	921.575378
1296.958984	1019.069153
1295.891602	1050.300537
1294.824219	858.237732
1293.755859	833.182922
1292.688477	825.395691
1291.620117	1087.480347
1290.551758	1082.215332
1289.483398	677.377991
1288.414063	858.616821
1287.344727	750.655090
1286.275391	503.141479
1285.206055	635.484375
1284.136719	586.594116
1283.066406	789.970825
1281.996094	594.284790
1280.925781	702.221802
1279.855469	983.895264
1278.784180	893.627808
1277.712891	708.058167
1276.641602	737.801758
1275.569336	740.673523
1274.498047	596.938721
1273.425781	1034.902832
1272.353516	1069.585327
1271.281250	1143.370972
1270.208008	885.020325
1269.134766	1137.105347
1268.061523	1015.628235
1266.988281	1204.178955
1265.914063	1099.867798
1264.839844	1195.659058
1263.765625	859.746338
1262.691406	943.403320
1261.617188	1097.739624
1260.541992	1217.892822
1259.466797	953.002991
1258.391602	1053.677979
1257.315430	976.506470
1256.239258	1267.087646
1255.163086	1146.099609
1254.086914	1008.134216
1253.010742	948.109802
1251.933594	1041.384888
1250.856445	1039.755737
1249.779297	821.687561
1248.701172	1345.281128
1247.624023	993.538818
1246.545898	1171.751953
1245.467773	1187.081909
1244.388672	1083.358154
1243.310547	1052.540283
1242.231445	885.739624
1241.152344	954.481201
1240.072266	892.106079
1238.993164	722.982178
1237.913086	1194.383057
1236.833008	974.288696
1235.751953	1113.157471
1234.671875	820.404358
1233.590820	937.388794
1232.509766	819.229553
1231.427734	865.840149
1230.346680	893.033997
1229.264648	963.770203
1228.182617	765.691223
1227.100586	756.481140
1226.017578	599.604309
1224.934570	653.269470
1223.851563	994.743042
1222.768555	915.207336
1221.684570	695.413574
1220.601563	439.427826
1219.516602	381.683990
1218.432617	316.685242
1217.348633	331.393768
1216.263672	416.088165
1215.178711	428.257111
1214.093750	631.096802
1213.007813	450.014587
1211.921875	377.556000
1210.835938	423.298126
1209.750000	365.249786
1208.663086	625.492126
1207.577148	410.605927
1206.490234	415.106140
1205.402344	949.726135
1204.315430	809.429871
1203.227539	389.702667
1202.139648	521.612183
1201.051758	292.237671
1199.962891	123.078171
1198.875000	57.434082
1197.786133	-22.687960
1196.696289	-155.771194
1195.607422	-346.567566
1194.517578	-46.818703
1193.427734	-26.134226
1192.337891	-29.557676
1191.247070	65.466446
1190.157227	-132.699921
1189.066406	-210.759659
1187.974609	-3.102068
1186.883789	-261.347229
1185.791992	-375.538116
1184.700195	-312.166534
1183.608398	-244.090271
1182.515625	-320.043060
1181.423828	-129.829880
1180.331055	-50.068302
1179.238281	211.763947
1178.144531	228.954483
1177.050781	-12.694956
1175.957031	76.260788
1174.863281	136.370422
1173.768555	-284.892975
1172.674805	-315.833252
1171.580078	160.530960
1170.484375	81.486610
1169.389648	193.794724
1168.293945	133.770432
1167.198242	-196.492783
1166.102539	59.014965
1165.005859	-101.542038
1163.910156	-231.021255
1162.813477	74.269028
1161.715820	23.463627
1160.619141	263.947693
1159.521484	215.371704
1158.423828	364.853210
1157.326172	199.210922
1156.227539	257.823792
1155.128906	235.243225
1154.030273	205.452087
1152.931641	313.888336
1151.832031	214.821396
1150.733398	15.659140
1149.632813	100.015495
1148.533203	103.291298
1147.433594	18.390835
1146.333008	-247.498581
1145.232422	300.753296
1144.130859	191.849411
1143.030273	16.325386
1141.928711	157.180115
1140.827148	45.819550
1139.724609	-39.406998
1138.623047	39.378395
1137.520508	56.264202
1136.417969	70.711349
1135.314453	393.897186
1134.211914	246.647385
1133.108398	305.972015
1132.004883	336.730713
1130.900391	51.749256
1129.796875	611.584106
1128.692383	483.137817
1127.586914	335.712036
1126.482422	484.717133
1125.376953	413.121796
1124.271484	400.764648
1123.166016	729.586243
1122.060547	939.761658
1120.954102	616.870300
1119.847656	277.505005
1118.741211	487.498962
1117.633789	583.730530
1116.526367	360.423462
1115.418945	87.496971
1114.311523	221.485596
1113.204102	234.775421
1112.095703	373.315094
1110.987305	235.211349
1109.877930	293.264404
1108.769531	743.463928
1107.660156	378.508575
1106.550781	332.497467
1105.441406	395.086273
1104.331055	377.352631
1103.220703	406.803864
1102.110352	337.127045
1101.000000	413.708466
1099.888672	520.879578
1098.777344	514.813904
1097.666016	171.657532
1096.553711	502.632599
1095.442383	454.125671
1094.330078	513.972107
1093.217773	387.732147
1092.104492	306.266754
1090.991211	469.644012
1089.877930	675.303040
1088.764648	622.050232
1087.651367	413.564850
1086.537109	348.623993
1085.422852	307.225433
1084.308594	573.796631
1083.193359	426.604858
1082.078125	636.634338
1080.962891	278.093689
1079.847656	290.801086
1078.731445	369.246552
1077.615234	473.494263
1076.499023	577.708008
1075.382813	550.493103
1074.265625	328.591553
1073.148438	435.157379
1072.031250	356.459869
1070.914063	280.168701
1069.795898	379.703827
1068.677734	-45.650009
1067.559570	379.597168
1066.440430	392.461182
1065.321289	374.910187
1064.202148	453.385376
1063.083008	604.415771
1061.962891	406.753723
1060.843750	480.604889
1059.723633	98.374481
1058.602539	-91.906364
1057.482422	286.040070
1056.361328	240.804764
1055.239258	-75.428757
1054.118164	183.243805
1052.996094	187.253632
1051.874023	193.650345
1050.751953	328.502014
1049.629883	246.284882
1048.506836	280.827972
1047.383789	124.116188
1046.260742	70.164841
1045.136719	181.851898
1044.012695	160.667938
1042.888672	-4.944034
1041.764648	16.007765
1040.639648	223.383972
1039.515625	-32.750698
1038.389648	367.952271
1037.264648	-29.971771
1036.138672	163.548798
1035.012695	-143.246109
1033.886719	-93.868721
1032.760742	85.817192
1031.633789	98.067291
1030.506836	-1.197262
1029.379883	106.534706
1028.251953	-220.248535
1027.124023	-414.366333
1025.996094	-287.774384
1024.868164	-207.590530
1023.739258	-480.244171
1022.610352	-580.916443
1021.481445	-570.061096
1020.352539	-517.352783
1019.222656	-529.525269
1018.092773	-254.045288
1016.962891	-402.855042
1015.832031	-125.020134
1014.702148	-150.765228
1013.571289	138.673813
1012.439453	-276.051239
1011.308594	-419.530945
1010.176758	191.886108
1009.044922	178.189224
1007.912109	319.641418
1006.780273	493.537964
1005.647461	685.962585
1004.514648	1472.706909
1003.380859	2229.135742
1002.247070	2072.343018
1001.113281	1582.981934
999.979492	1001.555237
998.845703	596.059753
997.710938	334.034546
996.576172	180.758530
995.440430	92.296341
994.305664	299.374176
993.169922	132.728149
992.033203	319.169708
990.897461	-29.325739
989.760742	30.517601
988.624023	62.799866
987.487305	274.931610
986.350586	63.188610
985.212891	144.179214
984.075195	377.239288
982.936523	230.448044
981.798828	-3.602038
980.660156	333.255035
979.521484	239.876068
978.381836	307.664764
977.242188	21.426861
976.102539	383.760040
974.962891	421.972900
973.823242	370.682648
972.682617	370.078583
971.541992	91.692177
970.400391	321.033234
969.259766	279.507660
968.118164	189.926239
966.976563	206.069794
965.833984	341.622284
964.691406	392.377960
963.548828	80.939949
962.406250	569.858704
961.262695	412.335968
960.120117	316.890808
958.976563	152.884354
957.832031	318.888641
956.688477	102.546928
955.543945	-44.892395
954.398438	267.894592
953.253906	274.044434
952.108398	280.311981
950.962891	272.977936
949.817383	-36.058090
948.670898	-148.230194
947.524414	132.880539
946.377930	274.595520
945.231445	133.093445
944.083984	-117.852425
942.936523	238.812973
941.789063	234.740936
940.640625	438.474396
939.493164	379.826660
938.343750	362.378174
937.195313	39.442570
936.045898	621.986145
934.897461	381.430542
933.747070	357.605408
932.597656	354.410889
931.447266	66.571716
930.296875	168.420792
929.146484	-269.305084
927.995117	-230.958694
926.843750	-46.871662
925.692383	407.989655
924.541016	123.434235
923.388672	132.486420
922.236328	-135.760086
921.083984	-24.168272
919.931641	-94.345276
918.778320	-39.434536
917.625000	35.983372
916.470703	206.837372
915.317383	-58.235645
914.163086	203.528244
913.008789	-152.028137
911.853516	3.161052
910.698242	-93.430710
909.542969	-15.276066
908.387695	-361.064484
907.231445	-207.933090
906.076172	99.300522
904.918945	-148.632294
903.762695	-56.609558
902.605469	64.875931
901.448242	-40.037041
900.291016	13.606428
899.133789	-32.287601
897.975586	-75.840370
896.817383	43.543621
895.658203	-133.319305
894.500000	212.210938
893.340820	80.698883
892.180664	125.558403
891.021484	-105.185944
889.861328	167.913376
888.701172	294.144806
887.541016	226.193497
886.379883	-42.571270
885.218750	-148.703033
884.057617	122.008743
882.895508	279.843506
881.734375	-11.110356
880.572266	158.003296
879.409180	385.662598
878.247070	383.387451
877.083984	65.733307
875.920898	378.890533
874.756836	126.716743
873.592773	324.921814
872.428711	43.636147
871.264648	199.025299
870.100586	266.608368
868.935547	390.387543
867.770508	376.941742
866.604492	361.249756
865.438477	761.351440
864.272461	444.463196
863.106445	514.106079
861.940430	215.367523
860.773438	538.730164
859.606445	374.786774
858.438477	397.178101
857.271484	466.656494
856.103516	612.345825
854.934570	630.104980
853.766602	715.088867
852.597656	647.567688
851.428711	669.689026
850.259766	734.333496
849.089844	474.096893
847.919922	469.251984
846.750000	280.763306
845.579102	358.699371
844.408203	123.237358
843.237305	384.545074
842.066406	518.173157
840.894531	164.154785
839.722656	349.083496
838.550781	178.453354
837.377930	5.608049
836.206055	576.787842
835.033203	327.855988
833.859375	405.021332
832.686523	415.102722
831.512695	150.554916
830.337891	410.489258
829.164063	485.045319
827.989258	470.269470
826.814453	341.691650
825.639648	462.798523
824.463867	340.810516
823.288086	145.259842
822.112305	161.367722
820.935547	66.014603
819.759766	97.550438
818.583008	-253.943970
817.405273	182.566956
816.228516	155.925949
815.050781	26.867802
813.872070	-44.395966
812.694336	102.204521
811.515625	-122.631386
810.336914	-0.725602
809.158203	18.807682
807.978516	-261.680603
806.798828	-284.494385
805.619141	-187.487930
804.438477	-181.652176
803.258789	-69.382309
802.077148	-301.210449
800.896484	-76.033287
799.714844	-106.127098
798.534180	-360.263123
797.351563	-492.460541
796.169922	-159.269104
794.987305	-258.424438
793.804688	-331.055084
792.622070	3.756909
791.438477	-383.532349
790.254883	-168.619247
789.071289	108.056923
787.886719	154.378006
786.702148	-142.306992
785.517578	-253.183243
784.333008	270.472351
783.147461	64.287689
781.961914	238.223740
780.776367	-21.091904
779.590820	86.308319
778.404297	-210.598114
777.217773	212.328110
776.030273	87.507805
774.843750	15.617842
773.656250	29.709927
772.467773	-35.716923
771.280273	106.100769
770.091797	360.196899
768.903320	411.284149
767.714844	409.367889
766.525391	140.763504
765.335938	464.734863
764.146484	13.285661
762.956055	141.006683
761.765625	523.921997
760.575195	312.396881
759.384766	569.523132
758.193359	626.280334
757.001953	412.448944
755.810547	389.919891
754.618164	395.903229
753.425781	146.898560
752.233398	100.074402
751.041016	112.513344
749.847656	381.812256
748.654297	143.772003
747.460938	-70.067513
746.266602	433.718750
745.072266	46.486713
743.877930	262.575256
742.683594	-41.194233
741.488281	176.915894
740.292969	-54.443081
739.097656	209.513260
737.901367	179.739517
736.705078	29.486807
735.508789	-101.012985
734.311523	-312.480957
733.115234	97.746277
731.917969	-328.145905
730.719727	228.431931
729.522461	202.951965
728.324219	72.511780
727.125977	219.779022
725.926758	-19.888941
724.727539	92.376770
723.528320	117.212761
722.329102	26.296680
721.128906	-25.260008
719.928711	89.147987
718.728516	247.182755
717.528320	14.582609
716.327148	185.709183
715.125977	219.390411
713.923828	292.343506
712.722656	173.472122
711.520508	89.575928
710.317383	-90.108551
709.115234	109.415802
707.912109	398.200897
706.708984	122.953255
705.505859	-21.475527
704.301758	-17.768261
703.097656	1.250116
701.893555	105.183044
700.688477	4.709183
699.483398	19.616562
698.278320	593.307312
697.073242	-19.849607
695.867188	214.806946
694.661133	140.982483
693.455078	-8.714066
692.248047	-238.572571
691.041016	-364.005249
689.833984	-176.727554
688.626953	-173.851608
687.418945	-301.014923
686.210938	16.623503
685.002930	-121.103447
683.793945	-247.796143
682.584961	-120.713913
681.375977	21.618372
680.166992	138.031158
678.957031	-100.660011
677.747070	20.348982
676.537109	-40.393120
675.326172	-269.770111
674.115234	-395.027557
672.904297	1.281167
671.692383	10.422490
670.481445	0.257487
669.269531	20.518774
668.056641	101.443558
666.844727	132.793808
665.631836	224.774887
664.417969	-257.628662
663.205078	-100.504097
661.991211	-163.487823
660.777344	179.469421
659.563477	123.235443
658.348633	-49.309456
657.133789	-137.507919
655.918945	-350.577057
654.703125	-115.000473
653.488281	146.477814
652.272461	17.961010
651.055664	-0.485903
649.839844	-16.638031
648.623047	143.917877
647.405273	76.331520
646.188477	120.816177
644.970703	458.038330
643.752930	184.247467
642.535156	69.843201
641.316406	202.873627
640.097656	159.647110
638.878906	-76.916786
637.659180	157.289246
636.439453	52.017101
635.219727	-121.885582
634.000000	30.729078
632.779297	112.458450
631.558594	-327.389496
630.337891	33.374287
629.116211	164.415619
627.894531	-116.434120
626.672852	-56.233936
625.451172	-38.984943
624.228516	132.516830
623.005859	130.287582
621.783203	292.929443
620.559570	433.962341
619.336914	369.224121
618.112305	357.886017
616.888672	170.864334
615.664063	-44.082294
614.439453	-188.544296
613.214844	-138.532654
611.989258	88.690041
610.764648	20.479374
609.538086	364.525757
608.312500	-112.542099
607.085938	-115.447685
605.859375	41.457493
604.632813	82.544319
