# Supplementary material for: Raman spectroscopy accurately differentiates mucosal healing from non-healing and biochemical changes following biological therapy in inflammatory bowel disease
Source: PLoS One. 2021 Jun 2;16(6):e0252210. doi: 10.1371/journal.pone.0252210 (PMC8172032; doi:10.1371/journal.pone.0252210)
Supplement: S8 Dataset — (ZIP) [file pone.0252210.s010.zip › Pre biologic CD/OC024 pre treatment-1_base sub CR removed_89__X_-32916.2__Y_21197.2__Z_-4919.55__Time_1013.txt]

1714.716797	153.745789
1713.740234	-92.168968
1712.763672	-98.943275
1711.787109	119.506927
1710.809570	80.444664
1709.832031	-28.270561
1708.854492	101.601868
1707.875977	-47.186195
1706.898438	-147.574203
1705.919922	-79.138618
1704.941406	40.259884
1703.962891	-142.720291
1702.983398	-221.121567
1702.003906	160.874359
1701.024414	-144.550980
1700.044922	42.439556
1699.065430	-45.815727
1698.084961	-58.976921
1697.104492	101.834190
1696.124023	-47.094906
1695.143555	-160.949036
1694.162109	83.377853
1693.180664	-93.968170
1692.199219	118.820358
1691.217773	139.683136
1690.235352	182.187103
1689.253906	8.968595
1688.271484	100.188446
1687.289063	154.399445
1686.305664	358.213776
1685.323242	223.854477
1684.339844	502.931610
1683.356445	353.360626
1682.372070	286.792389
1681.388672	420.394165
1680.404297	202.896362
1679.419922	366.522644
1678.435547	440.011841
1677.451172	386.182465
1676.465820	556.200928
1675.480469	561.690796
1674.495117	511.769287
1673.509766	550.014038
1672.523438	742.782104
1671.537109	760.536682
1670.550781	802.621033
1669.564453	815.903442
1668.578125	1018.124878
1667.590820	1032.193848
1666.603516	892.757996
1665.616211	952.814453
1664.627930	954.893982
1663.640625	1180.200562
1662.652344	1265.280273
1661.664063	1106.854858
1660.675781	1062.888550
1659.686523	1074.990112
1658.698242	1174.944946
1657.708984	933.576660
1656.719727	984.014771
1655.729492	1307.512207
1654.740234	1009.267273
1653.750000	1097.900879
1652.759766	861.468872
1651.768555	863.583374
1650.778320	929.568665
1649.787109	802.887024
1648.795898	708.362305
1647.804688	556.113708
1646.813477	565.476807
1645.821289	353.293793
1644.829102	450.568115
1643.836914	173.209274
1642.844727	147.112030
1641.851563	229.571609
1640.859375	357.202301
1639.866211	142.143341
1638.873047	77.847534
1637.878906	5.982088
1636.885742	-18.071203
1635.891602	60.984428
1634.897461	-112.674286
1633.902344	-25.134106
1632.908203	-169.132172
1631.913086	-189.015091
1630.917969	-161.216949
1629.922852	14.253631
1628.926758	-81.165558
1627.931641	2.642774
1626.935547	36.681168
1625.939453	-15.840514
1624.942383	-102.287354
1623.946289	-172.685745
1622.949219	22.629797
1621.952148	28.881773
1620.955078	-77.624199
1619.958008	254.764175
1618.959961	64.625404
1617.961914	-64.852127
1616.963867	-28.719231
1615.965820	241.140274
1614.966797	99.125916
1613.967773	-239.396881
1612.968750	-34.736683
1611.969727	-18.798748
1610.970703	5.143558
1609.970703	10.866612
1608.970703	-198.144730
1607.970703	-29.697929
1606.970703	94.270683
1605.969727	176.398438
1604.968750	91.044838
1603.967773	283.278534
1602.966797	-21.685246
1601.965820	-164.216217
1600.963867	46.519947
1599.961914	55.870735
1598.959961	-70.673035
1597.958008	-134.362686
1596.955078	3.269374
1595.952148	-209.237030
1594.949219	-136.861542
1593.946289	-163.726334
1592.943359	-99.153679
1591.939453	-94.627647
1590.935547	-139.673737
1589.931641	-148.151108
1588.927734	-159.223602
1587.922852	56.641689
1586.917969	-1.408661
1585.913086	70.923691
1584.908203	88.472313
1583.903320	142.482010
1582.897461	128.701797
1581.891602	140.949585
1580.885742	142.742874
1579.879883	55.967396
1578.873047	96.748352
1577.866211	17.739046
1576.859375	76.629189
1575.852539	28.771675
1574.845703	126.533142
1573.837891	88.960831
1572.830078	12.337625
1571.822266	76.040199
1570.814453	66.871124
1569.805664	10.854236
1568.796875	-55.614635
1567.788086	88.224365
1566.779297	154.011078
1565.769531	43.140450
1564.760742	181.384933
1563.750977	197.502029
1562.741211	88.977486
1561.730469	-66.302567
1560.720703	221.815399
1559.709961	-37.363754
1558.699219	68.935600
1557.688477	-42.624397
1556.676758	260.294434
1555.666016	200.295441
1554.654297	160.906464
1553.642578	367.386566
1552.629883	97.303246
1551.618164	339.666565
1550.605469	159.992905
1549.592773	184.633057
1548.580078	209.117188
1547.566406	241.196198
1546.552734	138.668823
1545.540039	147.186966
1544.525391	258.912842
1543.511719	44.883148
1542.498047	83.944603
1541.483398	29.848724
1540.468750	275.141754
1539.453125	135.509628
1538.438477	308.081573
1537.422852	33.992443
1536.407227	131.360733
1535.391602	-81.000992
1534.375977	46.962151
1533.359375	169.539185
1532.342773	-76.713921
1531.326172	104.773567
1530.309570	234.480667
1529.292969	170.759521
1528.275391	14.170277
1527.257813	-145.098083
1526.240234	130.598831
1525.222656	115.163300
1524.204102	-18.815607
1523.185547	-93.736786
1522.166992	62.696796
1521.148438	164.886734
1520.128906	25.172747
1519.110352	-232.889420
1518.090820	-105.524918
1517.071289	-158.246506
1516.050781	-3.045850
1515.031250	-2.173264
1514.010742	119.206604
1512.990234	34.987213
1511.968750	14.792727
1510.948242	-141.555313
1509.926758	-149.209869
1508.905273	-149.332245
1507.883789	-216.295364
1506.862305	-80.844147
1505.839844	-148.130356
1504.817383	-230.925797
1503.794922	80.744522
1502.772461	28.356615
1501.749023	-203.461380
1500.726563	-179.261261
1499.703125	-188.519699
1498.678711	-98.115372
1497.655273	-207.493591
1496.630859	-253.024307
1495.607422	-204.031067
1494.582031	-191.031998
1493.557617	-101.468193
1492.533203	-183.355453
1491.507813	-14.901472
1490.482422	-127.727875
1489.457031	55.692760
1488.430664	108.628090
1487.405273	-14.775249
1486.378906	-0.408886
1485.352539	18.927675
1484.325195	211.643372
1483.298828	177.093933
1482.271484	211.294189
1481.244141	240.257736
1480.216797	470.519165
1479.188477	435.437256
1478.161133	463.985168
1477.132813	387.922913
1476.104492	688.821411
1475.075195	543.744263
1474.046875	581.983887
1473.017578	671.009583
1471.988281	810.803955
1470.958984	950.441772
1469.928711	983.050781
1468.898438	1364.046509
1467.869141	1136.980469
1466.837891	1291.292725
1465.807617	1303.112061
1464.776367	1319.911621
1463.746094	1532.299927
1462.714844	1617.482422
1461.682617	1766.037842
1460.651367	1505.630737
1459.619141	1709.861816
1458.586914	1680.415771
1457.554688	1574.785767
1456.522461	1829.428589
1455.489258	1919.004395
1454.456055	1952.691772
1453.422852	2069.989502
1452.389648	2192.256836
1451.355469	1919.024780
1450.321289	2091.848145
1449.287109	2155.617188
1448.252930	2057.216553
1447.218750	1875.255859
1446.183594	1862.955322
1445.148438	1924.038574
1444.113281	1891.431152
1443.078125	1787.969116
1442.041992	1970.364990
1441.005859	1778.355957
1439.969727	1791.227051
1438.933594	1877.394409
1437.897461	1586.917114
1436.860352	1526.494141
1435.823242	1205.872681
1434.786133	1130.395142
1433.748047	1304.942993
1432.710938	1007.299805
1431.672852	1111.130737
1430.634766	616.807007
1429.596680	735.836060
1428.557617	864.904114
1427.518555	608.053955
1426.479492	469.846710
1425.440430	591.384705
1424.401367	493.614777
1423.361328	78.387230
1422.321289	46.314938
1421.281250	215.797882
1420.241211	281.991852
1419.200195	297.824371
1418.159180	72.035049
1417.118164	138.322571
1416.077148	275.079010
1415.035156	16.856930
1413.994141	-107.890923
1412.952148	177.323029
1411.910156	113.021156
1410.867188	176.976898
1409.825195	-55.547054
1408.782227	36.173580
1407.739258	112.847359
1406.695313	182.005661
1405.652344	60.397865
1404.608398	-186.614624
1403.564453	224.092377
1402.520508	120.319725
1401.475586	149.609756
1400.431641	284.320313
1399.386719	130.670853
1398.341797	112.547676
1397.295898	144.632034
1396.250977	129.190125
1395.205078	101.302307
1394.159180	103.574158
1393.112305	206.095322
1392.066406	168.468079
1391.019531	181.002853
1389.972656	63.488308
1388.925781	98.756096
1387.877930	26.524113
1386.831055	61.985268
1385.783203	12.502542
1384.735352	-29.354818
1383.686523	266.330566
1382.638672	24.734020
1381.589844	-34.276875
1380.541016	-143.110977
1379.492188	87.852081
1378.442383	-130.607666
1377.392578	-76.766701
1376.342773	139.388794
1375.292969	-228.306152
1374.243164	-169.140503
1373.192383	-42.550678
1372.141602	26.751524
1371.090820	23.846119
1370.039063	-46.245037
1368.988281	-1.540490
1367.936523	-268.173126
1366.884766	-136.021591
1365.833008	-133.300980
1364.780273	-227.569092
1363.727539	-15.488235
1362.674805	2.507612
1361.622070	-218.245056
1360.569336	48.811905
1359.515625	-34.815422
1358.461914	-56.110470
1357.408203	-114.556244
1356.353516	13.558689
1355.299805	238.673965
1354.245117	374.374237
1353.190430	214.561966
1352.134766	87.225281
1351.080078	118.988213
1350.024414	344.482178
1348.968750	401.250519
1347.913086	428.352936
1346.856445	326.571899
1345.800781	264.659821
1344.744141	431.025635
1343.686523	508.196930
1342.629883	758.976990
1341.572266	571.163025
1340.514648	923.656494
1339.457031	842.664185
1338.399414	707.358643
1337.340820	718.314209
1336.282227	699.693420
1335.223633	562.421570
1334.165039	751.945618
1333.106445	696.619507
1332.046875	559.825623
1330.987305	734.778503
1329.926758	543.903625
1328.867188	632.537659
1327.806641	563.108643
1326.746094	580.306824
1325.685547	639.614929
1324.625000	590.369141
1323.563477	548.673279
1322.501953	697.185852
1321.440430	510.133514
1320.378906	779.738098
1319.316406	634.927002
1318.253906	756.654968
1317.191406	979.546021
1316.128906	741.475159
1315.065430	619.460999
1314.001953	886.945984
1312.938477	890.832275
1311.875000	981.040710
1310.811523	706.876770
1309.747070	765.307739
1308.682617	676.141479
1307.618164	599.432495
1306.552734	773.819214
1305.488281	795.735962
1304.422852	645.600525
1303.356445	579.232117
1302.291016	842.401489
1301.224609	700.044434
1300.159180	877.283630
1299.091797	936.625366
1298.025391	939.557556
1296.958984	792.802063
1295.891602	899.069336
1294.824219	637.220276
1293.755859	461.466522
1292.688477	764.295471
1291.620117	539.721680
1290.551758	599.804932
1289.483398	598.658752
1288.414063	813.306702
1287.344727	704.456543
1286.275391	573.687805
1285.206055	482.254608
1284.136719	687.283203
1283.066406	642.549316
1281.996094	358.007385
1280.925781	526.451599
1279.855469	736.496460
1278.784180	716.559448
1277.712891	510.816437
1276.641602	581.557556
1275.569336	686.562866
1274.498047	471.392120
1273.425781	732.906860
1272.353516	877.096985
1271.281250	808.775146
1270.208008	657.510620
1269.134766	936.088928
1268.061523	750.803284
1266.988281	863.395813
1265.914063	939.392212
1264.839844	951.980042
1263.765625	947.540283
1262.691406	872.436340
1261.617188	1043.633057
1260.541992	951.569397
1259.466797	1039.909180
1258.391602	923.606689
1257.315430	780.600769
1256.239258	1010.273132
1255.163086	891.729248
1254.086914	778.138184
1253.010742	805.774414
1251.933594	867.488159
1250.856445	1021.637390
1249.779297	720.971313
1248.701172	826.505188
1247.624023	934.445984
1246.545898	1078.813599
1245.467773	970.436523
1244.388672	1051.606689
1243.310547	843.737793
1242.231445	905.500366
1241.152344	792.457275
1240.072266	681.899414
1238.993164	806.775757
1237.913086	754.501892
1236.833008	471.832184
1235.751953	713.080994
1234.671875	590.559570
1233.590820	584.437561
1232.509766	793.993652
1231.427734	853.236633
1230.346680	551.526550
1229.264648	656.794922
1228.182617	456.934692
1227.100586	368.500885
1226.017578	810.102844
1224.934570	373.179565
1223.851563	606.512695
1222.768555	568.849548
1221.684570	545.690186
1220.601563	590.208435
1219.516602	417.159454
1218.432617	331.153168
1217.348633	134.030380
1216.263672	250.955154
1215.178711	109.419571
1214.093750	168.296158
1213.007813	338.143433
1211.921875	73.512207
1210.835938	277.012390
1209.750000	400.786102
1208.663086	336.364502
1207.577148	541.966248
1206.490234	414.788910
1205.402344	408.121033
1204.315430	285.762634
1203.227539	192.319244
1202.139648	303.578491
1201.051758	359.360443
1199.962891	330.814240
1198.875000	18.240477
1197.786133	-128.221466
1196.696289	-147.172455
1195.607422	-91.609451
1194.517578	-127.500664
1193.427734	-91.310883
1192.337891	158.716675
1191.247070	-136.897873
1190.157227	-67.271011
1189.066406	-103.419151
1187.974609	-81.981071
1186.883789	-180.653915
1185.791992	-51.321491
1184.700195	-313.266357
1183.608398	-152.902374
1182.515625	-83.824928
1181.423828	-19.639631
1180.331055	20.471426
1179.238281	-277.484802
1178.144531	-33.769817
1177.050781	-252.653809
1175.957031	-128.963577
1174.863281	155.057129
1173.768555	108.457283
1172.674805	265.281830
1171.580078	156.308884
1170.484375	121.483131
1169.389648	-13.869738
1168.293945	42.095497
1167.198242	-188.974548
1166.102539	10.289910
1165.005859	20.573292
1163.910156	57.064392
1162.813477	83.904823
1161.715820	27.058043
1160.619141	-75.205620
1159.521484	-65.297585
1158.423828	166.503754
1157.326172	157.109406
1156.227539	164.339310
1155.128906	328.912384
1154.030273	80.786644
1152.931641	176.009995
1151.832031	135.244934
1150.733398	41.997658
1149.632813	-3.642000
1148.533203	69.764717
1147.433594	131.154816
1146.333008	-12.321086
1145.232422	101.269745
1144.130859	-58.950455
1143.030273	16.379128
1141.928711	-53.509018
1140.827148	-56.850739
1139.724609	13.437017
1138.623047	71.737167
1137.520508	82.399994
1136.417969	45.462471
1135.314453	169.999725
1134.211914	92.537849
1133.108398	-18.207029
1132.004883	288.831726
1130.900391	403.413696
1129.796875	508.385895
1128.692383	551.555847
1127.586914	665.784485
1126.482422	611.541321
1125.376953	595.180542
1124.271484	550.318176
1123.166016	585.975647
1122.060547	538.634216
1120.954102	602.565002
1119.847656	533.795471
1118.741211	353.725037
1117.633789	611.544556
1116.526367	478.735962
1115.418945	523.363770
1114.311523	456.744354
1113.204102	208.011703
1112.095703	11.342866
1110.987305	363.075592
1109.877930	289.225769
1108.769531	498.871460
1107.660156	533.571655
1106.550781	223.424179
1105.441406	347.785675
1104.331055	450.792145
1103.220703	190.279770
1102.110352	420.584869
1101.000000	601.203857
1099.888672	545.863464
1098.777344	311.318176
1097.666016	402.130829
1096.553711	457.505676
1095.442383	373.811951
1094.330078	471.492767
1093.217773	602.063599
1092.104492	365.231598
1090.991211	571.020081
1089.877930	341.299683
1088.764648	236.357117
1087.651367	441.943939
1086.537109	513.350220
1085.422852	530.620056
1084.308594	446.776489
1083.193359	414.646729
1082.078125	469.447754
1080.962891	700.388306
1079.847656	562.479736
1078.731445	347.128326
1077.615234	420.602051
1076.499023	400.152527
1075.382813	518.138855
1074.265625	424.928406
1073.148438	195.723587
1072.031250	379.302551
1070.914063	208.810577
1069.795898	305.571991
1068.677734	102.361633
1067.559570	309.207611
1066.440430	178.694077
1065.321289	394.795105
1064.202148	231.558350
1063.083008	541.181885
1061.962891	272.703003
1060.843750	327.201813
1059.723633	278.774658
1058.602539	146.198776
1057.482422	238.134216
1056.361328	173.445023
1055.239258	169.555878
1054.118164	196.067184
1052.996094	98.796242
1051.874023	165.052887
1050.751953	60.884792
1049.629883	297.560364
1048.506836	174.798813
1047.383789	-134.507080
1046.260742	-5.145594
1045.136719	154.502029
1044.012695	146.260056
1042.888672	105.432007
1041.764648	225.451248
1040.639648	93.847832
1039.515625	290.766113
1038.389648	80.123940
1037.264648	18.630913
1036.138672	-12.530391
1035.012695	-1.737268
1033.886719	-90.932381
1032.760742	-28.844534
1031.633789	158.836914
1030.506836	348.816437
1029.379883	106.451149
1028.251953	152.401413
1027.124023	-252.307190
1025.996094	-162.032455
1024.868164	-269.111694
1023.739258	-422.509308
1022.610352	-313.484222
1021.481445	-357.589600
1020.352539	-227.602310
1019.222656	-422.325378
1018.092773	-187.883316
1016.962891	-201.535431
1015.832031	-217.422516
1014.702148	-145.159027
1013.571289	-214.170563
1012.439453	-28.286564
1011.308594	37.186592
1010.176758	-19.987816
1009.044922	-0.664530
1007.912109	99.727943
1006.780273	295.024139
1005.647461	802.569885
1004.514648	1351.596924
1003.380859	1676.206299
1002.247070	1929.109985
1001.113281	1412.494751
999.979492	900.838196
998.845703	329.469513
997.710938	84.062248
996.576172	60.503666
995.440430	117.841522
994.305664	11.422743
993.169922	-150.211807
992.033203	-159.436920
990.897461	142.757736
989.760742	138.296326
988.624023	83.239983
987.487305	219.580704
986.350586	-1.120240
985.212891	-44.256878
984.075195	122.290024
982.936523	-263.656647
981.798828	110.240738
980.660156	-98.106026
979.521484	4.339732
978.381836	-63.350777
977.242188	-98.698769
976.102539	-51.150108
974.962891	-3.505184
973.823242	221.173859
972.682617	324.106049
971.541992	293.895447
970.400391	413.074677
969.259766	36.441601
968.118164	160.457748
966.976563	119.321342
965.833984	165.500839
964.691406	351.689270
963.548828	285.676758
962.406250	290.884125
961.262695	149.525253
960.120117	322.280762
958.976563	265.986633
957.832031	134.260178
956.688477	316.420959
955.543945	320.054474
954.398438	335.252533
953.253906	-91.059608
952.108398	178.400360
950.962891	177.973175
949.817383	-12.119900
948.670898	28.887442
947.524414	284.834564
946.377930	-28.179516
945.231445	-23.389717
944.083984	93.427551
942.936523	64.172592
941.789063	-42.567398
940.640625	67.677452
939.493164	157.449600
938.343750	169.736557
937.195313	-43.656929
936.045898	299.520538
934.897461	84.143486
933.747070	55.867428
932.597656	328.479218
931.447266	38.410511
930.296875	263.293549
929.146484	219.501236
927.995117	155.352722
926.843750	-45.210629
925.692383	-109.057213
924.541016	-131.823044
923.388672	122.984062
922.236328	-29.220381
921.083984	-258.540283
919.931641	66.867691
918.778320	-223.513824
917.625000	-102.511017
916.470703	-63.224163
915.317383	-157.824341
914.163086	-54.799671
913.008789	-146.902557
911.853516	19.782505
910.698242	29.959923
909.542969	-206.972580
908.387695	-49.203247
907.231445	-54.627914
906.076172	-1.052859
904.918945	63.912235
903.762695	-22.843372
902.605469	35.455044
901.448242	-10.347309
900.291016	-194.131241
899.133789	176.673599
897.975586	36.061268
896.817383	26.772165
895.658203	157.762344
894.500000	-82.031792
893.340820	-91.095528
892.180664	-23.258921
891.021484	85.262726
889.861328	-25.302774
888.701172	58.439724
887.541016	-36.162308
886.379883	54.416725
885.218750	-3.936033
884.057617	-71.241318
882.895508	-23.437351
881.734375	78.497093
880.572266	144.354782
879.409180	-33.200443
878.247070	46.239170
877.083984	260.849304
875.920898	63.212097
874.756836	433.148193
873.592773	10.493526
872.428711	29.199932
871.264648	38.916477
870.100586	255.612549
868.935547	116.866661
867.770508	95.124046
866.604492	403.871429
865.438477	130.372360
864.272461	27.778851
863.106445	122.925499
861.940430	114.715294
860.773438	66.095909
859.606445	372.183441
858.438477	247.214645
857.271484	306.282410
856.103516	428.129150
854.934570	554.395142
853.766602	543.807129
852.597656	663.229614
851.428711	567.425171
850.259766	301.358521
849.089844	525.977234
847.919922	246.564636
846.750000	506.858795
845.579102	102.173538
844.408203	73.625313
843.237305	116.652451
842.066406	61.199165
840.894531	215.957184
839.722656	171.610519
838.550781	203.243118
837.377930	185.655060
836.206055	378.042999
835.033203	103.448532
833.859375	208.580582
832.686523	168.481857
831.512695	146.209412
830.337891	97.116776
829.164063	208.621078
827.989258	378.011597
826.814453	190.458511
825.639648	237.025620
824.463867	238.931778
823.288086	26.840612
822.112305	222.487915
820.935547	208.604202
819.759766	167.929092
818.583008	80.451500
817.405273	81.977501
816.228516	-27.839672
815.050781	-268.938110
813.872070	-174.139542
812.694336	56.174667
811.515625	-53.839104
810.336914	-243.896896
809.158203	-87.299477
807.978516	-46.377064
806.798828	127.703499
805.619141	-106.959953
804.438477	-72.975029
803.258789	-99.023331
802.077148	32.406754
800.896484	-226.761063
799.714844	137.337738
798.534180	-93.084061
797.351563	-520.780151
796.169922	-181.518997
794.987305	-81.812454
793.804688	-192.695007
792.622070	-88.785896
791.438477	-113.438988
790.254883	-7.564311
789.071289	-76.671562
787.886719	-283.019867
786.702148	-62.420219
785.517578	-91.927010
784.333008	-282.920746
783.147461	-120.222137
781.961914	-1.890566
780.776367	-162.104187
779.590820	64.243080
778.404297	12.129399
777.217773	-110.701340
776.030273	2.636236
774.843750	89.348541
773.656250	63.411602
772.467773	-225.093658
771.280273	-149.665253
770.091797	-109.630089
768.903320	-124.801865
767.714844	84.738739
766.525391	203.770691
765.335938	201.518799
764.146484	14.207294
762.956055	311.285095
761.765625	134.897308
760.575195	136.776230
759.384766	178.188339
758.193359	283.304260
757.001953	317.934723
755.810547	306.317078
754.618164	422.131866
753.425781	276.325806
752.233398	159.093536
751.041016	215.387604
749.847656	131.060410
748.654297	143.324799
747.460938	15.059237
746.266602	64.560555
745.072266	263.182526
743.877930	156.789169
742.683594	291.627289
741.488281	397.867889
740.292969	376.901154
739.097656	-64.820770
737.901367	80.780334
736.705078	-100.065216
735.508789	89.230545
734.311523	6.951012
733.115234	178.593201
731.917969	24.096926
730.719727	138.757294
729.522461	6.204262
728.324219	-45.378151
727.125977	91.078613
725.926758	159.721436
724.727539	31.676548
723.528320	196.448181
722.329102	90.324768
721.128906	182.980621
719.928711	275.615234
718.728516	246.008194
717.528320	203.350327
716.327148	413.808197
715.125977	135.645645
713.923828	167.290955
712.722656	129.201889
711.520508	82.459404
710.317383	251.509140
709.115234	148.218674
707.912109	162.644669
706.708984	137.926453
705.505859	-139.246460
704.301758	73.477127
703.097656	96.861244
701.893555	176.866669
700.688477	167.735214
699.483398	154.334030
698.278320	125.800392
697.073242	29.985384
695.867188	-50.490402
694.661133	62.498333
693.455078	69.100166
692.248047	-134.832977
691.041016	-175.765259
689.833984	-118.918587
688.626953	-140.118561
687.418945	-20.202988
686.210938	-242.922073
685.002930	-38.277676
683.793945	-93.765114
682.584961	-263.993744
681.375977	-206.526581
680.166992	-203.142609
678.957031	-182.328827
677.747070	-161.423340
676.537109	-201.040802
675.326172	73.286377
674.115234	-139.266235
672.904297	-83.373611
671.692383	-70.661522
670.481445	89.172653
669.269531	30.690838
668.056641	67.426056
666.844727	41.569191
665.631836	-185.092804
664.417969	-33.602161
663.205078	-164.969650
661.991211	85.903481
660.777344	-38.806736
659.563477	123.591080
658.348633	-13.883583
657.133789	-174.963333
655.918945	60.834866
654.703125	-54.821297
653.488281	116.260262
652.272461	20.101257
651.055664	53.266861
649.839844	11.042240
648.623047	113.112663
647.405273	-88.410530
646.188477	235.295212
644.970703	304.914368
643.752930	193.753265
642.535156	228.844650
641.316406	250.955399
640.097656	105.292313
638.878906	-51.143127
637.659180	127.603119
636.439453	13.972251
635.219727	228.870819
634.000000	151.475159
632.779297	31.007277
631.558594	37.033630
630.337891	-12.947643
629.116211	-144.661880
627.894531	-74.954865
626.672852	211.024399
625.451172	159.982468
624.228516	299.402344
623.005859	292.690247
621.783203	116.354530
620.559570	415.201477
619.336914	244.508438
618.112305	152.645996
616.888672	34.649502
615.664063	-92.377213
614.439453	143.807709
613.214844	105.505836
611.989258	85.839783
610.764648	-152.550903
609.538086	-94.423752
608.312500	-43.468674
607.085938	0.270809
605.859375	-67.905304
604.632813	-104.878212
