# Supplementary material for: Raman spectroscopy accurately differentiates mucosal healing from non-healing and biochemical changes following biological therapy in inflammatory bowel disease
Source: PLoS One. 2021 Jun 2;16(6):e0252210. doi: 10.1371/journal.pone.0252210 (PMC8172032; doi:10.1371/journal.pone.0252210)
Supplement: S8 Dataset — (ZIP) [file pone.0252210.s010.zip › Pre biologic CD/OC010-1 pre treatment_BL sub CR removed_23__X_-8952.64__Y_1564.71__Z_-3686.09__Time_261.txt]

1714.656250	45.433495
1713.679688	116.284821
1712.703125	20.412374
1711.725586	250.835083
1710.749023	147.975006
1709.771484	-70.852448
1708.792969	-46.423534
1707.815430	-194.015503
1706.836914	-20.695898
1705.858398	119.939896
1704.879883	-55.819073
1703.901367	-28.429844
1702.922852	-140.511520
1701.943359	4.001480
1700.963867	-159.359680
1699.983398	-237.272415
1699.003906	-2.397685
1698.023438	-51.077713
1697.042969	65.933258
1696.062500	68.026550
1695.082031	75.522545
1694.100586	160.518341
1693.120117	50.748367
1692.137695	58.564129
1691.156250	-16.102396
1690.174805	160.316742
1689.192383	267.524872
1688.209961	265.641052
1687.227539	336.081604
1686.244141	302.839813
1685.261719	307.354431
1684.278320	240.288986
1683.294922	293.568878
1682.311523	453.817017
1681.327148	545.197693
1680.342773	602.426575
1679.358398	630.871033
1678.374023	787.567505
1677.389648	681.363586
1676.404297	676.812622
1675.418945	614.344910
1674.433594	860.906677
1673.448242	858.113220
1672.461914	954.235107
1671.475586	819.802917
1670.489258	773.734802
1669.502930	1062.958740
1668.516602	925.247620
1667.529297	1143.941406
1666.541992	1108.441895
1665.554688	1142.632080
1664.566406	1270.312622
1663.579102	1252.797485
1662.590820	1310.203857
1661.602539	1386.847534
1660.614258	1464.163086
1659.625000	1271.849854
1658.635742	1369.096313
1657.647461	1435.254639
1656.657227	1451.733032
1655.667969	1352.454224
1654.677734	1314.785645
1653.688477	880.926270
1652.697266	1249.564087
1651.707031	997.169739
1650.716797	906.905334
1649.725586	862.306641
1648.734375	517.083923
1647.743164	516.263489
1646.750977	563.670837
1645.759766	564.209778
1644.767578	296.024597
1643.775391	374.524231
1642.783203	173.829712
1641.790039	171.810898
1640.796875	144.058136
1639.803711	296.352631
1638.810547	29.849314
1637.817383	175.454742
1636.823242	-184.577820
1635.829102	-151.108978
1634.834961	-209.283752
1633.840820	-190.434891
1632.845703	-73.560753
1631.850586	-285.345612
1630.855469	-222.651199
1629.860352	106.434929
1628.865234	-108.847755
1627.869141	52.748291
1626.873047	-103.503052
1625.876953	38.019981
1624.880859	80.065964
1623.883789	159.384827
1622.887695	31.520298
1621.890625	561.104858
1620.892578	365.825470
1619.895508	499.401489
1618.897461	544.070374
1617.899414	557.638672
1616.901367	301.256439
1615.903320	299.941010
1614.904297	246.542038
1613.906250	-58.276241
1612.907227	122.576714
1611.907227	-155.140686
1610.908203	186.257034
1609.908203	-106.405151
1608.908203	80.886444
1607.908203	160.996567
1606.908203	160.173782
1605.907227	209.387665
1604.906250	120.098953
1603.905273	264.057251
1602.904297	298.293457
1601.903320	110.364853
1600.901367	215.705276
1599.899414	198.299805
1598.897461	-137.877121
1597.895508	132.731064
1596.892578	-74.857857
1595.889648	5.225430
1594.886719	-115.720131
1593.883789	-69.319321
1592.880859	-33.252476
1591.876953	31.639908
1590.873047	-190.491943
1589.869141	62.495159
1588.865234	234.584351
1587.860352	393.637054
1586.855469	375.358185
1585.850586	670.006653
1584.845703	265.989807
1583.839844	625.770386
1582.834961	618.034546
1581.829102	618.136230
1580.823242	607.822815
1579.816406	506.378784
1578.810547	550.739868
1577.803711	345.200928
1576.796875	433.757965
1575.790039	472.802094
1574.782227	665.241272
1573.775391	623.488037
1572.767578	519.286621
1571.759766	376.059937
1570.750977	383.540405
1569.743164	606.567505
1568.734375	787.833801
1567.725586	423.515961
1566.716797	796.651001
1565.707031	751.545837
1564.697266	778.995239
1563.687500	899.701660
1562.677734	701.103210
1561.667969	883.711365
1560.657227	837.877136
1559.647461	799.663025
1558.636719	794.985168
1557.625000	720.153992
1556.614258	629.613403
1555.602539	777.231079
1554.590820	927.169250
1553.579102	766.117493
1552.567383	718.821228
1551.554688	813.674316
1550.541992	677.959534
1549.529297	661.074219
1548.516602	656.891479
1547.502930	805.038269
1546.490234	593.503540
1545.476563	735.930725
1544.462891	717.813965
1543.448242	665.855103
1542.434570	456.079956
1541.419922	380.421631
1540.405273	505.925781
1539.390625	558.816711
1538.375000	484.937317
1537.359375	289.527985
1536.343750	424.137695
1535.328125	473.285309
1534.312500	292.611023
1533.295898	287.035370
1532.280273	188.374390
1531.262695	249.230698
1530.246094	106.217697
1529.229492	81.459457
1528.211914	228.957932
1527.194336	-15.294114
1526.176758	291.159210
1525.159180	79.842316
1524.140625	66.441177
1523.122070	39.871246
1522.103516	20.718904
1521.084961	224.991592
1520.065430	9.778996
1519.046875	25.696796
1518.027344	-102.627144
1517.006836	138.774261
1515.987305	112.608719
1514.966797	-52.552902
1513.947266	-27.935034
1512.925781	73.358406
1511.905273	-95.189072
1510.884766	-76.651375
1509.863281	-176.454025
1508.841797	-58.497776
1507.820313	33.456116
1506.797852	-82.620918
1505.776367	16.379566
1504.753906	120.149857
1503.731445	80.088165
1502.708008	93.528564
1501.685547	-80.286903
1500.662109	-200.563248
1499.638672	-100.915314
1498.615234	-193.565247
1497.591797	33.406521
1496.567383	-64.938385
1495.542969	-194.218185
1494.518555	-147.269836
1493.494141	-29.028816
1492.468750	-67.059158
1491.443359	40.328049
1490.417969	52.859703
1489.392578	167.302841
1488.367188	-191.064697
1487.340820	65.839783
1486.314453	355.566254
1485.288086	208.453339
1484.261719	224.472626
1483.234375	219.812607
1482.207031	426.627075
1481.179688	375.541107
1480.152344	186.558823
1479.125000	680.597412
1478.096680	488.608307
1477.068359	793.348389
1476.040039	672.306274
1475.011719	607.134827
1473.982422	916.087769
1472.953125	1038.852539
1471.923828	993.372253
1470.894531	1357.426880
1469.864258	1446.334961
1468.834961	1613.891235
1467.804688	1737.941040
1466.774414	1729.541260
1465.743164	1909.066895
1464.712891	1747.799316
1463.681641	2084.451904
1462.650391	2118.486816
1461.618164	2157.413086
1460.586914	2409.499023
1459.554688	2222.095459
1458.522461	2395.067627
1457.490234	2390.189453
1456.458008	2501.894287
1455.424805	2610.868652
1454.391602	2537.077148
1453.358398	2643.226807
1452.325195	2759.361816
1451.291016	2870.251465
1450.256836	2823.889404
1449.222656	2873.722900
1448.188477	2781.604492
1447.154297	2790.734619
1446.119141	2728.869141
1445.083984	2747.956299
1444.048828	2675.861084
1443.013672	2267.221924
1441.977539	2561.911621
1440.941406	2393.599854
1439.905273	2258.183105
1438.869141	2203.677734
1437.832031	2017.707275
1436.795898	1879.817017
1435.758789	1547.405640
1434.720703	1551.027100
1433.683594	1276.870117
1432.645508	1404.231567
1431.608398	1112.532959
1430.569336	765.392700
1429.531250	960.900513
1428.493164	800.645874
1427.454102	753.942749
1426.415039	634.154053
1425.375977	327.886261
1424.335938	215.829376
1423.296875	257.588745
1422.256836	372.407623
1421.215820	217.682526
1420.175781	123.532059
1419.135742	-18.363607
1418.094727	146.934631
1417.053711	138.573196
1416.011719	185.614349
1414.970703	144.681702
1413.928711	-16.901714
1412.886719	-52.611992
1411.844727	160.659744
1410.802734	-45.815567
1409.759766	-18.430546
1408.716797	-76.381531
1407.673828	-191.977814
1406.630859	-8.577593
1405.586914	-10.961912
1404.542969	31.951559
1403.499023	-163.453339
1402.455078	-233.196152
1401.411133	48.418385
1400.366211	6.482576
1399.321289	-87.959229
1398.276367	196.329041
1397.230469	132.222198
1396.185547	133.460022
1395.139648	-23.011286
1394.093750	46.169018
1393.046875	-64.852455
1392.000977	32.162643
1390.954102	111.756203
1389.907227	88.871094
1388.860352	-134.007202
1387.812500	66.133667
1386.765625	163.837708
1385.717773	-118.420273
1384.669922	-92.879211
1383.621094	-134.666977
1382.573242	71.158165
1381.524414	-5.250078
1380.475586	-116.403145
1379.425781	17.404572
1378.376953	24.031977
1377.327148	-203.805466
1376.277344	102.734268
1375.227539	144.860352
1374.176758	-82.261047
1373.126953	0.205174
1372.076172	-61.794418
1371.025391	-21.342022
1369.973633	-70.435974
1368.922852	124.930725
1367.871094	-25.887781
1366.819336	-9.533392
1365.766602	106.634766
1364.714844	-53.377319
1363.662109	-36.373283
1362.609375	217.278229
1361.556641	-76.352280
1360.502930	70.671692
1359.450195	-75.603447
1358.396484	-234.030319
1357.341797	15.540063
1356.288086	44.038292
1355.233398	-1.802180
1354.178711	91.739441
1353.124023	-107.622421
1352.069336	150.273849
1351.013672	346.214722
1349.958984	289.125671
1348.903320	185.135986
1347.846680	595.027771
1346.791016	560.951477
1345.734375	1018.184937
1344.677734	761.335022
1343.621094	799.842957
1342.563477	1024.454346
1341.506836	912.208862
1340.449219	938.978882
1339.391602	998.176270
1338.333008	1238.353149
1337.275391	926.558533
1336.216797	1060.685059
1335.158203	1130.645264
1334.098633	1022.658936
1333.040039	835.804260
1331.980469	770.444031
1330.920898	762.216431
1329.861328	749.281494
1328.800781	741.521729
1327.740234	798.244263
1326.679688	667.415649
1325.619141	1018.514038
1324.558594	940.009888
1323.497070	886.450439
1322.435547	877.570068
1321.374023	785.012756
1320.312500	823.484985
1319.250000	770.888123
1318.187500	999.681091
1317.125000	1070.789795
1316.062500	1060.736938
1314.999023	1026.253540
1313.935547	1174.338501
1312.872070	736.252502
1311.808594	1106.427979
1310.745117	760.074951
1309.680664	790.749146
1308.616211	885.610535
1307.551758	899.424316
1306.486328	844.540833
1305.420898	863.671875
1304.355469	875.612854
1303.290039	1138.529297
1302.224609	1249.114014
1301.158203	767.549988
1300.091797	627.916992
1299.025391	790.685059
1297.958984	656.383728
1296.891602	888.186768
1295.824219	852.474731
1294.756836	932.308411
1293.689453	813.513000
1292.621094	707.204163
1291.553711	905.253479
1290.485352	573.688049
1289.416016	534.184021
1288.347656	516.913818
1287.278320	470.396484
1286.208984	718.065674
1285.139648	657.125305
1284.069336	917.183044
1283.000000	555.342346
1281.929688	805.796387
1280.858398	716.082275
1279.788086	548.235291
1278.716797	953.044922
1277.645508	885.756042
1276.574219	574.088013
1275.502930	722.291321
1274.430664	863.215759
1273.358398	957.759888
1272.286133	893.566772
1271.213867	924.769775
1270.140625	1212.484375
1269.067383	1050.924438
1267.994141	1348.442627
1266.920898	1284.730957
1265.846680	1106.462891
1264.773438	1357.689087
1263.699219	1430.854126
1262.624023	1377.274780
1261.549805	1501.749512
1260.474609	1292.340210
1259.399414	1192.743042
1258.324219	1351.491577
1257.248047	1451.777344
1256.172852	1328.042480
1255.096680	1270.154419
1254.019531	1338.914307
1252.943359	1444.191772
1251.866211	1508.110107
1250.789063	1542.849609
1249.711914	1351.443604
1248.634766	1507.839844
1247.556641	1207.204956
1246.478516	1458.406250
1245.400391	1451.963745
1244.321289	1411.538330
1243.243164	1473.147339
1242.164063	1551.742920
1241.084961	1715.276611
1240.004883	1390.907104
1238.925781	1124.914795
1237.845703	1322.409058
1236.765625	1352.453491
1235.684570	1120.588135
1234.604492	1162.765015
1233.523438	1401.245972
1232.442383	1513.588867
1231.360352	1424.773193
1230.279297	1345.658447
1229.197266	1254.442871
1228.115234	1279.455078
1227.032227	1173.709595
1225.950195	1242.214844
1224.867188	1407.436279
1223.784180	1473.361206
1222.701172	1108.715820
1221.617188	908.606445
1220.533203	853.577820
1219.449219	912.109497
1218.365234	830.407471
1217.280273	760.762329
1216.195313	843.243713
1215.110352	725.197449
1214.025391	554.019043
1212.940430	645.931396
1211.854492	609.833374
1210.768555	592.972778
1209.681641	814.832458
1208.595703	739.888977
1207.508789	686.591980
1206.421875	936.943787
1205.334961	876.213257
1204.247070	521.473877
1203.160156	467.895538
1202.072266	472.041656
1200.983398	372.551208
1199.895508	-35.125889
1198.806641	269.649475
1197.717773	234.913757
1196.628906	-98.215065
1195.539063	165.149490
1194.449219	62.790401
1193.359375	167.102158
1192.269531	-58.027554
1191.179688	-119.781288
1190.088867	-35.085354
1188.998047	-99.468483
1187.907227	-159.149231
1186.815430	-199.725952
1185.723633	-122.806023
1184.631836	-218.832428
1183.540039	-173.401413
1182.448242	-27.386559
1181.355469	-15.867022
1180.262695	14.687421
1179.169922	272.801819
1178.076172	84.913383
1176.982422	222.812637
1175.888672	506.622467
1174.794922	306.396454
1173.700195	379.064697
1172.606445	377.344849
1171.511719	363.507324
1170.416016	81.542068
1169.321289	258.847412
1168.225586	459.834686
1167.129883	474.073456
1166.034180	237.142212
1164.937500	145.951828
1163.840820	54.646694
1162.744141	266.619873
1161.647461	163.072174
1160.550781	436.695587
1159.453125	643.189697
1158.355469	288.538788
1157.256836	554.309326
1156.159180	426.161591
1155.060547	398.087250
1153.961914	522.481506
1152.863281	339.112946
1151.763672	453.608337
1150.664063	358.187653
1149.564453	133.995636
1148.464844	178.905655
1147.364258	23.593939
1146.263672	103.900375
1145.163086	7.867441
1144.062500	104.481987
1142.960938	-86.997047
1141.859375	256.662598
1140.757813	148.156952
1139.656250	339.127380
1138.553711	536.981934
1137.451172	442.276947
1136.348633	492.397034
1135.246094	504.334473
1134.142578	839.100464
1133.039063	648.821472
1131.935547	959.363770
1130.832031	980.070374
1129.727539	772.826355
1128.623047	1066.074097
1127.518555	1145.589600
1126.413086	1291.311157
1125.308594	1308.816284
1124.203125	1131.816406
1123.096680	1227.251343
1121.991211	919.776306
1120.884766	946.253662
1119.778320	922.856934
1118.671875	937.215759
1117.564453	873.322815
1116.458008	828.266479
1115.350586	844.604553
1114.242188	837.150146
1113.134766	756.274719
1112.026367	786.422241
1110.917969	816.436279
1109.808594	628.904846
1108.700195	722.494324
1107.590820	872.606995
1106.481445	1034.345825
1105.372070	1014.109741
1104.261719	1031.533203
1103.151367	1004.003723
1102.041016	889.091309
1100.930664	965.191895
1099.819336	972.761169
1098.708008	1025.026123
1097.596680	966.389709
1096.484375	952.454956
1095.373047	660.429871
1094.260742	870.174194
1093.147461	700.576172
1092.035156	811.164673
1090.921875	839.228699
1089.808594	853.084961
1088.695313	659.812500
1087.581055	697.076599
1086.467773	764.839478
1085.353516	731.395630
1084.238281	1043.447998
1083.124023	772.472046
1082.008789	553.248169
1080.893555	641.800842
1079.777344	615.177002
1078.662109	835.068237
1077.545898	728.511780
1076.429688	645.432556
1075.312500	590.502502
1074.196289	498.040527
1073.079102	475.940033
1071.960938	519.465942
1070.843750	232.423492
1069.725586	222.036240
1068.607422	249.127884
1067.489258	266.821777
1066.370117	345.379700
1065.251953	501.174469
1064.132813	706.042908
1063.012695	393.569336
1061.893555	589.010315
1060.773438	332.859009
1059.653320	261.602264
1058.532227	386.794922
1057.412109	240.777542
1056.291016	328.556976
1055.169922	40.114212
1054.047852	181.667297
1052.926758	180.721573
1051.804688	394.623016
1050.681641	337.648407
1049.559570	108.034340
1048.436523	142.235352
1047.313477	141.472412
1046.190430	-36.501278
1045.066406	205.375397
1043.942383	139.466797
1042.818359	-98.827446
1041.694336	33.550545
1040.569336	14.494082
1039.445313	35.118603
1038.319336	-46.671612
1037.194336	97.478302
1036.068359	120.600136
1034.942383	176.368179
1033.816406	204.276672
1032.690430	341.574707
1031.563477	309.141418
1030.436523	186.146729
1029.308594	237.615417
1028.181641	-57.066383
1027.053711	-309.701691
1025.925781	-364.690369
1024.797852	-294.152588
1023.668945	-232.831879
1022.540039	-456.912567
1021.411133	-314.137115
1020.281250	-287.313202
1019.152344	-387.941284
1018.022461	-268.112152
1016.892578	-104.165123
1015.761719	-9.704516
1014.630859	-12.481127
1013.500000	17.313158
1012.369141	61.127037
1011.237305	285.672943
1010.105469	385.241455
1008.973633	288.170746
1007.841797	443.521637
1006.708984	1110.219849
1005.576172	1494.580566
1004.443359	2364.520020
1003.310547	3211.090820
1002.176758	3086.662598
1001.042969	1890.253052
999.908203	1362.215820
998.774414	652.130188
997.639648	362.803802
996.504883	390.061981
995.370117	108.191658
994.234375	246.596039
993.098633	426.635132
991.962891	350.745972
990.826172	441.093811
989.690430	151.190475
988.553711	165.839676
987.416016	392.654480
986.279297	20.569387
985.141602	40.388905
984.003906	140.979111
982.865234	168.035263
981.727539	441.545013
980.588867	137.538513
979.450195	149.039154
978.310547	287.223083
977.170898	287.564362
976.031250	253.616409
974.891602	346.286011
973.751953	317.321716
972.611328	451.671692
971.470703	579.263916
970.329102	532.476379
969.188477	529.524841
968.046875	359.223572
966.904297	322.286133
965.762695	138.741394
964.620117	343.090088
963.477539	254.033966
962.334961	493.039642
961.191406	168.314056
960.047852	391.579712
958.904297	479.779602
957.760742	476.518738
956.616211	503.225159
955.471680	358.419250
954.327148	477.078857
953.182617	97.056770
952.037109	472.326355
950.891602	268.977325
949.745117	72.778168
948.599609	398.072021
947.453125	369.156525
946.306641	63.968185
945.159180	302.801208
944.012695	281.346771
942.865234	575.190674
941.716797	405.675690
940.569336	521.704712
939.420898	377.749084
938.272461	466.722168
937.124023	302.680847
935.974609	366.910278
934.825195	342.381775
933.675781	331.712585
932.525391	524.012329
931.375977	269.907532
930.225586	355.429932
929.074219	233.888397
927.923828	417.595825
926.772461	426.147156
925.621094	257.381226
924.468750	-93.121185
923.317383	259.424225
922.165039	216.341751
921.011719	-185.718460
919.859375	37.518101
918.706055	-68.647102
917.552734	-138.274109
916.399414	-121.431160
915.245117	-81.745842
914.090820	12.533772
912.936523	2.509212
911.781250	-50.482101
910.625977	-35.272717
909.470703	-85.712433
908.315430	-185.886429
907.160156	54.110268
906.003906	124.151482
904.846680	180.684387
903.690430	99.120361
902.533203	187.549286
901.375977	51.899181
900.218750	29.585522
899.060547	152.213806
897.903320	188.896561
896.744141	-50.286705
895.585938	239.877121
894.426758	141.130096
893.267578	153.261734
892.108398	-166.722855
890.949219	211.612045
889.789063	332.352661
888.628906	-147.570251
887.467773	273.589752
886.307617	198.039368
885.146484	7.498876
883.985352	302.139984
882.823242	229.049988
881.661133	252.996185
880.499023	216.097717
879.336914	181.503021
878.173828	25.279903
877.010742	450.381042
875.847656	35.199020
874.684570	349.797241
873.520508	313.077545
872.356445	150.345078
871.192383	-113.562302
870.027344	-186.118744
868.862305	-121.450745
867.697266	-14.097409
866.532227	333.732300
865.366211	400.453827
864.200195	269.392944
863.034180	461.855286
861.867188	315.079620
860.700195	246.929794
859.533203	369.587555
858.366211	478.682922
857.198242	569.743591
856.030273	467.796783
854.862305	666.369019
853.693359	678.702881
852.524414	594.583618
851.355469	458.898132
850.186523	757.883179
849.016602	541.456970
847.846680	365.372894
846.676758	395.283722
845.505859	398.248260
844.334961	242.236008
843.164063	316.665558
841.993164	279.126465
840.821289	185.613953
839.649414	87.577484
838.477539	90.077507
837.305664	-28.200502
836.132813	398.628235
834.959961	322.568451
833.786133	333.534210
832.613281	509.590424
831.439453	591.705688
830.264648	448.281342
829.090820	434.197662
827.916016	602.906189
826.741211	512.730347
825.566406	489.352356
824.390625	345.499542
823.214844	324.143311
822.039063	260.333374
820.862305	287.743256
819.685547	145.763870
818.508789	197.397430
817.332031	-0.421151
816.154297	64.293037
814.976563	13.146643
813.798828	133.138351
812.621094	83.928093
811.442383	127.967499
810.263672	16.252792
809.083984	-135.553482
807.905273	-123.049576
806.725586	-335.024658
805.544922	-231.738480
804.365234	-4.342801
803.184570	-258.824524
802.003906	-209.348846
800.823242	-262.099396
799.641602	-186.340515
798.459961	-59.773727
797.278320	-33.179989
796.095703	-204.001373
794.913086	-142.240402
793.730469	-116.107338
792.547852	-1.551573
791.364258	-37.765186
790.180664	246.868500
788.997070	-68.546799
787.813477	58.562527
786.628906	63.800304
785.444336	66.676826
784.258789	283.879944
783.074219	253.255905
781.888672	215.877090
780.702148	291.059753
779.516602	136.336761
778.330078	147.185516
777.143555	-228.488403
775.956055	-10.326097
774.769531	72.985085
773.582031	160.546188
772.393555	-96.165421
771.206055	-83.827309
770.017578	51.857670
768.829102	37.475487
767.639648	245.569855
766.451172	105.352180
765.261719	403.435791
764.072266	320.304047
762.881836	135.840637
761.691406	365.190491
760.500977	350.076660
759.310547	763.909851
758.119141	642.971436
756.927734	673.753784
755.735352	999.057983
754.543945	937.296265
753.351563	745.851318
752.159180	703.839111
750.965820	699.140198
749.773438	670.245728
748.580078	296.644775
747.385742	511.425903
746.192383	405.698792
744.998047	411.889343
743.803711	389.548065
742.608398	562.373291
741.413086	187.029999
740.217773	243.655975
739.022461	127.151787
737.826172	45.769756
736.630859	150.622223
735.433594	119.686554
734.237305	147.910904
733.040039	-66.786911
731.842773	130.047470
730.645508	191.204575
729.447266	149.595444
728.249023	219.592377
727.050781	103.806236
725.851563	182.675629
724.653320	206.965591
723.454102	465.088989
722.253906	369.366821
721.053711	378.605560
719.854492	217.672791
718.653320	259.910675
717.453125	169.148636
716.251953	301.075684
715.050781	317.482880
713.848633	371.094482
712.647461	128.348999
711.445313	66.768990
710.243164	255.962082
709.040039	-3.531951
707.836914	-90.674347
706.633789	98.936600
705.430664	-3.068070
704.226563	49.689301
703.022461	41.688625
701.818359	25.186380
700.613281	41.519100
699.408203	-272.457428
698.203125	-18.695395
696.998047	-121.270302
695.791992	-93.207214
694.585938	-117.072929
693.379883	-147.220139
692.172852	-66.385193
690.965820	27.665424
689.758789	-86.449287
688.551758	-367.354828
687.343750	-174.982529
686.135742	-309.954590
684.926758	-214.784760
683.718750	36.651779
682.509766	-177.756485
681.300781	-205.488724
680.090820	146.128677
678.881836	75.481857
677.671875	219.463684
676.460938	-82.333672
675.250977	-15.849060
674.040039	35.681835
672.828125	173.938278
671.617188	89.569374
670.405273	46.529980
669.193359	211.234741
667.981445	-64.844353
666.768555	177.971222
665.555664	181.058319
664.342773	78.478470
663.128906	101.339897
661.916016	148.070633
660.702148	45.996655
659.487305	168.496735
658.272461	-6.657666
657.058594	23.238216
655.842773	-140.854919
654.627930	-188.415878
653.412109	9.785606
652.196289	-20.490189
650.979492	-48.593285
649.763672	-59.485462
648.546875	-206.065826
647.330078	-44.805241
646.112305	172.252930
644.894531	244.921555
643.676758	259.324768
642.458984	419.796326
641.240234	270.355408
640.021484	346.470154
638.802734	67.648849
637.583008	304.363708
636.363281	-24.371254
635.143555	-71.974106
633.923828	-102.794212
632.703125	69.891853
631.482422	-11.268495
630.261719	-159.457733
629.040039	-55.018505
627.818359	55.166134
626.596680	48.816525
625.375000	159.640411
624.152344	1.700401
622.929688	320.840332
621.707031	368.986603
620.483398	369.020660
619.259766	173.157120
618.036133	151.841400
616.812500	9.512918
615.587891	-35.549206
614.363281	176.980209
613.138672	17.999392
611.913086	231.862930
610.687500	89.195457
609.461914	36.893608
608.236328	-53.407291
607.009766	-107.003967
605.783203	-77.006859
604.555664	-194.219391
