# Supplementary material for: Raman spectroscopy accurately differentiates mucosal healing from non-healing and biochemical changes following biological therapy in inflammatory bowel disease
Source: PLoS One. 2021 Jun 2;16(6):e0252210. doi: 10.1371/journal.pone.0252210 (PMC8172032; doi:10.1371/journal.pone.0252210)
Supplement: S8 Dataset — (ZIP) [file pone.0252210.s010.zip › Pre biologic CD/OC030-1 pre treatment_base sub CR removed_12__X_-10362.1__Y_36047.2__Z_-68.8016__Time_137.txt]

1714.640625	301.198761
1713.664063	-54.332840
1712.687500	-58.959530
1711.709961	-49.442574
1710.733398	298.826080
1709.755859	25.883614
1708.778320	99.638626
1707.799805	37.543644
1706.821289	-371.793671
1705.843750	-225.594910
1704.864258	-287.516296
1703.885742	-171.689758
1702.907227	108.302536
1701.927734	-132.641968
1700.948242	-278.857452
1699.968750	-129.836212
1698.988281	389.006958
1698.007813	-224.718704
1697.028320	100.965836
1696.046875	69.345573
1695.066406	313.994537
1694.084961	-263.049286
1693.104492	-93.782715
1692.123047	380.690399
1691.140625	468.939941
1690.159180	611.640076
1689.176758	96.351456
1688.194336	1043.860229
1687.211914	501.468445
1686.228516	640.070129
1685.246094	563.841003
1684.262695	843.001709
1683.279297	814.048584
1682.295898	312.050354
1681.311523	916.297913
1680.327148	751.915588
1679.342773	1057.060547
1678.358398	966.580627
1677.374023	1199.053711
1676.388672	1150.406250
1675.403320	1280.934814
1674.417969	1845.735718
1673.432617	1321.447510
1672.446289	1797.494873
1671.459961	2136.122314
1670.473633	1349.275757
1669.487305	1437.424683
1668.500977	1603.444214
1667.513672	1725.117798
1666.526367	1574.276855
1665.539063	1745.432373
1664.550781	1667.979004
1663.563477	1800.985107
1662.575195	1839.276001
1661.586914	2130.220215
1660.598633	1875.878906
1659.609375	2133.821045
1658.620117	2466.619141
1657.631836	2111.460205
1656.641602	2119.915283
1655.652344	2113.274902
1654.662109	1797.657104
1653.672852	1633.784302
1652.681641	1981.224731
1651.691406	1585.978149
1650.701172	1416.375000
1649.709961	930.205261
1648.718750	992.071899
1647.727539	909.197937
1646.735352	1120.230591
1645.744141	573.677856
1644.751953	553.486633
1643.759766	322.650909
1642.766602	670.570068
1641.774414	187.551804
1640.781250	-15.049947
1639.788086	205.053207
1638.794922	85.322365
1637.801758	-15.410222
1636.807617	-18.105307
1635.813477	-194.304626
1634.819336	-27.406345
1633.825195	-194.746063
1632.830078	225.760361
1631.834961	148.760895
1630.839844	-264.829865
1629.844727	-164.566071
1628.849609	57.064678
1627.853516	-257.843475
1626.857422	-64.581650
1625.861328	-352.387207
1624.865234	-340.009094
1623.868164	-500.886780
1622.871094	-125.257607
1621.874023	174.262604
1620.876953	132.362793
1619.879883	148.497696
1618.881836	30.885914
1617.883789	-12.964506
1616.885742	321.370300
1615.887695	-165.662277
1614.888672	-38.400898
1613.889648	191.248138
1612.890625	171.795181
1611.891602	-172.655487
1610.892578	180.445892
1609.892578	17.160437
1608.892578	102.956902
1607.892578	306.670685
1606.892578	374.160767
1605.891602	198.122040
1604.890625	-61.577995
1603.889648	-9.669680
1602.888672	-15.340179
1601.887695	188.289917
1600.885742	151.158646
1599.883789	-241.635315
1598.881836	-370.219818
1597.879883	0.484547
1596.876953	-34.130497
1595.874023	-390.172485
1594.871094	-435.268463
1593.868164	-200.975098
1592.864258	-0.837565
1591.861328	-41.043819
1590.857422	-478.088593
1589.853516	-30.456825
1588.848633	-389.318359
1587.844727	-127.355659
1586.839844	569.827087
1585.834961	205.418091
1584.830078	404.038269
1583.824219	208.865738
1582.819336	430.505585
1581.813477	-28.053068
1580.807617	-36.046143
1579.800781	-268.190002
1578.794922	-284.342163
1577.788086	-48.260281
1576.781250	270.766571
1575.773438	287.623596
1574.766602	-148.313919
1573.758789	432.457306
1572.750977	-211.818985
1571.743164	466.996460
1570.735352	492.972687
1569.726563	134.111954
1568.718750	97.281700
1567.708984	125.068382
1566.700195	-57.717072
1565.691406	213.588242
1564.681641	160.040909
1563.671875	139.966721
1562.662109	114.420708
1561.652344	376.497131
1560.641602	116.900688
1559.630859	-13.248029
1558.620117	45.571575
1557.609375	-20.326727
1556.597656	115.554344
1555.586914	-10.533343
1554.575195	-20.370041
1553.563477	62.694939
1552.550781	-154.915787
1551.539063	23.267508
1550.526367	53.525455
1549.513672	220.561386
1548.500977	309.604706
1547.487305	-5.153066
1546.473633	341.754517
1545.459961	220.326904
1544.446289	669.755066
1543.432617	206.601379
1542.417969	-81.060608
1541.404297	-89.968346
1540.389648	66.013809
1539.374023	-289.575592
1538.359375	82.524345
1537.343750	402.490875
1536.328125	53.810619
1535.312500	277.558777
1534.296875	-203.115036
1533.280273	-49.712811
1532.263672	98.148415
1531.247070	93.571732
1530.230469	287.070557
1529.212891	16.446991
1528.196289	309.680206
1527.178711	471.114777
1526.160156	78.642677
1525.142578	383.561554
1524.124023	-50.519688
1523.106445	-147.661453
1522.087891	-13.618983
1521.068359	66.019836
1520.049805	137.653641
1519.030273	-300.040527
1518.010742	27.993917
1516.991211	214.283630
1515.971680	37.999908
1514.951172	0.145802
1513.930664	-135.544846
1512.910156	252.244049
1511.889648	-263.858765
1510.868164	53.914757
1509.846680	-434.290009
1508.826172	-217.139160
1507.803711	186.776108
1506.782227	428.777832
1505.759766	-52.485645
1504.737305	-144.246262
1503.714844	-154.222305
1502.692383	-289.956238
1501.668945	-477.138275
1500.646484	-185.597290
1499.623047	-403.901825
1498.599609	-238.411133
1497.575195	-311.241669
1496.550781	-220.517761
1495.527344	-158.128540
1494.502930	262.004272
1493.477539	-277.079681
1492.453125	-335.510620
1491.427734	-258.703278
1490.402344	165.383438
1489.376953	70.528160
1488.350586	-83.253845
1487.325195	314.463715
1486.298828	68.456146
1485.272461	654.476501
1484.245117	438.754486
1483.218750	210.272263
1482.191406	729.065979
1481.164063	385.526062
1480.136719	261.267242
1479.108398	644.167297
1478.080078	557.835754
1477.052734	830.749695
1476.023438	774.702881
1474.995117	759.377441
1473.965820	1311.761230
1472.937500	1102.643066
1471.908203	1527.260620
1470.877930	1763.248169
1469.848633	1859.168579
1468.818359	1965.102661
1467.788086	2185.364014
1466.757813	2448.688477
1465.727539	2508.480225
1464.696289	3048.491211
1463.665039	2617.566162
1462.633789	2900.652344
1461.602539	3015.942383
1460.570313	3219.981201
1459.539063	2913.656494
1458.506836	3178.505859
1457.473633	3539.608398
1456.441406	3522.558838
1455.408203	3338.039307
1454.375000	3495.976563
1453.341797	3473.828857
1452.308594	3619.011719
1451.274414	3822.394287
1450.241211	3992.820313
1449.207031	3952.878662
1448.171875	3662.187744
1447.137695	3809.794189
1446.102539	3845.934814
1445.067383	3839.079346
1444.032227	3447.611084
1442.997070	3557.340332
1441.960938	3462.135986
1440.924805	3030.677734
1439.888672	3150.693359
1438.852539	2937.038818
1437.816406	3231.578613
1436.779297	2836.186035
1435.742188	2423.368164
1434.705078	2372.016357
1433.666992	2143.969482
1432.629883	1875.778320
1431.591797	1095.346436
1430.553711	946.285461
1429.514648	789.785828
1428.476563	719.295959
1427.437500	845.637878
1426.398438	873.715576
1425.359375	964.943176
1424.320313	675.687988
1423.280273	724.316895
1422.240234	251.568832
1421.200195	514.670349
1420.159180	530.976746
1419.119141	439.222290
1418.078125	309.864044
1417.037109	210.932816
1415.996094	321.049286
1414.954102	411.124176
1413.912109	-79.632820
1412.870117	3.305059
1411.828125	109.019150
1410.786133	-81.706169
1409.743164	-272.201752
1408.700195	-168.477905
1407.657227	-396.160645
1406.614258	154.952148
1405.570313	10.514516
1404.527344	-610.550537
1403.483398	-174.613388
1402.438477	2.864347
1401.394531	117.811958
1400.349609	-17.921070
1399.304688	-145.855438
1398.259766	137.636093
1397.214844	270.840881
1396.168945	-119.558334
1395.123047	186.928268
1394.077148	-125.170044
1393.031250	296.847839
1391.984375	130.501266
1390.937500	-310.889191
1389.890625	189.154678
1388.843750	198.806305
1387.796875	-48.967987
1386.749023	58.715290
1385.701172	-105.953804
1384.653320	229.690048
1383.604492	45.515224
1382.556641	-518.125427
1381.507813	-22.003962
1380.458984	526.614868
1379.410156	201.196747
1378.360352	-146.338211
1377.310547	-168.954971
1376.260742	275.382294
1375.210938	-48.716492
1374.161133	163.921021
1373.110352	-194.452164
1372.059570	70.970810
1371.008789	-281.723877
1369.957031	18.982996
1368.906250	-502.481415
1367.854492	-201.332672
1366.802734	-126.726570
1365.750000	236.954514
1364.698242	-166.083389
1363.645508	-120.651718
1362.592773	370.498688
1361.540039	102.800980
1360.486328	89.190140
1359.433594	-85.787003
1358.379883	8.087696
1357.326172	40.030476
1356.271484	427.609863
1355.216797	114.521873
1354.163086	343.461487
1353.107422	194.945679
1352.052734	173.432053
1350.998047	474.946320
1349.942383	185.772995
1348.886719	467.778046
1347.830078	898.754150
1346.774414	1004.858398
1345.717773	1190.497803
1344.661133	1230.009888
1343.604492	1549.885132
1342.546875	1649.249268
1341.490234	1647.248779
1340.432617	1469.562378
1339.375000	925.608032
1338.316406	1937.265991
1337.258789	1837.098511
1336.200195	1561.438354
1335.141602	1538.553711
1334.082031	1629.700806
1333.023438	1258.486572
1331.963867	2010.444702
1330.904297	1491.377441
1329.844727	863.985596
1328.784180	1453.065186
1327.723633	947.452759
1326.663086	1334.118652
1325.602539	977.376648
1324.541992	1124.763550
1323.480469	1684.575806
1322.418945	1178.027954
1321.357422	1777.484375
1320.295898	1718.122070
1319.233398	1367.886841
1318.170898	1821.984253
1317.108398	1245.430786
1316.045898	1583.884033
1314.982422	1794.196533
1313.918945	1617.752441
1312.855469	1692.845703
1311.791992	1817.348389
1310.728516	1506.124634
1309.664063	1813.129517
1308.599609	1886.339722
1307.535156	1834.189697
1306.469727	1947.045044
1305.404297	1727.948364
1304.338867	2281.310547
1303.273438	1868.319580
1302.208008	1861.257690
1301.141602	1274.334717
1300.075195	1636.248535
1299.008789	1850.761597
1297.942383	2197.944580
1296.875000	1639.023926
1295.807617	1699.130127
1294.740234	1670.982666
1293.672852	1885.914063
1292.604492	1504.693726
1291.537109	1876.792236
1290.468750	1451.845825
1289.399414	1551.847534
1288.331055	1281.809937
1287.261719	1913.823242
1286.192383	1448.012939
1285.123047	1692.887329
1284.052734	1438.130859
1282.983398	1680.645630
1281.913086	1384.577393
1280.841797	1132.759033
1279.771484	1544.271606
1278.700195	1588.710815
1277.628906	2004.974854
1276.557617	1675.317871
1275.486328	1949.732666
1274.414063	1221.947388
1273.341797	1838.574707
1272.269531	2095.853271
1271.197266	1568.994751
1270.124023	1833.637329
1269.050781	1895.569458
1267.977539	1693.893188
1266.904297	2024.374512
1265.830078	1554.433594
1264.756836	1216.481812
1263.681641	1585.950439
1262.607422	1618.819458
1261.533203	1578.567505
1260.458008	1662.638550
1259.382813	1800.300903
1258.307617	2011.012085
1257.231445	2112.020752
1256.155273	1645.614990
1255.079102	1671.209229
1254.002930	1626.206543
1252.926758	1827.013916
1251.849609	1893.899902
1250.772461	1700.484131
1249.695313	2144.298584
1248.617188	2018.955811
1247.540039	1942.288208
1246.461914	1622.589844
1245.382813	1567.838379
1244.304688	1610.276367
1243.225586	2084.956055
1242.146484	1731.403564
1241.067383	1863.494873
1239.988281	1415.422607
1238.908203	1617.806763
1237.828125	1871.006104
1236.748047	1612.279419
1235.667969	1984.104492
1234.586914	1575.043091
1233.505859	1566.051392
1232.424805	1646.670044
1231.343750	1472.802612
1230.261719	1369.186401
1229.179688	1725.672852
1228.097656	1358.013428
1227.015625	1566.557129
1225.932617	1322.369629
1224.850586	1029.843872
1223.767578	1187.293335
1222.683594	744.793457
1221.600586	740.081665
1220.516602	602.318542
1219.432617	1192.008545
1218.347656	592.498352
1217.263672	534.326660
1216.178711	1000.189026
1215.093750	207.676178
1214.008789	472.844849
1212.922852	933.283875
1211.836914	889.080444
1210.750977	1199.451660
1209.665039	933.106689
1208.579102	934.454163
1207.492188	962.203918
1206.405273	1013.939819
1205.318359	1111.332275
1204.230469	618.266785
1203.142578	534.808105
1202.054688	321.228455
1200.966797	798.659363
1199.877930	322.490082
1198.790039	-350.909088
1197.701172	-71.313103
1196.611328	-27.727156
1195.522461	135.997055
1194.432617	131.193573
1193.342773	13.283903
1192.252930	-236.881195
1191.162109	-213.143204
1190.072266	81.952072
1188.981445	86.148178
1187.889648	-277.200256
1186.798828	-530.052368
1185.707031	-358.094666
1184.615234	-75.955299
1183.523438	-24.384567
1182.430664	-260.818024
1181.337891	-331.801270
1180.245117	251.645966
1179.152344	276.207214
1178.059570	-54.047291
1176.965820	-195.022018
1175.872070	123.851440
1174.778320	-321.497101
1173.683594	131.070755
1172.588867	-144.399597
1171.494141	283.740631
1170.399414	142.101105
1169.303711	165.433350
1168.208984	-134.213654
1167.113281	-106.294373
1166.016602	205.937576
1164.920898	-495.432892
1163.824219	-121.372398
1162.727539	154.451065
1161.630859	90.874229
1160.533203	-280.847839
1159.435547	-108.218628
1158.337891	123.887802
1157.240234	-49.894733
1156.141602	322.591064
1155.043945	-11.196689
1153.944336	-168.534515
1152.845703	429.864319
1151.747070	-233.014679
1150.647461	179.005173
1149.547852	-133.543213
1148.447266	-138.815292
1147.347656	-272.761536
1146.247070	-35.366127
1145.146484	18.533312
1144.044922	157.953110
1142.944336	-252.376755
1141.842773	-279.667389
1140.741211	-240.462967
1139.638672	488.119934
1138.537109	56.280823
1137.434570	-468.164459
1136.332031	43.474766
1135.228516	452.624817
1134.125977	-283.193817
1133.022461	-0.169474
1131.917969	-11.741614
1130.814453	463.165436
1129.709961	624.542786
1128.605469	389.609161
1127.500977	311.237976
1126.396484	818.509644
1125.291016	443.580872
1124.185547	805.854370
1123.080078	701.094360
1121.973633	736.062927
1120.868164	328.079102
1119.761719	358.266449
1118.654297	225.006287
1117.547852	536.750793
1116.440430	17.697638
1115.333008	627.312500
1114.225586	-253.495636
1113.117188	223.363617
1112.008789	359.531921
1110.900391	-201.671448
1109.791992	7.717256
1108.682617	264.202515
1107.573242	338.668427
1106.463867	420.156921
1105.354492	213.557724
1104.244141	568.777710
1103.133789	291.380798
1102.023438	334.963745
1100.913086	678.080322
1099.801758	627.180603
1098.690430	760.203552
1097.579102	280.300598
1096.467773	733.842102
1095.355469	690.020447
1094.243164	1117.337036
1093.130859	1139.412231
1092.017578	370.364288
1090.905273	708.056091
1089.791992	909.096008
1088.677734	782.995239
1087.564453	715.811768
1086.450195	-5.123092
1085.335938	830.813049
1084.221680	735.537537
1083.106445	800.125977
1081.991211	923.474243
1080.875977	769.620667
1079.760742	1158.400513
1078.644531	368.339020
1077.528320	383.870758
1076.412109	671.702087
1075.295898	283.707306
1074.178711	259.540894
1073.061523	141.641022
1071.944336	239.589020
1070.826172	311.754425
1069.708984	468.368958
1068.590820	207.891083
1067.471680	221.679794
1066.353516	586.888123
1065.234375	359.592285
1064.115234	401.710175
1062.996094	560.928528
1061.875977	561.047302
1060.755859	516.819946
1059.635742	524.179260
1058.515625	557.370605
1057.394531	436.346619
1056.273438	142.547714
1055.152344	225.207458
1054.031250	-56.475792
1052.909180	-151.080246
1051.787109	499.373108
1050.665039	388.613739
1049.541992	67.966209
1048.418945	335.627747
1047.295898	-432.488586
1046.172852	206.303650
1045.048828	213.009125
1043.925781	-73.853317
1042.801758	259.527557
1041.676758	578.908875
1040.552734	-63.816540
1039.427734	255.823563
1038.302734	-232.533752
1037.176758	-1.152461
1036.050781	67.373657
1034.924805	80.195572
1033.798828	-111.531868
1032.672852	-47.146053
1031.545898	333.624847
1030.418945	140.178207
1029.291992	174.789810
1028.164063	-243.568878
1027.036133	-224.782379
1025.908203	-686.590698
1024.780273	-848.433044
1023.651367	-671.075623
1022.522461	-1134.192993
1021.393555	-1121.193359
1020.264648	-952.555054
1019.134766	-774.524231
1018.004883	-531.432678
1016.875000	-721.770752
1015.744141	-580.373901
1014.613281	-839.711304
1013.482422	-456.976593
1012.351563	-217.804901
1011.219727	-38.738148
1010.088867	-26.199301
1008.956055	130.026932
1007.824219	189.239838
1006.691406	614.167297
1005.558594	1587.299072
1004.425781	2525.515137
1003.292969	3271.652832
1002.159180	3197.143799
1001.025391	2120.035645
999.891602	1385.579102
998.756836	279.831665
997.622070	-222.472748
996.487305	282.260437
995.352539	339.235077
994.216797	-83.553215
993.081055	368.448608
991.945313	313.069244
990.808594	-134.054626
989.672852	-172.663422
988.536133	213.078323
987.398438	50.452843
986.261719	210.686905
985.124023	-119.500038
983.986328	478.700592
982.847656	206.645340
981.709961	109.902679
980.571289	229.748291
979.432617	78.325508
978.292969	-146.387360
977.153320	-304.060028
976.013672	111.025894
974.874023	519.268494
973.734375	240.522675
972.593750	-143.533173
971.453125	177.945389
970.311523	471.965057
969.170898	405.682434
968.029297	626.564819
966.886719	377.182404
965.745117	89.174484
964.602539	-209.923981
963.459961	440.662994
962.317383	401.156952
961.173828	329.819763
960.030273	659.758606
958.886719	762.979980
957.743164	518.271484
956.598633	76.993355
955.454102	366.423431
954.309570	58.607040
953.165039	-406.719208
952.019531	107.504608
950.874023	111.707664
949.727539	237.317352
948.582031	-78.096832
947.435547	290.212433
946.289063	-45.182190
945.141602	321.104218
943.995117	114.201859
942.847656	-69.554695
941.699219	151.035980
940.551758	262.204254
939.403320	1.606042
938.254883	275.132446
937.105469	813.294373
935.957031	165.765778
934.807617	332.539703
933.658203	572.365723
932.507813	301.895752
931.357422	446.339905
930.207031	242.460892
929.056641	22.935501
927.906250	174.745163
926.754883	-296.910736
925.603516	-30.963884
924.451172	-317.730316
923.298828	212.256302
922.146484	289.703674
920.994141	37.686638
919.841797	365.459747
918.688477	77.519989
917.535156	250.996719
916.380859	238.332443
915.227539	148.631943
914.073242	590.275879
912.918945	40.150749
911.763672	68.980591
910.608398	-428.301605
909.453125	-47.590130
908.297852	-81.826202
907.141602	131.152100
905.985352	-335.691620
904.829102	-337.736176
903.672852	-217.344818
902.515625	-273.534973
901.358398	166.242310
900.201172	69.467468
899.042969	-110.876762
897.884766	-300.093353
896.726563	-446.143372
895.568359	-379.468292
894.409180	-357.948486
893.250000	165.429077
892.090820	313.519684
890.930664	294.443146
889.771484	-24.966471
888.611328	5.862731
887.450195	72.864296
886.289063	182.781174
885.128906	-255.636108
883.966797	422.930145
882.805664	368.192963
881.643555	94.802948
880.481445	148.471542
879.319336	-169.742935
878.156250	445.111755
876.993164	516.778198
875.830078	106.447533
874.666016	813.197083
873.502930	468.312775
872.338867	420.687897
871.173828	442.857391
870.009766	357.036835
868.844727	392.705536
867.679688	12.363768
866.513672	749.471802
865.348633	497.315552
864.182617	503.663452
863.015625	168.534836
861.849609	722.903320
860.682617	816.693542
859.515625	560.210632
858.347656	1109.516479
857.180664	1057.186401
856.012695	1298.699707
854.843750	1268.693115
853.675781	1222.945557
852.506836	1148.029663
851.337891	707.790161
850.167969	747.171753
848.999023	853.672546
847.829102	991.404175
846.658203	902.862915
845.488281	796.375610
844.317383	703.280090
843.146484	630.289063
841.975586	127.758469
840.803711	548.984314
839.631836	55.476345
838.459961	643.965759
837.287109	570.600098
836.114258	586.530090
834.941406	702.862122
833.768555	738.632324
832.594727	526.448975
831.420898	307.557251
830.247070	367.594971
829.072266	579.186035
827.898438	636.652771
826.722656	937.028076
825.547852	539.320984
824.372070	518.351807
823.196289	220.937271
822.020508	676.536072
820.844727	207.442856
819.667969	210.515656
818.491211	208.985901
817.313477	-373.612732
816.136719	187.681824
814.958984	-305.944000
813.781250	-254.566452
812.602539	-548.034851
811.423828	-343.538422
810.245117	-646.047180
809.066406	-541.929688
807.886719	-815.687744
806.707031	143.189621
805.527344	222.131088
804.346680	-491.650421
803.166992	259.572693
801.985352	-121.375549
800.804688	-451.285339
799.623047	-526.148132
798.441406	-217.549057
797.259766	-738.347778
796.078125	-605.259338
794.895508	-541.098450
793.712891	-142.628891
792.529297	-74.517006
791.346680	-436.148651
790.163086	-78.344757
788.978516	217.160355
787.794922	18.942850
786.610352	484.278992
785.425781	314.500427
784.241211	-3.493570
783.055664	288.599213
781.870117	852.220520
780.684570	666.394958
779.498047	805.213806
778.311523	382.861633
777.125000	486.035309
775.938477	573.556702
774.750977	237.149887
773.563477	66.226929
772.375977	504.047607
771.187500	-198.644562
769.999023	291.637451
768.810547	36.509174
767.622070	614.359741
766.432617	376.608368
765.243164	596.996948
764.053711	352.473450
762.863281	409.566498
761.672852	241.979568
760.482422	912.778137
759.291992	832.902771
758.100586	961.905640
756.909180	321.053467
755.717773	586.185547
754.525391	688.424377
753.333008	904.779419
752.140625	833.121521
750.948242	680.126465
749.754883	946.526001
748.561523	187.447617
747.368164	495.356262
746.173828	370.741699
744.979492	81.559921
743.785156	222.338699
742.590820	345.441772
741.395508	154.905914
740.200195	-414.785004
739.003906	367.753448
737.808594	413.778076
736.612305	-140.403854
735.416016	207.805344
734.218750	540.473877
733.021484	341.097961
731.824219	242.448349
730.626953	25.686289
729.428711	60.520756
728.230469	-40.246952
727.032227	110.435249
725.833984	-84.286758
724.634766	-163.117905
723.435547	-88.975456
722.235352	341.146698
721.036133	116.018066
719.835938	644.169006
718.635742	698.487061
717.434570	469.142548
716.233398	386.108887
715.032227	556.157166
713.831055	246.464661
712.628906	285.772308
711.426758	-6.165404
710.224609	480.000702
709.021484	253.652298
707.818359	515.348328
706.615234	62.805161
705.412109	-191.331299
704.208008	116.250504
703.003906	284.538818
701.799805	363.656036
700.594727	340.624756
699.389648	189.432800
698.184570	140.608673
696.979492	-266.670807
695.773438	-13.086034
694.567383	212.272018
693.361328	61.947132
692.154297	-355.248810
690.947266	-459.493378
689.740234	-99.086807
688.533203	-187.837357
687.325195	-250.347137
686.117188	-379.904022
684.909180	9.003675
683.700195	-113.702705
682.491211	-340.194702
681.282227	-436.390778
680.072266	-291.900879
678.863281	-264.229767
677.653320	-268.866364
676.442383	-165.065323
675.232422	-277.536102
674.021484	60.303093
672.810547	-302.698639
671.598633	-144.104568
670.386719	239.496140
669.174805	-334.520142
667.962891	64.496170
666.750000	208.575180
665.537109	186.462021
664.324219	-269.530518
663.110352	-16.872625
661.897461	311.438538
660.683594	454.204315
659.468750	213.041534
658.254883	-224.103668
657.040039	-365.367371
655.824219	84.452126
654.609375	-500.474487
653.393555	-246.548996
652.177734	-188.609909
650.960938	-354.543213
649.745117	41.928314
648.528320	-242.019287
647.311523	150.312286
646.093750	99.278191
644.875977	650.942749
643.658203	238.760910
642.440430	695.843506
641.221680	230.403763
640.002930	328.581665
638.784180	261.353760
637.564453	-85.036659
636.344727	-287.209320
635.125000	-328.095459
633.905273	318.287170
632.684570	129.367523
631.463867	337.687408
630.243164	267.032043
629.021484	471.078857
627.799805	366.219208
626.578125	259.306824
625.356445	315.397949
624.133789	600.808228
622.911133	356.793579
621.688477	97.876961
620.464844	353.090729
619.241211	211.977768
618.017578	13.043459
616.793945	-333.574768
615.569336	83.800751
614.344727	-10.477280
613.120117	-299.500183
611.894531	-372.592957
610.668945	118.579475
609.443359	183.946915
608.216797	78.072029
606.991211	-399.767334
605.764648	-234.759537
604.537109	-176.916351
