# Supplementary material for: Raman spectroscopy accurately differentiates mucosal healing from non-healing and biochemical changes following biological therapy in inflammatory bowel disease
Source: PLoS One. 2021 Jun 2;16(6):e0252210. doi: 10.1371/journal.pone.0252210 (PMC8172032; doi:10.1371/journal.pone.0252210)
Supplement: S8 Dataset — (ZIP) [file pone.0252210.s010.zip › Pre biologic CD/OC004-1 pre-treatment_BL sub CR removed_18__X_-20749.8__Y_2015.08__Z_-580__Time_205.txt]

1714.767578	253.478607
1713.791016	177.861343
1712.814453	-66.568321
1711.837891	245.293518
1710.860352	-114.897232
1709.882813	78.291946
1708.905273	-121.489662
1707.926758	-38.895088
1706.949219	-124.022308
1705.970703	-138.541321
1704.992188	-10.172668
1704.013672	-25.441147
1703.034180	-71.913040
1702.054688	59.156261
1701.075195	-306.444153
1700.095703	133.990967
1699.116211	211.496109
1698.135742	121.395035
1697.155273	104.356064
1696.174805	-141.608383
1695.194336	131.602173
1694.212891	-131.334015
1693.231445	-120.997696
1692.250000	-8.430600
1691.268555	198.274887
1690.287109	133.491409
1689.304688	296.206482
1688.322266	267.560547
1687.339844	458.305542
1686.356445	636.316284
1685.374023	593.765991
1684.390625	400.004852
1683.407227	609.279663
1682.423828	534.135925
1681.439453	507.577484
1680.455078	763.872864
1679.470703	727.895935
1678.486328	873.503296
1677.501953	774.883667
1676.516602	1046.599365
1675.531250	911.898499
1674.545898	1006.476135
1673.560547	1043.087769
1672.574219	1213.081787
1671.588867	1277.281128
1670.602539	1148.035889
1669.615234	1035.273315
1668.628906	1496.597168
1667.641602	1544.071411
1666.654297	1536.270630
1665.666992	1688.144653
1664.679688	1736.950073
1663.691406	1841.856934
1662.703125	1904.731079
1661.714844	2031.626465
1660.726563	1591.690674
1659.738281	1981.759155
1658.749023	2120.352051
1657.759766	2100.351563
1656.770508	2014.534546
1655.781250	2050.908691
1654.791016	2090.253906
1653.800781	1979.091675
1652.810547	1841.861694
1651.820313	1900.763306
1650.829102	1618.793335
1649.838867	1125.758667
1648.847656	1354.879395
1647.856445	1074.126587
1646.864258	867.754639
1645.873047	870.453064
1644.880859	928.868713
1643.888672	720.831238
1642.895508	824.629517
1641.903320	250.334427
1640.910156	246.483765
1639.916992	424.894928
1638.923828	139.231689
1637.930664	112.333641
1636.936523	164.729858
1635.942383	48.606365
1634.948242	109.285522
1633.954102	243.890533
1632.958984	36.164520
1631.964844	-221.330719
1630.969727	0.633252
1629.973633	-195.905396
1628.978516	-142.182388
1627.982422	22.156910
1626.987305	12.942818
1625.991211	85.378403
1624.994141	-47.208736
1623.998047	-90.234856
1623.000977	308.416229
1622.003906	-39.294945
1621.006836	91.386986
1620.008789	101.264626
1619.011719	300.303986
1618.013672	-38.902683
1617.015625	231.083633
1616.016602	46.997849
1615.018555	164.788193
1614.019531	49.108341
1613.020508	56.784145
1612.021484	-98.068810
1611.022461	48.649509
1610.022461	-119.184547
1609.022461	-98.256660
1608.022461	-129.716537
1607.022461	150.536240
1606.021484	61.440948
1605.020508	197.540649
1604.019531	176.531723
1603.018555	160.759064
1602.017578	-30.311241
1601.015625	225.975342
1600.013672	-140.288879
1599.011719	-184.815292
1598.009766	-85.578865
1597.006836	26.641577
1596.003906	107.423134
1595.000977	-240.300705
1593.998047	-159.582733
1592.995117	20.278301
1591.991211	-202.041138
1590.987305	-139.818817
1589.983398	-166.409927
1588.979492	-229.575775
1587.974609	-31.950365
1586.969727	-121.344131
1585.964844	-150.803345
1584.959961	-94.305786
1583.955078	178.397339
1582.949219	114.769783
1581.943359	-55.722801
1580.937500	-80.380180
1579.931641	-86.892662
1578.924805	190.258133
1577.917969	63.759205
1576.911133	337.957581
1575.904297	135.833145
1574.897461	305.645233
1573.889648	-133.257828
1572.881836	36.311794
1571.874023	78.322594
1570.866211	-87.704124
1569.857422	47.613056
1568.848633	84.038841
1567.839844	21.635752
1566.831055	-310.910553
1565.822266	-51.539364
1564.812500	41.470387
1563.802734	134.312027
1562.792969	-48.017982
1561.783203	39.353874
1560.772461	-174.275406
1559.761719	148.741394
1558.750977	181.162735
1557.740234	89.038147
1556.729492	53.815697
1555.717773	15.866288
1554.706055	164.265823
1553.694336	144.150040
1552.682617	105.777786
1551.669922	72.443542
1550.657227	225.288406
1549.644531	-7.559416
1548.631836	196.676727
1547.619141	-121.697113
1546.605469	139.046738
1545.591797	133.284744
1544.578125	261.760620
1543.564453	-100.889259
1542.549805	47.933529
1541.535156	-66.891800
1540.520508	102.214630
1539.505859	147.180405
1538.490234	-24.843618
1537.475586	30.149078
1536.459961	-5.346369
1535.444336	-59.033577
1534.427734	-56.131172
1533.412109	181.255402
1532.395508	137.401627
1531.378906	-14.825034
1530.362305	221.929260
1529.344727	-64.523315
1528.328125	81.693909
1527.310547	395.054504
1526.292969	10.469808
1525.274414	264.195038
1524.256836	-151.376251
1523.238281	240.904404
1522.219727	-41.045074
1521.200195	90.996964
1520.181641	227.993698
1519.162109	295.362213
1518.142578	282.888336
1517.123047	118.676537
1516.103516	39.165253
1515.083008	113.628319
1514.062500	33.848370
1513.041992	82.324532
1512.021484	110.104805
1511.000977	-52.161232
1509.979492	-206.815414
1508.958008	-130.687546
1507.936523	-39.342785
1506.914063	-68.693527
1505.892578	-392.940460
1504.870117	-91.860870
1503.847656	88.528664
1502.825195	53.524509
1501.801758	115.713860
1500.778320	-344.626404
1499.754883	-47.100224
1498.731445	-238.704086
1497.708008	-297.280151
1496.683594	73.854095
1495.659180	-95.014023
1494.634766	50.628902
1493.610352	37.571678
1492.585938	-295.133179
1491.560547	144.006989
1490.535156	145.909103
1489.509766	145.145279
1488.483398	386.893524
1487.458008	449.703613
1486.431641	445.982422
1485.405273	332.405304
1484.377930	494.360901
1483.351563	526.050232
1482.324219	491.285767
1481.296875	581.405396
1480.269531	737.686462
1479.241211	679.656067
1478.213867	466.111786
1477.185547	764.722839
1476.157227	640.222107
1475.127930	1086.204712
1474.099609	976.804993
1473.070313	1274.699341
1472.041016	1422.210815
1471.011719	1462.699097
1469.981445	1635.380127
1468.952148	1698.556641
1467.921875	1609.020142
1466.891602	2284.802734
1465.860352	2027.243652
1464.830078	2400.071777
1463.798828	2282.234131
1462.767578	2377.788818
1461.735352	2531.645264
1460.704102	2213.071533
1459.671875	2597.829102
1458.639648	2375.708740
1457.607422	2821.077637
1456.575195	2690.252686
1455.541992	2546.736572
1454.508789	2649.245850
1453.475586	2820.138428
1452.442383	3153.164307
1451.408203	2938.529297
1450.375000	3180.098389
1449.340820	2886.950684
1448.305664	2940.888916
1447.271484	3245.506836
1446.236328	3230.936035
1445.202148	3282.187988
1444.166016	3090.398682
1443.130859	2974.606445
1442.095703	2975.214355
1441.059570	2861.977051
1440.023438	3054.735840
1438.986328	2898.513184
1437.950195	2770.176025
1436.913086	2576.166260
1435.875977	2240.759521
1434.838867	2269.225586
1433.801758	2259.802979
1432.763672	1699.957153
1431.725586	1746.183960
1430.687500	1118.565796
1429.649414	1162.397827
1428.611328	1117.934082
1427.572266	909.544312
1426.533203	746.650269
1425.494141	626.705261
1424.454102	620.235291
1423.415039	555.856689
1422.375000	614.961304
1421.334961	726.966675
1420.293945	516.586609
1419.253906	475.044281
1418.212891	687.776917
1417.171875	495.264191
1416.130859	36.158607
1415.088867	752.074341
1414.046875	-6.126057
1413.004883	387.717468
1411.962891	64.942841
1410.920898	310.403503
1409.877930	337.163147
1408.834961	102.673698
1407.791992	232.562027
1406.749023	68.624878
1405.706055	88.106262
1404.662109	438.972412
1403.618164	119.655357
1402.574219	56.477131
1401.529297	121.310402
1400.484375	-44.559593
1399.440430	253.632553
1398.394531	205.755585
1397.349609	433.707764
1396.303711	215.557251
1395.258789	52.715500
1394.212891	533.756836
1393.166016	198.233871
1392.120117	208.483215
1391.073242	138.687088
1390.026367	174.119919
1388.979492	162.082016
1387.931641	177.634323
1386.884766	155.774536
1385.836914	256.521606
1384.789063	112.313438
1383.740234	-141.737930
1382.692383	-110.682549
1381.643555	440.110535
1380.594727	-128.292374
1379.544922	-564.011353
1378.496094	-143.013367
1377.446289	-116.528130
1376.396484	-177.302277
1375.346680	19.059803
1374.296875	-318.417358
1373.246094	-7.185421
1372.195313	-82.489655
1371.144531	-40.479450
1370.092773	98.813690
1369.041992	-205.399704
1367.990234	-98.296844
1366.938477	-53.402973
1365.886719	-100.557076
1364.833984	6.774209
1363.781250	51.942173
1362.728516	124.582344
1361.675781	152.521622
1360.623047	98.471642
1359.569336	253.468170
1358.515625	-51.509331
1357.461914	193.190140
1356.408203	261.432373
1355.353516	334.716431
1354.298828	413.062134
1353.244141	126.354790
1352.189453	497.999115
1351.133789	474.812866
1350.078125	275.514526
1349.022461	560.377930
1347.966797	450.721680
1346.911133	735.675110
1345.854492	1033.015259
1344.797852	1124.542114
1343.741211	831.892334
1342.683594	797.251770
1341.626953	1077.482056
1340.569336	924.136169
1339.511719	1380.321533
1338.453125	1031.579712
1337.395508	883.679626
1336.336914	832.495178
1335.278320	922.525940
1334.218750	1289.751343
1333.160156	1001.415527
1332.100586	928.487366
1331.041016	1060.951904
1329.981445	830.080566
1328.920898	1004.769165
1327.861328	920.059387
1326.800781	860.204285
1325.740234	926.475342
1324.678711	869.354858
1323.618164	1204.961304
1322.556641	953.054688
1321.495117	1032.079590
1320.432617	886.655396
1319.371094	1575.208252
1318.308594	1348.592529
1317.246094	993.982788
1316.182617	1357.006592
1315.120117	1456.292114
1314.056641	1378.229736
1312.993164	1312.641968
1311.929688	1237.350220
1310.865234	1068.627319
1309.801758	1392.504028
1308.737305	965.610352
1307.671875	1464.309082
1306.607422	1202.669434
1305.541992	1356.960693
1304.476563	1442.441650
1303.411133	1481.285034
1302.345703	1576.765503
1301.279297	1389.675781
1300.212891	1298.610107
1299.146484	1480.381958
1298.080078	1372.369263
1297.012695	1289.058472
1295.945313	1630.611572
1294.877930	1370.779419
1293.810547	1204.418457
1292.743164	1168.267700
1291.674805	997.321960
1290.606445	1096.310913
1289.537109	1080.118042
1288.468750	821.369324
1287.399414	741.729614
1286.330078	907.242493
1285.260742	1151.172363
1284.191406	1221.205444
1283.121094	1088.065552
1282.050781	974.663208
1280.980469	1133.077026
1279.909180	963.613098
1278.838867	1171.075073
1277.767578	989.629456
1276.696289	920.838318
1275.624023	996.402649
1274.552734	1103.802979
1273.480469	1103.710205
1272.408203	918.014343
1271.335938	905.913025
1270.262695	1284.632935
1269.189453	1282.376099
1268.116211	1011.678040
1267.042969	1148.746216
1265.968750	1141.860352
1264.894531	825.237610
1263.820313	1262.456665
1262.746094	965.595703
1261.671875	1100.434570
1260.596680	1176.778442
1259.521484	1145.936157
1258.446289	1012.847290
1257.370117	1021.143616
1256.293945	1217.006592
1255.218750	942.963135
1254.141602	1265.437378
1253.065430	1025.679443
1251.988281	985.581848
1250.911133	967.444763
1249.833984	998.008606
1248.756836	1138.019653
1247.678711	893.928528
1246.600586	718.040955
1245.522461	1147.298584
1244.444336	869.488708
1243.365234	1009.577576
1242.286133	666.431396
1241.207031	884.265198
1240.127930	975.825195
1239.047852	827.138367
1237.967773	984.232849
1236.887695	796.862793
1235.807617	1002.452026
1234.726563	817.633179
1233.645508	986.811157
1232.564453	790.005676
1231.483398	644.189575
1230.401367	929.620361
1229.319336	871.050720
1228.237305	773.783386
1227.155273	511.965149
1226.072266	247.847717
1224.990234	598.447632
1223.907227	835.197876
1222.823242	520.413269
1221.740234	510.450012
1220.656250	413.458069
1219.572266	507.449677
1218.488281	502.325439
1217.403320	576.919250
1216.318359	552.448425
1215.233398	412.071350
1214.148438	486.618378
1213.063477	611.810425
1211.977539	343.583008
1210.891602	434.944458
1209.805664	275.393127
1208.718750	709.135986
1207.631836	645.995850
1206.544922	599.738708
1205.458008	543.839417
1204.371094	367.474121
1203.283203	398.318573
1202.195313	494.150787
1201.107422	211.885162
1200.018555	9.150581
1198.929688	71.215401
1197.840820	-30.398499
1196.751953	98.940170
1195.663086	-60.428310
1194.573242	37.523281
1193.483398	-105.012665
1192.393555	24.069815
1191.302734	30.497112
1190.211914	161.805511
1189.121094	4.782657
1188.030273	-108.990814
1186.939453	-95.518227
1185.847656	-50.901398
1184.755859	-145.541275
1183.664063	-187.405991
1182.571289	-205.325912
1181.479492	-369.569946
1180.386719	-18.319094
1179.292969	236.827652
1178.200195	-49.804543
1177.106445	-80.002327
1176.012695	263.441284
1174.918945	63.025116
1173.824219	128.404938
1172.730469	212.849869
1171.635742	129.652985
1170.540039	120.596260
1169.445313	168.898453
1168.349609	114.258606
1167.253906	-28.894991
1166.158203	88.518745
1165.061523	-2.133746
1163.965820	229.777115
1162.869141	-126.188713
1161.771484	234.459946
1160.674805	36.107002
1159.577148	372.530914
1158.479492	491.525818
1157.381836	498.233612
1156.283203	492.924744
1155.184570	401.669067
1154.085938	663.309692
1152.987305	278.648712
1151.887695	251.612732
1150.789063	29.104654
1149.689453	273.583649
1148.588867	-51.435333
1147.489258	42.753815
1146.388672	317.758423
1145.288086	104.576897
1144.186523	134.141434
1143.085938	-162.347046
1141.984375	52.638271
1140.882813	227.012238
1139.781250	189.606628
1138.678711	54.658150
1137.576172	169.230362
1136.473633	459.493042
1135.371094	46.377739
1134.267578	552.478394
1133.164063	649.855042
1132.060547	614.162048
1130.957031	561.784180
1129.852539	1104.914795
1128.748047	843.501221
1127.643555	1122.883301
1126.538086	588.709412
1125.433594	775.390320
1124.328125	921.595642
1123.221680	984.702332
1122.116211	713.664673
1121.009766	793.196838
1119.903320	811.039856
1118.796875	712.782043
1117.690430	723.363220
1116.583008	449.878693
1115.475586	360.968353
1114.368164	286.206940
1113.259766	615.759949
1112.151367	524.248108
1111.042969	680.880920
1109.934570	556.147339
1108.825195	672.365112
1107.716797	717.596069
1106.606445	923.288147
1105.497070	623.567139
1104.387695	748.786194
1103.277344	1192.446411
1102.166992	491.532532
1101.055664	892.424683
1099.945313	778.961182
1098.833984	938.965637
1097.721680	716.940918
1096.610352	556.231506
1095.498047	932.711670
1094.385742	687.071960
1093.273438	686.401306
1092.161133	902.277100
1091.047852	1000.278381
1089.934570	914.599915
1088.821289	744.190186
1087.707031	1001.913391
1086.593750	979.603638
1085.479492	931.364929
1084.364258	1019.419250
1083.250000	1001.630310
1082.134766	950.883240
1081.019531	923.596008
1079.903320	969.060486
1078.788086	880.627136
1077.671875	827.382080
1076.555664	668.499390
1075.439453	817.023682
1074.322266	805.899048
1073.205078	1012.854553
1072.087891	652.225830
1070.969727	615.220642
1069.852539	632.110229
1068.734375	841.083801
1067.615234	803.932190
1066.497070	701.198242
1065.377930	867.748901
1064.258789	612.803833
1063.139648	589.656006
1062.019531	826.214294
1060.900391	412.293396
1059.779297	620.657532
1058.659180	597.421387
1057.538086	464.285828
1056.417969	698.157532
1055.295898	782.329834
1054.174805	560.423645
1053.052734	747.333069
1051.930664	511.495056
1050.808594	441.511200
1049.686523	390.227448
1048.563477	679.638794
1047.440430	488.330688
1046.317383	369.416534
1045.193359	420.776306
1044.069336	591.012878
1042.945313	479.155884
1041.821289	141.324631
1040.696289	507.223450
1039.572266	535.249207
1038.447266	577.240051
1037.321289	286.299744
1036.195313	37.412121
1035.070313	337.849884
1033.943359	542.764832
1032.817383	631.330078
1031.690430	591.973877
1030.563477	645.664124
1029.436523	366.989227
1028.308594	416.118683
1027.181641	100.532799
1026.052734	24.347166
1024.924805	15.595351
1023.796875	116.013397
1022.667969	-157.271851
1021.538086	-267.953217
1020.409180	-172.037277
1019.279297	-284.872101
1018.149414	-344.259613
1017.019531	-44.207321
1015.889648	-256.476532
1014.758789	242.821701
1013.627930	301.769958
1012.497070	249.583405
1011.365234	391.998901
1010.233398	217.251114
1009.101563	487.066956
1007.969727	969.729919
1006.836914	809.080627
1005.704102	1254.593750
1004.571289	2023.730347
1003.438477	3000.670654
1002.304688	2236.770752
1001.170898	1840.743774
1000.037109	999.110962
998.902344	638.389465
997.767578	411.871490
996.632813	77.055305
995.498047	317.228210
994.362305	183.553925
993.226563	227.697357
992.090820	647.894958
990.955078	378.521820
989.818359	146.267441
988.681641	515.823547
987.544922	101.840591
986.407227	139.715363
985.269531	60.230976
984.131836	84.533913
982.994141	-24.573154
981.855469	255.474915
980.716797	365.241943
979.578125	111.598892
978.439453	-144.089157
977.299805	150.057770
976.160156	-54.670547
975.020508	428.075256
973.879883	152.421570
972.739258	196.376434
971.598633	353.003967
970.458008	351.264740
969.316406	58.109745
968.175781	-23.588757
967.033203	296.460876
965.891602	-193.309372
964.749023	-260.674286
963.606445	45.919682
962.463867	-99.094460
961.320313	141.166641
960.177734	477.727325
959.033203	262.172943
957.889648	220.959595
956.745117	388.304413
955.600586	-165.390625
954.456055	448.611786
953.311523	-129.665863
952.166016	1.678247
951.020508	377.857727
949.875000	132.078537
948.728516	330.082611
947.582031	260.760773
946.435547	111.676201
945.289063	-0.607928
944.141602	113.441811
942.994141	204.785690
941.846680	348.769928
940.698242	145.955612
939.550781	461.382263
938.402344	414.124725
937.252930	476.541260
936.104492	333.898773
934.955078	378.435028
933.805664	352.483612
932.655273	561.415039
931.504883	472.013519
930.354492	27.550655
929.204102	168.657196
928.052734	52.647343
926.902344	2.876832
925.750977	110.312126
924.598633	-59.644226
923.446289	9.460525
922.294922	-241.876633
921.141602	-345.158081
919.989258	110.869568
918.835938	-194.296387
917.682617	-47.089031
916.529297	-97.350845
915.375000	125.053802
914.220703	115.997803
913.066406	9.540847
911.911133	-160.214355
910.756836	-209.489578
909.601563	-213.203445
908.445313	-46.692532
907.290039	169.785141
906.133789	-53.311371
904.977539	215.525848
903.820313	47.236080
902.664063	-25.688185
901.506836	14.795098
900.348633	66.749290
899.191406	-116.507980
898.033203	-107.199623
896.875000	-332.975433
895.716797	-29.309820
894.557617	240.463715
893.398438	173.476013
892.239258	188.033737
891.079102	119.149315
889.919922	45.930653
888.759766	298.082336
887.598633	-72.846657
886.438477	30.541664
885.277344	48.280594
884.115234	86.463852
882.954102	50.332264
881.791992	-69.072517
880.629883	118.321671
879.467773	280.969299
878.304688	150.735001
877.141602	417.194366
875.978516	-34.838932
874.815430	191.259247
873.651367	651.506104
872.487305	155.091858
871.323242	246.331833
870.158203	175.669205
868.993164	210.860046
867.828125	291.112213
866.663086	274.764343
865.497070	343.935486
864.331055	260.377289
863.165039	116.297371
861.998047	307.027802
860.832031	556.130859
859.664063	607.662170
858.497070	432.567017
857.329102	834.298157
856.161133	744.633667
854.993164	648.355164
853.825195	655.330078
852.656250	778.941345
851.487305	541.726624
850.317383	945.506226
849.148438	645.751099
847.978516	693.324707
846.808594	494.629364
845.637695	714.675110
844.466797	446.774323
843.295898	275.245361
842.125000	195.541260
840.953125	62.232559
839.781250	51.982975
838.609375	417.288483
837.437500	158.928284
836.264648	416.822388
835.091797	247.954697
833.917969	557.083191
832.745117	700.837830
831.571289	701.666321
830.397461	363.277100
829.222656	812.615417
828.047852	498.868317
826.873047	314.588257
825.698242	355.550293
824.522461	494.541473
823.346680	372.701935
822.170898	409.062622
820.995117	249.351807
819.818359	-14.989383
818.641602	-292.615601
817.463867	-133.902161
816.287109	-53.214455
815.109375	11.800581
813.931641	-76.755623
812.752930	34.796074
811.574219	-11.630242
810.395508	6.342201
809.216797	-33.554321
808.037109	-291.234619
806.857422	-191.294022
805.677734	241.581833
804.498047	239.027679
803.317383	74.351143
802.136719	16.152636
800.955078	-197.420502
799.774414	-200.311279
798.592773	-167.840302
797.411133	-66.787521
796.228516	273.459015
795.045898	-321.667419
793.863281	51.437008
792.680664	1.202357
791.497070	-44.720638
790.313477	137.244522
789.129883	46.746845
787.946289	177.408005
786.761719	467.124573
785.577148	267.774567
784.391602	285.045441
783.207031	509.931824
782.021484	420.716034
780.835938	-37.623489
779.649414	601.957825
778.462891	317.907623
777.276367	186.160782
776.089844	610.566284
774.902344	191.539566
773.714844	295.439331
772.527344	635.124634
771.338867	557.643494
770.151367	453.541748
768.962891	250.097229
767.773438	454.250946
766.584961	625.053894
765.395508	588.511841
764.205078	276.501587
763.015625	536.874329
761.825195	722.074524
760.634766	471.239319
759.443359	702.144531
758.252930	767.754578
757.061523	967.263062
755.869141	898.233093
754.677734	556.454651
753.485352	792.579773
752.292969	525.249451
751.100586	486.268158
749.907227	756.720032
748.713867	535.034302
747.520508	486.638763
746.326172	446.820587
745.131836	595.482544
743.937500	625.410400
742.743164	580.548279
741.547852	465.329651
740.352539	512.148865
739.156250	289.189240
737.960938	497.720459
736.764648	342.344574
735.568359	191.209167
734.371094	348.620636
733.174805	387.561523
731.977539	80.527702
730.779297	158.474106
729.582031	573.021484
728.383789	602.307739
727.185547	679.478943
725.986328	585.933289
724.787109	411.387665
723.587891	330.679413
722.388672	614.575684
721.188477	489.814545
719.988281	952.194336
718.788086	811.781616
717.587891	730.183899
716.386719	678.996887
715.185547	701.826904
713.983398	737.568420
712.782227	879.971680
711.580078	568.809692
710.377930	540.926208
709.174805	149.100800
707.971680	375.880890
706.768555	469.602203
705.565430	238.788101
704.361328	521.611084
703.157227	588.773926
701.953125	309.903992
700.748047	557.400574
699.543945	587.256042
698.338867	210.483505
697.132813	279.355286
695.926758	343.780670
694.720703	392.909454
693.514648	79.254868
692.308594	34.953350
691.101563	-33.253193
689.894531	130.772003
688.686523	-182.682007
687.478516	-81.655891
686.270508	62.694504
685.062500	163.611862
683.854492	-227.606323
682.645508	-169.992645
681.436523	-157.882065
680.226563	330.843536
679.016602	37.525143
677.806641	121.163910
676.596680	113.903633
675.386719	4.997577
674.175781	30.373148
672.963867	73.127724
671.752930	92.180206
670.541016	-24.898708
669.329102	-102.890930
668.117188	-55.361206
666.904297	-53.099964
665.691406	-37.727192
664.478516	14.512756
663.265625	30.188023
662.051758	-51.116222
660.837891	-11.332954
659.623047	-159.101318
658.409180	-41.243237
657.194336	-108.712440
655.979492	-100.454376
654.763672	205.531021
653.547852	373.680634
652.332031	33.476242
651.116211	-73.641403
649.899414	28.476654
648.682617	-258.917542
647.465820	59.051899
646.249023	213.596603
645.031250	293.065155
643.813477	116.805656
642.594727	457.147339
641.376953	193.430374
640.158203	-11.782898
638.939453	56.414284
637.719727	77.659859
636.500000	79.923935
635.280273	-61.347610
634.060547	72.683350
632.839844	35.285572
631.619141	-259.268646
630.398438	99.051086
629.176758	105.763344
627.955078	-2.945693
626.733398	158.996063
625.511719	-345.478424
624.289063	149.521927
623.066406	-4.589469
621.843750	109.591461
620.620117	258.416107
619.397461	79.948532
618.172852	128.933777
616.949219	293.901398
615.724609	133.940857
614.500000	-36.224674
613.275391	-116.057022
612.050781	-77.821495
610.825195	-81.948860
609.599609	34.033493
608.373047	-138.134384
607.146484	-145.316269
605.919922	46.546371
604.693359	127.645874
