# Supplementary material for: Raman spectroscopy accurately differentiates mucosal healing from non-healing and biochemical changes following biological therapy in inflammatory bowel disease
Source: PLoS One. 2021 Jun 2;16(6):e0252210. doi: 10.1371/journal.pone.0252210 (PMC8172032; doi:10.1371/journal.pone.0252210)
Supplement: S8 Dataset — (ZIP) [file pone.0252210.s010.zip › Pre biologic CD/OC011 pre treatment_BL sub CR removed_33__X_-18303.2__Y_2328.51__Z_-3757.65__Time_379.txt]

1714.656250	200.286133
1713.679688	264.278503
1712.703125	110.989037
1711.725586	37.237984
1710.749023	-131.193787
1709.771484	31.771049
1708.792969	-2.022294
1707.815430	56.987488
1706.836914	-11.043465
1705.858398	-106.920609
1704.879883	-35.214779
1703.901367	-93.181442
1702.922852	-136.252365
1701.943359	-220.701279
1700.963867	-68.294556
1699.983398	-40.286701
1699.003906	-192.680954
1698.023438	-103.129204
1697.042969	-4.280036
1696.062500	186.657700
1695.082031	133.022446
1694.100586	-4.845191
1693.120117	77.539017
1692.137695	27.533470
1691.156250	138.877121
1690.174805	152.584183
1689.192383	15.312482
1688.209961	140.558701
1687.227539	149.491287
1686.244141	220.747879
1685.261719	380.969208
1684.278320	459.484070
1683.294922	355.120453
1682.311523	424.875641
1681.327148	431.596893
1680.342773	423.248840
1679.358398	450.390259
1678.374023	542.249207
1677.389648	613.625488
1676.404297	683.114319
1675.418945	726.781921
1674.433594	893.510986
1673.448242	683.484314
1672.461914	769.256470
1671.475586	1033.725708
1670.489258	995.967163
1669.502930	929.700073
1668.516602	880.061707
1667.529297	1144.313843
1666.541992	1117.151245
1665.554688	1199.402588
1664.566406	1239.761963
1663.579102	1187.869751
1662.590820	1290.344971
1661.602539	1205.105347
1660.614258	1210.547119
1659.625000	1091.955444
1658.635742	1331.558594
1657.647461	1232.523682
1656.657227	1324.648315
1655.667969	1112.736694
1654.677734	1036.343384
1653.688477	963.059814
1652.697266	974.872070
1651.707031	860.115479
1650.716797	930.908936
1649.725586	695.341980
1648.734375	632.051147
1647.743164	656.343201
1646.750977	501.284088
1645.759766	505.108215
1644.767578	419.438751
1643.775391	450.278809
1642.783203	396.910004
1641.790039	375.503204
1640.796875	269.925507
1639.803711	227.953369
1638.810547	-24.767500
1637.817383	36.641273
1636.823242	106.144753
1635.829102	88.838402
1634.834961	108.622696
1633.840820	83.790886
1632.845703	11.728486
1631.850586	-86.476845
1630.855469	49.839817
1629.860352	7.240092
1628.865234	-98.371445
1627.869141	-95.933830
1626.873047	-96.014481
1625.876953	111.780022
1624.880859	-274.671387
1623.883789	-256.020508
1622.887695	-71.718628
1621.890625	-13.553573
1620.892578	-112.976532
1619.895508	176.427490
1618.897461	74.482918
1617.899414	19.880913
1616.901367	141.200043
1615.903320	42.053242
1614.904297	160.737869
1613.906250	-22.278734
1612.907227	122.610413
1611.907227	-57.688160
1610.908203	-17.720345
1609.908203	-74.751762
1608.908203	96.183434
1607.908203	5.049025
1606.908203	-44.171535
1605.907227	71.562531
1604.906250	134.843719
1603.905273	153.551437
1602.904297	200.983185
1601.903320	33.799896
1600.901367	-78.442589
1599.899414	-201.166443
1598.897461	-106.899811
1597.895508	-148.682373
1596.892578	-80.762756
1595.889648	10.555830
1594.886719	-62.831371
1593.883789	12.585282
1592.880859	-11.353387
1591.876953	24.658848
1590.873047	-72.562981
1589.869141	-49.818317
1588.865234	-45.459213
1587.860352	-33.395233
1586.855469	-167.493073
1585.850586	149.391647
1584.845703	220.986450
1583.839844	177.752808
1582.834961	103.137100
1581.829102	119.592590
1580.823242	42.142654
1579.816406	24.474243
1578.810547	76.958099
1577.803711	235.984299
1576.796875	189.223633
1575.790039	-63.193062
1574.782227	9.474643
1573.775391	89.758606
1572.767578	-71.940346
1571.759766	-15.381819
1570.750977	-86.350014
1569.743164	94.580109
1568.734375	-18.267635
1567.725586	-55.914597
1566.716797	-179.397110
1565.707031	291.485657
1564.697266	214.361496
1563.687500	15.143577
1562.677734	-25.906250
1561.667969	62.579422
1560.657227	257.172089
1559.647461	49.654396
1558.636719	-46.491150
1557.625000	188.941559
1556.614258	216.825226
1555.602539	109.817383
1554.590820	88.145958
1553.579102	43.005127
1552.567383	88.313759
1551.554688	291.300720
1550.541992	188.686081
1549.529297	176.486557
1548.516602	143.424026
1547.502930	255.009186
1546.490234	92.322868
1545.476563	74.277771
1544.462891	-26.632202
1543.448242	164.282913
1542.434570	-19.613199
1541.419922	150.209198
1540.405273	92.562325
1539.390625	119.958618
1538.375000	100.706642
1537.359375	148.382935
1536.343750	-46.639549
1535.328125	62.609871
1534.312500	104.596054
1533.295898	14.901438
1532.280273	46.234287
1531.262695	28.407820
1530.246094	51.656067
1529.229492	-48.917992
1528.211914	-28.573278
1527.194336	-65.046623
1526.176758	11.605717
1525.159180	131.820694
1524.140625	-33.811428
1523.122070	-171.229843
1522.103516	131.090408
1521.084961	52.532738
1520.065430	-95.569870
1519.046875	46.713074
1518.027344	-52.796871
1517.006836	-85.617943
1515.987305	38.138302
1514.966797	-169.622330
1513.947266	-100.110420
1512.925781	51.360043
1511.905273	30.671198
1510.884766	32.949471
1509.863281	24.817877
1508.841797	34.510517
1507.820313	82.534248
1506.797852	-100.355392
1505.776367	-242.269089
1504.753906	-197.176300
1503.731445	-21.552179
1502.708008	105.190506
1501.685547	-134.474930
1500.662109	-54.091999
1499.638672	-191.464417
1498.615234	-152.287262
1497.591797	-90.206818
1496.567383	-61.535782
1495.542969	-183.898636
1494.518555	-81.270691
1493.494141	-157.764938
1492.468750	-34.954178
1491.443359	-55.413601
1490.417969	21.133482
1489.392578	125.653236
1488.367188	104.888199
1487.340820	68.706627
1486.314453	121.807243
1485.288086	174.797852
1484.261719	273.616333
1483.234375	124.819176
1482.207031	243.838837
1481.179688	390.783142
1480.152344	463.648621
1479.125000	414.051880
1478.096680	430.657501
1477.068359	600.071167
1476.040039	669.993530
1475.011719	630.303833
1473.982422	845.199768
1472.953125	986.115356
1471.923828	895.287354
1470.894531	1206.523682
1469.864258	1016.343262
1468.834961	1495.204956
1467.804688	1559.265747
1466.774414	1513.920898
1465.743164	1544.803345
1464.712891	1621.393677
1463.681641	1807.163086
1462.650391	1642.235596
1461.618164	1830.378540
1460.586914	1820.355103
1459.554688	1894.074829
1458.522461	1939.815796
1457.490234	2054.032715
1456.458008	1949.980469
1455.424805	2190.925781
1454.391602	2051.334229
1453.358398	2096.884033
1452.325195	2170.288330
1451.291016	2215.757568
1450.256836	2276.403320
1449.222656	2471.288330
1448.188477	2402.669434
1447.154297	2361.934814
1446.119141	2270.568604
1445.083984	2065.339111
1444.048828	2254.992432
1443.013672	1857.575073
1441.977539	1918.185059
1440.941406	1827.036133
1439.905273	1854.781860
1438.869141	1627.205444
1437.832031	1670.166992
1436.795898	1435.185059
1435.758789	1412.528442
1434.720703	1197.927734
1433.683594	902.650452
1432.645508	1061.970337
1431.608398	855.255127
1430.569336	734.438660
1429.531250	649.046204
1428.493164	548.592041
1427.454102	536.477356
1426.415039	559.709106
1425.375977	293.061646
1424.335938	432.350281
1423.296875	221.371735
1422.256836	373.306641
1421.215820	527.732056
1420.175781	541.131897
1419.135742	327.982635
1418.094727	260.964020
1417.053711	377.748383
1416.011719	336.011688
1414.970703	271.726349
1413.928711	144.640106
1412.886719	203.746262
1411.844727	81.886200
1410.802734	38.062435
1409.759766	167.701157
1408.716797	111.440826
1407.673828	30.156906
1406.630859	202.621338
1405.586914	-61.797108
1404.542969	-82.535561
1403.499023	77.507904
1402.455078	222.506485
1401.411133	21.336485
1400.366211	-9.130127
1399.321289	118.472694
1398.276367	103.206711
1397.230469	67.969467
1396.185547	2.774183
1395.139648	25.369862
1394.093750	50.549732
1393.046875	25.711575
1392.000977	93.625610
1390.954102	106.519958
1389.907227	9.384649
1388.860352	195.126892
1387.812500	83.181900
1386.765625	-26.105978
1385.717773	-0.232434
1384.669922	115.728470
1383.621094	-68.207703
1382.573242	42.918720
1381.524414	-80.760330
1380.475586	-214.276459
1379.425781	-97.912643
1378.376953	-131.291183
1377.327148	7.678559
1376.277344	-82.911522
1375.227539	56.196972
1374.176758	105.535889
1373.126953	-146.815109
1372.076172	-169.553574
1371.025391	-154.778717
1369.973633	-147.389984
1368.922852	44.517464
1367.871094	-55.052021
1366.819336	-19.961826
1365.766602	112.337112
1364.714844	25.596350
1363.662109	130.666672
1362.609375	-97.684013
1361.556641	161.857971
1360.502930	-101.013367
1359.450195	51.694481
1358.396484	216.874252
1357.341797	88.734383
1356.288086	10.480525
1355.233398	270.320435
1354.178711	202.216217
1353.124023	260.932526
1352.069336	232.818939
1351.013672	381.103333
1349.958984	474.832703
1348.903320	377.533295
1347.846680	337.449432
1346.791016	555.492554
1345.734375	753.706116
1344.677734	723.822510
1343.621094	644.483093
1342.563477	810.657593
1341.506836	986.790466
1340.449219	910.252197
1339.391602	861.103699
1338.333008	784.841431
1337.275391	909.273010
1336.216797	820.877258
1335.158203	893.490845
1334.098633	785.556702
1333.040039	880.627869
1331.980469	894.145630
1330.920898	927.547668
1329.861328	703.944763
1328.800781	962.494263
1327.740234	712.008362
1326.679688	765.605652
1325.619141	945.253113
1324.558594	821.189392
1323.497070	793.565247
1322.435547	600.676819
1321.374023	723.855347
1320.312500	958.108826
1319.250000	1039.419434
1318.187500	985.154968
1317.125000	889.096924
1316.062500	1244.297974
1314.999023	1020.259338
1313.935547	934.401978
1312.872070	885.632202
1311.808594	824.662903
1310.745117	852.463745
1309.680664	715.393677
1308.616211	1070.751099
1307.551758	992.938232
1306.486328	762.706726
1305.420898	1014.780579
1304.355469	883.192749
1303.290039	859.931458
1302.224609	1077.668335
1301.158203	1084.035156
1300.091797	962.715515
1299.025391	839.075195
1297.958984	813.812317
1296.891602	732.161438
1295.824219	844.567261
1294.756836	934.913269
1293.689453	738.192444
1292.621094	588.244995
1291.553711	852.964661
1290.485352	921.458191
1289.416016	705.590698
1288.347656	764.425293
1287.278320	806.147217
1286.208984	860.169250
1285.139648	632.532898
1284.069336	794.458801
1283.000000	630.727234
1281.929688	577.288635
1280.858398	712.386841
1279.788086	813.230469
1278.716797	799.108154
1277.645508	821.736755
1276.574219	741.708435
1275.502930	642.212341
1274.430664	953.442932
1273.358398	983.564148
1272.286133	962.415344
1271.213867	941.324951
1270.140625	1079.026001
1269.067383	916.401733
1267.994141	775.861816
1266.920898	1016.142029
1265.846680	997.723389
1264.773438	764.686096
1263.699219	851.280029
1262.624023	1079.296631
1261.549805	953.768188
1260.474609	967.251160
1259.399414	939.337585
1258.324219	1011.350037
1257.248047	1041.953491
1256.172852	977.602600
1255.096680	801.315186
1254.019531	929.385742
1252.943359	957.648499
1251.866211	1260.847290
1250.789063	1189.337158
1249.711914	1098.421509
1248.634766	990.543030
1247.556641	1031.008423
1246.478516	1022.863342
1245.400391	956.420776
1244.321289	982.329163
1243.243164	1112.668701
1242.164063	876.307373
1241.084961	882.818115
1240.004883	1010.684509
1238.925781	905.550110
1237.845703	885.373779
1236.765625	879.758789
1235.684570	937.193604
1234.604492	880.653748
1233.523438	853.221252
1232.442383	842.758118
1231.360352	715.997986
1230.279297	642.575684
1229.197266	917.901245
1228.115234	815.390442
1227.032227	635.450806
1225.950195	610.463318
1224.867188	527.400452
1223.784180	376.625397
1222.701172	421.794983
1221.617188	529.792114
1220.533203	299.279907
1219.449219	356.456177
1218.365234	268.602753
1217.280273	335.373077
1216.195313	252.339508
1215.110352	391.470428
1214.025391	426.699127
1212.940430	498.085785
1211.854492	482.534821
1210.768555	281.188049
1209.681641	528.536682
1208.595703	544.234253
1207.508789	446.570953
1206.421875	452.561005
1205.334961	441.638733
1204.247070	522.234741
1203.160156	496.765564
1202.072266	399.014404
1200.983398	366.270111
1199.895508	278.130157
1198.806641	60.020145
1197.717773	58.512268
1196.628906	237.375977
1195.539063	192.437180
1194.449219	-121.840164
1193.359375	124.101532
1192.269531	98.288635
1191.179688	-71.742699
1190.088867	-8.723319
1188.998047	13.380368
1187.907227	160.284271
1186.815430	129.405869
1185.723633	-167.942688
1184.631836	-290.041534
1183.540039	7.706155
1182.448242	-66.526550
1181.355469	-147.985413
1180.262695	125.365715
1179.169922	0.626679
1178.076172	38.836796
1176.982422	-35.644333
1175.888672	45.542992
1174.794922	49.989941
1173.700195	209.996429
1172.606445	111.336761
1171.511719	139.492218
1170.416016	19.215025
1169.321289	54.415653
1168.225586	-44.404396
1167.129883	119.769508
1166.034180	-24.583563
1164.937500	3.133860
1163.840820	-138.885590
1162.744141	43.980759
1161.647461	195.642746
1160.550781	98.824684
1159.453125	71.205879
1158.355469	60.232330
1157.256836	349.852814
1156.159180	119.186646
1155.060547	270.173553
1153.961914	180.169128
1152.863281	54.367523
1151.763672	47.722237
1150.664063	-23.338665
1149.564453	-103.972450
1148.464844	46.402885
1147.364258	-165.344299
1146.263672	-179.459381
1145.163086	-155.558533
1144.062500	13.421827
1142.960938	-91.367874
1141.859375	-103.416809
1140.757813	-29.922070
1139.656250	71.996422
1138.553711	-123.348938
1137.451172	-62.013367
1136.348633	170.292480
1135.246094	162.494690
1134.142578	190.245331
1133.039063	141.928070
1131.935547	264.476837
1130.832031	301.456543
1129.727539	445.116760
1128.623047	386.996765
1127.518555	418.956390
1126.413086	638.146545
1125.308594	364.078522
1124.203125	372.100403
1123.096680	484.303406
1121.991211	506.367249
1120.884766	374.395599
1119.778320	339.499725
1118.671875	475.005493
1117.564453	219.843796
1116.458008	267.625702
1115.350586	197.025726
1114.242188	438.598206
1113.134766	79.366768
1112.026367	363.283966
1110.917969	247.554459
1109.808594	320.856018
1108.700195	242.867065
1107.590820	504.975372
1106.481445	502.420105
1105.372070	535.221802
1104.261719	482.970215
1103.151367	638.353882
1102.041016	628.457886
1100.930664	618.511841
1099.819336	525.971558
1098.708008	636.184143
1097.596680	531.793335
1096.484375	512.231445
1095.373047	476.143127
1094.260742	630.815796
1093.147461	698.230103
1092.035156	556.026917
1090.921875	402.067841
1089.808594	384.632965
1088.695313	501.276337
1087.581055	530.783752
1086.467773	419.139435
1085.353516	549.678223
1084.238281	499.110382
1083.124023	511.991699
1082.008789	311.012329
1080.893555	387.283936
1079.777344	118.247490
1078.662109	401.090820
1077.545898	362.169067
1076.429688	255.177017
1075.312500	-1.964859
1074.196289	151.515457
1073.079102	311.932983
1071.960938	357.356659
1070.843750	494.171875
1069.725586	492.622345
1068.607422	446.538788
1067.489258	454.341797
1066.370117	469.149139
1065.251953	289.598328
1064.132813	430.829529
1063.012695	366.022125
1061.893555	422.920166
1060.773438	173.324966
1059.653320	206.839844
1058.532227	422.718384
1057.412109	96.148018
1056.291016	220.805099
1055.169922	240.258820
1054.047852	187.283340
1052.926758	52.601166
1051.804688	228.545044
1050.681641	142.947815
1049.559570	118.093475
1048.436523	167.929108
1047.313477	87.115654
1046.190430	192.946869
1045.066406	247.443192
1043.942383	73.471542
1042.818359	372.742706
1041.694336	145.276962
1040.569336	237.100754
1039.445313	119.298470
1038.319336	173.882324
1037.194336	149.327042
1036.068359	85.244331
1034.942383	88.708931
1033.816406	275.998016
1032.690430	219.023453
1031.563477	264.425232
1030.436523	400.517212
1029.308594	122.867088
1028.181641	-89.536186
1027.053711	95.465599
1025.925781	-149.256287
1024.797852	12.555736
1023.668945	-199.429779
1022.540039	-230.220642
1021.411133	-286.465515
1020.281250	-198.792618
1019.152344	-349.992218
1018.022461	-79.030312
1016.892578	-165.152359
1015.761719	-179.321289
1014.630859	-216.588348
1013.500000	38.137962
1012.369141	-87.035309
1011.237305	188.522858
1010.105469	158.435745
1008.973633	389.983215
1007.841797	376.215668
1006.708984	607.757507
1005.576172	1246.350708
1004.443359	1755.234253
1003.310547	2099.823486
1002.176758	1811.031372
1001.042969	1161.979248
999.908203	568.760803
998.774414	359.324066
997.639648	203.183884
996.504883	-75.146034
995.370117	59.895245
994.234375	33.437672
993.098633	76.301338
991.962891	89.259979
990.826172	-204.380478
989.690430	2.492611
988.553711	22.675457
987.416016	98.253487
986.279297	137.044785
985.141602	5.481758
984.003906	-197.296082
982.865234	-3.900317
981.727539	-26.834042
980.588867	-143.993271
979.450195	58.791248
978.310547	-58.110302
977.170898	-69.066025
976.031250	-220.135574
974.891602	-67.629616
973.751953	103.305214
972.611328	39.949600
971.470703	93.879120
970.329102	95.087494
969.188477	151.515335
968.046875	22.128868
966.904297	60.431015
965.762695	-68.626648
964.620117	100.658020
963.477539	198.905518
962.334961	-5.373903
961.191406	-175.053116
960.047852	120.625648
958.904297	139.099289
957.760742	178.304688
956.616211	36.726669
955.471680	83.059921
954.327148	415.588867
953.182617	134.861542
952.037109	218.127747
950.891602	52.191891
949.745117	-3.782012
948.599609	139.283646
947.453125	95.002922
946.306641	-67.944359
945.159180	73.141228
944.012695	93.245422
942.865234	113.471321
941.716797	332.420624
940.569336	195.364410
939.420898	341.436584
938.272461	289.105957
937.124023	353.243225
935.974609	146.147049
934.825195	256.138306
933.675781	327.462585
932.525391	234.829895
931.375977	96.809013
930.225586	216.330215
929.074219	83.189064
927.923828	298.516113
926.772461	-39.153397
925.621094	144.500229
924.468750	187.159103
923.317383	-102.114647
922.165039	-54.624905
921.011719	104.351341
919.859375	56.564926
918.706055	-104.679138
917.552734	256.721985
916.399414	-115.458389
915.245117	-146.774948
914.090820	60.381538
912.936523	24.730570
911.781250	-53.893711
910.625977	-325.174469
909.470703	-85.966545
908.315430	-39.476376
907.160156	-97.168259
906.003906	-156.987076
904.846680	-69.400841
903.690430	-38.382652
902.533203	-23.124405
901.375977	55.622311
900.218750	-100.971275
899.060547	-175.921051
897.903320	-110.472641
896.744141	117.905968
895.585938	-58.517017
894.426758	84.016640
893.267578	86.435181
892.108398	107.018974
890.949219	109.606941
889.789063	-11.944392
888.628906	11.166815
887.467773	140.461212
886.307617	23.747047
885.146484	6.459208
883.985352	-13.002215
882.823242	145.808365
881.661133	4.706874
880.499023	-37.064709
879.336914	101.560768
878.173828	246.951859
877.010742	-15.422522
875.847656	256.178528
874.684570	144.911911
873.520508	78.783989
872.356445	150.032898
871.192383	5.286180
870.027344	54.129349
868.862305	-146.650803
867.697266	59.695271
866.532227	74.905411
865.366211	303.664795
864.200195	352.596924
863.034180	295.959076
861.867188	187.731445
860.700195	205.325455
859.533203	380.076508
858.366211	527.838562
857.198242	451.183624
856.030273	320.747589
854.862305	472.971313
853.693359	634.113281
852.524414	754.842651
851.355469	440.749634
850.186523	516.673462
849.016602	538.812195
847.846680	399.698090
846.676758	300.951691
845.505859	240.310059
844.334961	206.546722
843.164063	-55.420895
841.993164	22.727942
840.821289	147.797653
839.649414	8.968090
838.477539	165.243622
837.305664	185.106171
836.132813	140.150162
834.959961	180.071198
833.786133	204.321106
832.613281	96.798569
831.439453	270.545410
830.264648	140.688080
829.090820	287.499542
827.916016	251.305679
826.741211	212.859039
825.566406	167.697418
824.390625	122.518669
823.214844	-11.823894
822.039063	130.104111
820.862305	-117.867691
819.685547	-27.299805
818.508789	109.920944
817.332031	-15.622492
816.154297	-92.206009
814.976563	-48.681774
813.798828	-180.953049
812.621094	-148.677933
811.442383	-118.703667
810.263672	-17.691597
809.083984	-27.897194
807.905273	-0.410388
806.725586	-79.616348
805.544922	-78.919182
804.365234	-158.224686
803.184570	-137.692688
802.003906	-115.033524
800.823242	-230.008331
799.641602	-45.596310
798.459961	-167.350220
797.278320	-107.355209
796.095703	-269.101288
794.913086	34.450985
793.730469	-78.696426
792.547852	-247.249512
791.364258	-30.541119
790.180664	-86.309525
788.997070	-150.998810
787.813477	-76.356689
786.628906	-10.689649
785.444336	-57.940472
784.258789	-27.874647
783.074219	79.444763
781.888672	5.399367
780.702148	125.729942
779.516602	53.722786
778.330078	131.828583
777.143555	11.087111
775.956055	44.825623
774.769531	91.687828
773.582031	-18.216732
772.393555	88.007584
771.206055	127.922203
770.017578	55.280979
768.829102	103.812325
767.639648	209.525146
766.451172	253.400818
765.261719	244.299332
764.072266	226.300339
762.881836	254.454788
761.691406	229.678619
760.500977	275.243530
759.310547	342.699707
758.119141	242.870560
756.927734	426.681458
755.735352	126.643410
754.543945	123.396370
753.351563	300.266510
752.159180	180.380020
750.965820	75.849533
749.773438	6.427203
748.580078	233.349182
747.385742	194.509048
746.192383	146.838287
744.998047	322.901062
743.803711	246.578476
742.608398	89.095634
741.413086	19.320259
740.217773	15.274496
739.022461	125.124130
737.826172	57.417629
736.630859	13.786117
735.433594	267.937836
734.237305	134.430206
733.040039	16.266644
731.842773	-9.974283
730.645508	103.776993
729.447266	108.084793
728.249023	232.629517
727.050781	280.576599
725.851563	208.269714
724.653320	92.277710
723.454102	212.263199
722.253906	288.501129
721.053711	259.884216
719.854492	163.601089
718.653320	106.650833
717.453125	219.930222
716.251953	341.890076
715.050781	332.941803
713.848633	110.322891
712.647461	57.867077
711.445313	210.330002
710.243164	303.914001
709.040039	7.539289
707.836914	99.011681
706.633789	-1.136943
705.430664	142.618454
704.226563	62.178558
703.022461	42.749321
701.818359	-98.443199
700.613281	167.191116
699.408203	41.368675
698.203125	130.879776
696.998047	-177.314438
695.791992	-291.911072
694.585938	-56.635666
693.379883	-73.331108
692.172852	51.195007
690.965820	-80.418144
689.758789	-38.261883
688.551758	40.844807
687.343750	-53.544651
686.135742	-52.373978
684.926758	-83.638771
683.718750	-69.274231
682.509766	-158.853745
681.300781	26.884945
680.090820	-29.989859
678.881836	-2.280051
677.671875	-180.185333
676.460938	-82.983589
675.250977	-238.950638
674.040039	61.805233
672.828125	-70.131454
671.617188	1.383971
670.405273	-147.587357
669.193359	19.217052
667.981445	121.197495
666.768555	-64.158447
665.555664	171.903534
664.342773	168.205322
663.128906	-18.944271
661.916016	-85.048416
660.702148	34.560173
659.487305	0.980014
658.272461	6.304974
657.058594	26.773710
655.842773	23.565731
654.627930	-76.613167
653.412109	-96.968605
652.196289	87.407570
650.979492	39.056271
649.763672	100.568512
648.546875	280.475403
647.330078	197.645187
646.112305	104.064140
644.894531	344.004272
643.676758	194.398254
642.458984	397.513885
641.240234	237.056641
640.021484	-71.764236
638.802734	40.694321
637.583008	60.567368
636.363281	86.717804
635.143555	-48.406567
633.923828	-82.744713
632.703125	-3.505159
631.482422	139.841263
630.261719	-2.541245
629.040039	-20.722712
627.818359	20.837746
626.596680	89.904236
625.375000	68.518906
624.152344	128.180725
622.929688	341.657898
621.707031	346.751221
620.483398	265.655518
619.259766	186.190384
618.036133	95.470604
616.812500	-25.798809
615.587891	70.590332
614.363281	42.137718
613.138672	-106.836426
611.913086	-12.763628
610.687500	-7.240532
609.461914	99.979393
608.236328	-60.923599
607.009766	20.795095
605.783203	-7.521681
604.555664	-239.830460
