# Supplementary material for: Raman spectroscopy accurately differentiates mucosal healing from non-healing and biochemical changes following biological therapy in inflammatory bowel disease
Source: PLoS One. 2021 Jun 2;16(6):e0252210. doi: 10.1371/journal.pone.0252210 (PMC8172032; doi:10.1371/journal.pone.0252210)
Supplement: S8 Dataset — (ZIP) [file pone.0252210.s010.zip › Pre biologic CD/OC004-1 pre-treatment_BL sub CR removed_31__X_-20742.8__Y_2017.08__Z_-579.814__Time_353.txt]

1714.767578	152.689087
1713.791016	202.701096
1712.814453	139.658463
1711.837891	-36.466953
1710.860352	-167.542862
1709.882813	-100.799789
1708.905273	-206.235992
1707.926758	113.605865
1706.949219	-124.517830
1705.970703	57.048061
1704.992188	-56.814568
1704.013672	69.390862
1703.034180	33.983017
1702.054688	-125.460503
1701.075195	-173.508423
1700.095703	66.222748
1699.116211	-72.254578
1698.135742	127.616859
1697.155273	-31.904310
1696.174805	109.338715
1695.194336	40.889412
1694.212891	144.718658
1693.231445	76.275070
1692.250000	217.371307
1691.268555	132.804291
1690.287109	-25.218042
1689.304688	-168.679199
1688.322266	158.479263
1687.339844	355.952972
1686.356445	458.422241
1685.374023	495.300140
1684.390625	357.288544
1683.407227	420.139221
1682.423828	571.821045
1681.439453	513.978943
1680.455078	550.252258
1679.470703	755.077820
1678.486328	702.540344
1677.501953	757.274170
1676.516602	908.521423
1675.531250	797.209412
1674.545898	662.772095
1673.560547	1031.509277
1672.574219	1209.429077
1671.588867	1220.584473
1670.602539	1059.717773
1669.615234	1125.285278
1668.628906	1411.837524
1667.641602	1422.770508
1666.654297	1545.745483
1665.666992	1600.236450
1664.679688	1596.880737
1663.691406	1787.646118
1662.703125	1612.907837
1661.714844	1852.291382
1660.726563	1856.147827
1659.738281	1709.412231
1658.749023	1963.202881
1657.759766	1944.485962
1656.770508	2016.213989
1655.781250	1818.253052
1654.791016	1914.549194
1653.800781	1841.795654
1652.810547	1679.462524
1651.820313	1488.432739
1650.829102	1488.203979
1649.838867	1308.494385
1648.847656	1229.594727
1647.856445	1084.937012
1646.864258	874.544617
1645.873047	931.311462
1644.880859	858.874695
1643.888672	622.988770
1642.895508	704.209412
1641.903320	400.265717
1640.910156	278.719849
1639.916992	305.152527
1638.923828	28.428608
1637.930664	179.186661
1636.936523	253.575989
1635.942383	111.941330
1634.948242	178.694473
1633.954102	-94.325798
1632.958984	204.494232
1631.964844	-184.051498
1630.969727	-164.216644
1629.973633	-107.443405
1628.978516	-50.600910
1627.982422	77.338699
1626.987305	-139.313919
1625.991211	-37.568295
1624.994141	-156.685043
1623.998047	-20.687326
1623.000977	112.667259
1622.003906	127.757164
1621.006836	-27.892551
1620.008789	-36.355145
1619.011719	288.719757
1618.013672	-45.325619
1617.015625	224.514816
1616.016602	121.587456
1615.018555	23.957993
1614.019531	154.582687
1613.020508	54.351925
1612.021484	82.633018
1611.022461	126.613716
1610.022461	154.824799
1609.022461	114.869164
1608.022461	129.915405
1607.022461	48.010220
1606.021484	489.823425
1605.020508	329.250488
1604.019531	454.006439
1603.018555	104.997742
1602.017578	-92.164825
1601.015625	-111.429291
1600.013672	180.462906
1599.011719	14.604250
1598.009766	-117.267151
1597.006836	43.558064
1596.003906	-187.699005
1595.000977	-128.960129
1593.998047	-135.618652
1592.995117	-6.572738
1591.991211	-170.064102
1590.987305	-187.406021
1589.983398	-126.543243
1588.979492	-71.016167
1587.974609	133.068222
1586.969727	29.243984
1585.964844	-17.274145
1584.959961	74.284286
1583.955078	87.515991
1582.949219	-81.757423
1581.943359	277.755768
1580.937500	-183.399277
1579.931641	324.185944
1578.924805	27.004761
1577.917969	86.418900
1576.911133	23.388798
1575.904297	-13.712924
1574.897461	222.198318
1573.889648	-116.833611
1572.881836	-89.244011
1571.874023	-64.387573
1570.866211	85.080276
1569.857422	-41.063461
1568.848633	-52.978992
1567.839844	85.619820
1566.831055	309.720337
1565.822266	203.898788
1564.812500	53.863522
1563.802734	80.217827
1562.792969	153.127975
1561.783203	179.186996
1560.772461	75.432968
1559.761719	-59.522312
1558.750977	41.331329
1557.740234	97.950394
1556.729492	32.632259
1555.717773	52.684078
1554.706055	54.460674
1553.694336	74.226326
1552.682617	135.266846
1551.669922	-52.334602
1550.657227	-48.506718
1549.644531	203.547150
1548.631836	57.021179
1547.619141	355.214996
1546.605469	234.287491
1545.591797	-196.915787
1544.578125	-41.426117
1543.564453	90.603157
1542.549805	98.432076
1541.535156	170.684204
1540.520508	152.390869
1539.505859	268.208435
1538.490234	-62.691311
1537.475586	6.394324
1536.459961	44.341850
1535.444336	95.029701
1534.427734	-86.546547
1533.412109	152.082611
1532.395508	-76.104698
1531.378906	22.964928
1530.362305	121.854370
1529.344727	169.031357
1528.328125	92.436562
1527.310547	239.747147
1526.292969	98.524597
1525.274414	139.956970
1524.256836	150.366898
1523.238281	122.035133
1522.219727	109.012070
1521.200195	57.273441
1520.181641	-79.411697
1519.162109	223.378128
1518.142578	4.196824
1517.123047	-12.036909
1516.103516	-97.756897
1515.083008	78.388000
1514.062500	-166.791870
1513.041992	139.960175
1512.021484	-7.852075
1511.000977	116.281029
1509.979492	-18.905088
1508.958008	-2.822002
1507.936523	-33.033230
1506.914063	-50.550678
1505.892578	-204.031326
1504.870117	-129.489273
1503.847656	111.448753
1502.825195	-14.170294
1501.801758	-70.717155
1500.778320	-101.753708
1499.754883	-283.941895
1498.731445	-128.306000
1497.708008	-41.947372
1496.683594	-293.474487
1495.659180	-156.203461
1494.634766	-185.333252
1493.610352	-96.948563
1492.585938	78.201874
1491.560547	181.591232
1490.535156	159.623749
1489.509766	201.424744
1488.483398	240.531647
1487.458008	279.532806
1486.431641	415.413666
1485.405273	392.880890
1484.377930	561.634583
1483.351563	607.767883
1482.324219	817.020447
1481.296875	684.347412
1480.269531	737.767761
1479.241211	607.511719
1478.213867	749.942749
1477.185547	996.678833
1476.157227	937.510376
1475.127930	1071.837280
1474.099609	857.169250
1473.070313	1220.418579
1472.041016	1486.705200
1471.011719	1633.189087
1469.981445	1573.421997
1468.952148	1882.467163
1467.921875	1893.727539
1466.891602	1892.194702
1465.860352	2137.159424
1464.830078	2140.513916
1463.798828	2420.752197
1462.767578	2395.942139
1461.735352	2452.337891
1460.704102	2630.553955
1459.671875	2493.789795
1458.639648	2829.154297
1457.607422	2534.942383
1456.575195	2669.595459
1455.541992	2738.159668
1454.508789	2941.059326
1453.475586	2902.932861
1452.442383	3001.666992
1451.408203	3074.946533
1450.375000	3236.856445
1449.340820	3208.624268
1448.305664	3225.933350
1447.271484	2946.923584
1446.236328	3159.152100
1445.202148	3171.298096
1444.166016	2998.621338
1443.130859	2942.393311
1442.095703	2749.552490
1441.059570	3090.395508
1440.023438	2892.473389
1438.986328	2848.801514
1437.950195	2431.072266
1436.913086	2867.597168
1435.875977	2401.976563
1434.838867	2163.870117
1433.801758	1908.169189
1432.763672	1652.546509
1431.725586	1639.350464
1430.687500	1340.968140
1429.649414	1247.083008
1428.611328	1044.757568
1427.572266	955.993164
1426.533203	958.038696
1425.494141	463.441010
1424.454102	566.394775
1423.415039	429.931854
1422.375000	716.776367
1421.334961	640.787537
1420.293945	610.151184
1419.253906	509.062286
1418.212891	465.908051
1417.171875	337.219543
1416.130859	409.898193
1415.088867	241.046906
1414.046875	97.439857
1413.004883	431.687408
1411.962891	232.842300
1410.920898	280.432922
1409.877930	340.578888
1408.834961	154.515137
1407.791992	242.359818
1406.749023	129.293579
1405.706055	237.266617
1404.662109	8.838202
1403.618164	-21.181787
1402.574219	347.815002
1401.529297	347.911407
1400.484375	97.242355
1399.440430	147.657318
1398.394531	-2.495067
1397.349609	100.643410
1396.303711	63.441025
1395.258789	289.398285
1394.212891	139.566269
1393.166016	-57.738525
1392.120117	133.211487
1391.073242	96.327133
1390.026367	14.476978
1388.979492	107.883453
1387.931641	233.822479
1386.884766	372.304077
1385.836914	-121.867661
1384.789063	-128.240677
1383.740234	-157.048584
1382.692383	-78.291771
1381.643555	-36.983997
1380.594727	94.314728
1379.544922	-54.082062
1378.496094	-77.472412
1377.446289	-98.285469
1376.396484	-171.411743
1375.346680	-19.847782
1374.296875	-254.931961
1373.246094	-158.117889
1372.195313	3.582385
1371.144531	-76.519196
1370.092773	87.764618
1369.041992	132.475693
1367.990234	-66.911255
1366.938477	174.784454
1365.886719	60.353210
1364.833984	140.267776
1363.781250	11.151830
1362.728516	-23.227764
1361.675781	173.923141
1360.623047	191.982681
1359.569336	284.746307
1358.515625	215.950333
1357.461914	261.656372
1356.408203	63.875275
1355.353516	219.150879
1354.298828	317.334167
1353.244141	35.549183
1352.189453	394.724579
1351.133789	381.420227
1350.078125	365.759918
1349.022461	419.717224
1347.966797	595.355408
1346.911133	540.335510
1345.854492	783.071289
1344.797852	837.375305
1343.741211	862.031433
1342.683594	1023.113953
1341.626953	995.933533
1340.569336	1001.089172
1339.511719	1073.250122
1338.453125	1138.069214
1337.395508	1121.295166
1336.336914	1146.729370
1335.278320	991.622314
1334.218750	915.879028
1333.160156	724.046204
1332.100586	886.088013
1331.041016	924.560913
1329.981445	856.846252
1328.920898	1063.632568
1327.861328	1097.500488
1326.800781	686.780212
1325.740234	1066.773804
1324.678711	984.937927
1323.618164	883.529480
1322.556641	881.028320
1321.495117	1204.421143
1320.432617	1155.233521
1319.371094	1101.279785
1318.308594	1313.829712
1317.246094	1050.541138
1316.182617	1228.760498
1315.120117	1241.915894
1314.056641	1080.239258
1312.993164	1199.618164
1311.929688	1090.017212
1310.865234	1214.527222
1309.801758	1132.323120
1308.737305	1067.508911
1307.671875	1278.471069
1306.607422	1317.256836
1305.541992	1159.367188
1304.476563	1252.526489
1303.411133	1335.941284
1302.345703	1448.952759
1301.279297	1267.115356
1300.212891	1277.146973
1299.146484	1341.351685
1298.080078	1287.763916
1297.012695	1389.024414
1295.945313	1080.379761
1294.877930	1248.167114
1293.810547	1128.899048
1292.743164	1071.143311
1291.674805	1138.626953
1290.606445	1078.687500
1289.537109	950.239990
1288.468750	932.285706
1287.399414	840.932678
1286.330078	935.953613
1285.260742	874.278870
1284.191406	704.987549
1283.121094	1138.231201
1282.050781	646.045532
1280.980469	766.065918
1279.909180	893.483521
1278.838867	1035.642944
1277.767578	894.124939
1276.696289	901.944763
1275.624023	807.184326
1274.552734	859.236328
1273.480469	952.912537
1272.408203	924.491455
1271.335938	886.414917
1270.262695	833.802429
1269.189453	1013.267944
1268.116211	1070.700562
1267.042969	1133.087036
1265.968750	1029.619263
1264.894531	1048.266235
1263.820313	888.958130
1262.746094	1046.800415
1261.671875	916.998657
1260.596680	755.653137
1259.521484	1050.146484
1258.446289	818.363708
1257.370117	930.202148
1256.293945	1112.690674
1255.218750	873.990479
1254.141602	1122.290161
1253.065430	988.487244
1251.988281	1236.802734
1250.911133	1134.803955
1249.833984	838.361938
1248.756836	838.756104
1247.678711	948.603149
1246.600586	781.407471
1245.522461	922.936646
1244.444336	668.491394
1243.365234	625.516724
1242.286133	767.161316
1241.207031	889.378174
1240.127930	781.016846
1239.047852	709.153320
1237.967773	702.873474
1236.887695	1082.302246
1235.807617	899.011597
1234.726563	655.232117
1233.645508	755.797546
1232.564453	538.895081
1231.483398	414.192535
1230.401367	868.510315
1229.319336	625.191772
1228.237305	461.910431
1227.155273	640.046997
1226.072266	839.912170
1224.990234	698.547913
1223.907227	339.548492
1222.823242	621.640381
1221.740234	627.974792
1220.656250	448.173401
1219.572266	309.553955
1218.488281	50.188404
1217.403320	315.186462
1216.318359	287.818817
1215.233398	202.511017
1214.148438	300.729614
1213.063477	138.222412
1211.977539	581.491699
1210.891602	440.698761
1209.805664	442.277008
1208.718750	407.672058
1207.631836	442.990540
1206.544922	490.331879
1205.458008	332.791534
1204.371094	406.609619
1203.283203	278.026581
1202.195313	192.828918
1201.107422	78.752754
1200.018555	99.505386
1198.929688	-43.435261
1197.840820	-78.065422
1196.751953	-88.652786
1195.663086	18.577925
1194.573242	101.679649
1193.483398	-10.023816
1192.393555	-15.962214
1191.302734	-168.524078
1190.211914	-47.184303
1189.121094	-218.978043
1188.030273	-64.157249
1186.939453	-178.348846
1185.847656	-162.927795
1184.755859	-46.778862
1183.664063	174.826553
1182.571289	-73.867462
1181.479492	32.416874
1180.386719	66.661736
1179.292969	203.898392
1178.200195	-104.743439
1177.106445	94.632248
1176.012695	145.332672
1174.918945	136.067108
1173.824219	93.208267
1172.730469	-45.455189
1171.635742	107.845291
1170.540039	9.758354
1169.445313	-181.655396
1168.349609	-98.026154
1167.253906	-33.643612
1166.158203	-41.093204
1165.061523	75.655685
1163.965820	127.752403
1162.869141	62.671688
1161.771484	-38.296993
1160.674805	109.035332
1159.577148	146.385208
1158.479492	305.354431
1157.381836	375.863647
1156.283203	241.066193
1155.184570	442.548553
1154.085938	138.288147
1152.987305	51.024216
1151.887695	316.468414
1150.789063	350.538116
1149.689453	317.774872
1148.588867	370.669708
1147.489258	4.304696
1146.388672	78.465096
1145.288086	-116.495865
1144.186523	183.525757
1143.085938	59.792542
1141.984375	-11.664673
1140.882813	-152.167923
1139.781250	-5.016586
1138.678711	99.164490
1137.576172	74.848602
1136.473633	352.195465
1135.371094	299.105133
1134.267578	253.044296
1133.164063	612.926270
1132.060547	360.059418
1130.957031	446.586121
1129.852539	751.257996
1128.748047	1088.887451
1127.643555	762.156006
1126.538086	983.205811
1125.433594	644.564941
1124.328125	635.408325
1123.221680	690.114746
1122.116211	912.892578
1121.009766	661.740723
1119.903320	588.189270
1118.796875	597.418213
1117.690430	634.931885
1116.583008	364.678650
1115.475586	238.753662
1114.368164	446.278564
1113.259766	570.824585
1112.151367	394.944489
1111.042969	561.767761
1109.934570	567.711121
1108.825195	845.234314
1107.716797	591.064453
1106.606445	773.768677
1105.497070	757.965088
1104.387695	723.179993
1103.277344	827.531189
1102.166992	910.494385
1101.055664	795.165894
1099.945313	953.356323
1098.833984	788.350830
1097.721680	941.537048
1096.610352	1092.203003
1095.498047	1263.898804
1094.385742	1018.478333
1093.273438	787.202759
1092.161133	871.444458
1091.047852	854.324707
1089.934570	813.584534
1088.821289	728.069092
1087.707031	776.577393
1086.593750	813.227295
1085.479492	833.304382
1084.364258	803.913757
1083.250000	976.582031
1082.134766	813.077026
1081.019531	893.876892
1079.903320	1028.569458
1078.788086	982.336243
1077.671875	813.970215
1076.555664	511.830780
1075.439453	831.566467
1074.322266	949.329407
1073.205078	862.928589
1072.087891	588.916992
1070.969727	697.077515
1069.852539	416.079315
1068.734375	320.255737
1067.615234	859.269104
1066.497070	739.859131
1065.377930	702.398193
1064.258789	714.068848
1063.139648	959.738831
1062.019531	870.628601
1060.900391	821.298706
1059.779297	769.593201
1058.659180	399.872284
1057.538086	574.986633
1056.417969	586.391663
1055.295898	282.284760
1054.174805	335.739410
1053.052734	496.576904
1051.930664	465.841888
1050.808594	290.361267
1049.686523	350.682739
1048.563477	525.296448
1047.440430	368.542053
1046.317383	242.174347
1045.193359	512.271423
1044.069336	332.294098
1042.945313	446.085114
1041.821289	245.243042
1040.696289	421.906677
1039.572266	312.022064
1038.447266	258.078766
1037.321289	250.730164
1036.195313	350.472260
1035.070313	308.254089
1033.943359	361.447540
1032.817383	628.641785
1031.690430	730.631409
1030.563477	421.109589
1029.436523	227.985626
1028.308594	423.054962
1027.181641	262.632263
1026.052734	90.697662
1024.924805	23.402063
1023.796875	-159.890640
1022.667969	-275.738220
1021.538086	-94.453865
1020.409180	-342.379852
1019.279297	-260.769287
1018.149414	-172.171768
1017.019531	-71.949463
1015.889648	148.828339
1014.758789	19.658970
1013.627930	233.514099
1012.497070	347.756073
1011.365234	269.821899
1010.233398	215.167328
1009.101563	419.865631
1007.969727	529.691162
1006.836914	736.723816
1005.704102	1105.670898
1004.571289	2061.916260
1003.438477	2407.479980
1002.304688	2350.803955
1001.170898	1531.694336
1000.037109	1246.763428
998.902344	620.232300
997.767578	352.045685
996.632813	100.270638
995.498047	151.107132
994.362305	-194.862091
993.226563	-74.509270
992.090820	304.254089
990.955078	224.088669
989.818359	72.626457
988.681641	278.643005
987.544922	314.183685
986.407227	27.316263
985.269531	157.630280
984.131836	131.452225
982.994141	-85.641434
981.855469	114.122520
980.716797	-56.528423
979.578125	23.829714
978.439453	95.116951
977.299805	0.968237
976.160156	44.971626
975.020508	24.769636
973.879883	85.175270
972.739258	210.053299
971.598633	158.196503
970.458008	127.212006
969.316406	4.587061
968.175781	336.660767
967.033203	191.464203
965.891602	152.057144
964.749023	94.502846
963.606445	-13.280956
962.463867	202.423798
961.320313	117.966415
960.177734	214.771133
959.033203	300.264679
957.889648	72.135674
956.745117	286.250061
955.600586	10.551303
954.456055	28.141737
953.311523	-59.331425
952.166016	107.368668
951.020508	-50.581146
949.875000	310.805969
948.728516	244.730072
947.582031	66.898483
946.435547	85.864243
945.289063	61.621693
944.141602	309.382996
942.994141	107.407242
941.846680	220.764709
940.698242	211.029190
939.550781	146.744278
938.402344	-149.993057
937.252930	388.352509
936.104492	345.208008
934.955078	60.649773
933.805664	170.714081
932.655273	292.323059
931.504883	291.067200
930.354492	105.539413
929.204102	305.104034
928.052734	165.595642
926.902344	83.246460
925.750977	192.267685
924.598633	-96.651955
923.446289	-9.984324
922.294922	-100.512581
921.141602	129.720291
919.989258	-203.579773
918.835938	-50.295773
917.682617	-149.039505
916.529297	-9.086212
915.375000	-180.069168
914.220703	-94.276680
913.066406	-33.306522
911.911133	152.610596
910.756836	-146.812515
909.601563	75.685600
908.445313	-121.190010
907.290039	-102.460098
906.133789	63.738983
904.977539	-159.671997
903.820313	-133.638153
902.664063	-75.753975
901.506836	-33.580776
900.348633	76.642555
899.191406	-95.913895
898.033203	5.527007
896.875000	172.665756
895.716797	127.297928
894.557617	-180.159866
893.398438	-87.255745
892.239258	188.786087
891.079102	130.464417
889.919922	-20.316820
888.759766	-33.144436
887.598633	137.032806
886.438477	18.328970
885.277344	375.942780
884.115234	117.599121
882.954102	197.807739
881.791992	183.377136
880.629883	243.448700
879.467773	461.363953
878.304688	393.088745
877.141602	536.701599
875.978516	434.825104
874.815430	209.224411
873.651367	287.732605
872.487305	420.289032
871.323242	177.064957
870.158203	28.506775
868.993164	248.934372
867.828125	183.733734
866.663086	210.782990
865.497070	381.710175
864.331055	323.397369
863.165039	444.861267
861.998047	375.397888
860.832031	332.928162
859.664063	389.285217
858.497070	411.954315
857.329102	490.723602
856.161133	796.031494
854.993164	915.043030
853.825195	778.378296
852.656250	839.042053
851.487305	709.162231
850.317383	763.061951
849.148438	492.085968
847.978516	445.170593
846.808594	456.457458
845.637695	288.623138
844.466797	382.664734
843.295898	261.815704
842.125000	418.346527
840.953125	424.910217
839.781250	310.668213
838.609375	-20.417418
837.437500	627.418030
836.264648	329.778687
835.091797	356.088013
833.917969	672.617981
832.745117	582.549011
831.571289	693.324219
830.397461	799.478882
829.222656	512.808289
828.047852	554.055115
826.873047	621.923889
825.698242	451.082397
824.522461	621.235779
823.346680	512.621521
822.170898	408.382080
820.995117	272.866974
819.818359	286.482513
818.641602	155.230576
817.463867	-54.006130
816.287109	-27.422091
815.109375	-136.712967
813.931641	207.629883
812.752930	51.315201
811.574219	19.406807
810.395508	156.262955
809.216797	-22.662260
808.037109	129.343674
806.857422	138.949127
805.677734	21.796045
804.498047	-22.227394
803.317383	-28.680254
802.136719	13.495626
800.955078	-228.499100
799.774414	-148.976166
798.592773	-14.250850
797.411133	-152.462997
796.228516	-62.521385
795.045898	27.175013
793.863281	28.015692
792.680664	26.437185
791.497070	-152.482986
790.313477	-43.740128
789.129883	184.257095
787.946289	-139.015030
786.761719	236.700714
785.577148	218.361557
784.391602	303.746246
783.207031	366.778595
782.021484	146.685883
780.835938	478.877991
779.649414	284.961823
778.462891	37.930031
777.276367	351.637512
776.089844	199.224503
774.902344	187.925064
773.714844	258.071136
772.527344	74.313393
771.338867	51.438679
770.151367	460.532867
768.962891	201.335541
767.773438	213.142242
766.584961	202.729828
765.395508	381.577820
764.205078	342.144531
763.015625	723.085266
761.825195	493.945801
760.634766	619.060059
759.443359	576.740967
758.252930	697.063782
757.061523	766.597351
755.869141	523.748901
754.677734	465.514801
753.485352	308.282318
752.292969	260.846771
751.100586	386.837097
749.907227	257.910767
748.713867	168.453827
747.520508	296.236511
746.326172	287.801361
745.131836	187.132919
743.937500	430.796906
742.743164	242.267349
741.547852	253.259140
740.352539	189.662170
739.156250	-121.585770
737.960938	101.833054
736.764648	138.929337
735.568359	-10.156218
734.371094	22.514696
733.174805	258.717621
731.977539	153.432388
730.779297	70.074013
729.582031	131.129333
728.383789	316.816833
727.185547	428.117981
725.986328	180.950470
724.787109	139.356400
723.587891	261.688812
722.388672	362.191376
721.188477	333.887756
719.988281	270.753632
718.788086	439.101166
717.587891	323.804962
716.386719	520.642944
715.185547	388.170654
713.983398	386.726654
712.782227	235.005478
711.580078	48.634041
710.377930	477.001129
709.174805	201.674103
707.971680	50.802982
706.768555	266.011719
705.565430	48.099937
704.361328	137.377167
703.157227	307.339813
701.953125	44.530987
700.748047	358.435913
699.543945	309.304413
698.338867	108.264900
697.132813	7.551351
695.926758	-97.200058
694.720703	-60.430496
693.514648	24.377447
692.308594	-99.028778
691.101563	-35.399498
689.894531	-145.140823
688.686523	-76.607140
687.478516	-172.682648
686.270508	-136.114670
685.062500	-14.696110
683.854492	24.590052
682.645508	-61.544086
681.436523	-253.506744
680.226563	-9.643455
679.016602	6.998771
677.806641	15.271000
676.596680	-318.205109
675.386719	32.689228
674.175781	72.124725
672.963867	-119.646378
671.752930	-1.778503
670.541016	276.318573
669.329102	76.785248
668.117188	136.946594
666.904297	275.108337
665.691406	54.820465
664.478516	180.406082
663.265625	5.985674
662.051758	-58.077541
660.837891	3.222769
659.623047	196.262482
658.409180	111.024467
657.194336	-43.096985
655.979492	279.455750
654.763672	37.079018
653.547852	-2.583695
652.332031	-29.327971
651.116211	226.091507
649.899414	171.150589
648.682617	234.531174
647.465820	142.702362
646.249023	412.283234
645.031250	382.374268
643.813477	350.015350
642.594727	459.262085
641.376953	426.111755
640.158203	497.847382
638.939453	111.205742
637.719727	521.364136
636.500000	311.946564
635.280273	269.423676
634.060547	247.588959
632.839844	63.867783
631.619141	-58.486382
630.398438	234.471573
629.176758	215.081314
627.955078	318.878357
626.733398	269.059967
625.511719	460.110413
624.289063	321.604797
623.066406	487.974243
621.843750	434.000702
620.620117	635.216248
619.397461	251.902420
618.172852	42.193432
616.949219	46.544495
615.724609	72.044159
614.500000	-50.468395
613.275391	151.679886
612.050781	-25.454687
610.825195	-75.086708
609.599609	-72.260452
608.373047	102.460243
607.146484	38.589958
605.919922	-16.108761
604.693359	-200.643372
