# Supplementary material for: Raman spectroscopy accurately differentiates mucosal healing from non-healing and biochemical changes following biological therapy in inflammatory bowel disease
Source: PLoS One. 2021 Jun 2;16(6):e0252210. doi: 10.1371/journal.pone.0252210 (PMC8172032; doi:10.1371/journal.pone.0252210)
Supplement: S8 Dataset — (ZIP) [file pone.0252210.s010.zip › Pre biologic CD/OC017-1 pre treatment_base sub CR removed_74__X_-9973.31__Y_44993.4__Z_234.987__Time_844.txt]

1714.640625	27.862593
1713.664063	7.492891
1712.687500	-50.946907
1711.709961	14.057586
1710.733398	-57.603664
1709.755859	-86.272255
1708.778320	-23.729059
1707.799805	-38.825184
1706.821289	53.320271
1705.843750	33.060989
1704.864258	61.085121
1703.885742	65.119904
1702.907227	-27.078144
1701.927734	9.287322
1700.948242	27.023689
1699.968750	4.752028
1698.988281	-20.075958
1698.007813	6.011812
1697.028320	21.524374
1696.046875	18.431734
1695.066406	36.839096
1694.084961	-11.412346
1693.104492	-11.451212
1692.123047	-8.703658
1691.140625	-16.514889
1690.159180	47.851292
1689.176758	-47.748169
1688.194336	-44.499569
1687.211914	-22.460878
1686.228516	82.327789
1685.246094	-15.352603
1684.262695	28.355135
1683.279297	-47.710590
1682.295898	17.544554
1681.311523	61.587921
1680.327148	-3.413647
1679.342773	104.743530
1678.358398	149.112167
1677.374023	23.317179
1676.388672	195.596619
1675.403320	96.679047
1674.417969	21.854168
1673.432617	-12.946754
1672.446289	48.049946
1671.459961	98.510040
1670.473633	172.970078
1669.487305	239.545364
1668.500977	255.757919
1667.513672	293.307251
1666.526367	174.370941
1665.539063	243.982117
1664.550781	268.570160
1663.563477	168.607422
1662.575195	204.019028
1661.586914	252.772629
1660.598633	192.941147
1659.609375	233.924271
1658.620117	166.370361
1657.631836	236.673218
1656.641602	251.424957
1655.652344	255.675873
1654.662109	254.719162
1653.672852	208.868103
1652.681641	59.937531
1651.691406	135.993149
1650.701172	119.540230
1649.709961	161.339493
1648.718750	121.255920
1647.727539	86.552841
1646.735352	104.780960
1645.744141	-43.343311
1644.751953	1.459839
1643.759766	-109.472618
1642.766602	-27.582886
1641.774414	33.223534
1640.781250	70.316086
1639.788086	-3.346699
1638.794922	52.319984
1637.801758	-34.375645
1636.807617	8.201218
1635.813477	16.547197
1634.819336	-104.184509
1633.825195	128.223999
1632.830078	-42.432098
1631.834961	-76.028908
1630.839844	29.974747
1629.844727	28.047771
1628.849609	20.896654
1627.853516	-20.420713
1626.857422	-30.118484
1625.861328	65.420990
1624.865234	-96.734413
1623.868164	-14.308120
1622.871094	5.030816
1621.874023	16.503141
1620.876953	-6.158897
1619.879883	0.102407
1618.881836	69.403206
1617.883789	-21.458317
1616.885742	8.477960
1615.887695	17.421434
1614.888672	55.233276
1613.889648	-64.347633
1612.890625	15.445795
1611.891602	3.442933
1610.892578	17.665071
1609.892578	-15.290871
1608.892578	6.795509
1607.892578	-133.547348
1606.892578	48.321602
1605.891602	4.913176
1604.890625	34.823372
1603.889648	-11.189522
1602.888672	78.886719
1601.887695	-32.537209
1600.885742	2.556470
1599.883789	69.005608
1598.881836	96.195099
1597.879883	-36.094627
1596.876953	-58.578381
1595.874023	-62.778519
1594.871094	-53.932579
1593.868164	4.513910
1592.864258	0.246566
1591.861328	27.288403
1590.857422	56.905643
1589.853516	117.800835
1588.848633	1.238712
1587.844727	-37.046474
1586.839844	-135.321274
1585.834961	-35.432503
1584.830078	12.251977
1583.824219	39.037212
1582.819336	63.176414
1581.813477	24.754713
1580.807617	-68.374466
1579.800781	5.148360
1578.794922	49.971775
1577.788086	112.959602
1576.781250	32.767498
1575.773438	-16.207462
1574.766602	88.264488
1573.758789	39.226456
1572.750977	-9.827751
1571.743164	91.863289
1570.735352	177.879623
1569.726563	55.960827
1568.718750	108.100441
1567.708984	82.261459
1566.700195	90.150238
1565.691406	-11.036085
1564.681641	-18.786263
1563.671875	134.306915
1562.662109	27.862309
1561.652344	110.765144
1560.641602	-32.019054
1559.630859	-3.670933
1558.620117	19.438467
1557.609375	60.635643
1556.597656	29.223225
1555.586914	15.916091
1554.575195	95.803528
1553.563477	59.095402
1552.550781	-21.650843
1551.539063	34.769356
1550.526367	8.315651
1549.513672	82.725273
1548.500977	45.839584
1547.487305	76.158562
1546.473633	72.810974
1545.459961	59.081863
1544.446289	86.664230
1543.432617	-33.080917
1542.417969	53.833359
1541.404297	14.122170
1540.389648	15.695508
1539.374023	55.945824
1538.359375	-32.908543
1537.343750	14.991675
1536.328125	11.232886
1535.312500	-23.517603
1534.296875	101.588196
1533.280273	82.217705
1532.263672	98.901886
1531.247070	40.803249
1530.230469	83.174622
1529.212891	120.333244
1528.196289	-20.264786
1527.178711	39.996529
1526.160156	92.467644
1525.142578	34.209141
1524.124023	42.839062
1523.106445	7.696235
1522.087891	173.154694
1521.068359	-0.945056
1520.049805	28.108864
1519.030273	-9.720324
1518.010742	140.037033
1516.991211	43.036526
1515.971680	20.540222
1514.951172	41.678074
1513.930664	57.639381
1512.910156	-18.856005
1511.889648	-82.516449
1510.868164	-48.672508
1509.846680	49.265644
1508.826172	16.322546
1507.803711	67.983856
1506.782227	1.660254
1505.759766	-8.272326
1504.737305	-107.925049
1503.714844	-79.448586
1502.692383	-45.885967
1501.668945	-153.229263
1500.646484	-12.168271
1499.623047	-122.079704
1498.599609	-40.003769
1497.575195	8.745123
1496.550781	-44.884403
1495.527344	-14.097698
1494.502930	-47.280701
1493.477539	32.025517
1492.453125	-85.545731
1491.427734	-65.081650
1490.402344	-62.528748
1489.376953	24.308529
1488.350586	8.927423
1487.325195	-31.992470
1486.298828	110.899757
1485.272461	146.516800
1484.245117	59.612438
1483.218750	54.380280
1482.191406	-40.142082
1481.164063	161.192459
1480.136719	81.966171
1479.108398	188.847855
1478.080078	104.531494
1477.052734	-23.068907
1476.023438	208.568588
1474.995117	144.658127
1473.965820	88.404648
1472.937500	128.918381
1471.908203	143.953568
1470.877930	286.214294
1469.848633	191.801758
1468.818359	275.482880
1467.788086	247.228271
1466.757813	269.837952
1465.727539	320.401245
1464.696289	365.856903
1463.665039	337.606415
1462.633789	400.826691
1461.602539	306.549225
1460.570313	258.020111
1459.539063	321.228607
1458.506836	427.561768
1457.473633	275.002441
1456.441406	388.923889
1455.408203	467.286652
1454.375000	330.054901
1453.341797	398.270752
1452.308594	580.542725
1451.274414	494.087158
1450.241211	501.438751
1449.207031	503.727356
1448.171875	450.299042
1447.137695	386.780701
1446.102539	596.729736
1445.067383	416.792206
1444.032227	424.216492
1442.997070	274.782410
1441.960938	436.565277
1440.924805	395.968872
1439.888672	431.261322
1438.852539	324.988068
1437.816406	383.061157
1436.779297	360.261536
1435.742188	345.069061
1434.705078	294.539612
1433.666992	233.945557
1432.629883	294.588745
1431.591797	256.777618
1430.553711	92.819550
1429.514648	138.368073
1428.476563	123.379807
1427.437500	63.018852
1426.398438	25.399063
1425.359375	40.758118
1424.320313	-44.683899
1423.280273	81.600891
1422.240234	49.135651
1421.200195	44.415092
1420.159180	80.009605
1419.119141	87.921471
1418.078125	105.920067
1417.037109	-6.930123
1415.996094	48.873138
1414.954102	64.425468
1413.912109	-8.029317
1412.870117	98.102539
1411.828125	133.824692
1410.786133	58.967182
1409.743164	46.987537
1408.700195	27.503170
1407.657227	-47.205212
1406.614258	6.220723
1405.570313	9.433623
1404.527344	7.655817
1403.483398	66.135551
1402.438477	64.396233
1401.394531	-0.025301
1400.349609	-24.264954
1399.304688	-136.228363
1398.259766	-12.459847
1397.214844	-19.049923
1396.168945	49.565357
1395.123047	80.600319
1394.077148	23.982264
1393.031250	55.067429
1391.984375	-109.126068
1390.937500	-0.370637
1389.890625	-139.396484
1388.843750	-0.596679
1387.796875	-64.456337
1386.749023	9.296157
1385.701172	90.548126
1384.653320	-70.703880
1383.604492	-31.904261
1382.556641	76.879814
1381.507813	80.712524
1380.458984	34.615993
1379.410156	-53.885693
1378.360352	19.966791
1377.310547	-18.513765
1376.260742	150.193268
1375.210938	-5.513049
1374.161133	48.423775
1373.110352	-7.375757
1372.059570	16.670498
1371.008789	103.059685
1369.957031	-24.914530
1368.906250	-25.714958
1367.854492	10.881392
1366.802734	119.724297
1365.750000	14.378245
1364.698242	158.085251
1363.645508	77.723289
1362.592773	-42.396591
1361.540039	63.985878
1360.486328	93.229950
1359.433594	102.592728
1358.379883	17.486332
1357.326172	-30.267357
1356.271484	168.086487
1355.216797	55.761051
1354.163086	47.856358
1353.107422	59.847046
1352.052734	111.592361
1350.998047	158.374008
1349.942383	98.419586
1348.886719	21.142515
1347.830078	159.784836
1346.774414	144.590530
1345.717773	236.069382
1344.661133	260.582214
1343.604492	158.674133
1342.546875	287.332550
1341.490234	163.204086
1340.432617	316.622925
1339.375000	219.827682
1338.316406	303.868652
1337.258789	298.764038
1336.200195	241.698517
1335.141602	226.748032
1334.082031	189.553497
1333.023438	236.500137
1331.963867	246.346024
1330.904297	137.519287
1329.844727	256.189423
1328.784180	157.326569
1327.723633	142.537689
1326.663086	211.767715
1325.602539	224.174911
1324.541992	197.081650
1323.480469	273.706085
1322.418945	303.413727
1321.357422	202.328903
1320.295898	340.626465
1319.233398	219.869156
1318.170898	424.715088
1317.108398	281.826447
1316.045898	277.058777
1314.982422	193.436707
1313.918945	233.065140
1312.855469	260.368896
1311.791992	240.875427
1310.728516	179.538132
1309.664063	364.426880
1308.599609	362.179932
1307.535156	291.039307
1306.469727	215.015579
1305.404297	242.343384
1304.338867	247.533539
1303.273438	395.332672
1302.208008	339.046509
1301.141602	238.552856
1300.075195	329.761627
1299.008789	332.499542
1297.942383	298.401428
1296.875000	271.687408
1295.807617	399.650696
1294.740234	284.575470
1293.672852	306.970154
1292.604492	307.276550
1291.537109	182.493561
1290.468750	219.615112
1289.399414	268.979645
1288.331055	227.630981
1287.261719	276.973724
1286.192383	277.292725
1285.123047	321.704315
1284.052734	388.135651
1282.983398	300.282440
1281.913086	276.112274
1280.841797	273.976318
1279.771484	240.031189
1278.700195	174.294281
1277.628906	98.799538
1276.557617	275.200867
1275.486328	153.259644
1274.414063	283.122284
1273.341797	224.759277
1272.269531	261.700043
1271.197266	254.652725
1270.124023	340.400513
1269.050781	321.118469
1267.977539	253.018661
1266.904297	333.810699
1265.830078	299.882294
1264.756836	219.613770
1263.681641	278.386139
1262.607422	246.908096
1261.533203	230.061951
1260.458008	361.886261
1259.382813	323.073303
1258.307617	303.757507
1257.231445	269.825592
1256.155273	155.540131
1255.079102	348.051758
1254.002930	309.234192
1252.926758	219.319107
1251.849609	302.172638
1250.772461	414.167358
1249.695313	239.137970
1248.617188	300.014069
1247.540039	227.157364
1246.461914	236.949310
1245.382813	254.012192
1244.304688	326.927979
1243.225586	120.499023
1242.146484	278.369934
1241.067383	222.527847
1239.988281	341.446167
1238.908203	222.496368
1237.828125	186.068771
1236.748047	261.214478
1235.667969	319.337585
1234.586914	185.892563
1233.505859	302.148712
1232.424805	236.589279
1231.343750	197.694565
1230.261719	318.668549
1229.179688	102.956329
1228.097656	294.080292
1227.015625	204.310287
1225.932617	131.503601
1224.850586	208.727081
1223.767578	203.652390
1222.683594	43.778885
1221.600586	99.158913
1220.516602	65.052185
1219.432617	151.787567
1218.347656	139.396835
1217.263672	114.917061
1216.178711	124.243874
1215.093750	114.231369
1214.008789	273.200317
1212.922852	197.955109
1211.836914	96.182457
1210.750977	168.143066
1209.665039	90.508812
1208.579102	99.705437
1207.492188	55.838112
1206.405273	33.667362
1205.318359	119.934402
1204.230469	167.593979
1203.142578	140.541946
1202.054688	221.857422
1200.966797	47.898815
1199.877930	37.688740
1198.790039	32.281731
1197.701172	-21.264879
1196.611328	-67.589500
1195.522461	35.205044
1194.432617	3.281738
1193.342773	-26.240005
1192.252930	90.844482
1191.162109	34.849239
1190.072266	-57.171913
1188.981445	11.752748
1187.889648	15.793210
1186.798828	27.019516
1185.707031	-72.187256
1184.615234	-152.168716
1183.523438	223.708084
1182.430664	28.529055
1181.337891	-46.674778
1180.245117	-54.729450
1179.152344	-65.193161
1178.059570	-49.306492
1176.965820	28.849720
1175.872070	-8.022536
1174.778320	89.218262
1173.683594	6.824992
1172.588867	115.955750
1171.494141	141.260117
1170.399414	18.191429
1169.303711	-21.112720
1168.208984	-26.927961
1167.113281	-97.316177
1166.016602	13.993313
1164.920898	91.781097
1163.824219	-69.428322
1162.727539	20.259613
1161.630859	-88.341888
1160.533203	-72.740776
1159.435547	157.699265
1158.337891	94.449654
1157.240234	145.756226
1156.141602	115.911316
1155.043945	-35.571865
1153.944336	-48.694752
1152.845703	35.927887
1151.747070	-32.045891
1150.647461	-2.298395
1149.547852	110.812157
1148.447266	54.741638
1147.347656	48.698711
1146.247070	18.838018
1145.146484	-65.765518
1144.044922	21.001680
1142.944336	-46.927055
1141.842773	-48.232090
1140.741211	-42.410236
1139.638672	106.056358
1138.537109	64.283211
1137.434570	-5.998939
1136.332031	-62.000259
1135.228516	0.787808
1134.125977	77.793335
1133.022461	-49.442928
1131.917969	141.467484
1130.814453	90.209007
1129.709961	145.741821
1128.605469	73.142426
1127.500977	59.864235
1126.396484	22.876286
1125.291016	23.827745
1124.185547	43.736046
1123.080078	103.913979
1121.973633	10.073206
1120.868164	48.908470
1119.761719	-25.939426
1118.654297	12.876484
1117.547852	44.574390
1116.440430	54.956707
1115.333008	67.698593
1114.225586	177.408249
1113.117188	-67.640648
1112.008789	11.311516
1110.900391	94.954491
1109.791992	27.321766
1108.682617	14.056155
1107.573242	111.811317
1106.463867	89.088036
1105.354492	45.127300
1104.244141	114.484535
1103.133789	169.652252
1102.023438	144.580444
1100.913086	34.606304
1099.801758	11.936606
1098.690430	151.961319
1097.579102	32.637741
1096.467773	127.824059
1095.355469	72.178719
1094.243164	63.673695
1093.130859	92.856606
1092.017578	93.774597
1090.905273	193.563660
1089.791992	180.347122
1088.677734	58.908436
1087.564453	182.172638
1086.450195	72.559433
1085.335938	-8.783472
1084.221680	116.777451
1083.106445	117.726875
1081.991211	95.186577
1080.875977	152.531784
1079.760742	33.717793
1078.644531	173.241989
1077.528320	21.626514
1076.412109	-50.117207
1075.295898	129.242004
1074.178711	-8.162708
1073.061523	110.140923
1071.944336	97.092560
1070.826172	-9.711761
1069.708984	33.539406
1068.590820	6.483758
1067.471680	0.531179
1066.353516	-14.775522
1065.234375	40.178455
1064.115234	-59.387657
1062.996094	51.741650
1061.875977	165.167847
1060.755859	82.046143
1059.635742	83.170662
1058.515625	4.804251
1057.394531	55.058651
1056.273438	11.812666
1055.152344	-10.372039
1054.031250	105.296173
1052.909180	-17.308706
1051.787109	-11.417809
1050.665039	59.847897
1049.541992	16.726671
1048.418945	99.642128
1047.295898	21.563133
1046.172852	46.155308
1045.048828	17.114962
1043.925781	-51.528820
1042.801758	29.036396
1041.676758	111.905457
1040.552734	134.180115
1039.427734	100.556648
1038.302734	-44.809048
1037.176758	-6.182054
1036.050781	6.837626
1034.924805	66.403854
1033.798828	28.246185
1032.672852	41.289463
1031.545898	42.711052
1030.418945	20.897663
1029.291992	71.159889
1028.164063	-52.867870
1027.036133	-65.312119
1025.908203	-131.157227
1024.780273	-55.310375
1023.651367	-72.349052
1022.522461	-54.550716
1021.393555	60.713543
1020.264648	-83.895630
1019.134766	-68.386330
1018.004883	-154.900833
1016.875000	-23.438675
1015.744141	-105.261818
1014.613281	-73.487701
1013.482422	-2.330701
1012.351563	50.277515
1011.219727	-31.432802
1010.088867	32.760860
1008.956055	59.902382
1007.824219	112.500534
1006.691406	155.832794
1005.558594	169.089722
1004.425781	397.406982
1003.292969	359.768372
1002.159180	393.809570
1001.025391	224.500290
999.891602	235.482071
998.756836	84.791428
997.622070	111.989388
996.487305	35.300484
995.352539	41.751003
994.216797	-87.934525
993.081055	15.460634
991.945313	35.787949
990.808594	-8.448721
989.672852	55.702606
988.536133	25.336657
987.398438	-16.525637
986.261719	13.062259
985.124023	-90.939636
983.986328	-88.956787
982.847656	-34.014580
981.709961	50.836353
980.571289	-46.126499
979.432617	36.410107
978.292969	-7.581613
977.153320	79.528458
976.013672	3.385698
974.874023	152.531998
973.734375	-22.376537
972.593750	-4.219181
971.453125	78.250809
970.311523	-4.636860
969.170898	188.009308
968.029297	13.350314
966.886719	1.700531
965.745117	24.479700
964.602539	17.440695
963.459961	-42.323135
962.317383	3.404877
961.173828	85.790947
960.030273	67.327805
958.886719	67.209656
957.743164	90.004738
956.598633	44.104397
955.454102	105.829460
954.309570	-40.736717
953.165039	32.438957
952.019531	11.795712
950.874023	-123.183067
949.727539	59.740223
948.582031	77.994324
947.435547	-50.022594
946.289063	29.958967
945.141602	9.396848
943.995117	-33.984852
942.847656	226.342972
941.699219	71.088737
940.551758	-13.333091
939.403320	-22.412386
938.254883	109.954277
937.105469	55.252644
935.957031	128.271652
934.807617	18.897476
933.658203	12.138781
932.507813	7.668365
931.357422	128.494904
930.207031	-3.521363
929.056641	-76.269173
927.906250	19.473541
926.754883	-37.301033
925.603516	-0.756132
924.451172	28.953476
923.298828	133.704590
922.146484	20.141670
920.994141	-56.990723
919.841797	-49.994411
918.688477	34.254192
917.535156	104.840866
916.380859	-17.633732
915.227539	-133.231918
914.073242	71.287720
912.918945	66.934792
911.763672	-25.895084
910.608398	-102.796822
909.453125	-50.393017
908.297852	-13.878523
907.141602	58.891834
905.985352	-24.731064
904.829102	29.894848
903.672852	43.730007
902.515625	-46.605770
901.358398	21.588978
900.201172	-43.787807
899.042969	33.437435
897.884766	-34.161774
896.726563	-42.914043
895.568359	72.718727
894.409180	63.957005
893.250000	64.247360
892.090820	19.349073
890.930664	69.364502
889.771484	-7.122392
888.611328	79.019341
887.450195	156.095413
886.289063	124.801872
885.128906	3.268847
883.966797	19.415236
882.805664	-14.059121
881.643555	69.745857
880.481445	-2.036294
879.319336	-76.031487
878.156250	127.175705
876.993164	-25.649834
875.830078	-36.502666
874.666016	2.194777
873.502930	-60.422390
872.338867	93.061172
871.173828	59.717823
870.009766	21.898468
868.844727	15.591735
867.679688	-15.438510
866.513672	-5.982302
865.348633	-27.986645
864.182617	62.374073
863.015625	29.146835
861.849609	52.091145
860.682617	122.184517
859.515625	59.809433
858.347656	76.021622
857.180664	166.279251
856.012695	54.612148
854.843750	68.597580
853.675781	134.155106
852.506836	0.185207
851.337891	155.389633
850.167969	55.104950
848.999023	28.798483
847.829102	87.615402
846.658203	-5.837231
845.488281	-85.804543
844.317383	33.450001
843.146484	65.399582
841.975586	-18.971836
840.803711	-16.077152
839.631836	56.135883
838.459961	14.326529
837.287109	-74.382462
836.114258	6.760836
834.941406	-79.649269
833.768555	43.907787
832.594727	42.390240
831.420898	7.402985
830.247070	-18.631075
829.072266	37.906456
827.898438	-126.391968
826.722656	12.675450
825.547852	78.115967
824.372070	38.777184
823.196289	70.776604
822.020508	27.024870
820.844727	67.943382
819.667969	-9.166821
818.491211	-117.397789
817.313477	-65.311760
816.136719	-24.365376
814.958984	-30.145981
813.781250	88.640533
812.602539	29.490032
811.423828	54.857723
810.245117	37.994507
809.066406	-34.401455
807.886719	62.084652
806.707031	-8.039803
805.527344	-33.711456
804.346680	-17.180540
803.166992	21.547167
801.985352	-148.311493
800.804688	-111.769073
799.623047	-117.373787
798.441406	-7.664781
797.259766	113.086250
796.078125	14.377143
794.895508	-90.923714
793.712891	27.573132
792.529297	-4.577415
791.346680	-52.204189
790.163086	-11.253311
788.978516	140.342804
787.794922	8.659539
786.610352	-12.349336
785.425781	39.640541
784.241211	40.758205
783.055664	94.933960
781.870117	138.039963
780.684570	147.988876
779.498047	133.639694
778.311523	185.554443
777.125000	-47.371853
775.938477	-17.504890
774.750977	160.210541
773.563477	-54.884315
772.375977	-16.206017
771.187500	-17.239918
769.999023	56.690605
768.810547	-118.495110
767.622070	19.332209
766.432617	104.216927
765.243164	54.695446
764.053711	135.123077
762.863281	50.386391
761.672852	40.524197
760.482422	57.069962
759.291992	168.207535
758.100586	222.097321
756.909180	113.225342
755.717773	109.927246
754.525391	60.463966
753.333008	92.322945
752.140625	67.035088
750.948242	129.607849
749.754883	25.247391
748.561523	2.154487
747.368164	86.609993
746.173828	124.929344
744.979492	88.623878
743.785156	34.772236
742.590820	79.606880
741.395508	124.402618
740.200195	129.705933
739.003906	-57.847588
737.808594	-19.683460
736.612305	-31.935316
735.416016	76.231918
734.218750	98.943970
733.021484	66.902138
731.824219	26.096600
730.626953	68.415009
729.428711	47.256893
728.230469	-146.666122
727.032227	35.488197
725.833984	108.244186
724.634766	19.234207
723.435547	157.431686
722.235352	15.965514
721.036133	171.497177
719.835938	180.653107
718.635742	237.782883
717.434570	63.550926
716.233398	201.319077
715.032227	103.432053
713.831055	199.614014
712.628906	-2.951634
711.426758	112.738251
710.224609	56.191071
709.021484	-6.911752
707.818359	-72.209473
706.615234	-124.458763
705.412109	-85.301033
704.208008	121.372849
703.003906	-9.365654
701.799805	5.658585
700.594727	27.148428
699.389648	-51.445488
698.184570	109.071625
696.979492	6.483954
695.773438	-2.677468
694.567383	25.041796
693.361328	39.662937
692.154297	-2.233158
690.947266	47.010921
689.740234	22.386303
688.533203	82.341713
687.325195	27.239424
686.117188	45.847694
684.909180	-13.665734
683.700195	-36.354458
682.491211	36.274807
681.282227	-3.855986
680.072266	7.968805
678.863281	95.540207
677.653320	48.771458
676.442383	84.233788
675.232422	145.604095
674.021484	-0.823351
672.810547	71.259048
671.598633	-49.222435
670.386719	63.831211
669.174805	88.160690
667.962891	144.858429
666.750000	110.740425
665.537109	9.636974
664.324219	10.056602
663.110352	-147.178833
661.897461	0.016901
660.683594	-25.538660
659.468750	-100.731705
658.254883	18.248888
657.040039	106.966393
655.824219	89.978722
654.609375	81.621719
653.393555	40.939892
652.177734	-105.297188
650.960938	45.828030
649.745117	147.368301
648.528320	50.785847
647.311523	-45.721306
646.093750	21.421499
644.875977	11.114567
643.658203	26.679121
642.440430	33.692604
641.221680	79.472992
640.002930	11.370154
638.784180	78.787407
637.564453	49.570496
636.344727	7.581110
635.125000	-135.221481
633.905273	-116.787231
632.684570	-38.116837
631.463867	-2.262165
630.243164	-41.368015
629.021484	-3.053811
627.799805	86.903214
626.578125	-9.539584
625.356445	46.487335
624.133789	141.295639
622.911133	34.874878
621.688477	70.158379
620.464844	54.296684
619.241211	10.897371
618.017578	29.915216
616.793945	47.113766
615.569336	47.534985
614.344727	9.816577
613.120117	60.201786
611.894531	-94.312592
610.668945	6.095671
609.443359	138.978317
608.216797	-7.659955
606.991211	-8.445100
605.764648	89.562851
604.537109	-70.307686
