# Supplementary material for: Raman spectroscopy accurately differentiates mucosal healing from non-healing and biochemical changes following biological therapy in inflammatory bowel disease
Source: PLoS One. 2021 Jun 2;16(6):e0252210. doi: 10.1371/journal.pone.0252210 (PMC8172032; doi:10.1371/journal.pone.0252210)
Supplement: S8 Dataset — (ZIP) [file pone.0252210.s010.zip › Pre biologic CD/OC017-1 pre treatment_base sub CR removed_58__X_-9977.31__Y_44991.4__Z_235.207__Time_662.txt]

1714.640625	27.054441
1713.664063	17.510286
1712.687500	-46.358261
1711.709961	-56.538788
1710.733398	16.445328
1709.755859	41.188015
1708.778320	28.454594
1707.799805	15.772784
1706.821289	19.226286
1705.843750	-62.942211
1704.864258	12.932908
1703.885742	48.702244
1702.907227	22.978695
1701.927734	-26.745808
1700.948242	-36.246906
1699.968750	-61.708271
1698.988281	-95.104012
1698.007813	-42.862076
1697.028320	-3.909467
1696.046875	-106.507011
1695.066406	74.190315
1694.084961	-1.486211
1693.104492	-58.334946
1692.123047	69.119560
1691.140625	212.620392
1690.159180	51.989822
1689.176758	67.586334
1688.194336	131.283920
1687.211914	123.063644
1686.228516	-95.654663
1685.246094	8.326576
1684.262695	40.415195
1683.279297	69.931366
1682.295898	75.570030
1681.311523	54.678017
1680.327148	41.889107
1679.342773	172.940430
1678.358398	210.904739
1677.374023	94.654472
1676.388672	268.478729
1675.403320	242.889465
1674.417969	164.245987
1673.432617	21.950680
1672.446289	222.630920
1671.459961	181.552826
1670.473633	230.911316
1669.487305	152.880051
1668.500977	271.463409
1667.513672	278.603149
1666.526367	272.572815
1665.539063	210.926987
1664.550781	284.693451
1663.563477	125.144005
1662.575195	268.035248
1661.586914	326.130219
1660.598633	384.296417
1659.609375	294.140045
1658.620117	333.928619
1657.631836	326.122101
1656.641602	368.714813
1655.652344	281.659698
1654.662109	231.784119
1653.672852	314.335602
1652.681641	222.315033
1651.691406	183.326004
1650.701172	199.972519
1649.709961	124.153358
1648.718750	156.825211
1647.727539	54.781670
1646.735352	116.672150
1645.744141	57.101749
1644.751953	42.526470
1643.759766	-11.575751
1642.766602	66.406151
1641.774414	162.901337
1640.781250	98.460297
1639.788086	18.285496
1638.794922	-11.676310
1637.801758	3.266268
1636.807617	-76.647926
1635.813477	-119.565887
1634.819336	-56.999115
1633.825195	-44.461082
1632.830078	-2.901957
1631.834961	12.357690
1630.839844	-75.020821
1629.844727	-46.489677
1628.849609	-65.294296
1627.853516	-47.210758
1626.857422	52.457432
1625.861328	15.364777
1624.865234	-79.518051
1623.868164	-71.796799
1622.871094	43.718048
1621.874023	109.291855
1620.876953	-6.400346
1619.879883	-32.706444
1618.881836	27.685022
1617.883789	77.577919
1616.885742	38.232529
1615.887695	-3.694114
1614.888672	43.625465
1613.889648	125.047554
1612.890625	33.367653
1611.891602	38.759922
1610.892578	-76.416389
1609.892578	-36.899067
1608.892578	7.856620
1607.892578	31.648436
1606.892578	10.916501
1605.891602	29.480759
1604.890625	-33.111855
1603.889648	1.174537
1602.888672	-24.735748
1601.887695	85.415611
1600.885742	-86.975136
1599.883789	-115.456955
1598.881836	-31.499977
1597.879883	23.665432
1596.876953	-64.935989
1595.874023	76.429337
1594.871094	24.418083
1593.868164	45.551670
1592.864258	64.055336
1591.861328	-40.154282
1590.857422	54.032036
1589.853516	-26.668312
1588.848633	57.013416
1587.844727	-70.628784
1586.839844	-20.903650
1585.834961	-78.111473
1584.830078	18.480806
1583.824219	39.434937
1582.819336	96.840103
1581.813477	57.815022
1580.807617	151.609879
1579.800781	-54.100254
1578.794922	-51.481339
1577.788086	18.781086
1576.781250	-25.505970
1575.773438	52.472923
1574.766602	-33.471081
1573.758789	-36.192574
1572.750977	31.256273
1571.743164	33.663521
1570.735352	-62.713509
1569.726563	69.561691
1568.718750	-8.659947
1567.708984	4.014997
1566.700195	-11.908295
1565.691406	73.385422
1564.681641	-25.668365
1563.671875	-2.755626
1562.662109	-73.282425
1561.652344	136.309814
1560.641602	42.370850
1559.630859	67.696617
1558.620117	41.133102
1557.609375	87.105675
1556.597656	86.381035
1555.586914	101.163094
1554.575195	33.022774
1553.563477	148.711929
1552.550781	46.856113
1551.539063	-54.993000
1550.526367	-4.171645
1549.513672	5.194327
1548.500977	216.263397
1547.487305	96.196655
1546.473633	107.995407
1545.459961	137.841873
1544.446289	-18.434509
1543.432617	29.429350
1542.417969	72.061996
1541.404297	62.984848
1540.389648	33.210472
1539.374023	60.196976
1538.359375	14.866208
1537.343750	111.432228
1536.328125	71.182556
1535.312500	25.749557
1534.296875	-42.914543
1533.280273	4.424339
1532.263672	18.191654
1531.247070	132.417801
1530.230469	45.583618
1529.212891	95.268829
1528.196289	-117.799545
1527.178711	73.435455
1526.160156	143.550095
1525.142578	77.187195
1524.124023	131.750229
1523.106445	37.037720
1522.087891	47.779186
1521.068359	55.900593
1520.049805	15.133343
1519.030273	54.025146
1518.010742	41.462410
1516.991211	87.962090
1515.971680	-27.432493
1514.951172	11.276789
1513.930664	21.686745
1512.910156	-3.885816
1511.889648	98.847366
1510.868164	55.229046
1509.846680	-116.683319
1508.826172	16.679092
1507.803711	-37.262642
1506.782227	-4.040233
1505.759766	-47.770508
1504.737305	-140.209518
1503.714844	-58.409721
1502.692383	15.636947
1501.668945	-81.981804
1500.646484	-48.995724
1499.623047	6.980743
1498.599609	-80.430038
1497.575195	-52.685116
1496.550781	31.303028
1495.527344	28.263147
1494.502930	-48.971180
1493.477539	-11.150169
1492.453125	-37.274326
1491.427734	-35.306580
1490.402344	45.843468
1489.376953	47.740410
1488.350586	-116.406212
1487.325195	-99.204300
1486.298828	-99.908974
1485.272461	70.374504
1484.245117	13.441812
1483.218750	186.134689
1482.191406	60.287224
1481.164063	31.381178
1480.136719	96.805405
1479.108398	80.605011
1478.080078	217.308472
1477.052734	134.807556
1476.023438	141.476959
1474.995117	69.176262
1473.965820	215.876785
1472.937500	191.930389
1471.908203	152.702866
1470.877930	164.368210
1469.848633	239.625992
1468.818359	167.298996
1467.788086	278.098450
1466.757813	248.994736
1465.727539	268.192200
1464.696289	366.153778
1463.665039	357.342163
1462.633789	424.739044
1461.602539	352.404694
1460.570313	366.426483
1459.539063	388.056915
1458.506836	358.901825
1457.473633	334.823700
1456.441406	452.839142
1455.408203	317.129700
1454.375000	437.621948
1453.341797	395.783844
1452.308594	427.476959
1451.274414	489.564026
1450.241211	541.492859
1449.207031	451.523987
1448.171875	467.968658
1447.137695	481.880585
1446.102539	374.258118
1445.067383	491.963928
1444.032227	356.553284
1442.997070	342.651855
1441.960938	442.587769
1440.924805	362.921814
1439.888672	354.094604
1438.852539	360.445587
1437.816406	417.349426
1436.779297	352.939880
1435.742188	407.305115
1434.705078	196.443710
1433.666992	288.711700
1432.629883	393.578522
1431.591797	291.420624
1430.553711	143.891449
1429.514648	115.019394
1428.476563	151.764023
1427.437500	180.934448
1426.398438	0.820312
1425.359375	113.229248
1424.320313	66.817543
1423.280273	128.790878
1422.240234	69.824501
1421.200195	-57.109398
1420.159180	100.587944
1419.119141	-21.229233
1418.078125	106.221077
1417.037109	-18.031490
1415.996094	13.786952
1414.954102	-107.844398
1413.912109	29.644539
1412.870117	8.680949
1411.828125	90.818481
1410.786133	-25.619215
1409.743164	46.476521
1408.700195	38.166824
1407.657227	39.930115
1406.614258	107.007980
1405.570313	-14.230133
1404.527344	32.794407
1403.483398	44.682446
1402.438477	18.947575
1401.394531	30.881145
1400.349609	-102.637077
1399.304688	79.872711
1398.259766	11.632481
1397.214844	21.145950
1396.168945	48.217773
1395.123047	27.702600
1394.077148	-10.311410
1393.031250	137.034393
1391.984375	6.423646
1390.937500	26.088779
1389.890625	85.815178
1388.843750	-14.592737
1387.796875	27.661137
1386.749023	-17.616434
1385.701172	-145.363113
1384.653320	-55.528450
1383.604492	-105.676201
1382.556641	-5.835516
1381.507813	1.548013
1380.458984	16.450588
1379.410156	18.889427
1378.360352	43.823792
1377.310547	46.311314
1376.260742	-73.461380
1375.210938	-6.016665
1374.161133	-10.914515
1373.110352	126.378166
1372.059570	-102.907860
1371.008789	198.943787
1369.957031	-50.142643
1368.906250	234.185165
1367.854492	47.544250
1366.802734	17.937664
1365.750000	28.216024
1364.698242	60.932037
1363.645508	-43.247723
1362.592773	76.631775
1361.540039	-22.469055
1360.486328	-14.531515
1359.433594	50.639332
1358.379883	3.914418
1357.326172	-169.547806
1356.271484	89.567329
1355.216797	-83.781029
1354.163086	-30.939507
1353.107422	39.290607
1352.052734	-29.544012
1350.998047	70.511955
1349.942383	73.743027
1348.886719	240.797104
1347.830078	70.362053
1346.774414	205.155457
1345.717773	134.065948
1344.661133	191.975143
1343.604492	150.726120
1342.546875	238.403854
1341.490234	212.087891
1340.432617	247.745712
1339.375000	295.800751
1338.316406	294.333191
1337.258789	169.104446
1336.200195	266.732544
1335.141602	178.738510
1334.082031	209.570206
1333.023438	215.681686
1331.963867	135.253738
1330.904297	176.046402
1329.844727	169.877808
1328.784180	274.955688
1327.723633	253.991730
1326.663086	181.182388
1325.602539	236.867233
1324.541992	255.511780
1323.480469	207.511398
1322.418945	241.011185
1321.357422	296.731018
1320.295898	261.161774
1319.233398	292.230682
1318.170898	172.872208
1317.108398	223.718369
1316.045898	244.983658
1314.982422	219.433212
1313.918945	198.843719
1312.855469	264.507782
1311.791992	263.663849
1310.728516	166.806610
1309.664063	237.419128
1308.599609	241.564529
1307.535156	250.649704
1306.469727	272.050232
1305.404297	202.448898
1304.338867	191.918518
1303.273438	186.328354
1302.208008	161.093018
1301.141602	207.156113
1300.075195	368.699280
1299.008789	196.098068
1297.942383	350.238342
1296.875000	185.113480
1295.807617	241.021790
1294.740234	203.652786
1293.672852	215.392761
1292.604492	263.940277
1291.537109	130.975632
1290.468750	206.523270
1289.399414	41.779606
1288.331055	75.669930
1287.261719	26.233465
1286.192383	251.243912
1285.123047	177.318512
1284.052734	54.454262
1282.983398	107.948883
1281.913086	261.795807
1280.841797	202.656723
1279.771484	190.045639
1278.700195	113.841751
1277.628906	221.117508
1276.557617	166.965271
1275.486328	269.308899
1274.414063	234.736786
1273.341797	195.299820
1272.269531	155.886276
1271.197266	136.037216
1270.124023	294.473358
1269.050781	289.261719
1267.977539	318.230988
1266.904297	112.906578
1265.830078	176.067856
1264.756836	187.979095
1263.681641	351.095367
1262.607422	294.694183
1261.533203	145.683762
1260.458008	199.031937
1259.382813	184.129944
1258.307617	247.193649
1257.231445	298.050293
1256.155273	329.404053
1255.079102	200.062149
1254.002930	136.495377
1252.926758	216.532425
1251.849609	352.490295
1250.772461	164.872467
1249.695313	257.003296
1248.617188	159.443420
1247.540039	54.632866
1246.461914	119.984352
1245.382813	105.119568
1244.304688	165.564514
1243.225586	327.981384
1242.146484	121.244362
1241.067383	176.774933
1239.988281	164.317383
1238.908203	134.872314
1237.828125	202.474045
1236.748047	119.660805
1235.667969	-38.295761
1234.586914	162.618607
1233.505859	91.965134
1232.424805	127.960777
1231.343750	88.825912
1230.261719	211.988876
1229.179688	32.375183
1228.097656	46.525051
1227.015625	109.071968
1225.932617	256.283112
1224.850586	105.814651
1223.767578	27.971733
1222.683594	104.933746
1221.600586	-18.836945
1220.516602	31.487745
1219.432617	-0.395058
1218.347656	74.041565
1217.263672	153.265945
1216.178711	106.847801
1215.093750	-7.174369
1214.008789	43.005840
1212.922852	54.530567
1211.836914	155.322144
1210.750977	210.216263
1209.665039	132.410019
1208.579102	141.438339
1207.492188	198.666473
1206.405273	84.713631
1205.318359	100.931664
1204.230469	93.032005
1203.142578	29.718376
1202.054688	-2.275022
1200.966797	30.740129
1199.877930	-99.967148
1198.790039	48.543633
1197.701172	151.254532
1196.611328	-20.336603
1195.522461	-4.270611
1194.432617	127.186935
1193.342773	-25.100899
1192.252930	-42.744080
1191.162109	-91.635750
1190.072266	1.220023
1188.981445	26.763618
1187.889648	-12.557815
1186.798828	-80.686241
1185.707031	88.819160
1184.615234	-12.932779
1183.523438	-9.093967
1182.430664	-36.458477
1181.337891	58.473701
1180.245117	122.178123
1179.152344	37.222633
1178.059570	-28.540735
1176.965820	15.918609
1175.872070	-45.056927
1174.778320	-15.018127
1173.683594	105.971344
1172.588867	104.806206
1171.494141	70.118797
1170.399414	18.680630
1169.303711	-51.891323
1168.208984	47.358059
1167.113281	34.162682
1166.016602	-29.248444
1164.920898	-71.135902
1163.824219	-53.287354
1162.727539	-4.407979
1161.630859	18.160009
1160.533203	-100.185226
1159.435547	27.399517
1158.337891	-33.645718
1157.240234	-4.003440
1156.141602	47.077995
1155.043945	-49.757885
1153.944336	77.582954
1152.845703	-33.556252
1151.747070	60.323708
1150.647461	-46.030434
1149.547852	-28.463772
1148.447266	-149.075775
1147.347656	-10.074763
1146.247070	14.564783
1145.146484	-41.753139
1144.044922	-119.481537
1142.944336	-102.018066
1141.842773	-72.685905
1140.741211	-102.835876
1139.638672	-45.017204
1138.537109	-32.401344
1137.434570	3.957487
1136.332031	-90.394485
1135.228516	-37.440594
1134.125977	-62.894661
1133.022461	-50.362736
1131.917969	73.719360
1130.814453	57.708672
1129.709961	200.666595
1128.605469	35.156067
1127.500977	64.187599
1126.396484	223.608627
1125.291016	20.237028
1124.185547	1.813065
1123.080078	40.255947
1121.973633	104.726830
1120.868164	15.209420
1119.761719	34.645367
1118.654297	63.529083
1117.547852	73.457619
1116.440430	54.974148
1115.333008	15.197431
1114.225586	-5.647623
1113.117188	30.258318
1112.008789	-80.438133
1110.900391	64.178871
1109.791992	-8.681373
1108.682617	76.772141
1107.573242	150.370148
1106.463867	105.854179
1105.354492	70.795860
1104.244141	141.962738
1103.133789	83.299370
1102.023438	140.264069
1100.913086	100.487564
1099.801758	74.871689
1098.690430	68.124664
1097.579102	120.305923
1096.467773	-1.930390
1095.355469	151.544632
1094.243164	142.414291
1093.130859	128.575470
1092.017578	145.345993
1090.905273	178.587311
1089.791992	37.658905
1088.677734	193.249130
1087.564453	54.732128
1086.450195	210.246185
1085.335938	29.463919
1084.221680	20.364681
1083.106445	112.323479
1081.991211	157.249237
1080.875977	42.419182
1079.760742	120.222824
1078.644531	-32.112278
1077.528320	165.394577
1076.412109	-111.262131
1075.295898	-94.492180
1074.178711	-9.699833
1073.061523	140.724976
1071.944336	166.813843
1070.826172	85.058540
1069.708984	33.816475
1068.590820	69.296379
1067.471680	153.958099
1066.353516	147.248856
1065.234375	79.667465
1064.115234	-83.856247
1062.996094	66.321136
1061.875977	171.976563
1060.755859	48.333801
1059.635742	62.746204
1058.515625	77.160889
1057.394531	0.403675
1056.273438	87.294945
1055.152344	40.965885
1054.031250	-68.406906
1052.909180	228.669418
1051.787109	67.951210
1050.665039	38.050621
1049.541992	29.177788
1048.418945	188.327332
1047.295898	11.480010
1046.172852	32.975994
1045.048828	87.117249
1043.925781	-40.589874
1042.801758	-19.060776
1041.676758	98.007126
1040.552734	72.928680
1039.427734	61.848133
1038.302734	-2.769837
1037.176758	-6.817033
1036.050781	-31.794630
1034.924805	108.468048
1033.798828	-37.467216
1032.672852	119.044365
1031.545898	5.758016
1030.418945	71.549904
1029.291992	14.142435
1028.164063	-80.402985
1027.036133	29.551479
1025.908203	-57.951477
1024.780273	75.203117
1023.651367	-58.667915
1022.522461	-41.592365
1021.393555	-1.301958
1020.264648	-81.648064
1019.134766	-87.720055
1018.004883	-86.813400
1016.875000	-41.840504
1015.744141	-175.339935
1014.613281	-95.571587
1013.482422	-36.671028
1012.351563	100.971756
1011.219727	51.002342
1010.088867	33.489910
1008.956055	41.462227
1007.824219	84.162788
1006.691406	69.025726
1005.558594	132.556580
1004.425781	392.631409
1003.292969	497.711792
1002.159180	440.970734
1001.025391	529.856506
999.891602	105.849213
998.756836	37.753235
997.622070	-51.072063
996.487305	74.867027
995.352539	-6.957743
994.216797	26.652115
993.081055	-27.397274
991.945313	112.343346
990.808594	46.811287
989.672852	-76.300591
988.536133	72.637192
987.398438	154.700867
986.261719	112.346352
985.124023	104.580650
983.986328	48.484001
982.847656	-7.565784
981.709961	12.387999
980.571289	36.954544
979.432617	27.024025
978.292969	28.618851
977.153320	113.015373
976.013672	-4.910989
974.874023	17.441256
973.734375	85.761971
972.593750	-57.281361
971.453125	15.660727
970.311523	42.663948
969.170898	-12.967375
968.029297	-8.878570
966.886719	-75.904175
965.745117	24.591536
964.602539	92.950142
963.459961	92.508224
962.317383	101.256836
961.173828	20.636057
960.030273	61.517040
958.886719	123.017296
957.743164	150.154221
956.598633	33.041271
955.454102	53.357616
954.309570	46.219761
953.165039	39.105026
952.019531	-18.315454
950.874023	164.453781
949.727539	93.348534
948.582031	26.868622
947.435547	95.280388
946.289063	-87.664932
945.141602	-42.067150
943.995117	-21.594082
942.847656	-49.063747
941.699219	-67.373344
940.551758	-5.777232
939.403320	-3.518642
938.254883	128.782898
937.105469	133.321106
935.957031	158.395676
934.807617	67.215118
933.658203	17.115410
932.507813	55.915287
931.357422	44.596188
930.207031	-101.070244
929.056641	160.907852
927.906250	-75.743286
926.754883	31.377636
925.603516	61.101570
924.451172	-13.814202
923.298828	9.109182
922.146484	29.760040
920.994141	82.236649
919.841797	123.337471
918.688477	23.561518
917.535156	53.320683
916.380859	-130.396744
915.227539	19.738672
914.073242	-48.098850
912.918945	42.961514
911.763672	-56.595848
910.608398	61.660423
909.453125	-103.602585
908.297852	35.030258
907.141602	-66.666100
905.985352	92.302139
904.829102	-16.142561
903.672852	-181.156860
902.515625	-19.991669
901.358398	224.872177
900.201172	37.299000
899.042969	101.006172
897.884766	56.091927
896.726563	-117.724403
895.568359	61.315063
894.409180	-28.764208
893.250000	93.668243
892.090820	-28.007618
890.930664	49.185822
889.771484	17.928810
888.611328	-2.022213
887.450195	75.113106
886.289063	-35.124630
885.128906	229.276367
883.966797	76.188759
882.805664	24.669737
881.643555	0.232586
880.481445	-15.177307
879.319336	106.904503
878.156250	-12.182051
876.993164	96.318489
875.830078	89.897926
874.666016	-11.096496
873.502930	146.842178
872.338867	122.396156
871.173828	-21.301151
870.009766	98.269424
868.844727	-27.372507
867.679688	-11.302496
866.513672	76.689507
865.348633	-10.669750
864.182617	160.403473
863.015625	138.195938
861.849609	77.811852
860.682617	131.960251
859.515625	103.016327
858.347656	121.206726
857.180664	193.229980
856.012695	197.912277
854.843750	159.971054
853.675781	162.396408
852.506836	193.951508
851.337891	162.729401
850.167969	185.284378
848.999023	210.057770
847.829102	91.478752
846.658203	194.601685
845.488281	-0.048963
844.317383	-13.349271
843.146484	6.904770
841.975586	183.715851
840.803711	94.306656
839.631836	105.537025
838.459961	40.749020
837.287109	127.939743
836.114258	63.148273
834.941406	197.170807
833.768555	156.929520
832.594727	-17.265030
831.420898	176.902710
830.247070	214.753845
829.072266	22.774734
827.898438	143.142624
826.722656	111.797791
825.547852	127.271393
824.372070	100.371201
823.196289	35.585739
822.020508	4.232311
820.844727	-2.621297
819.667969	99.625008
818.491211	83.813354
817.313477	-43.295509
816.136719	-7.918523
814.958984	22.975607
813.781250	-77.388077
812.602539	109.129074
811.423828	-35.703903
810.245117	50.665257
809.066406	-34.121822
807.886719	123.261009
806.707031	42.904667
805.527344	-77.398323
804.346680	4.354464
803.166992	-135.890411
801.985352	-87.479393
800.804688	11.916582
799.623047	75.762215
798.441406	-2.347024
797.259766	103.559708
796.078125	38.747211
794.895508	-103.602905
793.712891	-37.668522
792.529297	-24.935017
791.346680	-60.933006
790.163086	27.035007
788.978516	-53.252464
787.794922	180.676025
786.610352	78.241081
785.425781	42.187366
784.241211	56.991707
783.055664	131.458267
781.870117	29.076889
780.684570	-6.984161
779.498047	-5.490051
778.311523	159.415817
777.125000	68.114159
775.938477	76.176590
774.750977	9.189528
773.563477	26.064331
772.375977	60.567490
771.187500	6.831309
769.999023	-20.432003
768.810547	124.240845
767.622070	8.795578
766.432617	54.229755
765.243164	-23.716528
764.053711	92.158348
762.863281	95.685432
761.672852	19.963287
760.482422	135.724792
759.291992	126.020218
758.100586	-24.459000
756.909180	91.213860
755.717773	6.760973
754.525391	-75.459221
753.333008	35.736851
752.140625	131.498642
750.948242	20.745129
749.754883	166.967087
748.561523	183.588867
747.368164	138.744293
746.173828	98.308464
744.979492	44.728653
743.785156	41.622612
742.590820	23.170095
741.395508	2.534777
740.200195	-103.568459
739.003906	-146.072601
737.808594	-33.005974
736.612305	-7.599861
735.416016	55.025169
734.218750	152.652954
733.021484	-5.839540
731.824219	83.017014
730.626953	27.451208
729.428711	100.961731
728.230469	115.406509
727.032227	48.965771
725.833984	50.320744
724.634766	47.313896
723.435547	-32.141731
722.235352	47.888630
721.036133	-31.506868
719.835938	131.466553
718.635742	58.660816
717.434570	71.000961
716.233398	41.900421
715.032227	124.059883
713.831055	195.293808
712.628906	-38.690552
711.426758	47.834614
710.224609	86.398079
709.021484	46.535240
707.818359	93.826355
706.615234	51.838745
705.412109	3.357969
704.208008	83.326172
703.003906	-63.018311
701.799805	-70.049133
700.594727	-7.461368
699.389648	-23.160320
698.184570	-32.309750
696.979492	-67.514351
695.773438	97.220253
694.567383	-31.367352
693.361328	-86.030853
692.154297	24.373535
690.947266	-23.721397
689.740234	-106.497139
688.533203	-93.740189
687.325195	5.805023
686.117188	-24.801447
684.909180	61.716808
683.700195	-46.884666
682.491211	9.301203
681.282227	39.482376
680.072266	-36.476269
678.863281	52.222095
677.653320	28.307259
676.442383	-2.069057
675.232422	-56.215218
674.021484	26.000906
672.810547	-4.287954
671.598633	95.221909
670.386719	69.296906
669.174805	36.919022
667.962891	-47.293549
666.750000	15.482331
665.537109	-49.206417
664.324219	0.619585
663.110352	7.255552
661.897461	20.381542
660.683594	-57.127762
659.468750	96.290848
658.254883	83.546684
657.040039	66.508987
655.824219	-51.851482
654.609375	-23.554838
653.393555	-49.141617
652.177734	71.815254
650.960938	20.385454
649.745117	63.751709
648.528320	160.935318
647.311523	-11.014846
646.093750	163.629364
644.875977	69.226242
643.658203	155.572098
642.440430	-42.022675
641.221680	252.880264
640.002930	66.094498
638.784180	66.375534
637.564453	137.556519
636.344727	99.132454
635.125000	-35.936272
633.905273	11.561606
632.684570	-37.584579
631.463867	-50.240410
630.243164	-41.453636
629.021484	65.989594
627.799805	14.640015
626.578125	42.625416
625.356445	81.285919
624.133789	244.207504
622.911133	126.303459
621.688477	-45.146416
620.464844	89.727211
619.241211	12.495646
618.017578	102.239708
616.793945	31.359455
615.569336	50.331127
614.344727	-61.270271
613.120117	-14.602567
611.894531	-30.039078
610.668945	-26.297419
609.443359	43.629345
608.216797	188.239502
606.991211	-0.591591
605.764648	-5.727493
604.537109	-17.360106
