# Supplementary material for: Raman spectroscopy accurately differentiates mucosal healing from non-healing and biochemical changes following biological therapy in inflammatory bowel disease
Source: PLoS One. 2021 Jun 2;16(6):e0252210. doi: 10.1371/journal.pone.0252210 (PMC8172032; doi:10.1371/journal.pone.0252210)
Supplement: S8 Dataset — (ZIP) [file pone.0252210.s010.zip › Pre biologic CD/OC004-1 pre-treatment_BL sub CR removed_4__X_-20746.8__Y_2014.08__Z_-579.474__Time_45.txt]

1714.767578	190.194214
1713.791016	189.351181
1712.814453	124.431236
1711.837891	18.477453
1710.860352	93.915710
1709.882813	-51.368515
1708.905273	-68.889900
1707.926758	62.586349
1706.949219	-251.544159
1705.970703	-60.502216
1704.992188	113.340149
1704.013672	-174.368118
1703.034180	-136.642273
1702.054688	-46.553810
1701.075195	-155.611145
1700.095703	6.970621
1699.116211	-32.263580
1698.135742	-70.118843
1697.155273	176.729401
1696.174805	-128.237534
1695.194336	-423.703949
1694.212891	59.387127
1693.231445	25.562752
1692.250000	-180.489502
1691.268555	-54.267265
1690.287109	-132.340164
1689.304688	145.557678
1688.322266	75.114258
1687.339844	531.137756
1686.356445	-43.664185
1685.374023	219.831299
1684.390625	-8.736085
1683.407227	320.635590
1682.423828	278.000092
1681.439453	337.524811
1680.455078	355.402679
1679.470703	581.840576
1678.486328	745.240967
1677.501953	281.604340
1676.516602	688.807312
1675.531250	570.152527
1674.545898	545.453796
1673.560547	428.552429
1672.574219	828.024841
1671.588867	744.584167
1670.602539	1078.945190
1669.615234	1267.796265
1668.628906	1157.292114
1667.641602	1315.613770
1666.654297	1469.242310
1665.666992	1371.392456
1664.679688	1616.442993
1663.691406	1490.670654
1662.703125	2001.945313
1661.714844	1585.728882
1660.726563	1697.705933
1659.738281	1624.694336
1658.749023	1811.849365
1657.759766	1565.059326
1656.770508	1867.036987
1655.781250	1939.031006
1654.791016	1714.980835
1653.800781	1465.019775
1652.810547	1705.068726
1651.820313	1556.591797
1650.829102	1345.090210
1649.838867	930.514587
1648.847656	1314.774414
1647.856445	824.454712
1646.864258	1042.789307
1645.873047	431.902679
1644.880859	650.872253
1643.888672	584.876099
1642.895508	519.177673
1641.903320	216.263138
1640.910156	167.041321
1639.916992	284.291626
1638.923828	169.618073
1637.930664	-197.929764
1636.936523	-95.851234
1635.942383	225.160278
1634.948242	-15.098908
1633.954102	108.511505
1632.958984	63.622658
1631.964844	-112.750320
1630.969727	137.608658
1629.973633	45.759125
1628.978516	-148.553558
1627.982422	-484.779846
1626.987305	-168.346283
1625.991211	-264.901733
1624.994141	-90.526329
1623.998047	-286.814575
1623.000977	234.554550
1622.003906	243.329987
1621.006836	10.432075
1620.008789	-227.605759
1619.011719	164.751373
1618.013672	142.103287
1617.015625	45.969177
1616.016602	-34.401894
1615.018555	74.174065
1614.019531	96.098442
1613.020508	31.434128
1612.021484	255.185211
1611.022461	363.449738
1610.022461	86.321480
1609.022461	-70.210106
1608.022461	9.035590
1607.022461	-110.885651
1606.021484	51.956329
1605.020508	-57.635597
1604.019531	68.301117
1603.018555	-78.075493
1602.017578	277.841980
1601.015625	-117.254158
1600.013672	-211.544205
1599.011719	-28.763968
1598.009766	-246.145233
1597.006836	-144.737732
1596.003906	-195.060486
1595.000977	-323.876038
1593.998047	-225.556183
1592.995117	-54.316242
1591.991211	-415.905090
1590.987305	-375.543488
1589.983398	-291.000977
1588.979492	-50.125217
1587.974609	78.291992
1586.969727	89.120911
1585.964844	141.487030
1584.959961	39.848057
1583.955078	-77.572571
1582.949219	-77.898880
1581.943359	291.494812
1580.937500	163.078430
1579.931641	115.243965
1578.924805	137.492172
1577.917969	-87.733643
1576.911133	-19.017675
1575.904297	283.606750
1574.897461	-249.057617
1573.889648	-110.791588
1572.881836	164.998154
1571.874023	-253.588394
1570.866211	-303.173798
1569.857422	447.285034
1568.848633	-26.324358
1567.839844	242.836746
1566.831055	207.857193
1565.822266	221.993896
1564.812500	72.355881
1563.802734	314.390839
1562.792969	135.805237
1561.783203	-27.366253
1560.772461	322.742798
1559.761719	187.639893
1558.750977	163.824890
1557.740234	194.215668
1556.729492	286.550537
1555.717773	-20.347616
1554.706055	-6.192404
1553.694336	98.356316
1552.682617	68.013779
1551.669922	-91.987442
1550.657227	198.108978
1549.644531	-215.844742
1548.631836	197.855240
1547.619141	259.451935
1546.605469	256.130402
1545.591797	141.433609
1544.578125	47.233685
1543.564453	262.910645
1542.549805	-152.069656
1541.535156	8.840708
1540.520508	-19.028774
1539.505859	-47.106388
1538.490234	169.772430
1537.475586	357.993805
1536.459961	-186.813904
1535.444336	331.098053
1534.427734	41.378117
1533.412109	367.804840
1532.395508	451.548248
1531.378906	236.096405
1530.362305	461.130981
1529.344727	526.120056
1528.328125	78.387314
1527.310547	390.222351
1526.292969	29.809673
1525.274414	186.663834
1524.256836	700.981140
1523.238281	355.557831
1522.219727	439.645752
1521.200195	330.606598
1520.181641	262.599152
1519.162109	579.984924
1518.142578	604.079041
1517.123047	255.415451
1516.103516	161.047470
1515.083008	17.711142
1514.062500	187.538834
1513.041992	33.654362
1512.021484	108.107399
1511.000977	-241.048477
1509.979492	-451.706696
1508.958008	-254.589493
1507.936523	-511.627563
1506.914063	172.230698
1505.892578	-74.831871
1504.870117	-362.976807
1503.847656	-320.605286
1502.825195	-152.862640
1501.801758	-197.943909
1500.778320	-107.429459
1499.754883	-45.241982
1498.731445	-328.749481
1497.708008	-484.312103
1496.683594	-258.750244
1495.659180	-404.307739
1494.634766	-5.192353
1493.610352	-258.354034
1492.585938	-71.836494
1491.560547	306.141083
1490.535156	257.132263
1489.509766	-244.125336
1488.483398	-137.429276
1487.458008	186.219650
1486.431641	205.793427
1485.405273	166.564789
1484.377930	586.575806
1483.351563	381.279388
1482.324219	265.229004
1481.296875	332.775787
1480.269531	453.770721
1479.241211	490.478180
1478.213867	394.617279
1477.185547	762.451904
1476.157227	753.028809
1475.127930	1056.803711
1474.099609	1067.585693
1473.070313	1312.505615
1472.041016	1452.911133
1471.011719	1496.508545
1469.981445	1761.362793
1468.952148	1876.025391
1467.921875	2433.087891
1466.891602	2033.835571
1465.860352	1944.825439
1464.830078	2509.062012
1463.798828	2285.269775
1462.767578	2633.167236
1461.735352	2660.827148
1460.704102	2444.718994
1459.671875	2373.371582
1458.639648	2632.034912
1457.607422	2720.551758
1456.575195	2669.479980
1455.541992	2884.751709
1454.508789	2935.084961
1453.475586	2782.557373
1452.442383	2701.089844
1451.408203	3134.141602
1450.375000	3095.743896
1449.340820	3366.429932
1448.305664	3287.437012
1447.271484	2967.968262
1446.236328	2975.236328
1445.202148	2949.662598
1444.166016	3045.534424
1443.130859	2936.496094
1442.095703	3209.526123
1441.059570	3404.037354
1440.023438	3100.380615
1438.986328	2708.382568
1437.950195	2523.893311
1436.913086	2753.927246
1435.875977	2524.104248
1434.838867	2117.625977
1433.801758	1852.803223
1432.763672	1557.822876
1431.725586	1174.686646
1430.687500	1175.385498
1429.649414	1057.569824
1428.611328	944.921936
1427.572266	575.101074
1426.533203	530.804138
1425.494141	625.259766
1424.454102	525.643311
1423.415039	441.313873
1422.375000	430.131531
1421.334961	544.983887
1420.293945	103.288620
1419.253906	286.329712
1418.212891	547.385925
1417.171875	239.648880
1416.130859	-60.313068
1415.088867	253.738449
1414.046875	99.947777
1413.004883	295.851837
1411.962891	61.882072
1410.920898	99.575279
1409.877930	157.431992
1408.834961	-3.204972
1407.791992	263.357361
1406.749023	118.061905
1405.706055	103.507828
1404.662109	322.496857
1403.618164	-181.289139
1402.574219	168.385544
1401.529297	269.639374
1400.484375	270.653656
1399.440430	103.816223
1398.394531	250.488159
1397.349609	58.884972
1396.303711	77.957771
1395.258789	-70.676208
1394.212891	-13.752867
1393.166016	128.397202
1392.120117	-97.406609
1391.073242	-67.680717
1390.026367	-37.827591
1388.979492	209.837219
1387.931641	-298.000153
1386.884766	-60.115688
1385.836914	335.311371
1384.789063	185.701859
1383.740234	183.730621
1382.692383	51.991421
1381.643555	55.333401
1380.594727	-223.448364
1379.544922	74.895630
1378.496094	-405.721893
1377.446289	-112.173401
1376.396484	-33.238808
1375.346680	170.570511
1374.296875	-266.698273
1373.246094	-209.818420
1372.195313	-506.914307
1371.144531	-35.864708
1370.092773	-247.856537
1369.041992	-177.984116
1367.990234	-416.965149
1366.938477	-324.405518
1365.886719	109.448692
1364.833984	-380.499054
1363.781250	83.316719
1362.728516	-72.623672
1361.675781	167.281174
1360.623047	68.906082
1359.569336	50.276173
1358.515625	429.666901
1357.461914	-13.855666
1356.408203	-235.826996
1355.353516	89.122261
1354.298828	138.298035
1353.244141	-122.889969
1352.189453	33.389793
1351.133789	45.714184
1350.078125	229.462601
1349.022461	207.282898
1347.966797	976.783813
1346.911133	813.339722
1345.854492	1200.688232
1344.797852	1032.567017
1343.741211	1229.088867
1342.683594	1157.956421
1341.626953	958.160400
1340.569336	679.286804
1339.511719	1074.408569
1338.453125	1271.357910
1337.395508	931.112366
1336.336914	947.575500
1335.278320	1404.690674
1334.218750	983.341187
1333.160156	933.397949
1332.100586	858.851501
1331.041016	819.089722
1329.981445	628.670166
1328.920898	828.957031
1327.861328	1194.870728
1326.800781	997.441833
1325.740234	763.178650
1324.678711	1190.938232
1323.618164	1149.557373
1322.556641	1631.599243
1321.495117	1242.391724
1320.432617	1428.342773
1319.371094	1528.015137
1318.308594	1494.558472
1317.246094	1431.647705
1316.182617	1603.046997
1315.120117	1463.962158
1314.056641	1376.774414
1312.993164	1351.322144
1311.929688	1527.963257
1310.865234	1359.856812
1309.801758	1054.086182
1308.737305	1043.901001
1307.671875	1673.635864
1306.607422	1848.053223
1305.541992	1906.860107
1304.476563	1577.175171
1303.411133	1242.809326
1302.345703	1678.108398
1301.279297	1943.708862
1300.212891	1437.740601
1299.146484	2081.779785
1298.080078	1337.942139
1297.012695	1832.086914
1295.945313	1400.562256
1294.877930	1320.299927
1293.810547	1559.169312
1292.743164	1479.066895
1291.674805	1364.719727
1290.606445	1304.447998
1289.537109	1484.533569
1288.468750	1488.145752
1287.399414	1357.014038
1286.330078	973.641846
1285.260742	1149.023438
1284.191406	1461.543823
1283.121094	1294.047363
1282.050781	654.217102
1280.980469	1018.203552
1279.909180	1032.152222
1278.838867	1153.813110
1277.767578	1175.170776
1276.696289	1123.216431
1275.624023	1374.470825
1274.552734	1070.828003
1273.480469	855.319946
1272.408203	969.789063
1271.335938	1377.370117
1270.262695	1171.818726
1269.189453	1388.793335
1268.116211	1564.210205
1267.042969	983.016479
1265.968750	1412.256958
1264.894531	1343.687744
1263.820313	1211.763916
1262.746094	1504.210205
1261.671875	836.036316
1260.596680	853.045044
1259.521484	1035.773682
1258.446289	1125.860718
1257.370117	1125.788940
1256.293945	911.435120
1255.218750	916.328674
1254.141602	1420.186768
1253.065430	1001.526672
1251.988281	1166.971802
1250.911133	707.199829
1249.833984	882.373047
1248.756836	1213.087158
1247.678711	1205.743042
1246.600586	1013.693970
1245.522461	1028.262451
1244.444336	700.290466
1243.365234	661.463989
1242.286133	901.886353
1241.207031	787.755127
1240.127930	930.935669
1239.047852	729.446045
1237.967773	921.053894
1236.887695	1003.413696
1235.807617	731.668274
1234.726563	651.534973
1233.645508	951.972778
1232.564453	1177.128540
1231.483398	653.504578
1230.401367	820.419678
1229.319336	1057.465820
1228.237305	1112.786011
1227.155273	870.304443
1226.072266	1133.691650
1224.990234	729.129211
1223.907227	462.580994
1222.823242	375.068848
1221.740234	555.973816
1220.656250	664.212708
1219.572266	223.721451
1218.488281	327.069000
1217.403320	186.304764
1216.318359	270.185150
1215.233398	573.724426
1214.148438	268.690918
1213.063477	716.821533
1211.977539	602.411804
1210.891602	695.484009
1209.805664	887.361145
1208.718750	1018.787903
1207.631836	839.079773
1206.544922	411.110504
1205.458008	450.804840
1204.371094	348.267212
1203.283203	402.273438
1202.195313	357.451752
1201.107422	57.355862
1200.018555	296.542816
1198.929688	111.973122
1197.840820	372.563843
1196.751953	-228.252350
1195.663086	-309.362976
1194.573242	-82.738480
1193.483398	-252.953110
1192.393555	-60.230309
1191.302734	-40.696781
1190.211914	-271.102356
1189.121094	-42.709438
1188.030273	-393.221802
1186.939453	-153.050201
1185.847656	-244.317581
1184.755859	-311.624908
1183.664063	-407.765686
1182.571289	-228.112885
1181.479492	-94.164253
1180.386719	-197.731659
1179.292969	89.367950
1178.200195	31.180210
1177.106445	63.967243
1176.012695	295.484222
1174.918945	-342.534790
1173.824219	238.369095
1172.730469	0.261788
1171.635742	259.963593
1170.540039	258.638245
1169.445313	61.090366
1168.349609	164.882233
1167.253906	146.597824
1166.158203	87.600403
1165.061523	-356.272461
1163.965820	-104.652901
1162.869141	118.083412
1161.771484	75.498932
1160.674805	118.836967
1159.577148	114.307541
1158.479492	135.956299
1157.381836	54.904606
1156.283203	434.235901
1155.184570	357.738312
1154.085938	331.275421
1152.987305	21.031261
1151.887695	239.987595
1150.789063	-27.357027
1149.689453	-247.031586
1148.588867	-59.383404
1147.489258	85.254456
1146.388672	203.540283
1145.288086	252.665329
1144.186523	-86.244209
1143.085938	-220.431030
1141.984375	-361.795715
1140.882813	-84.595894
1139.781250	263.731689
1138.678711	350.320953
1137.576172	87.437927
1136.473633	0.431139
1135.371094	34.547565
1134.267578	137.432770
1133.164063	534.634399
1132.060547	634.848633
1130.957031	791.912537
1129.852539	481.366150
1128.748047	837.515137
1127.643555	816.329346
1126.538086	1039.302002
1125.433594	669.461792
1124.328125	750.040039
1123.221680	813.905090
1122.116211	567.363342
1121.009766	323.220123
1119.903320	872.414551
1118.796875	812.865967
1117.690430	847.970154
1116.583008	329.251495
1115.475586	163.227463
1114.368164	108.399452
1113.259766	502.830872
1112.151367	381.636993
1111.042969	525.186523
1109.934570	406.320801
1108.825195	556.779053
1107.716797	189.860992
1106.606445	524.398254
1105.497070	561.289001
1104.387695	824.729492
1103.277344	566.451172
1102.166992	501.729889
1101.055664	604.457214
1099.945313	655.257446
1098.833984	906.388733
1097.721680	655.270691
1096.610352	932.164490
1095.498047	690.539185
1094.385742	823.541931
1093.273438	471.326904
1092.161133	564.259277
1091.047852	956.070557
1089.934570	724.029175
1088.821289	435.609650
1087.707031	815.367859
1086.593750	715.193970
1085.479492	575.069031
1084.364258	651.248840
1083.250000	480.651001
1082.134766	284.260468
1081.019531	430.935394
1079.903320	737.231995
1078.788086	677.122253
1077.671875	1074.794556
1076.555664	1131.981934
1075.439453	912.284363
1074.322266	516.734558
1073.205078	550.585266
1072.087891	832.994690
1070.969727	737.843628
1069.852539	474.037292
1068.734375	259.565399
1067.615234	569.949707
1066.497070	861.513306
1065.377930	602.679688
1064.258789	891.806763
1063.139648	811.041260
1062.019531	973.682190
1060.900391	469.583282
1059.779297	124.762589
1058.659180	687.440857
1057.538086	389.581390
1056.417969	620.150940
1055.295898	222.046997
1054.174805	494.688873
1053.052734	281.431061
1051.930664	283.158234
1050.808594	53.829521
1049.686523	11.392456
1048.563477	139.361679
1047.440430	209.019974
1046.317383	243.732758
1045.193359	164.221970
1044.069336	-362.792389
1042.945313	501.996552
1041.821289	327.176819
1040.696289	-66.494209
1039.572266	264.498596
1038.447266	281.035095
1037.321289	188.215363
1036.195313	-200.073288
1035.070313	144.946747
1033.943359	664.345459
1032.817383	323.025726
1031.690430	223.786453
1030.563477	78.198036
1029.436523	158.242966
1028.308594	-196.211075
1027.181641	-392.389557
1026.052734	-639.509399
1024.924805	-707.572510
1023.796875	-269.375092
1022.667969	-488.150574
1021.538086	-330.795197
1020.409180	-546.895264
1019.279297	-373.122253
1018.149414	-623.664917
1017.019531	51.068256
1015.889648	11.723657
1014.758789	-50.665783
1013.627930	-161.547272
1012.497070	-31.352713
1011.365234	-77.095703
1010.233398	500.096405
1009.101563	216.127563
1007.969727	441.522797
1006.836914	574.401794
1005.704102	1419.761475
1004.571289	2456.810547
1003.438477	3070.440918
1002.304688	2870.315674
1001.170898	1877.817871
1000.037109	1324.890503
998.902344	837.032654
997.767578	656.681702
996.632813	148.745087
995.498047	38.200668
994.362305	382.450592
993.226563	322.962585
992.090820	399.753448
990.955078	342.921936
989.818359	173.304276
988.681641	116.867432
987.544922	-165.200058
986.407227	195.786011
985.269531	-72.024338
984.131836	-81.630219
982.994141	-116.386253
981.855469	-72.709282
980.716797	-123.223541
979.578125	118.634216
978.439453	40.845142
977.299805	308.188171
976.160156	-79.629662
975.020508	-103.935944
973.879883	154.579895
972.739258	75.440643
971.598633	380.088135
970.458008	351.811859
969.316406	195.157196
968.175781	-82.875687
967.033203	34.060146
965.891602	199.313538
964.749023	334.842834
963.606445	-24.807436
962.463867	216.534698
961.320313	540.446777
960.177734	820.863770
959.033203	494.221680
957.889648	346.576569
956.745117	366.330109
955.600586	244.322250
954.456055	44.740253
953.311523	351.130676
952.166016	-122.549126
951.020508	-104.085052
949.875000	-138.040085
948.728516	232.828705
947.582031	338.586243
946.435547	401.060120
945.289063	-102.863663
944.141602	53.679379
942.994141	93.878357
941.846680	207.287155
940.698242	418.950256
939.550781	-65.235435
938.402344	345.218353
937.252930	705.471252
936.104492	82.993362
934.955078	181.332275
933.805664	76.964516
932.655273	437.634521
931.504883	265.252014
930.354492	175.112503
929.204102	107.952988
928.052734	311.877655
926.902344	126.709175
925.750977	-365.381653
924.598633	-83.653709
923.446289	295.898926
922.294922	-540.999756
921.141602	59.299751
919.989258	2.683617
918.835938	-494.546936
917.682617	-66.851799
916.529297	24.681227
915.375000	-72.135559
914.220703	273.889740
913.066406	-151.705811
911.911133	-166.293259
910.756836	41.578247
909.601563	-303.858643
908.445313	-329.308807
907.290039	132.747940
906.133789	130.142578
904.977539	-6.000770
903.820313	-103.447144
902.664063	132.189774
901.506836	-55.547359
900.348633	162.101044
899.191406	200.997055
898.033203	40.890919
896.875000	-5.922493
895.716797	343.147919
894.557617	-33.576336
893.398438	123.425697
892.239258	434.127838
891.079102	80.558792
889.919922	228.707581
888.759766	-56.697674
887.598633	561.195862
886.438477	-67.045219
885.277344	-202.961960
884.115234	-18.365667
882.954102	375.997101
881.791992	181.695129
880.629883	113.818367
879.467773	165.508270
878.304688	568.774536
877.141602	505.577850
875.978516	-68.803665
874.815430	113.759628
873.651367	170.222839
872.487305	-86.137215
871.323242	343.996521
870.158203	13.583182
868.993164	432.340759
867.828125	419.211243
866.663086	185.820251
865.497070	6.513672
864.331055	436.271027
863.165039	544.608459
861.998047	457.528198
860.832031	208.843811
859.664063	364.373474
858.497070	759.995361
857.329102	257.920441
856.161133	642.190491
854.993164	844.622375
853.825195	605.247864
852.656250	886.061462
851.487305	734.194580
850.317383	654.091003
849.148438	625.544495
847.978516	921.734863
846.808594	787.875671
845.637695	539.891113
844.466797	685.889282
843.295898	417.866791
842.125000	241.656189
840.953125	94.564423
839.781250	470.699707
838.609375	341.437622
837.437500	699.376404
836.264648	250.529984
835.091797	597.057556
833.917969	536.922119
832.745117	141.863602
831.571289	95.147354
830.397461	427.764801
829.222656	479.042236
828.047852	1116.861816
826.873047	184.369003
825.698242	193.091919
824.522461	359.989563
823.346680	190.233566
822.170898	214.305359
820.995117	351.873932
819.818359	-147.597977
818.641602	-21.321102
817.463867	-4.270251
816.287109	-49.625301
815.109375	-110.637718
813.931641	557.825928
812.752930	96.220428
811.574219	-78.484604
810.395508	102.407578
809.216797	-450.203125
808.037109	-42.936253
806.857422	-166.817749
805.677734	-181.955322
804.498047	-674.511292
803.317383	-137.121063
802.136719	-197.009094
800.955078	106.818069
799.774414	-401.378632
798.592773	-579.086792
797.411133	-224.791946
796.228516	-158.930481
795.045898	-115.401619
793.863281	-484.074127
792.680664	-37.680008
791.497070	-7.925272
790.313477	-64.661560
789.129883	84.309090
787.946289	-34.670753
786.761719	-304.174500
785.577148	344.122833
784.391602	432.550110
783.207031	465.524872
782.021484	255.217545
780.835938	80.207855
779.649414	583.289368
778.462891	533.854675
777.276367	179.590912
776.089844	361.747742
774.902344	-8.076682
773.714844	-57.953732
772.527344	328.804077
771.338867	-1.529440
770.151367	629.455261
768.962891	450.989532
767.773438	766.100586
766.584961	237.058502
765.395508	683.922180
764.205078	364.035675
763.015625	629.814453
761.825195	538.707764
760.634766	841.416199
759.443359	496.975006
758.252930	922.426147
757.061523	898.897949
755.869141	1064.309326
754.677734	589.859436
753.485352	115.480949
752.292969	-92.975616
751.100586	109.272781
749.907227	342.023132
748.713867	-64.361618
747.520508	163.655746
746.326172	685.481628
745.131836	120.928734
743.937500	600.577637
742.743164	-91.131699
741.547852	276.269592
740.352539	347.473999
739.156250	28.458176
737.960938	230.902145
736.764648	-77.216087
735.568359	387.699066
734.371094	-111.008522
733.174805	644.596130
731.977539	445.650879
730.779297	288.256592
729.582031	231.466080
728.383789	113.370178
727.185547	362.530457
725.986328	198.380783
724.787109	377.299408
723.587891	175.930847
722.388672	496.595459
721.188477	836.684204
719.988281	755.204773
718.788086	492.548004
717.587891	664.198608
716.386719	429.926453
715.185547	245.888123
713.983398	489.267639
712.782227	329.198273
711.580078	-20.460091
710.377930	486.375153
709.174805	509.306030
707.971680	800.098938
706.768555	616.047363
705.565430	758.616882
704.361328	448.397858
703.157227	25.168419
701.953125	187.343307
700.748047	543.005127
699.543945	461.459351
698.338867	366.917450
697.132813	578.880066
695.926758	134.550919
694.720703	-172.682678
693.514648	200.070358
692.308594	-26.615324
691.101563	-190.207947
689.894531	-123.617439
688.686523	218.555115
687.478516	141.938614
686.270508	-90.740364
685.062500	-171.462311
683.854492	-184.875854
682.645508	217.909897
681.436523	-7.801205
680.226563	362.401123
679.016602	2.628902
677.806641	433.455475
676.596680	-1.760809
675.386719	-408.544617
674.175781	-310.888519
672.963867	35.585083
671.752930	-134.901382
670.541016	99.128998
669.329102	-122.983498
668.117188	72.239021
666.904297	332.287506
665.691406	486.469910
664.478516	249.763290
663.265625	-248.000137
662.051758	46.837658
660.837891	307.114258
659.623047	-138.231522
658.409180	-2.947287
657.194336	30.997047
655.979492	-379.164368
654.763672	-230.701050
653.547852	-161.954102
652.332031	107.248924
651.116211	-336.654358
649.899414	225.549316
648.682617	384.903320
647.465820	113.699188
646.249023	359.239594
645.031250	785.474182
643.813477	600.596191
642.594727	364.225891
641.376953	725.798096
640.158203	470.228058
638.939453	180.409195
637.719727	316.193695
636.500000	290.793884
635.280273	-131.958405
634.060547	257.154724
632.839844	-152.584167
631.619141	-182.282333
630.398438	120.576347
629.176758	-115.286858
627.955078	234.412750
626.733398	109.922897
625.511719	268.345825
624.289063	87.875175
623.066406	55.166973
621.843750	444.335999
620.620117	402.560455
619.397461	523.319885
618.172852	99.926285
616.949219	-344.964630
615.724609	185.837082
614.500000	61.355579
613.275391	-178.962860
612.050781	-45.352932
610.825195	196.773239
609.599609	-140.970703
608.373047	-77.328705
607.146484	-204.435471
605.919922	9.689692
604.693359	99.209557
