# Supplementary material for: Raman spectroscopy accurately differentiates mucosal healing from non-healing and biochemical changes following biological therapy in inflammatory bowel disease
Source: PLoS One. 2021 Jun 2;16(6):e0252210. doi: 10.1371/journal.pone.0252210 (PMC8172032; doi:10.1371/journal.pone.0252210)
Supplement: S8 Dataset — (ZIP) [file pone.0252210.s010.zip › Pre biologic CD/OC021 pre treatment-2 _BL sub and CR removed_52__X_-8292.72__Y_63709.6__Z_-13.9048__Time_597.txt]

1714.793945	287.495789
1713.817383	581.562256
1712.840820	355.075745
1711.864258	461.493958
1710.886719	364.225800
1709.909180	524.482788
1708.931641	491.826202
1707.953125	236.765030
1706.975586	-28.811758
1705.997070	-10.561796
1705.018555	157.490463
1704.040039	-185.967896
1703.060547	-5.058663
1702.081055	-27.849554
1701.101563	-246.232849
1700.122070	40.545559
1699.142578	-232.046387
1698.162109	-133.506226
1697.181641	-32.867287
1696.201172	-101.182602
1695.220703	137.106003
1694.239258	238.349457
1693.257813	74.494385
1692.276367	0.714577
1691.294922	102.309654
1690.313477	96.278252
1689.331055	598.835083
1688.348633	412.127930
1687.366211	616.504272
1686.383789	734.467651
1685.400391	587.418152
1684.416992	447.337280
1683.433594	434.067566
1682.450195	438.280365
1681.465820	454.562256
1680.482422	815.733032
1679.498047	973.140198
1678.512695	889.632751
1677.528320	871.363953
1676.542969	1125.663940
1675.558594	1221.566772
1674.572266	1326.556152
1673.586914	1363.599731
1672.601563	1433.661743
1671.615234	1541.981445
1670.628906	1486.645874
1669.642578	1878.557251
1668.655273	1750.883057
1667.668945	1847.267212
1666.681641	1992.325928
1665.694336	1835.772949
1664.706055	1903.016113
1663.718750	2207.177979
1662.730469	2095.736084
1661.742188	2099.169922
1660.753906	2159.065674
1659.764648	2431.686035
1658.775391	2214.823730
1657.787109	2335.180664
1656.796875	2434.981201
1655.807617	2199.194336
1654.818359	2244.742676
1653.828125	2248.553223
1652.837891	2006.919189
1651.846680	1853.264282
1650.856445	1565.379883
1649.865234	1510.834351
1648.874023	1324.667969
1647.882813	1131.162720
1646.891602	832.538452
1645.899414	996.796570
1644.907227	678.111755
1643.915039	753.431641
1642.922852	375.061523
1641.930664	749.461548
1640.937500	717.697510
1639.944336	269.473175
1638.951172	431.068115
1637.957031	621.921265
1636.963867	317.348541
1635.969727	79.095467
1634.975586	315.570953
1633.981445	286.097321
1632.986328	293.757141
1631.991211	169.965393
1630.996094	-40.444927
1630.000977	286.445465
1629.005859	171.235870
1628.009766	261.486053
1627.013672	-8.542856
1626.017578	-67.900078
1625.021484	-150.762466
1624.024414	-15.263839
1623.028320	30.920094
1622.031250	111.344444
1621.033203	-215.397690
1620.036133	-48.114586
1619.038086	134.917175
1618.041016	139.389587
1617.041992	146.528076
1616.043945	143.198608
1615.045898	40.190166
1614.046875	204.805756
1613.047852	15.297212
1612.048828	-195.109436
1611.048828	231.579926
1610.049805	-96.762291
1609.049805	230.091141
1608.049805	281.684296
1607.048828	283.442719
1606.048828	266.809296
1605.047852	346.989410
1604.046875	44.907036
1603.045898	221.771652
1602.044922	215.328125
1601.042969	224.489120
1600.041016	170.777435
1599.039063	33.313492
1598.037109	-88.519341
1597.034180	30.023018
1596.031250	22.965473
1595.028320	18.391157
1594.025391	52.857029
1593.022461	-226.184265
1592.018555	-69.269661
1591.014648	-69.185211
1590.010742	-434.596893
1589.006836	42.689873
1588.001953	39.650871
1586.997070	96.420273
1585.992188	-6.056879
1584.987305	224.988846
1583.982422	260.289917
1582.976563	238.058365
1581.970703	127.072617
1580.964844	-23.127802
1579.958984	32.244888
1578.952148	282.638885
1577.945313	290.658142
1576.938477	288.055634
1575.931641	280.039673
1574.924805	336.840088
1573.916992	211.355927
1572.909180	12.905705
1571.901367	287.413025
1570.893555	132.766510
1569.884766	16.927324
1568.876953	-18.552240
1567.868164	80.799004
1566.858398	-82.390289
1565.849609	-38.052498
1564.839844	190.307983
1563.830078	-9.834985
1562.820313	90.818298
1561.810547	-114.881577
1560.799805	39.722858
1559.790039	-200.063995
1558.779297	81.023842
1557.767578	-32.181870
1556.756836	-67.843788
1555.745117	-160.733154
1554.733398	-95.841850
1553.721680	287.267456
1552.709961	-44.544006
1551.697266	-96.936348
1550.685547	233.436005
1549.672852	229.670670
1548.659180	21.310204
1547.646484	66.233086
1546.632813	-26.147795
1545.619141	289.684418
1544.605469	-15.111453
1543.591797	64.965279
1542.577148	-82.573021
1541.562500	-98.573494
1540.547852	32.374943
1539.533203	77.831871
1538.518555	6.882348
1537.502930	124.084831
1536.487305	-63.431698
1535.471680	68.736374
1534.456055	-150.108841
1533.439453	17.633490
1532.422852	69.071999
1531.406250	-248.282013
1530.389648	-58.135948
1529.373047	-4.831901
1528.355469	14.724316
1527.337891	77.820465
1526.320313	94.323601
1525.302734	-0.078856
1524.284180	80.306282
1523.265625	49.808861
1522.247070	-14.332769
1521.228516	49.920586
1520.208984	160.195114
1519.190430	208.533722
1518.170898	166.674866
1517.151367	237.682266
1516.130859	-35.798920
1515.111328	65.631416
1514.090820	30.704479
1513.070313	98.283798
1512.049805	75.803482
1511.028320	235.316162
1510.006836	220.107910
1508.986328	384.287781
1507.963867	-8.326250
1506.942383	106.726555
1505.919922	26.708086
1504.898438	-53.434669
1503.875977	-18.436520
1502.852539	-224.455322
1501.830078	12.556583
1500.806641	-183.478271
1499.783203	-379.596039
1498.759766	-199.534088
1497.736328	-4.355871
1496.711914	-88.315239
1495.687500	-67.517967
1494.663086	-41.767704
1493.638672	127.004974
1492.613281	-151.815552
1491.587891	100.939018
1490.563477	108.162148
1489.537109	355.343994
1488.511719	140.008408
1487.485352	488.953552
1486.458984	352.543793
1485.432617	346.241241
1484.406250	444.451416
1483.379883	180.198990
1482.352539	614.857605
1481.325195	600.360535
1480.297852	685.199341
1479.269531	606.723938
1478.241211	862.053528
1477.213867	569.346741
1476.184570	712.259888
1475.156250	956.922363
1474.127930	1091.887207
1473.098633	1529.654419
1472.069336	1557.337769
1471.040039	1643.458008
1470.009766	1871.923340
1468.979492	2097.669922
1467.950195	2135.072021
1466.918945	2129.117920
1465.888672	2400.216309
1464.857422	2460.160156
1463.827148	2499.713867
1462.795898	2617.926025
1461.763672	3068.749023
1460.732422	2747.363770
1459.700195	3091.236328
1458.667969	3310.539795
1457.635742	3313.994385
1456.603516	3317.409912
1455.570313	3447.603760
1454.537109	3529.524902
1453.503906	3317.246582
1452.470703	3462.484863
1451.436523	3916.832764
1450.403320	3772.961914
1449.369141	3776.056641
1448.333984	3920.959717
1447.299805	4017.700195
1446.264648	3742.187500
1445.230469	3800.946045
1444.194336	3538.226563
1443.159180	3584.333740
1442.124023	3362.280029
1441.087891	3324.937500
1440.051758	3411.524414
1439.015625	3311.014160
1437.978516	3137.244141
1436.941406	3004.002197
1435.904297	2519.664551
1434.867188	2366.456787
1433.830078	2026.469727
1432.791992	1994.667358
1431.754883	1387.400146
1430.715820	1469.370483
1429.677734	1294.002686
1428.639648	1260.028320
1427.600586	1122.682983
1426.561523	869.457397
1425.522461	941.608337
1424.482422	837.328430
1423.443359	546.695618
1422.403320	941.514465
1421.363281	494.918030
1420.322266	567.339478
1419.282227	722.910522
1418.241211	455.563416
1417.200195	485.381805
1416.159180	485.071381
1415.117188	426.960175
1414.076172	260.829346
1413.034180	549.973083
1411.992188	165.316406
1410.949219	130.273453
1409.907227	92.845322
1408.864258	178.617828
1407.821289	184.070145
1406.777344	-69.068810
1405.734375	265.554626
1404.690430	175.882431
1403.646484	-6.503226
1402.602539	225.315765
1401.557617	-19.519112
1400.513672	167.281982
1399.468750	231.228470
1398.423828	167.405594
1397.377930	41.047009
1396.333008	120.375053
1395.287109	-135.955521
1394.241211	-43.869789
1393.195313	-126.998756
1392.148438	153.073288
1391.101563	-4.921011
1390.054688	-102.645973
1389.007813	60.038757
1387.960938	-87.419868
1386.913086	303.050629
1385.865234	10.830439
1384.817383	-78.616005
1383.769531	-60.402454
1382.720703	-24.575151
1381.671875	-176.000702
1380.623047	117.417984
1379.574219	-18.690809
1378.524414	-159.599442
1377.475586	36.723251
1376.425781	-58.905399
1375.375977	142.594147
1374.325195	-79.950424
1373.274414	-135.133759
1372.224609	-225.027771
1371.172852	1.866773
1370.122070	124.154228
1369.070313	22.253424
1368.019531	30.202152
1366.967773	-151.013794
1365.915039	-40.627472
1364.863281	259.124359
1363.810547	-160.515747
1362.757813	-12.363237
1361.705078	-177.624466
1360.651367	5.619707
1359.598633	174.046692
1358.544922	-65.249931
1357.491211	292.393860
1356.436523	207.608658
1355.382813	242.330124
1354.328125	319.432343
1353.273438	332.092163
1352.217773	615.602783
1351.163086	325.630798
1350.107422	425.674530
1349.051758	347.161896
1347.996094	725.413452
1346.939453	763.802979
1345.883789	1112.391846
1344.827148	987.376892
1343.769531	1050.993164
1342.712891	1270.925537
1341.655273	1381.889648
1340.598633	1190.737793
1339.540039	1505.129272
1338.482422	1440.673950
1337.423828	1470.496582
1336.366211	1483.166748
1335.307617	1345.030640
1334.248047	1298.668457
1333.189453	1465.260010
1332.129883	1256.009644
1331.070313	1326.441406
1330.010742	1253.631104
1328.950195	1121.698853
1327.890625	1177.808960
1326.830078	1152.532471
1325.768555	1120.017700
1324.708008	1309.955078
1323.646484	1132.096436
1322.585938	1425.963379
1321.523438	1677.901123
1320.461914	1187.238525
1319.400391	1540.604248
1318.337891	1514.170776
1317.275391	1709.832520
1316.211914	1523.461182
1315.149414	1453.183350
1314.085938	1323.954590
1313.022461	1589.119751
1311.958984	1580.931641
1310.894531	1454.701904
1309.831055	1693.067383
1308.766602	1490.881348
1307.701172	1453.816772
1306.636719	1758.923340
1305.571289	1933.676392
1304.505859	1722.393799
1303.440430	1843.291016
1302.375000	1666.841187
1301.308594	1736.384399
1300.242188	1732.329834
1299.175781	1944.607544
1298.109375	1734.491333
1297.041992	1585.993652
1295.975586	1766.682495
1294.908203	1660.254517
1293.839844	1652.165405
1292.772461	1563.261353
1291.704102	1378.864990
1290.635742	1295.229248
1289.567383	1479.012695
1288.498047	1339.273560
1287.428711	1415.391479
1286.360352	1420.552246
1285.290039	1379.286621
1284.220703	1186.319824
1283.150391	1292.284546
1282.080078	1305.300171
1281.009766	1034.512939
1279.939453	1358.580933
1278.868164	1203.114258
1277.796875	1407.377930
1276.725586	1628.781982
1275.654297	1351.449219
1274.582031	1792.968384
1273.509766	1393.742920
1272.437500	1742.422852
1271.365234	1597.627075
1270.291992	1301.577515
1269.218750	1645.460205
1268.145508	1654.854736
1267.072266	1786.368530
1265.999023	1632.430786
1264.924805	1903.115234
1263.850586	1917.677612
1262.776367	1625.076782
1261.701172	1627.667725
1260.625977	1886.256836
1259.550781	1784.160034
1258.475586	1750.400391
1257.400391	1789.797852
1256.324219	1780.541748
1255.248047	1744.576782
1254.171875	1830.396484
1253.094727	1716.686523
1252.018555	1722.308838
1250.941406	2002.857544
1249.864258	1658.320190
1248.786133	1831.884399
1247.708008	1927.632935
1246.630859	1386.630859
1245.551758	2063.257324
1244.473633	1537.128052
1243.394531	1494.594238
1242.316406	1590.526489
1241.236328	1336.864746
1240.157227	1726.544800
1239.077148	1417.216919
1237.998047	1404.036255
1236.917969	1361.780273
1235.836914	1428.690430
1234.756836	1514.990479
1233.675781	1317.668701
1232.594727	1130.145142
1231.512695	1240.727295
1230.431641	1191.400269
1229.349609	1040.388794
1228.267578	1114.626709
1227.185547	1016.965027
1226.102539	938.709229
1225.019531	761.281372
1223.936523	492.003204
1222.853516	841.991455
1221.769531	551.037964
1220.686523	400.418976
1219.602539	445.624908
1218.517578	478.713898
1217.433594	458.620453
1216.348633	172.829117
1215.263672	360.443665
1214.178711	267.893402
1213.092773	322.595184
1212.007813	789.899719
1210.921875	1008.459412
1209.834961	963.965332
1208.749023	480.547638
1207.662109	1000.302002
1206.575195	984.648926
1205.488281	761.701355
1204.400391	615.909302
1203.313477	727.887756
1202.225586	435.159851
1201.136719	168.996750
1200.048828	37.705238
1198.959961	255.394135
1197.871094	-80.501923
1196.782227	185.110718
1195.692383	58.504009
1194.603516	-294.143555
1193.513672	141.831161
1192.423828	-126.691551
1191.333008	-157.269943
1190.242188	-22.136816
1189.151367	-103.313576
1188.060547	-64.460281
1186.969727	12.708370
1185.877930	-186.272339
1184.786133	-332.453094
1183.694336	-97.173561
1182.601563	8.382710
1181.509766	248.103134
1180.416992	113.594849
1179.323242	-78.474045
1178.230469	41.001213
1177.136719	54.902805
1176.042969	37.561722
1174.949219	111.136642
1173.854492	201.338104
1172.760742	257.889069
1171.666016	-90.162918
1170.570313	71.498856
1169.475586	72.705406
1168.379883	-76.877022
1167.284180	46.095234
1166.188477	250.183487
1165.091797	155.306824
1163.996094	182.230957
1162.899414	240.084244
1161.801758	35.062634
1160.705078	369.694244
1159.607422	329.235870
1158.509766	675.348694
1157.412109	424.607941
1156.313477	159.541672
1155.215820	292.815857
1154.117188	127.817390
1153.017578	406.222961
1151.918945	95.627121
1150.819336	330.773621
1149.719727	182.098190
1148.620117	57.184273
1147.519531	227.502686
1146.418945	59.522820
1145.318359	-175.156174
1144.217773	-112.374496
1143.116211	-87.821739
1142.014648	-141.908783
1140.913086	-110.481598
1139.811523	-17.374369
1138.708984	353.682068
1137.606445	313.287170
1136.503906	113.581490
1135.401367	175.149002
1134.297852	295.928528
1133.194336	224.192017
1132.090820	527.441528
1130.987305	491.026886
1129.882813	698.898315
1128.778320	610.006104
1127.673828	919.485413
1126.569336	1074.562988
1125.463867	1077.712524
1124.358398	912.447266
1123.252930	818.220886
1122.146484	835.248901
1121.041016	612.925964
1119.934570	691.309570
1118.828125	447.552551
1117.720703	625.090820
1116.613281	475.858887
1115.505859	459.060608
1114.398438	430.317932
1113.291016	522.073181
1112.182617	793.336243
1111.074219	799.622314
1109.964844	649.806458
1108.856445	639.346741
1107.747070	470.503906
1106.637695	802.268311
1105.528320	812.668640
1104.417969	865.431091
1103.307617	762.300476
1102.197266	1046.043823
1101.086914	1185.656616
1099.975586	874.650085
1098.864258	1068.242310
1097.752930	1346.497192
1096.641602	1238.023926
1095.529297	1471.128296
1094.416992	1218.767212
1093.304688	1472.762817
1092.191406	1175.571167
1091.079102	1521.070068
1089.965820	1322.656738
1088.852539	1387.767090
1087.738281	1212.802612
1086.624023	997.846069
1085.509766	1227.297729
1084.395508	812.448669
1083.280273	1229.673096
1082.166016	1202.545166
1081.050781	1274.002686
1079.934570	1082.293335
1078.819336	878.867371
1077.703125	1220.077881
1076.586914	993.088562
1075.469727	794.279053
1074.353516	1050.613770
1073.236328	985.437622
1072.119141	873.332703
1071.000977	803.405212
1069.882813	592.829224
1068.765625	644.743713
1067.646484	886.317810
1066.528320	434.469543
1065.409180	837.451843
1064.290039	1003.757324
1063.170898	741.630859
1062.050781	823.549866
1060.930664	699.524719
1059.810547	1040.962402
1058.690430	458.559265
1057.569336	612.798279
1056.449219	509.850494
1055.327148	533.089539
1054.206055	329.698242
1053.083984	376.286743
1051.961914	749.754517
1050.839844	357.297852
1049.717773	702.572083
1048.594727	741.980469
1047.471680	508.410828
1046.348633	739.102600
1045.224609	580.253967
1044.101563	342.233398
1042.976563	446.936401
1041.852539	693.762695
1040.728516	621.316833
1039.603516	315.994568
1038.478516	520.810730
1037.352539	322.782227
1036.227539	650.915955
1035.101563	536.781677
1033.974609	450.642456
1032.848633	566.952209
1031.721680	864.617004
1030.594727	641.418945
1029.467773	648.482483
1028.340820	544.048950
1027.212891	56.372116
1026.084961	-240.558929
1024.956055	117.552589
1023.828125	-195.381134
1022.699219	148.757645
1021.570313	-105.897614
1020.440430	64.194252
1019.311523	-227.283646
1018.181641	-142.886826
1017.050781	124.698677
1015.920898	-27.278111
1014.790039	3.965643
1013.659180	19.070631
1012.528320	363.172791
1011.396484	454.790497
1010.265625	333.486298
1009.132813	439.155029
1008.000977	787.874817
1006.868164	856.595764
1005.736328	1355.629517
1004.602539	2224.526367
1003.469727	3150.947266
1002.335938	3332.782227
1001.202148	3105.641846
1000.068359	1732.821533
998.933594	852.749268
997.799805	518.213379
996.665039	322.486053
995.529297	152.377213
994.394531	222.492844
993.258789	115.072678
992.123047	185.458099
990.986328	225.979767
989.849609	232.058838
988.712891	67.731155
987.576172	21.167345
986.439453	-209.516724
985.301758	154.324615
984.164063	-25.288759
983.025391	7.156247
981.887695	-63.806271
980.749023	-231.211105
979.610352	-391.453217
978.470703	-4.024888
977.332031	84.477615
976.192383	-215.411011
975.051758	-328.797424
973.912109	268.129150
972.771484	207.914032
971.630859	-166.743469
970.490234	147.869553
969.348633	-63.197140
968.207031	-65.094582
967.065430	116.790398
965.923828	57.914677
964.781250	40.557026
963.638672	133.489319
962.496094	212.838196
961.352539	331.326172
960.208984	365.193176
959.065430	380.936707
957.921875	266.341400
956.777344	259.643951
955.632813	360.772766
954.488281	436.902863
953.343750	394.236511
952.198242	255.733719
951.052734	135.821747
949.907227	103.091408
948.760742	175.764771
947.614258	157.217560
946.467773	-171.850250
945.321289	129.987808
944.173828	262.909424
943.026367	176.797028
941.878906	437.957764
940.730469	630.765076
939.582031	428.969635
938.433594	560.571777
937.285156	457.438873
936.135742	621.374512
934.987305	461.764160
933.836914	468.845032
932.687500	257.420746
931.537109	470.052277
930.386719	400.413971
929.236328	369.757446
928.084961	98.055191
926.934570	147.620850
925.783203	24.478020
924.630859	85.896194
923.478516	145.249191
922.327148	302.579865
921.173828	171.383316
920.021484	-18.606936
918.868164	248.431534
917.714844	-75.037056
916.561523	40.197018
915.407227	-53.275200
914.252930	-187.330185
913.098633	-364.211548
911.944336	119.475685
910.789063	-170.348877
909.633789	-194.472946
908.478516	-98.193214
907.322266	20.937634
906.166016	4.259957
905.009766	123.754189
903.853516	-60.122738
902.696289	66.563210
901.539063	-211.868179
900.381836	-71.198517
899.223633	155.619827
898.065430	-99.375389
896.907227	-41.891769
895.749023	-257.865509
894.589844	55.518955
893.430664	-107.980911
892.271484	-88.160896
891.112305	-45.566868
889.952148	171.130753
888.791992	150.799820
887.630859	173.566940
886.470703	295.810242
885.309570	336.944275
884.148438	177.443436
882.986328	178.342804
881.825195	-57.375454
880.663086	137.797852
879.500000	346.574371
878.337891	255.694992
877.174805	275.415619
876.011719	369.605621
874.847656	382.841614
873.684570	472.749969
872.520508	101.360741
871.355469	452.613586
870.191406	520.362488
869.026367	158.628342
867.861328	10.808524
866.695313	436.450684
865.530273	327.079681
864.364258	345.961060
863.197266	385.170746
862.031250	532.260254
860.864258	618.763123
859.697266	572.868652
858.530273	580.951294
857.362305	766.388977
856.194336	725.245789
855.026367	845.677185
853.857422	730.697937
852.688477	1068.666748
851.519531	991.916748
850.350586	1011.609070
849.180664	802.866028
848.010742	670.413208
846.840820	553.739807
845.670898	750.551880
844.500000	560.141602
843.329102	298.251923
842.157227	262.452332
840.986328	318.368286
839.814453	300.497253
838.642578	293.822266
837.469727	83.795670
836.296875	206.775452
835.124023	302.885559
833.951172	530.697205
832.777344	244.877396
831.603516	398.909271
830.429688	465.805481
829.255859	657.582458
828.081055	719.868286
826.906250	545.696899
825.731445	347.037994
824.555664	315.609344
823.379883	299.738098
822.204102	136.767059
821.027344	310.159973
819.851563	-10.980036
818.674805	215.652283
817.497070	215.071609
816.320313	43.049522
815.142578	71.258194
813.963867	72.679176
812.786133	147.373734
811.607422	-64.851509
810.428711	-203.736588
809.250000	-133.787750
808.070313	89.315765
806.890625	-18.751522
805.710938	-104.685127
804.531250	-221.789856
803.350586	40.577152
802.169922	-21.291672
800.988281	-231.898071
799.807617	-282.869141
798.625977	-1.343169
797.444336	-205.601151
796.261719	8.983912
795.079102	-288.550140
793.896484	-94.308136
792.713867	-79.720924
791.530273	189.340286
790.346680	230.084213
789.163086	252.929916
787.979492	266.734070
786.794922	134.355820
785.610352	402.165070
784.425781	402.116547
783.240234	222.828995
782.054688	509.761108
780.869141	524.588684
779.682617	430.981140
778.496094	661.870728
777.309570	490.599701
776.123047	383.225189
774.935547	379.434235
773.748047	154.800858
772.560547	71.246002
771.373047	139.698593
770.184570	527.622864
768.996094	368.482849
767.806641	288.555267
766.618164	298.785767
765.428711	544.509521
764.239258	175.478989
763.048828	378.873230
761.858398	526.933655
760.667969	461.250885
759.477539	496.603119
758.286133	588.929199
757.094727	722.792297
755.903320	673.904785
754.710938	653.418396
753.518555	551.432556
752.326172	449.296814
751.133789	259.152130
749.940430	380.744019
748.747070	337.425293
747.553711	730.741638
746.359375	432.430878
745.166016	458.781982
743.970703	502.492981
742.776367	471.446777
741.581055	317.469910
740.385742	553.554199
739.190430	313.832581
737.994141	345.732819
736.797852	259.185242
735.601563	360.848816
734.405273	368.177551
733.208008	379.742035
732.010742	224.852798
730.813477	612.470276
729.615234	617.012878
728.416992	547.083130
727.218750	337.151764
726.020508	378.568604
724.821289	373.973206
723.622070	450.117462
722.422852	831.920105
721.222656	551.813965
720.022461	642.897339
718.822266	526.519226
717.621094	713.446594
716.420898	509.725769
715.218750	768.444458
714.017578	540.733276
712.815430	391.580505
711.614258	399.402313
710.411133	243.774933
709.208984	323.495819
708.005859	-58.561699
706.802734	230.243683
705.599609	370.896973
704.395508	104.504387
703.191406	166.846100
701.987305	-31.856255
700.782227	154.558502
699.577148	149.593353
698.372070	120.788406
697.166992	-75.279060
695.960938	52.601372
694.754883	82.760712
693.548828	82.604385
692.341797	-108.518250
691.135742	-329.822083
689.927734	-247.030441
688.720703	-7.904275
687.512695	-115.839302
686.304688	19.352024
685.096680	48.397026
683.888672	311.735809
682.679688	41.970165
681.470703	268.733887
680.260742	265.964752
679.050781	-87.459892
677.840820	-267.274567
676.630859	-221.635864
675.419922	66.624367
674.209961	114.802841
672.998047	22.598547
671.787109	66.944794
670.575195	230.461502
669.363281	225.549820
668.151367	89.072594
666.938477	119.324173
665.725586	95.836716
664.512695	174.157410
663.299805	69.194267
662.085938	96.264244
660.872070	28.656460
659.658203	-36.460873
658.443359	49.769295
657.228516	-167.844849
656.013672	115.208794
654.797852	208.733368
653.583008	30.941626
652.366211	-133.524765
651.150391	14.756712
649.934570	-258.882324
648.717773	-133.731232
647.500000	-44.938824
646.283203	44.088551
645.065430	395.881653
643.847656	212.100418
642.629883	263.105164
641.411133	161.672226
640.192383	299.158905
638.973633	342.238495
637.753906	-7.717979
636.534180	169.033203
635.314453	-14.951747
634.094727	65.440674
632.874023	103.016159
631.653320	-213.450638
630.432617	23.973612
629.211914	265.664032
627.990234	-157.606873
626.768555	281.399475
625.545898	261.420837
624.324219	335.726898
623.101563	364.946777
621.877930	586.892090
620.655273	493.731262
619.431641	359.766785
618.208008	448.319550
616.983398	361.071594
615.759766	-73.116638
614.535156	-4.654336
613.310547	-71.373466
612.084961	60.389488
610.859375	249.319534
609.633789	61.402817
608.408203	144.365021
607.181641	-151.556961
605.955078	-104.173828
604.728516	166.612396
