# Supplementary material for: Raman spectroscopy accurately differentiates mucosal healing from non-healing and biochemical changes following biological therapy in inflammatory bowel disease
Source: PLoS One. 2021 Jun 2;16(6):e0252210. doi: 10.1371/journal.pone.0252210 (PMC8172032; doi:10.1371/journal.pone.0252210)
Supplement: S8 Dataset — (ZIP) [file pone.0252210.s010.zip › Pre biologic CD/OC030-1 pre treatment_base sub CR removed_62__X_-10367.1__Y_36052.2__Z_-68.8__Time_698.txt]

1714.640625	103.757233
1713.664063	116.808548
1712.687500	-183.772461
1711.709961	-97.345818
1710.733398	113.226341
1709.755859	-58.836391
1708.778320	-37.071060
1707.799805	-44.028881
1706.821289	-71.588448
1705.843750	-98.251381
1704.864258	111.409782
1703.885742	-42.159233
1702.907227	24.610727
1701.927734	-14.884954
1700.948242	72.192802
1699.968750	21.011482
1698.988281	109.669891
1698.007813	300.704468
1697.028320	423.061798
1696.046875	465.950409
1695.066406	237.246078
1694.084961	426.049805
1693.104492	492.832886
1692.123047	352.161896
1691.140625	527.260071
1690.159180	623.110168
1689.176758	466.278931
1688.194336	478.364868
1687.211914	803.234863
1686.228516	848.827087
1685.246094	831.287292
1684.262695	742.580627
1683.279297	1051.656494
1682.295898	1140.329468
1681.311523	1011.369629
1680.327148	1082.924316
1679.342773	1054.088623
1678.358398	946.213318
1677.374023	1464.356079
1676.388672	1677.119751
1675.403320	1512.933716
1674.417969	1517.069702
1673.432617	1657.508301
1672.446289	1716.210083
1671.459961	1754.360229
1670.473633	1742.749390
1669.487305	2058.505859
1668.500977	2287.209229
1667.513672	2240.417969
1666.526367	2297.838867
1665.539063	2082.626465
1664.550781	2149.347656
1663.563477	2190.207520
1662.575195	2457.063721
1661.586914	2504.420654
1660.598633	2520.589600
1659.609375	2502.912598
1658.620117	2321.614990
1657.631836	2482.696777
1656.641602	2625.735596
1655.652344	2311.315430
1654.662109	2251.695313
1653.672852	2438.795898
1652.681641	1999.316772
1651.691406	1573.826782
1650.701172	1886.884155
1649.709961	1697.977173
1648.718750	1491.173950
1647.727539	1189.835083
1646.735352	1261.665039
1645.744141	1061.885742
1644.751953	920.766907
1643.759766	735.295593
1642.766602	853.937866
1641.774414	569.185364
1640.781250	683.428345
1639.788086	426.081909
1638.794922	438.297455
1637.801758	179.312408
1636.807617	524.558105
1635.813477	298.078766
1634.819336	56.268074
1633.825195	202.222839
1632.830078	316.854492
1631.834961	-150.208313
1630.839844	44.127438
1629.844727	-124.553070
1628.849609	4.544405
1627.853516	-8.194304
1626.857422	-128.481857
1625.861328	-30.139160
1624.865234	84.214149
1623.868164	-142.968399
1622.871094	113.808525
1621.874023	50.142208
1620.876953	26.147602
1619.879883	149.480728
1618.881836	236.209839
1617.883789	89.450447
1616.885742	89.946655
1615.887695	85.382111
1614.888672	204.310486
1613.889648	-30.762640
1612.890625	332.370056
1611.891602	76.710861
1610.892578	-63.353031
1609.892578	-14.522677
1608.892578	-88.742104
1607.892578	70.340965
1606.892578	140.410919
1605.891602	362.421814
1604.890625	293.831818
1603.889648	377.161530
1602.888672	102.021561
1601.887695	277.065521
1600.885742	46.650600
1599.883789	-123.466064
1598.881836	-123.523117
1597.879883	-369.264954
1596.876953	-34.695160
1595.874023	46.297146
1594.871094	-222.786026
1593.868164	-26.864405
1592.864258	-311.489960
1591.861328	-167.866348
1590.857422	-123.509697
1589.853516	-165.314377
1588.848633	-63.648403
1587.844727	-212.470657
1586.839844	-40.521660
1585.834961	21.793087
1584.830078	222.170120
1583.824219	211.294449
1582.819336	205.561874
1581.813477	-47.725170
1580.807617	196.448608
1579.800781	86.299637
1578.794922	168.740448
1577.788086	146.926804
1576.781250	96.388474
1575.773438	248.675934
1574.766602	288.931580
1573.758789	227.619354
1572.750977	137.602020
1571.743164	91.671432
1570.735352	92.396973
1569.726563	155.325104
1568.718750	129.756836
1567.708984	-28.418879
1566.700195	2.861055
1565.691406	-46.514732
1564.681641	319.222748
1563.671875	103.378082
1562.662109	281.779449
1561.652344	83.827362
1560.641602	-5.316809
1559.630859	16.867546
1558.620117	-41.505772
1557.609375	24.341227
1556.597656	25.179001
1555.586914	178.650513
1554.575195	119.473694
1553.563477	67.881935
1552.550781	-17.561647
1551.539063	163.401260
1550.526367	297.485504
1549.513672	237.261688
1548.500977	210.463974
1547.487305	193.787811
1546.473633	409.576294
1545.459961	162.354935
1544.446289	134.672806
1543.432617	-79.260757
1542.417969	-29.862129
1541.404297	24.452778
1540.389648	50.092896
1539.374023	-159.443604
1538.359375	-245.236923
1537.343750	-137.715134
1536.328125	-61.439987
1535.312500	58.406162
1534.296875	25.809046
1533.280273	-30.234730
1532.263672	50.114792
1531.247070	45.138588
1530.230469	173.898972
1529.212891	-212.854034
1528.196289	62.209293
1527.178711	84.557739
1526.160156	212.183029
1525.142578	141.338486
1524.124023	57.398037
1523.106445	-39.606541
1522.087891	-44.229778
1521.068359	-77.399391
1520.049805	58.900497
1519.030273	-49.311535
1518.010742	65.861824
1516.991211	152.478302
1515.971680	123.220688
1514.951172	6.395699
1513.930664	133.315964
1512.910156	8.359874
1511.889648	273.347290
1510.868164	24.752333
1509.846680	6.925978
1508.826172	58.145924
1507.803711	-3.755625
1506.782227	-65.845413
1505.759766	-158.912262
1504.737305	-149.654526
1503.714844	-7.386455
1502.692383	-24.228905
1501.668945	-174.482391
1500.646484	-25.279417
1499.623047	-193.821014
1498.599609	-132.149567
1497.575195	-109.118828
1496.550781	-288.419098
1495.527344	74.435928
1494.502930	-107.797394
1493.477539	-103.526970
1492.453125	-43.200115
1491.427734	361.903473
1490.402344	5.208225
1489.376953	133.848053
1488.350586	162.620453
1487.325195	275.478577
1486.298828	329.371735
1485.272461	357.537994
1484.245117	418.672852
1483.218750	375.023956
1482.191406	734.228943
1481.164063	730.979858
1480.136719	587.338806
1479.108398	746.928406
1478.080078	850.222595
1477.052734	1075.650879
1476.023438	1160.677246
1474.995117	1220.073486
1473.965820	1258.910889
1472.937500	1373.992920
1471.908203	1524.503784
1470.877930	1934.364868
1469.848633	1791.845337
1468.818359	2145.263428
1467.788086	2317.846680
1466.757813	2340.228027
1465.727539	2609.067139
1464.696289	2526.929199
1463.665039	2856.362549
1462.633789	3007.724609
1461.602539	3141.144043
1460.570313	2951.893066
1459.539063	3260.265869
1458.506836	3207.964355
1457.473633	3290.082031
1456.441406	3493.894287
1455.408203	3304.343018
1454.375000	3289.794922
1453.341797	3404.502686
1452.308594	4056.526855
1451.274414	4021.345947
1450.241211	4072.306152
1449.207031	3654.492920
1448.171875	4075.164307
1447.137695	3938.530518
1446.102539	4108.240723
1445.067383	3371.663086
1444.032227	3452.784180
1442.997070	3455.414551
1441.960938	3371.991211
1440.924805	3303.761230
1439.888672	3182.449219
1438.852539	3255.838623
1437.816406	2800.952881
1436.779297	2705.059082
1435.742188	2649.632813
1434.705078	2245.674072
1433.666992	2104.506348
1432.629883	1799.328369
1431.591797	1554.859863
1430.553711	1313.042603
1429.514648	1116.751343
1428.476563	1223.307129
1427.437500	812.810852
1426.398438	604.251038
1425.359375	960.522217
1424.320313	792.436707
1423.280273	725.246399
1422.240234	423.841827
1421.200195	583.566589
1420.159180	521.653137
1419.119141	578.190735
1418.078125	508.892426
1417.037109	751.759766
1415.996094	342.927124
1414.954102	271.416260
1413.912109	262.896271
1412.870117	75.937073
1411.828125	145.575287
1410.786133	172.548691
1409.743164	-24.060114
1408.700195	141.296249
1407.657227	25.365215
1406.614258	107.982071
1405.570313	-105.614037
1404.527344	102.733337
1403.483398	-123.084694
1402.438477	-90.263885
1401.394531	143.372864
1400.349609	-66.905785
1399.304688	204.477417
1398.259766	49.693359
1397.214844	42.992962
1396.168945	304.543884
1395.123047	390.752716
1394.077148	156.450348
1393.031250	7.545698
1391.984375	-116.127144
1390.937500	268.556396
1389.890625	175.223877
1388.843750	-73.042130
1387.796875	-215.973572
1386.749023	-181.122513
1385.701172	206.452957
1384.653320	74.036377
1383.604492	81.796715
1382.556641	-17.704556
1381.507813	-49.549625
1380.458984	-118.670731
1379.410156	-25.257244
1378.360352	88.256912
1377.310547	176.942719
1376.260742	-111.069046
1375.210938	-46.954300
1374.161133	-154.801147
1373.110352	-142.712753
1372.059570	-95.525604
1371.008789	-23.230267
1369.957031	-259.853363
1368.906250	106.891563
1367.854492	-4.684912
1366.802734	88.237732
1365.750000	148.938126
1364.698242	227.259537
1363.645508	36.902554
1362.592773	65.840973
1361.540039	301.493835
1360.486328	283.503784
1359.433594	-60.061657
1358.379883	-5.431808
1357.326172	96.623642
1356.271484	27.337778
1355.216797	226.672806
1354.163086	396.340027
1353.107422	354.993286
1352.052734	371.015045
1350.998047	665.322144
1349.942383	612.189575
1348.886719	968.788879
1347.830078	933.410950
1346.774414	689.906738
1345.717773	1012.185974
1344.661133	1032.038208
1343.604492	970.295715
1342.546875	1359.880981
1341.490234	1278.712769
1340.432617	1371.214355
1339.375000	1394.545288
1338.316406	1534.468384
1337.258789	1231.386963
1336.200195	1473.215942
1335.141602	1098.945801
1334.082031	1536.597900
1333.023438	1306.393799
1331.963867	1215.000122
1330.904297	1353.819946
1329.844727	1349.417358
1328.784180	1295.798706
1327.723633	1104.046387
1326.663086	1498.100952
1325.602539	1338.932251
1324.541992	1419.584229
1323.480469	1374.497925
1322.418945	1420.976929
1321.357422	1420.760254
1320.295898	1428.159424
1319.233398	1524.565186
1318.170898	1801.172607
1317.108398	1441.732422
1316.045898	1575.680908
1314.982422	1796.034180
1313.918945	1533.547241
1312.855469	1576.854980
1311.791992	1497.198364
1310.728516	1373.458496
1309.664063	1318.900513
1308.599609	1525.473267
1307.535156	1385.174927
1306.469727	1454.259521
1305.404297	1631.737549
1304.338867	1292.894165
1303.273438	1458.422974
1302.208008	1356.132446
1301.141602	1585.849365
1300.075195	1614.171265
1299.008789	1524.752197
1297.942383	1504.324463
1296.875000	1528.281738
1295.807617	1461.574219
1294.740234	1422.072388
1293.672852	1674.772339
1292.604492	1463.853394
1291.537109	1339.047607
1290.468750	1560.229980
1289.399414	1185.712891
1288.331055	1247.834961
1287.261719	1008.661194
1286.192383	1225.471924
1285.123047	1153.295776
1284.052734	971.096252
1282.983398	1325.353027
1281.913086	1148.393921
1280.841797	1025.502075
1279.771484	1436.236206
1278.700195	1411.475586
1277.628906	1418.661377
1276.557617	1638.722534
1275.486328	1284.302612
1274.414063	1309.024414
1273.341797	1482.927612
1272.269531	1283.079956
1271.197266	1474.259644
1270.124023	1704.552612
1269.050781	1507.590088
1267.977539	1413.349609
1266.904297	1692.656128
1265.830078	1708.437988
1264.756836	1856.042969
1263.681641	1728.097290
1262.607422	1483.267700
1261.533203	1913.911865
1260.458008	1722.961914
1259.382813	1827.030640
1258.307617	1548.659668
1257.231445	1589.568848
1256.155273	1499.045898
1255.079102	2219.355469
1254.002930	1795.426147
1252.926758	1800.051514
1251.849609	1646.605835
1250.772461	1760.861084
1249.695313	1683.009399
1248.617188	1809.489746
1247.540039	1809.567139
1246.461914	1824.282837
1245.382813	1617.938232
1244.304688	1654.652100
1243.225586	1664.682373
1242.146484	1890.853271
1241.067383	1767.390137
1239.988281	1578.485107
1238.908203	1484.333374
1237.828125	1717.760742
1236.748047	1352.023926
1235.667969	1367.186157
1234.586914	1770.264893
1233.505859	1875.048950
1232.424805	1529.062500
1231.343750	1396.444946
1230.261719	1457.676880
1229.179688	1419.595703
1228.097656	1202.366455
1227.015625	1142.571777
1225.932617	1271.571289
1224.850586	1231.130981
1223.767578	1357.615356
1222.683594	961.638550
1221.600586	848.716858
1220.516602	764.837646
1219.432617	695.475403
1218.347656	785.596924
1217.263672	614.742188
1216.178711	856.943420
1215.093750	852.698669
1214.008789	841.177002
1212.922852	667.907471
1211.836914	757.700928
1210.750977	989.751770
1209.665039	869.490906
1208.579102	925.270935
1207.492188	920.699097
1206.405273	1106.496582
1205.318359	949.947937
1204.230469	516.330078
1203.142578	925.927063
1202.054688	757.285034
1200.966797	400.844879
1199.877930	747.395142
1198.790039	297.104919
1197.701172	330.571503
1196.611328	94.518799
1195.522461	77.344902
1194.432617	86.545242
1193.342773	-22.142204
1192.252930	97.454086
1191.162109	-129.111984
1190.072266	2.277365
1188.981445	-89.855705
1187.889648	-54.779224
1186.798828	-82.241989
1185.707031	-140.999588
1184.615234	-149.441986
1183.523438	158.698334
1182.430664	-157.048569
1181.337891	117.158195
1180.245117	338.383148
1179.152344	63.212349
1178.059570	473.435028
1176.965820	267.602448
1175.872070	380.325684
1174.778320	497.663666
1173.683594	456.798279
1172.588867	365.555939
1171.494141	377.134338
1170.399414	338.328918
1169.303711	220.469696
1168.208984	284.292633
1167.113281	130.361572
1166.016602	299.086975
1164.920898	-132.292419
1163.824219	193.843323
1162.727539	347.689270
1161.630859	157.396698
1160.533203	315.672028
1159.435547	220.675659
1158.337891	450.180115
1157.240234	533.873962
1156.141602	402.668427
1155.043945	519.433777
1153.944336	280.682373
1152.845703	306.527435
1151.747070	453.768860
1150.647461	317.213989
1149.547852	20.942816
1148.447266	-72.884026
1147.347656	307.078644
1146.247070	20.072496
1145.146484	113.893112
1144.044922	-75.680046
1142.944336	-86.874741
1141.842773	4.061548
1140.741211	85.288445
1139.638672	135.411255
1138.537109	-80.874619
1137.434570	247.008652
1136.332031	256.201904
1135.228516	607.298401
1134.125977	654.092529
1133.022461	828.924866
1131.917969	637.941895
1130.814453	788.655640
1129.709961	1185.910034
1128.605469	1302.903931
1127.500977	1500.329224
1126.396484	1261.217773
1125.291016	1391.873047
1124.185547	1332.709473
1123.080078	1273.421021
1121.973633	1067.125610
1120.868164	704.459229
1119.761719	1011.925964
1118.654297	1011.336914
1117.547852	788.124023
1116.440430	836.984192
1115.333008	854.921143
1114.225586	690.582520
1113.117188	731.895935
1112.008789	988.186096
1110.900391	944.038208
1109.791992	873.777832
1108.682617	838.838379
1107.573242	1243.113281
1106.463867	1054.336548
1105.354492	1266.871216
1104.244141	1231.325928
1103.133789	1249.942505
1102.023438	1195.279541
1100.913086	1138.156982
1099.801758	1326.179688
1098.690430	1179.199341
1097.579102	1430.522583
1096.467773	1431.807617
1095.355469	1390.555420
1094.243164	1318.581421
1093.130859	1303.045898
1092.017578	1416.888916
1090.905273	1161.011841
1089.791992	1159.298950
1088.677734	1178.644653
1087.564453	1103.794678
1086.450195	1106.476563
1085.335938	1508.762695
1084.221680	1304.288086
1083.106445	1165.608154
1081.991211	1172.572754
1080.875977	1066.688477
1079.760742	1371.756470
1078.644531	1007.411987
1077.528320	697.142151
1076.412109	1048.762207
1075.295898	977.796326
1074.178711	958.385254
1073.061523	758.323303
1071.944336	755.242126
1070.826172	1056.833252
1069.708984	1018.398010
1068.590820	879.152405
1067.471680	613.401978
1066.353516	942.612427
1065.234375	847.790710
1064.115234	1190.725830
1062.996094	857.071350
1061.875977	883.858337
1060.755859	791.284424
1059.635742	736.137695
1058.515625	879.733826
1057.394531	819.838501
1056.273438	484.151276
1055.152344	627.610901
1054.031250	665.855225
1052.909180	764.776978
1051.787109	882.318054
1050.665039	525.887939
1049.541992	487.021881
1048.418945	441.165741
1047.295898	339.340363
1046.172852	596.742432
1045.048828	676.801819
1043.925781	561.014404
1042.801758	601.439758
1041.676758	262.028534
1040.552734	220.999207
1039.427734	517.716187
1038.302734	388.193726
1037.176758	563.717285
1036.050781	550.666382
1034.924805	563.249390
1033.798828	399.057556
1032.672852	602.471191
1031.545898	394.238892
1030.418945	592.989929
1029.291992	617.380005
1028.164063	160.794571
1027.036133	-0.477127
1025.908203	82.261604
1024.780273	30.346106
1023.651367	41.195290
1022.522461	-328.536621
1021.393555	-173.596375
1020.264648	-232.082245
1019.134766	-193.055542
1018.004883	-3.235435
1016.875000	-103.206589
1015.744141	235.010910
1014.613281	65.687859
1013.482422	440.970001
1012.351563	572.977661
1011.219727	610.079712
1010.088867	668.118164
1008.956055	520.224915
1007.824219	701.114014
1006.691406	1129.567383
1005.558594	2080.661621
1004.425781	3086.934814
1003.292969	3482.536377
1002.159180	3302.554443
1001.025391	2487.326904
999.891602	1404.627930
998.756836	759.095032
997.622070	806.752930
996.487305	358.178467
995.352539	533.142029
994.216797	410.492310
993.081055	534.901794
991.945313	221.181641
990.808594	147.573486
989.672852	120.275696
988.536133	58.573689
987.398438	-2.939831
986.261719	90.100487
985.124023	-17.116861
983.986328	27.866243
982.847656	227.241364
981.709961	-84.250595
980.571289	37.181465
979.432617	138.031967
978.292969	50.416733
977.153320	517.198914
976.013672	321.860931
974.874023	437.088257
973.734375	529.476440
972.593750	213.091187
971.453125	406.935120
970.311523	281.704926
969.170898	393.195923
968.029297	224.823364
966.886719	332.085358
965.745117	267.449768
964.602539	560.840576
963.459961	423.219727
962.317383	597.647095
961.173828	265.685577
960.030273	477.153809
958.886719	365.726715
957.743164	266.018524
956.598633	326.856354
955.454102	12.448468
954.309570	449.098389
953.165039	245.080246
952.019531	450.860352
950.874023	441.778717
949.727539	604.415100
948.582031	518.021851
947.435547	173.634979
946.289063	71.835678
945.141602	518.565552
943.995117	561.065308
942.847656	551.255005
941.699219	699.186096
940.551758	488.959167
939.403320	701.174988
938.254883	642.055481
937.105469	507.929871
935.957031	757.150818
934.807617	577.919861
933.658203	592.715820
932.507813	345.706116
931.357422	600.187317
930.207031	264.920380
929.056641	419.564697
927.906250	437.775665
926.754883	233.176498
925.603516	88.048668
924.451172	138.841782
923.298828	176.184448
922.146484	81.856720
920.994141	437.869019
919.841797	5.339066
918.688477	123.070557
917.535156	0.179107
916.380859	-111.084167
915.227539	-85.860947
914.073242	-198.901260
912.918945	-75.666672
911.763672	-4.460333
910.608398	-205.281403
909.453125	-145.010818
908.297852	-36.957314
907.141602	180.050964
905.985352	-151.257599
904.829102	4.892044
903.672852	-262.410675
902.515625	-58.362717
901.358398	-89.681892
900.201172	-186.443054
899.042969	160.571198
897.884766	-121.351799
896.726563	-34.277309
895.568359	-182.247238
894.409180	-212.407104
893.250000	162.207275
892.090820	342.471802
890.930664	59.686489
889.771484	256.025391
888.611328	158.878723
887.450195	98.061966
886.289063	46.456116
885.128906	119.121323
883.966797	392.701569
882.805664	273.831207
881.643555	121.338982
880.481445	144.900009
879.319336	218.164963
878.156250	275.758759
876.993164	398.781769
875.830078	175.017334
874.666016	320.770233
873.502930	92.857147
872.338867	367.071075
871.173828	258.748199
870.009766	395.774902
868.844727	53.790253
867.679688	11.120121
866.513672	366.468018
865.348633	238.514435
864.182617	405.065002
863.015625	369.445801
861.849609	450.696320
860.682617	442.171234
859.515625	456.166443
858.347656	611.616150
857.180664	509.008423
856.012695	864.130005
854.843750	651.742371
853.675781	811.688782
852.506836	534.490540
851.337891	947.720398
850.167969	778.250305
848.999023	519.274719
847.829102	777.781982
846.658203	299.574463
845.488281	276.002869
844.317383	122.663017
843.146484	264.738831
841.975586	42.142082
840.803711	278.106018
839.631836	216.590012
838.459961	228.859375
837.287109	254.524338
836.114258	-50.502533
834.941406	238.749222
833.768555	271.025452
832.594727	401.500824
831.420898	502.861542
830.247070	519.335999
829.072266	515.688599
827.898438	549.903870
826.722656	401.214722
825.547852	219.089325
824.372070	538.507813
823.196289	298.383575
822.020508	419.220612
820.844727	3.142214
819.667969	168.393234
818.491211	291.188232
817.313477	-11.265040
816.136719	29.013611
814.958984	113.689308
813.781250	224.922470
812.602539	-90.922981
811.423828	-133.274231
810.245117	113.230850
809.066406	132.860703
807.886719	-160.852844
806.707031	-148.039413
805.527344	37.852863
804.346680	-247.081711
803.166992	-116.977310
801.985352	-401.975525
800.804688	38.441166
799.623047	-213.442413
798.441406	-179.299469
797.259766	-449.007111
796.078125	-290.979523
794.895508	-113.210358
793.712891	197.249084
792.529297	-21.885902
791.346680	17.993952
790.163086	206.035828
788.978516	110.568085
787.794922	167.663986
786.610352	386.075775
785.425781	177.404266
784.241211	99.132919
783.055664	177.701599
781.870117	421.832916
780.684570	323.229492
779.498047	542.616333
778.311523	200.804764
777.125000	406.562225
775.938477	320.697388
774.750977	166.312195
773.563477	144.228775
772.375977	150.680023
771.187500	304.736694
769.999023	218.249039
768.810547	-53.504707
767.622070	260.914001
766.432617	211.509583
765.243164	-20.843184
764.053711	118.939201
762.863281	243.101486
761.672852	644.407898
760.482422	477.624054
759.291992	631.992188
758.100586	761.962341
756.909180	572.871948
755.717773	889.403320
754.525391	344.033813
753.333008	429.480682
752.140625	411.502686
750.948242	426.358826
749.754883	377.411407
748.561523	385.454834
747.368164	612.871521
746.173828	550.418579
744.979492	531.767944
743.785156	605.146301
742.590820	424.024445
741.395508	315.243622
740.200195	241.496292
739.003906	145.789856
737.808594	113.579964
736.612305	254.341934
735.416016	401.538574
734.218750	176.433334
733.021484	303.758942
731.824219	345.627930
730.626953	267.106079
729.428711	155.769638
728.230469	365.887054
727.032227	357.256775
725.833984	656.777039
724.634766	632.739136
723.435547	420.820160
722.235352	499.475677
721.036133	401.218445
719.835938	512.582642
718.635742	488.585541
717.434570	449.341125
716.233398	335.962372
715.032227	589.070679
713.831055	634.947571
712.628906	170.722748
711.426758	101.245644
710.224609	439.319244
709.021484	71.471878
707.818359	117.669968
706.615234	78.995758
705.412109	57.828323
704.208008	152.106201
703.003906	281.238800
701.799805	138.481934
700.594727	224.254639
699.389648	94.829109
698.184570	219.915955
696.979492	132.071381
695.773438	-172.895126
694.567383	-77.880150
693.361328	-91.369003
692.154297	-82.999603
690.947266	-87.519028
689.740234	-276.368225
688.533203	-221.959122
687.325195	-84.986679
686.117188	-158.293121
684.909180	-103.474731
683.700195	-63.687881
682.491211	-101.776077
681.282227	-315.184204
680.072266	-186.047775
678.863281	122.956879
677.653320	-100.656784
676.442383	44.022636
675.232422	286.197540
674.021484	52.416054
672.810547	-68.591560
671.598633	-20.668024
670.386719	74.976128
669.174805	356.657043
667.962891	162.903168
666.750000	148.752838
665.537109	216.859741
664.324219	285.092163
663.110352	165.598129
661.897461	-301.255585
660.683594	-18.842764
659.468750	157.848724
658.254883	-105.499008
657.040039	276.257935
655.824219	-94.576057
654.609375	-165.505646
653.393555	106.366600
652.177734	29.113752
650.960938	-241.923035
649.745117	75.165054
648.528320	-12.671778
647.311523	48.074451
646.093750	143.222809
644.875977	261.960419
643.658203	498.906738
642.440430	419.503998
641.221680	503.464355
640.002930	301.336884
638.784180	112.046005
637.564453	277.213104
636.344727	167.111588
635.125000	-11.912985
633.905273	-12.907291
632.684570	110.307114
631.463867	-110.293343
630.243164	-97.287941
629.021484	37.571541
627.799805	129.002838
626.578125	151.256851
625.356445	151.500458
624.133789	290.456482
622.911133	632.257813
621.688477	525.434082
620.464844	548.545349
619.241211	138.258240
618.017578	-15.820644
616.793945	45.401035
615.569336	-31.377026
614.344727	-34.323616
613.120117	-200.983093
611.894531	-35.197941
610.668945	-14.039166
609.443359	302.834900
608.216797	73.159492
606.991211	-78.904770
605.764648	-68.075363
604.537109	-14.150043
