# Supplementary material for: Raman spectroscopy accurately differentiates mucosal healing from non-healing and biochemical changes following biological therapy in inflammatory bowel disease
Source: PLoS One. 2021 Jun 2;16(6):e0252210. doi: 10.1371/journal.pone.0252210 (PMC8172032; doi:10.1371/journal.pone.0252210)
Supplement: S8 Dataset — (ZIP) [file pone.0252210.s010.zip › Pre biologic CD/OC004-1 pre-treatment_BL sub CR removed_84__X_-20746.8__Y_2022.08__Z_-580.339__Time_952.txt]

1714.767578	294.519104
1713.791016	294.008362
1712.814453	154.046478
1711.837891	-83.416840
1710.860352	40.041229
1709.882813	-52.080498
1708.905273	-185.483810
1707.926758	28.251747
1706.949219	-131.566681
1705.970703	36.800953
1704.992188	-71.924965
1704.013672	-21.281723
1703.034180	-65.682610
1702.054688	-148.860199
1701.075195	-40.776478
1700.095703	47.140858
1699.116211	13.276624
1698.135742	-169.083008
1697.155273	-77.572685
1696.174805	47.126530
1695.194336	-46.134220
1694.212891	40.662876
1693.231445	-82.423424
1692.250000	-81.593330
1691.268555	133.785950
1690.287109	157.970230
1689.304688	145.759201
1688.322266	121.189377
1687.339844	372.223389
1686.356445	338.795898
1685.374023	335.630341
1684.390625	373.291840
1683.407227	299.906891
1682.423828	475.095490
1681.439453	427.320923
1680.455078	556.077454
1679.470703	472.620850
1678.486328	528.337280
1677.501953	672.564331
1676.516602	620.598083
1675.531250	819.333008
1674.545898	888.387024
1673.560547	817.197815
1672.574219	1150.617310
1671.588867	1163.046631
1670.602539	1266.386597
1669.615234	1043.610474
1668.628906	1222.458130
1667.641602	1513.270752
1666.654297	1350.677856
1665.666992	1345.241699
1664.679688	1539.287476
1663.691406	1627.655273
1662.703125	1727.081299
1661.714844	1940.934326
1660.726563	1627.719482
1659.738281	1874.208740
1658.749023	2060.083984
1657.759766	2005.270020
1656.770508	1927.056641
1655.781250	1822.799683
1654.791016	1628.970337
1653.800781	1583.793335
1652.810547	1499.309692
1651.820313	1592.435059
1650.829102	1471.640137
1649.838867	1158.217651
1648.847656	1305.192017
1647.856445	1021.625854
1646.864258	955.134644
1645.873047	690.832642
1644.880859	743.841370
1643.888672	762.761108
1642.895508	417.612518
1641.903320	397.494873
1640.910156	498.996399
1639.916992	218.139984
1638.923828	206.652496
1637.930664	234.925964
1636.936523	163.195313
1635.942383	83.773354
1634.948242	7.197222
1633.954102	165.308899
1632.958984	7.415929
1631.964844	57.793320
1630.969727	13.504510
1629.973633	-49.056652
1628.978516	-169.361618
1627.982422	-128.990204
1626.987305	-17.497047
1625.991211	-95.310783
1624.994141	-207.176559
1623.998047	-0.802468
1623.000977	45.237343
1622.003906	-63.703011
1621.006836	-62.182838
1620.008789	-29.077818
1619.011719	80.226151
1618.013672	11.003987
1617.015625	143.975357
1616.016602	106.349289
1615.018555	-7.314682
1614.019531	83.710403
1613.020508	221.925781
1612.021484	42.832905
1611.022461	70.927460
1610.022461	167.162491
1609.022461	95.657784
1608.022461	13.703337
1607.022461	256.557037
1606.021484	174.586395
1605.020508	273.280792
1604.019531	157.278336
1603.018555	98.873444
1602.017578	132.037460
1601.015625	73.602180
1600.013672	51.767532
1599.011719	-189.727264
1598.009766	-12.913440
1597.006836	-189.045883
1596.003906	-263.251251
1595.000977	-253.884689
1593.998047	-223.687973
1592.995117	-258.849060
1591.991211	-218.351181
1590.987305	-83.977524
1589.983398	-121.965584
1588.979492	-162.621124
1587.974609	-151.171494
1586.969727	-199.788879
1585.964844	-13.815907
1584.959961	96.394119
1583.955078	-134.939728
1582.949219	-24.935467
1581.943359	71.899612
1580.937500	-18.926151
1579.931641	77.666969
1578.924805	101.222023
1577.917969	49.180614
1576.911133	-10.753294
1575.904297	-3.127619
1574.897461	189.060577
1573.889648	50.783855
1572.881836	156.847977
1571.874023	163.970932
1570.866211	-21.342127
1569.857422	112.890945
1568.848633	176.804749
1567.839844	14.613625
1566.831055	-17.802984
1565.822266	92.450058
1564.812500	-38.856331
1563.802734	55.523701
1562.792969	27.795044
1561.783203	62.198780
1560.772461	-2.093082
1559.761719	187.592804
1558.750977	73.780914
1557.740234	-3.837268
1556.729492	58.356590
1555.717773	-40.227596
1554.706055	228.857895
1553.694336	49.729576
1552.682617	214.847794
1551.669922	201.161209
1550.657227	-40.378803
1549.644531	199.248795
1548.631836	120.481102
1547.619141	284.688873
1546.605469	228.913086
1545.591797	258.318939
1544.578125	75.650414
1543.564453	-161.344650
1542.549805	-227.894150
1541.535156	100.589722
1540.520508	33.720226
1539.505859	20.947582
1538.490234	-100.375450
1537.475586	100.773254
1536.459961	-23.386255
1535.444336	228.948792
1534.427734	187.038986
1533.412109	124.382324
1532.395508	53.866875
1531.378906	68.282448
1530.362305	10.401896
1529.344727	70.893539
1528.328125	193.033295
1527.310547	150.173874
1526.292969	313.140167
1525.274414	-5.422393
1524.256836	90.317070
1523.238281	252.757233
1522.219727	157.766586
1521.200195	170.676758
1520.181641	301.720154
1519.162109	175.504547
1518.142578	247.094391
1517.123047	202.889969
1516.103516	158.567963
1515.083008	78.162521
1514.062500	92.663574
1513.041992	-52.144676
1512.021484	-37.890121
1511.000977	-175.177185
1509.979492	49.202633
1508.958008	63.022259
1507.936523	-61.778687
1506.914063	-196.919724
1505.892578	-88.597099
1504.870117	-252.121185
1503.847656	-118.472198
1502.825195	-90.037552
1501.801758	-51.504002
1500.778320	-217.961700
1499.754883	-205.260864
1498.731445	-218.280975
1497.708008	-111.139793
1496.683594	-132.094818
1495.659180	-84.093903
1494.634766	45.609512
1493.610352	-67.754570
1492.585938	53.996021
1491.560547	106.569206
1490.535156	69.579262
1489.509766	6.950612
1488.483398	286.483734
1487.458008	290.018860
1486.431641	352.158234
1485.405273	74.690552
1484.377930	202.986313
1483.351563	277.563324
1482.324219	525.456787
1481.296875	474.765381
1480.269531	773.317932
1479.241211	605.135071
1478.213867	786.113464
1477.185547	661.139954
1476.157227	645.679138
1475.127930	889.925049
1474.099609	1085.612915
1473.070313	1120.729736
1472.041016	1361.928833
1471.011719	1470.614380
1469.981445	1596.976196
1468.952148	1522.265015
1467.921875	1724.711426
1466.891602	1998.196655
1465.860352	1935.921875
1464.830078	2275.191406
1463.798828	1986.598145
1462.767578	2147.735840
1461.735352	2326.509766
1460.704102	2335.020020
1459.671875	2670.972168
1458.639648	2636.126709
1457.607422	2593.630127
1456.575195	2576.473633
1455.541992	2843.372070
1454.508789	2686.568604
1453.475586	2808.704834
1452.442383	2727.938965
1451.408203	2773.879150
1450.375000	3113.717529
1449.340820	2855.462158
1448.305664	3093.720459
1447.271484	3124.200439
1446.236328	3053.349365
1445.202148	2934.416992
1444.166016	2954.671143
1443.130859	2888.876221
1442.095703	2721.899658
1441.059570	2686.472900
1440.023438	2638.398438
1438.986328	2661.097656
1437.950195	2362.790527
1436.913086	2372.874023
1435.875977	2233.880615
1434.838867	1781.726807
1433.801758	1897.961792
1432.763672	1637.929565
1431.725586	1463.829956
1430.687500	1304.945190
1429.649414	959.411194
1428.611328	1017.651611
1427.572266	896.786133
1426.533203	811.281128
1425.494141	637.582825
1424.454102	411.024750
1423.415039	484.463257
1422.375000	499.923798
1421.334961	437.307190
1420.293945	432.643250
1419.253906	485.922943
1418.212891	466.187469
1417.171875	443.965424
1416.130859	217.967682
1415.088867	82.642143
1414.046875	168.733109
1413.004883	262.360596
1411.962891	172.457062
1410.920898	29.842667
1409.877930	314.512360
1408.834961	171.988510
1407.791992	258.145935
1406.749023	196.138733
1405.706055	196.970596
1404.662109	132.567261
1403.618164	-34.661461
1402.574219	64.204086
1401.529297	140.486252
1400.484375	36.204018
1399.440430	9.766764
1398.394531	63.595497
1397.349609	177.626938
1396.303711	128.767120
1395.258789	37.408943
1394.212891	-56.365559
1393.166016	-157.563446
1392.120117	-35.801037
1391.073242	136.028442
1390.026367	235.272324
1388.979492	151.883209
1387.931641	-21.471193
1386.884766	65.449409
1385.836914	107.384247
1384.789063	16.873539
1383.740234	-61.035912
1382.692383	-143.820297
1381.643555	0.856821
1380.594727	-91.747940
1379.544922	-191.734985
1378.496094	-106.818565
1377.446289	-226.561066
1376.396484	-218.882095
1375.346680	-116.301910
1374.296875	-185.808640
1373.246094	-185.372421
1372.195313	-95.075378
1371.144531	55.108978
1370.092773	98.131599
1369.041992	-60.610260
1367.990234	0.049907
1366.938477	-13.948126
1365.886719	-147.380737
1364.833984	140.116470
1363.781250	81.575676
1362.728516	107.779022
1361.675781	-89.869308
1360.623047	-6.219068
1359.569336	201.846466
1358.515625	-127.186066
1357.461914	150.636246
1356.408203	147.575836
1355.353516	244.014404
1354.298828	400.147034
1353.244141	208.568146
1352.189453	506.412140
1351.133789	307.653809
1350.078125	369.735748
1349.022461	595.702454
1347.966797	476.785889
1346.911133	774.795105
1345.854492	790.038330
1344.797852	693.803223
1343.741211	798.532471
1342.683594	1198.272949
1341.626953	827.290649
1340.569336	1110.638794
1339.511719	1148.759521
1338.453125	961.614929
1337.395508	1034.645996
1336.336914	1105.277710
1335.278320	1153.722168
1334.218750	816.265015
1333.160156	1013.410767
1332.100586	691.204163
1331.041016	851.428223
1329.981445	843.594604
1328.920898	699.936707
1327.861328	939.482056
1326.800781	978.921021
1325.740234	1062.921631
1324.678711	1102.545532
1323.618164	1124.994263
1322.556641	925.388489
1321.495117	938.222839
1320.432617	1232.439331
1319.371094	1065.361328
1318.308594	1150.025513
1317.246094	1192.851563
1316.182617	1245.631592
1315.120117	1111.197632
1314.056641	1063.176025
1312.993164	1325.702881
1311.929688	1410.891724
1310.865234	1104.615234
1309.801758	1256.517822
1308.737305	1364.158325
1307.671875	1233.153564
1306.607422	1326.217773
1305.541992	1062.673828
1304.476563	1214.977173
1303.411133	1431.255005
1302.345703	1310.772217
1301.279297	1291.214478
1300.212891	1139.088257
1299.146484	1129.621338
1298.080078	1306.929199
1297.012695	1150.309937
1295.945313	1126.437622
1294.877930	1438.943115
1293.810547	1012.784546
1292.743164	1080.048950
1291.674805	821.154053
1290.606445	846.945007
1289.537109	671.777222
1288.468750	844.868652
1287.399414	841.529846
1286.330078	808.889526
1285.260742	891.495605
1284.191406	996.204285
1283.121094	765.506226
1282.050781	725.951660
1280.980469	755.038513
1279.909180	713.240906
1278.838867	693.573792
1277.767578	872.121521
1276.696289	845.270752
1275.624023	767.176575
1274.552734	769.866882
1273.480469	821.515503
1272.408203	931.863037
1271.335938	971.407288
1270.262695	825.413025
1269.189453	1028.712402
1268.116211	1046.480835
1267.042969	886.160217
1265.968750	1138.346680
1264.894531	1114.836792
1263.820313	1127.995361
1262.746094	1321.661743
1261.671875	1032.618652
1260.596680	1014.312866
1259.521484	952.222412
1258.446289	1109.487183
1257.370117	879.469482
1256.293945	988.105774
1255.218750	967.720276
1254.141602	891.420105
1253.065430	868.750244
1251.988281	1208.670044
1250.911133	1025.508301
1249.833984	791.411011
1248.756836	1106.970093
1247.678711	1176.922119
1246.600586	960.110352
1245.522461	1001.002808
1244.444336	854.868225
1243.365234	946.859375
1242.286133	730.470520
1241.207031	759.412964
1240.127930	550.521729
1239.047852	703.324707
1237.967773	800.295532
1236.887695	598.918823
1235.807617	615.911560
1234.726563	569.892334
1233.645508	792.976440
1232.564453	902.090698
1231.483398	533.881836
1230.401367	824.727295
1229.319336	861.179749
1228.237305	824.999023
1227.155273	704.128723
1226.072266	668.034241
1224.990234	457.757874
1223.907227	513.686401
1222.823242	276.958740
1221.740234	323.251801
1220.656250	333.269836
1219.572266	384.377777
1218.488281	481.378510
1217.403320	220.791290
1216.318359	305.712463
1215.233398	327.809174
1214.148438	234.009369
1213.063477	533.682312
1211.977539	584.657898
1210.891602	522.209167
1209.805664	426.008240
1208.718750	443.182739
1207.631836	390.415955
1206.544922	397.919067
1205.458008	554.819275
1204.371094	436.957550
1203.283203	490.158875
1202.195313	198.920074
1201.107422	150.975800
1200.018555	52.476105
1198.929688	76.735313
1197.840820	79.299637
1196.751953	141.973083
1195.663086	-185.042831
1194.573242	24.274874
1193.483398	-16.556128
1192.393555	-268.915375
1191.302734	74.735741
1190.211914	33.804626
1189.121094	-7.151670
1188.030273	-148.989166
1186.939453	-271.601959
1185.847656	-77.369560
1184.755859	-329.624512
1183.664063	-87.579193
1182.571289	115.926811
1181.479492	9.930567
1180.386719	4.626460
1179.292969	20.842062
1178.200195	-82.832512
1177.106445	29.120150
1176.012695	76.285011
1174.918945	82.653923
1173.824219	108.112663
1172.730469	210.098663
1171.635742	106.149414
1170.540039	243.849442
1169.445313	113.491096
1168.349609	138.581284
1167.253906	-85.089310
1166.158203	236.327774
1165.061523	-75.841545
1163.965820	11.108882
1162.869141	-9.560608
1161.771484	256.316742
1160.674805	362.009033
1159.577148	255.096619
1158.479492	241.240997
1157.381836	196.288864
1156.283203	428.023865
1155.184570	449.671173
1154.085938	165.986832
1152.987305	280.500275
1151.887695	199.418777
1150.789063	213.613510
1149.689453	137.176498
1148.588867	41.630257
1147.489258	93.691238
1146.388672	52.782162
1145.288086	28.465113
1144.186523	-133.963135
1143.085938	43.833736
1141.984375	-116.327507
1140.882813	37.417400
1139.781250	5.541653
1138.678711	-66.827171
1137.576172	129.301514
1136.473633	99.520119
1135.371094	-13.485137
1134.267578	272.462921
1133.164063	382.477417
1132.060547	319.050293
1130.957031	647.164795
1129.852539	697.408020
1128.748047	664.502991
1127.643555	622.029602
1126.538086	977.841492
1125.433594	845.037903
1124.328125	1008.463745
1123.221680	839.968445
1122.116211	846.768982
1121.009766	687.669922
1119.903320	594.849182
1118.796875	572.999329
1117.690430	364.076660
1116.583008	346.825928
1115.475586	575.533997
1114.368164	548.589844
1113.259766	661.079956
1112.151367	489.717224
1111.042969	330.156403
1109.934570	579.397949
1108.825195	686.670715
1107.716797	529.255737
1106.606445	726.037659
1105.497070	568.495239
1104.387695	840.534241
1103.277344	704.088318
1102.166992	867.254272
1101.055664	909.950134
1099.945313	905.376221
1098.833984	820.547485
1097.721680	759.235962
1096.610352	975.959045
1095.498047	940.383667
1094.385742	1062.565308
1093.273438	807.797119
1092.161133	896.821106
1091.047852	896.264954
1089.934570	843.852722
1088.821289	770.207458
1087.707031	708.271118
1086.593750	879.123230
1085.479492	819.386719
1084.364258	726.684692
1083.250000	793.770935
1082.134766	653.976135
1081.019531	789.020203
1079.903320	754.826233
1078.788086	737.021729
1077.671875	759.058105
1076.555664	853.772766
1075.439453	601.107605
1074.322266	749.634216
1073.205078	668.185364
1072.087891	861.056458
1070.969727	720.884460
1069.852539	400.259705
1068.734375	548.356689
1067.615234	621.358704
1066.497070	652.122925
1065.377930	443.974121
1064.258789	732.170532
1063.139648	603.578125
1062.019531	503.071014
1060.900391	636.513794
1059.779297	652.894287
1058.659180	531.271362
1057.538086	526.548584
1056.417969	400.260834
1055.295898	722.630920
1054.174805	400.040558
1053.052734	346.158722
1051.930664	430.044006
1050.808594	306.086151
1049.686523	242.845764
1048.563477	333.612915
1047.440430	195.688553
1046.317383	295.713409
1045.193359	356.026459
1044.069336	511.879822
1042.945313	609.379211
1041.821289	326.992615
1040.696289	296.328491
1039.572266	272.667572
1038.447266	330.507904
1037.321289	369.686676
1036.195313	243.590988
1035.070313	199.010254
1033.943359	405.697449
1032.817383	486.703857
1031.690430	632.784607
1030.563477	353.360901
1029.436523	576.133301
1028.308594	327.083618
1027.181641	161.811722
1026.052734	70.948929
1024.924805	-133.627548
1023.796875	-66.453445
1022.667969	-168.729492
1021.538086	-301.102722
1020.409180	-266.333740
1019.279297	-298.818390
1018.149414	-236.175583
1017.019531	-252.346390
1015.889648	-29.730818
1014.758789	7.433563
1013.627930	125.714188
1012.497070	105.015709
1011.365234	366.883911
1010.233398	248.999344
1009.101563	371.944397
1007.969727	279.682251
1006.836914	522.978638
1005.704102	1184.876221
1004.571289	2036.150635
1003.438477	2602.730957
1002.304688	2313.900635
1001.170898	1646.300537
1000.037109	1073.807129
998.902344	372.305450
997.767578	119.197136
996.632813	-36.747166
995.498047	199.848740
994.362305	106.426941
993.226563	220.771423
992.090820	49.143055
990.955078	119.815399
989.818359	-7.725231
988.681641	79.246140
987.544922	173.189529
986.407227	-71.480820
985.269531	-83.300987
984.131836	-48.955559
982.994141	40.733162
981.855469	54.528339
980.716797	-104.158340
979.578125	169.854645
978.439453	-57.558830
977.299805	-82.397018
976.160156	-33.537811
975.020508	79.774414
973.879883	-94.086288
972.739258	171.054504
971.598633	-23.168762
970.458008	134.158585
969.316406	-0.024644
968.175781	127.644020
967.033203	133.759430
965.891602	-144.463684
964.749023	123.452721
963.606445	65.763954
962.463867	19.703770
961.320313	28.808226
960.177734	129.711304
959.033203	164.266953
957.889648	118.789612
956.745117	100.953125
955.600586	202.314377
954.456055	74.900780
953.311523	16.340279
952.166016	51.750668
951.020508	-33.924160
949.875000	45.228767
948.728516	186.219101
947.582031	174.165009
946.435547	0.036931
945.289063	91.143166
944.141602	29.337444
942.994141	228.024323
941.846680	200.772690
940.698242	61.857441
939.550781	281.405060
938.402344	316.227631
937.252930	143.649124
936.104492	224.410278
934.955078	-18.413483
933.805664	286.018402
932.655273	291.978485
931.504883	95.352829
930.354492	-9.920079
929.204102	71.727081
928.052734	126.181458
926.902344	19.184111
925.750977	-71.674110
924.598633	-139.579590
923.446289	11.036949
922.294922	-302.097595
921.141602	-137.551285
919.989258	88.437332
918.835938	-178.568909
917.682617	18.112570
916.529297	-5.431992
915.375000	-178.658310
914.220703	-213.177368
913.066406	-29.657007
911.911133	-120.602516
910.756836	-281.670990
909.601563	-129.546921
908.445313	-163.256378
907.290039	-221.734741
906.133789	-166.719604
904.977539	-68.532448
903.820313	-42.723972
902.664063	-62.075523
901.506836	-56.362980
900.348633	-154.627487
899.191406	0.752005
898.033203	-183.167786
896.875000	-2.686133
895.716797	-52.814526
894.557617	-3.299451
893.398438	166.127640
892.239258	87.029335
891.079102	-84.525261
889.919922	-27.738646
888.759766	51.735363
887.598633	-87.689949
886.438477	165.811401
885.277344	-2.662930
884.115234	-1.727182
882.954102	141.420441
881.791992	86.181732
880.629883	348.963135
879.467773	109.104050
878.304688	173.682877
877.141602	139.212097
875.978516	345.861969
874.815430	250.774475
873.651367	189.606262
872.487305	328.879089
871.323242	126.149750
870.158203	229.569214
868.993164	306.038696
867.828125	159.945984
866.663086	5.012783
865.497070	160.400909
864.331055	113.561913
863.165039	257.770142
861.998047	397.497101
860.832031	350.849335
859.664063	376.139984
858.497070	293.745056
857.329102	274.282440
856.161133	609.324219
854.993164	740.169922
853.825195	516.732361
852.656250	463.822906
851.487305	581.310242
850.317383	597.960876
849.148438	303.260223
847.978516	454.413574
846.808594	377.143860
845.637695	407.394348
844.466797	131.050079
843.295898	80.840019
842.125000	75.409264
840.953125	154.984329
839.781250	223.352402
838.609375	141.928070
837.437500	73.954994
836.264648	75.283714
835.091797	170.426025
833.917969	209.693375
832.745117	418.607910
831.571289	223.397522
830.397461	418.797699
829.222656	192.414749
828.047852	378.770355
826.873047	123.462753
825.698242	117.951477
824.522461	353.145599
823.346680	115.759270
822.170898	194.810760
820.995117	-71.464912
819.818359	136.668411
818.641602	53.002285
817.463867	245.331421
816.287109	70.332359
815.109375	-44.566414
813.931641	-128.335693
812.752930	14.695114
811.574219	115.348358
810.395508	-6.382784
809.216797	-119.242393
808.037109	-125.482803
806.857422	-136.243149
805.677734	-153.741959
804.498047	-142.459442
803.317383	-62.459549
802.136719	-95.755898
800.955078	-231.173218
799.774414	-213.591995
798.592773	-178.372055
797.411133	-174.306717
796.228516	-407.489349
795.045898	-427.949280
793.863281	-195.963043
792.680664	-123.660545
791.497070	-182.139130
790.313477	142.269760
789.129883	30.410089
787.946289	53.457901
786.761719	63.108765
785.577148	15.131584
784.391602	124.047096
783.207031	-41.329113
782.021484	146.862335
780.835938	169.122574
779.649414	47.662697
778.462891	74.101433
777.276367	47.405701
776.089844	38.252502
774.902344	-118.888298
773.714844	-11.317060
772.527344	-58.341843
771.338867	22.436909
770.151367	1.619517
768.962891	245.198868
767.773438	60.996899
766.584961	246.895218
765.395508	144.014282
764.205078	256.871735
763.015625	484.027863
761.825195	479.822571
760.634766	334.643524
759.443359	248.809189
758.252930	418.039490
757.061523	499.098724
755.869141	399.708435
754.677734	480.478149
753.485352	213.871155
752.292969	87.876251
751.100586	87.019485
749.907227	292.469116
748.713867	264.979279
747.520508	318.598877
746.326172	187.745193
745.131836	190.670135
743.937500	235.157288
742.743164	55.838017
741.547852	510.097565
740.352539	220.995224
739.156250	140.107712
737.960938	133.647491
736.764648	-122.600922
735.568359	-107.284470
734.371094	-63.603664
733.174805	67.522171
731.977539	325.422302
730.779297	90.880302
729.582031	328.814484
728.383789	280.104797
727.185547	163.578094
725.986328	204.411057
724.787109	511.756042
723.587891	528.339783
722.388672	579.810791
721.188477	412.845032
719.988281	433.661682
718.788086	334.386108
717.587891	444.602722
716.386719	580.916199
715.185547	392.157410
713.983398	469.494507
712.782227	426.875092
711.580078	194.641815
710.377930	208.738998
709.174805	309.965729
707.971680	304.422607
706.768555	174.770462
705.565430	149.683716
704.361328	174.681107
703.157227	164.869064
701.953125	335.648499
700.748047	51.810520
699.543945	63.861095
698.338867	202.029404
697.132813	22.852873
695.926758	167.569244
694.720703	49.404156
693.514648	122.473709
692.308594	132.594086
691.101563	-56.951881
689.894531	37.973080
688.686523	-112.276169
687.478516	-182.119415
686.270508	-37.140770
685.062500	-141.515350
683.854492	-124.364792
682.645508	-226.346741
681.436523	-98.515251
680.226563	-115.803772
679.016602	-137.331528
677.806641	40.445427
676.596680	94.832397
675.386719	-127.753342
674.175781	-153.240723
672.963867	-92.096832
671.752930	170.243958
670.541016	248.751968
669.329102	217.053314
668.117188	62.256050
666.904297	52.382061
665.691406	-104.312416
664.478516	82.541748
663.265625	206.755478
662.051758	-44.655334
660.837891	-179.346252
659.623047	-11.834867
658.409180	-38.518063
657.194336	18.962706
655.979492	-76.655647
654.763672	-27.774437
653.547852	-112.537338
652.332031	3.128558
651.116211	-247.506470
649.899414	-129.755508
648.682617	-37.942596
647.465820	146.339294
646.249023	246.521591
645.031250	133.537903
643.813477	280.804260
642.594727	236.451996
641.376953	282.283600
640.158203	194.634048
638.939453	334.658020
637.719727	89.758621
636.500000	130.456238
635.280273	108.575470
634.060547	-51.026390
632.839844	-71.340683
631.619141	152.677200
630.398438	303.236359
629.176758	-25.125277
627.955078	135.229477
626.733398	48.398067
625.511719	29.663706
624.289063	181.818161
623.066406	328.982910
621.843750	211.881577
620.620117	201.196732
619.397461	95.517464
618.172852	61.835388
616.949219	76.518013
615.724609	94.519707
614.500000	-181.601166
613.275391	78.223694
612.050781	-16.057119
610.825195	-40.951271
609.599609	-26.492348
608.373047	67.810249
607.146484	-144.880600
605.919922	16.973446
604.693359	-121.809967
