# Supplementary material for: Raman spectroscopy accurately differentiates mucosal healing from non-healing and biochemical changes following biological therapy in inflammatory bowel disease
Source: PLoS One. 2021 Jun 2;16(6):e0252210. doi: 10.1371/journal.pone.0252210 (PMC8172032; doi:10.1371/journal.pone.0252210)
Supplement: S8 Dataset — (ZIP) [file pone.0252210.s010.zip › Pre biologic CD/OC016-1 pre-treatment_base sub CR removed_67__X_-16184.4__Y_5303.85__Z_-2779.94__Time_773.txt]

1714.780273	19.666182
1713.803711	58.016060
1712.827148	44.670441
1711.849609	-19.537451
1710.873047	-54.069744
1709.895508	-53.626614
1708.917969	-178.974594
1707.939453	-73.712585
1706.961914	53.144791
1705.983398	8.729230
1705.004883	-115.772682
1704.025391	8.916978
1703.046875	5.361465
1702.067383	2.030313
1701.087891	-30.462481
1700.108398	84.417244
1699.127930	132.657898
1698.148438	127.730858
1697.167969	173.857971
1696.187500	295.085205
1695.206055	61.269314
1694.225586	316.641724
1693.244141	278.498291
1692.262695	208.676453
1691.281250	299.363495
1690.298828	411.683838
1689.317383	470.979584
1688.334961	535.922607
1687.352539	505.209839
1686.369141	570.832886
1685.386719	711.450623
1684.403320	623.201782
1683.419922	788.463013
1682.435547	842.150391
1681.452148	906.873901
1680.467773	926.682190
1679.483398	920.258240
1678.499023	943.504395
1677.514648	943.192871
1676.529297	1068.278320
1675.543945	1217.641113
1674.558594	1162.616333
1673.573242	1243.580811
1672.586914	1388.675171
1671.600586	1472.996216
1670.614258	1496.584351
1669.627930	1539.152466
1668.641602	1563.514526
1667.654297	1654.614502
1666.666992	1658.489502
1665.679688	1734.400024
1664.692383	1831.892822
1663.704102	1927.070068
1662.715820	1789.253052
1661.727539	1789.738281
1660.739258	1912.528931
1659.750977	2123.092285
1658.761719	2172.326904
1657.772461	2015.319702
1656.783203	2065.307617
1655.793945	2030.922241
1654.803711	1774.569946
1653.813477	1775.388916
1652.823242	1742.172607
1651.833008	1600.874634
1650.841797	1258.995972
1649.851563	1290.426025
1648.860352	1192.651367
1647.869141	1208.900269
1646.876953	1066.935913
1645.885742	788.003601
1644.893555	1027.165161
1643.901367	830.859558
1642.908203	611.192505
1641.916016	523.903015
1640.922852	495.006226
1639.929688	577.225159
1638.936523	380.118256
1637.943359	396.985138
1636.949219	385.125183
1635.955078	305.017273
1634.960938	243.664459
1633.966797	156.259201
1632.971680	77.055290
1631.977539	-22.924883
1630.982422	132.785461
1629.986328	117.566315
1628.991211	-144.795914
1627.995117	-9.494720
1627.000000	-113.415100
1626.003906	-69.784370
1625.006836	-18.068445
1624.010742	-13.486691
1623.013672	-21.844799
1622.016602	88.248741
1621.019531	264.165222
1620.021484	198.542236
1619.024414	288.062775
1618.026367	235.944000
1617.028320	115.767357
1616.029297	90.282494
1615.031250	57.091454
1614.032227	63.413681
1613.033203	4.311971
1612.034180	79.097099
1611.035156	7.179005
1610.035156	53.360447
1609.035156	7.930300
1608.035156	67.423561
1607.035156	79.853775
1606.034180	53.103817
1605.033203	91.913391
1604.032227	75.828842
1603.031250	51.984943
1602.030273	-120.901955
1601.028320	-100.069000
1600.026367	-139.328003
1599.024414	-199.425400
1598.022461	-256.826782
1597.019531	-167.792343
1596.016602	-65.686699
1595.013672	-337.155518
1594.010742	-161.853607
1593.007813	-305.169708
1592.003906	-276.092072
1591.000000	-147.825150
1589.996094	-202.268158
1588.992188	-144.494141
1587.987305	-128.473068
1586.983398	-31.621527
1585.978516	59.969982
1584.972656	39.424446
1583.967773	70.990089
1582.961914	131.185883
1581.956055	63.682484
1580.950195	201.929840
1579.944336	194.262741
1578.937500	124.082199
1577.931641	243.886703
1576.924805	66.940857
1575.916992	236.041504
1574.910156	425.816559
1573.902344	155.156967
1572.894531	251.143585
1571.886719	128.668411
1570.878906	73.742195
1569.870117	83.722084
1568.862305	135.176239
1567.853516	30.695425
1566.843750	141.691803
1565.834961	216.200089
1564.825195	233.481659
1563.815430	120.909225
1562.805664	83.519081
1561.795898	59.007725
1560.785156	226.300522
1559.775391	84.874786
1558.764648	117.069756
1557.752930	112.851440
1556.742188	134.422195
1555.730469	148.089066
1554.718750	65.795799
1553.707031	120.643845
1552.695313	152.036499
1551.682617	105.634605
1550.670898	-2.990812
1549.658203	113.372513
1548.644531	38.138039
1547.631836	97.263603
1546.618164	112.265083
1545.604492	101.262436
1544.590820	4.830505
1543.577148	58.148220
1542.562500	-28.206656
1541.547852	45.446793
1540.533203	108.583138
1539.518555	-29.830769
1538.503906	-93.495483
1537.488281	-20.529907
1536.472656	10.961900
1535.457031	-40.263844
1534.441406	21.835291
1533.424805	70.848099
1532.408203	-50.457455
1531.391602	49.757183
1530.375000	126.569420
1529.358398	-5.481828
1528.340820	101.871971
1527.323242	0.437064
1526.305664	6.998680
1525.287109	54.563366
1524.269531	168.843460
1523.250977	53.923183
1522.232422	41.766220
1521.213867	127.163521
1520.194336	16.942949
1519.175781	37.697266
1518.156250	73.685165
1517.136719	60.663506
1516.116211	34.624786
1515.096680	8.428016
1514.076172	-87.265839
1513.055664	68.498276
1512.034180	-173.820755
1511.013672	61.101547
1509.992188	44.317165
1508.970703	-236.832687
1507.949219	-141.049362
1506.927734	5.802277
1505.905273	-201.334579
1504.882813	-26.684256
1503.860352	-239.185654
1502.837891	-187.900650
1501.815430	-236.689941
1500.791992	-242.097626
1499.768555	-147.821564
1498.745117	-120.296486
1497.720703	-105.746483
1496.697266	-86.237900
1495.672852	-51.554821
1494.648438	21.316853
1493.623047	47.971981
1492.598633	105.144897
1491.573242	131.464142
1490.547852	249.609131
1489.522461	211.719818
1488.497070	250.323410
1487.470703	301.523956
1486.444336	424.043610
1485.417969	405.982483
1484.391602	451.587616
1483.364258	491.922760
1482.336914	572.918213
1481.309570	521.128418
1480.282227	701.256592
1479.254883	748.618835
1478.226563	762.690186
1477.198242	715.473938
1476.169922	731.843994
1475.141602	842.325562
1474.112305	1018.839111
1473.083008	1179.884277
1472.053711	1358.563477
1471.024414	1351.279053
1469.995117	1407.495361
1468.964844	1552.601685
1467.934570	1667.021240
1466.904297	1748.234375
1465.874023	1798.806396
1464.842773	1849.247681
1463.811523	2105.397461
1462.780273	2417.236084
1461.749023	2391.034912
1460.717773	2308.889404
1459.685547	2470.415527
1458.653320	2446.490723
1457.621094	2666.125244
1456.587891	2537.971924
1455.555664	2567.086670
1454.522461	2613.858887
1453.489258	2566.723145
1452.455078	2833.880615
1451.421875	2735.896240
1450.387695	2898.884277
1449.353516	3145.347900
1448.319336	3105.429688
1447.285156	3030.023193
1446.250000	3055.859131
1445.214844	2853.820557
1444.179688	2712.560791
1443.144531	2766.147705
1442.108398	2581.869385
1441.072266	2569.616455
1440.036133	2463.776367
1439.000000	2368.063232
1437.963867	2211.703125
1436.926758	2073.061768
1435.889648	1871.296143
1434.852539	1884.299438
1433.814453	1566.445557
1432.777344	1374.968140
1431.739258	1367.821289
1430.701172	1133.532837
1429.663086	889.247253
1428.624023	816.591553
1427.584961	733.879333
1426.545898	678.942993
1425.506836	631.599243
1424.467773	659.899109
1423.427734	451.309540
1422.387695	469.572235
1421.347656	570.966797
1420.307617	526.273193
1419.266602	456.431061
1418.226563	399.242096
1417.184570	352.148193
1416.143555	295.051575
1415.102539	243.044174
1414.060547	170.961151
1413.018555	171.870026
1411.976563	64.716194
1410.934570	291.946045
1409.891602	106.987648
1408.848633	80.439011
1407.805664	64.000351
1406.762695	100.360138
1405.718750	61.424587
1404.674805	57.707439
1403.630859	84.169548
1402.586914	63.009056
1401.542969	164.846436
1400.498047	-36.785442
1399.453125	-20.101303
1398.408203	46.789265
1397.363281	-14.106665
1396.317383	-27.297031
1395.271484	67.330666
1394.225586	-43.401646
1393.179688	-23.777039
1392.132813	-64.177757
1391.086914	13.191772
1390.040039	8.016216
1388.992188	-62.133358
1387.945313	103.008209
1386.897461	-14.463804
1385.849609	23.249548
1384.801758	-108.957825
1383.753906	-101.034340
1382.705078	1.940555
1381.657227	-177.338181
1380.608398	-119.141998
1379.558594	-88.342972
1378.509766	-7.500774
1377.459961	-58.894630
1376.410156	-65.229248
1375.360352	13.391398
1374.309570	92.085701
1373.259766	-3.717072
1372.208984	32.793159
1371.158203	-40.285831
1370.106445	-95.772339
1369.055664	-106.246498
1368.003906	-34.381317
1366.952148	-12.239312
1365.900391	107.146477
1364.847656	69.740379
1363.794922	104.671303
1362.742188	55.099449
1361.689453	0.704993
1360.636719	26.073353
1359.583008	76.430038
1358.529297	303.450958
1357.475586	125.276619
1356.420898	193.379349
1355.367188	221.837845
1354.312500	392.031647
1353.257813	162.375122
1352.203125	293.053406
1351.147461	381.600861
1350.091797	509.969391
1349.036133	405.135040
1347.980469	623.053894
1346.923828	587.981262
1345.868164	726.687012
1344.811523	959.699158
1343.754883	979.549622
1342.697266	949.960022
1341.640625	1069.216431
1340.583008	990.361084
1339.524414	995.897888
1338.466797	1078.353149
1337.409180	1111.400757
1336.350586	1095.068115
1335.291992	1064.040039
1334.232422	1008.424927
1333.173828	943.089600
1332.114258	1021.371948
1331.054688	976.132324
1329.995117	1025.000854
1328.934570	900.976685
1327.875000	997.082642
1326.814453	1024.113892
1325.753906	996.938293
1324.692383	1130.432861
1323.630859	1083.781250
1322.570313	945.966125
1321.507813	1158.787231
1320.446289	1107.656616
1319.383789	1113.425659
1318.322266	1279.643799
1317.259766	1071.137817
1316.196289	1094.590698
1315.133789	1059.023438
1314.070313	1255.237305
1313.006836	1182.973999
1311.943359	1197.087280
1310.878906	1115.292114
1309.814453	1129.686646
1308.750977	1060.522827
1307.685547	1070.270508
1306.621094	1161.341431
1305.555664	1247.585205
1304.490234	1156.853516
1303.424805	1108.090942
1302.359375	1263.512573
1301.292969	956.948181
1300.226563	1117.504761
1299.160156	1147.917358
1298.093750	1203.001953
1297.026367	1324.486694
1295.958984	1183.354370
1294.891602	919.680542
1293.824219	928.629456
1292.756836	1008.842163
1291.688477	838.944153
1290.620117	970.873962
1289.551758	842.968994
1288.482422	823.089722
1287.413086	906.260803
1286.343750	668.529968
1285.274414	783.761658
1284.205078	884.355164
1283.134766	735.254822
1282.064453	762.582825
1280.994141	657.834961
1279.923828	714.732544
1278.852539	854.884888
1277.781250	902.127441
1276.709961	841.848083
1275.637695	835.476501
1274.566406	919.635010
1273.494141	972.079468
1272.421875	973.280701
1271.349609	967.238708
1270.276367	1098.045532
1269.203125	1033.547729
1268.129883	1149.797852
1267.056641	1046.425293
1265.982422	1343.338379
1264.909180	1005.928833
1263.834961	1112.628906
1262.759766	1160.833374
1261.685547	1055.495605
1260.610352	1096.512451
1259.535156	1181.437256
1258.459961	1263.949951
1257.383789	1236.882080
1256.308594	980.971985
1255.232422	1234.075317
1254.155273	1158.518433
1253.079102	1182.818359
1252.001953	1231.490967
1250.924805	1151.265381
1249.847656	1146.511353
1248.770508	1110.192505
1247.692383	1107.966309
1246.614258	1220.005371
1245.536133	957.838806
1244.458008	1159.814331
1243.378906	1101.860229
1242.299805	1034.247803
1241.220703	981.258362
1240.141602	1185.593506
1239.061523	1273.387573
1237.981445	1028.792358
1236.901367	883.769470
1235.821289	969.201050
1234.740234	897.023071
1233.659180	958.203735
1232.578125	934.547913
1231.497070	816.418152
1230.415039	771.019043
1229.333984	747.434204
1228.251953	752.918884
1227.168945	726.934631
1226.086914	768.717529
1225.003906	745.149719
1223.920898	731.260437
1222.837891	574.671509
1221.753906	418.143188
1220.669922	467.155029
1219.585938	351.775665
1218.501953	374.163574
1217.416992	384.444244
1216.333008	365.708466
1215.248047	426.647308
1214.162109	340.265381
1213.077148	434.916931
1211.991211	483.647369
1210.905273	607.114197
1209.819336	506.163025
1208.732422	721.138428
1207.646484	878.109375
1206.559570	675.806580
1205.471680	613.330872
1204.384766	437.589478
1203.296875	281.152710
1202.208984	245.153137
1201.121094	216.340805
1200.032227	211.563004
1198.944336	199.507202
1197.855469	95.966522
1196.765625	42.934570
1195.676758	-48.621002
1194.586914	30.530149
1193.497070	107.175949
1192.407227	-75.859154
1191.316406	-83.461067
1190.226563	-33.474438
1189.135742	-106.077118
1188.044922	-49.047157
1186.953125	-25.727674
1185.861328	-108.108940
1184.769531	-70.544556
1183.677734	-4.287499
1182.585938	109.832130
1181.493164	-138.300507
1180.400391	179.427368
1179.307617	103.807304
1178.213867	251.011932
1177.120117	146.482437
1176.026367	13.162827
1174.932617	131.276917
1173.838867	201.357132
1172.744141	36.715996
1171.649414	3.683910
1170.554688	200.274872
1169.458984	150.281174
1168.364258	116.949738
1167.268555	-7.329515
1166.171875	47.641815
1165.076172	128.774857
1163.979492	224.105087
1162.882813	6.328642
1161.786133	251.905090
1160.688477	155.791290
1159.590820	334.162292
1158.493164	185.345459
1157.395508	430.226746
1156.297852	410.066162
1155.199219	456.589844
1154.100586	467.210266
1153.000977	327.510864
1151.902344	209.213089
1150.802734	212.392044
1149.703125	10.555490
1148.603516	6.401231
1147.502930	14.040165
1146.402344	-149.868134
1145.301758	-154.332794
1144.201172	100.491104
1143.099609	-61.299004
1141.999023	-118.466270
1140.896484	-163.837173
1139.794922	42.731319
1138.692383	-10.024486
1137.590820	112.996033
1136.487305	221.582489
1135.384766	82.945236
1134.281250	362.251068
1133.178711	391.993652
1132.074219	559.287231
1130.970703	555.503662
1129.866211	667.870117
1128.761719	886.820435
1127.657227	659.659607
1126.552734	788.167664
1125.447266	703.134338
1124.341797	776.821350
1123.236328	587.330017
1122.130859	651.298096
1121.024414	464.052185
1119.917969	485.159119
1118.811523	536.916809
1117.704102	474.920288
1116.596680	535.888062
1115.489258	341.202759
1114.381836	453.981720
1113.274414	550.043152
1112.166016	603.388489
1111.057617	540.776550
1109.949219	605.692566
1108.839844	828.759888
1107.730469	808.322205
1106.621094	891.692993
1105.511719	826.175537
1104.401367	991.901733
1103.291016	1122.047852
1102.180664	968.905029
1101.070313	1072.841675
1099.958984	1035.126099
1098.847656	1009.114807
1097.736328	1030.160645
1096.625000	1121.798096
1095.512695	1159.099609
1094.400391	1153.887329
1093.288086	1080.285400
1092.174805	1072.545044
1091.062500	902.296265
1089.949219	1139.175659
1088.835938	1018.215576
1087.721680	1141.863525
1086.607422	1016.074951
1085.493164	1066.605835
1084.378906	846.694153
1083.263672	857.116455
1082.149414	900.356018
1081.034180	894.159912
1079.917969	800.985840
1078.802734	806.404358
1077.686523	731.925659
1076.570313	817.004822
1075.453125	758.836243
1074.336914	742.859680
1073.219727	614.241638
1072.101563	668.507874
1070.984375	664.087769
1069.866211	661.946533
1068.748047	519.156494
1067.629883	479.454193
1066.511719	526.374451
1065.392578	514.675171
1064.273438	608.279419
1063.154297	631.577332
1062.034180	771.810913
1060.914063	507.215668
1059.793945	418.118530
1058.673828	576.887939
1057.552734	599.947815
1056.431641	508.436798
1055.310547	475.354187
1054.189453	353.481628
1053.067383	364.762543
1051.945313	212.555435
1050.823242	487.622406
1049.701172	326.077606
1048.578125	341.927979
1047.455078	329.759186
1046.332031	287.261108
1045.208008	319.384521
1044.083984	323.508179
1042.959961	264.692535
1041.835938	317.752075
1040.710938	268.270905
1039.585938	304.993500
1038.460938	118.153244
1037.335938	154.902496
1036.209961	301.031494
1035.083984	323.771027
1033.958008	323.249054
1032.832031	320.416779
1031.705078	361.779358
1030.578125	449.641235
1029.451172	258.566437
1028.323242	114.074356
1027.195313	16.142757
1026.067383	-95.648758
1024.939453	-77.314323
1023.810547	-172.719208
1022.682617	-135.732941
1021.552734	-221.726089
1020.423828	-87.227982
1019.293945	-13.060287
1018.164063	-191.642487
1017.034180	5.488753
1015.904297	-31.522551
1014.773438	82.157867
1013.642578	29.035578
1012.511719	108.023598
1011.379883	383.865021
1010.248047	293.848419
1009.116211	328.930725
1007.984375	440.430695
1006.851563	780.985107
1005.718750	1470.718750
1004.585938	2220.330566
1003.452148	2736.163330
1002.319336	2512.199463
1001.185547	1719.951416
1000.050781	1059.840210
998.916992	559.504639
997.782227	401.252960
996.647461	196.993759
995.512695	133.722351
994.376953	26.727579
993.241211	62.920216
992.105469	32.308636
990.969727	98.665848
989.833008	49.820515
988.696289	51.813808
987.559570	33.176460
986.421875	-98.232872
985.284180	-42.899746
984.146484	-68.073799
983.008789	-28.656067
981.870117	15.461436
980.731445	-71.485222
979.592773	-75.446487
978.454102	-30.979773
977.314453	8.990005
976.174805	99.647568
975.035156	63.977871
973.894531	136.454681
972.754883	101.057976
971.613281	107.149139
970.472656	10.043495
969.331055	-15.712928
968.190430	73.446175
967.047852	192.529434
965.906250	291.054688
964.763672	137.377853
963.621094	240.741531
962.478516	110.365082
961.334961	195.642120
960.192383	287.904480
959.048828	213.033585
957.904297	234.543411
956.759766	164.601349
955.616211	30.745701
954.470703	142.002045
953.326172	84.032936
952.180664	145.205902
951.035156	318.577057
949.889648	215.342804
948.743164	256.337677
947.596680	116.914040
946.450195	249.630997
945.303711	153.998260
944.156250	33.447353
943.008789	77.518417
941.861328	265.549622
940.713867	234.551468
939.565430	274.465576
938.416992	293.991516
937.267578	108.407997
936.119141	173.892746
934.969727	212.154053
933.820313	236.885834
932.669922	209.363266
931.520508	136.454620
930.370117	232.278778
929.218750	157.450577
928.068359	48.671818
926.916992	129.006348
925.765625	18.336203
924.613281	-19.324087
923.461914	18.242538
922.309570	-21.352295
921.156250	59.713905
920.003906	74.991699
918.850586	-75.441307
917.697266	260.474792
916.543945	-46.317532
915.389648	-23.580441
914.235352	-25.668169
913.081055	-93.413300
911.926758	-299.376495
910.771484	-139.877228
909.616211	-93.692833
908.460938	-221.961761
907.304688	-125.606316
906.148438	-83.537636
904.992188	-68.529114
903.835938	-98.685715
902.678711	-31.299555
901.521484	-61.157501
900.364258	-145.185471
899.206055	-52.512791
898.047852	-66.082100
896.889648	-72.721802
895.731445	-15.903432
894.572266	-42.625187
893.413086	89.021690
892.253906	39.951275
891.094727	-36.079132
889.934570	-21.591425
888.774414	-144.737030
887.613281	-5.805314
886.453125	-13.539268
885.291992	267.700348
884.130859	25.513927
882.968750	65.505432
881.807617	157.447998
880.645508	64.596695
879.482422	145.456223
878.320313	68.637444
877.157227	154.170746
875.994141	260.035034
874.830078	46.197369
873.666016	-21.111162
872.501953	55.752342
871.337891	85.415123
870.173828	94.904282
869.008789	34.757378
867.843750	6.202066
866.677734	13.716390
865.512695	102.208069
864.346680	150.293198
863.179688	225.392456
862.013672	154.530304
860.846680	189.309448
859.679688	242.094131
858.511719	366.741516
857.344727	444.257996
856.176758	373.742706
855.008789	467.033722
853.839844	607.423889
852.670898	503.447388
851.501953	590.061707
850.333008	457.091949
849.163086	286.147858
847.993164	292.244995
846.823242	175.221619
845.652344	219.461945
844.482422	46.613152
843.311523	-41.101074
842.139648	-113.088562
840.968750	78.858856
839.796875	85.159225
838.624023	-67.234436
837.452148	82.139908
836.279297	148.786774
835.106445	284.647827
833.933594	268.582825
832.759766	187.779312
831.585938	229.774170
830.412109	296.284637
829.238281	222.188629
828.063477	302.027649
826.888672	299.296234
825.712891	198.451935
824.538086	309.373688
823.362305	179.547867
822.186523	94.309502
821.009766	44.722572
819.833008	26.297054
818.656250	5.612730
817.479492	20.507219
816.301758	208.929703
815.124023	150.263992
813.946289	40.417149
812.768555	37.305569
811.589844	216.447739
810.411133	22.038824
809.232422	-10.124263
808.052734	62.086296
806.873047	16.478779
805.693359	-55.823120
804.512695	-103.734566
803.332031	-100.648628
802.151367	-28.851589
800.970703	-88.055466
799.789063	-158.393753
798.608398	-186.657211
797.425781	-99.699440
796.244141	-101.530403
795.061523	-127.815086
793.878906	-103.225273
792.696289	40.859966
791.512695	71.863731
790.329102	120.468658
789.145508	58.293968
787.960938	270.430695
786.777344	192.568771
785.591797	340.243622
784.407227	321.907349
783.221680	352.117218
782.037109	335.791779
780.850586	396.716156
779.665039	415.529388
778.478516	438.651184
777.291992	110.586800
776.105469	213.024216
774.917969	326.345886
773.730469	66.622581
772.542969	53.973679
771.354492	105.183006
770.166016	41.607014
768.977539	28.652487
767.789063	103.747299
766.599609	156.670425
765.410156	105.929909
764.220703	68.319153
763.030273	270.611267
761.840820	411.062408
760.650391	373.089966
759.458984	473.644653
758.267578	558.649292
757.076172	416.999817
755.884766	528.154480
754.693359	522.655884
753.500977	378.616669
752.308594	504.783203
751.115234	321.085022
749.922852	341.602692
748.729492	300.545868
747.535156	230.883850
746.341797	292.827911
745.147461	354.656799
743.953125	427.335968
742.757813	247.713959
741.563477	197.441971
740.368164	221.639862
739.171875	158.095978
737.976563	13.441656
736.780273	227.998795
735.583984	284.717316
734.386719	115.846306
733.189453	185.565994
731.992188	307.709351
730.794922	254.714920
729.596680	328.550659
728.399414	323.573975
727.200195	392.884827
726.001953	379.057190
724.802734	332.416534
723.603516	388.436493
722.404297	464.050171
721.204102	421.680267
720.003906	479.723450
718.803711	365.285858
717.603516	364.347595
716.402344	503.014587
715.201172	355.879028
713.999023	381.066864
712.797852	220.926605
711.595703	237.402252
710.393555	245.152084
709.190430	174.476364
707.987305	184.425964
706.784180	-8.127762
705.581055	10.590796
704.376953	33.672405
703.172852	39.356300
701.968750	53.763222
700.763672	68.193344
699.559570	60.901016
698.353516	99.304146
697.148438	16.012518
695.942383	50.140919
694.736328	14.780520
693.530273	-126.939171
692.324219	-246.828217
691.117188	-75.706497
689.910156	-45.683628
688.702148	-39.482483
687.494141	-156.877121
686.286133	-104.982010
685.078125	-187.484558
683.870117	-222.188065
682.661133	-20.563108
681.452148	14.192240
680.242188	-52.812336
679.032227	-33.079201
677.822266	40.851864
676.612305	69.361221
675.401367	-79.539406
674.191406	-50.865768
672.979492	38.447708
671.768555	127.789879
670.556641	26.883196
669.344727	8.243400
668.132813	128.004913
666.919922	66.274620
665.707031	95.370132
664.494141	118.034492
663.281250	-8.244565
662.067383	-65.325615
660.853516	-135.279785
659.639648	-0.165760
658.424805	63.738506
657.209961	47.845024
655.995117	-151.298615
654.779297	80.833107
653.563477	-68.618690
652.347656	-77.935448
651.131836	-52.784492
649.915039	15.419565
648.698242	8.200816
647.481445	76.296021
646.264648	92.655518
645.046875	272.486542
643.829102	292.961456
642.610352	309.038635
641.392578	241.135757
640.173828	100.051254
638.955078	-13.166910
637.735352	-1.855123
636.515625	2.828701
635.295898	15.904305
634.076172	13.722404
632.855469	88.588661
631.634766	143.837479
630.414063	37.828846
629.192383	-85.608994
627.971680	18.020929
626.749023	1.146419
625.527344	82.494179
624.304688	103.354141
623.082031	338.028015
621.859375	297.860199
620.636719	207.907364
619.413086	173.096054
618.189453	28.495897
616.964844	105.911903
615.741211	-155.521271
614.516602	42.409603
613.291016	-124.173767
612.066406	-107.602821
610.840820	-23.513855
609.615234	-19.492228
608.388672	32.680771
607.163086	-3.811097
605.936523	22.682102
604.708984	-5.403395
