# Supplementary material for: Raman spectroscopy accurately differentiates mucosal healing from non-healing and biochemical changes following biological therapy in inflammatory bowel disease
Source: PLoS One. 2021 Jun 2;16(6):e0252210. doi: 10.1371/journal.pone.0252210 (PMC8172032; doi:10.1371/journal.pone.0252210)
Supplement: S8 Dataset — (ZIP) [file pone.0252210.s010.zip › Pre biologic CD/OC024 pre treatment-1_base sub CR removed_30__X_-32916.2__Y_21192.2__Z_-4919.33__Time_343.txt]

1714.716797	254.546387
1713.740234	-91.160187
1712.763672	116.613495
1711.787109	-265.771545
1710.809570	-154.818665
1709.832031	49.840336
1708.854492	109.670464
1707.875977	27.436430
1706.898438	-252.901108
1705.919922	147.088547
1704.941406	62.383545
1703.962891	100.947418
1702.983398	104.788231
1702.003906	-75.833939
1701.024414	-106.411606
1700.044922	-128.762436
1699.065430	-68.009750
1698.084961	-47.195946
1697.104492	-58.214863
1696.124023	-7.512710
1695.143555	-162.241638
1694.162109	-76.289986
1693.180664	20.612009
1692.199219	152.495392
1691.217773	322.017395
1690.235352	-103.245262
1689.253906	213.683136
1688.271484	221.425568
1687.289063	349.532501
1686.305664	275.331421
1685.323242	-16.951893
1684.339844	485.329468
1683.356445	428.350739
1682.372070	283.889801
1681.388672	22.789600
1680.404297	145.571198
1679.419922	508.284698
1678.435547	488.086853
1677.451172	101.200272
1676.465820	566.066345
1675.480469	486.026154
1674.495117	765.402466
1673.509766	835.124939
1672.523438	870.699341
1671.537109	641.031494
1670.550781	746.623901
1669.564453	717.193604
1668.578125	467.867310
1667.590820	627.885437
1666.603516	610.481506
1665.616211	821.738220
1664.627930	1112.919678
1663.640625	1104.761963
1662.652344	990.976807
1661.664063	1142.799438
1660.675781	1064.422119
1659.686523	1028.902832
1658.698242	1136.928589
1657.708984	1195.003052
1656.719727	1348.822754
1655.729492	949.664978
1654.740234	874.059875
1653.750000	872.990234
1652.759766	949.069641
1651.768555	1028.156494
1650.778320	703.028320
1649.787109	724.789856
1648.795898	702.007202
1647.804688	301.711517
1646.813477	319.453186
1645.821289	535.673828
1644.829102	247.738174
1643.836914	691.711853
1642.844727	462.683746
1641.851563	-140.680939
1640.859375	296.245544
1639.866211	150.281021
1638.873047	-79.685455
1637.878906	194.430176
1636.885742	112.852142
1635.891602	52.697433
1634.897461	-339.160248
1633.902344	-287.934753
1632.908203	-12.525781
1631.913086	-124.087555
1630.917969	83.263840
1629.922852	-161.967728
1628.926758	-143.662933
1627.931641	-96.152237
1626.935547	-11.597112
1625.939453	-313.453064
1624.942383	84.482140
1623.946289	-6.491198
1622.949219	94.648933
1621.952148	161.795639
1620.955078	352.591278
1619.958008	173.148987
1618.959961	435.131195
1617.961914	43.443821
1616.963867	-64.415184
1615.965820	106.112656
1614.966797	192.751068
1613.967773	95.880013
1612.968750	67.378387
1611.969727	-92.078003
1610.970703	123.526550
1609.970703	168.787735
1608.970703	151.252960
1607.970703	149.545517
1606.970703	344.372742
1605.969727	46.897293
1604.968750	-6.892169
1603.967773	-52.733463
1602.966797	-43.534245
1601.965820	-5.498961
1600.963867	-64.222054
1599.961914	-20.882895
1598.959961	-189.306808
1597.958008	71.075516
1596.955078	-217.470535
1595.952148	-262.872253
1594.949219	7.850099
1593.946289	-181.214325
1592.943359	-30.739920
1591.939453	-290.220581
1590.935547	-171.141785
1589.931641	-119.982361
1588.927734	-131.488571
1587.922852	-236.931366
1586.917969	129.647583
1585.913086	42.359688
1584.908203	124.494247
1583.903320	571.397278
1582.897461	270.237640
1581.891602	193.171570
1580.885742	298.377472
1579.879883	166.510361
1578.873047	146.547836
1577.866211	17.193705
1576.859375	257.312347
1575.852539	91.377663
1574.845703	-222.847351
1573.837891	6.452850
1572.830078	-14.052050
1571.822266	207.081009
1570.814453	-89.165726
1569.805664	-151.574356
1568.796875	58.674084
1567.788086	180.400085
1566.779297	374.642975
1565.769531	272.706573
1564.760742	297.861420
1563.750977	91.902313
1562.741211	298.384003
1561.730469	294.518402
1560.720703	-51.795406
1559.709961	203.369492
1558.699219	110.922394
1557.688477	427.817780
1556.676758	443.841553
1555.666016	332.771790
1554.654297	190.489609
1553.642578	58.450523
1552.629883	148.916840
1551.618164	-174.935135
1550.605469	267.106842
1549.592773	173.247452
1548.580078	14.580822
1547.566406	416.947083
1546.552734	495.772491
1545.540039	266.792603
1544.525391	391.744904
1543.511719	423.452271
1542.498047	256.047974
1541.483398	168.570938
1540.468750	-40.420067
1539.453125	197.080536
1538.438477	315.571350
1537.422852	69.960663
1536.407227	120.945076
1535.391602	-52.688545
1534.375977	286.733521
1533.359375	30.226093
1532.342773	95.840416
1531.326172	179.271957
1530.309570	195.481888
1529.292969	167.693207
1528.275391	188.639069
1527.257813	72.909180
1526.240234	556.863525
1525.222656	232.235184
1524.204102	-259.729340
1523.185547	-188.249863
1522.166992	-8.962152
1521.148438	213.773499
1520.128906	-134.572205
1519.110352	149.408234
1518.090820	348.248871
1517.071289	9.809578
1516.050781	-74.370972
1515.031250	170.061722
1514.010742	95.785172
1512.990234	157.419983
1511.968750	-117.405685
1510.948242	-230.607208
1509.926758	-143.842117
1508.905273	-218.887299
1507.883789	-450.506409
1506.862305	-171.976730
1505.839844	293.370331
1504.817383	-143.766586
1503.794922	-247.785706
1502.772461	-123.928894
1501.749023	-218.010315
1500.726563	61.665745
1499.703125	15.911979
1498.678711	-40.238304
1497.655273	54.487774
1496.630859	-178.482529
1495.607422	-58.487045
1494.582031	-176.564789
1493.557617	60.684078
1492.533203	-3.949494
1491.507813	-30.376207
1490.482422	-353.328430
1489.457031	-81.043556
1488.430664	-158.938339
1487.405273	8.237576
1486.378906	90.948494
1485.352539	168.398331
1484.325195	-126.904182
1483.298828	289.657532
1482.271484	218.701324
1481.244141	417.996155
1480.216797	209.144730
1479.188477	497.344910
1478.161133	357.177216
1477.132813	311.229492
1476.104492	644.792603
1475.075195	624.064270
1474.046875	916.498718
1473.017578	1081.403931
1471.988281	1047.619995
1470.958984	800.007751
1469.928711	1157.944214
1468.898438	1001.820557
1467.869141	1117.842651
1466.837891	1452.371094
1465.807617	1222.372192
1464.776367	1543.909058
1463.746094	1880.526978
1462.714844	1497.966553
1461.682617	1587.926392
1460.651367	1771.787842
1459.619141	1871.723145
1458.586914	1933.502686
1457.554688	1787.124023
1456.522461	1719.430420
1455.489258	1740.497559
1454.456055	2020.219238
1453.422852	1774.930786
1452.389648	2006.321167
1451.355469	2323.745117
1450.321289	1865.626099
1449.287109	2208.261963
1448.252930	2008.704956
1447.218750	2153.634033
1446.183594	2156.695313
1445.148438	2154.698486
1444.113281	2021.111572
1443.078125	2087.480469
1442.041992	1716.178223
1441.005859	1764.887085
1439.969727	1697.282104
1438.933594	1746.016846
1437.897461	1511.682251
1436.860352	1562.996704
1435.823242	1606.744019
1434.786133	1402.972168
1433.748047	1216.979736
1432.710938	935.194031
1431.672852	1049.853760
1430.634766	997.949585
1429.596680	552.503662
1428.557617	725.322693
1427.518555	570.252319
1426.479492	183.324554
1425.440430	507.551941
1424.401367	335.171509
1423.361328	145.269318
1422.321289	106.682732
1421.281250	309.994415
1420.241211	548.552612
1419.200195	192.867340
1418.159180	431.484558
1417.118164	-62.276947
1416.077148	68.266899
1415.035156	-118.151001
1413.994141	-166.042084
1412.952148	198.539566
1411.910156	118.084366
1410.867188	233.786438
1409.825195	276.688019
1408.782227	-313.473236
1407.739258	56.251438
1406.695313	104.452934
1405.652344	-85.759163
1404.608398	-87.533279
1403.564453	119.110077
1402.520508	104.973518
1401.475586	30.728344
1400.431641	39.424171
1399.386719	248.817825
1398.341797	1.966102
1397.295898	-171.988693
1396.250977	92.816322
1395.205078	207.289215
1394.159180	73.861053
1393.112305	68.317085
1392.066406	30.380302
1391.019531	-19.944698
1389.972656	202.680679
1388.925781	-30.048967
1387.877930	150.208679
1386.831055	67.930862
1385.783203	138.342072
1384.735352	88.862007
1383.686523	-60.453758
1382.638672	-204.545303
1381.589844	36.304981
1380.541016	-22.548416
1379.492188	195.973434
1378.442383	-272.092926
1377.392578	-28.374092
1376.342773	-361.123291
1375.292969	-199.535202
1374.243164	-37.867088
1373.192383	176.240341
1372.141602	43.800156
1371.090820	245.635071
1370.039063	56.192551
1368.988281	-35.809818
1367.936523	-227.295731
1366.884766	-84.766785
1365.833008	-54.211052
1364.780273	-202.799683
1363.727539	186.515961
1362.674805	65.624557
1361.622070	153.947998
1360.569336	-120.812599
1359.515625	15.060831
1358.461914	-224.446579
1357.408203	-269.784271
1356.353516	-63.925201
1355.299805	293.601410
1354.245117	44.902576
1353.190430	201.343292
1352.134766	208.851349
1351.080078	32.792698
1350.024414	53.052692
1348.968750	147.907669
1347.913086	245.355087
1346.856445	628.176758
1345.800781	837.387390
1344.744141	563.113770
1343.686523	589.066589
1342.629883	560.642273
1341.572266	648.829773
1340.514648	571.136292
1339.457031	793.334351
1338.399414	792.702393
1337.340820	700.595398
1336.282227	900.764038
1335.223633	833.709167
1334.165039	831.156311
1333.106445	648.162903
1332.046875	680.543457
1330.987305	465.782196
1329.926758	271.018036
1328.867188	679.555359
1327.806641	868.114807
1326.746094	488.506073
1325.685547	578.491394
1324.625000	391.993195
1323.563477	655.035828
1322.501953	421.947754
1321.440430	852.940430
1320.378906	605.361938
1319.316406	811.889282
1318.253906	1043.114014
1317.191406	916.833435
1316.128906	854.821228
1315.065430	1335.162964
1314.001953	780.494629
1312.938477	1071.181641
1311.875000	847.085571
1310.811523	997.495667
1309.747070	825.425659
1308.682617	1005.522522
1307.618164	1062.602783
1306.552734	1154.197998
1305.488281	1051.542236
1304.422852	865.409668
1303.356445	1023.669739
1302.291016	896.817566
1301.224609	814.344543
1300.159180	1014.581421
1299.091797	765.249268
1298.025391	813.308594
1296.958984	949.832336
1295.891602	909.616577
1294.824219	847.412109
1293.755859	552.187073
1292.688477	1029.995361
1291.620117	990.112976
1290.551758	744.333435
1289.483398	790.494507
1288.414063	670.017578
1287.344727	657.492859
1286.275391	794.502075
1285.206055	882.525574
1284.136719	953.432312
1283.066406	661.974121
1281.996094	911.717285
1280.925781	755.126465
1279.855469	919.209167
1278.784180	904.678467
1277.712891	608.930359
1276.641602	971.158081
1275.569336	934.762268
1274.498047	754.224182
1273.425781	695.987976
1272.353516	527.873230
1271.281250	535.743103
1270.208008	1036.949463
1269.134766	939.778870
1268.061523	1201.519897
1266.988281	1155.670654
1265.914063	1080.583008
1264.839844	1044.584473
1263.765625	908.629639
1262.691406	1016.595520
1261.617188	1002.640015
1260.541992	1100.818604
1259.466797	1162.417358
1258.391602	1092.445801
1257.315430	1122.373779
1256.239258	821.115906
1255.163086	773.197693
1254.086914	1216.989990
1253.010742	1005.967468
1251.933594	1028.599731
1250.856445	1034.194214
1249.779297	983.848572
1248.701172	1098.848999
1247.624023	941.541077
1246.545898	1097.799805
1245.467773	1035.296143
1244.388672	751.738159
1243.310547	910.324951
1242.231445	716.732422
1241.152344	918.910950
1240.072266	858.847778
1238.993164	806.074341
1237.913086	910.985291
1236.833008	523.446960
1235.751953	836.858887
1234.671875	977.977356
1233.590820	580.890137
1232.509766	918.223633
1231.427734	792.605835
1230.346680	1018.246338
1229.264648	834.465454
1228.182617	810.528320
1227.100586	980.212585
1226.017578	537.476440
1224.934570	774.799927
1223.851563	525.742126
1222.768555	491.994995
1221.684570	748.364136
1220.601563	699.977966
1219.516602	421.939972
1218.432617	784.319702
1217.348633	540.106506
1216.263672	399.797333
1215.178711	592.730408
1214.093750	283.359619
1213.007813	381.972870
1211.921875	509.437897
1210.835938	409.997711
1209.750000	597.576904
1208.663086	464.264160
1207.577148	261.033142
1206.490234	631.509583
1205.402344	387.209808
1204.315430	282.705627
1203.227539	202.257248
1202.139648	107.322983
1201.051758	-40.611710
1199.962891	23.276033
1198.875000	349.402405
1197.786133	117.066315
1196.696289	-14.211678
1195.607422	-107.018814
1194.517578	-120.517395
1193.427734	-54.756168
1192.337891	-126.100975
1191.247070	-123.010429
1190.157227	-389.063141
1189.066406	-189.121124
1187.974609	15.445851
1186.883789	-250.709869
1185.791992	42.424427
1184.700195	-94.205055
1183.608398	-79.706070
1182.515625	-333.955444
1181.423828	-178.085144
1180.331055	116.678780
1179.238281	-89.752121
1178.144531	80.067459
1177.050781	-23.415588
1175.957031	-98.189606
1174.863281	83.239525
1173.768555	96.887291
1172.674805	105.668007
1171.580078	76.057976
1170.484375	221.035629
1169.389648	-74.288910
1168.293945	-99.318527
1167.198242	81.214905
1166.102539	-269.123901
1165.005859	169.315079
1163.910156	100.906494
1162.813477	104.106316
1161.715820	-48.036423
1160.619141	303.662048
1159.521484	273.133942
1158.423828	32.497875
1157.326172	440.957489
1156.227539	364.834412
1155.128906	124.087349
1154.030273	210.070480
1152.931641	81.362587
1151.832031	-73.595650
1150.733398	24.052849
1149.632813	102.499649
1148.533203	-69.261642
1147.433594	-19.548088
1146.333008	168.149200
1145.232422	-160.848907
1144.130859	38.536774
1143.030273	-92.946953
1141.928711	77.646347
1140.827148	-103.881592
1139.724609	190.124451
1138.623047	-81.814705
1137.520508	-39.999027
1136.417969	-38.661610
1135.314453	157.391754
1134.211914	125.305450
1133.108398	335.353455
1132.004883	246.133072
1130.900391	379.977081
1129.796875	459.139771
1128.692383	445.678009
1127.586914	645.610657
1126.482422	584.577087
1125.376953	905.182800
1124.271484	507.443665
1123.166016	730.665710
1122.060547	418.332947
1120.954102	340.565155
1119.847656	608.509216
1118.741211	850.246704
1117.633789	663.409180
1116.526367	850.501099
1115.418945	360.844391
1114.311523	410.655548
1113.204102	406.018280
1112.095703	179.101151
1110.987305	231.166702
1109.877930	-33.495388
1108.769531	153.200821
1107.660156	349.219757
1106.550781	216.872864
1105.441406	431.624847
1104.331055	450.327911
1103.220703	374.606140
1102.110352	492.365692
1101.000000	383.610321
1099.888672	430.522400
1098.777344	394.876465
1097.666016	272.022095
1096.553711	505.055664
1095.442383	337.446350
1094.330078	596.256226
1093.217773	416.908325
1092.104492	468.366364
1090.991211	456.244751
1089.877930	335.873627
1088.764648	653.198303
1087.651367	210.576263
1086.537109	351.400970
1085.422852	595.624756
1084.308594	665.796509
1083.193359	500.919128
1082.078125	159.909821
1080.962891	582.534241
1079.847656	222.913544
1078.731445	441.082031
1077.615234	342.263428
1076.499023	515.762451
1075.382813	750.217896
1074.265625	578.748108
1073.148438	273.705658
1072.031250	-24.128170
1070.914063	104.867767
1069.795898	100.237831
1068.677734	119.082405
1067.559570	4.430831
1066.440430	362.968231
1065.321289	529.380737
1064.202148	403.137177
1063.083008	382.325470
1061.962891	186.068390
1060.843750	411.061859
1059.723633	287.506592
1058.602539	96.242554
1057.482422	120.217285
1056.361328	-87.155319
1055.239258	567.865112
1054.118164	89.622185
1052.996094	50.754742
1051.874023	168.428635
1050.751953	101.690651
1049.629883	-4.619479
1048.506836	-5.809948
1047.383789	196.044510
1046.260742	-5.616790
1045.136719	-6.574528
1044.012695	-72.724014
1042.888672	-208.680695
1041.764648	137.871613
1040.639648	83.636879
1039.515625	-24.041559
1038.389648	73.318069
1037.264648	-120.268555
1036.138672	326.390320
1035.012695	-183.451080
1033.886719	-8.980602
1032.760742	28.281799
1031.633789	167.937149
1030.506836	-173.608444
1029.379883	163.806671
1028.251953	113.096222
1027.124023	-218.591858
1025.996094	-90.123344
1024.868164	-233.291794
1023.739258	-415.757385
1022.610352	-421.620728
1021.481445	-438.966492
1020.352539	-200.988724
1019.222656	-334.120697
1018.092773	-193.440201
1016.962891	-592.881531
1015.832031	-384.750885
1014.702148	-69.989159
1013.571289	212.307938
1012.439453	-179.422653
1011.308594	-147.066071
1010.176758	-177.111938
1009.044922	-209.328583
1007.912109	223.716751
1006.780273	161.610504
1005.647461	675.588501
1004.514648	1212.584839
1003.380859	1839.624634
1002.247070	2175.276367
1001.113281	1658.216309
999.979492	794.996094
998.845703	560.563660
997.710938	67.745064
996.576172	-43.776657
995.440430	-141.263046
994.305664	63.736366
993.169922	-174.175018
992.033203	-70.478859
990.897461	123.251015
989.760742	206.368637
988.624023	59.100803
987.487305	-32.647976
986.350586	18.624449
985.212891	74.620209
984.075195	250.475571
982.936523	53.433868
981.798828	-115.745178
980.660156	-96.012436
979.521484	170.017700
978.381836	222.159210
977.242188	184.744598
976.102539	179.676056
974.962891	372.420135
973.823242	137.812515
972.682617	438.737976
971.541992	36.844517
970.400391	-15.687967
969.259766	274.018036
968.118164	423.721069
966.976563	151.281418
965.833984	101.639023
964.691406	-34.992645
963.548828	-306.707977
962.406250	153.154434
961.262695	301.234131
960.120117	350.853546
958.976563	292.917419
957.832031	143.530762
956.688477	335.536652
955.543945	-37.862656
954.398438	104.015816
953.253906	90.365852
952.108398	28.816097
950.962891	219.013580
949.817383	118.857559
948.670898	78.318504
947.524414	-74.062500
946.377930	100.512146
945.231445	192.892731
944.083984	351.589050
942.936523	-14.836906
941.789063	219.420105
940.640625	15.491201
939.493164	10.291590
938.343750	-33.563530
937.195313	169.034164
936.045898	328.333099
934.897461	-20.678265
933.747070	195.797974
932.597656	-4.683946
931.447266	132.183655
930.296875	351.088135
929.146484	100.949623
927.995117	201.603058
926.843750	-362.235291
925.692383	45.856564
924.541016	-53.418221
923.388672	8.925947
922.236328	-153.758423
921.083984	-245.799500
919.931641	-178.619202
918.778320	-68.208313
917.625000	-173.554611
916.470703	-69.826500
915.317383	52.099560
914.163086	214.914276
913.008789	87.250534
911.853516	-183.212234
910.698242	-49.700691
909.542969	-72.656540
908.387695	-13.906259
907.231445	-16.311255
906.076172	-247.534409
904.918945	-310.916992
903.762695	-134.102829
902.605469	248.771667
901.448242	325.877655
900.291016	-88.181839
899.133789	-244.006836
897.975586	79.937996
896.817383	-78.008537
895.658203	234.540543
894.500000	60.899673
893.340820	-33.500427
892.180664	10.037086
891.021484	155.254150
889.861328	76.829689
888.701172	206.229111
887.541016	-84.323547
886.379883	-22.595425
885.218750	54.925648
884.057617	-18.721842
882.895508	-74.265930
881.734375	46.120808
880.572266	265.668427
879.409180	243.958435
878.247070	168.187286
877.083984	279.450378
875.920898	203.724548
874.756836	215.861908
873.592773	23.132278
872.428711	159.097610
871.264648	40.724148
870.100586	381.327759
868.935547	413.637543
867.770508	207.571808
866.604492	82.523659
865.438477	357.577484
864.272461	414.523773
863.106445	-67.723869
861.940430	211.599762
860.773438	535.676819
859.606445	587.945374
858.438477	586.298462
857.271484	185.220169
856.103516	807.229553
854.934570	462.291077
853.766602	556.947571
852.597656	485.633972
851.428711	607.050415
850.259766	891.927063
849.089844	605.403015
847.919922	392.869995
846.750000	473.696960
845.579102	397.737793
844.408203	505.271088
843.237305	176.396408
842.066406	232.361740
840.894531	169.714294
839.722656	352.971252
838.550781	238.781128
837.377930	189.386353
836.206055	428.161713
835.033203	246.812729
833.859375	458.519135
832.686523	292.728424
831.512695	147.028687
830.337891	242.334152
829.164063	43.010792
827.989258	171.591751
826.814453	351.316010
825.639648	477.363739
824.463867	563.145142
823.288086	147.399551
822.112305	547.172546
820.935547	354.186646
819.759766	308.168793
818.583008	-98.581085
817.405273	-102.365089
816.228516	-61.738926
815.050781	87.784531
813.872070	-76.471664
812.694336	-42.843845
811.515625	88.488800
810.336914	-140.408798
809.158203	-180.420135
807.978516	-191.631531
806.798828	-620.499084
805.619141	-343.140594
804.438477	84.943588
803.258789	-26.612383
802.077148	45.952698
800.896484	-5.853492
799.714844	-148.674133
798.534180	-267.141693
797.351563	-90.817993
796.169922	-43.231224
794.987305	-257.239838
793.804688	-150.036667
792.622070	-151.512161
791.438477	-270.450287
790.254883	-278.750427
789.071289	-287.154419
787.886719	-81.032204
786.702148	-16.688993
785.517578	-200.180908
784.333008	432.199677
783.147461	-206.895828
781.961914	7.282734
780.776367	135.085709
779.590820	328.998291
778.404297	5.931643
777.217773	201.788788
776.030273	-30.788677
774.843750	-0.731311
773.656250	93.198189
772.467773	45.811333
771.280273	73.334480
770.091797	257.291748
768.903320	68.546150
767.714844	205.954575
766.525391	303.551086
765.335938	213.779175
764.146484	108.548645
762.956055	181.618134
761.765625	408.654175
760.575195	199.769882
759.384766	380.330353
758.193359	708.098145
757.001953	613.410156
755.810547	338.409027
754.618164	338.220520
753.425781	650.015869
752.233398	364.004303
751.041016	559.096191
749.847656	189.661469
748.654297	461.418640
747.460938	434.475525
746.266602	442.594635
745.072266	459.434174
743.877930	366.543518
742.683594	210.054047
741.488281	171.976334
740.292969	70.308762
739.097656	-72.987068
737.901367	-330.179901
736.705078	109.228882
735.508789	112.628685
734.311523	48.125778
733.115234	93.068527
731.917969	124.830841
730.719727	23.101004
729.522461	46.073246
728.324219	125.869484
727.125977	28.533590
725.926758	171.652328
724.727539	166.105560
723.528320	162.741837
722.329102	318.815979
721.128906	153.824936
719.928711	608.914185
718.728516	507.237000
717.528320	285.600891
716.327148	273.508698
715.125977	326.867554
713.923828	-77.698639
712.722656	344.182068
711.520508	349.596436
710.317383	296.197662
709.115234	338.709045
707.912109	-119.706429
706.708984	445.539734
705.505859	146.301712
704.301758	382.648682
703.097656	312.120056
701.893555	-145.560959
700.688477	-104.922874
699.483398	161.884018
698.278320	578.617859
697.073242	182.357040
695.867188	273.065186
694.661133	-218.412384
693.455078	-14.597063
692.248047	-12.753862
691.041016	86.839157
689.833984	-217.232300
688.626953	-41.558380
687.418945	-293.259705
686.210938	95.033470
685.002930	75.572487
683.793945	-132.407944
682.584961	45.564930
681.375977	-125.326286
680.166992	-75.096390
678.957031	202.592590
677.747070	-56.761971
676.537109	-125.415512
675.326172	143.670868
674.115234	-39.521709
672.904297	-146.835098
671.692383	-16.115431
670.481445	-144.848938
669.269531	334.014252
668.056641	-2.069438
666.844727	431.317200
665.631836	162.487457
664.417969	-220.612518
663.205078	-143.535294
661.991211	-16.770517
660.777344	81.945320
659.563477	25.326836
658.348633	50.772457
657.133789	-59.605549
655.918945	172.973145
654.703125	-191.648315
653.488281	-377.157990
652.272461	-120.806374
651.055664	14.834396
649.839844	49.227558
648.623047	-88.620155
647.405273	150.364731
646.188477	81.492096
644.970703	210.637085
643.752930	-88.366859
642.535156	-15.135021
641.316406	154.831100
640.097656	25.895199
638.878906	-68.600006
637.659180	-156.621872
636.439453	11.024319
635.219727	-25.481857
634.000000	79.714607
632.779297	6.625299
631.558594	79.463104
630.337891	47.056522
629.116211	-9.011891
627.894531	138.620117
626.672852	354.707611
625.451172	294.028717
624.228516	104.652328
623.005859	54.521366
621.783203	19.266218
620.559570	110.241249
619.336914	273.816498
618.112305	-123.796043
616.888672	450.339935
615.664063	-1.037233
614.439453	155.171326
613.214844	223.368256
611.989258	190.764801
610.764648	-179.900726
609.538086	-69.755577
608.312500	-165.118698
607.085938	-21.480684
605.859375	-196.523987
604.632813	12.548976
