# Supplementary material for: Raman spectroscopy accurately differentiates mucosal healing from non-healing and biochemical changes following biological therapy in inflammatory bowel disease
Source: PLoS One. 2021 Jun 2;16(6):e0252210. doi: 10.1371/journal.pone.0252210 (PMC8172032; doi:10.1371/journal.pone.0252210)
Supplement: S8 Dataset — (ZIP) [file pone.0252210.s010.zip › Pre biologic CD/OC010-1 pre treatment_BL sub CR removed_32__X_-8948.64__Y_1565.61__Z_-3686.48__Time_364.txt]

1714.656250	175.133820
1713.679688	-60.973553
1712.703125	30.493811
1711.725586	-79.410118
1710.749023	60.010620
1709.771484	-58.058788
1708.792969	-10.002976
1707.815430	-74.404182
1706.836914	-34.298840
1705.858398	-130.668015
1704.879883	-82.266907
1703.901367	22.514885
1702.922852	15.084137
1701.943359	-0.159452
1700.963867	-15.097757
1699.983398	-155.440552
1699.003906	-6.548999
1698.023438	51.731060
1697.042969	78.337227
1696.062500	-159.127197
1695.082031	-78.135406
1694.100586	152.823441
1693.120117	-18.916933
1692.137695	-35.308487
1691.156250	28.992758
1690.174805	53.830460
1689.192383	71.214638
1688.209961	62.548233
1687.227539	161.187851
1686.244141	369.695129
1685.261719	261.672424
1684.278320	135.691818
1683.294922	359.457520
1682.311523	125.732452
1681.327148	-14.003014
1680.342773	129.259109
1679.358398	353.055420
1678.374023	319.390381
1677.389648	645.665161
1676.404297	507.058044
1675.418945	502.255676
1674.433594	439.752533
1673.448242	524.262085
1672.461914	752.998108
1671.475586	676.892090
1670.489258	832.720825
1669.502930	867.124756
1668.516602	774.877502
1667.529297	845.371216
1666.541992	900.720581
1665.554688	1166.468872
1664.566406	873.151611
1663.579102	1164.273315
1662.590820	1153.767334
1661.602539	1144.071655
1660.614258	1034.466919
1659.625000	1294.003784
1658.635742	1238.967896
1657.647461	1224.500610
1656.657227	1078.377075
1655.667969	1039.022217
1654.677734	844.273865
1653.688477	1023.527161
1652.697266	928.274048
1651.707031	905.258606
1650.716797	700.533508
1649.725586	443.745697
1648.734375	542.015808
1647.743164	323.839294
1646.750977	204.224731
1645.759766	-12.348619
1644.767578	125.757744
1643.775391	-52.354317
1642.783203	124.035805
1641.790039	124.181038
1640.796875	-17.497271
1639.803711	-23.912996
1638.810547	-95.618866
1637.817383	-47.994949
1636.823242	2.858382
1635.829102	-130.200348
1634.834961	-204.624008
1633.840820	-178.306015
1632.845703	-104.013954
1631.850586	-147.691162
1630.855469	-201.321304
1629.860352	-135.928192
1628.865234	-91.083580
1627.869141	-161.510956
1626.873047	-91.975304
1625.876953	-153.471481
1624.880859	-132.941696
1623.883789	227.173447
1622.887695	111.876114
1621.890625	307.147583
1620.892578	337.261566
1619.895508	441.331818
1618.897461	361.950409
1617.899414	377.519623
1616.901367	67.990570
1615.903320	241.837784
1614.904297	161.474594
1613.906250	-133.599304
1612.907227	130.397278
1611.907227	-35.396004
1610.908203	-61.871067
1609.908203	119.015068
1608.908203	24.983862
1607.908203	195.859665
1606.908203	118.108528
1605.907227	108.729713
1604.906250	295.943756
1603.905273	506.861450
1602.904297	71.541809
1601.903320	-10.186460
1600.901367	-7.979920
1599.899414	-76.202744
1598.897461	-10.884391
1597.895508	54.561985
1596.892578	180.240570
1595.889648	-122.512924
1594.886719	-114.147469
1593.883789	6.630245
1592.880859	25.619534
1591.876953	13.368022
1590.873047	-30.120642
1589.869141	-8.285080
1588.865234	196.220398
1587.860352	231.147247
1586.855469	521.656555
1585.850586	569.594482
1584.845703	322.975098
1583.839844	662.843506
1582.834961	400.676208
1581.829102	482.469116
1580.823242	608.477844
1579.816406	549.531067
1578.810547	592.087524
1577.803711	728.277283
1576.796875	575.507996
1575.790039	571.023682
1574.782227	400.002106
1573.775391	587.825378
1572.767578	520.685059
1571.759766	383.286926
1570.750977	456.342072
1569.743164	531.837585
1568.734375	440.925781
1567.725586	666.763611
1566.716797	575.580933
1565.707031	769.848938
1564.697266	797.767395
1563.687500	623.107666
1562.677734	731.130676
1561.667969	945.271240
1560.657227	998.359802
1559.647461	843.818787
1558.636719	603.610657
1557.625000	487.696655
1556.614258	915.721558
1555.602539	592.130493
1554.590820	827.865051
1553.579102	783.627075
1552.567383	816.837280
1551.554688	774.740784
1550.541992	652.202637
1549.529297	878.725098
1548.516602	797.102722
1547.502930	720.432800
1546.490234	736.608643
1545.476563	768.023560
1544.462891	832.752014
1543.448242	773.160583
1542.434570	431.752594
1541.419922	764.278442
1540.405273	487.008545
1539.390625	516.773132
1538.375000	319.111053
1537.359375	255.422989
1536.343750	537.170471
1535.328125	369.700867
1534.312500	122.063919
1533.295898	41.811550
1532.280273	164.929855
1531.262695	316.031891
1530.246094	384.316040
1529.229492	143.145142
1528.211914	223.694412
1527.194336	347.671692
1526.176758	141.769501
1525.159180	43.742077
1524.140625	-8.243748
1523.122070	101.557755
1522.103516	51.526237
1521.084961	93.778786
1520.065430	109.980621
1519.046875	66.746582
1518.027344	197.964676
1517.006836	20.478184
1515.987305	30.285019
1514.966797	201.568649
1513.947266	59.209278
1512.925781	3.866022
1511.905273	-97.957031
1510.884766	-102.534721
1509.863281	-287.018921
1508.841797	-35.683270
1507.820313	-36.078918
1506.797852	19.615387
1505.776367	-222.356110
1504.753906	-46.800884
1503.731445	15.638336
1502.708008	-34.973728
1501.685547	49.890152
1500.662109	-37.148666
1499.638672	-98.842674
1498.615234	-119.848480
1497.591797	-327.937836
1496.567383	-203.642776
1495.542969	-151.304123
1494.518555	-14.875947
1493.494141	-101.223396
1492.468750	62.689224
1491.443359	287.595734
1490.417969	36.881256
1489.392578	-4.515265
1488.367188	63.669392
1487.340820	72.819717
1486.314453	308.924103
1485.288086	371.111267
1484.261719	463.645691
1483.234375	234.413223
1482.207031	433.568512
1481.179688	385.028656
1480.152344	517.303467
1479.125000	447.910828
1478.096680	419.081451
1477.068359	583.696045
1476.040039	750.570435
1475.011719	705.760681
1473.982422	836.447205
1472.953125	1254.557617
1471.923828	1155.584717
1470.894531	1453.446045
1469.864258	1651.743530
1468.834961	1608.135742
1467.804688	1732.193481
1466.774414	2018.747437
1465.743164	1918.589966
1464.712891	2080.104004
1463.681641	2193.085205
1462.650391	2211.862305
1461.618164	2192.356689
1460.586914	2383.497070
1459.554688	2343.356689
1458.522461	2221.867676
1457.490234	2511.407715
1456.458008	2311.014648
1455.424805	2460.619141
1454.391602	2503.519775
1453.358398	2622.354248
1452.325195	2609.203857
1451.291016	2791.087402
1450.256836	2780.211670
1449.222656	2994.717529
1448.188477	2727.794678
1447.154297	2863.537842
1446.119141	2718.093750
1445.083984	2630.851807
1444.048828	2530.923096
1443.013672	2534.707031
1441.977539	2432.161133
1440.941406	2365.008789
1439.905273	2118.308594
1438.869141	2081.489502
1437.832031	2026.931030
1436.795898	1921.842163
1435.758789	1854.640015
1434.720703	1504.523804
1433.683594	1366.682251
1432.645508	1031.929688
1431.608398	1179.455811
1430.569336	809.513550
1429.531250	714.770874
1428.493164	673.045410
1427.454102	555.661804
1426.415039	448.426056
1425.375977	321.085205
1424.335938	339.983337
1423.296875	449.638763
1422.256836	347.629486
1421.215820	527.785400
1420.175781	294.928314
1419.135742	102.498795
1418.094727	323.001221
1417.053711	181.063385
1416.011719	250.577347
1414.970703	-92.411324
1413.928711	-113.280151
1412.886719	-61.148819
1411.844727	-36.616589
1410.802734	-17.042545
1409.759766	-266.293213
1408.716797	2.196819
1407.673828	-178.951248
1406.630859	-143.955063
1405.586914	-194.259079
1404.542969	-5.967432
1403.499023	-63.595810
1402.455078	-73.412880
1401.411133	105.035294
1400.366211	95.401253
1399.321289	128.524368
1398.276367	-3.700188
1397.230469	7.109849
1396.185547	211.024750
1395.139648	99.294830
1394.093750	170.606171
1393.046875	252.029846
1392.000977	-46.983391
1390.954102	-82.899132
1389.907227	64.050896
1388.860352	-116.683998
1387.812500	90.549751
1386.765625	132.805511
1385.717773	42.664856
1384.669922	17.731861
1383.621094	260.406586
1382.573242	-134.053101
1381.524414	-195.898575
1380.475586	-50.216118
1379.425781	-129.187271
1378.376953	61.729294
1377.327148	170.360535
1376.277344	52.027355
1375.227539	3.802226
1374.176758	102.959282
1373.126953	117.488800
1372.076172	79.830597
1371.025391	169.533813
1369.973633	-22.262686
1368.922852	155.050674
1367.871094	40.986252
1366.819336	320.735687
1365.766602	82.573158
1364.714844	-73.096809
1363.662109	119.995361
1362.609375	146.475754
1361.556641	115.933464
1360.502930	-43.749214
1359.450195	-240.436783
1358.396484	72.914536
1357.341797	-282.402710
1356.288086	-194.913635
1355.233398	34.392376
1354.178711	102.335449
1353.124023	113.345924
1352.069336	343.112854
1351.013672	71.467079
1349.958984	140.249573
1348.903320	363.087402
1347.846680	571.159241
1346.791016	384.954987
1345.734375	776.920105
1344.677734	898.670044
1343.621094	643.780029
1342.563477	882.446289
1341.506836	895.752930
1340.449219	1080.217529
1339.391602	942.832092
1338.333008	1033.556152
1337.275391	1161.616089
1336.216797	1022.507935
1335.158203	960.407776
1334.098633	802.059998
1333.040039	950.754639
1331.980469	785.514282
1330.920898	951.904602
1329.861328	705.609497
1328.800781	991.026367
1327.740234	626.663452
1326.679688	793.840210
1325.619141	832.727295
1324.558594	696.493530
1323.497070	661.757813
1322.435547	795.104309
1321.374023	992.776733
1320.312500	862.432922
1319.250000	934.628906
1318.187500	1117.989746
1317.125000	1072.177856
1316.062500	1016.736633
1314.999023	978.779297
1313.935547	1002.648621
1312.872070	1068.596802
1311.808594	1100.240967
1310.745117	1036.038452
1309.680664	942.523071
1308.616211	866.477600
1307.551758	852.185364
1306.486328	980.791809
1305.420898	907.837036
1304.355469	653.125549
1303.290039	769.977417
1302.224609	1095.913696
1301.158203	824.688171
1300.091797	986.214722
1299.025391	892.371826
1297.958984	727.526123
1296.891602	577.660400
1295.824219	774.185730
1294.756836	715.539001
1293.689453	647.272278
1292.621094	562.030884
1291.553711	521.144470
1290.485352	571.171814
1289.416016	513.462341
1288.347656	553.984192
1287.278320	501.518768
1286.208984	417.377777
1285.139648	566.134521
1284.069336	553.336548
1283.000000	403.571655
1281.929688	339.693665
1280.858398	425.278168
1279.788086	743.416992
1278.716797	699.486084
1277.645508	648.368225
1276.574219	590.064209
1275.502930	805.723267
1274.430664	884.535400
1273.358398	794.814392
1272.286133	995.984802
1271.213867	1060.391113
1270.140625	858.694397
1269.067383	1108.877686
1267.994141	1007.549316
1266.920898	874.637451
1265.846680	1112.754761
1264.773438	1153.266113
1263.699219	1206.046387
1262.624023	1146.729126
1261.549805	1272.792236
1260.474609	1174.653687
1259.399414	1486.006836
1258.324219	1373.401123
1257.248047	1224.381104
1256.172852	1172.898560
1255.096680	1335.747070
1254.019531	1162.691284
1252.943359	1345.057251
1251.866211	1196.516235
1250.789063	1335.120239
1249.711914	1113.787964
1248.634766	1405.617432
1247.556641	1259.813965
1246.478516	1332.837646
1245.400391	1364.558228
1244.321289	1124.228027
1243.243164	1010.318970
1242.164063	1263.141602
1241.084961	1161.440918
1240.004883	1052.526123
1238.925781	1273.679565
1237.845703	1419.545898
1236.765625	1247.622192
1235.684570	1226.127686
1234.604492	1192.518555
1233.523438	1318.902588
1232.442383	1433.110840
1231.360352	1174.155518
1230.279297	1218.082764
1229.197266	1136.051270
1228.115234	1143.622437
1227.032227	1148.753906
1225.950195	897.328003
1224.867188	1463.802124
1223.784180	1209.948730
1222.701172	1021.474121
1221.617188	1036.159912
1220.533203	702.694031
1219.449219	586.854919
1218.365234	645.000916
1217.280273	488.072021
1216.195313	567.859924
1215.110352	524.408691
1214.025391	461.609192
1212.940430	596.700867
1211.854492	519.320862
1210.768555	403.310974
1209.681641	523.670593
1208.595703	378.640289
1207.508789	534.978149
1206.421875	659.838013
1205.334961	550.806213
1204.247070	552.578247
1203.160156	392.875031
1202.072266	223.529404
1200.983398	196.233185
1199.895508	9.984137
1198.806641	49.957592
1197.717773	10.418513
1196.628906	45.376488
1195.539063	5.666348
1194.449219	-79.809845
1193.359375	-201.408600
1192.269531	-258.163116
1191.179688	-146.792099
1190.088867	-213.352570
1188.998047	-316.019928
1187.907227	-334.706085
1186.815430	-228.654755
1185.723633	-281.180542
1184.631836	-173.020447
1183.540039	-62.626228
1182.448242	-5.170346
1181.355469	124.082726
1180.262695	25.387493
1179.169922	135.152710
1178.076172	57.818798
1176.982422	42.687603
1175.888672	116.063545
1174.794922	119.827271
1173.700195	341.340820
1172.606445	167.650085
1171.511719	242.800568
1170.416016	365.636658
1169.321289	129.457977
1168.225586	-42.176777
1167.129883	183.048401
1166.034180	111.606384
1164.937500	61.566677
1163.840820	63.977287
1162.744141	42.358116
1161.647461	44.490829
1160.550781	130.056564
1159.453125	518.630371
1158.355469	384.179047
1157.256836	244.871262
1156.159180	282.026855
1155.060547	483.596710
1153.961914	491.774933
1152.863281	335.302643
1151.763672	219.274857
1150.664063	131.749527
1149.564453	277.602661
1148.464844	137.411514
1147.364258	237.656555
1146.263672	9.152349
1145.163086	-86.095009
1144.062500	-43.416256
1142.960938	210.848495
1141.859375	-79.870277
1140.757813	43.199394
1139.656250	135.161545
1138.553711	17.750978
1137.451172	285.252411
1136.348633	300.633331
1135.246094	714.946167
1134.142578	456.818146
1133.039063	493.092194
1131.935547	681.138367
1130.832031	800.134460
1129.727539	660.300903
1128.623047	831.158264
1127.518555	1011.287659
1126.413086	1093.978882
1125.308594	991.595337
1124.203125	1130.869507
1123.096680	1111.183228
1121.991211	790.515930
1120.884766	851.183777
1119.778320	769.621460
1118.671875	886.832581
1117.564453	859.480286
1116.458008	699.508301
1115.350586	619.919312
1114.242188	788.589600
1113.134766	722.965576
1112.026367	699.803467
1110.917969	813.627075
1109.808594	672.064270
1108.700195	556.448975
1107.590820	754.917664
1106.481445	761.908936
1105.372070	705.045776
1104.261719	681.143311
1103.151367	553.315247
1102.041016	569.363586
1100.930664	740.986694
1099.819336	740.275818
1098.708008	803.129456
1097.596680	905.934509
1096.484375	1041.589844
1095.373047	847.250122
1094.260742	902.597229
1093.147461	953.115784
1092.035156	749.257996
1090.921875	809.047180
1089.808594	541.615051
1088.695313	662.450439
1087.581055	813.733093
1086.467773	565.085876
1085.353516	584.519897
1084.238281	653.238831
1083.124023	731.276184
1082.008789	741.072510
1080.893555	736.715271
1079.777344	791.013000
1078.662109	702.017029
1077.545898	718.644409
1076.429688	716.443726
1075.312500	627.379700
1074.196289	287.322510
1073.079102	247.575562
1071.960938	458.694458
1070.843750	339.162872
1069.725586	224.337860
1068.607422	149.374893
1067.489258	280.575714
1066.370117	610.764404
1065.251953	308.583984
1064.132813	343.625854
1063.012695	139.906662
1061.893555	364.488525
1060.773438	474.325104
1059.653320	228.611099
1058.532227	102.257515
1057.412109	78.838120
1056.291016	165.279373
1055.169922	-0.667431
1054.047852	197.904892
1052.926758	127.821960
1051.804688	120.829712
1050.681641	-42.555077
1049.559570	-121.804779
1048.436523	9.013218
1047.313477	39.490875
1046.190430	282.233765
1045.066406	114.499878
1043.942383	2.835179
1042.818359	35.774891
1041.694336	-40.770767
1040.569336	71.465164
1039.445313	2.041723
1038.319336	56.105537
1037.194336	135.824478
1036.068359	99.185768
1034.942383	181.308121
1033.816406	9.882917
1032.690430	66.544861
1031.563477	253.469498
1030.436523	261.375824
1029.308594	106.655273
1028.181641	-377.868896
1027.053711	-309.171417
1025.925781	-396.031738
1024.797852	-129.799683
1023.668945	-320.949646
1022.540039	-309.982147
1021.411133	-570.415955
1020.281250	-218.164841
1019.152344	-343.760651
1018.022461	-348.614380
1016.892578	-274.529877
1015.761719	-56.669506
1014.630859	135.719238
1013.500000	-123.621941
1012.369141	129.155060
1011.237305	189.735779
1010.105469	426.363434
1008.973633	174.639893
1007.841797	492.415070
1006.708984	928.156067
1005.576172	1687.644531
1004.443359	2384.482422
1003.310547	3131.997559
1002.176758	2797.603027
1001.042969	2042.950684
999.908203	1288.791626
998.774414	770.729614
997.639648	181.471420
996.504883	356.797363
995.370117	135.207230
994.234375	336.155457
993.098633	55.003799
991.962891	341.537079
990.826172	392.889679
989.690430	255.346466
988.553711	279.368042
987.416016	169.893784
986.279297	138.973114
985.141602	172.723648
984.003906	89.193047
982.865234	153.211685
981.727539	56.265125
980.588867	37.772690
979.450195	155.201172
978.310547	109.449684
977.170898	383.523682
976.031250	257.638824
974.891602	552.600647
973.751953	427.097351
972.611328	292.647736
971.470703	411.090088
970.329102	465.367249
969.188477	540.466431
968.046875	351.772797
966.904297	385.931671
965.762695	163.325714
964.620117	402.014557
963.477539	255.553772
962.334961	249.191498
961.191406	309.486572
960.047852	255.374695
958.904297	281.656586
957.760742	264.597748
956.616211	293.532806
955.471680	361.562531
954.327148	113.907356
953.182617	99.949684
952.037109	232.596786
950.891602	-53.168613
949.745117	-66.509369
948.599609	-111.661957
947.453125	99.366882
946.306641	152.824600
945.159180	295.535034
944.012695	214.543396
942.865234	184.008011
941.716797	155.957611
940.569336	365.453857
939.420898	189.425354
938.272461	344.432434
937.124023	257.796112
935.974609	242.065521
934.825195	392.927338
933.675781	327.385956
932.525391	214.205643
931.375977	319.931458
930.225586	239.034943
929.074219	121.919083
927.923828	-60.993202
926.772461	90.899193
925.621094	106.367188
924.468750	-19.039213
923.317383	44.529278
922.165039	215.094559
921.011719	-2.964237
919.859375	-100.322243
918.706055	-376.969635
917.552734	-235.374130
916.399414	-236.768570
915.245117	-274.337708
914.090820	-273.156311
912.936523	-156.095978
911.781250	-247.678238
910.625977	-89.565239
909.470703	-160.439331
908.315430	-274.225128
907.160156	-195.157776
906.003906	-170.383469
904.846680	-127.364723
903.690430	-45.744518
902.533203	15.580311
901.375977	-11.306580
900.218750	113.585930
899.060547	-17.177120
897.903320	67.149796
896.744141	18.106028
895.585938	-91.880478
894.426758	144.195786
893.267578	242.377533
892.108398	51.353859
890.949219	316.871429
889.789063	83.187073
888.628906	-57.723377
887.467773	169.511200
886.307617	78.455788
885.146484	59.731979
883.985352	0.476423
882.823242	-78.978714
881.661133	-9.508679
880.499023	123.109543
879.336914	124.993484
878.173828	27.787886
877.010742	140.185623
875.847656	-83.015182
874.684570	11.425023
873.520508	186.906921
872.356445	13.484511
871.192383	69.687340
870.027344	-6.830937
868.862305	56.152523
867.697266	161.845978
866.532227	20.220360
865.366211	4.540682
864.200195	179.866653
863.034180	-69.461624
861.867188	251.793503
860.700195	269.767944
859.533203	197.932648
858.366211	424.611176
857.198242	460.456207
856.030273	532.157410
854.862305	594.832336
853.693359	565.531128
852.524414	760.378174
851.355469	533.770264
850.186523	562.659119
849.016602	170.375992
847.846680	24.580656
846.676758	187.788284
845.505859	165.085052
844.334961	79.675858
843.164063	124.020287
841.993164	221.967621
840.821289	44.744640
839.649414	111.241127
838.477539	97.165878
837.305664	272.978699
836.132813	79.994202
834.959961	403.002960
833.786133	395.277557
832.613281	179.827560
831.439453	203.235214
830.264648	380.525848
829.090820	457.235077
827.916016	399.987823
826.741211	260.159607
825.566406	124.755707
824.390625	194.379578
823.214844	335.172821
822.039063	88.139969
820.862305	246.497665
819.685547	-65.192078
818.508789	106.255203
817.332031	-43.007214
816.154297	-190.085999
814.976563	-152.565918
813.798828	-337.605896
812.621094	22.111696
811.442383	-98.656586
810.263672	4.985743
809.083984	-364.846466
807.905273	-154.817749
806.725586	-67.170578
805.544922	-323.871216
804.365234	-85.537354
803.184570	-7.246797
802.003906	22.053667
800.823242	11.270565
799.641602	-177.070221
798.459961	-252.376770
797.278320	-121.623062
796.095703	-175.019623
794.913086	-139.899582
793.730469	-209.054047
792.547852	-39.127476
791.364258	-179.403641
790.180664	-158.157181
788.997070	-90.584969
787.813477	29.918978
786.628906	72.807198
785.444336	-107.833656
784.258789	-96.162346
783.074219	45.784760
781.888672	198.581970
780.702148	143.482117
779.516602	90.481133
778.330078	-26.669277
777.143555	54.817417
775.956055	-11.757536
774.769531	-60.776737
773.582031	-257.722260
772.393555	-218.671448
771.206055	186.316330
770.017578	130.194290
768.829102	43.121647
767.639648	-101.319954
766.451172	192.632690
765.261719	158.135635
764.072266	77.302048
762.881836	368.484222
761.691406	166.371887
760.500977	393.377472
759.310547	613.581421
758.119141	596.034363
756.927734	774.125183
755.735352	782.759949
754.543945	938.575806
753.351563	828.343567
752.159180	731.272095
750.965820	744.002014
749.773438	510.711487
748.580078	523.360596
747.385742	582.041504
746.192383	629.669067
744.998047	370.082458
743.803711	446.161407
742.608398	403.752136
741.413086	223.211258
740.217773	161.085602
739.022461	272.077393
737.826172	142.011520
736.630859	99.603798
735.433594	30.931377
734.237305	133.046570
733.040039	77.528961
731.842773	391.851074
730.645508	108.796547
729.447266	215.211197
728.249023	218.825424
727.050781	194.047028
725.851563	121.230751
724.653320	260.444214
723.454102	237.976501
722.253906	326.960175
721.053711	177.946915
719.854492	354.341644
718.653320	358.300995
717.453125	220.496613
716.251953	307.534546
715.050781	392.433838
713.848633	63.086773
712.647461	370.546082
711.445313	30.654465
710.243164	122.465630
709.040039	-3.502079
707.836914	20.982485
706.633789	102.190811
705.430664	-108.223892
704.226563	140.817261
703.022461	244.089523
701.818359	310.471313
700.613281	124.679131
699.408203	193.525589
698.203125	125.537041
696.998047	-46.586449
695.791992	-83.749680
694.585938	-1.252610
693.379883	-164.047195
692.172852	-300.537476
690.965820	-378.178802
689.758789	-19.374014
688.551758	-207.354401
687.343750	-199.826248
686.135742	-215.978012
684.926758	-173.392258
683.718750	31.938587
682.509766	-3.208074
681.300781	-274.334137
680.090820	59.248474
678.881836	-200.568558
677.671875	-5.369556
676.460938	226.727356
675.250977	142.908569
674.040039	87.440872
672.828125	-88.962257
671.617188	89.575653
670.405273	90.900818
669.193359	-76.227074
667.981445	178.325775
666.768555	54.791458
665.555664	270.620911
664.342773	181.968567
663.128906	201.461487
661.916016	160.620819
660.702148	-147.697510
659.487305	10.314722
658.272461	217.969910
657.058594	-74.753639
655.842773	-43.814796
654.627930	-75.349167
653.412109	-63.705841
652.196289	53.551102
650.979492	35.064960
649.763672	-7.104445
648.546875	-294.728577
647.330078	194.894150
646.112305	-73.343918
644.894531	299.698181
643.676758	539.100037
642.458984	502.984100
641.240234	-120.266899
640.021484	170.263138
638.802734	125.188309
637.583008	-31.808004
636.363281	-182.526855
635.143555	-178.805191
633.923828	-136.734192
632.703125	147.579178
631.482422	2.133977
630.261719	-105.021591
629.040039	-45.225380
627.818359	82.700722
626.596680	96.401962
625.375000	238.171432
624.152344	83.495308
622.929688	193.958954
621.707031	376.522369
620.483398	185.575027
619.259766	92.430023
618.036133	-1.515652
616.812500	-96.312141
615.587891	107.570206
614.363281	134.915985
613.138672	99.150627
611.913086	98.620293
610.687500	13.513974
609.461914	-25.791245
608.236328	-292.929199
607.009766	-89.186745
605.783203	-17.309620
604.555664	-113.598671
