# Supplementary material for: Raman spectroscopy accurately differentiates mucosal healing from non-healing and biochemical changes following biological therapy in inflammatory bowel disease
Source: PLoS One. 2021 Jun 2;16(6):e0252210. doi: 10.1371/journal.pone.0252210 (PMC8172032; doi:10.1371/journal.pone.0252210)
Supplement: S8 Dataset — (ZIP) [file pone.0252210.s010.zip › Pre biologic CD/OC030-1 pre treatment_base sub CR removed_46__X_-10363.1__Y_36050.2__Z_-68.8__Time_518.txt]

1714.640625	277.917725
1713.664063	-102.289619
1712.687500	228.513718
1711.709961	83.377991
1710.733398	116.932243
1709.755859	9.916963
1708.778320	-240.179947
1707.799805	-108.253807
1706.821289	-33.765682
1705.843750	-78.206543
1704.864258	-249.767227
1703.885742	-26.203436
1702.907227	-26.037140
1701.927734	-251.878098
1700.948242	-195.297318
1699.968750	33.855282
1698.988281	42.360611
1698.007813	-247.095520
1697.028320	-45.903496
1696.046875	132.413513
1695.066406	125.101578
1694.084961	-198.711075
1693.104492	111.811218
1692.123047	255.292221
1691.140625	242.502258
1690.159180	191.046005
1689.176758	308.896729
1688.194336	649.319214
1687.211914	644.204407
1686.228516	435.005737
1685.246094	698.906616
1684.262695	636.093811
1683.279297	617.114502
1682.295898	593.984558
1681.311523	859.553772
1680.327148	809.334290
1679.342773	805.503967
1678.358398	877.281677
1677.374023	936.810059
1676.388672	1132.993286
1675.403320	1112.081787
1674.417969	1243.755493
1673.432617	1458.789917
1672.446289	1507.274780
1671.459961	1325.575684
1670.473633	1569.931152
1669.487305	2088.663574
1668.500977	1694.749634
1667.513672	1933.670898
1666.526367	1820.418945
1665.539063	2055.687500
1664.550781	1999.894287
1663.563477	2326.913086
1662.575195	2267.472168
1661.586914	2020.660767
1660.598633	2299.536133
1659.609375	2319.374023
1658.620117	2843.323242
1657.631836	2157.403564
1656.641602	2065.643799
1655.652344	2048.794189
1654.662109	2088.227051
1653.672852	1929.883057
1652.681641	1727.273193
1651.691406	1639.168335
1650.701172	1514.725952
1649.709961	1467.624146
1648.718750	1286.347290
1647.727539	1068.750854
1646.735352	986.571045
1645.744141	698.964111
1644.751953	97.745674
1643.759766	593.103088
1642.766602	645.261719
1641.774414	402.320892
1640.781250	154.690948
1639.788086	131.887527
1638.794922	-130.455887
1637.801758	185.255341
1636.807617	140.072357
1635.813477	119.054314
1634.819336	198.589142
1633.825195	-19.228064
1632.830078	16.288746
1631.834961	-195.388367
1630.839844	-288.140472
1629.844727	-288.383667
1628.849609	-143.553467
1627.853516	51.509262
1626.857422	-337.201080
1625.861328	-157.375427
1624.865234	130.453644
1623.868164	39.857021
1622.871094	196.605865
1621.874023	22.431694
1620.876953	127.034943
1619.879883	-138.542023
1618.881836	-151.712814
1617.883789	281.629211
1616.885742	-174.859833
1615.887695	93.308342
1614.888672	120.133469
1613.889648	236.272858
1612.890625	195.141022
1611.891602	-100.187164
1610.892578	68.712914
1609.892578	132.799362
1608.892578	16.149523
1607.892578	20.131845
1606.892578	94.896194
1605.891602	324.178894
1604.890625	-12.077148
1603.889648	217.211960
1602.888672	244.931107
1601.887695	170.623520
1600.885742	-5.659082
1599.883789	-208.018143
1598.881836	-172.370895
1597.879883	-257.003510
1596.876953	-187.434067
1595.874023	-366.153961
1594.871094	-236.589539
1593.868164	-271.672852
1592.864258	-238.911697
1591.861328	-140.966812
1590.857422	-210.185410
1589.853516	-242.926834
1588.848633	-64.423203
1587.844727	4.353539
1586.839844	117.325661
1585.834961	138.882843
1584.830078	202.018311
1583.824219	-52.945122
1582.819336	135.008804
1581.813477	231.565689
1580.807617	-44.492821
1579.800781	-18.543068
1578.794922	132.196609
1577.788086	165.583176
1576.781250	430.377960
1575.773438	62.694836
1574.766602	-0.688488
1573.758789	185.412354
1572.750977	-0.544704
1571.743164	-103.437439
1570.735352	331.461975
1569.726563	103.417618
1568.718750	-13.033834
1567.708984	59.929794
1566.700195	-246.443649
1565.691406	-23.329191
1564.681641	48.923641
1563.671875	22.312981
1562.662109	68.118629
1561.652344	-39.361885
1560.641602	-12.195217
1559.630859	-182.325150
1558.620117	-57.131458
1557.609375	18.521837
1556.597656	5.788396
1555.586914	130.107086
1554.575195	77.998711
1553.563477	136.990494
1552.550781	-140.846390
1551.539063	290.341553
1550.526367	45.700638
1549.513672	266.568176
1548.500977	476.725922
1547.487305	221.041321
1546.473633	257.345001
1545.459961	448.450348
1544.446289	83.577072
1543.432617	26.048582
1542.417969	1.837102
1541.404297	-159.508041
1540.389648	-220.371750
1539.374023	2.465531
1538.359375	-66.708618
1537.343750	16.098583
1536.328125	209.522369
1535.312500	2.793332
1534.296875	-49.400829
1533.280273	78.606117
1532.263672	177.923569
1531.247070	160.950516
1530.230469	-75.300682
1529.212891	87.532852
1528.196289	2.793885
1527.178711	234.508133
1526.160156	61.662216
1525.142578	164.024582
1524.124023	60.193920
1523.106445	306.035614
1522.087891	-1.524375
1521.068359	-113.801659
1520.049805	185.080719
1519.030273	-61.390022
1518.010742	105.736473
1516.991211	318.776550
1515.971680	40.814247
1514.951172	-157.690186
1513.930664	-102.163971
1512.910156	101.977158
1511.889648	-133.118011
1510.868164	31.924267
1509.846680	42.713165
1508.826172	109.698730
1507.803711	-95.460838
1506.782227	-111.029762
1505.759766	-157.611862
1504.737305	-124.965569
1503.714844	-118.191505
1502.692383	-93.722252
1501.668945	-84.880745
1500.646484	-575.564880
1499.623047	167.660278
1498.599609	-272.145569
1497.575195	-177.182877
1496.550781	-21.071173
1495.527344	114.320869
1494.502930	-167.419144
1493.477539	161.801559
1492.453125	163.504669
1491.427734	-210.697784
1490.402344	94.730431
1489.376953	118.832069
1488.350586	163.143799
1487.325195	444.749847
1486.298828	131.196259
1485.272461	476.118042
1484.245117	828.352173
1483.218750	695.540955
1482.191406	799.817261
1481.164063	796.777771
1480.136719	439.174561
1479.108398	927.861694
1478.080078	671.998840
1477.052734	915.543152
1476.023438	1214.835083
1474.995117	1149.671387
1473.965820	1178.593262
1472.937500	1492.536987
1471.908203	1462.576416
1470.877930	1692.049561
1469.848633	2000.203857
1468.818359	2068.979980
1467.788086	2430.079834
1466.757813	2684.132813
1465.727539	2541.411133
1464.696289	2746.820068
1463.665039	3157.866943
1462.633789	2946.243896
1461.602539	2866.700928
1460.570313	3208.620117
1459.539063	3405.631836
1458.506836	3351.174805
1457.473633	3382.929199
1456.441406	3480.603760
1455.408203	3535.027588
1454.375000	3262.218506
1453.341797	3397.702148
1452.308594	3664.905273
1451.274414	3845.753906
1450.241211	3600.814453
1449.207031	3842.334229
1448.171875	3951.987061
1447.137695	3600.716553
1446.102539	3750.842041
1445.067383	3635.109375
1444.032227	3294.183594
1442.997070	3504.970703
1441.960938	3566.393555
1440.924805	3508.925049
1439.888672	3519.760498
1438.852539	3507.849365
1437.816406	2788.272461
1436.779297	2827.069336
1435.742188	2870.925049
1434.705078	2174.723145
1433.666992	2029.337036
1432.629883	1919.422363
1431.591797	1388.025269
1430.553711	1356.586548
1429.514648	1206.595459
1428.476563	1061.792847
1427.437500	942.301208
1426.398438	880.916870
1425.359375	605.340820
1424.320313	733.219543
1423.280273	747.694702
1422.240234	724.448669
1421.200195	764.262634
1420.159180	481.778290
1419.119141	307.789612
1418.078125	448.590179
1417.037109	642.275940
1415.996094	599.459839
1414.954102	41.043640
1413.912109	51.372944
1412.870117	381.148376
1411.828125	348.883118
1410.786133	241.344070
1409.743164	51.019497
1408.700195	152.330261
1407.657227	190.929932
1406.614258	269.821655
1405.570313	107.755676
1404.527344	-264.938873
1403.483398	-235.811386
1402.438477	-83.635826
1401.394531	-59.293072
1400.349609	52.945572
1399.304688	39.907543
1398.259766	119.788933
1397.214844	174.725250
1396.168945	284.905151
1395.123047	39.436497
1394.077148	455.509338
1393.031250	65.192551
1391.984375	95.817818
1390.937500	-248.876984
1389.890625	-162.793839
1388.843750	-281.744934
1387.796875	-115.282814
1386.749023	196.327209
1385.701172	-17.123449
1384.653320	-92.796837
1383.604492	-228.258698
1382.556641	-83.572693
1381.507813	63.719608
1380.458984	96.242386
1379.410156	-123.281914
1378.360352	111.878502
1377.310547	-14.816978
1376.260742	-226.110931
1375.210938	316.423920
1374.161133	-64.076233
1373.110352	164.328156
1372.059570	-60.982933
1371.008789	-163.832458
1369.957031	-106.926956
1368.906250	-64.767586
1367.854492	82.206100
1366.802734	-47.154572
1365.750000	140.008911
1364.698242	-46.144417
1363.645508	-57.767513
1362.592773	-188.627319
1361.540039	41.573750
1360.486328	159.935226
1359.433594	2.412535
1358.379883	230.583069
1357.326172	-43.301964
1356.271484	137.982590
1355.216797	147.951080
1354.163086	220.263428
1353.107422	598.257385
1352.052734	618.724609
1350.998047	694.028870
1349.942383	354.972534
1348.886719	589.568237
1347.830078	1047.583496
1346.774414	1029.350464
1345.717773	1051.019653
1344.661133	1229.119873
1343.604492	896.682434
1342.546875	1149.530029
1341.490234	1276.131226
1340.432617	1286.446777
1339.375000	1688.336426
1338.316406	1592.510620
1337.258789	1328.605713
1336.200195	1500.677612
1335.141602	1781.788452
1334.082031	1333.090210
1333.023438	1503.240967
1331.963867	1020.614807
1330.904297	1124.428467
1329.844727	1525.065918
1328.784180	1399.297363
1327.723633	1160.133911
1326.663086	1222.687744
1325.602539	1110.063110
1324.541992	1116.233276
1323.480469	1329.990845
1322.418945	1422.915894
1321.357422	1446.915405
1320.295898	1362.552124
1319.233398	1142.754028
1318.170898	1598.994873
1317.108398	1675.530762
1316.045898	1821.260620
1314.982422	1560.464233
1313.918945	1635.092896
1312.855469	1576.857910
1311.791992	1257.769043
1310.728516	1557.085938
1309.664063	1765.368896
1308.599609	1582.395996
1307.535156	1724.522705
1306.469727	1620.737061
1305.404297	1871.390991
1304.338867	1428.615112
1303.273438	1527.127930
1302.208008	1790.474121
1301.141602	1596.759766
1300.075195	1489.302246
1299.008789	1809.505493
1297.942383	1375.744263
1296.875000	1241.904175
1295.807617	1589.458252
1294.740234	1622.860962
1293.672852	1460.102173
1292.604492	1334.368774
1291.537109	1218.662231
1290.468750	1211.056152
1289.399414	1115.339722
1288.331055	1387.499268
1287.261719	1262.674072
1286.192383	1218.903931
1285.123047	1280.627441
1284.052734	977.550049
1282.983398	1223.211670
1281.913086	1091.908813
1280.841797	1354.830444
1279.771484	1187.113281
1278.700195	1163.927734
1277.628906	1427.036621
1276.557617	1406.497803
1275.486328	1427.644165
1274.414063	1312.018066
1273.341797	1511.790039
1272.269531	1269.371460
1271.197266	1762.391846
1270.124023	1700.944702
1269.050781	1642.067505
1267.977539	1888.436890
1266.904297	1614.971558
1265.830078	1815.064087
1264.756836	1924.898804
1263.681641	1849.415405
1262.607422	1864.263794
1261.533203	1494.014038
1260.458008	1484.715454
1259.382813	1585.146606
1258.307617	1583.280884
1257.231445	1820.177612
1256.155273	1815.954834
1255.079102	1999.258057
1254.002930	1693.294922
1252.926758	1786.615112
1251.849609	2023.488892
1250.772461	2002.467773
1249.695313	1835.587769
1248.617188	1773.369141
1247.540039	1720.941650
1246.461914	1688.013062
1245.382813	1618.685791
1244.304688	1704.886230
1243.225586	1628.353638
1242.146484	1673.284058
1241.067383	1434.186035
1239.988281	1505.872803
1238.908203	1674.603394
1237.828125	1884.511108
1236.748047	1315.762817
1235.667969	1300.150391
1234.586914	1543.956055
1233.505859	1402.258789
1232.424805	1510.221436
1231.343750	1278.940674
1230.261719	1520.085449
1229.179688	1376.061035
1228.097656	1297.453979
1227.015625	1030.052612
1225.932617	1009.596252
1224.850586	1306.085571
1223.767578	1082.326538
1222.683594	1194.802856
1221.600586	787.337219
1220.516602	810.313965
1219.432617	695.478210
1218.347656	667.639648
1217.263672	676.004517
1216.178711	585.290833
1215.093750	419.710602
1214.008789	756.300415
1212.922852	687.192078
1211.836914	666.316711
1210.750977	790.144470
1209.665039	882.495056
1208.579102	1022.967590
1207.492188	1218.762085
1206.405273	917.847351
1205.318359	1079.691650
1204.230469	973.948120
1203.142578	473.124786
1202.054688	470.959595
1200.966797	461.487396
1199.877930	473.597534
1198.790039	141.461609
1197.701172	124.583267
1196.611328	119.649612
1195.522461	-15.251206
1194.432617	-78.053391
1193.342773	51.392658
1192.252930	-90.909134
1191.162109	122.377525
1190.072266	-195.458923
1188.981445	-256.267395
1187.889648	-91.434761
1186.798828	-90.037094
1185.707031	-177.562439
1184.615234	-75.588669
1183.523438	79.005692
1182.430664	-248.709122
1181.337891	-355.775360
1180.245117	-146.438614
1179.152344	62.682503
1178.059570	75.074913
1176.965820	-1.314462
1175.872070	25.205286
1174.778320	204.855606
1173.683594	621.329285
1172.588867	211.634186
1171.494141	541.501587
1170.399414	74.319191
1169.303711	207.642822
1168.208984	252.283615
1167.113281	229.815155
1166.016602	173.747971
1164.920898	-262.437958
1163.824219	-51.025097
1162.727539	-35.736565
1161.630859	-54.033909
1160.533203	163.927246
1159.435547	522.504333
1158.337891	541.853210
1157.240234	191.184387
1156.141602	210.308746
1155.043945	651.460876
1153.944336	329.179260
1152.845703	21.210167
1151.747070	77.917274
1150.647461	-122.914253
1149.547852	62.158615
1148.447266	-3.104502
1147.347656	167.281082
1146.247070	-143.493530
1145.146484	-237.664307
1144.044922	-241.509003
1142.944336	-293.076904
1141.842773	-202.048737
1140.741211	-75.534775
1139.638672	24.620546
1138.537109	200.658218
1137.434570	-94.087662
1136.332031	326.335846
1135.228516	138.300888
1134.125977	114.086700
1133.022461	289.184845
1131.917969	478.298950
1130.814453	766.877136
1129.709961	720.617432
1128.605469	880.624329
1127.500977	1140.035767
1126.396484	1131.251099
1125.291016	1108.104980
1124.185547	923.671143
1123.080078	793.689270
1121.973633	628.091309
1120.868164	689.819946
1119.761719	725.339355
1118.654297	630.498291
1117.547852	398.306793
1116.440430	693.775269
1115.333008	648.316895
1114.225586	420.634521
1113.117188	566.550232
1112.008789	955.790161
1110.900391	694.740845
1109.791992	568.392395
1108.682617	810.537537
1107.573242	962.703674
1106.463867	921.052917
1105.354492	1226.370605
1104.244141	1125.447144
1103.133789	882.877014
1102.023438	1102.742432
1100.913086	1003.973389
1099.801758	1110.311401
1098.690430	1023.173523
1097.579102	997.271240
1096.467773	1112.688965
1095.355469	1154.916016
1094.243164	1145.219849
1093.130859	1215.514771
1092.017578	1019.632263
1090.905273	753.155701
1089.791992	952.686279
1088.677734	956.755920
1087.564453	857.262878
1086.450195	1007.025146
1085.335938	921.533203
1084.221680	857.174744
1083.106445	924.384338
1081.991211	737.748535
1080.875977	894.110168
1079.760742	888.302063
1078.644531	757.995239
1077.528320	789.676941
1076.412109	593.652893
1075.295898	655.781616
1074.178711	591.159668
1073.061523	592.202454
1071.944336	656.524292
1070.826172	366.803955
1069.708984	335.009674
1068.590820	389.894348
1067.471680	547.798950
1066.353516	647.076721
1065.234375	795.460876
1064.115234	611.349426
1062.996094	733.917480
1061.875977	877.476746
1060.755859	838.501343
1059.635742	600.750488
1058.515625	529.135559
1057.394531	574.443054
1056.273438	430.432281
1055.152344	258.467896
1054.031250	63.244633
1052.909180	505.738525
1051.787109	137.798630
1050.665039	19.854120
1049.541992	49.029572
1048.418945	276.570465
1047.295898	501.716522
1046.172852	323.310913
1045.048828	249.956985
1043.925781	55.475800
1042.801758	187.431992
1041.676758	128.301758
1040.552734	153.140228
1039.427734	17.315086
1038.302734	261.178772
1037.176758	230.286209
1036.050781	131.987717
1034.924805	29.161585
1033.798828	277.756439
1032.672852	463.523621
1031.545898	360.944122
1030.418945	-8.845055
1029.291992	451.393738
1028.164063	256.221771
1027.036133	-145.517166
1025.908203	-305.409790
1024.780273	-455.827911
1023.651367	-373.916931
1022.522461	-535.632385
1021.393555	-469.746613
1020.264648	-362.008484
1019.134766	-340.021973
1018.004883	-505.741302
1016.875000	-87.036514
1015.744141	-83.278877
1014.613281	-102.559738
1013.482422	103.033951
1012.351563	-20.219557
1011.219727	106.810799
1010.088867	229.312866
1008.956055	238.481186
1007.824219	349.626678
1006.691406	930.505310
1005.558594	1444.202148
1004.425781	2512.799805
1003.292969	3564.883057
1002.159180	3118.905762
1001.025391	2396.019043
999.891602	1345.590210
998.756836	265.798553
997.622070	-245.258575
996.487305	218.344940
995.352539	167.216797
994.216797	192.442856
993.081055	187.855988
991.945313	-224.780029
990.808594	-173.543015
989.672852	96.885178
988.536133	125.370316
987.398438	-336.776611
986.261719	-321.621460
985.124023	-278.633484
983.986328	-14.399656
982.847656	-1.018405
981.709961	182.889954
980.571289	51.671848
979.432617	81.768669
978.292969	-12.136281
977.153320	-206.957581
976.013672	147.975967
974.874023	130.624542
973.734375	-130.069336
972.593750	158.634949
971.453125	288.950409
970.311523	24.477297
969.170898	33.543480
968.029297	187.426636
966.886719	249.678894
965.745117	-25.097891
964.602539	-148.142609
963.459961	18.019579
962.317383	237.061005
961.173828	247.666901
960.030273	338.698029
958.886719	161.890945
957.743164	631.267273
956.598633	294.657318
955.454102	260.617981
954.309570	-121.053925
953.165039	154.389496
952.019531	258.366943
950.874023	232.166611
949.727539	151.334412
948.582031	-66.386475
947.435547	347.021912
946.289063	186.948257
945.141602	294.458466
943.995117	80.125854
942.847656	338.774353
941.699219	645.473938
940.551758	461.571930
939.403320	214.100189
938.254883	491.644745
937.105469	527.541809
935.957031	340.193512
934.807617	561.205200
933.658203	306.019226
932.507813	133.204712
931.357422	534.738586
930.207031	275.851624
929.056641	51.458042
927.906250	259.891937
926.754883	81.558975
925.603516	96.923004
924.451172	183.012909
923.298828	-144.633698
922.146484	76.035652
920.994141	94.495232
919.841797	33.609875
918.688477	18.403086
917.535156	-132.891510
916.380859	-9.123274
915.227539	-396.075714
914.073242	-335.476227
912.918945	-254.291351
911.763672	-374.877899
910.608398	-141.370819
909.453125	-266.099304
908.297852	-297.636749
907.141602	-20.704807
905.985352	-6.605393
904.829102	-250.628845
903.672852	-317.692566
902.515625	-289.443695
901.358398	-308.593201
900.201172	-80.857414
899.042969	-328.289581
897.884766	-107.134415
896.726563	145.725555
895.568359	63.929176
894.409180	38.839470
893.250000	-194.050659
892.090820	181.170929
890.930664	312.357635
889.771484	-148.177780
888.611328	8.105466
887.450195	22.211443
886.289063	329.841095
885.128906	125.187195
883.966797	394.514221
882.805664	237.518036
881.643555	234.037155
880.481445	219.377350
879.319336	427.942535
878.156250	417.928375
876.993164	103.868835
875.830078	326.072021
874.666016	97.899727
873.502930	-44.564602
872.338867	276.750793
871.173828	240.206757
870.009766	221.716522
868.844727	403.461395
867.679688	25.273602
866.513672	168.854904
865.348633	217.995132
864.182617	249.174637
863.015625	345.521729
861.849609	284.621002
860.682617	405.648193
859.515625	558.054504
858.347656	526.375671
857.180664	813.313477
856.012695	768.127747
854.843750	850.800232
853.675781	628.474121
852.506836	818.709961
851.337891	403.736359
850.167969	867.247314
848.999023	687.605042
847.829102	564.014465
846.658203	299.396942
845.488281	345.993866
844.317383	191.119446
843.146484	60.877655
841.975586	241.563065
840.803711	147.045349
839.631836	-16.803675
838.459961	208.293091
837.287109	147.174057
836.114258	345.174194
834.941406	257.088409
833.768555	760.742798
832.594727	170.094879
831.420898	273.814117
830.247070	143.072601
829.072266	614.681213
827.898438	639.850952
826.722656	629.242310
825.547852	507.041412
824.372070	166.361725
823.196289	313.741119
822.020508	93.330681
820.844727	46.633205
819.667969	140.127396
818.491211	-4.767295
817.313477	-165.296799
816.136719	-85.573410
814.958984	14.005702
813.781250	-240.250488
812.602539	-252.142685
811.423828	-384.226685
810.245117	-520.842529
809.066406	31.294767
807.886719	103.173561
806.707031	-84.997322
805.527344	-384.260590
804.346680	-124.104568
803.166992	-57.328865
801.985352	-438.953949
800.804688	-294.813416
799.623047	-179.728165
798.441406	-142.471878
797.259766	-389.152740
796.078125	-95.109299
794.895508	-368.601349
793.712891	-201.301834
792.529297	-426.247894
791.346680	-139.783859
790.163086	-174.602753
788.978516	210.928070
787.794922	290.762482
786.610352	290.759796
785.425781	98.182686
784.241211	122.209770
783.055664	126.171211
781.870117	335.496613
780.684570	182.202972
779.498047	333.659607
778.311523	465.007935
777.125000	139.095520
775.938477	241.414658
774.750977	78.709770
773.563477	48.309055
772.375977	-132.224411
771.187500	-61.413612
769.999023	181.191620
768.810547	-23.925205
767.622070	238.108246
766.432617	-86.172203
765.243164	408.971893
764.053711	295.950470
762.863281	605.578857
761.672852	223.781830
760.482422	334.987488
759.291992	336.020447
758.100586	215.969788
756.909180	361.958618
755.717773	243.954681
754.525391	583.099976
753.333008	291.315277
752.140625	223.674255
750.948242	349.276123
749.754883	470.356995
748.561523	97.340431
747.368164	82.206978
746.173828	336.939117
744.979492	-3.038998
743.785156	337.040710
742.590820	104.592880
741.395508	25.686293
740.200195	41.042702
739.003906	89.246735
737.808594	192.184784
736.612305	-4.994146
735.416016	174.563049
734.218750	-90.367180
733.021484	253.310654
731.824219	-66.173401
730.626953	-0.438876
729.428711	-37.492100
728.230469	-43.862370
727.032227	290.862244
725.833984	48.488205
724.634766	140.624817
723.435547	259.014282
722.235352	327.203522
721.036133	456.594604
719.835938	492.156586
718.635742	401.227142
717.434570	297.369202
716.233398	307.125244
715.032227	410.795868
713.831055	104.624962
712.628906	354.648376
711.426758	120.868866
710.224609	76.932434
709.021484	139.937515
707.818359	-47.371616
706.615234	-18.839586
705.412109	49.057980
704.208008	-133.160507
703.003906	-45.273514
701.799805	227.695908
700.594727	226.725082
699.389648	221.632034
698.184570	-409.304260
696.979492	-159.492569
695.773438	-33.405155
694.567383	-213.430878
693.361328	10.842788
692.154297	-62.199341
690.947266	138.577606
689.740234	144.194382
688.533203	-270.867737
687.325195	-379.589905
686.117188	203.857422
684.909180	63.094719
683.700195	-64.313133
682.491211	-314.923553
681.282227	-409.135223
680.072266	-409.870728
678.863281	-102.801651
677.653320	-224.320145
676.442383	-135.522171
675.232422	-59.496754
674.021484	-141.189651
672.810547	28.348276
671.598633	-230.156754
670.386719	127.939583
669.174805	181.303482
667.962891	-121.735710
666.750000	258.387115
665.537109	-141.301498
664.324219	85.714272
663.110352	-121.184746
661.897461	-49.351711
660.683594	152.108551
659.468750	178.852234
658.254883	65.474960
657.040039	247.738007
655.824219	-55.138062
654.609375	86.260208
653.393555	-41.758884
652.177734	56.546680
650.960938	148.344101
649.745117	-214.383087
648.528320	30.216076
647.311523	11.972928
646.093750	303.545807
644.875977	196.748993
643.658203	281.265350
642.440430	419.275909
641.221680	341.932770
640.002930	384.695404
638.784180	465.764221
637.564453	307.881744
636.344727	235.548691
635.125000	42.466629
633.905273	-245.567490
632.684570	-93.982170
631.463867	-256.501526
630.243164	58.837864
629.021484	231.646805
627.799805	358.474243
626.578125	312.763763
625.356445	158.878113
624.133789	364.069977
622.911133	520.867920
621.688477	729.916687
620.464844	577.712585
619.241211	473.419922
618.017578	-17.685663
616.793945	183.330231
615.569336	112.929794
614.344727	40.766125
613.120117	-86.735207
611.894531	149.477737
610.668945	344.976654
609.443359	-75.306992
608.216797	68.526611
606.991211	105.138008
605.764648	-151.398407
604.537109	-325.170410
