# Supplementary material for: Raman spectroscopy accurately differentiates mucosal healing from non-healing and biochemical changes following biological therapy in inflammatory bowel disease
Source: PLoS One. 2021 Jun 2;16(6):e0252210. doi: 10.1371/journal.pone.0252210 (PMC8172032; doi:10.1371/journal.pone.0252210)
Supplement: S8 Dataset — (ZIP) [file pone.0252210.s010.zip › Pre biologic CD/OC010-1 pre treatment_BL sub CR removed_18__X_-8954.64__Y_1563.81__Z_-3686.63__Time_204.txt]

1714.656250	122.043861
1713.679688	-40.126846
1712.703125	-45.062748
1711.725586	-96.549583
1710.749023	-14.783995
1709.771484	-33.060566
1708.792969	6.854124
1707.815430	-7.455641
1706.836914	76.696693
1705.858398	23.691763
1704.879883	-128.840057
1703.901367	-38.160892
1702.922852	57.446762
1701.943359	117.852386
1700.963867	-215.252457
1699.983398	-35.032307
1699.003906	3.262424
1698.023438	46.697224
1697.042969	-14.209815
1696.062500	-101.865021
1695.082031	-39.908695
1694.100586	187.572784
1693.120117	150.727631
1692.137695	25.811237
1691.156250	248.073318
1690.174805	371.675842
1689.192383	444.687378
1688.209961	99.173347
1687.227539	476.665955
1686.244141	619.638000
1685.261719	448.407410
1684.278320	573.317505
1683.294922	520.044434
1682.311523	722.868164
1681.327148	462.635376
1680.342773	602.280457
1679.358398	468.166046
1678.374023	640.597961
1677.389648	345.203339
1676.404297	600.988098
1675.418945	785.380188
1674.433594	853.244873
1673.448242	751.512085
1672.461914	769.934204
1671.475586	1070.552490
1670.489258	917.400452
1669.502930	881.764709
1668.516602	987.472229
1667.529297	1170.693115
1666.541992	1253.610840
1665.554688	1286.711060
1664.566406	1240.820679
1663.579102	1240.716797
1662.590820	1429.492676
1661.602539	1380.253662
1660.614258	1549.028564
1659.625000	1379.188354
1658.635742	1218.038574
1657.647461	1460.248657
1656.657227	1475.233154
1655.667969	1377.072266
1654.677734	1218.722290
1653.688477	1230.501953
1652.697266	1049.761719
1651.707031	1195.144409
1650.716797	764.628418
1649.725586	683.944092
1648.734375	802.210022
1647.743164	424.246948
1646.750977	607.227356
1645.759766	436.830536
1644.767578	76.984489
1643.775391	201.140289
1642.783203	133.173218
1641.790039	237.404495
1640.796875	57.242157
1639.803711	-37.798962
1638.810547	160.583771
1637.817383	383.220978
1636.823242	205.620911
1635.829102	142.033600
1634.834961	23.722441
1633.840820	-186.168594
1632.845703	-216.293106
1631.850586	-174.736450
1630.855469	-119.478409
1629.860352	-134.770447
1628.865234	-154.781204
1627.869141	-74.282768
1626.873047	-330.015656
1625.876953	-201.145142
1624.880859	317.324432
1623.883789	28.988550
1622.887695	343.143311
1621.890625	258.210754
1620.892578	394.446259
1619.895508	160.733551
1618.897461	605.058655
1617.899414	382.763367
1616.901367	475.962555
1615.903320	301.851105
1614.904297	44.249058
1613.906250	117.660721
1612.907227	-107.562180
1611.907227	-51.775658
1610.908203	-189.643768
1609.908203	-172.485611
1608.908203	-115.701683
1607.908203	-69.104256
1606.908203	286.835205
1605.907227	150.624939
1604.906250	95.914917
1603.905273	164.520782
1602.904297	-17.860926
1601.903320	171.599152
1600.901367	123.185013
1599.899414	17.485817
1598.897461	-87.951195
1597.895508	2.913446
1596.892578	-49.806183
1595.889648	67.517433
1594.886719	-73.657127
1593.883789	-264.231567
1592.880859	-188.234451
1591.876953	94.109535
1590.873047	89.354141
1589.869141	316.963226
1588.865234	161.069656
1587.860352	216.619415
1586.855469	319.171021
1585.850586	252.285385
1584.845703	519.147522
1583.839844	392.430573
1582.834961	700.936523
1581.829102	741.034973
1580.823242	643.108704
1579.816406	782.191956
1578.810547	548.952087
1577.803711	516.221191
1576.796875	402.825012
1575.790039	487.177124
1574.782227	662.500671
1573.775391	489.245148
1572.767578	687.803589
1571.759766	454.728027
1570.750977	439.987122
1569.743164	549.891602
1568.734375	501.210571
1567.725586	660.228394
1566.716797	523.071838
1565.707031	666.236206
1564.697266	741.743713
1563.687500	760.008789
1562.677734	676.959656
1561.667969	739.058777
1560.657227	497.584808
1559.647461	771.998596
1558.636719	501.799957
1557.625000	858.700684
1556.614258	614.173767
1555.602539	662.290771
1554.590820	614.378784
1553.579102	724.245300
1552.567383	647.479370
1551.554688	720.659119
1550.541992	547.776062
1549.529297	796.446045
1548.516602	680.094543
1547.502930	669.592590
1546.490234	736.430420
1545.476563	606.557251
1544.462891	610.886658
1543.448242	689.896790
1542.434570	368.237488
1541.419922	493.257202
1540.405273	150.613266
1539.390625	293.184814
1538.375000	203.142044
1537.359375	40.621944
1536.343750	32.692665
1535.328125	540.358032
1534.312500	-51.019474
1533.295898	360.494385
1532.280273	52.392033
1531.262695	215.736130
1530.246094	144.265137
1529.229492	407.415680
1528.211914	70.079475
1527.194336	265.597931
1526.176758	185.283890
1525.159180	179.348846
1524.140625	77.901764
1523.122070	156.287704
1522.103516	116.021301
1521.084961	54.899574
1520.065430	209.459656
1519.046875	-122.161102
1518.027344	-71.033234
1517.006836	113.367538
1515.987305	-98.205070
1514.966797	-153.337524
1513.947266	104.524170
1512.925781	-207.966415
1511.905273	-109.955345
1510.884766	131.410461
1509.863281	-156.142914
1508.841797	94.771637
1507.820313	29.849382
1506.797852	167.188019
1505.776367	-16.237865
1504.753906	-43.567951
1503.731445	-534.953125
1502.708008	-78.608849
1501.685547	-201.562653
1500.662109	-137.848602
1499.638672	-276.699982
1498.615234	-139.355011
1497.591797	-173.808701
1496.567383	-126.680763
1495.542969	19.897625
1494.518555	-148.419754
1493.494141	-155.869659
1492.468750	-171.280457
1491.443359	-18.284771
1490.417969	70.493233
1489.392578	153.853333
1488.367188	162.842453
1487.340820	28.548466
1486.314453	172.322861
1485.288086	73.295830
1484.261719	242.002960
1483.234375	267.490479
1482.207031	402.402191
1481.179688	468.152802
1480.152344	398.499908
1479.125000	642.180603
1478.096680	612.803833
1477.068359	399.745483
1476.040039	696.052368
1475.011719	576.853516
1473.982422	915.819824
1472.953125	1063.483521
1471.923828	1226.143677
1470.894531	1296.913940
1469.864258	1392.869019
1468.834961	1478.430786
1467.804688	1573.908447
1466.774414	1854.767212
1465.743164	1792.114502
1464.712891	2108.016602
1463.681641	2255.876709
1462.650391	2052.917236
1461.618164	2248.618164
1460.586914	2172.380859
1459.554688	2410.805420
1458.522461	2288.538086
1457.490234	2468.159912
1456.458008	2365.931885
1455.424805	2413.243164
1454.391602	2681.040283
1453.358398	2776.171631
1452.325195	2468.063965
1451.291016	2808.770752
1450.256836	2946.498291
1449.222656	2881.380859
1448.188477	2605.956055
1447.154297	2839.543701
1446.119141	2526.042236
1445.083984	2653.018311
1444.048828	2731.769531
1443.013672	2428.348389
1441.977539	2501.867432
1440.941406	2423.536377
1439.905273	2244.030029
1438.869141	1971.000000
1437.832031	2016.463501
1436.795898	1986.071045
1435.758789	1685.297485
1434.720703	1743.251099
1433.683594	1435.000488
1432.645508	1525.733276
1431.608398	1126.727051
1430.569336	1060.942993
1429.531250	896.789124
1428.493164	939.546204
1427.454102	730.045776
1426.415039	533.239624
1425.375977	669.286804
1424.335938	467.518951
1423.296875	550.621521
1422.256836	288.526093
1421.215820	308.645721
1420.175781	303.624695
1419.135742	79.593277
1418.094727	6.699374
1417.053711	-108.908424
1416.011719	-75.996208
1414.970703	-80.756210
1413.928711	62.899750
1412.886719	58.196098
1411.844727	10.820892
1410.802734	69.094948
1409.759766	-209.335541
1408.716797	-263.973145
1407.673828	-69.836983
1406.630859	146.903305
1405.586914	180.329681
1404.542969	-84.881279
1403.499023	-41.190311
1402.455078	-40.073833
1401.411133	71.526825
1400.366211	-105.263161
1399.321289	44.114872
1398.276367	256.217499
1397.230469	170.062653
1396.185547	111.657089
1395.139648	193.683350
1394.093750	-37.298817
1393.046875	34.951500
1392.000977	179.941696
1390.954102	134.745804
1389.907227	-22.903379
1388.860352	-140.303345
1387.812500	62.685719
1386.765625	150.715897
1385.717773	-43.711800
1384.669922	-52.894943
1383.621094	125.529312
1382.573242	119.149025
1381.524414	-479.193909
1380.475586	114.366066
1379.425781	-156.239380
1378.376953	-131.908234
1377.327148	184.634171
1376.277344	294.084473
1375.227539	-27.984531
1374.176758	-5.486368
1373.126953	-80.053589
1372.076172	102.421997
1371.025391	-118.848610
1369.973633	-58.192451
1368.922852	27.580284
1367.871094	6.370090
1366.819336	77.539253
1365.766602	-25.453609
1364.714844	33.661469
1363.662109	-131.084793
1362.609375	65.319199
1361.556641	-183.529343
1360.502930	-218.132034
1359.450195	128.042282
1358.396484	46.582718
1357.341797	87.180611
1356.288086	103.146889
1355.233398	-96.877495
1354.178711	177.937073
1353.124023	115.050537
1352.069336	52.420773
1351.013672	-9.966226
1349.958984	359.834137
1348.903320	114.218925
1347.846680	447.048737
1346.791016	306.172882
1345.734375	750.891846
1344.677734	823.710388
1343.621094	723.199097
1342.563477	756.792419
1341.506836	760.883972
1340.449219	955.959717
1339.391602	1208.155640
1338.333008	1242.543701
1337.275391	1195.462524
1336.216797	836.737549
1335.158203	805.072021
1334.098633	1073.028564
1333.040039	821.639282
1331.980469	1005.857971
1330.920898	1027.038940
1329.861328	719.656311
1328.800781	565.867249
1327.740234	1047.431519
1326.679688	857.047485
1325.619141	649.686951
1324.558594	993.327454
1323.497070	863.015625
1322.435547	945.267700
1321.374023	1069.664429
1320.312500	708.181335
1319.250000	648.017883
1318.187500	770.603149
1317.125000	1024.039429
1316.062500	1031.075073
1314.999023	1095.008057
1313.935547	1201.024048
1312.872070	1028.832520
1311.808594	1110.621338
1310.745117	970.968506
1309.680664	671.561523
1308.616211	975.534058
1307.551758	821.868530
1306.486328	953.867859
1305.420898	908.915100
1304.355469	824.838135
1303.290039	989.328369
1302.224609	986.795593
1301.158203	954.965271
1300.091797	869.289612
1299.025391	975.459534
1297.958984	799.332153
1296.891602	989.334534
1295.824219	872.574158
1294.756836	650.511353
1293.689453	860.612366
1292.621094	631.648621
1291.553711	589.382141
1290.485352	495.807648
1289.416016	544.647583
1288.347656	654.918701
1287.278320	579.057983
1286.208984	451.942413
1285.139648	476.920746
1284.069336	739.603210
1283.000000	507.731445
1281.929688	462.159760
1280.858398	644.369995
1279.788086	586.854858
1278.716797	620.023987
1277.645508	692.456116
1276.574219	718.534851
1275.502930	727.626221
1274.430664	819.950745
1273.358398	826.836548
1272.286133	743.450195
1271.213867	899.603027
1270.140625	1234.080322
1269.067383	928.840576
1267.994141	1070.558105
1266.920898	1056.133789
1265.846680	1068.664063
1264.773438	1091.053833
1263.699219	1089.143677
1262.624023	1104.404907
1261.549805	1251.394409
1260.474609	1359.416016
1259.399414	1150.704224
1258.324219	1088.341553
1257.248047	1106.466064
1256.172852	1492.363770
1255.096680	1181.876587
1254.019531	1285.385986
1252.943359	1230.742310
1251.866211	1421.916504
1250.789063	1372.257690
1249.711914	1344.567261
1248.634766	1234.277100
1247.556641	1505.728882
1246.478516	1606.988159
1245.400391	1326.774170
1244.321289	1071.020386
1243.243164	1196.720703
1242.164063	1293.261108
1241.084961	1292.685547
1240.004883	1022.736328
1238.925781	1245.514404
1237.845703	1288.693115
1236.765625	1278.509888
1235.684570	1392.017456
1234.604492	1200.010254
1233.523438	1349.860840
1232.442383	1349.404419
1231.360352	1075.174072
1230.279297	1333.956543
1229.197266	1420.677368
1228.115234	1073.960449
1227.032227	1097.743652
1225.950195	1545.016724
1224.867188	1038.765747
1223.784180	1171.339600
1222.701172	762.086487
1221.617188	863.176575
1220.533203	587.072205
1219.449219	796.850159
1218.365234	731.032837
1217.280273	493.680908
1216.195313	466.520508
1215.110352	538.327881
1214.025391	626.951599
1212.940430	580.318420
1211.854492	676.026123
1210.768555	1015.301147
1209.681641	676.579041
1208.595703	567.034790
1207.508789	751.612732
1206.421875	907.109924
1205.334961	693.752197
1204.247070	622.564880
1203.160156	613.960022
1202.072266	566.744812
1200.983398	247.391052
1199.895508	99.002815
1198.806641	44.455276
1197.717773	-82.346184
1196.628906	67.461281
1195.539063	15.078442
1194.449219	87.655174
1193.359375	-202.904541
1192.269531	-315.581421
1191.179688	-29.430367
1190.088867	-293.661011
1188.998047	-204.814194
1187.907227	-243.386093
1186.815430	-262.852112
1185.723633	-128.811295
1184.631836	-186.923721
1183.540039	30.771692
1182.448242	5.987976
1181.355469	0.272893
1180.262695	167.059433
1179.169922	-162.538818
1178.076172	-132.650055
1176.982422	189.399429
1175.888672	238.094467
1174.794922	142.943420
1173.700195	337.409607
1172.606445	347.331696
1171.511719	148.897537
1170.416016	428.949249
1169.321289	194.422150
1168.225586	153.577652
1167.129883	136.516815
1166.034180	78.680023
1164.937500	8.772252
1163.840820	67.777885
1162.744141	174.389465
1161.647461	201.987091
1160.550781	413.288818
1159.453125	371.284363
1158.355469	446.099670
1157.256836	449.140411
1156.159180	494.972504
1155.060547	37.355003
1153.961914	350.027863
1152.863281	214.197845
1151.763672	261.801422
1150.664063	507.020508
1149.564453	120.616737
1148.464844	367.830261
1147.364258	-102.031677
1146.263672	-21.856630
1145.163086	3.378917
1144.062500	47.485672
1142.960938	462.577240
1141.859375	-76.539810
1140.757813	-32.914024
1139.656250	12.913987
1138.553711	246.352463
1137.451172	586.474304
1136.348633	372.678558
1135.246094	472.389587
1134.142578	693.017334
1133.039063	474.127686
1131.935547	801.176453
1130.832031	942.807068
1129.727539	1264.548218
1128.623047	1066.470581
1127.518555	1518.184326
1126.413086	1364.888062
1125.308594	1133.293335
1124.203125	1195.540161
1123.096680	1193.631470
1121.991211	1279.240601
1120.884766	1023.600830
1119.778320	1035.512573
1118.671875	1035.443970
1117.564453	864.813782
1116.458008	954.429688
1115.350586	603.824707
1114.242188	749.939636
1113.134766	787.088867
1112.026367	1010.849915
1110.917969	610.381897
1109.808594	630.591370
1108.700195	645.951965
1107.590820	741.477966
1106.481445	732.936646
1105.372070	835.244080
1104.261719	909.050659
1103.151367	911.913025
1102.041016	1216.653687
1100.930664	827.661682
1099.819336	830.198303
1098.708008	1007.094421
1097.596680	976.373779
1096.484375	790.018494
1095.373047	912.305786
1094.260742	744.697510
1093.147461	727.777893
1092.035156	896.787659
1090.921875	872.596436
1089.808594	660.057495
1088.695313	649.874573
1087.581055	604.318542
1086.467773	996.142761
1085.353516	748.163513
1084.238281	1010.311279
1083.124023	828.099548
1082.008789	899.649109
1080.893555	658.673279
1079.777344	833.421387
1078.662109	864.813721
1077.545898	689.544983
1076.429688	748.992981
1075.312500	709.801270
1074.196289	457.119293
1073.079102	673.553589
1071.960938	465.433319
1070.843750	552.751770
1069.725586	595.451477
1068.607422	476.420258
1067.489258	404.264771
1066.370117	400.021240
1065.251953	480.062195
1064.132813	396.163940
1063.012695	529.935120
1061.893555	244.797180
1060.773438	455.713959
1059.653320	441.995483
1058.532227	381.500275
1057.412109	0.772891
1056.291016	181.138535
1055.169922	295.997101
1054.047852	275.302856
1052.926758	112.170685
1051.804688	647.294983
1050.681641	42.936962
1049.559570	108.738602
1048.436523	48.517578
1047.313477	349.949066
1046.190430	149.815613
1045.066406	10.423339
1043.942383	120.580116
1042.818359	118.849747
1041.694336	-59.932503
1040.569336	138.809143
1039.445313	211.747284
1038.319336	186.880295
1037.194336	294.792389
1036.068359	169.952438
1034.942383	133.658127
1033.816406	325.434113
1032.690430	363.683929
1031.563477	450.809875
1030.436523	419.406250
1029.308594	262.572754
1028.181641	-307.714722
1027.053711	-176.064453
1025.925781	-357.943146
1024.797852	-302.791107
1023.668945	-238.293503
1022.540039	-329.237640
1021.411133	-389.874451
1020.281250	-292.633026
1019.152344	-376.232452
1018.022461	-248.678223
1016.892578	-362.176208
1015.761719	-55.996960
1014.630859	-278.174744
1013.500000	167.084137
1012.369141	239.356583
1011.237305	144.985626
1010.105469	344.805573
1008.973633	477.541626
1007.841797	543.243164
1006.708984	1131.888306
1005.576172	1593.185791
1004.443359	2655.635986
1003.310547	3419.503174
1002.176758	3009.003662
1001.042969	2067.365234
999.908203	1188.683960
998.774414	636.245239
997.639648	502.170349
996.504883	109.750557
995.370117	45.421486
994.234375	149.730606
993.098633	325.673676
991.962891	307.955719
990.826172	306.552185
989.690430	70.175842
988.553711	108.352097
987.416016	271.114319
986.279297	344.135071
985.141602	85.626091
984.003906	129.071732
982.865234	237.133759
981.727539	133.584808
980.588867	175.231400
979.450195	345.873413
978.310547	169.317581
977.170898	436.830139
976.031250	260.712860
974.891602	572.128967
973.751953	382.659332
972.611328	473.738251
971.470703	564.968628
970.329102	148.878677
969.188477	375.980774
968.046875	300.205566
966.904297	167.296234
965.762695	215.881210
964.620117	606.380188
963.477539	368.607422
962.334961	486.481079
961.191406	483.024323
960.047852	477.476440
958.904297	295.737885
957.760742	31.832047
956.616211	207.887985
955.471680	-66.920456
954.327148	-48.443123
953.182617	27.431040
952.037109	254.452560
950.891602	200.255249
949.745117	111.984375
948.599609	135.969086
947.453125	194.424301
946.306641	317.029724
945.159180	295.856781
944.012695	213.229080
942.865234	423.100891
941.716797	571.436584
940.569336	258.880829
939.420898	106.388664
938.272461	353.366608
937.124023	344.989166
935.974609	277.523865
934.825195	424.562134
933.675781	186.561447
932.525391	276.963440
931.375977	53.149799
930.225586	310.165558
929.074219	95.927399
927.923828	161.960403
926.772461	278.212677
925.621094	239.867477
924.468750	-43.951294
923.317383	261.551483
922.165039	-374.212311
921.011719	-159.351883
919.859375	-126.237221
918.706055	-217.932343
917.552734	-175.399948
916.399414	-125.913979
915.245117	0.905918
914.090820	-87.819588
912.936523	16.547491
911.781250	-382.663055
910.625977	-282.508881
909.470703	-223.074783
908.315430	-68.301186
907.160156	-119.731987
906.003906	21.628937
904.846680	-276.469147
903.690430	-96.365509
902.533203	-33.969048
901.375977	168.891678
900.218750	-26.593184
899.060547	-131.345154
897.903320	71.754204
896.744141	295.238098
895.585938	57.404434
894.426758	18.747749
893.267578	102.268547
892.108398	-49.165604
890.949219	-229.802399
889.789063	-21.760260
888.628906	-82.447365
887.467773	148.217148
886.307617	17.714899
885.146484	-51.712547
883.985352	122.616058
882.823242	199.955551
881.661133	-31.604828
880.499023	-78.127480
879.336914	213.510681
878.173828	-28.968609
877.010742	195.052902
875.847656	78.920921
874.684570	172.299500
873.520508	270.185822
872.356445	266.779938
871.192383	-110.117363
870.027344	-81.868279
868.862305	-31.116575
867.697266	199.514618
866.532227	342.382660
865.366211	294.164520
864.200195	131.384277
863.034180	188.834839
861.867188	365.298645
860.700195	326.122070
859.533203	417.156616
858.366211	615.863159
857.198242	549.703918
856.030273	586.745972
854.862305	695.514709
853.693359	510.487915
852.524414	731.256226
851.355469	559.688904
850.186523	885.575134
849.016602	411.576172
847.846680	284.878662
846.676758	256.709381
845.505859	-42.346592
844.334961	198.022568
843.164063	17.586739
841.993164	25.068926
840.821289	184.558090
839.649414	37.596882
838.477539	94.039352
837.305664	291.165344
836.132813	255.766876
834.959961	204.664413
833.786133	392.450714
832.613281	82.176811
831.439453	296.504089
830.264648	15.232074
829.090820	244.894897
827.916016	434.200500
826.741211	491.743805
825.566406	279.387329
824.390625	156.180710
823.214844	385.006439
822.039063	150.209732
820.862305	73.551071
819.685547	85.882256
818.508789	-48.853615
817.332031	-128.006317
816.154297	-142.713852
814.976563	-119.725227
813.798828	-96.880173
812.621094	-249.846451
811.442383	172.915619
810.263672	68.585602
809.083984	70.830086
807.905273	-302.514618
806.725586	-27.279827
805.544922	10.089659
804.365234	-214.660629
803.184570	-164.237381
802.003906	-85.137161
800.823242	-94.956345
799.641602	-246.860443
798.459961	-179.323853
797.278320	-264.926941
796.095703	-363.934845
794.913086	-356.686432
793.730469	-41.673866
792.547852	-87.957466
791.364258	-174.222290
790.180664	80.310982
788.997070	42.439789
787.813477	-143.805862
786.628906	160.974960
785.444336	34.211021
784.258789	194.799377
783.074219	182.744171
781.888672	161.713547
780.702148	290.798523
779.516602	353.410614
778.330078	177.346588
777.143555	-153.326294
775.956055	120.851685
774.769531	167.457550
773.582031	116.832642
772.393555	-15.513059
771.206055	21.889154
770.017578	-2.584423
768.829102	-146.194870
767.639648	25.279476
766.451172	337.566498
765.261719	367.649658
764.072266	111.325470
762.881836	310.765015
761.691406	102.796478
760.500977	194.115112
759.310547	705.517822
758.119141	950.439575
756.927734	680.580566
755.735352	773.528137
754.543945	763.050293
753.351563	701.960205
752.159180	585.910095
750.965820	693.889893
749.773438	410.883270
748.580078	720.727051
747.385742	745.035645
746.192383	668.349854
744.998047	470.998840
743.803711	578.588806
742.608398	359.366241
741.413086	346.306824
740.217773	260.908447
739.022461	436.307831
737.826172	223.853271
736.630859	145.110031
735.433594	-21.179537
734.237305	66.576645
733.040039	344.733704
731.842773	331.756256
730.645508	191.933731
729.447266	294.991974
728.249023	56.930820
727.050781	125.096466
725.851563	143.019684
724.653320	283.371124
723.454102	165.944290
722.253906	63.939152
721.053711	252.486191
719.854492	323.151123
718.653320	428.803497
717.453125	473.416626
716.251953	123.261307
715.050781	205.233139
713.848633	73.599838
712.647461	179.780228
711.445313	301.305450
710.243164	298.716919
709.040039	54.467983
707.836914	-8.740196
706.633789	-191.515228
705.430664	120.126930
704.226563	-79.662979
703.022461	-15.895846
701.818359	115.464661
700.613281	-81.458115
699.408203	-21.515884
698.203125	64.682579
696.998047	-14.131873
695.791992	-266.529480
694.585938	-94.990440
693.379883	-290.356934
692.172852	-62.002159
690.965820	-282.892090
689.758789	-336.342407
688.551758	-324.444550
687.343750	-227.716904
686.135742	-52.727036
684.926758	-96.581543
683.718750	48.412731
682.509766	5.023167
681.300781	-20.779209
680.090820	-44.164474
678.881836	1.994727
677.671875	-170.323685
676.460938	112.275314
675.250977	-102.817993
674.040039	123.828857
672.828125	110.472435
671.617188	164.381042
670.405273	41.175793
669.193359	151.705063
667.981445	137.030853
666.768555	87.992111
665.555664	80.206039
664.342773	9.968758
663.128906	-19.033085
661.916016	64.382408
660.702148	-149.923172
659.487305	93.454582
658.272461	-60.089775
657.058594	142.403351
655.842773	-69.088867
654.627930	-88.548698
653.412109	-2.322360
652.196289	23.574917
650.979492	-81.915436
649.763672	-176.589752
648.546875	211.097977
647.330078	109.897278
646.112305	155.039627
644.894531	337.785736
643.676758	451.496002
642.458984	416.609528
641.240234	327.820740
640.021484	335.609741
638.802734	42.262878
637.583008	-75.007027
636.363281	-179.636108
635.143555	-97.698158
633.923828	-37.649464
632.703125	-55.325966
631.482422	117.568817
630.261719	122.504997
629.040039	285.645874
627.818359	119.957268
626.596680	391.140015
625.375000	277.752289
624.152344	347.994263
622.929688	627.393982
621.707031	500.892181
620.483398	469.902985
619.259766	354.424438
618.036133	73.095512
616.812500	248.818497
615.587891	112.979088
614.363281	35.838509
613.138672	141.342407
611.913086	-26.208637
610.687500	-113.941063
609.461914	-134.813705
608.236328	-52.631840
607.009766	-100.447044
605.783203	-30.470333
604.555664	69.548210
