# Supplementary material for: Raman spectroscopy accurately differentiates mucosal healing from non-healing and biochemical changes following biological therapy in inflammatory bowel disease
Source: PLoS One. 2021 Jun 2;16(6):e0252210. doi: 10.1371/journal.pone.0252210 (PMC8172032; doi:10.1371/journal.pone.0252210)
Supplement: S8 Dataset — (ZIP) [file pone.0252210.s010.zip › Pre biologic CD/OC017-1 pre treatment_base sub CR removed_36__X_-9975.31__Y_44989.4__Z_235.973__Time_412.txt]

1714.640625	114.342499
1713.664063	-64.045692
1712.687500	11.853886
1711.709961	-86.220856
1710.733398	-55.163162
1709.755859	94.173248
1708.778320	-48.265133
1707.799805	91.025070
1706.821289	-7.753945
1705.843750	-15.043779
1704.864258	63.679337
1703.885742	46.400150
1702.907227	50.909603
1701.927734	-131.511200
1700.948242	-21.924044
1699.968750	-109.913429
1698.988281	-55.813290
1698.007813	-36.124893
1697.028320	82.809044
1696.046875	-65.167305
1695.066406	-44.420788
1694.084961	51.428776
1693.104492	-60.662270
1692.123047	-25.555683
1691.140625	135.295883
1690.159180	-74.451965
1689.176758	25.657232
1688.194336	72.713295
1687.211914	74.747528
1686.228516	-2.881314
1685.246094	-42.829475
1684.262695	24.129030
1683.279297	24.770477
1682.295898	177.535019
1681.311523	40.279217
1680.327148	76.430077
1679.342773	134.154633
1678.358398	80.384018
1677.374023	239.759308
1676.388672	284.966400
1675.403320	245.337830
1674.417969	333.617523
1673.432617	180.247681
1672.446289	407.220337
1671.459961	456.345764
1670.473633	295.861908
1669.487305	334.879791
1668.500977	445.816589
1667.513672	525.087341
1666.526367	440.021912
1665.539063	548.921692
1664.550781	440.474823
1663.563477	502.045685
1662.575195	547.895569
1661.586914	432.234924
1660.598633	579.223938
1659.609375	551.465942
1658.620117	568.959839
1657.631836	554.867065
1656.641602	485.357147
1655.652344	503.437134
1654.662109	487.281250
1653.672852	466.025238
1652.681641	347.056000
1651.691406	352.634369
1650.701172	305.487000
1649.709961	319.329407
1648.718750	217.017090
1647.727539	225.898438
1646.735352	63.180759
1645.744141	130.500702
1644.751953	163.594559
1643.759766	186.247849
1642.766602	50.629440
1641.774414	92.030289
1640.781250	46.456425
1639.788086	88.078186
1638.794922	37.482502
1637.801758	42.394028
1636.807617	-50.138065
1635.813477	-68.726494
1634.819336	36.645020
1633.825195	-44.995491
1632.830078	31.530077
1631.834961	-97.302849
1630.839844	-78.557426
1629.844727	-7.097048
1628.849609	22.297441
1627.853516	-50.868114
1626.857422	-126.566719
1625.861328	-2.290511
1624.865234	-101.512520
1623.868164	-69.195236
1622.871094	36.749771
1621.874023	16.565924
1620.876953	-3.566304
1619.879883	-7.890702
1618.881836	32.464176
1617.883789	54.456417
1616.885742	16.096781
1615.887695	-9.098561
1614.888672	26.084433
1613.889648	-80.377029
1612.890625	120.062187
1611.891602	-75.490700
1610.892578	-129.392792
1609.892578	29.022913
1608.892578	-9.146084
1607.892578	23.434202
1606.892578	105.761871
1605.891602	49.265850
1604.890625	87.034561
1603.889648	33.167347
1602.888672	2.862226
1601.887695	-77.154396
1600.885742	59.949440
1599.883789	-48.849827
1598.881836	-84.416939
1597.879883	-130.449600
1596.876953	-184.331039
1595.874023	-60.544022
1594.871094	68.381905
1593.868164	22.231186
1592.864258	-110.104919
1591.861328	-4.857123
1590.857422	-9.317893
1589.853516	7.056427
1588.848633	15.551667
1587.844727	-15.127279
1586.839844	37.606388
1585.834961	129.375320
1584.830078	51.620701
1583.824219	2.512183
1582.819336	47.169952
1581.813477	104.775299
1580.807617	0.824927
1579.800781	183.279953
1578.794922	-30.100576
1577.788086	61.064075
1576.781250	84.469765
1575.773438	11.540474
1574.766602	71.229767
1573.758789	47.609501
1572.750977	99.328133
1571.743164	7.991088
1570.735352	51.759514
1569.726563	-18.886564
1568.718750	71.482605
1567.708984	-103.169205
1566.700195	-51.918690
1565.691406	82.305595
1564.681641	104.791191
1563.671875	15.611398
1562.662109	118.371101
1561.652344	138.008713
1560.641602	87.541641
1559.630859	-7.057910
1558.620117	141.958679
1557.609375	205.311234
1556.597656	1.685006
1555.586914	90.783699
1554.575195	91.705643
1553.563477	157.278275
1552.550781	-25.780148
1551.539063	135.388702
1550.526367	-1.172484
1549.513672	-16.165115
1548.500977	74.813629
1547.487305	46.713776
1546.473633	49.568642
1545.459961	-7.111426
1544.446289	-6.994252
1543.432617	65.385178
1542.417969	104.067017
1541.404297	85.836777
1540.389648	21.051893
1539.374023	7.839392
1538.359375	-38.996098
1537.343750	-91.056976
1536.328125	122.548592
1535.312500	-27.697990
1534.296875	38.654911
1533.280273	-96.203529
1532.263672	-24.870792
1531.247070	28.312855
1530.230469	-21.664703
1529.212891	3.000767
1528.196289	102.271912
1527.178711	121.597893
1526.160156	6.970378
1525.142578	21.011709
1524.124023	81.285431
1523.106445	35.985981
1522.087891	114.090248
1521.068359	76.363007
1520.049805	30.873659
1519.030273	8.461572
1518.010742	93.927078
1516.991211	71.373596
1515.971680	115.551559
1514.951172	13.246037
1513.930664	-45.429810
1512.910156	-129.817780
1511.889648	19.329670
1510.868164	60.568466
1509.846680	-6.024547
1508.826172	-103.424026
1507.803711	-31.602243
1506.782227	117.052872
1505.759766	-98.414093
1504.737305	-119.074371
1503.714844	44.700096
1502.692383	-88.807358
1501.668945	-45.599270
1500.646484	-51.107166
1499.623047	32.930790
1498.599609	-52.045036
1497.575195	-90.979706
1496.550781	-129.946396
1495.527344	20.345633
1494.502930	-110.784554
1493.477539	-1.574157
1492.453125	33.422047
1491.427734	142.468689
1490.402344	-14.306915
1489.376953	-10.116443
1488.350586	-118.352013
1487.325195	-1.863904
1486.298828	25.177132
1485.272461	93.009926
1484.245117	94.423897
1483.218750	131.529953
1482.191406	145.623917
1481.164063	70.423286
1480.136719	163.504974
1479.108398	289.649963
1478.080078	247.507507
1477.052734	151.855255
1476.023438	239.624908
1474.995117	238.198334
1473.965820	292.763550
1472.937500	416.031097
1471.908203	508.675201
1470.877930	435.842621
1469.848633	355.399200
1468.818359	425.045013
1467.788086	644.692627
1466.757813	698.963318
1465.727539	613.384766
1464.696289	598.986694
1463.665039	787.864380
1462.633789	610.828491
1461.602539	629.433533
1460.570313	762.287842
1459.539063	676.750061
1458.506836	766.378418
1457.473633	731.609253
1456.441406	813.571594
1455.408203	717.925842
1454.375000	738.982910
1453.341797	1005.982239
1452.308594	968.668091
1451.274414	797.039001
1450.241211	704.048645
1449.207031	915.104431
1448.171875	832.258728
1447.137695	1002.696167
1446.102539	909.758240
1445.067383	824.464722
1444.032227	891.060913
1442.997070	732.458374
1441.960938	751.002869
1440.924805	774.611938
1439.888672	937.296875
1438.852539	730.842407
1437.816406	860.644531
1436.779297	611.366760
1435.742188	640.116516
1434.705078	643.616028
1433.666992	447.630829
1432.629883	388.096344
1431.591797	409.377869
1430.553711	463.483063
1429.514648	83.604897
1428.476563	349.705780
1427.437500	368.552063
1426.398438	180.654175
1425.359375	171.855209
1424.320313	175.691605
1423.280273	13.236773
1422.240234	125.492149
1421.200195	58.896477
1420.159180	176.188751
1419.119141	89.535278
1418.078125	216.907471
1417.037109	130.345108
1415.996094	109.274132
1414.954102	78.179741
1413.912109	49.650383
1412.870117	-44.205410
1411.828125	-102.787430
1410.786133	-30.606794
1409.743164	81.781754
1408.700195	136.378494
1407.657227	42.796268
1406.614258	87.415009
1405.570313	39.153206
1404.527344	66.266708
1403.483398	-6.981206
1402.438477	90.459846
1401.394531	-7.760554
1400.349609	-95.868179
1399.304688	106.977539
1398.259766	79.140274
1397.214844	-46.389847
1396.168945	6.092063
1395.123047	126.242737
1394.077148	-114.305183
1393.031250	53.495007
1391.984375	-141.778152
1390.937500	-41.541431
1389.890625	-106.475220
1388.843750	-71.248238
1387.796875	-131.047760
1386.749023	-98.239403
1385.701172	69.631798
1384.653320	-90.016975
1383.604492	-4.607907
1382.556641	0.854735
1381.507813	91.303810
1380.458984	49.379032
1379.410156	-82.379951
1378.360352	-44.257942
1377.310547	63.792305
1376.260742	-72.730156
1375.210938	-4.541588
1374.161133	13.775975
1373.110352	111.941811
1372.059570	-46.718842
1371.008789	136.281281
1369.957031	224.534607
1368.906250	-3.669696
1367.854492	114.573486
1366.802734	-16.268837
1365.750000	-22.493265
1364.698242	23.624941
1363.645508	57.323277
1362.592773	43.772106
1361.540039	157.172913
1360.486328	79.022743
1359.433594	43.241074
1358.379883	181.579498
1357.326172	-8.248004
1356.271484	33.202526
1355.216797	184.021408
1354.163086	-55.225140
1353.107422	212.384293
1352.052734	42.860813
1350.998047	57.186985
1349.942383	227.933914
1348.886719	150.481094
1347.830078	164.909012
1346.774414	191.785248
1345.717773	164.129471
1344.661133	434.083160
1343.604492	461.018036
1342.546875	406.192413
1341.490234	378.696838
1340.432617	378.505951
1339.375000	470.005585
1338.316406	534.266235
1337.258789	298.968872
1336.200195	499.466858
1335.141602	289.108704
1334.082031	445.067566
1333.023438	331.370728
1331.963867	427.979767
1330.904297	353.976837
1329.844727	307.238861
1328.784180	334.704803
1327.723633	438.799988
1326.663086	330.427155
1325.602539	311.057465
1324.541992	464.593170
1323.480469	321.831238
1322.418945	386.508331
1321.357422	490.678497
1320.295898	399.925140
1319.233398	338.844238
1318.170898	640.354797
1317.108398	473.292603
1316.045898	432.057983
1314.982422	516.565308
1313.918945	416.264221
1312.855469	557.462219
1311.791992	324.257233
1310.728516	507.336212
1309.664063	375.239075
1308.599609	417.985657
1307.535156	431.212006
1306.469727	587.155457
1305.404297	423.288300
1304.338867	527.575256
1303.273438	531.036133
1302.208008	509.938324
1301.141602	542.940125
1300.075195	571.037231
1299.008789	454.208405
1297.942383	376.749359
1296.875000	397.563110
1295.807617	364.379578
1294.740234	476.041290
1293.672852	406.087646
1292.604492	365.621399
1291.537109	509.153168
1290.468750	503.049896
1289.399414	401.346558
1288.331055	304.608368
1287.261719	433.386902
1286.192383	287.710266
1285.123047	276.838959
1284.052734	366.394989
1282.983398	404.507751
1281.913086	339.798920
1280.841797	297.155487
1279.771484	354.866028
1278.700195	407.666962
1277.628906	413.983246
1276.557617	356.727722
1275.486328	397.295715
1274.414063	423.186249
1273.341797	326.887726
1272.269531	277.057129
1271.197266	410.450134
1270.124023	448.546295
1269.050781	398.733826
1267.977539	483.202057
1266.904297	335.790619
1265.830078	522.715881
1264.756836	468.061157
1263.681641	418.305542
1262.607422	263.724976
1261.533203	272.544159
1260.458008	542.142578
1259.382813	465.606262
1258.307617	484.112305
1257.231445	373.515289
1256.155273	518.650269
1255.079102	412.955078
1254.002930	567.744080
1252.926758	347.699280
1251.849609	436.729950
1250.772461	520.849915
1249.695313	366.599060
1248.617188	482.287628
1247.540039	403.451691
1246.461914	390.257568
1245.382813	362.479095
1244.304688	339.562103
1243.225586	241.354080
1242.146484	390.847931
1241.067383	329.061646
1239.988281	468.736908
1238.908203	370.534943
1237.828125	316.030731
1236.748047	263.961609
1235.667969	296.773315
1234.586914	411.982056
1233.505859	279.891418
1232.424805	387.750946
1231.343750	391.366333
1230.261719	285.960266
1229.179688	255.655777
1228.097656	302.824005
1227.015625	180.508453
1225.932617	174.390793
1224.850586	296.494568
1223.767578	280.638153
1222.683594	264.766418
1221.600586	190.851761
1220.516602	-8.758245
1219.432617	202.567459
1218.347656	174.557388
1217.263672	74.065918
1216.178711	116.094376
1215.093750	88.054176
1214.008789	175.884460
1212.922852	159.862488
1211.836914	278.957886
1210.750977	226.683060
1209.665039	181.642700
1208.579102	225.823334
1207.492188	248.257584
1206.405273	229.679352
1205.318359	346.037140
1204.230469	153.917206
1203.142578	219.600449
1202.054688	94.973389
1200.966797	-12.770828
1199.877930	206.884186
1198.790039	91.888443
1197.701172	92.409210
1196.611328	-24.974651
1195.522461	69.313507
1194.432617	72.157135
1193.342773	-23.591757
1192.252930	-49.626171
1191.162109	-34.830692
1190.072266	27.980009
1188.981445	-34.164310
1187.889648	14.147819
1186.798828	-26.416655
1185.707031	-14.189411
1184.615234	74.793633
1183.523438	-11.430449
1182.430664	-6.500753
1181.337891	19.980503
1180.245117	12.854621
1179.152344	-154.895493
1178.059570	-49.403610
1176.965820	-188.375305
1175.872070	43.971161
1174.778320	41.488377
1173.683594	41.369164
1172.588867	-147.886856
1171.494141	141.559250
1170.399414	-148.185974
1169.303711	21.461329
1168.208984	100.124680
1167.113281	-19.738693
1166.016602	8.633455
1164.920898	-37.122986
1163.824219	-1.649053
1162.727539	-18.775389
1161.630859	90.662231
1160.533203	37.645035
1159.435547	180.383987
1158.337891	101.059929
1157.240234	31.289270
1156.141602	140.446259
1155.043945	-12.837111
1153.944336	29.453527
1152.845703	157.528854
1151.747070	1.876923
1150.647461	51.204903
1149.547852	-47.229088
1148.447266	-28.933697
1147.347656	-36.863495
1146.247070	-9.106369
1145.146484	16.232632
1144.044922	-32.241425
1142.944336	-128.299316
1141.842773	15.907464
1140.741211	105.327202
1139.638672	-150.077164
1138.537109	-200.956131
1137.434570	57.112930
1136.332031	-38.983612
1135.228516	35.971531
1134.125977	44.375900
1133.022461	45.628071
1131.917969	75.340675
1130.814453	173.848877
1129.709961	191.613174
1128.605469	195.115829
1127.500977	262.633118
1126.396484	365.667389
1125.291016	340.618500
1124.185547	178.096710
1123.080078	164.912476
1121.973633	109.070114
1120.868164	133.767410
1119.761719	42.404594
1118.654297	17.349279
1117.547852	23.062525
1116.440430	265.384949
1115.333008	-19.986145
1114.225586	139.422394
1113.117188	-51.235294
1112.008789	84.433960
1110.900391	196.392075
1109.791992	105.061401
1108.682617	77.544319
1107.573242	78.372231
1106.463867	154.754623
1105.354492	190.956177
1104.244141	243.649033
1103.133789	201.914001
1102.023438	174.344360
1100.913086	172.724792
1099.801758	284.289001
1098.690430	292.055267
1097.579102	297.453857
1096.467773	281.633698
1095.355469	126.801620
1094.243164	139.277725
1093.130859	318.947327
1092.017578	223.054321
1090.905273	428.506989
1089.791992	146.708221
1088.677734	140.313309
1087.564453	286.822327
1086.450195	209.840759
1085.335938	233.995407
1084.221680	138.253082
1083.106445	214.110703
1081.991211	240.591980
1080.875977	288.203308
1079.760742	225.413025
1078.644531	226.045151
1077.528320	254.848526
1076.412109	168.642517
1075.295898	37.898876
1074.178711	85.497810
1073.061523	135.424942
1071.944336	129.059692
1070.826172	157.862396
1069.708984	153.850555
1068.590820	229.509216
1067.471680	157.552780
1066.353516	158.245300
1065.234375	194.064041
1064.115234	222.851974
1062.996094	104.188721
1061.875977	285.092773
1060.755859	166.485657
1059.635742	-73.674103
1058.515625	37.030025
1057.394531	-18.288706
1056.273438	104.057785
1055.152344	153.924484
1054.031250	124.353409
1052.909180	190.564774
1051.787109	135.337921
1050.665039	5.447237
1049.541992	92.687225
1048.418945	56.231194
1047.295898	12.809598
1046.172852	-9.583439
1045.048828	-97.243225
1043.925781	83.254791
1042.801758	42.264847
1041.676758	3.639506
1040.552734	86.196747
1039.427734	70.909073
1038.302734	-121.322388
1037.176758	38.084618
1036.050781	67.099525
1034.924805	-45.821182
1033.798828	76.299965
1032.672852	54.183105
1031.545898	18.143457
1030.418945	96.059036
1029.291992	122.828674
1028.164063	-108.325623
1027.036133	32.359821
1025.908203	-270.618530
1024.780273	62.823685
1023.651367	-165.683746
1022.522461	-106.252266
1021.393555	-49.142265
1020.264648	-89.469620
1019.134766	-108.879349
1018.004883	-54.049442
1016.875000	-47.900963
1015.744141	-9.282004
1014.613281	-137.493210
1013.482422	37.871983
1012.351563	85.795792
1011.219727	94.358429
1010.088867	93.689911
1008.956055	49.068932
1007.824219	80.865288
1006.691406	179.764603
1005.558594	269.397614
1004.425781	664.255737
1003.292969	867.078064
1002.159180	540.543030
1001.025391	597.781738
999.891602	343.143982
998.756836	63.248329
997.622070	104.488907
996.487305	-212.092117
995.352539	-138.427170
994.216797	9.076010
993.081055	-51.086067
991.945313	38.733734
990.808594	98.565735
989.672852	-60.604343
988.536133	-76.767746
987.398438	73.018120
986.261719	155.962418
985.124023	-16.758471
983.986328	17.879007
982.847656	142.316956
981.709961	84.906815
980.571289	-43.776852
979.432617	16.279091
978.292969	7.340575
977.153320	49.030025
976.013672	56.251789
974.874023	72.699745
973.734375	153.515533
972.593750	-84.998688
971.453125	-31.675257
970.311523	170.912567
969.170898	-62.738583
968.029297	22.780472
966.886719	37.160721
965.745117	14.866848
964.602539	-23.436922
963.459961	231.817154
962.317383	28.495235
961.173828	22.408541
960.030273	144.678894
958.886719	-46.919361
957.743164	77.671791
956.598633	80.880859
955.454102	129.909088
954.309570	91.979042
953.165039	42.661892
952.019531	66.605957
950.874023	-19.205914
949.727539	-50.066273
948.582031	79.145721
947.435547	82.629311
946.289063	10.743642
945.141602	78.273903
943.995117	95.563316
942.847656	245.310852
941.699219	198.701492
940.551758	-25.865631
939.403320	16.666069
938.254883	95.710640
937.105469	158.786346
935.957031	164.864853
934.807617	61.553688
933.658203	92.786797
932.507813	44.290550
931.357422	209.977310
930.207031	84.109528
929.056641	183.744568
927.906250	5.651203
926.754883	-47.158440
925.603516	-77.157906
924.451172	2.074147
923.298828	10.800442
922.146484	-14.551579
920.994141	-28.495396
919.841797	-74.218323
918.688477	16.433519
917.535156	-31.490700
916.380859	-72.549957
915.227539	-140.805939
914.073242	56.579315
912.918945	29.231497
911.763672	-127.399490
910.608398	-66.170914
909.453125	-41.228123
908.297852	38.144341
907.141602	-34.362823
905.985352	-41.090389
904.829102	2.056011
903.672852	-108.818520
902.515625	-27.127712
901.358398	50.021935
900.201172	29.830725
899.042969	-67.267357
897.884766	-137.145981
896.726563	-32.802608
895.568359	17.242842
894.409180	67.288193
893.250000	60.825390
892.090820	-54.079552
890.930664	7.310197
889.771484	-107.483643
888.611328	-91.229668
887.450195	71.782227
886.289063	38.371983
885.128906	52.385338
883.966797	102.507996
882.805664	-3.001761
881.643555	-22.754602
880.481445	158.163071
879.319336	181.242020
878.156250	98.420929
876.993164	35.931686
875.830078	133.400803
874.666016	75.470108
873.502930	-38.697582
872.338867	25.007990
871.173828	-68.810547
870.009766	-14.096416
868.844727	92.335915
867.679688	-127.307671
866.513672	64.553207
865.348633	211.386353
864.182617	140.208939
863.015625	-25.271448
861.849609	182.155106
860.682617	162.714340
859.515625	132.069565
858.347656	144.091263
857.180664	138.167496
856.012695	116.553856
854.843750	52.349026
853.675781	275.179779
852.506836	352.207520
851.337891	261.124329
850.167969	49.100983
848.999023	170.950760
847.829102	-74.529648
846.658203	121.191544
845.488281	68.357735
844.317383	87.167488
843.146484	29.902191
841.975586	6.221546
840.803711	42.936543
839.631836	77.402283
838.459961	62.678856
837.287109	-3.433479
836.114258	-53.873093
834.941406	34.200874
833.768555	10.576537
832.594727	-82.246132
831.420898	8.006903
830.247070	200.868866
829.072266	219.618561
827.898438	242.819122
826.722656	65.309746
825.547852	157.645859
824.372070	180.839554
823.196289	-34.418625
822.020508	-6.740942
820.844727	29.829187
819.667969	-58.322536
818.491211	129.621384
817.313477	5.865990
816.136719	-6.574838
814.958984	23.253353
813.781250	104.217400
812.602539	-59.464508
811.423828	19.243914
810.245117	57.900330
809.066406	96.530663
807.886719	-31.481377
806.707031	164.826294
805.527344	19.076277
804.346680	24.343180
803.166992	2.963791
801.985352	-56.137539
800.804688	-48.670204
799.623047	-125.497314
798.441406	-75.911598
797.259766	-68.481361
796.078125	-138.637695
794.895508	77.059174
793.712891	-86.165390
792.529297	-100.940979
791.346680	1.627516
790.163086	-61.892502
788.978516	-85.561058
787.794922	-80.471252
786.610352	-15.672948
785.425781	141.963150
784.241211	56.292561
783.055664	116.539131
781.870117	121.489403
780.684570	46.877346
779.498047	34.132317
778.311523	94.252335
777.125000	-86.338676
775.938477	11.267085
774.750977	-14.778920
773.563477	-34.214428
772.375977	65.451874
771.187500	-11.374698
769.999023	-8.815112
768.810547	150.222534
767.622070	46.917542
766.432617	298.355347
765.243164	199.421936
764.053711	131.341507
762.863281	140.326416
761.672852	243.930664
760.482422	156.007401
759.291992	235.306778
758.100586	219.960983
756.909180	44.064171
755.717773	94.673607
754.525391	165.013748
753.333008	92.455170
752.140625	226.419922
750.948242	180.183090
749.754883	46.100903
748.561523	50.365345
747.368164	184.099182
746.173828	65.384193
744.979492	152.919769
743.785156	130.716400
742.590820	119.457947
741.395508	-56.251427
740.200195	219.605209
739.003906	107.440598
737.808594	32.541439
736.612305	-51.114727
735.416016	86.400803
734.218750	-16.995867
733.021484	26.268589
731.824219	146.067596
730.626953	79.824402
729.428711	79.195320
728.230469	111.333427
727.032227	139.052673
725.833984	64.001457
724.634766	63.246258
723.435547	132.366608
722.235352	275.680389
721.036133	178.701920
719.835938	177.791061
718.635742	-39.224373
717.434570	282.792877
716.233398	113.783493
715.032227	56.054367
713.831055	126.970505
712.628906	206.540771
711.426758	148.736374
710.224609	93.107491
709.021484	135.504349
707.818359	82.021866
706.615234	-32.432701
705.412109	-9.715761
704.208008	-130.682083
703.003906	50.831890
701.799805	110.412308
700.594727	39.443726
699.389648	3.273047
698.184570	88.832268
696.979492	133.034409
695.773438	-42.267071
694.567383	32.312160
693.361328	-62.567623
692.154297	-38.000557
690.947266	-130.687500
689.740234	-1.975318
688.533203	-114.187805
687.325195	16.598730
686.117188	-117.281548
684.909180	-27.775755
683.700195	-22.866205
682.491211	-39.639343
681.282227	-67.243668
680.072266	-125.168053
678.863281	72.495651
677.653320	-33.070484
676.442383	-10.865123
675.232422	-21.126272
674.021484	44.354855
672.810547	-91.365227
671.598633	160.120926
670.386719	-12.293015
669.174805	-59.225601
667.962891	-0.213693
666.750000	45.831921
665.537109	24.918192
664.324219	-47.786224
663.110352	-16.778006
661.897461	208.543869
660.683594	8.633819
659.468750	-1.255238
658.254883	51.475563
657.040039	26.596853
655.824219	-30.550964
654.609375	-9.996673
653.393555	73.123047
652.177734	126.116997
650.960938	34.837074
649.745117	-47.693901
648.528320	104.612419
647.311523	2.928742
646.093750	-87.837585
644.875977	109.889816
643.658203	43.046192
642.440430	176.385422
641.221680	23.817291
640.002930	49.897354
638.784180	30.986286
637.564453	20.843733
636.344727	53.844162
635.125000	33.317417
633.905273	-19.217871
632.684570	5.758114
631.463867	-9.845233
630.243164	9.114296
629.021484	79.787018
627.799805	129.224014
626.578125	157.451431
625.356445	53.015793
624.133789	81.799286
622.911133	110.863564
621.688477	200.208054
620.464844	-25.020332
619.241211	-54.943413
618.017578	-5.289915
616.793945	36.144520
615.569336	-9.791469
614.344727	58.080948
613.120117	115.641441
611.894531	-134.324722
610.668945	7.520114
609.443359	47.168579
608.216797	206.963394
606.991211	166.354355
605.764648	-63.808418
604.537109	-28.506725
