# Supplementary material for: Raman spectroscopy accurately differentiates mucosal healing from non-healing and biochemical changes following biological therapy in inflammatory bowel disease
Source: PLoS One. 2021 Jun 2;16(6):e0252210. doi: 10.1371/journal.pone.0252210 (PMC8172032; doi:10.1371/journal.pone.0252210)
Supplement: S8 Dataset — (ZIP) [file pone.0252210.s010.zip › Pre biologic CD/OC016-1 pre-treatment_base sub CR removed_51__X_-16183.4__Y_5302.85__Z_-2780.59__Time_588.txt]

1714.780273	164.744553
1713.803711	87.070457
1712.827148	-58.039009
1711.849609	-63.142395
1710.873047	-24.768293
1709.895508	-79.717789
1708.917969	42.772755
1707.939453	-45.929127
1706.961914	-48.282326
1705.983398	-36.719097
1705.004883	28.949986
1704.025391	-36.037479
1703.046875	-60.249855
1702.067383	-59.833359
1701.087891	0.004762
1700.108398	-54.604156
1699.127930	6.325457
1698.148438	102.586006
1697.167969	68.397964
1696.187500	58.850975
1695.206055	242.189636
1694.225586	188.362656
1693.244141	271.282654
1692.262695	181.226746
1691.281250	267.933228
1690.298828	309.788483
1689.317383	434.922180
1688.334961	461.863831
1687.352539	438.700470
1686.369141	594.705688
1685.386719	452.718872
1684.403320	505.857361
1683.419922	655.438965
1682.435547	645.681030
1681.452148	724.378662
1680.467773	643.833984
1679.483398	856.659302
1678.499023	825.113037
1677.514648	908.521973
1676.529297	1034.970093
1675.543945	1122.004761
1674.558594	1092.545288
1673.573242	1090.203247
1672.586914	1189.351440
1671.600586	1440.415039
1670.614258	1487.338257
1669.627930	1287.760254
1668.641602	1545.457764
1667.654297	1431.881470
1666.666992	1581.588135
1665.679688	1644.150757
1664.692383	1898.164185
1663.704102	1855.477783
1662.715820	1770.851563
1661.727539	1800.718140
1660.739258	1971.499634
1659.750977	1949.214355
1658.761719	1882.334473
1657.772461	1985.436035
1656.783203	1927.388672
1655.793945	1933.330933
1654.803711	1884.094727
1653.813477	1795.596680
1652.823242	1683.730347
1651.833008	1437.408203
1650.841797	1381.989624
1649.851563	1157.770264
1648.860352	978.959778
1647.869141	1038.453491
1646.876953	794.422546
1645.885742	799.176636
1644.893555	648.451843
1643.901367	553.587280
1642.908203	501.336121
1641.916016	436.244202
1640.922852	331.919312
1639.929688	402.074585
1638.936523	140.171967
1637.943359	242.592804
1636.949219	429.626770
1635.955078	18.528221
1634.960938	171.838684
1633.966797	85.597710
1632.971680	99.756210
1631.977539	-112.316299
1630.982422	70.899902
1629.986328	12.101885
1628.991211	43.048347
1627.995117	-49.454834
1627.000000	-44.360775
1626.003906	-31.160990
1625.006836	47.981731
1624.010742	-61.991425
1623.013672	14.893689
1622.016602	91.934616
1621.019531	100.816208
1620.021484	446.079773
1619.024414	203.122849
1618.026367	47.076782
1617.028320	172.118317
1616.029297	61.066845
1615.031250	-128.511230
1614.032227	-66.042282
1613.033203	51.602627
1612.034180	27.727379
1611.035156	-72.045242
1610.035156	-103.518356
1609.035156	-1.239096
1608.035156	35.598091
1607.035156	174.656738
1606.034180	41.405293
1605.033203	-10.551214
1604.032227	31.815184
1603.031250	63.760540
1602.030273	100.983353
1601.028320	-31.778763
1600.026367	-104.286537
1599.024414	-9.384234
1598.022461	-19.051317
1597.019531	-229.920395
1596.016602	-95.765747
1595.013672	-8.674062
1594.010742	-201.070313
1593.007813	-113.973648
1592.003906	-110.449860
1591.000000	-247.877472
1589.996094	21.834944
1588.992188	-0.788973
1587.987305	-10.375826
1586.983398	21.738625
1585.978516	77.280029
1584.972656	109.307388
1583.967773	50.062004
1582.961914	71.576202
1581.956055	98.243309
1580.950195	179.539734
1579.944336	219.081131
1578.937500	97.140602
1577.931641	258.885864
1576.924805	175.885651
1575.916992	220.332397
1574.910156	152.829514
1573.902344	124.285416
1572.894531	152.865707
1571.886719	157.948410
1570.878906	118.753906
1569.870117	76.882950
1568.862305	221.961502
1567.853516	211.045334
1566.843750	171.465210
1565.834961	20.156549
1564.825195	234.764587
1563.815430	78.085907
1562.805664	193.761993
1561.795898	213.291855
1560.785156	90.058136
1559.775391	75.637863
1558.764648	50.723164
1557.752930	131.939911
1556.742188	78.246498
1555.730469	117.693398
1554.718750	43.022446
1553.707031	157.259659
1552.695313	165.158173
1551.682617	266.079681
1550.670898	240.005798
1549.658203	154.285065
1548.644531	146.040604
1547.631836	352.279602
1546.618164	204.059906
1545.604492	27.306036
1544.590820	266.544769
1543.577148	74.018738
1542.562500	199.146591
1541.547852	-19.447477
1540.533203	-109.012253
1539.518555	-64.468346
1538.503906	-63.994579
1537.488281	-99.824142
1536.472656	47.360783
1535.457031	73.075455
1534.441406	-17.446550
1533.424805	209.017273
1532.408203	-108.693779
1531.391602	58.057915
1530.375000	64.807022
1529.358398	189.870529
1528.340820	88.051460
1527.323242	168.915451
1526.305664	141.436920
1525.287109	162.686676
1524.269531	134.855118
1523.250977	88.839348
1522.232422	124.969864
1521.213867	9.174065
1520.194336	194.059341
1519.175781	257.870422
1518.156250	38.766693
1517.136719	40.546635
1516.116211	65.258125
1515.096680	40.983501
1514.076172	-11.713262
1513.055664	12.448741
1512.034180	-20.053364
1511.013672	-98.906624
1509.992188	-49.631191
1508.970703	-3.120040
1507.949219	61.144394
1506.927734	-28.632772
1505.905273	-136.498001
1504.882813	4.105830
1503.860352	-63.072025
1502.837891	-248.235413
1501.815430	1.916283
1500.791992	-137.438858
1499.768555	-31.131767
1498.745117	-37.659531
1497.720703	127.096535
1496.697266	92.062622
1495.672852	44.082466
1494.648438	93.141106
1493.623047	142.010117
1492.598633	149.806580
1491.573242	216.216431
1490.547852	279.886169
1489.522461	146.666275
1488.497070	391.359924
1487.470703	459.593079
1486.444336	364.255157
1485.417969	406.645050
1484.391602	561.156860
1483.364258	740.964661
1482.336914	678.223999
1481.309570	699.531433
1480.282227	753.839722
1479.254883	739.161499
1478.226563	742.188171
1477.198242	788.401062
1476.169922	872.679993
1475.141602	1033.207886
1474.112305	1068.755493
1473.083008	1183.090576
1472.053711	1309.985229
1471.024414	1444.344116
1469.995117	1433.505371
1468.964844	1460.704956
1467.934570	1719.217773
1466.904297	1804.610840
1465.874023	1930.537720
1464.842773	1916.509155
1463.811523	2148.869873
1462.780273	2109.199951
1461.749023	2427.589111
1460.717773	2334.362549
1459.685547	2284.236816
1458.653320	2307.658203
1457.621094	2478.178223
1456.587891	2534.356201
1455.555664	2570.150391
1454.522461	2605.841064
1453.489258	2585.660645
1452.455078	2763.143066
1451.421875	2945.564209
1450.387695	2775.601807
1449.353516	2975.537842
1448.319336	2889.108887
1447.285156	2863.436768
1446.250000	2799.732910
1445.214844	2860.038330
1444.179688	2662.132568
1443.144531	2623.671387
1442.108398	2494.102051
1441.072266	2609.875488
1440.036133	2290.643066
1439.000000	2376.003662
1437.963867	2264.149414
1436.926758	2008.264526
1435.889648	1861.100220
1434.852539	1713.976440
1433.814453	1521.426392
1432.777344	1331.479736
1431.739258	1293.044067
1430.701172	956.811707
1429.663086	961.347412
1428.624023	804.411682
1427.584961	922.451721
1426.545898	752.980652
1425.506836	674.341980
1424.467773	540.291870
1423.427734	587.731018
1422.387695	443.685089
1421.347656	579.310181
1420.307617	541.128052
1419.266602	392.184814
1418.226563	346.548065
1417.184570	446.899353
1416.143555	288.079987
1415.102539	257.656616
1414.060547	141.752121
1413.018555	-16.816057
1411.976563	-19.407686
1410.934570	66.013474
1409.891602	60.962021
1408.848633	76.057373
1407.805664	116.312256
1406.762695	126.464478
1405.718750	6.090293
1404.674805	-61.461193
1403.630859	132.085846
1402.586914	6.942255
1401.542969	29.925318
1400.498047	160.799957
1399.453125	55.973446
1398.408203	154.331833
1397.363281	92.303131
1396.317383	-104.959373
1395.271484	-54.023392
1394.225586	27.027771
1393.179688	120.646912
1392.132813	6.479718
1391.086914	67.687897
1390.040039	28.835186
1388.992188	-19.931633
1387.945313	-41.056931
1386.897461	55.461945
1385.849609	59.512321
1384.801758	26.157591
1383.753906	-69.572090
1382.705078	-117.690155
1381.657227	106.656029
1380.608398	-3.719377
1379.558594	-11.559484
1378.509766	-19.278002
1377.459961	90.431938
1376.410156	-91.796951
1375.360352	63.020306
1374.309570	-121.401611
1373.259766	-113.568001
1372.208984	-125.578789
1371.158203	64.473404
1370.106445	-52.026478
1369.055664	-106.044289
1368.003906	71.781769
1366.952148	22.981518
1365.900391	46.550331
1364.847656	-34.345680
1363.794922	29.301844
1362.742188	125.407097
1361.689453	74.795876
1360.636719	-27.903347
1359.583008	76.002350
1358.529297	3.447271
1357.475586	294.029999
1356.420898	179.469101
1355.367188	204.264725
1354.312500	348.436249
1353.257813	122.576271
1352.203125	172.613281
1351.147461	327.043671
1350.091797	546.090393
1349.036133	472.331757
1347.980469	602.213074
1346.923828	734.656006
1345.868164	807.668152
1344.811523	811.356934
1343.754883	676.358704
1342.697266	908.390930
1341.640625	1128.084961
1340.583008	939.034485
1339.524414	1191.110840
1338.466797	1210.445190
1337.409180	1257.154663
1336.350586	1041.596313
1335.291992	1036.642090
1334.232422	994.719482
1333.173828	1071.708984
1332.114258	874.281189
1331.054688	855.122375
1329.995117	1058.614624
1328.934570	1005.115356
1327.875000	924.610718
1326.814453	851.697449
1325.753906	1006.205811
1324.692383	802.717712
1323.630859	977.214844
1322.570313	1043.178833
1321.507813	958.715088
1320.446289	1079.227173
1319.383789	1066.625000
1318.322266	1216.951416
1317.259766	1083.796631
1316.196289	1034.660522
1315.133789	1096.603394
1314.070313	1094.594238
1313.006836	1119.830078
1311.943359	925.988220
1310.878906	1013.097900
1309.814453	1085.540527
1308.750977	1052.253540
1307.685547	1024.040527
1306.621094	1197.731689
1305.555664	1201.757935
1304.490234	1141.978149
1303.424805	1126.620728
1302.359375	1079.449341
1301.292969	1103.707275
1300.226563	1223.918823
1299.160156	1110.832031
1298.093750	931.613586
1297.026367	1032.538330
1295.958984	1010.798096
1294.891602	775.657654
1293.824219	810.682129
1292.756836	735.415222
1291.688477	738.799133
1290.620117	864.923279
1289.551758	755.742859
1288.482422	734.978210
1287.413086	621.216431
1286.343750	644.834351
1285.274414	587.721680
1284.205078	667.900757
1283.134766	777.544495
1282.064453	789.332092
1280.994141	759.618835
1279.923828	852.377686
1278.852539	710.348816
1277.781250	888.902710
1276.709961	739.805298
1275.637695	678.893005
1274.566406	820.985352
1273.494141	686.972900
1272.421875	992.898987
1271.349609	1015.436523
1270.276367	977.008423
1269.203125	1134.020874
1268.129883	954.186768
1267.056641	1099.115601
1265.982422	1134.270996
1264.909180	1076.794434
1263.834961	1082.844360
1262.759766	1028.016846
1261.685547	1192.698730
1260.610352	989.354797
1259.535156	1032.293701
1258.459961	980.274231
1257.383789	791.954590
1256.308594	1241.804199
1255.232422	1082.866333
1254.155273	948.410645
1253.079102	1191.280029
1252.001953	1125.113892
1250.924805	1017.686035
1249.847656	1224.087158
1248.770508	1187.312256
1247.692383	1148.182251
1246.614258	1262.234375
1245.536133	892.752502
1244.458008	951.037354
1243.378906	1242.506714
1242.299805	1099.242310
1241.220703	1038.624146
1240.141602	905.259644
1239.061523	983.110657
1237.981445	823.209290
1236.901367	976.305664
1235.821289	959.616943
1234.740234	906.602539
1233.659180	843.943176
1232.578125	783.760742
1231.497070	927.147339
1230.415039	789.507690
1229.333984	891.699585
1228.251953	916.387756
1227.168945	752.268921
1226.086914	665.676147
1225.003906	627.529358
1223.920898	572.473999
1222.837891	471.496124
1221.753906	597.865479
1220.669922	272.111298
1219.585938	468.561005
1218.501953	394.283752
1217.416992	351.445251
1216.333008	284.461609
1215.248047	396.198120
1214.162109	413.721466
1213.077148	554.319946
1211.991211	395.609741
1210.905273	524.058167
1209.819336	514.939636
1208.732422	693.910889
1207.646484	636.492432
1206.559570	682.729980
1205.471680	475.877289
1204.384766	423.286133
1203.296875	426.095337
1202.208984	318.085510
1201.121094	361.780548
1200.032227	224.876312
1198.944336	68.736069
1197.855469	56.999928
1196.765625	57.257687
1195.676758	-91.651489
1194.586914	19.157932
1193.497070	69.767746
1192.407227	-67.170555
1191.316406	81.857979
1190.226563	-124.800125
1189.135742	-16.768955
1188.044922	-165.790619
1186.953125	59.727322
1185.861328	18.649849
1184.769531	-32.071583
1183.677734	34.725933
1182.585938	-112.055428
1181.493164	21.745945
1180.400391	119.453423
1179.307617	229.030807
1178.213867	-20.991318
1177.120117	-24.189182
1176.026367	168.965515
1174.932617	225.445450
1173.838867	310.552887
1172.744141	196.854889
1171.649414	181.250748
1170.554688	155.999359
1169.458984	243.110489
1168.364258	241.601685
1167.268555	127.623108
1166.171875	32.734329
1165.076172	-16.793116
1163.979492	268.147095
1162.882813	256.630402
1161.786133	328.620544
1160.688477	254.821671
1159.590820	331.364746
1158.493164	498.475830
1157.395508	512.689575
1156.297852	541.111450
1155.199219	223.562561
1154.100586	363.917084
1153.000977	208.470627
1151.902344	131.649948
1150.802734	69.058701
1149.703125	151.725418
1148.603516	160.407196
1147.502930	-19.157362
1146.402344	36.963982
1145.301758	2.496687
1144.201172	44.091537
1143.099609	-90.511154
1141.999023	93.592529
1140.896484	-0.751119
1139.794922	87.919769
1138.692383	-70.786545
1137.590820	179.246185
1136.487305	222.332977
1135.384766	186.894501
1134.281250	317.608704
1133.178711	460.022461
1132.074219	398.098633
1130.970703	649.376465
1129.866211	750.935059
1128.761719	876.056458
1127.657227	908.506226
1126.552734	784.325378
1125.447266	906.636475
1124.341797	832.053711
1123.236328	766.868103
1122.130859	682.644775
1121.024414	726.243835
1119.917969	544.747742
1118.811523	510.002441
1117.704102	560.364929
1116.596680	449.676361
1115.489258	450.118744
1114.381836	545.059143
1113.274414	575.994080
1112.166016	729.739197
1111.057617	798.208679
1109.949219	679.845337
1108.839844	804.770447
1107.730469	851.579041
1106.621094	869.916382
1105.511719	935.355408
1104.401367	934.558472
1103.291016	1273.480713
1102.180664	1182.733154
1101.070313	1134.378784
1099.958984	1121.310181
1098.847656	1138.792480
1097.736328	1064.229858
1096.625000	1248.831421
1095.512695	1202.339600
1094.400391	1075.675781
1093.288086	1059.656128
1092.174805	1142.429077
1091.062500	994.377930
1089.949219	1189.895508
1088.835938	1060.524414
1087.721680	980.511169
1086.607422	999.216553
1085.493164	1201.219971
1084.378906	1029.268799
1083.263672	993.612427
1082.149414	924.991394
1081.034180	994.907043
1079.917969	940.222839
1078.802734	1028.713623
1077.686523	980.918518
1076.570313	829.794678
1075.453125	986.036621
1074.336914	738.637085
1073.219727	690.622986
1072.101563	759.789063
1070.984375	596.769409
1069.866211	679.838562
1068.748047	554.251770
1067.629883	585.610535
1066.511719	572.385315
1065.392578	837.742310
1064.273438	754.095459
1063.154297	803.832275
1062.034180	706.060913
1060.914063	713.547974
1059.793945	732.668518
1058.673828	742.370117
1057.552734	611.738342
1056.431641	607.326294
1055.310547	514.070557
1054.189453	476.877838
1053.067383	385.928802
1051.945313	479.451630
1050.823242	458.494232
1049.701172	516.862915
1048.578125	456.151825
1047.455078	409.430115
1046.332031	551.620850
1045.208008	521.148621
1044.083984	488.328979
1042.959961	418.203522
1041.835938	417.992767
1040.710938	396.784393
1039.585938	319.664001
1038.460938	407.893616
1037.335938	426.222473
1036.209961	293.230042
1035.083984	523.301331
1033.958008	690.440979
1032.832031	652.812439
1031.705078	724.482422
1030.578125	579.903931
1029.451172	428.418030
1028.323242	395.509521
1027.195313	132.618637
1026.067383	-74.399269
1024.939453	143.642654
1023.810547	24.951880
1022.682617	43.279102
1021.552734	73.202591
1020.423828	-87.104721
1019.293945	-68.725250
1018.164063	58.657658
1017.034180	151.229416
1015.904297	162.659821
1014.773438	146.300049
1013.642578	350.072113
1012.511719	373.117004
1011.379883	498.071136
1010.248047	625.320801
1009.116211	509.516693
1007.984375	757.120056
1006.851563	1016.213318
1005.718750	1636.062378
1004.585938	2264.921631
1003.452148	2930.524170
1002.319336	2791.515381
1001.185547	1820.718628
1000.050781	1028.321533
998.916992	705.242798
997.782227	507.070099
996.647461	496.059296
995.512695	272.771576
994.376953	333.488525
993.241211	209.683411
992.105469	86.010193
990.969727	-21.386477
989.833008	196.409454
988.696289	239.010086
987.559570	355.414032
986.421875	179.255783
985.284180	196.744293
984.146484	283.396210
983.008789	250.382889
981.870117	65.562172
980.731445	258.310638
979.592773	161.189209
978.454102	186.116241
977.314453	310.006958
976.174805	217.837112
975.035156	36.175819
973.894531	302.794464
972.754883	376.421143
971.613281	314.601166
970.472656	234.555710
969.331055	276.332550
968.190430	391.655884
967.047852	243.145401
965.906250	216.415924
964.763672	286.147278
963.621094	236.727859
962.478516	343.346100
961.334961	321.684296
960.192383	460.564087
959.048828	500.992920
957.904297	429.299469
956.759766	275.336151
955.616211	201.704346
954.470703	297.603607
953.326172	164.771225
952.180664	372.999878
951.035156	439.463959
949.889648	323.104370
948.743164	289.234680
947.596680	356.084473
946.450195	322.503204
945.303711	291.363800
944.156250	379.143677
943.008789	188.452164
941.861328	338.139526
940.713867	451.383667
939.565430	363.923584
938.416992	643.930359
937.267578	481.494812
936.119141	483.455597
934.969727	594.985901
933.820313	382.981232
932.669922	364.902283
931.520508	328.757477
930.370117	208.512314
929.218750	473.279205
928.068359	250.919174
926.916992	172.195206
925.765625	300.715515
924.613281	119.953979
923.461914	-10.538121
922.309570	16.070898
921.156250	-68.566864
920.003906	62.888462
918.850586	69.467438
917.697266	96.638824
916.543945	-53.193920
915.389648	96.904236
914.235352	-79.794785
913.081055	-197.254822
911.926758	-74.005737
910.771484	-48.203480
909.616211	-140.192078
908.460938	-143.564468
907.304688	-81.048691
906.148438	-43.343761
904.992188	-25.902166
903.835938	-148.762863
902.678711	11.660393
901.521484	-18.031820
900.364258	-95.101257
899.206055	-27.155811
898.047852	2.436834
896.889648	-6.298123
895.731445	64.260178
894.572266	-43.682873
893.413086	140.146454
892.253906	-57.884068
891.094727	-13.943774
889.934570	-15.061899
888.774414	-13.789562
887.613281	59.862694
886.453125	108.775681
885.291992	144.257507
884.130859	64.788643
882.968750	102.774338
881.807617	203.999664
880.645508	109.163986
879.482422	161.003586
878.320313	285.040100
877.157227	294.241943
875.994141	287.786346
874.830078	128.328918
873.666016	56.856209
872.501953	66.552193
871.337891	26.844933
870.173828	14.256701
869.008789	73.754387
867.843750	146.815125
866.677734	35.603161
865.512695	261.664642
864.346680	179.877228
863.179688	136.416489
862.013672	95.304146
860.846680	245.164734
859.679688	195.243668
858.511719	327.226959
857.344727	423.319183
856.176758	391.581421
855.008789	501.226929
853.839844	465.154236
852.670898	592.811829
851.501953	556.870483
850.333008	570.304016
849.163086	332.908142
847.993164	214.381058
846.823242	304.197540
845.652344	82.878952
844.482422	-1.774342
843.311523	97.139908
842.139648	73.028732
840.968750	37.783092
839.796875	105.451393
838.624023	106.072456
837.452148	106.720139
836.279297	-86.974503
835.106445	76.850716
833.933594	173.628540
832.759766	13.632409
831.585938	268.914368
830.412109	231.749924
829.238281	328.484436
828.063477	311.434357
826.888672	314.471954
825.712891	357.654480
824.538086	320.569122
823.362305	176.543991
822.186523	135.071060
821.009766	149.306152
819.833008	54.410679
818.656250	41.925858
817.479492	-3.953267
816.301758	16.940876
815.124023	153.495377
813.946289	89.783279
812.768555	-42.856750
811.589844	-19.829409
810.411133	134.296021
809.232422	-5.004019
808.052734	20.134808
806.873047	-25.848812
805.693359	56.943047
804.512695	-128.961243
803.332031	-123.944092
802.151367	-81.251991
800.970703	-54.157307
799.789063	-115.835777
798.608398	-139.849518
797.425781	-166.109436
796.244141	-139.228516
795.061523	-48.153702
793.878906	-200.867325
792.696289	-36.858704
791.512695	0.801327
790.329102	60.513081
789.145508	228.574005
787.960938	190.711075
786.777344	232.423859
785.591797	329.345581
784.407227	249.249329
783.221680	374.704071
782.037109	542.004028
780.850586	371.095398
779.665039	275.285461
778.478516	362.747437
777.291992	379.427368
776.105469	331.995972
774.917969	52.776775
773.730469	91.322784
772.542969	92.259933
771.354492	-32.595043
770.166016	140.170624
768.977539	143.028336
767.789063	196.477859
766.599609	201.340286
765.410156	360.298065
764.220703	171.130493
763.030273	316.622528
761.840820	376.096619
760.650391	404.640717
759.458984	450.680176
758.267578	443.808594
757.076172	447.837463
755.884766	544.108154
754.693359	290.740051
753.500977	305.501404
752.308594	227.882126
751.115234	402.808289
749.922852	434.809387
748.729492	229.590195
747.535156	338.258118
746.341797	319.496674
745.147461	302.847900
743.953125	391.397980
742.757813	361.400635
741.563477	298.435944
740.368164	99.517723
739.171875	161.379898
737.976563	238.456711
736.780273	63.525978
735.583984	197.356201
734.386719	184.359833
733.189453	287.292999
731.992188	250.047058
730.794922	306.813721
729.596680	411.598785
728.399414	249.475357
727.200195	264.443787
726.001953	373.315918
724.802734	344.404114
723.603516	507.689209
722.404297	299.526001
721.204102	410.212311
720.003906	376.699493
718.803711	354.057404
717.603516	573.584412
716.402344	472.262878
715.201172	442.914307
713.999023	444.061096
712.797852	495.301453
711.595703	321.983856
710.393555	214.078476
709.190430	138.866089
707.987305	91.968361
706.784180	153.936432
705.581055	100.464981
704.376953	94.877220
703.172852	145.843826
701.968750	127.151299
700.763672	234.598373
699.559570	118.010063
698.353516	225.383820
697.148438	63.190147
695.942383	-31.571640
694.736328	60.533772
693.530273	124.360115
692.324219	-50.696434
691.117188	-75.873573
689.910156	-66.307465
688.702148	-22.016682
687.494141	-64.510582
686.286133	10.147166
685.078125	-173.249268
683.870117	-9.686126
682.661133	-104.092537
681.452148	5.249600
680.242188	4.082793
679.032227	83.076988
677.822266	-11.166312
676.612305	26.716433
675.401367	1.846100
674.191406	169.594315
672.979492	34.435055
671.768555	169.718262
670.556641	144.960312
669.344727	191.584824
668.132813	238.218048
666.919922	127.123520
665.707031	182.453049
664.494141	151.393555
663.281250	94.464249
662.067383	-48.762859
660.853516	30.404684
659.639648	1.667197
658.424805	20.424328
657.209961	32.718464
655.995117	-45.546135
654.779297	-33.219524
653.563477	117.044106
652.347656	56.067142
651.131836	-4.887547
649.915039	102.173347
648.698242	224.240189
647.481445	-21.904179
646.264648	190.475143
645.046875	193.993744
643.829102	231.883011
642.610352	289.057495
641.392578	6.384875
640.173828	179.531097
638.955078	-19.325672
637.735352	41.820919
636.515625	16.892357
635.295898	-51.107956
634.076172	-61.238415
632.855469	-82.252060
631.634766	-51.913792
630.414063	-47.527683
629.192383	-36.911354
627.971680	1.359570
626.749023	-54.982182
625.527344	25.648155
624.304688	86.666397
623.082031	282.352875
621.859375	205.530472
620.636719	124.103928
619.413086	-43.325333
618.189453	75.801750
616.964844	72.429176
615.741211	4.393528
614.516602	-23.459534
613.291016	67.951210
612.066406	-37.983578
610.840820	-16.190001
609.615234	49.847176
608.388672	-19.458384
607.163086	92.168320
605.936523	19.282253
604.708984	-133.391052
