# Supplementary material for: Raman spectroscopy accurately differentiates mucosal healing from non-healing and biochemical changes following biological therapy in inflammatory bowel disease
Source: PLoS One. 2021 Jun 2;16(6):e0252210. doi: 10.1371/journal.pone.0252210 (PMC8172032; doi:10.1371/journal.pone.0252210)
Supplement: S8 Dataset — (ZIP) [file pone.0252210.s010.zip › Pre biologic CD/OC010-1 pre treatment_BL sub CR removed_22__X_-8953.64__Y_1564.71__Z_-3686.1__Time_250.txt]

1714.656250	106.689987
1713.679688	-1.045521
1712.703125	33.477390
1711.725586	295.450226
1710.749023	-3.319740
1709.771484	-53.038441
1708.792969	-28.007917
1707.815430	-112.985062
1706.836914	-77.596474
1705.858398	-26.264046
1704.879883	-63.368122
1703.901367	-140.622726
1702.922852	124.715462
1701.943359	28.761395
1700.963867	-34.947697
1699.983398	35.175098
1699.003906	-49.576954
1698.023438	-88.685570
1697.042969	16.778635
1696.062500	28.960896
1695.082031	54.802925
1694.100586	46.204365
1693.120117	46.035767
1692.137695	43.495823
1691.156250	92.132385
1690.174805	234.577820
1689.192383	169.307892
1688.209961	299.249268
1687.227539	314.988159
1686.244141	256.565033
1685.261719	310.701691
1684.278320	413.302490
1683.294922	345.947235
1682.311523	284.550842
1681.327148	450.096954
1680.342773	448.480957
1679.358398	561.960632
1678.374023	588.233215
1677.389648	583.236389
1676.404297	711.874390
1675.418945	684.247803
1674.433594	758.361023
1673.448242	692.270386
1672.461914	759.759766
1671.475586	817.312317
1670.489258	1170.411743
1669.502930	953.112549
1668.516602	975.602905
1667.529297	940.392395
1666.541992	1144.791992
1665.554688	1187.993042
1664.566406	1176.183960
1663.579102	1035.203369
1662.590820	1043.492188
1661.602539	1198.329102
1660.614258	1170.969971
1659.625000	1380.174316
1658.635742	1264.182251
1657.647461	1289.385254
1656.657227	1018.690796
1655.667969	1135.405273
1654.677734	1168.079956
1653.688477	1193.554688
1652.697266	1037.150391
1651.707031	868.331726
1650.716797	710.882141
1649.725586	612.361023
1648.734375	599.175293
1647.743164	499.483032
1646.750977	569.609314
1645.759766	355.115051
1644.767578	254.939926
1643.775391	123.795181
1642.783203	228.315918
1641.790039	85.340721
1640.796875	59.177650
1639.803711	7.282282
1638.810547	32.525990
1637.817383	-18.094099
1636.823242	187.634567
1635.829102	22.228636
1634.834961	-205.759750
1633.840820	-351.394775
1632.845703	-125.002426
1631.850586	-266.835724
1630.855469	-202.691818
1629.860352	-24.847471
1628.865234	74.494652
1627.869141	-112.492393
1626.873047	82.544312
1625.876953	36.028702
1624.880859	55.751823
1623.883789	162.688034
1622.887695	264.784302
1621.890625	498.667480
1620.892578	551.612000
1619.895508	421.102051
1618.897461	582.546143
1617.899414	492.282562
1616.901367	315.828491
1615.903320	370.765472
1614.904297	171.547623
1613.906250	38.348656
1612.907227	-7.903862
1611.907227	111.379440
1610.908203	-104.610199
1609.908203	-168.189331
1608.908203	-84.710464
1607.908203	-3.603695
1606.908203	287.269287
1605.907227	392.360504
1604.906250	324.867249
1603.905273	304.753143
1602.904297	277.021912
1601.903320	252.131470
1600.901367	-104.738243
1599.899414	218.673645
1598.897461	84.573280
1597.895508	151.976486
1596.892578	-81.034485
1595.889648	214.000061
1594.886719	140.704590
1593.883789	15.328684
1592.880859	-34.158249
1591.876953	-31.305723
1590.873047	-192.797760
1589.869141	-67.098206
1588.865234	66.441475
1587.860352	192.162140
1586.855469	669.925781
1585.850586	573.933105
1584.845703	438.908325
1583.839844	671.424316
1582.834961	604.204895
1581.829102	526.598511
1580.823242	527.146423
1579.816406	488.619293
1578.810547	658.335266
1577.803711	840.956726
1576.796875	570.675903
1575.790039	784.350220
1574.782227	540.088562
1573.775391	592.305176
1572.767578	379.230896
1571.759766	680.825623
1570.750977	641.755249
1569.743164	519.444092
1568.734375	599.692078
1567.725586	768.083313
1566.716797	798.653198
1565.707031	756.387207
1564.697266	786.665100
1563.687500	793.422241
1562.677734	844.119629
1561.667969	790.877502
1560.657227	856.775024
1559.647461	772.087646
1558.636719	695.030090
1557.625000	571.168030
1556.614258	664.797974
1555.602539	675.293274
1554.590820	884.990967
1553.579102	768.132996
1552.567383	806.427917
1551.554688	847.069885
1550.541992	607.999084
1549.529297	676.656250
1548.516602	600.198975
1547.502930	629.553467
1546.490234	886.159973
1545.476563	718.488586
1544.462891	571.305176
1543.448242	705.550293
1542.434570	656.066162
1541.419922	474.620392
1540.405273	362.695374
1539.390625	449.319305
1538.375000	375.606110
1537.359375	440.984650
1536.343750	183.568649
1535.328125	183.905518
1534.312500	369.623932
1533.295898	322.928986
1532.280273	247.609344
1531.262695	275.103119
1530.246094	286.832153
1529.229492	269.919800
1528.211914	31.221909
1527.194336	237.779083
1526.176758	145.320816
1525.159180	-81.239677
1524.140625	170.608124
1523.122070	236.807938
1522.103516	338.681641
1521.084961	103.326607
1520.065430	-42.256035
1519.046875	71.540337
1518.027344	5.077426
1517.006836	87.350723
1515.987305	169.288361
1514.966797	89.072960
1513.947266	-19.653055
1512.925781	51.046101
1511.905273	-19.747984
1510.884766	101.639061
1509.863281	35.376663
1508.841797	-126.066963
1507.820313	22.553755
1506.797852	-21.492649
1505.776367	-206.793503
1504.753906	61.290218
1503.731445	141.919159
1502.708008	-82.635872
1501.685547	-76.873573
1500.662109	87.341316
1499.638672	-352.977448
1498.615234	-296.848907
1497.591797	-317.798889
1496.567383	-200.879868
1495.542969	48.717381
1494.518555	-72.881317
1493.494141	-51.522675
1492.468750	-63.690453
1491.443359	8.215009
1490.417969	36.386322
1489.392578	120.483955
1488.367188	288.567871
1487.340820	50.301964
1486.314453	230.568787
1485.288086	275.230286
1484.261719	319.625092
1483.234375	516.821716
1482.207031	586.155151
1481.179688	382.346985
1480.152344	321.176544
1479.125000	527.463257
1478.096680	868.495605
1477.068359	653.685181
1476.040039	522.817322
1475.011719	852.792847
1473.982422	833.541321
1472.953125	1053.405884
1471.923828	1036.258179
1470.894531	1288.671021
1469.864258	1352.489502
1468.834961	1281.296387
1467.804688	1591.405151
1466.774414	1768.986816
1465.743164	1872.578247
1464.712891	2085.259766
1463.681641	2325.617432
1462.650391	2265.937988
1461.618164	2134.990234
1460.586914	2354.400146
1459.554688	2322.204590
1458.522461	2190.888184
1457.490234	2671.084717
1456.458008	2209.644043
1455.424805	2341.828613
1454.391602	2522.020020
1453.358398	2585.379639
1452.325195	2755.070557
1451.291016	2739.540771
1450.256836	3060.928955
1449.222656	2986.869385
1448.188477	2900.083496
1447.154297	2879.086426
1446.119141	2857.992188
1445.083984	2596.359619
1444.048828	2519.506104
1443.013672	2546.351807
1441.977539	2469.386475
1440.941406	2539.080322
1439.905273	2292.621826
1438.869141	2023.468262
1437.832031	1991.943359
1436.795898	1866.917969
1435.758789	1903.578003
1434.720703	1647.172485
1433.683594	1350.468750
1432.645508	1238.157471
1431.608398	1209.198242
1430.569336	942.972778
1429.531250	969.560303
1428.493164	733.785461
1427.454102	843.614624
1426.415039	650.823303
1425.375977	624.512085
1424.335938	578.045532
1423.296875	519.042297
1422.256836	278.676270
1421.215820	499.367249
1420.175781	296.951233
1419.135742	190.335815
1418.094727	169.375000
1417.053711	98.139801
1416.011719	150.257721
1414.970703	303.057251
1413.928711	86.121010
1412.886719	32.787209
1411.844727	-133.580566
1410.802734	-143.967407
1409.759766	-106.546387
1408.716797	8.825857
1407.673828	-61.637653
1406.630859	-69.197586
1405.586914	-61.612778
1404.542969	-202.033371
1403.499023	-151.555145
1402.455078	74.648895
1401.411133	95.163551
1400.366211	12.934365
1399.321289	171.580902
1398.276367	280.143829
1397.230469	381.246643
1396.185547	169.219299
1395.139648	486.027985
1394.093750	-86.374680
1393.046875	-92.441994
1392.000977	-108.358047
1390.954102	73.613754
1389.907227	42.930138
1388.860352	-20.113901
1387.812500	114.633247
1386.765625	-55.629543
1385.717773	-175.664474
1384.669922	-102.982697
1383.621094	-27.683180
1382.573242	-44.686771
1381.524414	-123.987045
1380.475586	-88.176140
1379.425781	-57.213947
1378.376953	-23.568836
1377.327148	-54.673698
1376.277344	-40.657764
1375.227539	225.552399
1374.176758	-101.897064
1373.126953	184.547745
1372.076172	-22.674484
1371.025391	-129.889542
1369.973633	256.634186
1368.922852	-44.566891
1367.871094	177.744110
1366.819336	-239.989151
1365.766602	92.237869
1364.714844	93.401184
1363.662109	27.549501
1362.609375	9.223050
1361.556641	125.477753
1360.502930	5.556140
1359.450195	109.754105
1358.396484	184.270462
1357.341797	132.171219
1356.288086	269.223511
1355.233398	26.224787
1354.178711	71.743401
1353.124023	72.753632
1352.069336	344.670135
1351.013672	130.048233
1349.958984	235.967484
1348.903320	555.483337
1347.846680	582.292175
1346.791016	480.329346
1345.734375	723.363403
1344.677734	792.945496
1343.621094	922.221130
1342.563477	836.024109
1341.506836	1059.848999
1340.449219	1152.487549
1339.391602	1131.373291
1338.333008	991.618896
1337.275391	983.378113
1336.216797	972.882507
1335.158203	1019.536255
1334.098633	1155.458496
1333.040039	1063.972900
1331.980469	945.537964
1330.920898	963.372314
1329.861328	954.227905
1328.800781	992.261780
1327.740234	701.853638
1326.679688	747.777893
1325.619141	588.895752
1324.558594	1020.491211
1323.497070	1007.711304
1322.435547	1014.900146
1321.374023	1172.837769
1320.312500	1002.772644
1319.250000	963.726563
1318.187500	1095.076660
1317.125000	898.645752
1316.062500	860.276917
1314.999023	1078.444458
1313.935547	863.050903
1312.872070	931.258728
1311.808594	928.212585
1310.745117	915.518982
1309.680664	900.564087
1308.616211	999.037292
1307.551758	991.845947
1306.486328	908.578552
1305.420898	1039.540283
1304.355469	1104.233765
1303.290039	935.511230
1302.224609	833.418518
1301.158203	697.144348
1300.091797	612.709473
1299.025391	889.604797
1297.958984	862.009399
1296.891602	859.153748
1295.824219	741.088989
1294.756836	564.339905
1293.689453	586.599304
1292.621094	763.573547
1291.553711	634.033569
1290.485352	884.810852
1289.416016	539.864136
1288.347656	508.975891
1287.278320	502.760742
1286.208984	663.306213
1285.139648	718.595764
1284.069336	619.714661
1283.000000	518.568909
1281.929688	584.069214
1280.858398	475.909241
1279.788086	358.140686
1278.716797	622.188599
1277.645508	712.593262
1276.574219	565.887817
1275.502930	727.408997
1274.430664	593.226379
1273.358398	740.242859
1272.286133	1029.010132
1271.213867	1078.382324
1270.140625	881.190247
1269.067383	1250.627197
1267.994141	985.336609
1266.920898	1347.463623
1265.846680	1184.937866
1264.773438	1320.180786
1263.699219	1118.888428
1262.624023	1281.083374
1261.549805	1423.783203
1260.474609	1113.166992
1259.399414	1307.166626
1258.324219	1218.552490
1257.248047	1183.632202
1256.172852	1275.416992
1255.096680	1313.662842
1254.019531	1442.014893
1252.943359	1414.614746
1251.866211	1491.902222
1250.789063	1454.877197
1249.711914	1583.282471
1248.634766	1704.380249
1247.556641	1470.564819
1246.478516	1496.929688
1245.400391	1443.131470
1244.321289	1335.947632
1243.243164	1267.692871
1242.164063	1478.729370
1241.084961	1425.082275
1240.004883	1167.604858
1238.925781	1143.197754
1237.845703	1514.252808
1236.765625	1116.277344
1235.684570	1317.443237
1234.604492	1130.612061
1233.523438	1414.093628
1232.442383	1140.076904
1231.360352	1278.052124
1230.279297	1336.014038
1229.197266	1277.696045
1228.115234	1255.703369
1227.032227	1262.749023
1225.950195	1444.011108
1224.867188	1223.520386
1223.784180	1003.097717
1222.701172	1024.587036
1221.617188	1060.541870
1220.533203	1094.022949
1219.449219	639.237244
1218.365234	600.219055
1217.280273	628.816040
1216.195313	613.874084
1215.110352	664.082825
1214.025391	639.372192
1212.940430	619.441650
1211.854492	751.486450
1210.768555	733.828369
1209.681641	585.862793
1208.595703	683.864563
1207.508789	487.614227
1206.421875	840.955505
1205.334961	579.537415
1204.247070	532.591919
1203.160156	492.808868
1202.072266	142.291489
1200.983398	374.521698
1199.895508	281.583282
1198.806641	147.682755
1197.717773	69.088593
1196.628906	-55.271660
1195.539063	255.643356
1194.449219	-54.049885
1193.359375	-10.320152
1192.269531	-79.676231
1191.179688	-24.157118
1190.088867	-341.137726
1188.998047	-127.280220
1187.907227	-36.097069
1186.815430	-278.773895
1185.723633	-185.426544
1184.631836	80.540085
1183.540039	-366.280853
1182.448242	-254.144821
1181.355469	-79.830460
1180.262695	10.367470
1179.169922	-72.184235
1178.076172	381.982635
1176.982422	335.068909
1175.888672	187.439590
1174.794922	-53.653553
1173.700195	296.625580
1172.606445	309.091583
1171.511719	113.204880
1170.416016	266.604797
1169.321289	221.250320
1168.225586	254.701920
1167.129883	170.835800
1166.034180	230.301575
1164.937500	110.348877
1163.840820	-78.986389
1162.744141	27.849852
1161.647461	158.380508
1160.550781	362.733032
1159.453125	287.531647
1158.355469	367.361053
1157.256836	303.832611
1156.159180	392.875793
1155.060547	457.878784
1153.961914	365.322418
1152.863281	399.018127
1151.763672	160.825012
1150.664063	199.023331
1149.564453	141.759598
1148.464844	105.812241
1147.364258	-37.430618
1146.263672	-75.996620
1145.163086	192.370361
1144.062500	86.844482
1142.960938	-199.607346
1141.859375	44.379589
1140.757813	100.234451
1139.656250	-8.135962
1138.553711	18.888309
1137.451172	330.943176
1136.348633	393.232452
1135.246094	704.777344
1134.142578	529.171265
1133.039063	704.914978
1131.935547	597.949890
1130.832031	934.705627
1129.727539	1074.222534
1128.623047	1035.621216
1127.518555	1160.548340
1126.413086	917.746216
1125.308594	1080.304932
1124.203125	1102.814331
1123.096680	914.284058
1121.991211	796.785706
1120.884766	944.474854
1119.778320	912.004822
1118.671875	590.600708
1117.564453	621.872437
1116.458008	842.318542
1115.350586	915.856628
1114.242188	781.092468
1113.134766	719.583008
1112.026367	740.721924
1110.917969	1024.099121
1109.808594	766.078186
1108.700195	545.870239
1107.590820	606.723694
1106.481445	889.419678
1105.372070	522.623230
1104.261719	694.052063
1103.151367	936.095886
1102.041016	687.188599
1100.930664	1013.839111
1099.819336	875.663452
1098.708008	786.967834
1097.596680	912.721375
1096.484375	899.279236
1095.373047	904.613770
1094.260742	752.028625
1093.147461	827.858093
1092.035156	665.779175
1090.921875	976.826660
1089.808594	960.536194
1088.695313	890.063599
1087.581055	629.007019
1086.467773	657.277527
1085.353516	826.533569
1084.238281	906.314636
1083.124023	807.396729
1082.008789	607.423218
1080.893555	684.676575
1079.777344	672.588623
1078.662109	383.402527
1077.545898	375.988037
1076.429688	537.509644
1075.312500	743.488098
1074.196289	398.070129
1073.079102	564.041382
1071.960938	610.310913
1070.843750	588.554993
1069.725586	208.192047
1068.607422	345.811615
1067.489258	291.254608
1066.370117	164.090454
1065.251953	257.081635
1064.132813	258.709900
1063.012695	176.062195
1061.893555	399.983063
1060.773438	406.227722
1059.653320	185.601791
1058.532227	194.222672
1057.412109	249.610657
1056.291016	103.971252
1055.169922	40.194035
1054.047852	196.047867
1052.926758	43.558792
1051.804688	355.826965
1050.681641	219.738327
1049.559570	125.761131
1048.436523	174.187103
1047.313477	-122.645103
1046.190430	168.449158
1045.066406	405.806366
1043.942383	335.368591
1042.818359	38.926880
1041.694336	145.793793
1040.569336	-8.267308
1039.445313	-92.321121
1038.319336	-99.454384
1037.194336	123.961624
1036.068359	268.193146
1034.942383	270.478607
1033.816406	158.837494
1032.690430	356.661377
1031.563477	300.999115
1030.436523	147.797867
1029.308594	-58.717579
1028.181641	-48.940514
1027.053711	-278.376251
1025.925781	-326.451080
1024.797852	-474.261902
1023.668945	-447.800415
1022.540039	-93.989334
1021.411133	-264.671722
1020.281250	-435.179932
1019.152344	-359.638306
1018.022461	-207.508972
1016.892578	-194.438858
1015.761719	-322.653595
1014.630859	-66.029846
1013.500000	169.743378
1012.369141	-11.384295
1011.237305	307.865784
1010.105469	319.184662
1008.973633	420.896912
1007.841797	525.002808
1006.708984	976.210876
1005.576172	1633.194214
1004.443359	2551.308350
1003.310547	3173.217285
1002.176758	2898.178955
1001.042969	1994.879395
999.908203	1304.685791
998.774414	596.488464
997.639648	503.002777
996.504883	215.788818
995.370117	83.504631
994.234375	184.494553
993.098633	225.613190
991.962891	225.354340
990.826172	151.462982
989.690430	301.395264
988.553711	343.090881
987.416016	272.016510
986.279297	104.387009
985.141602	245.634964
984.003906	377.775543
982.865234	155.489960
981.727539	23.249502
980.588867	66.122490
979.450195	143.658417
978.310547	550.232239
977.170898	430.213379
976.031250	266.751099
974.891602	372.457489
973.751953	177.274704
972.611328	384.392639
971.470703	433.117126
970.329102	401.630463
969.188477	549.409607
968.046875	224.496429
966.904297	262.469849
965.762695	236.377991
964.620117	377.911896
963.477539	161.854340
962.334961	535.248413
961.191406	301.292847
960.047852	321.976776
958.904297	352.001282
957.760742	139.422882
956.616211	101.155540
955.471680	310.330078
954.327148	238.082870
953.182617	193.513153
952.037109	309.285248
950.891602	121.003731
949.745117	-37.278255
948.599609	-64.998787
947.453125	216.019424
946.306641	200.046051
945.159180	275.640533
944.012695	102.437439
942.865234	233.183456
941.716797	172.294006
940.569336	173.232681
939.420898	153.815216
938.272461	358.141785
937.124023	535.177856
935.974609	525.343018
934.825195	239.855927
933.675781	237.277573
932.525391	405.762115
931.375977	-72.608665
930.225586	82.543381
929.074219	26.041203
927.923828	67.612022
926.772461	107.052643
925.621094	21.498064
924.468750	93.104927
923.317383	82.960457
922.165039	-115.734375
921.011719	-227.796722
919.859375	-78.309250
918.706055	19.003828
917.552734	34.645332
916.399414	-199.383163
915.245117	-344.605133
914.090820	14.304967
912.936523	37.316303
911.781250	-146.006485
910.625977	-143.106964
909.470703	-219.449692
908.315430	-343.238495
907.160156	-120.036690
906.003906	-100.766640
904.846680	-124.424042
903.690430	-14.318145
902.533203	18.862530
901.375977	-63.324841
900.218750	259.802307
899.060547	-82.420326
897.903320	23.576777
896.744141	156.780670
895.585938	45.785912
894.426758	75.115898
893.267578	278.566162
892.108398	97.852226
890.949219	-87.210854
889.789063	73.482529
888.628906	-30.025454
887.467773	-47.612537
886.307617	45.471592
885.146484	12.220897
883.985352	152.764130
882.823242	-184.850571
881.661133	48.254429
880.499023	279.050232
879.336914	137.898529
878.173828	224.457932
877.010742	2.385085
875.847656	-172.243484
874.684570	121.612595
873.520508	30.412760
872.356445	-60.711903
871.192383	77.747704
870.027344	-42.531174
868.862305	-133.496628
867.697266	67.910225
866.532227	143.344955
865.366211	56.941875
864.200195	255.948151
863.034180	79.710770
861.867188	128.151154
860.700195	230.453003
859.533203	231.680130
858.366211	266.558472
857.198242	397.894196
856.030273	363.149445
854.862305	339.611694
853.693359	573.916199
852.524414	554.774292
851.355469	385.453888
850.186523	606.038513
849.016602	582.318787
847.846680	381.646667
846.676758	328.794281
845.505859	354.271790
844.334961	97.703987
843.164063	378.175507
841.993164	137.264252
840.821289	-32.025513
839.649414	158.663742
838.477539	275.427612
837.305664	168.590210
836.132813	66.202644
834.959961	129.077957
833.786133	462.060150
832.613281	73.654762
831.439453	276.860321
830.264648	292.433716
829.090820	479.689667
827.916016	242.971161
826.741211	416.584351
825.566406	326.938873
824.390625	228.323929
823.214844	216.556839
822.039063	249.245712
820.862305	125.901352
819.685547	-44.259026
818.508789	115.036011
817.332031	198.465210
816.154297	-149.953888
814.976563	-193.543396
813.798828	-183.852859
812.621094	-307.710022
811.442383	-173.745850
810.263672	-35.525864
809.083984	-144.144958
807.905273	78.163727
806.725586	60.370991
805.544922	117.956902
804.365234	53.279099
803.184570	-98.056252
802.003906	-109.662056
800.823242	-170.202042
799.641602	59.694592
798.459961	-251.684998
797.278320	-285.953461
796.095703	-180.711670
794.913086	-182.015594
793.730469	286.174805
792.547852	-120.807404
791.364258	-111.463493
790.180664	-93.406151
788.997070	52.867004
787.813477	256.461975
786.628906	269.586456
785.444336	23.815155
784.258789	118.529617
783.074219	106.956779
781.888672	177.029770
780.702148	326.480927
779.516602	173.099731
778.330078	66.041687
777.143555	146.579422
775.956055	15.043720
774.769531	-26.073439
773.582031	129.071518
772.393555	-148.318497
771.206055	35.212368
770.017578	-136.431061
768.829102	-169.238251
767.639648	55.697895
766.451172	115.174263
765.261719	291.260468
764.072266	180.875076
762.881836	528.387207
761.691406	373.776428
760.500977	370.986298
759.310547	583.716431
758.119141	719.271667
756.927734	652.363647
755.735352	978.946716
754.543945	637.094849
753.351563	798.560852
752.159180	527.073669
750.965820	633.440308
749.773438	445.436859
748.580078	417.731018
747.385742	589.721436
746.192383	603.584167
744.998047	663.467407
743.803711	591.679321
742.608398	226.045746
741.413086	573.062622
740.217773	389.469055
739.022461	330.844147
737.826172	318.236664
736.630859	200.489655
735.433594	146.294327
734.237305	-12.962070
733.040039	42.356251
731.842773	119.537773
730.645508	345.460785
729.447266	370.075745
728.249023	278.808960
727.050781	408.416718
725.851563	227.638718
724.653320	178.092621
723.454102	161.384399
722.253906	367.513702
721.053711	390.182068
719.854492	430.365326
718.653320	258.889801
717.453125	526.157532
716.251953	243.632462
715.050781	384.441559
713.848633	143.684280
712.647461	73.172325
711.445313	59.460781
710.243164	200.566742
709.040039	-2.481525
707.836914	363.125732
706.633789	-20.361696
705.430664	5.719029
704.226563	-61.670277
703.022461	6.011741
701.818359	128.184326
700.613281	-99.716141
699.408203	253.196609
698.203125	77.840401
696.998047	-162.482407
695.791992	-135.272171
694.585938	-112.259071
693.379883	-232.437225
692.172852	-143.942032
690.965820	-155.178558
689.758789	-381.101624
688.551758	-253.065750
687.343750	-70.679466
686.135742	70.589966
684.926758	-167.477676
683.718750	0.116648
682.509766	-122.601280
681.300781	-82.574242
680.090820	133.086075
678.881836	26.118315
677.671875	-13.494143
676.460938	-70.227058
675.250977	174.068176
674.040039	158.774872
672.828125	208.560394
671.617188	50.858196
670.405273	51.241344
669.193359	179.323624
667.981445	13.569715
666.768555	144.067230
665.555664	-103.397316
664.342773	53.258087
663.128906	-51.294529
661.916016	101.203781
660.702148	100.513435
659.487305	179.764816
658.272461	-105.501450
657.058594	-105.873711
655.842773	-37.165943
654.627930	-80.539680
653.412109	121.852493
652.196289	-162.791977
650.979492	-173.697876
649.763672	-48.921867
648.546875	-14.654172
647.330078	28.170984
646.112305	344.260468
644.894531	305.088165
643.676758	162.574570
642.458984	157.655624
641.240234	152.600937
640.021484	-147.137207
638.802734	40.953815
637.583008	196.511688
636.363281	-90.796783
635.143555	-13.126709
633.923828	-58.196995
632.703125	16.638569
631.482422	103.943733
630.261719	19.134155
629.040039	51.915260
627.818359	-42.347000
626.596680	-259.316589
625.375000	33.486496
624.152344	-62.396465
622.929688	190.400650
621.707031	410.250427
620.483398	432.203003
619.259766	260.625763
618.036133	-27.325851
616.812500	-104.143753
615.587891	-143.363068
614.363281	83.855301
613.138672	74.615234
611.913086	-23.432577
610.687500	20.613651
609.461914	142.467850
608.236328	-42.650314
607.009766	-41.077480
605.783203	82.913361
604.555664	-132.121078
