# Supplementary material for: Raman spectroscopy accurately differentiates mucosal healing from non-healing and biochemical changes following biological therapy in inflammatory bowel disease
Source: PLoS One. 2021 Jun 2;16(6):e0252210. doi: 10.1371/journal.pone.0252210 (PMC8172032; doi:10.1371/journal.pone.0252210)
Supplement: S8 Dataset — (ZIP) [file pone.0252210.s010.zip › Pre biologic CD/OC016-1 pre-treatment_base sub CR removed_58__X_-16190.4__Y_5302.85__Z_-2778.25__Time_669.txt]

1714.780273	91.617401
1713.803711	52.899933
1712.827148	-43.236908
1711.849609	-96.541710
1710.873047	-88.194534
1709.895508	126.471367
1708.917969	6.053215
1707.939453	81.249657
1706.961914	-9.599698
1705.983398	-121.805939
1705.004883	-83.956741
1704.025391	-8.584826
1703.046875	26.752136
1702.067383	0.640641
1701.087891	-81.482025
1700.108398	21.126329
1699.127930	-7.166025
1698.148438	234.763092
1697.167969	177.452026
1696.187500	288.724884
1695.206055	125.022911
1694.225586	196.697220
1693.244141	297.953064
1692.262695	231.268265
1691.281250	386.422638
1690.298828	381.690369
1689.317383	358.625153
1688.334961	463.889343
1687.352539	556.106873
1686.369141	664.597412
1685.386719	709.446472
1684.403320	592.065063
1683.419922	629.618225
1682.435547	837.967957
1681.452148	849.571411
1680.467773	744.391907
1679.483398	945.743835
1678.499023	934.512756
1677.514648	1003.501038
1676.529297	1123.380249
1675.543945	1232.975586
1674.558594	1249.877808
1673.573242	1176.809692
1672.586914	1420.417969
1671.600586	1499.605713
1670.614258	1470.268433
1669.627930	1536.972534
1668.641602	1726.206543
1667.654297	1671.543457
1666.666992	1765.951172
1665.679688	1831.554199
1664.692383	1783.480713
1663.704102	1810.100464
1662.715820	1850.388916
1661.727539	1944.102051
1660.739258	1905.672241
1659.750977	2000.170288
1658.761719	2095.031738
1657.772461	2131.994873
1656.783203	2164.058838
1655.793945	1892.055542
1654.803711	1943.493774
1653.813477	1728.034058
1652.823242	1838.498535
1651.833008	1486.408691
1650.841797	1560.637085
1649.851563	1315.308838
1648.860352	1112.761719
1647.869141	1029.613770
1646.876953	917.809387
1645.885742	785.301453
1644.893555	766.781372
1643.901367	703.745300
1642.908203	548.694153
1641.916016	370.317657
1640.922852	501.097595
1639.929688	460.683350
1638.936523	323.035034
1637.943359	220.061432
1636.949219	154.366837
1635.955078	307.799011
1634.960938	158.423645
1633.966797	22.597332
1632.971680	84.690895
1631.977539	120.721939
1630.982422	-19.380821
1629.986328	127.791039
1628.991211	19.894804
1627.995117	-14.007977
1627.000000	-142.332016
1626.003906	87.349487
1625.006836	-116.683342
1624.010742	-75.889832
1623.013672	67.631790
1622.016602	40.519367
1621.019531	168.650299
1620.021484	176.122192
1619.024414	99.769653
1618.026367	118.175789
1617.028320	68.526543
1616.029297	58.459297
1615.031250	43.333420
1614.032227	-10.952013
1613.033203	55.600159
1612.034180	-92.718658
1611.035156	-86.145851
1610.035156	-11.277894
1609.035156	87.287033
1608.035156	-26.252863
1607.035156	151.119492
1606.034180	116.435188
1605.033203	74.031113
1604.032227	-23.209366
1603.031250	-47.028313
1602.030273	52.230179
1601.028320	23.369343
1600.026367	-44.621460
1599.024414	-60.210217
1598.022461	-195.966431
1597.019531	-211.372055
1596.016602	-312.937378
1595.013672	-116.594040
1594.010742	-207.587128
1593.007813	-329.833527
1592.003906	-130.874771
1591.000000	-138.171295
1589.996094	-228.946945
1588.992188	-123.992371
1587.987305	-81.669594
1586.983398	4.969416
1585.978516	130.684250
1584.972656	37.378834
1583.967773	92.648399
1582.961914	150.487076
1581.956055	36.345547
1580.950195	125.374184
1579.944336	133.609634
1578.937500	100.153267
1577.931641	212.418976
1576.924805	327.193451
1575.916992	194.710312
1574.910156	145.456741
1573.902344	192.383911
1572.894531	72.823479
1571.886719	98.808380
1570.878906	200.070374
1569.870117	129.722229
1568.862305	126.855019
1567.853516	274.536774
1566.843750	63.729290
1565.834961	296.834534
1564.825195	210.491989
1563.815430	163.002625
1562.805664	162.120361
1561.795898	176.684738
1560.785156	27.750795
1559.775391	96.541183
1558.764648	102.966583
1557.752930	166.275192
1556.742188	190.554962
1555.730469	64.441673
1554.718750	47.017929
1553.707031	68.298805
1552.695313	257.695953
1551.682617	133.685410
1550.670898	97.555618
1549.658203	281.194153
1548.644531	167.140045
1547.631836	246.925064
1546.618164	207.582153
1545.604492	69.864067
1544.590820	224.069427
1543.577148	135.161499
1542.562500	203.697830
1541.547852	0.847669
1540.533203	22.555050
1539.518555	-159.870682
1538.503906	6.042527
1537.488281	78.804924
1536.472656	-3.442219
1535.457031	45.709946
1534.441406	74.024353
1533.424805	-3.570155
1532.408203	47.565353
1531.391602	-76.757095
1530.375000	46.138386
1529.358398	155.909714
1528.340820	-41.045990
1527.323242	68.309494
1526.305664	143.957092
1525.287109	88.108582
1524.269531	173.624146
1523.250977	-60.116173
1522.232422	37.861252
1521.213867	89.311691
1520.194336	186.820435
1519.175781	150.426208
1518.156250	211.507599
1517.136719	192.713882
1516.116211	-54.904255
1515.096680	21.004271
1514.076172	50.459919
1513.055664	23.228271
1512.034180	11.208693
1511.013672	40.063614
1509.992188	-98.057304
1508.970703	-28.542238
1507.949219	-102.861977
1506.927734	-102.986267
1505.905273	-141.758087
1504.882813	-93.566093
1503.860352	-173.699142
1502.837891	-54.167240
1501.815430	-47.566254
1500.791992	-56.524883
1499.768555	-152.707901
1498.745117	27.402803
1497.720703	-53.774448
1496.697266	-142.764191
1495.672852	-17.035042
1494.648438	-70.553833
1493.623047	108.439644
1492.598633	5.999054
1491.573242	110.437904
1490.547852	168.668655
1489.522461	303.346130
1488.497070	192.605194
1487.470703	462.220062
1486.444336	437.959534
1485.417969	510.544037
1484.391602	506.381104
1483.364258	586.250427
1482.336914	653.177368
1481.309570	645.965637
1480.282227	546.816895
1479.254883	633.656311
1478.226563	863.028870
1477.198242	778.742065
1476.169922	803.898132
1475.141602	884.941101
1474.112305	1169.522827
1473.083008	1069.412964
1472.053711	1081.214355
1471.024414	1461.888672
1469.995117	1519.148315
1468.964844	1578.794434
1467.934570	1605.234009
1466.904297	1786.650269
1465.874023	1924.659424
1464.842773	2181.943115
1463.811523	2278.921631
1462.780273	2345.268311
1461.749023	2317.506592
1460.717773	2416.628662
1459.685547	2419.123047
1458.653320	2512.902588
1457.621094	2444.133789
1456.587891	2750.808350
1455.555664	2618.428955
1454.522461	2737.093750
1453.489258	2951.983887
1452.455078	2821.921143
1451.421875	3003.605469
1450.387695	3083.769775
1449.353516	2991.558594
1448.319336	2987.977051
1447.285156	2938.753906
1446.250000	3036.328857
1445.214844	2614.891602
1444.179688	2735.168701
1443.144531	2792.091309
1442.108398	2570.667480
1441.072266	2589.565918
1440.036133	2540.146729
1439.000000	2250.548828
1437.963867	2274.455566
1436.926758	2174.488770
1435.889648	1976.008667
1434.852539	1719.495728
1433.814453	1586.802979
1432.777344	1411.243408
1431.739258	1112.043579
1430.701172	1024.956543
1429.663086	1036.305542
1428.624023	694.460510
1427.584961	768.912048
1426.545898	770.209229
1425.506836	716.049438
1424.467773	548.499695
1423.427734	494.418823
1422.387695	536.114746
1421.347656	550.103638
1420.307617	513.741089
1419.266602	409.424500
1418.226563	242.262421
1417.184570	331.881256
1416.143555	179.954422
1415.102539	274.663483
1414.060547	311.509979
1413.018555	94.410767
1411.976563	28.291506
1410.934570	85.410378
1409.891602	117.412560
1408.848633	99.205849
1407.805664	0.683106
1406.762695	10.249844
1405.718750	-5.247437
1404.674805	-3.101476
1403.630859	109.538475
1402.586914	1.391296
1401.542969	-79.042427
1400.498047	38.761749
1399.453125	41.244480
1398.408203	73.890625
1397.363281	81.540009
1396.317383	86.752426
1395.271484	39.436352
1394.225586	109.959808
1393.179688	152.996948
1392.132813	35.853893
1391.086914	114.125854
1390.040039	-67.834473
1388.992188	-184.570053
1387.945313	64.102951
1386.897461	-62.406090
1385.849609	13.794007
1384.801758	-34.931011
1383.753906	-166.007919
1382.705078	-189.470337
1381.657227	-202.801941
1380.608398	61.246090
1379.558594	-119.242119
1378.509766	-82.296440
1377.459961	17.152308
1376.410156	166.598938
1375.360352	101.518707
1374.309570	-58.214165
1373.259766	9.229380
1372.208984	-97.787491
1371.158203	-37.589638
1370.106445	-89.457253
1369.055664	103.059082
1368.003906	-90.556473
1366.952148	-22.402903
1365.900391	-88.619621
1364.847656	129.167923
1363.794922	-53.776016
1362.742188	-34.906414
1361.689453	-10.922909
1360.636719	147.531937
1359.583008	74.750114
1358.529297	46.907589
1357.475586	91.323074
1356.420898	120.948059
1355.367188	190.479279
1354.312500	190.559174
1353.257813	170.919891
1352.203125	243.328629
1351.147461	360.545013
1350.091797	517.582825
1349.036133	585.363464
1347.980469	653.270203
1346.923828	674.164124
1345.868164	710.092834
1344.811523	832.945313
1343.754883	777.405884
1342.697266	977.337708
1341.640625	827.940247
1340.583008	1062.777222
1339.524414	908.778992
1338.466797	1133.908569
1337.409180	881.248474
1336.350586	1029.862793
1335.291992	849.419006
1334.232422	1060.147461
1333.173828	971.623169
1332.114258	984.693848
1331.054688	906.429565
1329.995117	867.910889
1328.934570	896.298706
1327.875000	912.480469
1326.814453	921.398132
1325.753906	834.139282
1324.692383	937.222412
1323.630859	1005.851807
1322.570313	1030.180298
1321.507813	1074.391357
1320.446289	1049.655762
1319.383789	1062.085083
1318.322266	1264.568848
1317.259766	993.694702
1316.196289	1080.542480
1315.133789	1066.455688
1314.070313	993.385010
1313.006836	1097.874756
1311.943359	1219.710083
1310.878906	1090.462646
1309.814453	1190.384155
1308.750977	1302.716797
1307.685547	1043.546631
1306.621094	1254.565674
1305.555664	1079.441406
1304.490234	1253.756714
1303.424805	980.642212
1302.359375	1253.513550
1301.292969	1096.307373
1300.226563	1003.193909
1299.160156	1010.978333
1298.093750	1126.961914
1297.026367	1112.884521
1295.958984	1022.839417
1294.891602	1063.051636
1293.824219	956.139709
1292.756836	864.121582
1291.688477	784.535339
1290.620117	629.084900
1289.551758	763.138733
1288.482422	718.313232
1287.413086	656.473083
1286.343750	763.840027
1285.274414	834.532471
1284.205078	706.929382
1283.134766	709.270752
1282.064453	723.962463
1280.994141	763.233032
1279.923828	668.009338
1278.852539	798.006165
1277.781250	715.257813
1276.709961	916.308289
1275.637695	858.221191
1274.566406	912.693176
1273.494141	945.245422
1272.421875	853.271912
1271.349609	949.517700
1270.276367	1175.248047
1269.203125	988.333130
1268.129883	1045.693726
1267.056641	964.002502
1265.982422	1050.791504
1264.909180	1120.541748
1263.834961	1170.830444
1262.759766	1213.859741
1261.685547	1147.236206
1260.610352	1049.029419
1259.535156	1097.142090
1258.459961	1055.158081
1257.383789	1227.603882
1256.308594	1105.373413
1255.232422	1226.725586
1254.155273	1223.944214
1253.079102	1184.712158
1252.001953	1165.017822
1250.924805	1181.869873
1249.847656	1096.620483
1248.770508	1205.967407
1247.692383	1072.224731
1246.614258	1242.376587
1245.536133	1191.378540
1244.458008	1140.439087
1243.378906	1159.992676
1242.299805	1138.290771
1241.220703	1279.281982
1240.141602	1029.468018
1239.061523	981.202209
1237.981445	966.943848
1236.901367	896.924927
1235.821289	1011.253479
1234.740234	1074.637451
1233.659180	881.071167
1232.578125	799.076782
1231.497070	753.469238
1230.415039	865.342346
1229.333984	732.566101
1228.251953	757.234558
1227.168945	752.846802
1226.086914	641.965881
1225.003906	548.070007
1223.920898	594.515564
1222.837891	696.556519
1221.753906	452.767609
1220.669922	288.848846
1219.585938	499.612000
1218.501953	357.466888
1217.416992	437.627350
1216.333008	242.376389
1215.248047	385.261993
1214.162109	318.019196
1213.077148	354.561584
1211.991211	579.288086
1210.905273	560.202332
1209.819336	620.687500
1208.732422	654.583618
1207.646484	808.971252
1206.559570	686.043091
1205.471680	466.729462
1204.384766	428.169373
1203.296875	288.407227
1202.208984	391.899780
1201.121094	150.975128
1200.032227	133.982971
1198.944336	18.261044
1197.855469	217.747971
1196.765625	39.397804
1195.676758	-57.164253
1194.586914	14.575872
1193.497070	-60.429916
1192.407227	-109.032013
1191.316406	27.349478
1190.226563	-276.052063
1189.135742	-60.577549
1188.044922	-32.581764
1186.953125	4.930066
1185.861328	-125.674484
1184.769531	65.266090
1183.677734	-72.654045
1182.585938	-30.695681
1181.493164	11.161113
1180.400391	57.707275
1179.307617	219.203094
1178.213867	71.386635
1177.120117	122.411934
1176.026367	-15.919594
1174.932617	257.642700
1173.838867	107.181541
1172.744141	248.741364
1171.649414	90.976295
1170.554688	24.107843
1169.458984	21.760826
1168.364258	232.171402
1167.268555	117.189461
1166.171875	150.374237
1165.076172	85.443993
1163.979492	94.514282
1162.882813	129.751465
1161.786133	243.684433
1160.688477	460.137756
1159.590820	375.573090
1158.493164	515.298767
1157.395508	525.989380
1156.297852	527.019104
1155.199219	284.641510
1154.100586	352.269562
1153.000977	257.629761
1151.902344	146.231216
1150.802734	-91.536079
1149.703125	20.921156
1148.603516	64.132278
1147.502930	2.421076
1146.402344	-64.142181
1145.301758	-23.676474
1144.201172	19.031796
1143.099609	-28.813482
1141.999023	1.743858
1140.896484	-79.611496
1139.794922	26.788992
1138.692383	-135.599167
1137.590820	-176.825623
1136.487305	95.486046
1135.384766	291.538025
1134.281250	337.752960
1133.178711	345.837006
1132.074219	607.802734
1130.970703	439.947540
1129.866211	713.396423
1128.761719	827.655518
1127.657227	877.704712
1126.552734	823.277161
1125.447266	901.510864
1124.341797	877.672791
1123.236328	882.162292
1122.130859	547.752319
1121.024414	528.389648
1119.917969	646.261780
1118.811523	591.138794
1117.704102	493.315857
1116.596680	435.650391
1115.489258	439.407257
1114.381836	577.870422
1113.274414	512.786743
1112.166016	459.436493
1111.057617	536.000916
1109.949219	636.050293
1108.839844	816.267944
1107.730469	708.120728
1106.621094	732.159424
1105.511719	956.763550
1104.401367	1089.096313
1103.291016	1060.787964
1102.180664	1107.886719
1101.070313	996.818420
1099.958984	1031.908691
1098.847656	1071.596069
1097.736328	1146.523438
1096.625000	1200.107178
1095.512695	928.414734
1094.400391	1064.270874
1093.288086	1148.157593
1092.174805	916.401001
1091.062500	983.618774
1089.949219	1027.175537
1088.835938	1009.447510
1087.721680	838.729309
1086.607422	891.427551
1085.493164	946.368103
1084.378906	1029.408081
1083.263672	921.956421
1082.149414	962.509094
1081.034180	941.882019
1079.917969	827.236938
1078.802734	808.846741
1077.686523	795.081726
1076.570313	839.924561
1075.453125	769.696899
1074.336914	690.056519
1073.219727	683.087158
1072.101563	685.429382
1070.984375	467.353546
1069.866211	605.560425
1068.748047	645.231018
1067.629883	783.219482
1066.511719	686.878357
1065.392578	688.869934
1064.273438	526.938049
1063.154297	650.574463
1062.034180	565.845215
1060.914063	562.991333
1059.793945	480.575531
1058.673828	470.647369
1057.552734	624.326538
1056.431641	532.487488
1055.310547	466.362488
1054.189453	416.591492
1053.067383	420.528046
1051.945313	333.368011
1050.823242	386.299835
1049.701172	401.841370
1048.578125	424.350067
1047.455078	360.513214
1046.332031	317.683716
1045.208008	230.549561
1044.083984	404.555908
1042.959961	340.733917
1041.835938	325.872131
1040.710938	429.823578
1039.585938	121.462669
1038.460938	146.242447
1037.335938	203.609665
1036.209961	293.536102
1035.083984	274.060638
1033.958008	233.668610
1032.832031	565.460571
1031.705078	462.257996
1030.578125	414.920502
1029.451172	353.680511
1028.323242	206.506516
1027.195313	-77.643761
1026.067383	-66.649246
1024.939453	-132.259506
1023.810547	-130.484451
1022.682617	-14.934272
1021.552734	-210.365082
1020.423828	11.943935
1019.293945	-25.593241
1018.164063	-127.997185
1017.034180	-77.290939
1015.904297	-1.061047
1014.773438	153.968979
1013.642578	121.323776
1012.511719	359.750763
1011.379883	234.557281
1010.248047	359.521698
1009.116211	526.156067
1007.984375	496.082642
1006.851563	759.906982
1005.718750	1386.820068
1004.585938	2381.197266
1003.452148	2820.318848
1002.319336	2683.786865
1001.185547	1720.112305
1000.050781	969.511108
998.916992	630.489197
997.782227	259.379089
996.647461	253.302734
995.512695	97.291504
994.376953	72.975342
993.241211	-1.989335
992.105469	123.847160
990.969727	215.134705
989.833008	108.207123
988.696289	155.862457
987.559570	42.295406
986.421875	21.037270
985.284180	-223.521011
984.146484	87.111099
983.008789	54.680412
981.870117	40.789303
980.731445	36.225674
979.592773	-83.247635
978.454102	68.862679
977.314453	204.923904
976.174805	78.959229
975.035156	251.977966
973.894531	160.777802
972.754883	120.295105
971.613281	116.702568
970.472656	149.988419
969.331055	314.245056
968.190430	81.488861
967.047852	73.850784
965.906250	206.297958
964.763672	256.247833
963.621094	216.884018
962.478516	152.461502
961.334961	246.356003
960.192383	267.024292
959.048828	416.116241
957.904297	162.173172
956.759766	203.885544
955.616211	172.467697
954.470703	180.118652
953.326172	130.710205
952.180664	166.118088
951.035156	190.222366
949.889648	88.703285
948.743164	209.130859
947.596680	247.374847
946.450195	226.342911
945.303711	255.732697
944.156250	257.854797
943.008789	255.562637
941.861328	134.717773
940.713867	230.904419
939.565430	409.345551
938.416992	416.765045
937.267578	321.704346
936.119141	420.658844
934.969727	389.782806
933.820313	295.263245
932.669922	376.394958
931.520508	523.705139
930.370117	277.097107
929.218750	196.981094
928.068359	167.136353
926.916992	85.118149
925.765625	219.451019
924.613281	203.739929
923.461914	60.829243
922.309570	-65.942177
921.156250	-17.462278
920.003906	28.873144
918.850586	-74.618896
917.697266	-116.578217
916.543945	-76.608673
915.389648	-54.668629
914.235352	-75.719727
913.081055	-146.539780
911.926758	-155.918411
910.771484	-115.238472
909.616211	-22.271381
908.460938	-128.726303
907.304688	-89.910225
906.148438	-78.164879
904.992188	-129.723022
903.835938	-165.260315
902.678711	-73.819283
901.521484	8.660494
900.364258	-17.413782
899.206055	-68.228966
898.047852	-32.912605
896.889648	-67.601585
895.731445	-72.745308
894.572266	44.334850
893.413086	138.882797
892.253906	-39.925034
891.094727	163.292831
889.934570	109.045830
888.774414	97.850243
887.613281	19.054001
886.453125	30.691278
885.291992	-41.051308
884.130859	38.509933
882.968750	115.894547
881.807617	100.890198
880.645508	83.750511
879.482422	249.298721
878.320313	49.813587
877.157227	102.850388
875.994141	185.240891
874.830078	119.075279
873.666016	-41.519505
872.501953	7.372114
871.337891	72.081215
870.173828	78.353882
869.008789	-27.742414
867.843750	-32.519234
866.677734	111.165680
865.512695	182.930450
864.346680	9.817970
863.179688	212.028961
862.013672	173.889618
860.846680	221.168213
859.679688	180.937378
858.511719	203.636978
857.344727	336.324158
856.176758	415.173279
855.008789	458.153687
853.839844	546.017883
852.670898	573.362000
851.501953	497.645172
850.333008	525.075684
849.163086	568.221985
847.993164	237.376297
846.823242	110.474884
845.652344	198.571136
844.482422	221.744797
843.311523	81.607887
842.139648	91.442375
840.968750	177.322998
839.796875	19.480076
838.624023	188.093475
837.452148	142.090942
836.279297	35.802940
835.106445	179.751541
833.933594	167.311447
832.759766	282.150482
831.585938	329.968964
830.412109	80.955147
829.238281	81.935928
828.063477	241.286194
826.888672	384.938782
825.712891	145.040985
824.538086	130.359711
823.362305	316.235199
822.186523	141.076035
821.009766	101.854736
819.833008	69.306145
818.656250	114.665604
817.479492	-55.933083
816.301758	-52.904072
815.124023	-3.192977
813.946289	28.661264
812.768555	-108.542351
811.589844	-227.931854
810.411133	-120.599060
809.232422	-95.583717
808.052734	-59.515327
806.873047	-10.189553
805.693359	-14.234881
804.512695	-16.106997
803.332031	-51.328819
802.151367	-233.047241
800.970703	-28.730873
799.789063	-139.513153
798.608398	-6.402050
797.425781	-210.372513
796.244141	-168.307327
795.061523	-77.577629
793.878906	-117.665901
792.696289	8.299487
791.512695	80.995140
790.329102	-19.091330
789.145508	64.487587
787.960938	-29.059782
786.777344	273.326904
785.591797	164.137650
784.407227	397.633911
783.221680	297.143555
782.037109	366.785858
780.850586	297.120636
779.665039	410.745880
778.478516	382.893005
777.291992	134.168839
776.105469	99.597878
774.917969	-36.558331
773.730469	-73.449341
772.542969	15.324063
771.354492	-118.769997
770.166016	22.716072
768.977539	128.777420
767.789063	126.713509
766.599609	126.770294
765.410156	102.507820
764.220703	131.022644
763.030273	386.218506
761.840820	322.027100
760.650391	330.406891
759.458984	457.509735
758.267578	452.487915
757.076172	297.843781
755.884766	325.673004
754.693359	285.265717
753.500977	356.875793
752.308594	195.483932
751.115234	271.318726
749.922852	355.819489
748.729492	372.147247
747.535156	351.081146
746.341797	281.669128
745.147461	231.966995
743.953125	337.951660
742.757813	264.002136
741.563477	198.787277
740.368164	210.257309
739.171875	155.921448
737.976563	73.066231
736.780273	42.762905
735.583984	29.935507
734.386719	168.125366
733.189453	71.998947
731.992188	236.272110
730.794922	284.469849
729.596680	207.931900
728.399414	116.077385
727.200195	236.296356
726.001953	214.349228
724.802734	550.751831
723.603516	318.951141
722.404297	371.172211
721.204102	301.063080
720.003906	453.643616
718.803711	448.985229
717.603516	455.223694
716.402344	443.996338
715.201172	522.188538
713.999023	377.921906
712.797852	277.317322
711.595703	168.044266
710.393555	198.282608
709.190430	86.910904
707.987305	-91.918365
706.784180	51.618176
705.581055	-35.659565
704.376953	57.772915
703.172852	59.790653
701.968750	68.357506
700.763672	122.623886
699.559570	281.264343
698.353516	274.649658
697.148438	96.368599
695.942383	42.068130
694.736328	20.419115
693.530273	-200.992996
692.324219	-139.974457
691.117188	-85.447021
689.910156	-135.074341
688.702148	-123.867210
687.494141	-75.732292
686.286133	-107.813370
685.078125	-76.940430
683.870117	-22.177011
682.661133	78.137917
681.452148	50.622524
680.242188	-98.129807
679.032227	-105.971138
677.822266	-55.282871
676.612305	-73.829483
675.401367	-40.357658
674.191406	32.106567
672.979492	106.769623
671.768555	53.849903
670.556641	106.971870
669.344727	173.098373
668.132813	211.154358
666.919922	-35.973835
665.707031	155.605652
664.494141	68.532051
663.281250	7.456921
662.067383	-25.478443
660.853516	17.181036
659.639648	10.225300
658.424805	98.228012
657.209961	80.530983
655.995117	-126.893669
654.779297	27.968189
653.563477	34.047104
652.347656	1.334620
651.131836	-143.397034
649.915039	-1.620849
648.698242	-58.042381
647.481445	42.678123
646.264648	42.144894
645.046875	183.576065
643.829102	462.553589
642.610352	347.721771
641.392578	99.520470
640.173828	203.897247
638.955078	41.581196
637.735352	5.982109
636.515625	-46.947323
635.295898	-61.369068
634.076172	-41.621765
632.855469	-73.621048
631.634766	-82.231323
630.414063	63.408546
629.192383	56.381763
627.971680	85.516113
626.749023	2.804808
625.527344	149.173660
624.304688	226.507660
623.082031	303.397369
621.859375	309.114136
620.636719	185.843689
619.413086	124.232094
618.189453	113.498520
616.964844	46.548660
615.741211	-70.193016
614.516602	52.099998
613.291016	-10.300665
612.066406	-11.373195
610.840820	168.520996
609.615234	41.858837
608.388672	-98.424126
607.163086	-32.288879
605.936523	-80.348869
604.708984	-3.391837
