# Supplementary material for: Raman spectroscopy accurately differentiates mucosal healing from non-healing and biochemical changes following biological therapy in inflammatory bowel disease
Source: PLoS One. 2021 Jun 2;16(6):e0252210. doi: 10.1371/journal.pone.0252210 (PMC8172032; doi:10.1371/journal.pone.0252210)
Supplement: S8 Dataset — (ZIP) [file pone.0252210.s010.zip › Pre biologic CD/OC010-1 pre treatment_BL sub CR removed_50__X_-8946.64__Y_1567.41__Z_-3686.07__Time_570.txt]

1714.656250	-7.865631
1713.679688	150.717133
1712.703125	70.474846
1711.725586	134.363586
1710.749023	18.042002
1709.771484	-26.444839
1708.792969	33.066113
1707.815430	73.415535
1706.836914	-283.088379
1705.858398	-29.192965
1704.879883	-161.207764
1703.901367	-49.804440
1702.922852	-232.986496
1701.943359	25.192579
1700.963867	-53.853764
1699.983398	-7.256442
1699.003906	-88.960907
1698.023438	-10.247121
1697.042969	89.896866
1696.062500	8.435116
1695.082031	-46.117065
1694.100586	-156.581390
1693.120117	-114.530815
1692.137695	-93.687675
1691.156250	213.043884
1690.174805	146.407333
1689.192383	176.136414
1688.209961	147.552322
1687.227539	194.039673
1686.244141	152.914841
1685.261719	253.554993
1684.278320	271.973236
1683.294922	456.043396
1682.311523	166.452972
1681.327148	372.764313
1680.342773	297.335785
1679.358398	379.542267
1678.374023	472.935211
1677.389648	542.937256
1676.404297	560.281677
1675.418945	711.202881
1674.433594	759.004517
1673.448242	661.237427
1672.461914	758.128967
1671.475586	850.329468
1670.489258	834.257324
1669.502930	818.875061
1668.516602	891.807556
1667.529297	1026.425293
1666.541992	869.755981
1665.554688	793.463318
1664.566406	967.243958
1663.579102	1070.084106
1662.590820	1226.600342
1661.602539	1139.879761
1660.614258	1255.349487
1659.625000	1140.935059
1658.635742	1178.300659
1657.647461	1335.588013
1656.657227	1276.342529
1655.667969	1175.512939
1654.677734	1064.839844
1653.688477	986.713135
1652.697266	795.531799
1651.707031	806.198669
1650.716797	669.478882
1649.725586	414.530487
1648.734375	348.075134
1647.743164	353.703186
1646.750977	280.739685
1645.759766	330.025543
1644.767578	192.445007
1643.775391	89.926178
1642.783203	69.957024
1641.790039	338.325104
1640.796875	90.048325
1639.803711	90.511169
1638.810547	249.865448
1637.817383	-122.880814
1636.823242	56.149551
1635.829102	-30.497932
1634.834961	-153.393173
1633.840820	-291.445160
1632.845703	-89.065262
1631.850586	-120.573624
1630.855469	-241.016541
1629.860352	-189.748123
1628.865234	-195.851166
1627.869141	-190.894394
1626.873047	-9.161546
1625.876953	-3.200718
1624.880859	-20.400930
1623.883789	194.239868
1622.887695	380.364014
1621.890625	335.639404
1620.892578	559.363525
1619.895508	357.942200
1618.897461	351.371979
1617.899414	450.249542
1616.901367	237.147034
1615.903320	134.763550
1614.904297	208.607208
1613.906250	-42.465370
1612.907227	26.895555
1611.907227	91.343132
1610.908203	-106.030014
1609.908203	118.975586
1608.908203	66.460602
1607.908203	213.378845
1606.908203	56.715397
1605.907227	112.517372
1604.906250	76.943794
1603.905273	285.071625
1602.904297	58.967075
1601.903320	92.215034
1600.901367	117.838593
1599.899414	-13.237724
1598.897461	28.513472
1597.895508	33.847168
1596.892578	136.067734
1595.889648	-12.417478
1594.886719	-171.124771
1593.883789	-0.531265
1592.880859	-393.884521
1591.876953	100.674660
1590.873047	-104.352028
1589.869141	-14.311481
1588.865234	151.446594
1587.860352	322.442322
1586.855469	347.403900
1585.850586	411.529816
1584.845703	626.868225
1583.839844	333.977997
1582.834961	458.126770
1581.829102	743.761169
1580.823242	482.363678
1579.816406	593.439941
1578.810547	566.482605
1577.803711	612.406677
1576.796875	692.115051
1575.790039	511.597443
1574.782227	601.629700
1573.775391	439.320587
1572.767578	654.015137
1571.759766	392.868103
1570.750977	357.857697
1569.743164	418.905396
1568.734375	534.390381
1567.725586	699.068909
1566.716797	388.399872
1565.707031	718.960327
1564.697266	701.466309
1563.687500	722.770752
1562.677734	712.794067
1561.667969	837.549744
1560.657227	702.782898
1559.647461	733.835999
1558.636719	728.424255
1557.625000	683.972351
1556.614258	535.715759
1555.602539	822.527405
1554.590820	787.882141
1553.579102	753.051514
1552.567383	749.096436
1551.554688	682.818420
1550.541992	699.157715
1549.529297	728.203918
1548.516602	764.770447
1547.502930	609.731018
1546.490234	663.937195
1545.476563	681.693848
1544.462891	642.342957
1543.448242	737.115295
1542.434570	583.606201
1541.419922	646.845947
1540.405273	397.367432
1539.390625	325.853790
1538.375000	341.855682
1537.359375	300.809631
1536.343750	336.901154
1535.328125	506.822754
1534.312500	245.737808
1533.295898	309.332214
1532.280273	187.024506
1531.262695	278.375793
1530.246094	55.059036
1529.229492	-16.470949
1528.211914	35.351963
1527.194336	236.200012
1526.176758	81.403831
1525.159180	176.031509
1524.140625	74.746284
1523.122070	135.281723
1522.103516	120.893829
1521.084961	21.345640
1520.065430	181.204102
1519.046875	165.900024
1518.027344	283.926208
1517.006836	178.053192
1515.987305	12.839905
1514.966797	-44.748535
1513.947266	-215.593170
1512.925781	-17.010994
1511.905273	68.253517
1510.884766	-62.375767
1509.863281	-121.427193
1508.841797	178.338760
1507.820313	-142.922501
1506.797852	125.337318
1505.776367	-60.523766
1504.753906	-46.717010
1503.731445	-189.513550
1502.708008	-73.825668
1501.685547	-68.603188
1500.662109	-260.856018
1499.638672	10.050555
1498.615234	42.515182
1497.591797	-170.985306
1496.567383	-287.472595
1495.542969	-148.408066
1494.518555	-160.569443
1493.494141	-109.085922
1492.468750	77.565071
1491.443359	36.404091
1490.417969	-135.323761
1489.392578	-64.562706
1488.367188	-60.504017
1487.340820	272.676849
1486.314453	110.179886
1485.288086	205.287750
1484.261719	315.412079
1483.234375	162.436325
1482.207031	131.714157
1481.179688	368.536346
1480.152344	380.641937
1479.125000	601.534790
1478.096680	528.995056
1477.068359	537.793884
1476.040039	739.972412
1475.011719	643.847168
1473.982422	898.935059
1472.953125	1105.326782
1471.923828	1115.428833
1470.894531	1214.387085
1469.864258	1213.858643
1468.834961	1696.453369
1467.804688	1725.946899
1466.774414	1691.673340
1465.743164	1865.661255
1464.712891	2191.905029
1463.681641	2215.436035
1462.650391	2271.810547
1461.618164	2076.524658
1460.586914	2140.193604
1459.554688	2503.239502
1458.522461	2315.168457
1457.490234	2540.681396
1456.458008	2306.721680
1455.424805	2684.036377
1454.391602	2439.707520
1453.358398	2710.074463
1452.325195	2795.142334
1451.291016	2722.897461
1450.256836	2906.496094
1449.222656	2709.894287
1448.188477	2824.813721
1447.154297	2792.708008
1446.119141	2806.072266
1445.083984	2573.809814
1444.048828	2551.608887
1443.013672	2584.999023
1441.977539	2433.617432
1440.941406	2492.142334
1439.905273	2282.550781
1438.869141	2163.995850
1437.832031	1908.931030
1436.795898	1873.786987
1435.758789	1621.322510
1434.720703	1525.506104
1433.683594	1361.530884
1432.645508	1003.167847
1431.608398	1132.125610
1430.569336	1223.109131
1429.531250	950.726074
1428.493164	749.080444
1427.454102	532.361328
1426.415039	630.920532
1425.375977	573.140869
1424.335938	611.147888
1423.296875	419.860901
1422.256836	349.580048
1421.215820	231.473129
1420.175781	25.322622
1419.135742	191.918030
1418.094727	68.977722
1417.053711	104.679260
1416.011719	74.970528
1414.970703	55.406784
1413.928711	-210.591415
1412.886719	117.006660
1411.844727	-98.490929
1410.802734	-100.188278
1409.759766	-245.069000
1408.716797	-229.021713
1407.673828	-79.775658
1406.630859	-48.539600
1405.586914	-27.293076
1404.542969	4.077698
1403.499023	-49.798306
1402.455078	184.998856
1401.411133	-91.953728
1400.366211	82.749458
1399.321289	132.114990
1398.276367	106.364349
1397.230469	78.218666
1396.185547	180.533798
1395.139648	-158.030945
1394.093750	184.991119
1393.046875	445.339935
1392.000977	209.990234
1390.954102	230.191025
1389.907227	160.430664
1388.860352	108.361717
1387.812500	-8.593779
1386.765625	-187.854446
1385.717773	-56.833233
1384.669922	-63.208832
1383.621094	30.541737
1382.573242	-0.510443
1381.524414	-203.786102
1380.475586	-127.045876
1379.425781	-62.666771
1378.376953	-105.483604
1377.327148	-63.247074
1376.277344	106.433586
1375.227539	91.583145
1374.176758	-0.422910
1373.126953	139.765030
1372.076172	20.739494
1371.025391	-155.381470
1369.973633	209.621841
1368.922852	233.283798
1367.871094	-61.777451
1366.819336	124.225044
1365.766602	-10.914298
1364.714844	-145.776245
1363.662109	110.424690
1362.609375	-106.131111
1361.556641	-81.031120
1360.502930	63.663284
1359.450195	61.782070
1358.396484	107.347717
1357.341797	71.058220
1356.288086	77.267509
1355.233398	150.773483
1354.178711	279.123474
1353.124023	89.701149
1352.069336	99.249405
1351.013672	431.770599
1349.958984	434.237793
1348.903320	600.711731
1347.846680	807.026489
1346.791016	599.215149
1345.734375	843.092407
1344.677734	806.895569
1343.621094	810.605225
1342.563477	787.265808
1341.506836	922.763489
1340.449219	959.322021
1339.391602	929.214172
1338.333008	1013.251709
1337.275391	1112.342163
1336.216797	954.176514
1335.158203	1093.277466
1334.098633	712.947632
1333.040039	793.123657
1331.980469	925.419983
1330.920898	716.660889
1329.861328	748.009705
1328.800781	922.912354
1327.740234	1006.535034
1326.679688	833.413025
1325.619141	942.162537
1324.558594	611.529602
1323.497070	930.569214
1322.435547	948.552734
1321.374023	603.977966
1320.312500	945.671753
1319.250000	924.817566
1318.187500	867.194458
1317.125000	972.543274
1316.062500	927.685669
1314.999023	1043.252930
1313.935547	1050.560303
1312.872070	1035.901001
1311.808594	1112.584839
1310.745117	921.032776
1309.680664	793.773376
1308.616211	880.910645
1307.551758	982.974731
1306.486328	900.666504
1305.420898	926.820618
1304.355469	1034.310913
1303.290039	822.315979
1302.224609	814.631409
1301.158203	657.220398
1300.091797	618.005310
1299.025391	687.078613
1297.958984	441.932953
1296.891602	646.426514
1295.824219	620.241638
1294.756836	653.150146
1293.689453	676.400574
1292.621094	628.663025
1291.553711	416.775177
1290.485352	626.936401
1289.416016	383.596649
1288.347656	530.264465
1287.278320	355.987579
1286.208984	365.701477
1285.139648	463.749023
1284.069336	603.536499
1283.000000	464.277100
1281.929688	418.247223
1280.858398	416.433655
1279.788086	419.651093
1278.716797	515.965820
1277.645508	487.632263
1276.574219	584.152222
1275.502930	575.630066
1274.430664	454.802094
1273.358398	749.576416
1272.286133	975.929382
1271.213867	980.019043
1270.140625	1045.272339
1269.067383	871.333252
1267.994141	873.328430
1266.920898	1131.674683
1265.846680	1045.975952
1264.773438	1319.001831
1263.699219	1174.954956
1262.624023	1162.732666
1261.549805	1330.996582
1260.474609	1218.986938
1259.399414	1253.309448
1258.324219	1353.470825
1257.248047	1297.781616
1256.172852	1164.258911
1255.096680	1354.664429
1254.019531	1274.873657
1252.943359	1406.889771
1251.866211	1118.002075
1250.789063	1184.431885
1249.711914	1353.022583
1248.634766	1434.055176
1247.556641	1148.044800
1246.478516	1345.827881
1245.400391	1468.239258
1244.321289	1391.436646
1243.243164	1105.827759
1242.164063	1114.180908
1241.084961	1268.211670
1240.004883	1155.220337
1238.925781	1078.688965
1237.845703	1089.546021
1236.765625	1119.812744
1235.684570	1431.368652
1234.604492	1519.742554
1233.523438	1259.047607
1232.442383	1410.429199
1231.360352	1212.862549
1230.279297	1342.372559
1229.197266	1239.334473
1228.115234	1346.968384
1227.032227	1437.595825
1225.950195	1245.007080
1224.867188	1011.349976
1223.784180	1164.813599
1222.701172	1209.347168
1221.617188	1106.336304
1220.533203	913.890381
1219.449219	847.167480
1218.365234	618.537781
1217.280273	590.480774
1216.195313	579.294373
1215.110352	582.550049
1214.025391	648.520325
1212.940430	378.906616
1211.854492	604.046631
1210.768555	831.437012
1209.681641	537.662476
1208.595703	875.764282
1207.508789	965.318909
1206.421875	705.246216
1205.334961	722.354248
1204.247070	500.852509
1203.160156	539.518616
1202.072266	397.467468
1200.983398	392.638916
1199.895508	-149.087387
1198.806641	16.905148
1197.717773	-144.503769
1196.628906	-99.052650
1195.539063	-159.539047
1194.449219	-176.816315
1193.359375	-105.238037
1192.269531	-305.385345
1191.179688	-301.300201
1190.088867	46.218597
1188.998047	-22.045868
1187.907227	-152.824890
1186.815430	-17.170355
1185.723633	-73.709862
1184.631836	-238.326920
1183.540039	7.266881
1182.448242	-80.775742
1181.355469	157.239166
1180.262695	16.212091
1179.169922	23.739267
1178.076172	110.220520
1176.982422	93.510910
1175.888672	280.287903
1174.794922	380.636169
1173.700195	246.165283
1172.606445	501.807861
1171.511719	137.352524
1170.416016	-4.551725
1169.321289	212.295227
1168.225586	328.459747
1167.129883	92.943893
1166.034180	22.342604
1164.937500	54.403549
1163.840820	17.015085
1162.744141	173.005692
1161.647461	168.761520
1160.550781	496.288879
1159.453125	317.411255
1158.355469	222.009155
1157.256836	102.640282
1156.159180	467.481995
1155.060547	335.897186
1153.961914	454.611755
1152.863281	148.758377
1151.763672	69.333900
1150.664063	249.547211
1149.564453	174.608307
1148.464844	59.064159
1147.364258	24.390800
1146.263672	115.772469
1145.163086	102.233833
1144.062500	-75.650566
1142.960938	-172.708694
1141.859375	91.696571
1140.757813	129.910431
1139.656250	122.787926
1138.553711	241.507629
1137.451172	286.355835
1136.348633	435.587128
1135.246094	446.829224
1134.142578	602.792725
1133.039063	459.369965
1131.935547	778.775818
1130.832031	770.378418
1129.727539	1022.848999
1128.623047	1025.981079
1127.518555	991.027710
1126.413086	1178.840576
1125.308594	1250.277466
1124.203125	1063.203613
1123.096680	1174.642456
1121.991211	1003.991638
1120.884766	925.653931
1119.778320	804.601990
1118.671875	851.563904
1117.564453	649.852722
1116.458008	519.105774
1115.350586	518.408569
1114.242188	732.822144
1113.134766	632.520569
1112.026367	522.683655
1110.917969	542.782410
1109.808594	940.845337
1108.700195	582.606079
1107.590820	701.540771
1106.481445	867.541870
1105.372070	931.841797
1104.261719	970.038208
1103.151367	934.958496
1102.041016	909.233765
1100.930664	944.750977
1099.819336	881.102722
1098.708008	690.075867
1097.596680	649.903198
1096.484375	927.797302
1095.373047	908.619385
1094.260742	870.514038
1093.147461	698.101563
1092.035156	669.319946
1090.921875	864.090698
1089.808594	639.794312
1088.695313	570.818115
1087.581055	668.810059
1086.467773	406.878662
1085.353516	629.349365
1084.238281	595.424011
1083.124023	693.072815
1082.008789	485.162994
1080.893555	716.572754
1079.777344	640.160828
1078.662109	516.784607
1077.545898	588.251526
1076.429688	500.054260
1075.312500	482.241943
1074.196289	443.298309
1073.079102	317.555054
1071.960938	386.446686
1070.843750	755.348755
1069.725586	179.544998
1068.607422	292.869232
1067.489258	237.457321
1066.370117	374.095673
1065.251953	337.395386
1064.132813	68.937965
1063.012695	184.422821
1061.893555	-65.163963
1060.773438	-8.187078
1059.653320	20.701101
1058.532227	136.090820
1057.412109	164.949570
1056.291016	364.415710
1055.169922	304.435455
1054.047852	284.208527
1052.926758	91.188599
1051.804688	334.928253
1050.681641	226.065460
1049.559570	114.958992
1048.436523	195.271957
1047.313477	67.959183
1046.190430	-161.877594
1045.066406	179.722321
1043.942383	173.852310
1042.818359	156.381638
1041.694336	143.632690
1040.569336	33.093670
1039.445313	102.015083
1038.319336	-273.805511
1037.194336	-153.506332
1036.068359	1.710433
1034.942383	103.407379
1033.816406	63.220264
1032.690430	374.337555
1031.563477	250.546677
1030.436523	210.589554
1029.308594	101.002800
1028.181641	-6.112149
1027.053711	-278.038452
1025.925781	-345.350006
1024.797852	-173.354630
1023.668945	-154.568146
1022.540039	-63.734741
1021.411133	-529.752136
1020.281250	-399.224854
1019.152344	-560.884094
1018.022461	-469.602692
1016.892578	-162.641998
1015.761719	-305.361115
1014.630859	-237.020782
1013.500000	97.834579
1012.369141	45.861629
1011.237305	170.025818
1010.105469	363.717194
1008.973633	263.505371
1007.841797	487.440491
1006.708984	940.439453
1005.576172	1710.241211
1004.443359	2468.268066
1003.310547	2888.554688
1002.176758	2906.620605
1001.042969	1998.206543
999.908203	1295.974365
998.774414	584.990356
997.639648	435.617950
996.504883	217.214752
995.370117	308.358673
994.234375	311.931519
993.098633	299.516907
991.962891	245.758057
990.826172	169.129745
989.690430	90.404724
988.553711	134.039932
987.416016	127.129951
986.279297	221.765747
985.141602	146.090576
984.003906	121.286110
982.865234	-126.640907
981.727539	203.436157
980.588867	144.654724
979.450195	309.233673
978.310547	381.915497
977.170898	139.720459
976.031250	265.651184
974.891602	460.658569
973.751953	336.359406
972.611328	412.170532
971.470703	444.493805
970.329102	387.436707
969.188477	55.109898
968.046875	335.935883
966.904297	169.367462
965.762695	163.651932
964.620117	139.780838
963.477539	31.269785
962.334961	250.822800
961.191406	342.114471
960.047852	-10.976041
958.904297	309.800018
957.760742	298.519440
956.616211	266.826965
955.471680	429.924042
954.327148	366.551331
953.182617	317.126221
952.037109	283.927551
950.891602	-9.796280
949.745117	451.370483
948.599609	357.001221
947.453125	278.862885
946.306641	159.817154
945.159180	127.821175
944.012695	319.839386
942.865234	194.568390
941.716797	343.476135
940.569336	544.980957
939.420898	388.343719
938.272461	341.452850
937.124023	493.175964
935.974609	460.317566
934.825195	443.603333
933.675781	401.999329
932.525391	481.348297
931.375977	433.257233
930.225586	358.030670
929.074219	237.470734
927.923828	158.098373
926.772461	119.893600
925.621094	-41.000546
924.468750	96.334427
923.317383	-45.974457
922.165039	-33.449280
921.011719	129.251663
919.859375	-292.041473
918.706055	-263.115753
917.552734	154.368683
916.399414	-198.070267
915.245117	-207.360306
914.090820	-209.702042
912.936523	35.451477
911.781250	6.095598
910.625977	-315.733490
909.470703	-308.459686
908.315430	-253.457108
907.160156	-14.760078
906.003906	44.917999
904.846680	-31.249998
903.690430	96.576050
902.533203	52.348557
901.375977	53.523422
900.218750	224.559235
899.060547	62.961544
897.903320	206.952271
896.744141	43.361683
895.585938	-7.006831
894.426758	354.208160
893.267578	150.259567
892.108398	172.456329
890.949219	124.678596
889.789063	27.307184
888.628906	-72.210999
887.467773	-115.173813
886.307617	119.553162
885.146484	-56.460964
883.985352	33.866173
882.823242	31.730915
881.661133	34.147144
880.499023	176.374695
879.336914	81.910698
878.173828	348.066772
877.010742	116.251137
875.847656	96.282188
874.684570	13.291780
873.520508	-38.118412
872.356445	63.553493
871.192383	223.687393
870.027344	-50.417793
868.862305	-27.515078
867.697266	112.295944
866.532227	148.624664
865.366211	310.790527
864.200195	194.241684
863.034180	-16.621397
861.867188	208.301926
860.700195	302.860352
859.533203	231.224808
858.366211	583.759705
857.198242	626.458252
856.030273	386.445648
854.862305	612.980896
853.693359	756.407654
852.524414	478.282990
851.355469	549.845520
850.186523	574.260559
849.016602	450.764374
847.846680	425.796112
846.676758	425.396332
845.505859	330.913452
844.334961	384.099518
843.164063	249.236343
841.993164	311.195679
840.821289	263.463531
839.649414	146.352036
838.477539	301.902985
837.305664	-7.544862
836.132813	330.981720
834.959961	340.891113
833.786133	408.758026
832.613281	297.863861
831.439453	416.821930
830.264648	345.930084
829.090820	361.957794
827.916016	400.167389
826.741211	340.115906
825.566406	554.188660
824.390625	61.468071
823.214844	306.449127
822.039063	254.874878
820.862305	56.189884
819.685547	22.246271
818.508789	50.515862
817.332031	-112.786255
816.154297	-207.164841
814.976563	0.916673
813.798828	-27.010900
812.621094	145.057007
811.442383	14.553999
810.263672	-167.157242
809.083984	-106.722221
807.905273	-84.239594
806.725586	9.155961
805.544922	-113.029755
804.365234	-150.958710
803.184570	52.899010
802.003906	-51.924255
800.823242	-194.567337
799.641602	-215.311615
798.459961	-138.640594
797.278320	-144.182968
796.095703	11.912680
794.913086	-135.780716
793.730469	-15.514512
792.547852	-54.919842
791.364258	-94.457764
790.180664	-249.241821
788.997070	104.920525
787.813477	56.065655
786.628906	44.693489
785.444336	101.736450
784.258789	-38.175636
783.074219	277.199646
781.888672	145.863556
780.702148	38.754379
779.516602	178.957413
778.330078	23.029362
777.143555	21.592916
775.956055	-39.572517
774.769531	-16.979773
773.582031	-155.586166
772.393555	-175.136078
771.206055	-122.023094
770.017578	89.692703
768.829102	-60.305664
767.639648	-56.081299
766.451172	31.755703
765.261719	115.042534
764.072266	427.218018
762.881836	173.322754
761.691406	386.097778
760.500977	517.263245
759.310547	573.478943
758.119141	464.621643
756.927734	808.750549
755.735352	820.666382
754.543945	669.858459
753.351563	554.223450
752.159180	669.273438
750.965820	514.054443
749.773438	664.103638
748.580078	379.346893
747.385742	584.159973
746.192383	744.962219
744.998047	528.320313
743.803711	375.372437
742.608398	233.453278
741.413086	462.102478
740.217773	478.041016
739.022461	130.226364
737.826172	126.545372
736.630859	-30.430548
735.433594	239.698807
734.237305	113.484642
733.040039	311.303192
731.842773	102.071434
730.645508	103.010834
729.447266	42.772545
728.249023	8.871192
727.050781	243.957993
725.851563	177.399216
724.653320	117.516708
723.454102	411.665253
722.253906	122.625237
721.053711	257.446045
719.854492	110.704041
718.653320	136.576599
717.453125	153.838974
716.251953	57.790207
715.050781	210.566910
713.848633	149.733246
712.647461	147.941727
711.445313	52.598499
710.243164	123.069778
709.040039	15.050772
707.836914	33.584946
706.633789	4.392854
705.430664	114.731026
704.226563	212.159943
703.022461	-14.465665
701.818359	-88.497192
700.613281	-101.380089
699.408203	-87.946228
698.203125	119.179855
696.998047	13.471052
695.791992	-100.644272
694.585938	-71.095413
693.379883	-71.726715
692.172852	-211.077881
690.965820	-304.530853
689.758789	-117.719978
688.551758	-121.691154
687.343750	-170.959259
686.135742	-300.196564
684.926758	-277.332458
683.718750	-56.960052
682.509766	-5.478656
681.300781	-189.945908
680.090820	-44.792198
678.881836	-118.203087
677.671875	1.387604
676.460938	-58.498703
675.250977	-3.411762
674.040039	123.302933
672.828125	51.184521
671.617188	96.113815
670.405273	-70.642189
669.193359	61.221096
667.981445	150.012939
666.768555	-74.328796
665.555664	-95.305031
664.342773	-36.172291
663.128906	42.554138
661.916016	108.450485
660.702148	122.684265
659.487305	63.700916
658.272461	119.208260
657.058594	34.607094
655.842773	-30.429790
654.627930	38.292500
653.412109	85.504044
652.196289	-0.854699
650.979492	42.116604
649.763672	-80.775429
648.546875	194.731979
647.330078	-29.368948
646.112305	306.161835
644.894531	236.914551
643.676758	156.820465
642.458984	229.318253
641.240234	237.100937
640.021484	251.116745
638.802734	284.221802
637.583008	104.308067
636.363281	42.313717
635.143555	-73.704819
633.923828	78.344330
632.703125	-130.772949
631.482422	-24.771683
630.261719	-121.054573
629.040039	-114.889870
627.818359	-36.431656
626.596680	242.879410
625.375000	495.604553
624.152344	177.297363
622.929688	261.147217
621.707031	331.199310
620.483398	333.853851
619.259766	245.534851
618.036133	-83.625580
616.812500	54.945641
615.587891	-73.140701
614.363281	30.713768
613.138672	-70.072800
611.913086	103.568031
610.687500	224.263031
609.461914	33.325645
608.236328	69.404495
607.009766	-107.878197
605.783203	-52.033802
604.555664	29.520456
