# Supplementary material for: Raman spectroscopy accurately differentiates mucosal healing from non-healing and biochemical changes following biological therapy in inflammatory bowel disease
Source: PLoS One. 2021 Jun 2;16(6):e0252210. doi: 10.1371/journal.pone.0252210 (PMC8172032; doi:10.1371/journal.pone.0252210)
Supplement: S8 Dataset — (ZIP) [file pone.0252210.s010.zip › Pre biologic CD/OC017-1 pre treatment_base sub CR removed_84__X_-9974.31__Y_44994.4__Z_234.733__Time_959.txt]

1714.640625	39.893147
1713.664063	24.660238
1712.687500	-41.690331
1711.709961	-29.886801
1710.733398	57.358295
1709.755859	-72.195305
1708.778320	45.195354
1707.799805	15.516462
1706.821289	15.654445
1705.843750	56.305965
1704.864258	-15.203642
1703.885742	-48.875130
1702.907227	70.317123
1701.927734	10.497279
1700.948242	98.121773
1699.968750	41.593624
1698.988281	-11.956265
1698.007813	-38.467899
1697.028320	-99.422127
1696.046875	-82.613617
1695.066406	-132.317642
1694.084961	-69.582642
1693.104492	38.777428
1692.123047	45.891613
1691.140625	-2.806557
1690.159180	175.560287
1689.176758	140.663910
1688.194336	-70.010605
1687.211914	143.588974
1686.228516	-5.245473
1685.246094	59.421791
1684.262695	17.676767
1683.279297	66.728638
1682.295898	155.907089
1681.311523	112.092026
1680.327148	49.849403
1679.342773	134.206619
1678.358398	82.992905
1677.374023	125.091034
1676.388672	52.962479
1675.403320	28.897686
1674.417969	124.643639
1673.432617	154.052368
1672.446289	170.308655
1671.459961	162.794830
1670.473633	155.428299
1669.487305	150.861420
1668.500977	175.638428
1667.513672	118.243927
1666.526367	98.158493
1665.539063	194.952194
1664.550781	254.682693
1663.563477	131.509933
1662.575195	212.671478
1661.586914	211.727661
1660.598633	301.003479
1659.609375	252.551590
1658.620117	201.571777
1657.631836	293.738373
1656.641602	158.223022
1655.652344	102.282928
1654.662109	178.794235
1653.672852	234.187637
1652.681641	191.742767
1651.691406	212.878555
1650.701172	204.990051
1649.709961	80.842484
1648.718750	99.558624
1647.727539	102.475937
1646.735352	23.546280
1645.744141	42.452286
1644.751953	69.328934
1643.759766	96.249138
1642.766602	70.412003
1641.774414	68.390778
1640.781250	8.365995
1639.788086	27.555561
1638.794922	-24.433584
1637.801758	-71.085266
1636.807617	40.501583
1635.813477	9.743367
1634.819336	-92.118019
1633.825195	-22.653137
1632.830078	15.201020
1631.834961	10.930711
1630.839844	-67.033516
1629.844727	10.365895
1628.849609	-17.516592
1627.853516	38.828403
1626.857422	-65.299057
1625.861328	-56.275085
1624.865234	15.864814
1623.868164	-59.231331
1622.871094	-2.870291
1621.874023	63.985306
1620.876953	20.479567
1619.879883	-7.242391
1618.881836	20.196207
1617.883789	110.634979
1616.885742	56.669106
1615.887695	52.587418
1614.888672	-45.948250
1613.889648	-36.896729
1612.890625	-1.628509
1611.891602	33.618286
1610.892578	-25.528227
1609.892578	-3.412415
1608.892578	18.683603
1607.892578	-82.366348
1606.892578	-31.475512
1605.891602	14.141954
1604.890625	2.129396
1603.889648	16.280939
1602.888672	-45.478649
1601.887695	-10.426705
1600.885742	69.057411
1599.883789	151.102859
1598.881836	-4.833226
1597.879883	-32.636715
1596.876953	-68.291420
1595.874023	16.238276
1594.871094	-63.867004
1593.868164	12.741852
1592.864258	-69.989746
1591.861328	1.315278
1590.857422	-10.959336
1589.853516	-65.007164
1588.848633	-98.189682
1587.844727	-74.001083
1586.839844	59.673222
1585.834961	0.326388
1584.830078	105.194244
1583.824219	45.801289
1582.819336	22.881994
1581.813477	80.693130
1580.807617	-80.321442
1579.800781	47.724804
1578.794922	55.934353
1577.788086	19.859478
1576.781250	7.186187
1575.773438	132.366898
1574.766602	-10.444062
1573.758789	10.599609
1572.750977	67.998093
1571.743164	99.343712
1570.735352	11.096956
1569.726563	-4.398711
1568.718750	42.422447
1567.708984	102.169678
1566.700195	-1.724760
1565.691406	-58.882717
1564.681641	125.320198
1563.671875	83.654655
1562.662109	8.244876
1561.652344	-98.293442
1560.641602	10.410116
1559.630859	7.547563
1558.620117	20.202175
1557.609375	63.913540
1556.597656	-45.299076
1555.586914	29.419985
1554.575195	18.603331
1553.563477	20.701824
1552.550781	53.825466
1551.539063	-24.389717
1550.526367	140.626266
1549.513672	80.461174
1548.500977	69.430130
1547.487305	-34.728310
1546.473633	137.759811
1545.459961	-69.832611
1544.446289	48.249050
1543.432617	68.063606
1542.417969	-69.741287
1541.404297	-42.230747
1540.389648	-22.514990
1539.374023	92.671783
1538.359375	45.177773
1537.343750	2.828878
1536.328125	-44.694519
1535.312500	26.417461
1534.296875	133.568954
1533.280273	16.336615
1532.263672	84.712753
1531.247070	65.407204
1530.230469	128.527725
1529.212891	170.979767
1528.196289	7.351234
1527.178711	36.875713
1526.160156	48.334522
1525.142578	0.565015
1524.124023	47.993275
1523.106445	5.332020
1522.087891	70.686928
1521.068359	79.408203
1520.049805	18.683584
1519.030273	47.921352
1518.010742	20.581589
1516.991211	31.768003
1515.971680	140.539398
1514.951172	18.090498
1513.930664	39.461575
1512.910156	35.127457
1511.889648	-82.160660
1510.868164	-112.179054
1509.846680	4.027923
1508.826172	-28.603262
1507.803711	5.425596
1506.782227	26.602365
1505.759766	-75.295067
1504.737305	22.727894
1503.714844	56.632683
1502.692383	-40.143436
1501.668945	-75.433777
1500.646484	-90.239174
1499.623047	-87.140099
1498.599609	-35.429420
1497.575195	44.386387
1496.550781	-39.587322
1495.527344	60.628887
1494.502930	15.015189
1493.477539	2.639691
1492.453125	8.152189
1491.427734	28.978106
1490.402344	16.564428
1489.376953	-72.495064
1488.350586	-41.493313
1487.325195	-38.601696
1486.298828	-25.515255
1485.272461	23.288000
1484.245117	13.362753
1483.218750	51.910259
1482.191406	41.962688
1481.164063	16.708584
1480.136719	75.596207
1479.108398	52.873795
1478.080078	114.256767
1477.052734	-12.945707
1476.023438	17.836960
1474.995117	132.653854
1473.965820	61.523113
1472.937500	102.439812
1471.908203	145.875702
1470.877930	176.560501
1469.848633	115.639702
1468.818359	176.835007
1467.788086	227.828659
1466.757813	342.363312
1465.727539	235.686813
1464.696289	243.419357
1463.665039	296.885284
1462.633789	230.926849
1461.602539	238.653671
1460.570313	317.475769
1459.539063	383.575012
1458.506836	337.958923
1457.473633	272.058655
1456.441406	325.440308
1455.408203	305.235443
1454.375000	300.258636
1453.341797	373.890167
1452.308594	381.583588
1451.274414	336.050232
1450.241211	427.377838
1449.207031	417.332062
1448.171875	417.423615
1447.137695	594.787292
1446.102539	475.860168
1445.067383	400.021881
1444.032227	334.346283
1442.997070	344.610931
1441.960938	337.168457
1440.924805	319.621368
1439.888672	233.820343
1438.852539	264.353180
1437.816406	191.257156
1436.779297	315.297546
1435.742188	270.028931
1434.705078	244.997009
1433.666992	247.761383
1432.629883	134.401764
1431.591797	132.163834
1430.553711	104.702629
1429.514648	140.340424
1428.476563	17.056458
1427.437500	128.385590
1426.398438	90.911484
1425.359375	-4.514742
1424.320313	-19.232128
1423.280273	16.465693
1422.240234	-25.936836
1421.200195	-30.523653
1420.159180	0.159198
1419.119141	56.025711
1418.078125	104.329216
1417.037109	62.028919
1415.996094	42.408272
1414.954102	40.418602
1413.912109	66.112297
1412.870117	-33.912498
1411.828125	-148.960480
1410.786133	-77.947929
1409.743164	48.332657
1408.700195	23.836617
1407.657227	19.464306
1406.614258	35.202751
1405.570313	43.417946
1404.527344	-141.632721
1403.483398	-120.796051
1402.438477	-69.842323
1401.394531	-6.344350
1400.349609	82.223709
1399.304688	5.278634
1398.259766	28.665800
1397.214844	11.960555
1396.168945	57.927460
1395.123047	66.315224
1394.077148	59.691601
1393.031250	-22.036533
1391.984375	-86.184883
1390.937500	-17.614473
1389.890625	60.958992
1388.843750	-50.641388
1387.796875	-54.603748
1386.749023	-18.528372
1385.701172	-14.952936
1384.653320	51.142414
1383.604492	14.751679
1382.556641	-76.574081
1381.507813	-117.873787
1380.458984	-51.726273
1379.410156	21.907337
1378.360352	55.580940
1377.310547	4.391153
1376.260742	122.953003
1375.210938	-8.028400
1374.161133	-34.156799
1373.110352	22.050741
1372.059570	103.192421
1371.008789	92.080971
1369.957031	53.577576
1368.906250	-34.722218
1367.854492	-23.307980
1366.802734	25.487183
1365.750000	94.204437
1364.698242	120.591232
1363.645508	2.610793
1362.592773	14.117161
1361.540039	97.798523
1360.486328	-87.200356
1359.433594	-78.100777
1358.379883	-56.551628
1357.326172	56.994110
1356.271484	31.323606
1355.216797	75.265556
1354.163086	101.822639
1353.107422	58.837570
1352.052734	38.245777
1350.998047	64.858864
1349.942383	113.820793
1348.886719	-5.974228
1347.830078	119.941277
1346.774414	129.235321
1345.717773	170.787064
1344.661133	95.801643
1343.604492	199.362442
1342.546875	154.186783
1341.490234	210.651642
1340.432617	254.724030
1339.375000	244.306488
1338.316406	134.857834
1337.258789	208.691422
1336.200195	141.419662
1335.141602	210.309952
1334.082031	204.962097
1333.023438	174.901886
1331.963867	204.228943
1330.904297	201.419083
1329.844727	228.295609
1328.784180	235.405884
1327.723633	99.213676
1326.663086	150.856750
1325.602539	111.108353
1324.541992	217.091553
1323.480469	253.917526
1322.418945	192.012344
1321.357422	167.169968
1320.295898	120.150948
1319.233398	112.636566
1318.170898	201.324768
1317.108398	176.572037
1316.045898	149.382294
1314.982422	213.409775
1313.918945	274.962463
1312.855469	132.033295
1311.791992	225.629105
1310.728516	277.338776
1309.664063	252.721664
1308.599609	129.676208
1307.535156	178.958511
1306.469727	181.487595
1305.404297	260.283661
1304.338867	112.811310
1303.273438	198.993637
1302.208008	290.069397
1301.141602	245.949112
1300.075195	182.205170
1299.008789	241.330475
1297.942383	339.739777
1296.875000	239.224060
1295.807617	212.413727
1294.740234	107.086586
1293.672852	269.289978
1292.604492	198.366653
1291.537109	181.448929
1290.468750	130.217438
1289.399414	262.898224
1288.331055	138.158035
1287.261719	170.324234
1286.192383	155.934631
1285.123047	158.708893
1284.052734	112.509636
1282.983398	120.208984
1281.913086	176.872986
1280.841797	204.150803
1279.771484	180.041946
1278.700195	158.397659
1277.628906	51.166801
1276.557617	252.099075
1275.486328	215.808945
1274.414063	155.098999
1273.341797	113.972740
1272.269531	221.903763
1271.197266	22.024345
1270.124023	220.297516
1269.050781	145.036789
1267.977539	152.809280
1266.904297	263.083923
1265.830078	229.358200
1264.756836	215.168549
1263.681641	230.254562
1262.607422	128.299423
1261.533203	226.292557
1260.458008	190.196304
1259.382813	112.695480
1258.307617	154.605240
1257.231445	40.617180
1256.155273	179.934174
1255.079102	168.248566
1254.002930	100.587433
1252.926758	140.032288
1251.849609	186.759613
1250.772461	94.819435
1249.695313	214.495667
1248.617188	69.101280
1247.540039	132.823242
1246.461914	123.608330
1245.382813	60.941891
1244.304688	46.888565
1243.225586	132.415894
1242.146484	186.339050
1241.067383	218.388962
1239.988281	109.653740
1238.908203	102.878540
1237.828125	134.920990
1236.748047	82.055977
1235.667969	55.886539
1234.586914	117.003510
1233.505859	158.699829
1232.424805	207.644699
1231.343750	113.621338
1230.261719	65.657578
1229.179688	10.446536
1228.097656	134.422562
1227.015625	64.689171
1225.932617	128.086716
1224.850586	101.928963
1223.767578	126.576736
1222.683594	39.957310
1221.600586	-7.940735
1220.516602	-43.736790
1219.432617	65.490097
1218.347656	39.346622
1217.263672	1.130979
1216.178711	129.578247
1215.093750	-29.390345
1214.008789	2.425930
1212.922852	77.666229
1211.836914	37.036465
1210.750977	42.256424
1209.665039	64.351074
1208.579102	163.596603
1207.492188	125.364075
1206.405273	152.222260
1205.318359	77.844803
1204.230469	70.953117
1203.142578	35.150166
1202.054688	107.727531
1200.966797	146.555191
1199.877930	26.479755
1198.790039	-40.603130
1197.701172	-64.356247
1196.611328	15.331821
1195.522461	-44.517769
1194.432617	88.010307
1193.342773	-140.128113
1192.252930	-77.357483
1191.162109	23.820427
1190.072266	-88.866821
1188.981445	-26.181467
1187.889648	22.056532
1186.798828	-32.968899
1185.707031	-78.380630
1184.615234	-18.196852
1183.523438	-10.831961
1182.430664	3.713197
1181.337891	-12.934021
1180.245117	85.496811
1179.152344	-22.269775
1178.059570	-26.951384
1176.965820	13.879093
1175.872070	119.354942
1174.778320	16.420427
1173.683594	-60.143589
1172.588867	-38.540215
1171.494141	16.547150
1170.399414	-4.968454
1169.303711	62.022419
1168.208984	50.049038
1167.113281	28.503426
1166.016602	-33.685028
1164.920898	-52.835865
1163.824219	-91.107399
1162.727539	35.462437
1161.630859	61.650723
1160.533203	4.238729
1159.435547	104.403404
1158.337891	99.492401
1157.240234	1.508170
1156.141602	-120.302467
1155.043945	-144.277145
1153.944336	170.360962
1152.845703	-30.116842
1151.747070	10.222562
1150.647461	-20.960457
1149.547852	26.480164
1148.447266	26.247267
1147.347656	-59.726597
1146.247070	-0.442515
1145.146484	-24.508526
1144.044922	-31.918585
1142.944336	77.247261
1141.842773	50.763973
1140.741211	-1.878764
1139.638672	-61.643681
1138.537109	18.856304
1137.434570	-131.218643
1136.332031	-105.412003
1135.228516	-8.366204
1134.125977	-15.871083
1133.022461	38.348701
1131.917969	-2.423331
1130.814453	224.999115
1129.709961	60.796383
1128.605469	36.619415
1127.500977	154.745178
1126.396484	54.659134
1125.291016	20.983942
1124.185547	122.408440
1123.080078	48.429821
1121.973633	156.886307
1120.868164	52.123062
1119.761719	-159.161621
1118.654297	-60.233009
1117.547852	-11.061547
1116.440430	54.640121
1115.333008	-26.375589
1114.225586	1.437362
1113.117188	-44.079418
1112.008789	-18.659578
1110.900391	18.557884
1109.791992	-5.690544
1108.682617	29.125204
1107.573242	45.020546
1106.463867	131.744186
1105.354492	60.238186
1104.244141	-67.894150
1103.133789	51.807945
1102.023438	100.668861
1100.913086	144.782303
1099.801758	238.389236
1098.690430	93.819107
1097.579102	55.380474
1096.467773	146.566437
1095.355469	183.512268
1094.243164	168.613358
1093.130859	132.519791
1092.017578	84.662994
1090.905273	46.239605
1089.791992	66.661041
1088.677734	80.007332
1087.564453	60.412167
1086.450195	3.190764
1085.335938	2.420452
1084.221680	90.971809
1083.106445	120.722748
1081.991211	89.366104
1080.875977	90.907463
1079.760742	-1.497187
1078.644531	117.454140
1077.528320	-38.303288
1076.412109	99.370895
1075.295898	117.314812
1074.178711	135.245499
1073.061523	14.793768
1071.944336	44.459629
1070.826172	29.567776
1069.708984	115.460960
1068.590820	20.890402
1067.471680	92.684464
1066.353516	19.238869
1065.234375	-2.661946
1064.115234	92.495430
1062.996094	150.161911
1061.875977	118.884155
1060.755859	111.014412
1059.635742	100.810265
1058.515625	121.008759
1057.394531	80.416306
1056.273438	-20.923655
1055.152344	-3.045557
1054.031250	98.926331
1052.909180	84.072350
1051.787109	80.902237
1050.665039	24.042696
1049.541992	100.246445
1048.418945	99.414566
1047.295898	51.928650
1046.172852	13.797713
1045.048828	75.953690
1043.925781	105.448959
1042.801758	-11.903148
1041.676758	57.216465
1040.552734	51.762489
1039.427734	81.249939
1038.302734	64.157990
1037.176758	105.277977
1036.050781	4.407404
1034.924805	-68.486946
1033.798828	102.931328
1032.672852	60.296490
1031.545898	17.686277
1030.418945	28.572475
1029.291992	-58.157978
1028.164063	29.435713
1027.036133	-34.010387
1025.908203	23.357700
1024.780273	-9.854594
1023.651367	-96.441071
1022.522461	67.690605
1021.393555	97.167091
1020.264648	-79.836105
1019.134766	44.772243
1018.004883	146.143021
1016.875000	-77.089302
1015.744141	49.775417
1014.613281	53.776695
1013.482422	27.669113
1012.351563	110.443581
1011.219727	58.881809
1010.088867	-22.740204
1008.956055	-4.791039
1007.824219	170.514740
1006.691406	153.730637
1005.558594	264.176361
1004.425781	242.775879
1003.292969	417.903900
1002.159180	331.782593
1001.025391	361.251617
999.891602	143.524048
998.756836	154.568649
997.622070	33.998009
996.487305	-49.565189
995.352539	72.341599
994.216797	34.983120
993.081055	-30.029116
991.945313	119.503265
990.808594	93.726868
989.672852	-3.489046
988.536133	-72.989555
987.398438	76.463768
986.261719	36.953476
985.124023	-67.016327
983.986328	57.042702
982.847656	65.949097
981.709961	-7.991556
980.571289	44.674637
979.432617	19.112215
978.292969	2.775010
977.153320	-6.641711
976.013672	-71.213081
974.874023	84.904724
973.734375	82.413406
972.593750	84.531006
971.453125	105.036690
970.311523	31.401445
969.170898	180.498871
968.029297	-106.539177
966.886719	28.780550
965.745117	-14.884266
964.602539	104.326340
963.459961	-10.390141
962.317383	-24.168955
961.173828	159.178726
960.030273	104.151131
958.886719	-14.979305
957.743164	223.250305
956.598633	124.785683
955.454102	115.662537
954.309570	17.299805
953.165039	19.677921
952.019531	-25.971241
950.874023	-7.545128
949.727539	84.055824
948.582031	-84.975060
947.435547	-128.211548
946.289063	-16.036514
945.141602	-54.670673
943.995117	-33.890072
942.847656	69.093918
941.699219	55.621590
940.551758	128.896774
939.403320	-7.765942
938.254883	-80.477119
937.105469	-45.950077
935.957031	-75.267242
934.807617	-33.889832
933.658203	84.968994
932.507813	35.176510
931.357422	8.201653
930.207031	133.840195
929.056641	63.621780
927.906250	13.936905
926.754883	59.872597
925.603516	71.671150
924.451172	-25.710758
923.298828	77.095589
922.146484	22.984564
920.994141	-26.542532
919.841797	112.591766
918.688477	-61.871170
917.535156	59.057915
916.380859	-31.259470
915.227539	10.164046
914.073242	24.340242
912.918945	-11.404781
911.763672	95.815414
910.608398	39.677963
909.453125	78.824265
908.297852	-49.811810
907.141602	-10.641653
905.985352	-12.270408
904.829102	1.971138
903.672852	86.434319
902.515625	37.258053
901.358398	-32.261963
900.201172	-8.936522
899.042969	-71.605690
897.884766	92.005684
896.726563	-47.544067
895.568359	-92.042786
894.409180	-75.470657
893.250000	128.704742
892.090820	39.024658
890.930664	51.058228
889.771484	76.645874
888.611328	7.386116
887.450195	-30.228144
886.289063	-0.105942
885.128906	57.086819
883.966797	35.297913
882.805664	-9.029877
881.643555	-1.468393
880.481445	6.095256
879.319336	36.198383
878.156250	14.464856
876.993164	85.110573
875.830078	97.167961
874.666016	-50.650723
873.502930	58.241840
872.338867	-1.714907
871.173828	-7.636970
870.009766	-20.302765
868.844727	214.437607
867.679688	42.082741
866.513672	60.891273
865.348633	86.435364
864.182617	183.870300
863.015625	40.893051
861.849609	66.425865
860.682617	-45.020493
859.515625	121.944153
858.347656	100.307945
857.180664	94.388634
856.012695	200.631561
854.843750	131.892395
853.675781	40.763306
852.506836	117.797539
851.337891	129.800812
850.167969	85.781769
848.999023	124.662689
847.829102	136.647690
846.658203	90.409836
845.488281	44.190739
844.317383	107.647644
843.146484	101.711296
841.975586	28.667555
840.803711	78.651543
839.631836	-30.134495
838.459961	31.005960
837.287109	4.957052
836.114258	52.643700
834.941406	31.057842
833.768555	20.641626
832.594727	10.224017
831.420898	17.661119
830.247070	31.782782
829.072266	123.976563
827.898438	95.672737
826.722656	47.303944
825.547852	101.504997
824.372070	86.576126
823.196289	33.763153
822.020508	27.752419
820.844727	41.782017
819.667969	17.939693
818.491211	56.436169
817.313477	-0.802919
816.136719	-6.843205
814.958984	-32.912838
813.781250	78.919174
812.602539	112.860687
811.423828	-59.973682
810.245117	-99.380936
809.066406	52.318504
807.886719	-33.769558
806.707031	-42.091480
805.527344	-17.112694
804.346680	5.623203
803.166992	43.875050
801.985352	-4.440947
800.804688	-88.238190
799.623047	-47.806934
798.441406	-14.057302
797.259766	-4.719789
796.078125	-159.402328
794.895508	-138.978104
793.712891	-74.269768
792.529297	19.187878
791.346680	81.592407
790.163086	-37.564278
788.978516	-85.855896
787.794922	27.386406
786.610352	36.595425
785.425781	12.616129
784.241211	15.169792
783.055664	-66.288635
781.870117	26.871019
780.684570	18.340281
779.498047	25.265511
778.311523	10.092864
777.125000	14.788793
775.938477	-62.200752
774.750977	-70.751366
773.563477	22.184261
772.375977	26.834337
771.187500	-10.428677
769.999023	-14.611615
768.810547	42.918552
767.622070	82.782661
766.432617	-20.589682
765.243164	3.834801
764.053711	34.846897
762.863281	54.827404
761.672852	125.418045
760.482422	11.116184
759.291992	31.067642
758.100586	64.200111
756.909180	-8.243544
755.717773	194.158890
754.525391	104.122734
753.333008	22.914320
752.140625	66.967628
750.948242	5.565746
749.754883	-36.048145
748.561523	60.666279
747.368164	8.078085
746.173828	74.008598
744.979492	161.844864
743.785156	124.616127
742.590820	30.390228
741.395508	56.784912
740.200195	-30.806881
739.003906	45.988972
737.808594	-89.755478
736.612305	59.298363
735.416016	-12.880358
734.218750	-21.536137
733.021484	-6.109485
731.824219	18.066628
730.626953	59.736382
729.428711	-1.407181
728.230469	-42.837269
727.032227	44.740124
725.833984	-60.052872
724.634766	-18.387918
723.435547	18.895079
722.235352	91.113251
721.036133	17.006598
719.835938	58.645348
718.635742	58.805798
717.434570	43.701111
716.233398	37.339989
715.032227	105.147812
713.831055	57.368809
712.628906	3.084347
711.426758	-9.752085
710.224609	-53.074486
709.021484	45.237114
707.818359	-56.854069
706.615234	24.022640
705.412109	-73.630737
704.208008	-27.578478
703.003906	-125.141609
701.799805	29.705294
700.594727	14.856194
699.389648	60.914787
698.184570	0.451407
696.979492	-7.802986
695.773438	33.941582
694.567383	-43.791862
693.361328	-4.188417
692.154297	-55.778404
690.947266	-22.659996
689.740234	-4.726825
688.533203	32.749519
687.325195	176.527283
686.117188	60.005238
684.909180	-19.577061
683.700195	33.136784
682.491211	-13.844742
681.282227	-73.779694
680.072266	-90.336113
678.863281	-44.052254
677.653320	-58.391918
676.442383	7.396551
675.232422	6.088645
674.021484	-62.269154
672.810547	38.164227
671.598633	75.856880
670.386719	50.853382
669.174805	19.401670
667.962891	78.762833
666.750000	32.245693
665.537109	5.217307
664.324219	-62.807964
663.110352	-16.337309
661.897461	38.771008
660.683594	121.934502
659.468750	-38.740337
658.254883	63.864491
657.040039	-40.602119
655.824219	29.656065
654.609375	26.607822
653.393555	2.029390
652.177734	-72.077797
650.960938	-124.589554
649.745117	27.544998
648.528320	-18.472795
647.311523	-8.482694
646.093750	81.149956
644.875977	140.628632
643.658203	19.385965
642.440430	14.348577
641.221680	63.078518
640.002930	23.651424
638.784180	31.530266
637.564453	-52.989819
636.344727	64.467743
635.125000	5.749872
633.905273	78.039795
632.684570	51.536480
631.463867	27.182440
630.243164	92.951546
629.021484	-47.275509
627.799805	52.764210
626.578125	11.211174
625.356445	36.111961
624.133789	71.689888
622.911133	124.363625
621.688477	54.862907
620.464844	17.483248
619.241211	5.774272
618.017578	-117.302841
616.793945	10.052265
615.569336	-51.019531
614.344727	97.539635
613.120117	-72.736526
611.894531	-56.960785
610.668945	112.664528
609.443359	55.558784
608.216797	-8.019526
606.991211	135.578979
605.764648	67.546379
604.537109	-53.949551
