# Supplementary material for: Raman spectroscopy accurately differentiates mucosal healing from non-healing and biochemical changes following biological therapy in inflammatory bowel disease
Source: PLoS One. 2021 Jun 2;16(6):e0252210. doi: 10.1371/journal.pone.0252210 (PMC8172032; doi:10.1371/journal.pone.0252210)
Supplement: S8 Dataset — (ZIP) [file pone.0252210.s010.zip › Pre biologic CD/OC011 pre treatment_BL sub CR removed_13__X_-18303.2__Y_2326.51__Z_-3757.2__Time_148.txt]

1714.656250	243.466461
1713.679688	162.291748
1712.703125	31.231106
1711.725586	78.358887
1710.749023	-18.041245
1709.771484	74.357178
1708.792969	-151.046021
1707.815430	101.766861
1706.836914	-273.870270
1705.858398	-61.725380
1704.879883	-153.739212
1703.901367	-126.802933
1702.922852	-114.810860
1701.943359	50.739555
1700.963867	-245.428528
1699.983398	136.162903
1699.003906	-18.687536
1698.023438	-175.117432
1697.042969	-60.503571
1696.062500	-1.003252
1695.082031	48.818836
1694.100586	-116.719894
1693.120117	31.257275
1692.137695	35.937511
1691.156250	153.730911
1690.174805	205.737625
1689.192383	336.004089
1688.209961	109.780693
1687.227539	257.889587
1686.244141	308.183350
1685.261719	242.126862
1684.278320	344.832581
1683.294922	533.622009
1682.311523	310.364838
1681.327148	604.618958
1680.342773	798.418823
1679.358398	481.926910
1678.374023	522.969727
1677.389648	564.793762
1676.404297	732.370911
1675.418945	770.344666
1674.433594	864.893005
1673.448242	885.718445
1672.461914	851.437500
1671.475586	995.900513
1670.489258	1146.316650
1669.502930	978.673767
1668.516602	1210.047241
1667.529297	1110.148926
1666.541992	960.521179
1665.554688	1055.701416
1664.566406	1045.335327
1663.579102	1322.032104
1662.590820	1572.668335
1661.602539	1399.622925
1660.614258	1410.098633
1659.625000	1452.907349
1658.635742	1308.147095
1657.647461	1243.451172
1656.657227	1311.674561
1655.667969	1324.786499
1654.677734	1121.327759
1653.688477	1394.775391
1652.697266	1118.241943
1651.707031	924.289429
1650.716797	931.842834
1649.725586	1005.906982
1648.734375	657.415710
1647.743164	618.681213
1646.750977	760.009766
1645.759766	471.081238
1644.767578	106.044701
1643.775391	362.019958
1642.783203	433.432190
1641.790039	106.604393
1640.796875	268.391022
1639.803711	200.895279
1638.810547	133.720551
1637.817383	148.601166
1636.823242	89.919800
1635.829102	-89.724922
1634.834961	126.236679
1633.840820	68.337311
1632.845703	-28.827995
1631.850586	13.836952
1630.855469	-88.122070
1629.860352	-216.168900
1628.865234	-201.862946
1627.869141	-121.616333
1626.873047	-220.124268
1625.876953	-89.626389
1624.880859	-153.621979
1623.883789	121.661522
1622.887695	218.225800
1621.890625	-50.393280
1620.892578	22.732653
1619.895508	-80.056091
1618.897461	211.179718
1617.899414	365.842651
1616.901367	58.534191
1615.903320	26.966299
1614.904297	113.525871
1613.906250	-33.367634
1612.907227	-117.223541
1611.907227	-117.117264
1610.908203	84.857201
1609.908203	32.529022
1608.908203	171.504730
1607.908203	276.358795
1606.908203	38.047737
1605.907227	226.642426
1604.906250	-6.369177
1603.905273	95.715958
1602.904297	-137.241776
1601.903320	24.912109
1600.901367	179.091812
1599.899414	76.858467
1598.897461	-95.991402
1597.895508	-169.506821
1596.892578	99.287277
1595.889648	-29.276659
1594.886719	-251.919098
1593.883789	-487.621094
1592.880859	-39.194584
1591.876953	134.813232
1590.873047	58.069004
1589.869141	-177.938034
1588.865234	-12.192142
1587.860352	-44.882935
1586.855469	-119.415070
1585.850586	87.527435
1584.845703	59.641563
1583.839844	245.317780
1582.834961	266.621399
1581.829102	6.423467
1580.823242	-53.279636
1579.816406	-154.783051
1578.810547	188.758591
1577.803711	185.819183
1576.796875	-9.847928
1575.790039	-88.532806
1574.782227	110.944832
1573.775391	5.908234
1572.767578	30.724792
1571.759766	60.544865
1570.750977	251.282913
1569.743164	-142.844315
1568.734375	465.699585
1567.725586	-146.852768
1566.716797	76.750687
1565.707031	30.070562
1564.697266	151.913635
1563.687500	161.923920
1562.677734	195.076614
1561.667969	264.322632
1560.657227	-86.771980
1559.647461	-49.018665
1558.636719	-68.522346
1557.625000	217.564209
1556.614258	376.369476
1555.602539	159.277954
1554.590820	245.080887
1553.579102	195.992722
1552.567383	-16.377424
1551.554688	182.642151
1550.541992	306.322418
1549.529297	145.159515
1548.516602	247.676971
1547.502930	42.198463
1546.490234	-114.272408
1545.476563	274.504211
1544.462891	277.841125
1543.448242	428.227539
1542.434570	28.130001
1541.419922	77.360352
1540.405273	92.792107
1539.390625	-157.889236
1538.375000	-101.548523
1537.359375	70.677872
1536.343750	38.815525
1535.328125	-122.204628
1534.312500	-123.476967
1533.295898	205.044235
1532.280273	28.016705
1531.262695	-89.889442
1530.246094	134.749664
1529.229492	-22.151985
1528.211914	-194.648849
1527.194336	-53.130535
1526.176758	-22.561956
1525.159180	139.065659
1524.140625	107.427879
1523.122070	62.752277
1522.103516	226.253860
1521.084961	42.338150
1520.065430	-103.130310
1519.046875	-102.181664
1518.027344	178.696091
1517.006836	53.300747
1515.987305	238.631607
1514.966797	-15.480793
1513.947266	74.442062
1512.925781	20.364843
1511.905273	-115.966827
1510.884766	114.549393
1509.863281	-93.914406
1508.841797	-58.769279
1507.820313	-72.516357
1506.797852	-76.169365
1505.776367	-213.244217
1504.753906	-299.165802
1503.731445	32.454494
1502.708008	53.810596
1501.685547	54.550819
1500.662109	60.261116
1499.638672	-164.566727
1498.615234	-325.437439
1497.591797	-302.116486
1496.567383	-263.596069
1495.542969	127.778320
1494.518555	-107.675735
1493.494141	30.149433
1492.468750	57.869747
1491.443359	-3.976054
1490.417969	56.749043
1489.392578	122.458435
1488.367188	239.125107
1487.340820	153.901703
1486.314453	224.355835
1485.288086	225.778854
1484.261719	170.976776
1483.234375	432.462372
1482.207031	306.040894
1481.179688	289.260498
1480.152344	384.602112
1479.125000	451.796539
1478.096680	450.065277
1477.068359	631.736328
1476.040039	581.445801
1475.011719	880.060303
1473.982422	984.945618
1472.953125	942.078491
1471.923828	1090.087036
1470.894531	1047.130981
1469.864258	1383.228149
1468.834961	1332.522339
1467.804688	1368.257202
1466.774414	1370.891968
1465.743164	1459.911255
1464.712891	1714.091675
1463.681641	1858.862427
1462.650391	1668.215576
1461.618164	1988.140015
1460.586914	1866.087891
1459.554688	1759.294922
1458.522461	1969.831543
1457.490234	2129.520996
1456.458008	2101.395996
1455.424805	2167.122559
1454.391602	1816.909790
1453.358398	2174.282227
1452.325195	2138.588379
1451.291016	2369.027832
1450.256836	2123.010498
1449.222656	2350.867676
1448.188477	2429.217285
1447.154297	2345.493896
1446.119141	1922.559204
1445.083984	2226.309082
1444.048828	2125.054932
1443.013672	1955.571167
1441.977539	1788.713379
1440.941406	2142.963379
1439.905273	1773.950806
1438.869141	1700.922363
1437.832031	1552.138306
1436.795898	1797.693359
1435.758789	1376.218750
1434.720703	1111.572510
1433.683594	1074.397827
1432.645508	1120.605347
1431.608398	780.677612
1430.569336	751.340515
1429.531250	732.202942
1428.493164	725.763489
1427.454102	631.114807
1426.415039	534.065308
1425.375977	505.208954
1424.335938	312.605286
1423.296875	498.172760
1422.256836	273.079254
1421.215820	365.526245
1420.175781	493.302582
1419.135742	188.067444
1418.094727	255.591690
1417.053711	270.334900
1416.011719	126.640312
1414.970703	171.799469
1413.928711	164.210022
1412.886719	237.196182
1411.844727	184.560349
1410.802734	-86.609985
1409.759766	134.956558
1408.716797	115.357056
1407.673828	261.661255
1406.630859	207.118622
1405.586914	-5.477682
1404.542969	88.380852
1403.499023	-314.591614
1402.455078	-185.335327
1401.411133	6.705594
1400.366211	121.020020
1399.321289	207.832443
1398.276367	-28.668634
1397.230469	171.166092
1396.185547	125.482460
1395.139648	27.318342
1394.093750	-150.825287
1393.046875	-118.416008
1392.000977	209.571686
1390.954102	129.510498
1389.907227	119.695633
1388.860352	7.432388
1387.812500	85.458717
1386.765625	-151.529572
1385.717773	-310.779755
1384.669922	42.676319
1383.621094	-118.782417
1382.573242	92.317871
1381.524414	-181.232056
1380.475586	-227.220642
1379.425781	119.012657
1378.376953	-16.624020
1377.327148	-234.452286
1376.277344	-214.954681
1375.227539	-112.984680
1374.176758	133.757431
1373.126953	-38.460484
1372.076172	108.699318
1371.025391	-135.465347
1369.973633	-112.701263
1368.922852	-119.698875
1367.871094	25.411762
1366.819336	-165.667969
1365.766602	14.522578
1364.714844	40.420586
1363.662109	81.371544
1362.609375	-6.968792
1361.556641	-87.669273
1360.502930	-101.038322
1359.450195	141.916336
1358.396484	66.613625
1357.341797	-18.474062
1356.288086	75.576279
1355.233398	251.717438
1354.178711	249.037399
1353.124023	328.463104
1352.069336	524.704590
1351.013672	440.425079
1349.958984	408.453949
1348.903320	371.653534
1347.846680	674.915833
1346.791016	881.440430
1345.734375	874.703735
1344.677734	761.473816
1343.621094	1012.843262
1342.563477	1088.243530
1341.506836	762.312378
1340.449219	989.107239
1339.391602	1035.112183
1338.333008	860.811768
1337.275391	951.629761
1336.216797	1077.175171
1335.158203	1036.972534
1334.098633	707.411133
1333.040039	736.800293
1331.980469	1077.902222
1330.920898	781.029907
1329.861328	721.719116
1328.800781	1070.341675
1327.740234	813.520996
1326.679688	799.026855
1325.619141	804.402588
1324.558594	997.556824
1323.497070	1114.184204
1322.435547	1211.116211
1321.374023	960.144165
1320.312500	1170.758667
1319.250000	1016.291138
1318.187500	1069.147095
1317.125000	1302.067017
1316.062500	938.412170
1314.999023	1161.573242
1313.935547	1214.703125
1312.872070	903.296143
1311.808594	1316.223389
1310.745117	1034.643311
1309.680664	950.212219
1308.616211	1084.959595
1307.551758	1187.733154
1306.486328	985.453064
1305.420898	1157.218994
1304.355469	1326.520996
1303.290039	1222.902100
1302.224609	1320.965942
1301.158203	1219.978638
1300.091797	1148.582275
1299.025391	1160.802124
1297.958984	866.073792
1296.891602	885.827820
1295.824219	1205.131714
1294.756836	947.561462
1293.689453	1041.062500
1292.621094	1110.032104
1291.553711	739.970276
1290.485352	956.205200
1289.416016	1133.156860
1288.347656	761.006287
1287.278320	1009.072388
1286.208984	909.150635
1285.139648	1130.202026
1284.069336	998.524536
1283.000000	1168.105713
1281.929688	1102.631836
1280.858398	966.233704
1279.788086	1170.045044
1278.716797	1023.955566
1277.645508	1073.617920
1276.574219	1035.246826
1275.502930	1290.281616
1274.430664	1151.692871
1273.358398	1277.099731
1272.286133	992.010193
1271.213867	1224.890869
1270.140625	1152.413330
1269.067383	1143.450806
1267.994141	1141.819824
1266.920898	1415.965698
1265.846680	962.882141
1264.773438	812.485840
1263.699219	1198.697998
1262.624023	1114.132202
1261.549805	951.589539
1260.474609	945.087158
1259.399414	1145.697754
1258.324219	1119.641968
1257.248047	1018.070068
1256.172852	1099.164307
1255.096680	922.133362
1254.019531	1273.342407
1252.943359	1436.997314
1251.866211	1225.871094
1250.789063	1450.218018
1249.711914	1363.155762
1248.634766	940.570923
1247.556641	1189.045532
1246.478516	1400.921997
1245.400391	1233.626343
1244.321289	1209.687622
1243.243164	1336.302612
1242.164063	1287.991821
1241.084961	1004.178223
1240.004883	1133.046997
1238.925781	1096.812744
1237.845703	1130.896484
1236.765625	1143.088135
1235.684570	1373.461792
1234.604492	1273.968750
1233.523438	1094.476807
1232.442383	1104.026611
1231.360352	1154.699585
1230.279297	958.226929
1229.197266	834.429382
1228.115234	996.326233
1227.032227	748.996948
1225.950195	692.905579
1224.867188	927.118713
1223.784180	788.632446
1222.701172	717.857788
1221.617188	521.309570
1220.533203	682.556396
1219.449219	633.392273
1218.365234	702.579590
1217.280273	513.168457
1216.195313	560.462158
1215.110352	371.018372
1214.025391	505.084106
1212.940430	735.560852
1211.854492	649.734741
1210.768555	660.368530
1209.681641	955.535339
1208.595703	717.553223
1207.508789	838.825134
1206.421875	938.266602
1205.334961	791.771423
1204.247070	659.709534
1203.160156	404.776611
1202.072266	356.980621
1200.983398	171.871521
1199.895508	398.399567
1198.806641	49.537155
1197.717773	263.780731
1196.628906	102.567307
1195.539063	304.494965
1194.449219	71.025253
1193.359375	-25.402704
1192.269531	-220.416168
1191.179688	-201.574036
1190.088867	23.766472
1188.998047	-77.733330
1187.907227	137.692001
1186.815430	36.022991
1185.723633	-111.295509
1184.631836	211.701279
1183.540039	76.222275
1182.448242	134.999908
1181.355469	289.576965
1180.262695	204.238693
1179.169922	-123.251129
1178.076172	-2.552977
1176.982422	29.349209
1175.888672	92.285698
1174.794922	-29.299936
1173.700195	153.148483
1172.606445	-49.965046
1171.511719	261.457886
1170.416016	371.657623
1169.321289	-18.236616
1168.225586	-54.093632
1167.129883	-183.275284
1166.034180	-90.165840
1164.937500	-131.037613
1163.840820	93.253708
1162.744141	97.573944
1161.647461	-125.091927
1160.550781	-54.036228
1159.453125	-26.078321
1158.355469	226.137543
1157.256836	490.079041
1156.159180	290.998566
1155.060547	325.662750
1153.961914	-28.466831
1152.863281	-51.127548
1151.763672	-300.307007
1150.664063	115.407890
1149.564453	-110.028793
1148.464844	186.202286
1147.364258	-182.199097
1146.263672	87.561386
1145.163086	-223.673401
1144.062500	-51.744186
1142.960938	-115.523560
1141.859375	172.705017
1140.757813	8.878289
1139.656250	-259.559204
1138.553711	-142.863007
1137.451172	66.396675
1136.348633	-2.497628
1135.246094	-147.441116
1134.142578	61.474663
1133.039063	-74.056549
1131.935547	381.505707
1130.832031	435.709656
1129.727539	404.399261
1128.623047	754.979431
1127.518555	438.893127
1126.413086	466.706787
1125.308594	364.080933
1124.203125	510.299438
1123.096680	414.695770
1121.991211	413.858490
1120.884766	341.911133
1119.778320	466.491577
1118.671875	285.576080
1117.564453	268.004456
1116.458008	160.490692
1115.350586	280.093658
1114.242188	-40.343250
1113.134766	91.001617
1112.026367	73.300278
1110.917969	343.939056
1109.808594	255.222610
1108.700195	516.187561
1107.590820	280.972748
1106.481445	305.603241
1105.372070	410.473419
1104.261719	741.858704
1103.151367	447.713898
1102.041016	524.099548
1100.930664	331.533112
1099.819336	530.497009
1098.708008	380.420746
1097.596680	235.116898
1096.484375	714.364685
1095.373047	406.468750
1094.260742	835.983765
1093.147461	558.786743
1092.035156	507.756500
1090.921875	574.438049
1089.808594	323.384033
1088.695313	199.506638
1087.581055	442.641907
1086.467773	537.526001
1085.353516	53.963867
1084.238281	186.508286
1083.124023	253.215668
1082.008789	380.986755
1080.893555	149.313599
1079.777344	98.593002
1078.662109	252.207321
1077.545898	166.325089
1076.429688	423.160919
1075.312500	299.783600
1074.196289	291.452209
1073.079102	205.753464
1071.960938	152.947311
1070.843750	-9.965266
1069.725586	202.216019
1068.607422	27.723101
1067.489258	127.438789
1066.370117	-63.272923
1065.251953	179.346329
1064.132813	-53.326988
1063.012695	193.937729
1061.893555	284.380920
1060.773438	96.443810
1059.653320	179.955536
1058.532227	39.001144
1057.412109	160.013931
1056.291016	73.011703
1055.169922	374.001068
1054.047852	-156.751083
1052.926758	81.230957
1051.804688	104.338516
1050.681641	6.104853
1049.559570	94.718124
1048.436523	-47.650661
1047.313477	-42.903679
1046.190430	85.536972
1045.066406	279.282379
1043.942383	190.937943
1042.818359	0.167417
1041.694336	103.177551
1040.569336	208.550385
1039.445313	-81.974754
1038.319336	65.479988
1037.194336	133.819229
1036.068359	-63.122341
1034.942383	-34.160103
1033.816406	71.662537
1032.690430	249.636124
1031.563477	139.280746
1030.436523	-129.006516
1029.308594	2.700821
1028.181641	-18.902952
1027.053711	-314.530670
1025.925781	-219.707611
1024.797852	-456.877808
1023.668945	-340.956146
1022.540039	-245.862900
1021.411133	-313.131958
1020.281250	-127.387009
1019.152344	-417.080139
1018.022461	-425.944244
1016.892578	-91.570107
1015.761719	-144.307663
1014.630859	-268.734344
1013.500000	-203.005341
1012.369141	175.499451
1011.237305	69.981239
1010.105469	129.010452
1008.973633	-64.146378
1007.841797	282.083862
1006.708984	637.529663
1005.576172	1101.649536
1004.443359	1512.499023
1003.310547	2163.723145
1002.176758	2158.358154
1001.042969	1348.976685
999.908203	660.236328
998.774414	175.211212
997.639648	163.924133
996.504883	143.545242
995.370117	-61.335152
994.234375	-9.846589
993.098633	32.528290
991.962891	88.864075
990.826172	-112.958763
989.690430	153.456161
988.553711	-117.150024
987.416016	-2.673204
986.279297	-242.883881
985.141602	74.539810
984.003906	62.670570
982.865234	-96.391754
981.727539	-211.504776
980.588867	-397.755920
979.450195	-328.418854
978.310547	-219.873856
977.170898	-23.855837
976.031250	-142.739960
974.891602	-224.653397
973.751953	123.313782
972.611328	89.904762
971.470703	148.522491
970.329102	-171.624832
969.188477	231.666473
968.046875	3.739026
966.904297	83.538025
965.762695	18.914715
964.620117	170.052185
963.477539	114.889343
962.334961	183.685303
961.191406	37.145065
960.047852	209.314453
958.904297	157.038422
957.760742	301.890411
956.616211	126.241753
955.471680	307.932556
954.327148	242.493149
953.182617	298.490997
952.037109	215.049667
950.891602	168.373901
949.745117	-99.943802
948.599609	233.217087
947.453125	-50.728825
946.306641	60.881561
945.159180	83.476982
944.012695	176.987488
942.865234	76.496391
941.716797	288.920685
940.569336	218.365417
939.420898	300.842194
938.272461	134.751404
937.124023	484.284943
935.974609	243.223709
934.825195	412.713745
933.675781	244.942963
932.525391	380.407288
931.375977	247.118103
930.225586	59.344177
929.074219	256.564636
927.923828	292.176880
926.772461	36.575230
925.621094	-34.505466
924.468750	-64.502472
923.317383	185.342163
922.165039	75.929161
921.011719	37.135811
919.859375	-101.542244
918.706055	-78.740982
917.552734	-14.972404
916.399414	-39.711121
915.245117	40.092361
914.090820	63.197220
912.936523	-201.836075
911.781250	136.852676
910.625977	76.241112
909.470703	36.145496
908.315430	-139.889404
907.160156	-175.230942
906.003906	-235.409332
904.846680	130.454315
903.690430	-273.923981
902.533203	96.438591
901.375977	-1.963363
900.218750	15.180412
899.060547	-261.804596
897.903320	45.099758
896.744141	-23.553228
895.585938	131.748932
894.426758	99.386185
893.267578	46.743263
892.108398	-51.023926
890.949219	368.660431
889.789063	164.793961
888.628906	-34.418495
887.467773	116.432831
886.307617	-5.861344
885.146484	-78.418602
883.985352	-26.831106
882.823242	162.348114
881.661133	60.575661
880.499023	166.280853
879.336914	357.605865
878.173828	154.525116
877.010742	194.862289
875.847656	109.066254
874.684570	111.140541
873.520508	345.102570
872.356445	275.117798
871.192383	443.687897
870.027344	144.263824
868.862305	-49.309174
867.697266	85.493950
866.532227	83.100647
865.366211	458.284210
864.200195	383.889923
863.034180	123.067909
861.867188	309.292664
860.700195	448.261047
859.533203	176.342026
858.366211	59.388924
857.198242	739.010986
856.030273	565.858398
854.862305	668.612671
853.693359	719.726807
852.524414	701.294434
851.355469	716.456177
850.186523	534.405273
849.016602	515.930786
847.846680	452.638184
846.676758	324.404510
845.505859	279.016754
844.334961	179.897079
843.164063	190.410858
841.993164	218.767273
840.821289	327.573578
839.649414	317.779541
838.477539	225.231201
837.305664	284.637848
836.132813	116.071579
834.959961	52.513721
833.786133	151.948456
832.613281	291.461517
831.439453	178.620453
830.264648	311.247925
829.090820	358.963318
827.916016	384.289093
826.741211	79.498222
825.566406	338.835632
824.390625	339.427948
823.214844	186.189133
822.039063	-42.797863
820.862305	195.997864
819.685547	111.717171
818.508789	-21.578363
817.332031	-197.174728
816.154297	-72.355507
814.976563	-203.514557
813.798828	-81.133026
812.621094	-105.651016
811.442383	65.401772
810.263672	-63.758675
809.083984	-195.156235
807.905273	-168.848068
806.725586	-235.912659
805.544922	-231.971588
804.365234	-403.491608
803.184570	-317.557281
802.003906	-213.994720
800.823242	-274.725830
799.641602	-193.565613
798.459961	-453.996002
797.278320	-129.147736
796.095703	-203.466644
794.913086	-193.633514
793.730469	-323.448822
792.547852	-340.332123
791.364258	-140.297592
790.180664	35.210789
788.997070	-17.398188
787.813477	56.055801
786.628906	140.458908
785.444336	-93.724098
784.258789	-157.622681
783.074219	23.799982
781.888672	-24.780289
780.702148	143.117798
779.516602	184.949615
778.330078	-111.201027
777.143555	85.082748
775.956055	14.107013
774.769531	20.335646
773.582031	19.875717
772.393555	125.226547
771.206055	20.959961
770.017578	66.602791
768.829102	-244.929245
767.639648	93.730530
766.451172	-32.708714
765.261719	-35.794514
764.072266	57.961529
762.881836	63.553089
761.691406	179.148468
760.500977	283.634430
759.310547	152.614578
758.119141	369.143219
756.927734	176.500305
755.735352	256.525330
754.543945	299.108459
753.351563	203.192154
752.159180	98.496124
750.965820	-6.181088
749.773438	291.019836
748.580078	170.920197
747.385742	323.022400
746.192383	259.978973
744.998047	196.945206
743.803711	140.504547
742.608398	77.494705
741.413086	-106.073044
740.217773	300.032501
739.022461	39.786705
737.826172	95.130844
736.630859	-42.293896
735.433594	94.063416
734.237305	155.928833
733.040039	-178.386032
731.842773	14.823610
730.645508	89.818367
729.447266	31.375576
728.249023	121.672699
727.050781	63.290627
725.851563	164.508713
724.653320	136.786316
723.454102	30.458652
722.253906	98.940643
721.053711	331.194702
719.854492	242.468246
718.653320	171.281586
717.453125	189.635300
716.251953	74.952667
715.050781	141.396973
713.848633	111.919464
712.647461	163.168015
711.445313	109.831665
710.243164	307.163177
709.040039	273.543427
707.836914	124.570663
706.633789	84.604393
705.430664	275.480621
704.226563	126.812614
703.022461	-128.333221
701.818359	-54.802773
700.613281	-57.352055
699.408203	151.092712
698.203125	5.173580
696.998047	33.270779
695.791992	-214.516434
694.585938	-92.806427
693.379883	44.132198
692.172852	-59.927681
690.965820	-22.751534
689.758789	-280.670929
688.551758	-186.876923
687.343750	-119.069687
686.135742	-163.988281
684.926758	-124.235405
683.718750	-73.577126
682.509766	-146.394745
681.300781	-104.252586
680.090820	-133.535156
678.881836	47.357285
677.671875	63.685680
676.460938	67.096947
675.250977	-173.978241
674.040039	238.589844
672.828125	-80.140579
671.617188	187.451447
670.405273	74.430695
669.193359	-211.414841
667.981445	-21.592693
666.768555	-78.126381
665.555664	-82.734856
664.342773	154.594864
663.128906	-262.390106
661.916016	74.254074
660.702148	173.367645
659.487305	71.794266
658.272461	-51.285015
657.058594	-385.656403
655.842773	-182.961411
654.627930	32.569294
653.412109	-30.032951
652.196289	-140.030624
650.979492	14.971740
649.763672	-41.205265
648.546875	-183.532303
647.330078	218.796692
646.112305	130.159439
644.894531	205.019302
643.676758	294.809753
642.458984	378.004730
641.240234	536.303833
640.021484	-2.124469
638.802734	44.153004
637.583008	88.103264
636.363281	71.705788
635.143555	108.821709
633.923828	-66.868156
632.703125	-8.700752
631.482422	-62.409500
630.261719	123.975456
629.040039	153.387939
627.818359	281.147736
626.596680	134.052628
625.375000	477.624359
624.152344	151.945099
622.929688	391.742767
621.707031	243.249710
620.483398	263.595490
619.259766	69.330734
618.036133	-73.953323
616.812500	120.497704
615.587891	100.320168
614.363281	26.094015
613.138672	-52.979767
611.913086	87.604019
610.687500	255.252029
609.461914	122.877289
608.236328	177.884033
607.009766	-331.943542
605.783203	-259.212311
604.555664	-80.584801
