# Supplementary material for: Raman spectroscopy accurately differentiates mucosal healing from non-healing and biochemical changes following biological therapy in inflammatory bowel disease
Source: PLoS One. 2021 Jun 2;16(6):e0252210. doi: 10.1371/journal.pone.0252210 (PMC8172032; doi:10.1371/journal.pone.0252210)
Supplement: S8 Dataset — (ZIP) [file pone.0252210.s010.zip › Pre biologic CD/OC011 pre treatment_BL sub CR removed_68__X_-18301.2__Y_2331.51__Z_-3757.57__Time_780.txt]

1714.656250	52.429836
1713.679688	99.181549
1712.703125	18.833418
1711.725586	-39.764999
1710.749023	-6.855497
1709.771484	-72.854652
1708.792969	-92.982445
1707.815430	-112.747932
1706.836914	-70.598129
1705.858398	38.816166
1704.879883	-14.788539
1703.901367	89.903496
1702.922852	-51.294292
1701.943359	11.238836
1700.963867	-24.859432
1699.983398	-4.438469
1699.003906	-58.488171
1698.023438	163.161682
1697.042969	80.437019
1696.062500	96.993233
1695.082031	108.587982
1694.100586	230.039902
1693.120117	10.093785
1692.137695	207.024475
1691.156250	302.873688
1690.174805	428.429565
1689.192383	426.263855
1688.209961	387.163605
1687.227539	532.467346
1686.244141	507.478180
1685.261719	480.261047
1684.278320	562.689941
1683.294922	552.247375
1682.311523	488.947021
1681.327148	452.689178
1680.342773	770.927673
1679.358398	541.132996
1678.374023	798.812073
1677.389648	809.357056
1676.404297	780.383545
1675.418945	828.939636
1674.433594	819.381042
1673.448242	903.253967
1672.461914	1125.654907
1671.475586	1223.475464
1670.489258	1111.794678
1669.502930	1242.217285
1668.516602	1224.279663
1667.529297	1334.133545
1666.541992	1316.928101
1665.554688	1350.518066
1664.566406	1334.051147
1663.579102	1376.317871
1662.590820	1509.071899
1661.602539	1390.286133
1660.614258	1460.086426
1659.625000	1405.659668
1658.635742	1359.554443
1657.647461	1279.392090
1656.657227	1448.502563
1655.667969	1218.121216
1654.677734	1128.449341
1653.688477	1182.051514
1652.697266	1185.670654
1651.707031	1020.329590
1650.716797	805.129700
1649.725586	907.599487
1648.734375	827.938843
1647.743164	679.901978
1646.750977	505.798340
1645.759766	604.151550
1644.767578	628.793213
1643.775391	336.853760
1642.783203	314.581696
1641.790039	440.384247
1640.796875	183.787735
1639.803711	249.412170
1638.810547	133.273514
1637.817383	267.943878
1636.823242	141.796463
1635.829102	97.651505
1634.834961	-6.850109
1633.840820	210.345581
1632.845703	43.094975
1631.850586	-60.662060
1630.855469	25.406216
1629.860352	24.775578
1628.865234	90.139084
1627.869141	-104.817276
1626.873047	16.170471
1625.876953	-128.341339
1624.880859	-56.998501
1623.883789	93.351006
1622.887695	-150.439865
1621.890625	-52.361012
1620.892578	11.678102
1619.895508	-10.836205
1618.897461	24.576353
1617.899414	170.380447
1616.901367	297.881561
1615.903320	102.670822
1614.904297	-45.103703
1613.906250	-6.455207
1612.907227	63.760391
1611.907227	-10.154403
1610.908203	-13.158180
1609.908203	86.149712
1608.908203	112.138374
1607.908203	96.287361
1606.908203	17.665148
1605.907227	54.371117
1604.906250	182.761459
1603.905273	75.594200
1602.904297	115.078140
1601.903320	39.484104
1600.901367	-213.893219
1599.899414	-87.918434
1598.897461	-63.926044
1597.895508	12.372549
1596.892578	-117.790611
1595.889648	-190.387543
1594.886719	-161.050873
1593.883789	-264.908295
1592.880859	-204.204163
1591.876953	-151.348175
1590.873047	-205.522629
1589.869141	-50.916534
1588.865234	22.741632
1587.860352	38.976940
1586.855469	36.936897
1585.850586	27.058237
1584.845703	249.154221
1583.839844	-24.027782
1582.834961	33.778767
1581.829102	-59.559536
1580.823242	32.016441
1579.816406	84.455856
1578.810547	110.791870
1577.803711	241.178146
1576.796875	82.615646
1575.790039	-21.301044
1574.782227	95.855812
1573.775391	93.275513
1572.767578	33.432793
1571.759766	2.138284
1570.750977	77.335342
1569.743164	79.672096
1568.734375	53.354412
1567.725586	60.727184
1566.716797	-20.271111
1565.707031	106.356041
1564.697266	-18.920055
1563.687500	97.086357
1562.677734	225.917068
1561.667969	30.373693
1560.657227	3.369625
1559.647461	30.717049
1558.636719	125.339989
1557.625000	-54.889168
1556.614258	104.263016
1555.602539	112.988693
1554.590820	183.750092
1553.579102	231.058884
1552.567383	3.820341
1551.554688	118.196022
1550.541992	-10.838909
1549.529297	292.095184
1548.516602	136.958023
1547.502930	43.819672
1546.490234	-23.555573
1545.476563	89.903130
1544.462891	45.536850
1543.448242	114.735680
1542.434570	83.025482
1541.419922	82.179466
1540.405273	-130.536682
1539.390625	-18.030758
1538.375000	27.176855
1537.359375	-10.351664
1536.343750	-19.629856
1535.328125	-0.677053
1534.312500	23.278984
1533.295898	-81.834755
1532.280273	-32.389404
1531.262695	-63.009724
1530.246094	-49.961094
1529.229492	-83.435051
1528.211914	96.713264
1527.194336	93.817123
1526.176758	49.582359
1525.159180	18.084520
1524.140625	151.132202
1523.122070	49.857346
1522.103516	-2.655066
1521.084961	-111.871246
1520.065430	177.313950
1519.046875	75.515327
1518.027344	76.401482
1517.006836	-148.974472
1515.987305	-104.672005
1514.966797	-106.773186
1513.947266	152.891205
1512.925781	114.490082
1511.905273	132.427948
1510.884766	-1.189449
1509.863281	-114.379875
1508.841797	51.915173
1507.820313	-2.550078
1506.797852	-144.316620
1505.776367	-99.036812
1504.753906	-192.318420
1503.731445	47.388706
1502.708008	-17.998751
1501.685547	13.831015
1500.662109	-36.440136
1499.638672	-222.512283
1498.615234	-24.716246
1497.591797	19.319870
1496.567383	12.024916
1495.542969	7.156043
1494.518555	-97.579788
1493.494141	2.139175
1492.468750	83.782967
1491.443359	103.925308
1490.417969	-93.255478
1489.392578	230.658691
1488.367188	378.080566
1487.340820	257.188812
1486.314453	376.204865
1485.288086	285.752045
1484.261719	424.887268
1483.234375	413.308929
1482.207031	406.721466
1481.179688	532.636047
1480.152344	604.841614
1479.125000	460.229279
1478.096680	524.545837
1477.068359	575.988647
1476.040039	640.043091
1475.011719	831.316711
1473.982422	839.054932
1472.953125	813.594910
1471.923828	838.956726
1470.894531	932.922241
1469.864258	1092.896484
1468.834961	1206.935303
1467.804688	1211.470337
1466.774414	1454.924805
1465.743164	1492.272217
1464.712891	1537.156982
1463.681641	1647.997803
1462.650391	1786.659302
1461.618164	1739.762451
1460.586914	1730.914185
1459.554688	2006.336304
1458.522461	1758.685913
1457.490234	1998.321777
1456.458008	1915.567749
1455.424805	2023.024658
1454.391602	2006.106934
1453.358398	1707.691895
1452.325195	1898.609985
1451.291016	2109.658691
1450.256836	2244.550049
1449.222656	2277.998535
1448.188477	2291.125732
1447.154297	2195.314697
1446.119141	2177.978027
1445.083984	2150.485352
1444.048828	2138.152588
1443.013672	1915.790039
1441.977539	1817.429565
1440.941406	1681.147461
1439.905273	1732.009521
1438.869141	1628.618896
1437.832031	1689.523193
1436.795898	1507.810913
1435.758789	1303.411255
1434.720703	1387.017822
1433.683594	1109.472046
1432.645508	955.736267
1431.608398	716.249268
1430.569336	744.345154
1429.531250	724.499390
1428.493164	644.119995
1427.454102	561.244141
1426.415039	559.097229
1425.375977	524.186523
1424.335938	499.369354
1423.296875	343.552246
1422.256836	399.431030
1421.215820	427.583221
1420.175781	269.401489
1419.135742	353.012695
1418.094727	386.254761
1417.053711	303.742554
1416.011719	447.731964
1414.970703	365.299866
1413.928711	209.988113
1412.886719	434.467041
1411.844727	274.250488
1410.802734	114.140411
1409.759766	212.956329
1408.716797	314.286285
1407.673828	192.066986
1406.630859	24.743280
1405.586914	88.518143
1404.542969	242.683960
1403.499023	15.369183
1402.455078	317.632416
1401.411133	90.511703
1400.366211	156.978256
1399.321289	40.430023
1398.276367	139.594452
1397.230469	108.436035
1396.185547	135.004990
1395.139648	211.728439
1394.093750	155.732452
1393.046875	34.712112
1392.000977	34.009003
1390.954102	-11.686588
1389.907227	157.945313
1388.860352	184.962006
1387.812500	46.931904
1386.765625	31.606783
1385.717773	196.400238
1384.669922	-21.289177
1383.621094	-113.835205
1382.573242	-41.314014
1381.524414	-23.707918
1380.475586	23.957333
1379.425781	-135.590195
1378.376953	-5.340583
1377.327148	-89.735519
1376.277344	33.146030
1375.227539	-140.849976
1374.176758	-42.766628
1373.126953	70.350166
1372.076172	73.794891
1371.025391	39.946934
1369.973633	-73.549042
1368.922852	0.014040
1367.871094	66.169632
1366.819336	-41.955395
1365.766602	-32.887936
1364.714844	38.540016
1363.662109	110.039375
1362.609375	-74.717628
1361.556641	123.897720
1360.502930	213.076675
1359.450195	-85.647804
1358.396484	11.228106
1357.341797	48.507160
1356.288086	-68.207146
1355.233398	197.923553
1354.178711	272.757843
1353.124023	134.063797
1352.069336	333.284332
1351.013672	157.627930
1349.958984	143.522720
1348.903320	548.951782
1347.846680	418.380646
1346.791016	645.211243
1345.734375	487.639130
1344.677734	461.675842
1343.621094	621.776672
1342.563477	784.403748
1341.506836	761.240845
1340.449219	728.296082
1339.391602	787.135803
1338.333008	799.016541
1337.275391	759.030090
1336.216797	954.332825
1335.158203	681.943726
1334.098633	813.093140
1333.040039	716.733215
1331.980469	741.719360
1330.920898	680.277893
1329.861328	606.625366
1328.800781	701.190918
1327.740234	474.605560
1326.679688	665.753845
1325.619141	605.007446
1324.558594	996.313171
1323.497070	780.223572
1322.435547	784.032166
1321.374023	699.119263
1320.312500	745.130798
1319.250000	719.703674
1318.187500	654.948120
1317.125000	817.182861
1316.062500	932.627930
1314.999023	666.126526
1313.935547	663.513977
1312.872070	818.684082
1311.808594	715.290344
1310.745117	705.630737
1309.680664	720.707092
1308.616211	819.578613
1307.551758	625.679993
1306.486328	547.610840
1305.420898	836.194702
1304.355469	792.766479
1303.290039	872.402344
1302.224609	809.538757
1301.158203	732.063782
1300.091797	819.355042
1299.025391	651.232605
1297.958984	763.275513
1296.891602	936.758850
1295.824219	710.113281
1294.756836	709.474426
1293.689453	571.519653
1292.621094	634.898438
1291.553711	570.801392
1290.485352	555.875366
1289.416016	749.448303
1288.347656	523.877319
1287.278320	565.619202
1286.208984	720.141785
1285.139648	575.837158
1284.069336	833.329834
1283.000000	495.807953
1281.929688	660.356079
1280.858398	607.095947
1279.788086	556.388977
1278.716797	606.087646
1277.645508	435.720459
1276.574219	497.811279
1275.502930	679.746216
1274.430664	666.139526
1273.358398	586.633606
1272.286133	761.325562
1271.213867	664.879578
1270.140625	868.924011
1269.067383	828.792297
1267.994141	852.212097
1266.920898	826.876221
1265.846680	838.214661
1264.773438	783.744995
1263.699219	809.843811
1262.624023	777.470459
1261.549805	864.619629
1260.474609	924.975830
1259.399414	931.750854
1258.324219	902.031677
1257.248047	823.663879
1256.172852	713.720581
1255.096680	796.205261
1254.019531	905.474548
1252.943359	705.680420
1251.866211	934.220093
1250.789063	936.482605
1249.711914	848.800049
1248.634766	817.112976
1247.556641	749.013306
1246.478516	761.175049
1245.400391	919.146057
1244.321289	967.763550
1243.243164	712.797974
1242.164063	890.182129
1241.084961	696.085083
1240.004883	720.534302
1238.925781	715.871582
1237.845703	859.215332
1236.765625	767.241394
1235.684570	731.096436
1234.604492	794.377014
1233.523438	668.581543
1232.442383	777.911133
1231.360352	523.783203
1230.279297	732.419006
1229.197266	742.387451
1228.115234	532.024536
1227.032227	718.740601
1225.950195	549.613586
1224.867188	668.487732
1223.784180	359.133545
1222.701172	344.965271
1221.617188	340.466583
1220.533203	348.044739
1219.449219	297.601318
1218.365234	235.082748
1217.280273	295.782379
1216.195313	310.546936
1215.110352	276.988983
1214.025391	315.848969
1212.940430	456.042206
1211.854492	436.882446
1210.768555	311.549652
1209.681641	470.867279
1208.595703	446.806366
1207.508789	181.627960
1206.421875	576.993530
1205.334961	526.315491
1204.247070	388.888092
1203.160156	198.485413
1202.072266	458.479553
1200.983398	174.165756
1199.895508	130.654404
1198.806641	63.051765
1197.717773	-129.686310
1196.628906	-38.525131
1195.539063	91.027496
1194.449219	-82.499138
1193.359375	-102.145493
1192.269531	118.508942
1191.179688	149.178635
1190.088867	28.428892
1188.998047	-75.512421
1187.907227	-114.630959
1186.815430	-156.191589
1185.723633	-260.202576
1184.631836	-11.475631
1183.540039	-151.588150
1182.448242	-99.812767
1181.355469	38.202656
1180.262695	-37.292870
1179.169922	57.364601
1178.076172	278.921631
1176.982422	88.207573
1175.888672	117.882530
1174.794922	157.050018
1173.700195	119.508202
1172.606445	93.875618
1171.511719	144.762238
1170.416016	303.219727
1169.321289	306.036041
1168.225586	-4.530730
1167.129883	179.917938
1166.034180	146.661575
1164.937500	113.337845
1163.840820	-18.021603
1162.744141	72.766151
1161.647461	91.776642
1160.550781	136.960434
1159.453125	22.086800
1158.355469	248.489685
1157.256836	214.601349
1156.159180	106.685509
1155.060547	77.440254
1153.961914	181.658905
1152.863281	195.146729
1151.763672	-8.365386
1150.664063	190.853714
1149.564453	8.697267
1148.464844	-109.156273
1147.364258	56.339222
1146.263672	-33.082714
1145.163086	-101.134163
1144.062500	37.796062
1142.960938	-37.562508
1141.859375	-77.298149
1140.757813	165.895721
1139.656250	-4.821703
1138.553711	78.793549
1137.451172	262.094086
1136.348633	112.576080
1135.246094	100.812897
1134.142578	119.833504
1133.039063	354.824921
1131.935547	323.745361
1130.832031	373.281647
1129.727539	334.907806
1128.623047	431.678558
1127.518555	699.076599
1126.413086	563.161926
1125.308594	510.192719
1124.203125	537.737610
1123.096680	382.722595
1121.991211	391.153595
1120.884766	510.806885
1119.778320	462.194031
1118.671875	475.068573
1117.564453	286.662903
1116.458008	370.387146
1115.350586	444.520874
1114.242188	189.762848
1113.134766	355.957306
1112.026367	344.676453
1110.917969	245.862381
1109.808594	562.911316
1108.700195	553.706238
1107.590820	523.162720
1106.481445	561.035706
1105.372070	596.452271
1104.261719	627.048462
1103.151367	629.236023
1102.041016	612.471924
1100.930664	435.242737
1099.819336	762.679565
1098.708008	849.409302
1097.596680	650.809937
1096.484375	841.069336
1095.373047	722.529358
1094.260742	672.282104
1093.147461	746.800354
1092.035156	576.359070
1090.921875	641.319702
1089.808594	583.810547
1088.695313	476.855530
1087.581055	663.923401
1086.467773	618.025208
1085.353516	713.159485
1084.238281	476.740723
1083.124023	599.955078
1082.008789	476.343903
1080.893555	460.794098
1079.777344	344.209808
1078.662109	389.646790
1077.545898	517.170532
1076.429688	520.204407
1075.312500	405.867249
1074.196289	509.709351
1073.079102	369.546082
1071.960938	494.360474
1070.843750	337.779205
1069.725586	380.440765
1068.607422	523.803894
1067.489258	474.975830
1066.370117	269.216125
1065.251953	264.898834
1064.132813	511.035278
1063.012695	293.620453
1061.893555	352.396729
1060.773438	324.561920
1059.653320	364.546814
1058.532227	427.872559
1057.412109	357.907745
1056.291016	280.942902
1055.169922	309.152985
1054.047852	365.366882
1052.926758	239.377045
1051.804688	258.205444
1050.681641	333.044464
1049.559570	239.805756
1048.436523	361.280853
1047.313477	352.058899
1046.190430	326.518829
1045.066406	205.385071
1043.942383	217.198944
1042.818359	203.378448
1041.694336	7.821114
1040.569336	406.424286
1039.445313	173.674683
1038.319336	155.268234
1037.194336	348.746429
1036.068359	451.379639
1034.942383	302.677795
1033.816406	384.386078
1032.690430	333.509430
1031.563477	347.790100
1030.436523	352.797485
1029.308594	92.864815
1028.181641	-6.568654
1027.053711	182.151672
1025.925781	-35.638336
1024.797852	74.132622
1023.668945	-145.771469
1022.540039	-133.424042
1021.411133	-107.111259
1020.281250	-150.364899
1019.152344	31.442101
1018.022461	-197.225494
1016.892578	-40.888660
1015.761719	136.289108
1014.630859	-161.592194
1013.500000	136.122604
1012.369141	102.549629
1011.237305	110.734573
1010.105469	223.162872
1008.973633	340.237701
1007.841797	339.314362
1006.708984	592.942627
1005.576172	1001.494385
1004.443359	1590.300415
1003.310547	1855.249268
1002.176758	1865.905396
1001.042969	1257.350342
999.908203	688.432129
998.774414	216.876801
997.639648	258.259491
996.504883	232.761826
995.370117	149.663742
994.234375	50.540962
993.098633	-209.931976
991.962891	78.751282
990.826172	53.786797
989.690430	93.487061
988.553711	117.131454
987.416016	198.471619
986.279297	-31.130785
985.141602	-55.535557
984.003906	-59.099392
982.865234	64.060745
981.727539	-47.489269
980.588867	-66.838112
979.450195	40.463661
978.310547	-107.476044
977.170898	55.195286
976.031250	-11.987121
974.891602	-10.071077
973.751953	201.064514
972.611328	180.189011
971.470703	166.332962
970.329102	134.230698
969.188477	-60.728298
968.046875	-16.779324
966.904297	91.520103
965.762695	66.836044
964.620117	150.084122
963.477539	116.473587
962.334961	312.252075
961.191406	306.374237
960.047852	94.400383
958.904297	54.467735
957.760742	0.940971
956.616211	133.038651
955.471680	230.865448
954.327148	152.545670
953.182617	211.682144
952.037109	-88.236794
950.891602	-10.513324
949.745117	215.929916
948.599609	204.652512
947.453125	161.514160
946.306641	379.011871
945.159180	77.979095
944.012695	316.211670
942.865234	173.147186
941.716797	352.157867
940.569336	88.455650
939.420898	215.183777
938.272461	116.146706
937.124023	334.297180
935.974609	315.344238
934.825195	364.917999
933.675781	268.739685
932.525391	389.195282
931.375977	263.701599
930.225586	224.939392
929.074219	67.925888
927.923828	314.026367
926.772461	-4.262493
925.621094	39.493874
924.468750	46.960190
923.317383	138.691147
922.165039	21.326656
921.011719	-20.842979
919.859375	39.391441
918.706055	115.626366
917.552734	205.573624
916.399414	16.264246
915.245117	65.563599
914.090820	-139.275909
912.936523	-67.038826
911.781250	-205.721924
910.625977	-38.004864
909.470703	-49.410595
908.315430	-76.571487
907.160156	-85.479324
906.003906	-35.350388
904.846680	-62.168465
903.690430	-32.247166
902.533203	-6.763417
901.375977	-44.583481
900.218750	21.832838
899.060547	65.690414
897.903320	98.304489
896.744141	88.029854
895.585938	-37.482380
894.426758	-126.668053
893.267578	-5.517313
892.108398	86.284187
890.949219	92.276344
889.789063	120.937752
888.628906	-37.760242
887.467773	-87.936638
886.307617	284.056000
885.146484	177.561981
883.985352	238.134262
882.823242	134.101227
881.661133	287.247131
880.499023	271.303955
879.336914	163.020294
878.173828	241.880859
877.010742	32.400032
875.847656	129.382965
874.684570	167.826187
873.520508	50.972279
872.356445	184.046326
871.192383	94.336769
870.027344	27.214178
868.862305	63.619274
867.697266	-1.140015
866.532227	145.478607
865.366211	247.115265
864.200195	182.458557
863.034180	153.800720
861.867188	343.037781
860.700195	473.826019
859.533203	391.313080
858.366211	448.000183
857.198242	379.028503
856.030273	471.611786
854.862305	633.682861
853.693359	593.892700
852.524414	572.055603
851.355469	491.959869
850.186523	492.558838
849.016602	466.276855
847.846680	366.095276
846.676758	250.275055
845.505859	181.510071
844.334961	141.852997
843.164063	61.922272
841.993164	111.744530
840.821289	246.505768
839.649414	115.113304
838.477539	247.515701
837.305664	279.259186
836.132813	51.789505
834.959961	246.555145
833.786133	242.442245
832.613281	247.213928
831.439453	176.051254
830.264648	236.542450
829.090820	486.586731
827.916016	281.441132
826.741211	388.534119
825.566406	388.505005
824.390625	437.457520
823.214844	96.354614
822.039063	60.567104
820.862305	-8.676289
819.685547	-151.440689
818.508789	59.771816
817.332031	-71.956795
816.154297	-30.125406
814.976563	-68.480377
813.798828	-24.601692
812.621094	-116.467743
811.442383	42.844398
810.263672	-35.822269
809.083984	-118.977478
807.905273	-17.798134
806.725586	7.734128
805.544922	42.048275
804.365234	36.289330
803.184570	-51.675976
802.003906	-15.435328
800.823242	-147.906921
799.641602	-100.762711
798.459961	-126.913177
797.278320	-142.067307
796.095703	-68.659782
794.913086	-152.709030
793.730469	-154.858353
792.547852	-53.018616
791.364258	-174.961441
790.180664	-119.858871
788.997070	74.540604
787.813477	-91.915703
786.628906	-26.126410
785.444336	121.352364
784.258789	-1.090889
783.074219	161.572235
781.888672	158.303452
780.702148	245.520630
779.516602	268.526428
778.330078	214.122162
777.143555	51.449230
775.956055	60.926426
774.769531	43.808640
773.582031	-66.069954
772.393555	119.582230
771.206055	124.206436
770.017578	75.812393
768.829102	40.566246
767.639648	75.757927
766.451172	238.618820
765.261719	62.090000
764.072266	145.406693
762.881836	259.414581
761.691406	159.763290
760.500977	255.923386
759.310547	332.147705
758.119141	421.447052
756.927734	277.516663
755.735352	373.214142
754.543945	281.950989
753.351563	307.119995
752.159180	261.897461
750.965820	258.355957
749.773438	325.013397
748.580078	114.945923
747.385742	174.886688
746.192383	232.541702
744.998047	340.568176
743.803711	253.276276
742.608398	227.370636
741.413086	166.349243
740.217773	219.282791
739.022461	90.269402
737.826172	-19.007689
736.630859	119.229210
735.433594	97.514221
734.237305	67.023605
733.040039	45.273880
731.842773	248.897675
730.645508	168.006256
729.447266	135.254837
728.249023	146.241135
727.050781	71.954475
725.851563	203.149826
724.653320	120.141869
723.454102	89.607468
722.253906	185.775391
721.053711	196.750381
719.854492	327.806152
718.653320	419.535767
717.453125	469.790070
716.251953	338.982483
715.050781	219.175781
713.848633	210.669159
712.647461	93.208733
711.445313	60.850689
710.243164	41.633179
709.040039	174.971680
707.836914	110.112206
706.633789	108.492302
705.430664	-88.983749
704.226563	-92.593819
703.022461	17.018955
701.818359	76.625824
700.613281	29.716429
699.408203	-8.387013
698.203125	94.918465
696.998047	93.945663
695.791992	6.155717
694.585938	-83.667053
693.379883	41.666668
692.172852	-26.202515
690.965820	-80.908005
689.758789	-115.945602
688.551758	-113.968513
687.343750	-72.830719
686.135742	-70.635559
684.926758	-250.459930
683.718750	-39.881454
682.509766	-63.348698
681.300781	-203.691040
680.090820	-96.891388
678.881836	-13.846663
677.671875	8.653264
676.460938	89.712433
675.250977	-80.205391
674.040039	-87.642548
672.828125	-56.020573
671.617188	-13.490729
670.405273	-61.681034
669.193359	208.033432
667.981445	118.959534
666.768555	81.887306
665.555664	-80.366722
664.342773	-71.837067
663.128906	-39.473396
661.916016	-43.748684
660.702148	10.325187
659.487305	-69.340263
658.272461	45.238430
657.058594	67.066338
655.842773	-42.603413
654.627930	52.595787
653.412109	9.834903
652.196289	-134.175949
650.979492	75.170425
649.763672	4.406012
648.546875	54.222900
647.330078	140.561218
646.112305	114.877022
644.894531	248.348846
643.676758	220.310165
642.458984	138.393265
641.240234	58.523430
640.021484	81.715218
638.802734	162.738297
637.583008	67.316849
636.363281	-23.999542
635.143555	60.582565
633.923828	-50.568451
632.703125	41.962994
631.482422	-54.771023
630.261719	79.907341
629.040039	-9.000572
627.818359	114.022598
626.596680	182.899353
625.375000	184.764542
624.152344	143.201614
622.929688	118.200699
621.707031	315.376099
620.483398	117.666016
619.259766	214.825317
618.036133	45.687611
616.812500	-83.535408
615.587891	165.181122
614.363281	-98.477570
613.138672	-127.722710
611.913086	-12.596532
610.687500	-7.669827
609.461914	0.357364
608.236328	7.144134
607.009766	-47.208225
605.783203	-38.828762
604.555664	38.560291
