# Supplementary material for: Raman spectroscopy accurately differentiates mucosal healing from non-healing and biochemical changes following biological therapy in inflammatory bowel disease
Source: PLoS One. 2021 Jun 2;16(6):e0252210. doi: 10.1371/journal.pone.0252210 (PMC8172032; doi:10.1371/journal.pone.0252210)
Supplement: S8 Dataset — (ZIP) [file pone.0252210.s010.zip › Pre biologic CD/OC021 pre treatment-2 _BL sub and CR removed_94__X_-8294.72__Y_63713.6__Z_-14.51__Time_1078.txt]

1714.793945	134.214447
1713.817383	227.428665
1712.840820	-52.890144
1711.864258	140.388474
1710.886719	238.485291
1709.909180	40.482822
1708.931641	-78.267502
1707.953125	-10.731636
1706.975586	-62.289627
1705.997070	-91.069031
1705.018555	-115.784286
1704.040039	2.731994
1703.060547	-268.239441
1702.081055	-26.745041
1701.101563	-11.429654
1700.122070	122.827660
1699.142578	-1.064932
1698.162109	-38.167351
1697.181641	91.667053
1696.201172	297.462952
1695.220703	106.331093
1694.239258	148.763687
1693.257813	211.020035
1692.276367	306.418213
1691.294922	186.710037
1690.313477	337.652313
1689.331055	468.229797
1688.348633	474.460175
1687.366211	532.398499
1686.383789	586.010010
1685.400391	485.990112
1684.416992	765.397644
1683.433594	861.837830
1682.450195	679.530334
1681.465820	929.610474
1680.482422	951.578430
1679.498047	830.690125
1678.512695	1115.214478
1677.528320	836.490051
1676.542969	1159.870605
1675.558594	1207.409424
1674.572266	1271.665649
1673.586914	1328.757690
1672.601563	1506.214111
1671.615234	1639.186646
1670.628906	1618.802124
1669.642578	1724.001343
1668.655273	1819.254395
1667.668945	2016.080322
1666.681641	2120.620361
1665.694336	2244.381836
1664.706055	1986.747192
1663.718750	2183.436279
1662.730469	2407.189453
1661.742188	2148.989014
1660.753906	2373.907227
1659.764648	2276.036133
1658.775391	2311.264893
1657.787109	2288.796143
1656.796875	2502.562012
1655.807617	2205.824463
1654.818359	2222.092041
1653.828125	2164.768311
1652.837891	2102.689453
1651.846680	2080.804199
1650.856445	1855.787476
1649.865234	1702.721191
1648.874023	1396.861328
1647.882813	1144.438843
1646.891602	1103.938843
1645.899414	1100.854614
1644.907227	1061.203003
1643.915039	794.880371
1642.922852	877.527466
1641.930664	604.196411
1640.937500	455.362610
1639.944336	475.783661
1638.951172	509.718048
1637.957031	261.797913
1636.963867	285.852631
1635.969727	449.896210
1634.975586	239.946960
1633.981445	64.617531
1632.986328	-15.539879
1631.991211	149.513031
1630.996094	-77.573601
1630.000977	185.299774
1629.005859	-220.200790
1628.009766	93.018723
1627.013672	-1.447274
1626.017578	25.303993
1625.021484	-108.173180
1624.024414	-88.938782
1623.028320	1.414808
1622.031250	-233.961227
1621.033203	53.725681
1620.036133	49.865067
1619.038086	342.877899
1618.041016	197.422073
1617.041992	99.387764
1616.043945	169.452667
1615.045898	121.507019
1614.046875	133.999161
1613.047852	206.879700
1612.048828	-34.852985
1611.048828	103.692429
1610.049805	32.550453
1609.049805	129.185120
1608.049805	-49.267101
1607.048828	217.650177
1606.048828	164.993210
1605.047852	253.745316
1604.046875	342.462311
1603.045898	245.333221
1602.044922	38.348019
1601.042969	25.002913
1600.041016	66.558319
1599.039063	-54.046200
1598.037109	-192.936386
1597.034180	23.628452
1596.031250	15.333188
1595.028320	22.656946
1594.025391	-22.323357
1593.022461	-54.299232
1592.018555	-70.671288
1591.014648	-220.235184
1590.010742	-93.210403
1589.006836	-146.353378
1588.001953	61.270386
1586.997070	174.817184
1585.992188	288.204773
1584.987305	20.846165
1583.982422	217.381012
1582.976563	283.427429
1581.970703	187.803024
1580.964844	290.026764
1579.958984	191.565903
1578.952148	139.865677
1577.945313	56.807159
1576.938477	207.833588
1575.931641	-138.278656
1574.924805	249.111145
1573.916992	238.286896
1572.909180	144.101669
1571.901367	335.722931
1570.893555	43.699123
1569.884766	-22.324791
1568.876953	324.541931
1567.868164	-11.985621
1566.858398	66.903625
1565.849609	78.073441
1564.839844	-53.708084
1563.830078	-159.680054
1562.820313	40.334743
1561.810547	99.995110
1560.799805	-206.225555
1559.790039	-180.650986
1558.779297	116.879768
1557.767578	90.120056
1556.756836	3.569905
1555.745117	183.658905
1554.733398	210.649673
1553.721680	-34.471073
1552.709961	217.347031
1551.697266	360.125244
1550.685547	-20.090296
1549.672852	93.774551
1548.659180	78.032570
1547.646484	69.834915
1546.632813	100.191307
1545.619141	207.854385
1544.605469	2.535386
1543.591797	81.295280
1542.577148	172.702118
1541.562500	116.625008
1540.547852	-1.630690
1539.533203	-63.271244
1538.518555	94.272552
1537.502930	3.782935
1536.487305	-179.778625
1535.471680	-110.712807
1534.456055	-85.748878
1533.439453	85.927086
1532.422852	-175.761322
1531.406250	-7.179853
1530.389648	39.996239
1529.373047	133.291000
1528.355469	308.723694
1527.337891	221.204803
1526.320313	-2.950432
1525.302734	344.161255
1524.284180	204.529327
1523.265625	175.360260
1522.247070	76.528236
1521.228516	116.383095
1520.208984	276.828735
1519.190430	467.841248
1518.170898	46.876568
1517.151367	44.694614
1516.130859	96.230003
1515.111328	-21.972851
1514.090820	249.953659
1513.070313	100.518608
1512.049805	86.970840
1511.028320	139.924942
1510.006836	223.434708
1508.986328	316.974701
1507.963867	110.193573
1506.942383	195.602997
1505.919922	96.194878
1504.898438	1.768096
1503.875977	-18.522011
1502.852539	-74.878792
1501.830078	-185.175934
1500.806641	-167.597885
1499.783203	-165.576752
1498.759766	117.810860
1497.736328	-87.883713
1496.711914	-268.102386
1495.687500	-169.607361
1494.663086	-53.429253
1493.638672	-39.749912
1492.613281	24.861336
1491.587891	191.507324
1490.563477	347.710480
1489.537109	294.166718
1488.511719	437.169281
1487.485352	641.221375
1486.458984	380.378021
1485.432617	494.710541
1484.406250	703.265869
1483.379883	490.603699
1482.352539	767.635132
1481.325195	707.766479
1480.297852	680.932556
1479.269531	771.221924
1478.241211	950.543335
1477.213867	913.087341
1476.184570	987.578430
1475.156250	1209.662842
1474.127930	1113.220093
1473.098633	1452.043213
1472.069336	1375.705811
1471.040039	1645.393921
1470.009766	1833.422852
1468.979492	1746.539551
1467.950195	2005.493164
1466.918945	1953.993042
1465.888672	1927.862061
1464.857422	2442.996582
1463.827148	2558.895996
1462.795898	2656.859375
1461.763672	2752.142334
1460.732422	2895.576660
1459.700195	2929.684814
1458.667969	3032.245117
1457.635742	2847.921631
1456.603516	3135.547607
1455.570313	3042.461914
1454.537109	3314.571289
1453.503906	3018.527100
1452.470703	3262.538818
1451.436523	3326.426758
1450.403320	3408.003174
1449.369141	3552.823975
1448.333984	3416.371338
1447.299805	3626.903809
1446.264648	3644.876465
1445.230469	3414.769287
1444.194336	3452.960205
1443.159180	3134.375000
1442.124023	3202.955566
1441.087891	3304.353271
1440.051758	3074.453369
1439.015625	2892.681641
1437.978516	2804.484375
1436.941406	2840.152100
1435.904297	2335.149170
1434.867188	2171.371094
1433.830078	2176.875244
1432.791992	1869.295410
1431.754883	1329.651489
1430.715820	1292.449219
1429.677734	1336.051880
1428.639648	1049.195679
1427.600586	933.981079
1426.561523	763.377686
1425.522461	754.234436
1424.482422	735.036621
1423.443359	746.153442
1422.403320	706.905762
1421.363281	791.154480
1420.322266	598.383118
1419.282227	496.415314
1418.241211	819.954224
1417.200195	536.885803
1416.159180	445.237518
1415.117188	346.134644
1414.076172	415.681244
1413.034180	387.187531
1411.992188	47.043823
1410.949219	136.921600
1409.907227	91.165298
1408.864258	40.474396
1407.821289	105.443817
1406.777344	293.518738
1405.734375	87.431358
1404.690430	84.846680
1403.646484	52.249722
1402.602539	9.735867
1401.557617	218.196930
1400.513672	-77.434898
1399.468750	183.840210
1398.423828	64.048599
1397.377930	54.695656
1396.333008	42.980083
1395.287109	-76.358223
1394.241211	177.711319
1393.195313	-26.497505
1392.148438	-97.802063
1391.101563	-13.738672
1390.054688	-127.292488
1389.007813	-70.509239
1387.960938	148.997910
1386.913086	-149.198303
1385.865234	-67.030548
1384.817383	-97.255699
1383.769531	22.653563
1382.720703	-204.713989
1381.671875	10.394748
1380.623047	-96.665932
1379.574219	43.716061
1378.524414	-23.056564
1377.475586	90.107552
1376.425781	1.212397
1375.375977	62.232533
1374.325195	215.680496
1373.274414	112.331215
1372.224609	31.650341
1371.172852	158.071762
1370.122070	-39.407013
1369.070313	49.939697
1368.019531	-104.729774
1366.967773	104.505157
1365.915039	44.851219
1364.863281	-19.566635
1363.810547	-96.238075
1362.757813	-58.210602
1361.705078	-77.248894
1360.651367	48.177784
1359.598633	161.310593
1358.544922	242.240448
1357.491211	-44.624199
1356.436523	98.814285
1355.382813	274.693909
1354.328125	107.812859
1353.273438	403.208557
1352.217773	229.287781
1351.163086	492.631226
1350.107422	276.945587
1349.051758	433.817139
1347.996094	632.993286
1346.939453	819.861938
1345.883789	1029.172729
1344.827148	1092.275269
1343.769531	1103.471313
1342.712891	1065.293213
1341.655273	1084.310547
1340.598633	1098.566650
1339.540039	1271.519775
1338.482422	1224.195801
1337.423828	1422.193115
1336.366211	1137.605957
1335.307617	1249.302856
1334.248047	1390.828979
1333.189453	1309.853638
1332.129883	1404.699219
1331.070313	1237.588867
1330.010742	1083.104126
1328.950195	1180.977905
1327.890625	1175.221313
1326.830078	1179.533325
1325.768555	976.545715
1324.708008	1433.195068
1323.646484	1257.779053
1322.585938	1169.026489
1321.523438	1211.287598
1320.461914	1394.360840
1319.400391	1195.185913
1318.337891	1538.859253
1317.275391	1423.939087
1316.211914	1319.109985
1315.149414	1345.140137
1314.085938	1297.411865
1313.022461	1400.166870
1311.958984	1402.069946
1310.894531	1322.883667
1309.831055	1310.385864
1308.766602	1270.991699
1307.701172	1546.784180
1306.636719	1640.563599
1305.571289	1441.751831
1304.505859	1526.016479
1303.440430	1512.065063
1302.375000	1640.864746
1301.308594	1378.997559
1300.242188	1478.612915
1299.175781	1516.933716
1298.109375	1501.366455
1297.041992	1392.651733
1295.975586	1404.441772
1294.908203	1359.928711
1293.839844	1710.675659
1292.772461	1197.821899
1291.704102	1163.655151
1290.635742	1132.105591
1289.567383	1093.362305
1288.498047	1290.102539
1287.428711	1006.558411
1286.360352	1066.308350
1285.290039	1106.574707
1284.220703	1034.301758
1283.150391	856.907837
1282.080078	961.252319
1281.009766	975.124023
1279.939453	1121.257935
1278.868164	1103.542847
1277.796875	1071.285889
1276.725586	1225.015015
1275.654297	1239.443481
1274.582031	1134.212524
1273.509766	1283.296631
1272.437500	1351.803589
1271.365234	1388.636353
1270.291992	1276.590576
1269.218750	1291.666626
1268.145508	1494.805176
1267.072266	1449.019409
1265.999023	1317.953247
1264.924805	1277.303345
1263.850586	1583.098389
1262.776367	1645.007935
1261.701172	1577.775391
1260.625977	1530.157959
1259.550781	1416.854248
1258.475586	1798.242310
1257.400391	1543.815552
1256.324219	1696.257568
1255.248047	1641.762329
1254.171875	1504.600586
1253.094727	1713.139526
1252.018555	1744.037109
1250.941406	1736.067627
1249.864258	1681.955811
1248.786133	1744.635742
1247.708008	1800.050781
1246.630859	1797.162109
1245.551758	1449.294312
1244.473633	1376.134644
1243.394531	1592.077271
1242.316406	1402.449097
1241.236328	1358.612183
1240.157227	1232.302368
1239.077148	1336.613037
1237.998047	1237.115112
1236.917969	1469.991943
1235.836914	1494.242798
1234.756836	1179.074951
1233.675781	1528.228638
1232.594727	1169.610840
1231.512695	1121.295410
1230.431641	1029.407593
1229.349609	1044.130127
1228.267578	1054.009399
1227.185547	988.845520
1226.102539	928.553223
1225.019531	923.936829
1223.936523	960.441833
1222.853516	791.344788
1221.769531	735.961853
1220.686523	617.731750
1219.602539	678.394775
1218.517578	649.608459
1217.433594	521.758911
1216.348633	355.298279
1215.263672	628.380859
1214.178711	430.528290
1213.092773	375.145569
1212.007813	457.300781
1210.921875	609.352173
1209.834961	819.188660
1208.749023	753.965576
1207.662109	770.705017
1206.575195	828.367310
1205.488281	1189.609985
1204.400391	492.898468
1203.313477	497.429413
1202.225586	511.536224
1201.136719	431.673431
1200.048828	464.922913
1198.959961	-77.118469
1197.871094	69.191635
1196.782227	244.234726
1195.692383	-73.924606
1194.603516	81.687943
1193.513672	258.792664
1192.423828	104.051956
1191.333008	-74.728561
1190.242188	-75.731041
1189.151367	2.443773
1188.060547	-183.656387
1186.969727	-139.282608
1185.877930	-51.814068
1184.786133	-206.855240
1183.694336	105.926895
1182.601563	1.098284
1181.509766	4.132532
1180.416992	86.185913
1179.323242	55.436993
1178.230469	-30.526690
1177.136719	252.426270
1176.042969	391.414063
1174.949219	240.441849
1173.854492	94.212799
1172.760742	417.130066
1171.666016	457.374054
1170.570313	337.166534
1169.475586	310.189758
1168.379883	278.320862
1167.284180	-69.290565
1166.188477	42.130451
1165.091797	14.750433
1163.996094	199.924728
1162.899414	413.554993
1161.801758	237.638763
1160.705078	410.308502
1159.607422	425.198761
1158.509766	490.073608
1157.412109	337.629242
1156.313477	490.496490
1155.215820	624.076782
1154.117188	602.451965
1153.017578	692.752563
1151.918945	427.713104
1150.819336	372.363922
1149.719727	369.313141
1148.620117	328.009399
1147.519531	119.876694
1146.418945	68.835266
1145.318359	272.375763
1144.217773	285.289734
1143.116211	76.773384
1142.014648	165.552277
1140.913086	11.564547
1139.811523	54.847996
1138.708984	347.565338
1137.606445	-8.817950
1136.503906	119.534943
1135.401367	330.825073
1134.297852	292.492188
1133.194336	557.960449
1132.090820	383.980988
1130.987305	770.054810
1129.882813	778.514893
1128.778320	843.758789
1127.673828	939.657898
1126.569336	1144.442017
1125.463867	1206.738647
1124.358398	1065.024292
1123.252930	1001.424316
1122.146484	857.151978
1121.041016	852.547852
1119.934570	776.754700
1118.828125	774.241028
1117.720703	470.977631
1116.613281	726.177551
1115.505859	690.115906
1114.398438	521.469360
1113.291016	1076.380371
1112.182617	1075.293945
1111.074219	783.331299
1109.964844	826.925476
1108.856445	650.641846
1107.747070	991.591797
1106.637695	940.232056
1105.528320	1016.253357
1104.417969	1099.180298
1103.307617	1141.816650
1102.197266	1311.707764
1101.086914	1379.960571
1099.975586	1287.679565
1098.864258	1381.576294
1097.752930	1324.439575
1096.641602	1681.981812
1095.529297	1377.150146
1094.416992	1314.961426
1093.304688	1379.856934
1092.191406	1635.310669
1091.079102	1415.032104
1089.965820	1383.006836
1088.852539	1233.234863
1087.738281	1259.840576
1086.624023	1335.713135
1085.509766	1131.635864
1084.395508	1063.890137
1083.280273	1306.293335
1082.166016	1205.435425
1081.050781	1431.047119
1079.934570	1384.011108
1078.819336	1501.271484
1077.703125	1167.652222
1076.586914	1099.301392
1075.469727	1068.428833
1074.353516	967.114258
1073.236328	924.387024
1072.119141	982.424133
1071.000977	904.376526
1069.882813	1016.131409
1068.765625	1116.053467
1067.646484	775.414917
1066.528320	877.536804
1065.409180	829.672485
1064.290039	1027.575806
1063.170898	956.167236
1062.050781	1078.940674
1060.930664	841.326721
1059.810547	863.386780
1058.690430	621.152039
1057.569336	764.709778
1056.449219	683.787415
1055.327148	817.819092
1054.206055	685.433105
1053.083984	546.055176
1051.961914	735.958435
1050.839844	689.952393
1049.717773	816.658325
1048.594727	719.254333
1047.471680	591.543945
1046.348633	655.133667
1045.224609	434.178314
1044.101563	488.421539
1042.976563	661.479736
1041.852539	589.785767
1040.728516	643.926025
1039.603516	604.863037
1038.478516	346.929718
1037.352539	370.813202
1036.227539	329.532562
1035.101563	614.057556
1033.974609	521.566345
1032.848633	712.912720
1031.721680	669.317688
1030.594727	746.659973
1029.467773	633.401794
1028.340820	406.360901
1027.212891	300.260803
1026.084961	363.807312
1024.956055	299.636261
1023.828125	268.054138
1022.699219	-111.639389
1021.570313	-240.483810
1020.440430	-211.462265
1019.311523	77.396378
1018.181641	50.796478
1017.050781	-38.331829
1015.920898	218.020340
1014.790039	133.669006
1013.659180	54.066433
1012.528320	203.885727
1011.396484	217.081696
1010.265625	626.259155
1009.132813	445.084991
1008.000977	682.945435
1006.868164	1029.516846
1005.736328	1452.363281
1004.602539	2330.652588
1003.469727	3081.486572
1002.335938	3194.124512
1001.202148	2798.433594
1000.068359	1837.012207
998.933594	1137.152222
997.799805	470.076263
996.665039	378.288391
995.529297	418.227386
994.394531	405.208893
993.258789	267.737671
992.123047	347.279449
990.986328	-6.615747
989.849609	68.611366
988.712891	-31.227932
987.576172	-123.962021
986.439453	-18.374397
985.301758	-101.562027
984.164063	-113.171539
983.025391	-18.723526
981.887695	-20.824409
980.749023	-195.355713
979.610352	-24.548750
978.470703	81.936661
977.332031	-4.613680
976.192383	-31.182821
975.051758	-11.602058
973.912109	295.391876
972.771484	186.589203
971.630859	68.829483
970.490234	-39.505337
969.348633	120.997093
968.207031	143.897446
967.065430	254.175125
965.923828	93.880836
964.781250	85.233047
963.638672	251.056198
962.496094	309.250427
961.352539	133.829468
960.208984	327.617096
959.065430	164.132416
957.921875	271.195251
956.777344	32.642067
955.632813	135.516434
954.488281	21.118464
953.343750	135.808731
952.198242	353.600006
951.052734	-4.861593
949.907227	355.059692
948.760742	186.939545
947.614258	297.950623
946.467773	214.902374
945.321289	308.016266
944.173828	163.774704
943.026367	357.767303
941.878906	428.611847
940.730469	298.802826
939.582031	306.182983
938.433594	42.315193
937.285156	456.166565
936.135742	407.171539
934.987305	385.780396
933.836914	432.997559
932.687500	571.560913
931.537109	468.812408
930.386719	405.055603
929.236328	6.841117
928.084961	116.682297
926.934570	386.008728
925.783203	88.870903
924.630859	-19.088486
923.478516	284.872009
922.327148	231.932404
921.173828	31.487427
920.021484	297.256104
918.868164	140.505676
917.714844	-0.047215
916.561523	225.328873
915.407227	-39.612175
914.252930	154.328949
913.098633	23.864889
911.944336	-192.541809
910.789063	-25.267660
909.633789	-145.876129
908.478516	-186.857986
907.322266	-286.539642
906.166016	-48.293919
905.009766	-179.263184
903.853516	-83.445366
902.696289	-89.371544
901.539063	36.227062
900.381836	116.696053
899.223633	240.330811
898.065430	8.894483
896.907227	-20.923777
895.749023	-75.409500
894.589844	96.418594
893.430664	487.606903
892.271484	-7.051217
891.112305	83.862534
889.952148	199.770203
888.791992	252.570801
887.630859	77.506844
886.470703	96.804680
885.309570	353.218781
884.148438	465.289825
882.986328	97.048798
881.825195	216.219635
880.663086	170.924850
879.500000	49.182083
878.337891	380.578613
877.174805	297.446533
876.011719	219.003906
874.847656	397.459808
873.684570	373.344666
872.520508	284.115295
871.355469	246.825989
870.191406	202.925293
869.026367	53.470135
867.861328	187.533844
866.695313	393.601257
865.530273	291.760529
864.364258	363.110199
863.197266	277.288116
862.031250	306.142578
860.864258	588.828125
859.697266	314.737427
858.530273	503.209106
857.362305	599.689270
856.194336	687.235291
855.026367	889.198364
853.857422	972.313782
852.688477	853.704895
851.519531	688.152649
850.350586	984.312805
849.180664	749.494873
848.010742	754.476257
846.840820	611.725281
845.670898	274.335083
844.500000	263.902374
843.329102	488.443665
842.157227	431.066315
840.986328	190.345795
839.814453	309.748444
838.642578	324.050446
837.469727	208.749832
836.296875	348.221313
835.124023	304.462372
833.951172	475.111969
832.777344	317.480682
831.603516	383.131683
830.429688	457.662079
829.255859	520.984375
828.081055	593.185364
826.906250	339.736572
825.731445	371.755707
824.555664	254.390045
823.379883	317.544891
822.204102	258.087891
821.027344	102.840218
819.851563	-3.407215
818.674805	26.155325
817.497070	160.265594
816.320313	147.364395
815.142578	34.293430
813.963867	105.822777
812.786133	-36.248837
811.607422	-180.550674
810.428711	110.771729
809.250000	41.876564
808.070313	-11.520797
806.890625	-104.972710
805.710938	43.557106
804.531250	63.146980
803.350586	55.991661
802.169922	8.782573
800.988281	-220.427216
799.807617	-116.969193
798.625977	-164.460236
797.444336	233.535904
796.261719	-179.967850
795.079102	-70.473343
793.896484	12.245918
792.713867	267.537598
791.530273	143.934006
790.346680	119.859909
789.163086	394.429871
787.979492	301.410889
786.794922	210.500183
785.610352	362.756256
784.425781	512.567505
783.240234	593.625244
782.054688	464.522797
780.869141	668.956604
779.682617	409.235962
778.496094	410.071289
777.309570	322.414154
776.123047	241.247559
774.935547	310.023315
773.748047	391.827911
772.560547	241.796021
771.373047	186.488312
770.184570	287.578217
768.996094	231.931641
767.806641	209.192688
766.618164	305.255249
765.428711	222.671890
764.239258	404.215881
763.048828	510.636749
761.858398	605.819763
760.667969	526.921570
759.477539	601.889893
758.286133	665.649109
757.094727	606.045593
755.903320	669.412415
754.710938	653.443420
753.518555	619.724121
752.326172	412.276581
751.133789	564.984131
749.940430	348.518311
748.747070	582.062561
747.553711	468.517365
746.359375	600.643127
745.166016	469.263641
743.970703	541.778564
742.776367	436.468323
741.581055	346.401154
740.385742	359.239197
739.190430	393.833252
737.994141	419.501526
736.797852	293.877686
735.601563	406.862793
734.405273	256.940125
733.208008	207.638962
732.010742	223.879196
730.813477	283.741241
729.615234	455.003479
728.416992	560.465576
727.218750	615.482666
726.020508	521.736328
724.821289	541.561890
723.622070	375.582031
722.422852	696.655518
721.222656	606.964478
720.022461	558.711304
718.822266	508.221008
717.621094	584.246155
716.420898	603.447021
715.218750	485.171661
714.017578	547.883667
712.815430	440.473419
711.614258	237.170288
710.411133	297.592773
709.208984	262.099823
708.005859	322.434357
706.802734	332.641296
705.599609	11.928350
704.395508	168.014557
703.191406	293.566162
701.987305	86.220650
700.782227	70.386673
699.577148	48.058678
698.372070	90.990440
697.166992	99.163300
695.960938	192.119812
694.754883	87.392433
693.548828	-162.747543
692.341797	-106.537758
691.135742	-43.773071
689.927734	12.530358
688.720703	3.792268
687.512695	-52.576622
686.304688	196.987579
685.096680	75.745888
683.888672	95.581284
682.679688	70.007942
681.470703	31.564491
680.260742	-108.550446
679.050781	-263.630798
677.840820	-204.133301
676.630859	39.489952
675.419922	-112.925095
674.209961	325.604309
672.998047	-140.178467
671.787109	168.701279
670.575195	-93.248016
669.363281	148.793915
668.151367	122.889519
666.938477	-6.545443
665.725586	147.255005
664.512695	78.700798
663.299805	8.196556
662.085938	121.406860
660.872070	111.720337
659.658203	-20.776272
658.443359	32.499466
657.228516	-4.656690
656.013672	-84.746605
654.797852	57.427979
653.583008	94.093452
652.366211	-172.909195
651.150391	-43.237877
649.934570	-107.310242
648.717773	-164.737595
647.500000	4.059532
646.283203	123.406960
645.065430	210.557602
643.847656	278.425537
642.629883	460.366608
641.411133	201.509842
640.192383	127.744606
638.973633	125.014511
637.753906	126.647728
636.534180	130.471527
635.314453	-215.780960
634.094727	-198.960770
632.874023	-145.657578
631.653320	-36.604889
630.432617	198.951706
629.211914	39.570854
627.990234	36.744057
626.768555	16.634596
625.545898	4.959151
624.324219	80.978371
623.101563	259.610992
621.877930	476.480835
620.655273	333.113098
619.431641	313.698273
618.208008	356.021606
616.983398	196.722198
615.759766	52.028854
614.535156	-9.641827
613.310547	-247.218597
612.084961	13.008783
610.859375	148.475067
609.633789	45.924091
608.408203	51.665752
607.181641	-56.636589
605.955078	58.535091
604.728516	-70.731712
