# Supplementary material for: Raman spectroscopy accurately differentiates mucosal healing from non-healing and biochemical changes following biological therapy in inflammatory bowel disease
Source: PLoS One. 2021 Jun 2;16(6):e0252210. doi: 10.1371/journal.pone.0252210 (PMC8172032; doi:10.1371/journal.pone.0252210)
Supplement: S8 Dataset — (ZIP) [file pone.0252210.s010.zip › Pre biologic CD/OC021 pre treatment-2 _BL sub and CR removed_8__X_-8291.72__Y_63704.6__Z_-15__Time_91.txt]

1714.793945	219.461639
1713.817383	256.013153
1712.840820	89.951042
1711.864258	57.173466
1710.886719	197.687653
1709.909180	26.290915
1708.931641	30.886047
1707.953125	26.382729
1706.975586	-155.825378
1705.997070	-124.823677
1705.018555	-183.242401
1704.040039	-223.980270
1703.060547	159.625992
1702.081055	-191.165588
1701.101563	-109.616280
1700.122070	211.403488
1699.142578	-70.509644
1698.162109	-332.210968
1697.181641	32.994293
1696.201172	-124.263290
1695.220703	272.879486
1694.239258	88.915627
1693.257813	85.255806
1692.276367	208.363525
1691.294922	295.327545
1690.313477	-152.819748
1689.331055	614.205444
1688.348633	685.984009
1687.366211	510.933899
1686.383789	587.717163
1685.400391	489.646790
1684.416992	467.350433
1683.433594	709.907043
1682.450195	798.948425
1681.465820	462.894226
1680.482422	591.310486
1679.498047	763.224243
1678.512695	805.615112
1677.528320	886.248535
1676.542969	1140.650513
1675.558594	919.891907
1674.572266	1250.420166
1673.586914	1159.090454
1672.601563	1669.275391
1671.615234	1305.914307
1670.628906	1241.059204
1669.642578	1445.282349
1668.655273	1448.383301
1667.668945	1375.313232
1666.681641	1690.482788
1665.694336	2128.310303
1664.706055	1967.100952
1663.718750	1594.525391
1662.730469	2081.899658
1661.742188	2092.541992
1660.753906	2056.125977
1659.764648	1919.641479
1658.775391	1921.600342
1657.787109	2226.141602
1656.796875	2168.292236
1655.807617	2198.434814
1654.818359	1850.608398
1653.828125	1675.464966
1652.837891	1686.123901
1651.846680	1660.233032
1650.856445	1333.389038
1649.865234	1179.004272
1648.874023	1252.487549
1647.882813	1363.386230
1646.891602	1065.121094
1645.899414	529.638916
1644.907227	525.657898
1643.915039	289.706818
1642.922852	341.988373
1641.930664	542.418396
1640.937500	410.606628
1639.944336	83.967590
1638.951172	200.913773
1637.957031	125.601357
1636.963867	150.825577
1635.969727	39.244640
1634.975586	-66.743271
1633.981445	151.648285
1632.986328	335.935242
1631.991211	185.919739
1630.996094	-90.185440
1630.000977	-102.712242
1629.005859	-93.974884
1628.009766	80.706627
1627.013672	10.841230
1626.017578	-19.369123
1625.021484	-325.503540
1624.024414	-0.423670
1623.028320	-40.672016
1622.031250	76.881012
1621.033203	-7.807449
1620.036133	20.612335
1619.038086	-66.439705
1618.041016	80.319679
1617.041992	255.945267
1616.043945	195.389084
1615.045898	74.578827
1614.046875	368.327423
1613.047852	197.788895
1612.048828	279.081604
1611.048828	224.038589
1610.049805	-53.724548
1609.049805	216.287338
1608.049805	158.715118
1607.048828	478.316376
1606.048828	77.660301
1605.047852	56.766178
1604.046875	114.380951
1603.045898	-29.563065
1602.044922	216.354904
1601.042969	381.016266
1600.041016	-24.563768
1599.039063	-126.725723
1598.037109	-524.300171
1597.034180	-145.573318
1596.031250	-70.191299
1595.028320	-104.644417
1594.025391	-248.868134
1593.022461	-64.106354
1592.018555	-156.271927
1591.014648	-298.097809
1590.010742	-369.514984
1589.006836	132.961731
1588.001953	-421.328430
1586.997070	401.443054
1585.992188	58.267639
1584.987305	233.845871
1583.982422	75.616753
1582.976563	94.476173
1581.970703	141.834030
1580.964844	-120.915215
1579.958984	337.578094
1578.952148	-86.841003
1577.945313	188.908401
1576.938477	-24.847082
1575.931641	91.729012
1574.924805	67.617844
1573.916992	108.336182
1572.909180	265.854980
1571.901367	-44.773968
1570.893555	104.540382
1569.884766	-305.052612
1568.876953	-353.558868
1567.868164	226.262527
1566.858398	99.334488
1565.849609	-84.833748
1564.839844	166.900253
1563.830078	288.574524
1562.820313	189.464554
1561.810547	-254.788773
1560.799805	14.068673
1559.790039	-222.962646
1558.779297	-162.027115
1557.767578	-33.972313
1556.756836	-250.776779
1555.745117	-211.267395
1554.733398	-1.061663
1553.721680	327.945007
1552.709961	48.218609
1551.697266	156.608109
1550.685547	140.538391
1549.672852	-10.299752
1548.659180	84.407097
1547.646484	-108.182228
1546.632813	415.243195
1545.619141	-80.242004
1544.605469	124.623878
1543.591797	112.135796
1542.577148	39.989315
1541.562500	-184.733856
1540.547852	228.206802
1539.533203	93.444489
1538.518555	-106.010559
1537.502930	187.243637
1536.487305	108.635918
1535.471680	-220.362305
1534.456055	-131.672119
1533.439453	209.404816
1532.422852	6.210590
1531.406250	114.720818
1530.389648	454.860413
1529.373047	137.735962
1528.355469	-4.361032
1527.337891	350.354279
1526.320313	740.742615
1525.302734	356.014343
1524.284180	179.649963
1523.265625	95.767349
1522.247070	81.159157
1521.228516	174.358307
1520.208984	382.981415
1519.190430	290.581573
1518.170898	506.390228
1517.151367	446.970184
1516.130859	276.882874
1515.111328	-119.316917
1514.090820	-40.529835
1513.070313	433.387939
1512.049805	326.831177
1511.028320	179.042374
1510.006836	102.962875
1508.986328	283.265259
1507.963867	70.874802
1506.942383	63.540943
1505.919922	-105.496666
1504.898438	107.258080
1503.875977	309.468109
1502.852539	111.750809
1501.830078	-319.095886
1500.806641	110.433907
1499.783203	-200.267166
1498.759766	-208.963943
1497.736328	-100.102867
1496.711914	75.043358
1495.687500	-87.688568
1494.663086	-84.274269
1493.638672	325.533325
1492.613281	446.121216
1491.587891	431.057312
1490.563477	382.673584
1489.537109	295.790741
1488.511719	466.808990
1487.485352	571.194153
1486.458984	790.294189
1485.432617	702.873779
1484.406250	492.873688
1483.379883	678.312683
1482.352539	741.078979
1481.325195	622.634277
1480.297852	524.528748
1479.269531	630.259705
1478.241211	893.859558
1477.213867	527.892395
1476.184570	867.597168
1475.156250	860.698547
1474.127930	1281.521851
1473.098633	1019.728149
1472.069336	1399.401245
1471.040039	1511.622437
1470.009766	1481.201294
1468.979492	1847.549805
1467.950195	2048.388916
1466.918945	2012.537964
1465.888672	2363.079102
1464.857422	2136.427734
1463.827148	2186.823486
1462.795898	2384.459229
1461.763672	2482.865967
1460.732422	2538.044678
1459.700195	2384.926758
1458.667969	3132.955811
1457.635742	2926.405029
1456.603516	2907.664063
1455.570313	2579.385986
1454.537109	2644.326904
1453.503906	2952.634766
1452.470703	2931.227051
1451.436523	2912.311035
1450.403320	3577.607178
1449.369141	3376.124512
1448.333984	3714.197998
1447.299805	3449.442627
1446.264648	3331.613770
1445.230469	2993.646240
1444.194336	2977.167236
1443.159180	3084.720215
1442.124023	3166.937988
1441.087891	2680.043945
1440.051758	2805.297852
1439.015625	2801.585938
1437.978516	2686.654541
1436.941406	2437.868896
1435.904297	2462.072266
1434.867188	2165.513672
1433.830078	2313.579102
1432.791992	1949.046509
1431.754883	1801.833984
1430.715820	1218.054443
1429.677734	1252.796387
1428.639648	1017.646362
1427.600586	838.104980
1426.561523	613.306519
1425.522461	655.898315
1424.482422	882.502380
1423.443359	605.110107
1422.403320	942.614746
1421.363281	690.626648
1420.322266	642.775818
1419.282227	781.373169
1418.241211	439.160187
1417.200195	522.504639
1416.159180	319.049683
1415.117188	400.011627
1414.076172	176.727600
1413.034180	217.635315
1411.992188	472.316620
1410.949219	106.116974
1409.907227	69.407677
1408.864258	-37.564220
1407.821289	64.106789
1406.777344	77.911003
1405.734375	159.644470
1404.690430	289.121429
1403.646484	-261.479767
1402.602539	104.132133
1401.557617	-247.806046
1400.513672	-188.101227
1399.468750	59.737686
1398.423828	-163.728973
1397.377930	31.591478
1396.333008	547.750244
1395.287109	229.481613
1394.241211	54.263107
1393.195313	-286.032288
1392.148438	132.587082
1391.101563	-4.557981
1390.054688	-291.672760
1389.007813	187.162384
1387.960938	113.066315
1386.913086	51.628860
1385.865234	-39.642597
1384.817383	229.288635
1383.769531	-246.603333
1382.720703	214.955444
1381.671875	366.666840
1380.623047	328.625977
1379.574219	26.041174
1378.524414	-84.028000
1377.475586	285.432190
1376.425781	90.828720
1375.375977	153.479431
1374.325195	-192.887665
1373.274414	-124.908226
1372.224609	-161.496017
1371.172852	3.988729
1370.122070	159.626892
1369.070313	265.503265
1368.019531	-119.285881
1366.967773	-32.979378
1365.915039	227.771713
1364.863281	-146.308640
1363.810547	-14.743477
1362.757813	-57.272198
1361.705078	39.738579
1360.651367	67.202148
1359.598633	328.649109
1358.544922	-78.766296
1357.491211	48.688133
1356.436523	-492.378479
1355.382813	-160.757446
1354.328125	300.070038
1353.273438	420.577423
1352.217773	451.788483
1351.163086	473.257904
1350.107422	159.763596
1349.051758	176.664841
1347.996094	526.235046
1346.939453	389.584686
1345.883789	573.149109
1344.827148	1029.559570
1343.769531	1252.890503
1342.712891	1399.494141
1341.655273	1070.408936
1340.598633	1442.810303
1339.540039	1225.661499
1338.482422	1258.936279
1337.423828	1282.451294
1336.366211	907.622986
1335.307617	1523.057861
1334.248047	1376.295044
1333.189453	1081.370605
1332.129883	868.349121
1331.070313	1189.707275
1330.010742	749.674622
1328.950195	848.805481
1327.890625	1093.887817
1326.830078	1247.609009
1325.768555	954.347534
1324.708008	1110.851196
1323.646484	1220.534790
1322.585938	994.657043
1321.523438	1193.490234
1320.461914	1167.900757
1319.400391	1149.892578
1318.337891	1358.939209
1317.275391	1262.315186
1316.211914	1439.517700
1315.149414	1259.455322
1314.085938	1257.033691
1313.022461	1262.167236
1311.958984	1198.499268
1310.894531	1162.093872
1309.831055	1832.467285
1308.766602	1776.569458
1307.701172	2018.606567
1306.636719	1675.136597
1305.571289	1732.915283
1304.505859	1943.300781
1303.440430	1691.494629
1302.375000	1710.354614
1301.308594	1717.055420
1300.242188	2173.563721
1299.175781	1983.921143
1298.109375	1607.844360
1297.041992	1354.840820
1295.975586	1679.031372
1294.908203	1615.401245
1293.839844	1493.022949
1292.772461	1287.434937
1291.704102	1393.572021
1290.635742	1261.919067
1289.567383	1432.028687
1288.498047	1327.635620
1287.428711	1417.025024
1286.360352	1374.204224
1285.290039	1348.643311
1284.220703	887.285950
1283.150391	1359.151123
1282.080078	1321.730103
1281.009766	1441.083496
1279.939453	1122.490356
1278.868164	1031.654785
1277.796875	1195.341309
1276.725586	1645.176636
1275.654297	1261.224976
1274.582031	1324.843262
1273.509766	1390.978882
1272.437500	1352.125732
1271.365234	1630.937866
1270.291992	1763.178833
1269.218750	1643.971313
1268.145508	1283.234863
1267.072266	1442.580566
1265.999023	1187.142822
1264.924805	1251.462891
1263.850586	810.971558
1262.776367	1453.408691
1261.701172	1942.042358
1260.625977	1635.967163
1259.550781	1342.278442
1258.475586	1314.344849
1257.400391	1366.867188
1256.324219	1219.738770
1255.248047	1637.577393
1254.171875	1741.290649
1253.094727	1643.018188
1252.018555	1342.911255
1250.941406	1471.107056
1249.864258	1686.843872
1248.786133	1588.870850
1247.708008	1347.563110
1246.630859	1361.608154
1245.551758	1025.770020
1244.473633	1044.807129
1243.394531	1255.736084
1242.316406	1085.386963
1241.236328	1327.833130
1240.157227	1155.168335
1239.077148	1193.710449
1237.998047	1147.363281
1236.917969	1292.663574
1235.836914	1137.210693
1234.756836	1224.302856
1233.675781	1139.265991
1232.594727	967.037354
1231.512695	1088.050171
1230.431641	874.751038
1229.349609	901.298218
1228.267578	1015.003662
1227.185547	1082.669800
1226.102539	968.780945
1225.019531	692.828735
1223.936523	784.693726
1222.853516	714.467529
1221.769531	460.489868
1220.686523	576.492554
1219.602539	675.508972
1218.517578	501.396301
1217.433594	617.261414
1216.348633	518.079102
1215.263672	167.782562
1214.178711	563.623718
1213.092773	691.329041
1212.007813	1118.197021
1210.921875	919.956360
1209.834961	649.401855
1208.749023	714.148560
1207.662109	1092.260986
1206.575195	1335.176636
1205.488281	813.979553
1204.400391	461.626648
1203.313477	754.983398
1202.225586	474.961884
1201.136719	158.888245
1200.048828	442.335266
1198.959961	63.734375
1197.871094	106.339851
1196.782227	209.013275
1195.692383	-323.382172
1194.603516	-54.859184
1193.513672	69.236092
1192.423828	-167.318283
1191.333008	-50.600620
1190.242188	-388.063141
1189.151367	-293.098022
1188.060547	-114.191078
1186.969727	-55.476582
1185.877930	-107.282936
1184.786133	20.840349
1183.694336	-184.654938
1182.601563	-198.249634
1181.509766	205.373337
1180.416992	-26.640917
1179.323242	-76.461739
1178.230469	-30.470835
1177.136719	250.218857
1176.042969	97.117172
1174.949219	161.941788
1173.854492	202.696014
1172.760742	27.913046
1171.666016	-43.977558
1170.570313	61.128536
1169.475586	13.007226
1168.379883	215.935425
1167.284180	158.040955
1166.188477	291.334808
1165.091797	20.542641
1163.996094	167.956924
1162.899414	253.088379
1161.801758	-3.477870
1160.705078	422.933960
1159.607422	211.615555
1158.509766	50.418316
1157.412109	504.869110
1156.313477	715.654297
1155.215820	346.642120
1154.117188	459.397003
1153.017578	357.418518
1151.918945	496.141785
1150.819336	391.615387
1149.719727	320.394775
1148.620117	320.565796
1147.519531	213.455109
1146.418945	-57.990826
1145.318359	1.462351
1144.217773	-72.486099
1143.116211	-194.099487
1142.014648	-63.606670
1140.913086	418.707367
1139.811523	-342.840759
1138.708984	279.356567
1137.606445	392.574921
1136.503906	18.541185
1135.401367	202.833832
1134.297852	-59.572430
1133.194336	338.145294
1132.090820	234.686707
1130.987305	62.345329
1129.882813	440.474609
1128.778320	858.667480
1127.673828	844.905029
1126.569336	1025.500488
1125.463867	1018.615723
1124.358398	814.918457
1123.252930	976.139893
1122.146484	592.293396
1121.041016	509.347015
1119.934570	618.146973
1118.828125	551.607483
1117.720703	627.015320
1116.613281	756.726318
1115.505859	391.827545
1114.398438	204.410004
1113.291016	733.517883
1112.182617	541.191589
1111.074219	748.338440
1109.964844	454.303467
1108.856445	226.494095
1107.747070	497.091522
1106.637695	399.085327
1105.528320	744.922302
1104.417969	908.752197
1103.307617	883.639160
1102.197266	1172.268311
1101.086914	1052.613892
1099.975586	892.837463
1098.864258	1067.870483
1097.752930	804.312500
1096.641602	1139.415161
1095.529297	1219.820313
1094.416992	982.120117
1093.304688	836.320313
1092.191406	1076.656494
1091.079102	902.542175
1089.965820	897.887878
1088.852539	1168.481567
1087.738281	1060.148438
1086.624023	1109.391602
1085.509766	1041.005859
1084.395508	742.231750
1083.280273	1348.375122
1082.166016	1181.170288
1081.050781	910.629517
1079.934570	968.969666
1078.819336	393.288696
1077.703125	775.614258
1076.586914	880.797302
1075.469727	786.440674
1074.353516	1015.857300
1073.236328	461.778015
1072.119141	705.178894
1071.000977	878.104248
1069.882813	816.565430
1068.765625	626.183044
1067.646484	904.386169
1066.528320	885.016357
1065.409180	746.218628
1064.290039	570.023804
1063.170898	1065.641602
1062.050781	678.850830
1060.930664	1022.147400
1059.810547	1096.326782
1058.690430	564.844727
1057.569336	489.484253
1056.449219	652.597473
1055.327148	600.637573
1054.206055	504.359772
1053.083984	408.132355
1051.961914	725.298706
1050.839844	374.654419
1049.717773	568.042114
1048.594727	658.686462
1047.471680	555.692566
1046.348633	429.465454
1045.224609	636.788635
1044.101563	377.806396
1042.976563	515.203979
1041.852539	375.301605
1040.728516	379.968872
1039.603516	32.966221
1038.478516	296.292725
1037.352539	312.771423
1036.227539	229.237228
1035.101563	129.509308
1033.974609	795.301575
1032.848633	625.858582
1031.721680	819.324219
1030.594727	601.279114
1029.467773	448.499481
1028.340820	279.612946
1027.212891	-130.736420
1026.084961	-289.948792
1024.956055	-26.372145
1023.828125	-129.618820
1022.699219	-255.945938
1021.570313	-226.629120
1020.440430	-248.277695
1019.311523	57.260777
1018.181641	-251.770096
1017.050781	100.191216
1015.920898	-115.754349
1014.790039	-660.550049
1013.659180	85.472977
1012.528320	-268.936676
1011.396484	-171.504745
1010.265625	273.302032
1009.132813	-18.041964
1008.000977	604.962524
1006.868164	922.412781
1005.736328	1161.231689
1004.602539	1714.551270
1003.469727	2552.138672
1002.335938	2402.506104
1001.202148	2271.582764
1000.068359	1244.472046
998.933594	1031.024048
997.799805	189.733475
996.665039	410.984985
995.529297	473.023346
994.394531	269.830719
993.258789	41.511364
992.123047	579.242798
990.986328	-70.710426
989.849609	29.090532
988.712891	76.006943
987.576172	323.560150
986.439453	184.130905
985.301758	125.554619
984.164063	138.573868
983.025391	331.336853
981.887695	114.505432
980.749023	-49.117779
979.610352	56.697231
978.470703	66.044487
977.332031	174.467087
976.192383	-87.110031
975.051758	249.225159
973.912109	-204.879990
972.771484	-13.011331
971.630859	-27.749022
970.490234	-12.427859
969.348633	-42.827778
968.207031	-274.990570
967.065430	183.862122
965.923828	110.465576
964.781250	266.669312
963.638672	129.493057
962.496094	471.730560
961.352539	518.348938
960.208984	352.050781
959.065430	204.367950
957.921875	18.035351
956.777344	273.942474
955.632813	523.072205
954.488281	113.135818
953.343750	-1.206185
952.198242	-74.106796
951.052734	-82.716934
949.907227	203.873672
948.760742	248.215576
947.614258	320.184448
946.467773	-117.223717
945.321289	165.405045
944.173828	231.137390
943.026367	96.121422
941.878906	80.095085
940.730469	516.195740
939.582031	395.547333
938.433594	261.489136
937.285156	405.958069
936.135742	662.302917
934.987305	487.890717
933.836914	268.195313
932.687500	137.678726
931.537109	219.297668
930.386719	219.099777
929.236328	116.654312
928.084961	317.228882
926.934570	-66.980545
925.783203	-68.539185
924.630859	228.110825
923.478516	176.867142
922.327148	307.747803
921.173828	425.138245
920.021484	167.685104
918.868164	46.883533
917.714844	-12.327036
916.561523	280.703979
915.407227	526.116516
914.252930	274.478119
913.098633	191.095535
911.944336	-14.576295
910.789063	34.099068
909.633789	-155.186691
908.478516	-142.400604
907.322266	58.703377
906.166016	60.468639
905.009766	-334.083801
903.853516	-105.350891
902.696289	-603.496399
901.539063	-100.501991
900.381836	-242.690659
899.223633	-285.065704
898.065430	-30.867237
896.907227	388.495636
895.749023	36.672386
894.589844	-11.859480
893.430664	-170.973724
892.271484	49.791454
891.112305	374.526733
889.952148	62.287991
888.791992	136.497635
887.630859	36.973404
886.470703	325.859192
885.309570	-23.874203
884.148438	177.167572
882.986328	123.372856
881.825195	-6.947601
880.663086	135.708954
879.500000	470.003296
878.337891	750.171265
877.174805	395.005096
876.011719	402.741882
874.847656	345.278076
873.684570	276.680695
872.520508	356.769897
871.355469	517.920898
870.191406	226.891632
869.026367	37.303276
867.861328	432.524933
866.695313	294.843964
865.530273	462.966736
864.364258	33.370441
863.197266	356.625397
862.031250	605.664124
860.864258	219.190567
859.697266	324.588867
858.530273	521.999390
857.362305	788.928528
856.194336	797.791321
855.026367	734.915771
853.857422	1201.280884
852.688477	658.680481
851.519531	914.219849
850.350586	894.058899
849.180664	779.844543
848.010742	871.737915
846.840820	659.082397
845.670898	632.330872
844.500000	554.118652
843.329102	402.106781
842.157227	386.614166
840.986328	335.326385
839.814453	407.022186
838.642578	498.784515
837.469727	554.725281
836.296875	619.544617
835.124023	63.316669
833.951172	239.810760
832.777344	81.283295
831.603516	-21.412987
830.429688	496.284363
829.255859	-23.784801
828.081055	663.088928
826.906250	218.934448
825.731445	512.900208
824.555664	320.738647
823.379883	-123.220375
822.204102	-52.394608
821.027344	87.374519
819.851563	-124.858170
818.674805	-239.115646
817.497070	-282.178955
816.320313	81.909714
815.142578	-25.923708
813.963867	-176.057739
812.786133	-315.115936
811.607422	-325.262482
810.428711	-288.841858
809.250000	-112.560181
808.070313	-105.313797
806.890625	-164.825562
805.710938	188.589264
804.531250	71.068634
803.350586	128.817657
802.169922	-195.256866
800.988281	-122.203804
799.807617	-189.057663
798.625977	-229.401978
797.444336	-176.758804
796.261719	-113.200508
795.079102	-127.369850
793.896484	55.485275
792.713867	47.628784
791.530273	347.414001
790.346680	232.937424
789.163086	310.908569
787.979492	510.388702
786.794922	459.645172
785.610352	174.330093
784.425781	196.340988
783.240234	348.609222
782.054688	564.740845
780.869141	506.621979
779.682617	605.211365
778.496094	409.861908
777.309570	251.979691
776.123047	480.314697
774.935547	825.349121
773.748047	208.057922
772.560547	120.316589
771.373047	499.992828
770.184570	54.713348
768.996094	118.684753
767.806641	120.764244
766.618164	636.048950
765.428711	485.697815
764.239258	385.914612
763.048828	226.576157
761.858398	720.921936
760.667969	631.699951
759.477539	568.771545
758.286133	534.322266
757.094727	532.729431
755.903320	669.511169
754.710938	412.626526
753.518555	522.719299
752.326172	377.768890
751.133789	412.876099
749.940430	92.074394
748.747070	634.137512
747.553711	302.217346
746.359375	641.843689
745.166016	415.155670
743.970703	506.508575
742.776367	292.898956
741.581055	465.148407
740.385742	448.719788
739.190430	478.223206
737.994141	106.692680
736.797852	2.478565
735.601563	-57.968868
734.405273	520.812500
733.208008	-8.275673
732.010742	-1.050325
730.813477	185.509689
729.615234	546.907776
728.416992	282.686981
727.218750	27.290655
726.020508	735.877136
724.821289	161.391525
723.622070	279.697815
722.422852	437.243683
721.222656	341.404266
720.022461	162.645386
718.822266	475.063477
717.621094	405.475342
716.420898	671.904114
715.218750	635.056580
714.017578	674.575562
712.815430	173.459457
711.614258	272.000977
710.411133	608.059875
709.208984	105.282669
708.005859	58.015865
706.802734	335.292145
705.599609	-60.174332
704.395508	47.402920
703.191406	296.458771
701.987305	214.828415
700.782227	207.294678
699.577148	-202.395355
698.372070	370.855103
697.166992	-181.876678
695.960938	82.809494
694.754883	-206.449295
693.548828	153.978638
692.341797	-171.768097
691.135742	-197.614960
689.927734	-238.471558
688.720703	-359.419647
687.512695	96.928772
686.304688	50.076187
685.096680	142.215775
683.888672	-58.146999
682.679688	-117.330627
681.470703	-143.771606
680.260742	-163.483887
679.050781	-44.354027
677.840820	146.403458
676.630859	97.011253
675.419922	-170.724731
674.209961	204.555237
672.998047	84.507713
671.787109	332.438568
670.575195	111.275887
669.363281	206.089706
668.151367	-66.314056
666.938477	13.872972
665.725586	-149.839737
664.512695	-38.929001
663.299805	380.959839
662.085938	274.157288
660.872070	-339.549011
659.658203	-329.118652
658.443359	145.375183
657.228516	-78.919075
656.013672	-80.775581
654.797852	161.207474
653.583008	-23.450401
652.366211	-153.928589
651.150391	-14.855365
649.934570	-157.792953
648.717773	41.911030
647.500000	401.012177
646.283203	79.983711
645.065430	600.625671
643.847656	482.231262
642.629883	570.500793
641.411133	166.420975
640.192383	125.945389
638.973633	171.548187
637.753906	414.884521
636.534180	488.435242
635.314453	284.889404
634.094727	132.973755
632.874023	66.978638
631.653320	-5.484056
630.432617	-159.539627
629.211914	100.427269
627.990234	342.973938
626.768555	77.010803
625.545898	417.689117
624.324219	432.160522
623.101563	709.925842
621.877930	509.479797
620.655273	317.325348
619.431641	381.823029
618.208008	366.621552
616.983398	183.969620
615.759766	50.060028
614.535156	-43.738758
613.310547	-129.601791
612.084961	143.126526
610.859375	385.021179
609.633789	273.266602
608.408203	-68.009987
607.181641	130.451218
605.955078	-174.208450
604.728516	-136.014404
