# Supplementary material for: Raman spectroscopy accurately differentiates mucosal healing from non-healing and biochemical changes following biological therapy in inflammatory bowel disease
Source: PLoS One. 2021 Jun 2;16(6):e0252210. doi: 10.1371/journal.pone.0252210 (PMC8172032; doi:10.1371/journal.pone.0252210)
Supplement: S8 Dataset — (ZIP) [file pone.0252210.s010.zip › Pre biologic CD/OC030-1 pre treatment_base sub CR removed_99__X_-10369.1__Y_36055.2__Z_-68.8__Time_1119.txt]

1714.640625	264.109741
1713.664063	-32.231628
1712.687500	372.798767
1711.709961	-6.650611
1710.733398	90.125877
1709.755859	-184.335419
1708.778320	11.703570
1707.799805	-21.403078
1706.821289	217.435059
1705.843750	-11.007962
1704.864258	-131.015518
1703.885742	2.063686
1702.907227	-48.221451
1701.927734	-11.599800
1700.948242	-120.793541
1699.968750	108.317520
1698.988281	-33.077644
1698.007813	-138.384140
1697.028320	-20.518156
1696.046875	149.195267
1695.066406	20.940321
1694.084961	251.768585
1693.104492	37.854156
1692.123047	449.811096
1691.140625	635.859558
1690.159180	630.917297
1689.176758	651.081116
1688.194336	635.025757
1687.211914	700.082153
1686.228516	632.874329
1685.246094	1001.248108
1684.262695	837.562317
1683.279297	595.082031
1682.295898	1008.946594
1681.311523	1136.027588
1680.327148	1170.881592
1679.342773	1100.248779
1678.358398	1129.083984
1677.374023	1605.817627
1676.388672	1306.586060
1675.403320	1399.327759
1674.417969	1418.503540
1673.432617	1499.709229
1672.446289	1592.368896
1671.459961	1824.018066
1670.473633	2021.891235
1669.487305	2111.636963
1668.500977	2000.386108
1667.513672	2277.529541
1666.526367	2239.535889
1665.539063	2276.637939
1664.550781	2468.330566
1663.563477	2246.983398
1662.575195	2485.170898
1661.586914	2453.584229
1660.598633	2507.536621
1659.609375	2257.419678
1658.620117	2482.305420
1657.631836	2413.781982
1656.641602	2340.616943
1655.652344	2437.579590
1654.662109	2413.356689
1653.672852	1979.602417
1652.681641	1991.086548
1651.691406	1902.652954
1650.701172	1650.871216
1649.709961	1608.618042
1648.718750	1395.110718
1647.727539	1248.300293
1646.735352	1250.026001
1645.744141	1154.525391
1644.751953	1128.218140
1643.759766	701.056946
1642.766602	546.444946
1641.774414	645.731262
1640.781250	423.488312
1639.788086	315.209229
1638.794922	310.255920
1637.801758	384.815704
1636.807617	293.635712
1635.813477	78.991936
1634.819336	154.679382
1633.825195	48.898468
1632.830078	159.491959
1631.834961	64.956436
1630.839844	-34.485851
1629.844727	-154.637924
1628.849609	-124.434532
1627.853516	298.076599
1626.857422	-89.543533
1625.861328	-229.513474
1624.865234	14.721782
1623.868164	159.189194
1622.871094	159.264618
1621.874023	198.972198
1620.876953	162.680893
1619.879883	8.404353
1618.881836	274.534424
1617.883789	31.393822
1616.885742	266.241669
1615.887695	13.027634
1614.888672	179.857605
1613.889648	108.044350
1612.890625	49.497890
1611.891602	156.275879
1610.892578	126.798409
1609.892578	37.150047
1608.892578	366.867249
1607.892578	-29.135393
1606.892578	271.786377
1605.891602	371.008972
1604.890625	360.281891
1603.889648	273.697052
1602.888672	-87.586136
1601.887695	14.391736
1600.885742	213.123093
1599.883789	35.196777
1598.881836	-208.016296
1597.879883	16.773861
1596.876953	-22.505236
1595.874023	-323.076721
1594.871094	-88.028145
1593.868164	-210.926392
1592.864258	-122.312294
1591.861328	-284.406891
1590.857422	-54.985619
1589.853516	-57.972794
1588.848633	-222.782990
1587.844727	-113.726044
1586.839844	76.038788
1585.834961	218.699341
1584.830078	392.479980
1583.824219	258.562042
1582.819336	88.114784
1581.813477	115.600754
1580.807617	90.865158
1579.800781	258.695831
1578.794922	215.455917
1577.788086	117.439491
1576.781250	232.697876
1575.773438	204.670242
1574.766602	210.314102
1573.758789	444.637787
1572.750977	197.715195
1571.743164	239.258713
1570.735352	265.019928
1569.726563	51.556023
1568.718750	-16.525362
1567.708984	63.267685
1566.700195	-103.829994
1565.691406	318.239075
1564.681641	272.752472
1563.671875	89.559151
1562.662109	150.105103
1561.652344	15.889156
1560.641602	5.991306
1559.630859	94.404373
1558.620117	-71.458397
1557.609375	-74.202164
1556.597656	99.014427
1555.586914	243.443375
1554.575195	372.041443
1553.563477	31.695017
1552.550781	66.623947
1551.539063	331.659607
1550.526367	68.466415
1549.513672	208.730942
1548.500977	87.460365
1547.487305	77.191376
1546.473633	255.418167
1545.459961	151.577957
1544.446289	-1.562840
1543.432617	-154.884155
1542.417969	-31.993481
1541.404297	-51.440495
1540.389648	32.147671
1539.374023	-168.525238
1538.359375	-75.124367
1537.343750	110.870483
1536.328125	-49.165203
1535.312500	-98.474785
1534.296875	-235.692184
1533.280273	-66.308876
1532.263672	76.972862
1531.247070	-1.688586
1530.230469	-132.100555
1529.212891	229.293686
1528.196289	165.345490
1527.178711	129.485306
1526.160156	157.735519
1525.142578	365.899353
1524.124023	185.153214
1523.106445	189.480103
1522.087891	72.654289
1521.068359	194.774796
1520.049805	144.348740
1519.030273	91.116074
1518.010742	281.802887
1516.991211	40.510193
1515.971680	53.390850
1514.951172	309.998566
1513.930664	93.794121
1512.910156	211.176651
1511.889648	102.409676
1510.868164	108.912544
1509.846680	84.393280
1508.826172	16.063768
1507.803711	-62.755329
1506.782227	104.380264
1505.759766	40.502563
1504.737305	109.694038
1503.714844	-159.582031
1502.692383	-98.502953
1501.668945	-275.871307
1500.646484	25.471201
1499.623047	-277.716919
1498.599609	-115.155350
1497.575195	-121.779053
1496.550781	47.925251
1495.527344	-102.359413
1494.502930	-140.275620
1493.477539	69.616493
1492.453125	15.951376
1491.427734	120.552330
1490.402344	201.923294
1489.376953	221.764648
1488.350586	499.355103
1487.325195	388.535187
1486.298828	438.402100
1485.272461	337.482391
1484.245117	953.489807
1483.218750	546.010498
1482.191406	574.703125
1481.164063	715.432739
1480.136719	766.704834
1479.108398	754.054993
1478.080078	1016.507080
1477.052734	1184.444946
1476.023438	1163.610352
1474.995117	1374.438599
1473.965820	1424.594238
1472.937500	1288.770142
1471.908203	1700.098877
1470.877930	1719.207031
1469.848633	1850.153198
1468.818359	2036.866577
1467.788086	2581.970215
1466.757813	2285.124023
1465.727539	2862.771240
1464.696289	2865.659424
1463.665039	2985.332031
1462.633789	2888.921387
1461.602539	3214.082275
1460.570313	3153.012451
1459.539063	3241.694824
1458.506836	3530.761475
1457.473633	3568.369141
1456.441406	3575.462891
1455.408203	3549.486084
1454.375000	3832.861572
1453.341797	3672.329834
1452.308594	3876.851563
1451.274414	3832.832031
1450.241211	3692.513916
1449.207031	4142.468750
1448.171875	4050.135986
1447.137695	3750.177002
1446.102539	3741.443848
1445.067383	4061.745117
1444.032227	3822.600098
1442.997070	3505.098877
1441.960938	3701.204346
1440.924805	3214.361816
1439.888672	3241.008789
1438.852539	3032.533691
1437.816406	3087.001221
1436.779297	2762.385986
1435.742188	2488.441650
1434.705078	2378.802979
1433.666992	2137.884277
1432.629883	1904.682739
1431.591797	1568.085815
1430.553711	1552.163208
1429.514648	1347.018799
1428.476563	1313.549805
1427.437500	959.809998
1426.398438	820.587646
1425.359375	633.569946
1424.320313	834.822998
1423.280273	458.964661
1422.240234	796.296570
1421.200195	660.003845
1420.159180	773.118530
1419.119141	823.327576
1418.078125	501.015564
1417.037109	390.311859
1415.996094	355.213959
1414.954102	222.080276
1413.912109	224.899155
1412.870117	494.338013
1411.828125	-30.662340
1410.786133	387.188416
1409.743164	229.481354
1408.700195	-91.360176
1407.657227	198.407211
1406.614258	362.591278
1405.570313	220.482651
1404.527344	53.464497
1403.483398	112.480179
1402.438477	41.093548
1401.394531	55.171379
1400.349609	222.335342
1399.304688	166.384415
1398.259766	-19.772367
1397.214844	14.846240
1396.168945	325.213226
1395.123047	9.246008
1394.077148	202.033142
1393.031250	-25.838837
1391.984375	-18.134813
1390.937500	9.739623
1389.890625	100.320107
1388.843750	-166.791367
1387.796875	126.725899
1386.749023	-127.474495
1385.701172	-23.830368
1384.653320	34.931957
1383.604492	-181.123413
1382.556641	-9.569315
1381.507813	-32.810863
1380.458984	39.047058
1379.410156	88.574753
1378.360352	138.237305
1377.310547	300.386230
1376.260742	-121.343895
1375.210938	308.134644
1374.161133	-23.244864
1373.110352	-40.059635
1372.059570	117.866852
1371.008789	29.108404
1369.957031	97.586205
1368.906250	-50.553181
1367.854492	-78.865250
1366.802734	89.807770
1365.750000	-331.616272
1364.698242	19.187115
1363.645508	193.286819
1362.592773	337.648224
1361.540039	176.104401
1360.486328	-15.035466
1359.433594	15.478647
1358.379883	-28.425293
1357.326172	111.861397
1356.271484	379.039063
1355.216797	323.268646
1354.163086	541.026611
1353.107422	736.522827
1352.052734	750.870911
1350.998047	817.564270
1349.942383	661.020874
1348.886719	847.239990
1347.830078	1192.374390
1346.774414	1053.856079
1345.717773	1012.324280
1344.661133	1283.452881
1343.604492	1482.785034
1342.546875	1771.460571
1341.490234	1681.106445
1340.432617	1828.830322
1339.375000	1674.521851
1338.316406	1743.358398
1337.258789	1579.662476
1336.200195	1639.017822
1335.141602	1651.543457
1334.082031	1637.050049
1333.023438	1677.208008
1331.963867	1616.155273
1330.904297	1387.202881
1329.844727	1378.580933
1328.784180	1449.255249
1327.723633	1497.872437
1326.663086	1462.683594
1325.602539	1306.693726
1324.541992	1351.003784
1323.480469	1647.324463
1322.418945	1538.916260
1321.357422	1618.317139
1320.295898	1539.985107
1319.233398	1740.627686
1318.170898	1393.895020
1317.108398	1673.793701
1316.045898	1778.750122
1314.982422	1472.273315
1313.918945	1720.541504
1312.855469	1636.326904
1311.791992	1599.145630
1310.728516	1375.031494
1309.664063	1564.806396
1308.599609	1629.163330
1307.535156	1765.051758
1306.469727	1706.704346
1305.404297	1631.354248
1304.338867	1610.328003
1303.273438	1687.848389
1302.208008	1972.003418
1301.141602	1678.676758
1300.075195	1680.508789
1299.008789	1488.452515
1297.942383	1728.920288
1296.875000	1814.758911
1295.807617	1917.922485
1294.740234	1341.340454
1293.672852	1351.659180
1292.604492	1462.726318
1291.537109	1210.898926
1290.468750	1430.179077
1289.399414	1708.367676
1288.331055	1111.521973
1287.261719	1117.953491
1286.192383	1210.294189
1285.123047	1288.051147
1284.052734	1221.432495
1282.983398	1358.218384
1281.913086	1059.350464
1280.841797	1083.820801
1279.771484	1306.623657
1278.700195	1358.220703
1277.628906	1417.271973
1276.557617	1405.518799
1275.486328	1635.933228
1274.414063	1563.292480
1273.341797	1402.839478
1272.269531	1846.040405
1271.197266	1451.351440
1270.124023	1464.782593
1269.050781	1851.880981
1267.977539	1816.628174
1266.904297	1986.504028
1265.830078	1778.223511
1264.756836	1636.001953
1263.681641	1567.114502
1262.607422	1644.657104
1261.533203	1790.520996
1260.458008	2141.146484
1259.382813	1865.470337
1258.307617	1984.667358
1257.231445	1721.502319
1256.155273	1777.536621
1255.079102	1512.261475
1254.002930	1848.388794
1252.926758	1758.577393
1251.849609	1822.157104
1250.772461	1846.858643
1249.695313	1767.040527
1248.617188	1687.325073
1247.540039	1758.409424
1246.461914	1841.674561
1245.382813	1728.148804
1244.304688	1714.317749
1243.225586	1851.121460
1242.146484	1655.253174
1241.067383	1711.983398
1239.988281	1535.727051
1238.908203	1638.638184
1237.828125	1855.558594
1236.748047	1825.012451
1235.667969	1627.188110
1234.586914	1402.806396
1233.505859	1447.593384
1232.424805	1705.628296
1231.343750	1340.908081
1230.261719	1247.653320
1229.179688	1166.557251
1228.097656	1526.153931
1227.015625	1052.895264
1225.932617	1189.713257
1224.850586	1232.098511
1223.767578	1119.644287
1222.683594	1024.161743
1221.600586	735.268921
1220.516602	828.441589
1219.432617	834.546814
1218.347656	879.291748
1217.263672	723.475952
1216.178711	618.426819
1215.093750	581.003723
1214.008789	647.373718
1212.922852	766.782898
1211.836914	883.684570
1210.750977	1072.868896
1209.665039	994.188538
1208.579102	997.486511
1207.492188	754.815491
1206.405273	970.181702
1205.318359	961.273926
1204.230469	723.426025
1203.142578	697.599487
1202.054688	409.215607
1200.966797	563.920227
1199.877930	203.345917
1198.790039	490.253113
1197.701172	83.993454
1196.611328	146.931473
1195.522461	411.785126
1194.432617	-162.738785
1193.342773	200.464645
1192.252930	294.232941
1191.162109	-42.248890
1190.072266	-80.779602
1188.981445	0.706377
1187.889648	14.825765
1186.798828	-103.203941
1185.707031	-113.268738
1184.615234	-63.438568
1183.523438	137.409531
1182.430664	9.452308
1181.337891	320.292053
1180.245117	45.881973
1179.152344	219.720139
1178.059570	287.921936
1176.965820	420.667664
1175.872070	574.792786
1174.778320	393.449921
1173.683594	432.342590
1172.588867	547.695374
1171.494141	411.578918
1170.399414	308.896027
1169.303711	366.404663
1168.208984	280.260040
1167.113281	308.794128
1166.016602	-66.820969
1164.920898	128.811035
1163.824219	264.480499
1162.727539	58.333282
1161.630859	477.899475
1160.533203	288.233398
1159.435547	289.497040
1158.337891	600.898376
1157.240234	511.125854
1156.141602	635.961975
1155.043945	510.155334
1153.944336	486.795227
1152.845703	439.456696
1151.747070	136.953629
1150.647461	535.040771
1149.547852	356.239166
1148.447266	103.524078
1147.347656	107.966553
1146.247070	2.732606
1145.146484	-143.070084
1144.044922	191.750259
1142.944336	-70.919617
1141.842773	-71.969246
1140.741211	176.534027
1139.638672	-19.851158
1138.537109	7.149924
1137.434570	-30.187075
1136.332031	58.266537
1135.228516	220.160889
1134.125977	341.457550
1133.022461	602.628540
1131.917969	569.161987
1130.814453	715.934448
1129.709961	1180.431030
1128.605469	994.570801
1127.500977	1192.854248
1126.396484	1277.078613
1125.291016	1406.149170
1124.185547	985.146057
1123.080078	914.876465
1121.973633	1152.452393
1120.868164	927.921387
1119.761719	710.440430
1118.654297	694.131042
1117.547852	767.627563
1116.440430	788.877380
1115.333008	793.407288
1114.225586	856.921387
1113.117188	889.513733
1112.008789	881.756470
1110.900391	880.947693
1109.791992	1061.957764
1108.682617	1103.345337
1107.573242	1080.800293
1106.463867	1221.068359
1105.354492	1214.758423
1104.244141	1302.723633
1103.133789	1031.816772
1102.023438	1081.766235
1100.913086	1424.052002
1099.801758	1145.827881
1098.690430	1282.556641
1097.579102	1478.025513
1096.467773	1300.937378
1095.355469	1312.283569
1094.243164	1337.637085
1093.130859	1386.411987
1092.017578	1279.642456
1090.905273	1292.867798
1089.791992	1216.537231
1088.677734	1464.812744
1087.564453	1461.179810
1086.450195	1191.682617
1085.335938	1260.782104
1084.221680	1209.863403
1083.106445	1278.718140
1081.991211	1300.449951
1080.875977	1338.522339
1079.760742	1317.769897
1078.644531	1200.661743
1077.528320	1013.097168
1076.412109	992.164612
1075.295898	989.929321
1074.178711	1001.682678
1073.061523	928.923889
1071.944336	825.641907
1070.826172	813.751343
1069.708984	686.966858
1068.590820	864.774719
1067.471680	918.269409
1066.353516	999.795166
1065.234375	825.990295
1064.115234	970.584961
1062.996094	785.062805
1061.875977	751.660339
1060.755859	912.395203
1059.635742	633.317383
1058.515625	648.951599
1057.394531	652.846863
1056.273438	422.985870
1055.152344	471.266388
1054.031250	500.810852
1052.909180	453.234741
1051.787109	424.341217
1050.665039	444.471527
1049.541992	452.899384
1048.418945	713.322632
1047.295898	388.068848
1046.172852	762.664856
1045.048828	372.247772
1043.925781	336.377838
1042.801758	626.825928
1041.676758	381.195160
1040.552734	315.088623
1039.427734	470.285217
1038.302734	224.920258
1037.176758	631.529541
1036.050781	221.033539
1034.924805	469.285339
1033.798828	663.952576
1032.672852	430.608978
1031.545898	506.675385
1030.418945	645.523315
1029.291992	500.798767
1028.164063	88.957916
1027.036133	218.665054
1025.908203	116.111206
1024.780273	-155.844666
1023.651367	-158.314575
1022.522461	-84.116867
1021.393555	-167.669952
1020.264648	-213.987900
1019.134766	-139.600449
1018.004883	-0.234446
1016.875000	-6.898181
1015.744141	130.230423
1014.613281	51.885162
1013.482422	80.247185
1012.351563	354.212433
1011.219727	415.111176
1010.088867	265.429840
1008.956055	682.976807
1007.824219	468.731689
1006.691406	846.947632
1005.558594	1814.910156
1004.425781	2949.040771
1003.292969	3687.445801
1002.159180	3591.249268
1001.025391	2406.859619
999.891602	1481.910278
998.756836	746.924377
997.622070	465.024170
996.487305	421.193237
995.352539	56.713829
994.216797	451.734039
993.081055	357.647186
991.945313	376.784302
990.808594	354.565247
989.672852	-8.665246
988.536133	225.394653
987.398438	136.912201
986.261719	-64.231766
985.124023	-96.969032
983.986328	144.514084
982.847656	252.538666
981.709961	-53.584293
980.571289	-0.408490
979.432617	64.439461
978.292969	104.150269
977.153320	284.307831
976.013672	158.826538
974.874023	277.237915
973.734375	251.036316
972.593750	346.807648
971.453125	185.509628
970.311523	267.896393
969.170898	111.711945
968.029297	389.599304
966.886719	433.521851
965.745117	-33.930107
964.602539	226.110123
963.459961	160.649292
962.317383	299.474182
961.173828	468.255981
960.030273	243.072968
958.886719	247.311310
957.743164	370.878601
956.598633	551.868469
955.454102	151.541656
954.309570	284.909149
953.165039	274.300079
952.019531	293.673889
950.874023	251.530518
949.727539	-71.596146
948.582031	325.767822
947.435547	67.259811
946.289063	165.568054
945.141602	124.730949
943.995117	556.917664
942.847656	-17.795485
941.699219	389.609985
940.551758	527.768616
939.403320	492.701050
938.254883	551.427490
937.105469	359.510803
935.957031	466.624390
934.807617	409.811859
933.658203	642.715332
932.507813	253.732025
931.357422	521.235962
930.207031	374.373169
929.056641	373.549377
927.906250	163.551071
926.754883	195.141434
925.603516	-80.195694
924.451172	249.928116
923.298828	186.709000
922.146484	257.911560
920.994141	-232.137161
919.841797	285.049957
918.688477	175.152954
917.535156	-109.356117
916.380859	6.210887
915.227539	-11.999116
914.073242	-188.850571
912.918945	-49.937054
911.763672	-158.150024
910.608398	-86.880486
909.453125	-235.386230
908.297852	-197.677032
907.141602	-211.884140
905.985352	7.557341
904.829102	107.041679
903.672852	-162.507645
902.515625	-209.774200
901.358398	-175.293747
900.201172	110.632347
899.042969	134.145050
897.884766	-115.895714
896.726563	-21.803263
895.568359	-54.183956
894.409180	40.269573
893.250000	58.029530
892.090820	-14.411062
890.930664	157.380432
889.771484	311.205170
888.611328	6.751930
887.450195	131.584183
886.289063	55.661011
885.128906	76.972084
883.966797	-61.705872
882.805664	397.544403
881.643555	132.920792
880.481445	69.228973
879.319336	303.240509
878.156250	262.402557
876.993164	253.277969
875.830078	284.847107
874.666016	276.029938
873.502930	357.394318
872.338867	69.758873
871.173828	180.682175
870.009766	314.164856
868.844727	139.600250
867.679688	199.086914
866.513672	110.308838
865.348633	86.847702
864.182617	321.917694
863.015625	590.688293
861.849609	419.226929
860.682617	625.171875
859.515625	658.257568
858.347656	516.373291
857.180664	702.212646
856.012695	701.863586
854.843750	739.725769
853.675781	784.349792
852.506836	837.995667
851.337891	842.365906
850.167969	871.447571
848.999023	636.224426
847.829102	524.341492
846.658203	323.000946
845.488281	341.145233
844.317383	151.192963
843.146484	263.402893
841.975586	156.361771
840.803711	214.886795
839.631836	380.709259
838.459961	434.693298
837.287109	314.351318
836.114258	296.832672
834.941406	404.393982
833.768555	565.483337
832.594727	349.173767
831.420898	318.200531
830.247070	530.451172
829.072266	233.899109
827.898438	314.387390
826.722656	486.246185
825.547852	504.123779
824.372070	455.081024
823.196289	385.941467
822.020508	327.907410
820.844727	334.421265
819.667969	80.331154
818.491211	198.068497
817.313477	300.094574
816.136719	12.554872
814.958984	112.163742
813.781250	-88.637138
812.602539	-158.242096
811.423828	-21.172054
810.245117	111.273735
809.066406	334.641815
807.886719	-230.852936
806.707031	167.712570
805.527344	28.601877
804.346680	-177.167511
803.166992	83.091820
801.985352	118.998734
800.804688	-209.086823
799.623047	-44.790207
798.441406	-208.892044
797.259766	121.276070
796.078125	-20.945435
794.895508	-189.840179
793.712891	117.450783
792.529297	362.423065
791.346680	53.548973
790.163086	517.221252
788.978516	400.661255
787.794922	383.532074
786.610352	266.688721
785.425781	589.816223
784.241211	439.435760
783.055664	837.151978
781.870117	739.443726
780.684570	533.320801
779.498047	525.911255
778.311523	611.058105
777.125000	300.746155
775.938477	418.608948
774.750977	492.082855
773.563477	477.061005
772.375977	214.786636
771.187500	492.735168
769.999023	347.023346
768.810547	496.543274
767.622070	273.347504
766.432617	365.116364
765.243164	335.481598
764.053711	492.834076
762.863281	414.330688
761.672852	916.756470
760.482422	754.147400
759.291992	637.607727
758.100586	881.651855
756.909180	1195.744019
755.717773	1012.610046
754.525391	708.473328
753.333008	617.435852
752.140625	640.481812
750.948242	601.816528
749.754883	850.645691
748.561523	1020.127258
747.368164	732.795105
746.173828	704.351196
744.979492	592.364563
743.785156	649.135315
742.590820	585.092468
741.395508	724.793457
740.200195	726.168213
739.003906	324.176575
737.808594	366.931732
736.612305	330.658447
735.416016	388.403076
734.218750	601.404907
733.021484	660.945313
731.824219	394.271210
730.626953	519.176758
729.428711	654.829163
728.230469	871.192566
727.032227	833.737244
725.833984	564.503906
724.634766	741.048828
723.435547	576.604675
722.235352	650.204224
721.036133	568.639954
719.835938	537.233337
718.635742	669.452393
717.434570	589.877075
716.233398	529.901489
715.032227	818.854858
713.831055	514.519348
712.628906	550.356201
711.426758	488.058929
710.224609	484.589935
709.021484	430.988647
707.818359	416.597443
706.615234	214.941437
705.412109	224.535950
704.208008	184.073029
703.003906	424.330933
701.799805	349.059570
700.594727	310.826141
699.389648	159.575043
698.184570	436.688995
696.979492	126.915977
695.773438	-6.655104
694.567383	-85.788986
693.361328	217.430237
692.154297	45.068077
690.947266	113.834167
689.740234	-336.041321
688.533203	-37.017719
687.325195	-113.312668
686.117188	-195.959381
684.909180	-0.899955
683.700195	129.167465
682.491211	25.246094
681.282227	-119.647636
680.072266	-36.860458
678.863281	56.873211
677.653320	146.401947
676.442383	140.812073
675.232422	5.545402
674.021484	-114.328735
672.810547	-76.040398
671.598633	-119.759377
670.386719	107.021591
669.174805	139.339706
667.962891	156.722046
666.750000	310.433502
665.537109	233.139359
664.324219	76.185654
663.110352	208.863861
661.897461	65.375641
660.683594	6.348037
659.468750	115.875603
658.254883	-35.459862
657.040039	-74.350395
655.824219	-7.343893
654.609375	18.882618
653.393555	125.058014
652.177734	-31.485020
650.960938	-153.276016
649.745117	104.241951
648.528320	-116.178665
647.311523	-101.662209
646.093750	369.311707
644.875977	414.190796
643.658203	431.246613
642.440430	596.847290
641.221680	259.357391
640.002930	-39.154999
638.784180	-90.250809
637.564453	148.866898
636.344727	-183.487686
635.125000	-47.408394
633.905273	-68.097809
632.684570	48.650055
631.463867	43.007095
630.243164	359.217712
629.021484	186.112305
627.799805	28.030149
626.578125	67.199234
625.356445	114.797104
624.133789	327.258545
622.911133	438.715210
621.688477	447.058014
620.464844	251.661011
619.241211	242.349823
618.017578	254.107224
616.793945	19.324137
615.569336	-46.724590
614.344727	222.665970
613.120117	-246.531952
611.894531	197.026489
610.668945	83.874336
609.443359	25.654358
608.216797	13.723761
606.991211	133.445908
605.764648	-132.249725
604.537109	68.907547
