# Supplementary material for: Raman spectroscopy accurately differentiates mucosal healing from non-healing and biochemical changes following biological therapy in inflammatory bowel disease
Source: PLoS One. 2021 Jun 2;16(6):e0252210. doi: 10.1371/journal.pone.0252210 (PMC8172032; doi:10.1371/journal.pone.0252210)
Supplement: S8 Dataset — (ZIP) [file pone.0252210.s010.zip › Pre biologic CD/OC004-1 pre-treatment_BL sub CR removed_55__X_-20746.8__Y_2019.08__Z_-580.083__Time_623.txt]

1714.767578	150.269760
1713.791016	141.970459
1712.814453	23.217728
1711.837891	15.908481
1710.860352	-11.482251
1709.882813	-93.754654
1708.905273	34.400448
1707.926758	43.226997
1706.949219	7.882396
1705.970703	0.577245
1704.992188	-139.321945
1704.013672	-280.589142
1703.034180	-62.014240
1702.054688	23.884554
1701.075195	-62.945999
1700.095703	-52.309757
1699.116211	15.599134
1698.135742	-185.432434
1697.155273	-35.190701
1696.174805	105.363525
1695.194336	51.895779
1694.212891	-75.335770
1693.231445	-30.620537
1692.250000	100.482285
1691.268555	91.039795
1690.287109	21.176031
1689.304688	64.281464
1688.322266	100.272072
1687.339844	254.459259
1686.356445	513.388306
1685.374023	314.651917
1684.390625	319.327179
1683.407227	308.829895
1682.423828	448.288239
1681.439453	484.589813
1680.455078	558.910339
1679.470703	460.934418
1678.486328	568.635010
1677.501953	807.364075
1676.516602	708.856995
1675.531250	781.270325
1674.545898	931.418701
1673.560547	1055.568237
1672.574219	1052.718506
1671.588867	1077.074707
1670.602539	1104.665405
1669.615234	1223.113037
1668.628906	1517.338379
1667.641602	1296.994507
1666.654297	1422.312378
1665.666992	1418.090942
1664.679688	1515.197021
1663.691406	1591.535522
1662.703125	1771.747070
1661.714844	1528.193237
1660.726563	1661.576294
1659.738281	1983.491699
1658.749023	1783.792725
1657.759766	1807.099243
1656.770508	2034.714111
1655.781250	2019.063354
1654.791016	1699.409912
1653.800781	1856.616943
1652.810547	1514.079712
1651.820313	1563.533447
1650.829102	1502.235840
1649.838867	1179.552002
1648.847656	1100.522583
1647.856445	1064.126465
1646.864258	782.319336
1645.873047	865.481262
1644.880859	674.214539
1643.888672	641.733765
1642.895508	598.968018
1641.903320	464.100494
1640.910156	47.187424
1639.916992	134.581680
1638.923828	172.048157
1637.930664	433.858704
1636.936523	86.744400
1635.942383	19.380087
1634.948242	112.985336
1633.954102	43.379486
1632.958984	55.630814
1631.964844	125.979462
1630.969727	-32.615433
1629.973633	-222.582565
1628.978516	-67.562180
1627.982422	-46.671017
1626.987305	-44.079849
1625.991211	-193.918320
1624.994141	-1.749316
1623.998047	-232.818115
1623.000977	22.551353
1622.003906	33.513210
1621.006836	57.685421
1620.008789	137.079865
1619.011719	-90.742287
1618.013672	127.925728
1617.015625	196.932587
1616.016602	197.723511
1615.018555	138.207321
1614.019531	202.041885
1613.020508	231.782211
1612.021484	117.320747
1611.022461	-20.667639
1610.022461	158.543350
1609.022461	49.446575
1608.022461	21.607815
1607.022461	48.779507
1606.021484	144.012604
1605.020508	21.891180
1604.019531	83.023476
1603.018555	13.258041
1602.017578	134.485550
1601.015625	166.688004
1600.013672	-15.611407
1599.011719	-72.373268
1598.009766	-48.124477
1597.006836	-99.731445
1596.003906	-93.889168
1595.000977	-260.529510
1593.998047	27.289770
1592.995117	-66.325882
1591.991211	-73.823769
1590.987305	-185.801437
1589.983398	-425.679535
1588.979492	-96.782890
1587.974609	-159.380081
1586.969727	85.683029
1585.964844	-68.370285
1584.959961	-76.479759
1583.955078	-42.990269
1582.949219	144.108871
1581.943359	34.044968
1580.937500	293.750702
1579.931641	199.099335
1578.924805	-46.623180
1577.917969	173.537796
1576.911133	81.214516
1575.904297	-34.608124
1574.897461	18.562649
1573.889648	94.983337
1572.881836	62.040230
1571.874023	-72.399643
1570.866211	-245.900787
1569.857422	35.231560
1568.848633	-24.200455
1567.839844	-42.193737
1566.831055	-34.358395
1565.822266	-37.056412
1564.812500	113.229912
1563.802734	102.417053
1562.792969	18.815121
1561.783203	-13.027420
1560.772461	154.667572
1559.761719	83.606514
1558.750977	7.235520
1557.740234	36.994953
1556.729492	22.535187
1555.717773	7.917162
1554.706055	21.633522
1553.694336	281.171753
1552.682617	-62.754974
1551.669922	170.476395
1550.657227	175.726593
1549.644531	-10.637749
1548.631836	172.792099
1547.619141	12.038197
1546.605469	324.319824
1545.591797	108.979271
1544.578125	154.583679
1543.564453	19.134842
1542.549805	110.895615
1541.535156	19.078260
1540.520508	-10.896300
1539.505859	-69.424484
1538.490234	3.530557
1537.475586	-127.565536
1536.459961	-75.605072
1535.444336	195.410690
1534.427734	27.735939
1533.412109	30.139559
1532.395508	145.785828
1531.378906	286.986786
1530.362305	203.796707
1529.344727	9.697790
1528.328125	183.821075
1527.310547	167.149826
1526.292969	243.000092
1525.274414	153.919037
1524.256836	77.587975
1523.238281	60.291870
1522.219727	94.286018
1521.200195	45.801781
1520.181641	226.014984
1519.162109	4.979124
1518.142578	128.257874
1517.123047	163.966644
1516.103516	307.396637
1515.083008	37.097946
1514.062500	-32.951916
1513.041992	27.805973
1512.021484	132.020416
1511.000977	-79.595299
1509.979492	-93.729889
1508.958008	-2.838527
1507.936523	-99.341599
1506.914063	-106.220108
1505.892578	-51.705826
1504.870117	25.696644
1503.847656	-102.057846
1502.825195	-37.764523
1501.801758	-163.178299
1500.778320	5.802655
1499.754883	-30.232035
1498.731445	-7.513984
1497.708008	-107.767952
1496.683594	-23.911415
1495.659180	82.803711
1494.634766	43.577560
1493.610352	-179.848694
1492.585938	-137.445786
1491.560547	93.930908
1490.535156	54.239140
1489.509766	68.097130
1488.483398	183.984222
1487.458008	200.136230
1486.431641	300.405273
1485.405273	380.105164
1484.377930	444.338013
1483.351563	311.997742
1482.324219	493.349792
1481.296875	682.176331
1480.269531	758.635681
1479.241211	439.824768
1478.213867	755.687317
1477.185547	742.602295
1476.157227	726.886414
1475.127930	1034.547363
1474.099609	1000.777832
1473.070313	1252.071167
1472.041016	1271.545532
1471.011719	1535.239258
1469.981445	1432.349243
1468.952148	1639.783569
1467.921875	1727.511719
1466.891602	1998.205933
1465.860352	2133.968994
1464.830078	2249.292480
1463.798828	2293.339844
1462.767578	2375.416504
1461.735352	2376.105225
1460.704102	2290.415039
1459.671875	2562.674805
1458.639648	2349.944824
1457.607422	2576.296875
1456.575195	2609.674805
1455.541992	2729.228027
1454.508789	2615.361572
1453.475586	2962.990234
1452.442383	2884.539063
1451.408203	3059.526367
1450.375000	3008.896484
1449.340820	3039.315430
1448.305664	3158.329590
1447.271484	3249.430176
1446.236328	2948.017334
1445.202148	2958.080078
1444.166016	2747.914307
1443.130859	2904.720215
1442.095703	2813.539551
1441.059570	2775.482666
1440.023438	2755.135498
1438.986328	2934.492188
1437.950195	2638.612549
1436.913086	2585.431641
1435.875977	2267.000977
1434.838867	1968.916992
1433.801758	1749.254150
1432.763672	1527.152710
1431.725586	1550.011230
1430.687500	1105.984375
1429.649414	869.064514
1428.611328	1013.184753
1427.572266	897.470764
1426.533203	776.784851
1425.494141	663.739380
1424.454102	545.712341
1423.415039	447.941010
1422.375000	440.926880
1421.334961	459.137329
1420.293945	437.067474
1419.253906	256.439606
1418.212891	591.952759
1417.171875	217.648270
1416.130859	530.466736
1415.088867	252.006912
1414.046875	112.045326
1413.004883	321.718781
1411.962891	131.625916
1410.920898	64.830261
1409.877930	-49.641464
1408.834961	89.748581
1407.791992	-74.796509
1406.749023	4.391176
1405.706055	35.904324
1404.662109	-143.406891
1403.618164	16.241062
1402.574219	130.724976
1401.529297	52.052399
1400.484375	53.746811
1399.440430	120.727829
1398.394531	125.052078
1397.349609	342.521790
1396.303711	219.153625
1395.258789	118.484833
1394.212891	118.124153
1393.166016	-24.910942
1392.120117	172.734497
1391.073242	-17.636955
1390.026367	125.028351
1388.979492	-107.604065
1387.931641	-109.904778
1386.884766	-167.119492
1385.836914	-46.685070
1384.789063	-28.705713
1383.740234	-73.135696
1382.692383	15.013725
1381.643555	-39.196575
1380.594727	-193.195511
1379.544922	-164.729080
1378.496094	-108.690323
1377.446289	-159.920975
1376.396484	-101.207932
1375.346680	117.282898
1374.296875	-95.788269
1373.246094	-246.313431
1372.195313	-10.153272
1371.144531	-33.258991
1370.092773	115.733513
1369.041992	-66.645294
1367.990234	-164.130951
1366.938477	102.217880
1365.886719	97.118759
1364.833984	47.314156
1363.781250	-101.921066
1362.728516	89.990929
1361.675781	169.971680
1360.623047	133.119476
1359.569336	49.139099
1358.515625	154.303696
1357.461914	35.798336
1356.408203	126.257309
1355.353516	321.163086
1354.298828	230.396622
1353.244141	231.701431
1352.189453	195.882568
1351.133789	401.036133
1350.078125	382.817841
1349.022461	523.572693
1347.966797	451.005890
1346.911133	594.424316
1345.854492	859.429443
1344.797852	680.591125
1343.741211	878.786499
1342.683594	960.523499
1341.626953	782.169189
1340.569336	1022.713196
1339.511719	1067.602539
1338.453125	1048.207031
1337.395508	934.873901
1336.336914	1126.181641
1335.278320	916.614685
1334.218750	915.100769
1333.160156	1109.153076
1332.100586	1046.027588
1331.041016	693.754150
1329.981445	1021.604797
1328.920898	862.526306
1327.861328	864.273621
1326.800781	742.613586
1325.740234	984.225586
1324.678711	1087.562500
1323.618164	892.247375
1322.556641	968.662231
1321.495117	1119.204468
1320.432617	1092.153564
1319.371094	1314.392212
1318.308594	1257.964355
1317.246094	1357.025635
1316.182617	1254.016113
1315.120117	1188.149292
1314.056641	1169.245361
1312.993164	1337.702515
1311.929688	1119.509277
1310.865234	1325.075684
1309.801758	1119.527100
1308.737305	1330.163208
1307.671875	1213.519531
1306.607422	1333.243164
1305.541992	1339.871582
1304.476563	1415.471802
1303.411133	1459.188477
1302.345703	1301.422607
1301.279297	1342.905273
1300.212891	1296.021606
1299.146484	1458.079712
1298.080078	1288.603882
1297.012695	1384.502319
1295.945313	1252.148560
1294.877930	1011.959351
1293.810547	1044.364990
1292.743164	1003.255676
1291.674805	1033.393433
1290.606445	916.477539
1289.537109	843.838562
1288.468750	898.796448
1287.399414	875.398621
1286.330078	979.513672
1285.260742	1012.635315
1284.191406	830.309753
1283.121094	736.300598
1282.050781	794.196777
1280.980469	896.209595
1279.909180	902.827454
1278.838867	953.562927
1277.767578	740.198120
1276.696289	1033.196533
1275.624023	1042.542725
1274.552734	1193.731201
1273.480469	1120.101196
1272.408203	953.733826
1271.335938	1114.829590
1270.262695	1031.708496
1269.189453	1034.148560
1268.116211	1043.976440
1267.042969	1119.758301
1265.968750	858.847717
1264.894531	1056.732544
1263.820313	1127.765381
1262.746094	1103.726685
1261.671875	1138.261963
1260.596680	972.974731
1259.521484	1158.708984
1258.446289	898.577271
1257.370117	1106.265137
1256.293945	1133.703247
1255.218750	1129.525391
1254.141602	1086.443848
1253.065430	975.282532
1251.988281	1019.921692
1250.911133	1069.444214
1249.833984	968.196777
1248.756836	1117.464478
1247.678711	1098.965576
1246.600586	988.149841
1245.522461	1103.382568
1244.444336	931.936218
1243.365234	855.308350
1242.286133	902.573608
1241.207031	901.284851
1240.127930	1111.173462
1239.047852	889.051392
1237.967773	710.709290
1236.887695	903.563171
1235.807617	812.617798
1234.726563	964.164856
1233.645508	766.608032
1232.564453	726.660217
1231.483398	926.594910
1230.401367	898.742798
1229.319336	851.527039
1228.237305	605.787659
1227.155273	626.427856
1226.072266	683.352661
1224.990234	682.172241
1223.907227	564.864319
1222.823242	563.684875
1221.740234	475.442444
1220.656250	469.415436
1219.572266	487.541992
1218.488281	648.206909
1217.403320	277.286743
1216.318359	169.777252
1215.233398	313.427582
1214.148438	493.199799
1213.063477	474.936859
1211.977539	471.128540
1210.891602	619.285339
1209.805664	366.929993
1208.718750	495.678192
1207.631836	605.040588
1206.544922	543.168823
1205.458008	548.761414
1204.371094	506.118469
1203.283203	215.333099
1202.195313	317.190704
1201.107422	404.506042
1200.018555	157.120270
1198.929688	138.432175
1197.840820	21.044724
1196.751953	-33.798504
1195.663086	29.176395
1194.573242	-129.158371
1193.483398	13.024108
1192.393555	20.484106
1191.302734	1.443362
1190.211914	-27.262218
1189.121094	-120.872276
1188.030273	-140.065887
1186.939453	-41.678341
1185.847656	-142.631638
1184.755859	-111.623619
1183.664063	-44.714134
1182.571289	67.663979
1181.479492	24.039743
1180.386719	-72.389809
1179.292969	274.599579
1178.200195	-23.307302
1177.106445	33.443668
1176.012695	284.118256
1174.918945	266.368774
1173.824219	140.796204
1172.730469	197.128204
1171.635742	215.055054
1170.540039	347.737762
1169.445313	264.976715
1168.349609	98.453072
1167.253906	-39.390785
1166.158203	-7.529269
1165.061523	91.147072
1163.965820	-120.949097
1162.869141	283.315887
1161.771484	271.711670
1160.674805	329.271606
1159.577148	119.322350
1158.479492	300.814941
1157.381836	422.473541
1156.283203	505.804596
1155.184570	624.781067
1154.085938	488.444550
1152.987305	342.536835
1151.887695	167.989090
1150.789063	241.266144
1149.689453	-2.468647
1148.588867	63.462002
1147.489258	100.691498
1146.388672	149.706055
1145.288086	-32.298702
1144.186523	118.853165
1143.085938	53.325169
1141.984375	54.327614
1140.882813	-80.329124
1139.781250	-81.874466
1138.678711	23.449299
1137.576172	245.078888
1136.473633	217.021332
1135.371094	340.910645
1134.267578	360.140045
1133.164063	184.555969
1132.060547	410.145081
1130.957031	640.279785
1129.852539	799.021118
1128.748047	912.518738
1127.643555	874.074829
1126.538086	809.461304
1125.433594	777.976746
1124.328125	992.898682
1123.221680	792.940430
1122.116211	822.783997
1121.009766	670.136292
1119.903320	709.271851
1118.796875	625.189514
1117.690430	675.967224
1116.583008	508.916534
1115.475586	531.119019
1114.368164	581.604004
1113.259766	582.311768
1112.151367	665.677795
1111.042969	512.550781
1109.934570	453.932770
1108.825195	726.013916
1107.716797	485.326355
1106.606445	672.087585
1105.497070	738.278748
1104.387695	806.718994
1103.277344	889.200745
1102.166992	650.691833
1101.055664	926.432861
1099.945313	614.764832
1098.833984	880.806396
1097.721680	880.280579
1096.610352	938.608826
1095.498047	1112.281616
1094.385742	1076.158936
1093.273438	910.457275
1092.161133	648.229919
1091.047852	830.952637
1089.934570	747.590332
1088.821289	734.792114
1087.707031	881.893127
1086.593750	948.914612
1085.479492	982.923706
1084.364258	934.578247
1083.250000	926.164490
1082.134766	678.029663
1081.019531	493.386261
1079.903320	743.259705
1078.788086	1030.551880
1077.671875	665.052246
1076.555664	816.012512
1075.439453	762.723755
1074.322266	582.735779
1073.205078	604.495911
1072.087891	637.935852
1070.969727	486.123077
1069.852539	648.420044
1068.734375	707.505554
1067.615234	637.683350
1066.497070	591.300537
1065.377930	626.864929
1064.258789	779.445251
1063.139648	534.054321
1062.019531	576.568298
1060.900391	850.662476
1059.779297	628.758606
1058.659180	563.627991
1057.538086	510.202209
1056.417969	424.084412
1055.295898	319.295044
1054.174805	375.759674
1053.052734	313.076019
1051.930664	388.198730
1050.808594	465.629120
1049.686523	328.305054
1048.563477	286.721039
1047.440430	172.850189
1046.317383	252.640182
1045.193359	64.239845
1044.069336	225.647675
1042.945313	235.505707
1041.821289	240.725479
1040.696289	243.634644
1039.572266	251.241257
1038.447266	184.354584
1037.321289	264.196808
1036.195313	-72.590172
1035.070313	142.330627
1033.943359	312.976196
1032.817383	441.731720
1031.690430	421.642334
1030.563477	508.556671
1029.436523	349.107971
1028.308594	396.596985
1027.181641	21.301249
1026.052734	-7.693863
1024.924805	-55.181019
1023.796875	-160.620148
1022.667969	-159.181900
1021.538086	-90.385277
1020.409180	-330.100067
1019.279297	-258.828796
1018.149414	-187.512604
1017.019531	-201.930557
1015.889648	-56.329475
1014.758789	10.493450
1013.627930	186.258835
1012.497070	-36.359295
1011.365234	259.923096
1010.233398	387.155457
1009.101563	315.366180
1007.969727	509.826904
1006.836914	759.813110
1005.704102	1178.633545
1004.571289	1951.167236
1003.438477	2686.456055
1002.304688	2563.981934
1001.170898	1773.843262
1000.037109	1097.390259
998.902344	656.953918
997.767578	306.898682
996.632813	118.732170
995.498047	175.435623
994.362305	257.610565
993.226563	113.778206
992.090820	53.172619
990.955078	239.462387
989.818359	379.678070
988.681641	114.295349
987.544922	74.994461
986.407227	-24.058098
985.269531	-10.069677
984.131836	146.819489
982.994141	-119.835541
981.855469	-98.521263
980.716797	47.184208
979.578125	96.338722
978.439453	184.712982
977.299805	362.867676
976.160156	366.361755
975.020508	110.276314
973.879883	196.843201
972.739258	221.488998
971.598633	126.837601
970.458008	39.270725
969.316406	147.032303
968.175781	268.669128
967.033203	4.892217
965.891602	243.811218
964.749023	434.605072
963.606445	192.076828
962.463867	213.458405
961.320313	134.136887
960.177734	371.232025
959.033203	381.569580
957.889648	327.931854
956.745117	189.752167
955.600586	262.412354
954.456055	213.892944
953.311523	64.872726
952.166016	211.193527
951.020508	286.703156
949.875000	124.529419
948.728516	202.628662
947.582031	294.562927
946.435547	148.974503
945.289063	37.880604
944.141602	201.067978
942.994141	110.881111
941.846680	370.171021
940.698242	255.198303
939.550781	309.286743
938.402344	244.883911
937.252930	180.667206
936.104492	549.865662
934.955078	314.946014
933.805664	155.500229
932.655273	579.593140
931.504883	254.171783
930.354492	320.780914
929.204102	114.274788
928.052734	124.276161
926.902344	220.901138
925.750977	5.909113
924.598633	130.109573
923.446289	-70.823250
922.294922	-116.908051
921.141602	-71.896736
919.989258	14.137080
918.835938	-63.321514
917.682617	-81.545479
916.529297	102.496574
915.375000	-85.776085
914.220703	-117.200409
913.066406	42.151302
911.911133	-104.741951
910.756836	-99.464409
909.601563	-236.935898
908.445313	-65.865334
907.290039	152.841919
906.133789	267.320221
904.977539	-5.574316
903.820313	224.640549
902.664063	226.125870
901.506836	-34.911152
900.348633	299.597473
899.191406	-139.904678
898.033203	2.363191
896.875000	183.112640
895.716797	271.154388
894.557617	203.251266
893.398438	277.870300
892.239258	162.716599
891.079102	253.299179
889.919922	398.124481
888.759766	244.881409
887.598633	141.459656
886.438477	67.496048
885.277344	325.361359
884.115234	314.703979
882.954102	277.042084
881.791992	401.821930
880.629883	562.671509
879.467773	516.136353
878.304688	413.341888
877.141602	540.436462
875.978516	318.401062
874.815430	526.605347
873.651367	345.283234
872.487305	330.634460
871.323242	469.036499
870.158203	107.978096
868.993164	334.137451
867.828125	371.326508
866.663086	246.653107
865.497070	346.811066
864.331055	273.910095
863.165039	374.028778
861.998047	301.169434
860.832031	327.135101
859.664063	391.257385
858.497070	536.132202
857.329102	667.468994
856.161133	675.346252
854.993164	550.878601
853.825195	874.891663
852.656250	754.875977
851.487305	697.639709
850.317383	741.231018
849.148438	706.355591
847.978516	622.192322
846.808594	358.902130
845.637695	335.214630
844.466797	208.541779
843.295898	542.788391
842.125000	335.486420
840.953125	244.519745
839.781250	180.362091
838.609375	420.172394
837.437500	248.596893
836.264648	320.569305
835.091797	349.989441
833.917969	526.713867
832.745117	370.597595
831.571289	614.028625
830.397461	348.446228
829.222656	500.117981
828.047852	361.649567
826.873047	555.425964
825.698242	378.911377
824.522461	358.411285
823.346680	478.208710
822.170898	321.579529
820.995117	307.466705
819.818359	186.364136
818.641602	118.635567
817.463867	95.342239
816.287109	9.628728
815.109375	-78.385201
813.931641	182.723526
812.752930	-207.959549
811.574219	217.323029
810.395508	-173.437210
809.216797	206.934036
808.037109	67.143372
806.857422	-163.778519
805.677734	-26.115059
804.498047	49.187336
803.317383	-48.800507
802.136719	37.294765
800.955078	-45.389626
799.774414	-74.944908
798.592773	-62.495167
797.411133	-185.420044
796.228516	19.592482
795.045898	-52.610199
793.863281	-266.700043
792.680664	-310.293213
791.497070	-10.796385
790.313477	-322.571198
789.129883	-92.105507
787.946289	3.136415
786.761719	138.013535
785.577148	197.491394
784.391602	2.526681
783.207031	-31.111374
782.021484	127.404800
780.835938	139.881607
779.649414	-20.083586
778.462891	40.741928
777.276367	-20.028748
776.089844	-69.863426
774.902344	39.097141
773.714844	-88.204391
772.527344	51.343708
771.338867	49.562714
770.151367	102.785339
768.962891	98.555161
767.773438	155.919739
766.584961	100.782112
765.395508	345.137878
764.205078	-11.936607
763.015625	322.399109
761.825195	403.340790
760.634766	415.931335
759.443359	206.210358
758.252930	231.865234
757.061523	442.153168
755.869141	322.473785
754.677734	314.881409
753.485352	250.088379
752.292969	143.517914
751.100586	236.824249
749.907227	174.114975
748.713867	302.393951
747.520508	114.494423
746.326172	119.754745
745.131836	83.295425
743.937500	198.172729
742.743164	89.297531
741.547852	197.502625
740.352539	103.993996
739.156250	157.344864
737.960938	13.497763
736.764648	174.180359
735.568359	80.782570
734.371094	13.718799
733.174805	-48.907104
731.977539	107.353615
730.779297	38.239815
729.582031	192.303558
728.383789	-56.011925
727.185547	28.152222
725.986328	171.353561
724.787109	139.744843
723.587891	390.050323
722.388672	327.989349
721.188477	121.927391
719.988281	444.376282
718.788086	365.178345
717.587891	240.302811
716.386719	414.479584
715.185547	237.545197
713.983398	156.767685
712.782227	126.306129
711.580078	34.972675
710.377930	26.633289
709.174805	101.234787
707.971680	247.835022
706.768555	137.586884
705.565430	58.039520
704.361328	163.705063
703.157227	80.192856
701.953125	44.765343
700.748047	220.514511
699.543945	241.991058
698.338867	7.131073
697.132813	70.344849
695.926758	185.883789
694.720703	-13.422049
693.514648	-88.623810
692.308594	-272.147034
691.101563	-81.975189
689.894531	-69.644730
688.686523	-187.291946
687.478516	-146.301208
686.270508	-265.605164
685.062500	51.204880
683.854492	-132.687561
682.645508	-368.290588
681.436523	-22.857363
680.226563	-140.963257
679.016602	-66.046661
677.806641	-157.688843
676.596680	-151.671997
675.386719	-264.499725
674.175781	62.171738
672.963867	8.136491
671.752930	-28.402658
670.541016	19.576159
669.329102	-1.489191
668.117188	-152.077148
666.904297	116.738403
665.691406	24.781668
664.478516	172.711792
663.265625	5.410488
662.051758	-25.726490
660.837891	42.492329
659.623047	115.043381
658.409180	92.656898
657.194336	53.032959
655.979492	67.314758
654.763672	185.029037
653.547852	87.090538
652.332031	178.723694
651.116211	145.241257
649.899414	383.004333
648.682617	338.389374
647.465820	78.297020
646.249023	265.751099
645.031250	287.144043
643.813477	432.973785
642.594727	526.751404
641.376953	441.593140
640.158203	280.776794
638.939453	-73.907845
637.719727	269.389984
636.500000	244.559875
635.280273	259.891327
634.060547	149.955780
632.839844	-46.576591
631.619141	114.590187
630.398438	227.575607
629.176758	49.915867
627.955078	235.934036
626.733398	81.946487
625.511719	59.769653
624.289063	336.414795
623.066406	50.147823
621.843750	403.172455
620.620117	581.014343
619.397461	350.307312
618.172852	265.708588
616.949219	123.710693
615.724609	133.941483
614.500000	-35.416157
613.275391	-52.803005
612.050781	-104.487877
610.825195	-23.819859
609.599609	-140.173157
608.373047	35.818214
607.146484	-73.022667
605.919922	-5.245420
604.693359	-49.412842
