# Supplementary material for: Raman spectroscopy accurately differentiates mucosal healing from non-healing and biochemical changes following biological therapy in inflammatory bowel disease
Source: PLoS One. 2021 Jun 2;16(6):e0252210. doi: 10.1371/journal.pone.0252210 (PMC8172032; doi:10.1371/journal.pone.0252210)
Supplement: S8 Dataset — (ZIP) [file pone.0252210.s010.zip › Pre biologic CD/OC010-1 pre treatment_BL sub CR removed_78__X_-8954.64__Y_1569.21__Z_-3684.72__Time_891.txt]

1714.656250	-0.264195
1713.679688	117.101265
1712.703125	81.219444
1711.725586	41.283630
1710.749023	-40.098785
1709.771484	-2.058701
1708.792969	26.770302
1707.815430	-175.832230
1706.836914	-277.567688
1705.858398	-48.104084
1704.879883	-15.021296
1703.901367	-95.141045
1702.922852	-60.857491
1701.943359	-21.915600
1700.963867	56.550560
1699.983398	67.566086
1699.003906	-20.774103
1698.023438	24.129391
1697.042969	71.329559
1696.062500	14.003404
1695.082031	140.763596
1694.100586	136.360809
1693.120117	324.081665
1692.137695	249.921860
1691.156250	79.688171
1690.174805	283.050812
1689.192383	350.245697
1688.209961	406.792786
1687.227539	218.092560
1686.244141	397.442322
1685.261719	603.561096
1684.278320	431.364319
1683.294922	491.236847
1682.311523	471.432465
1681.327148	457.207153
1680.342773	440.636444
1679.358398	634.678223
1678.374023	573.536316
1677.389648	605.923096
1676.404297	713.143860
1675.418945	932.436340
1674.433594	859.631470
1673.448242	789.988770
1672.461914	912.170532
1671.475586	901.961914
1670.489258	982.596863
1669.502930	1069.047485
1668.516602	1081.671875
1667.529297	1012.536011
1666.541992	1076.709839
1665.554688	1231.660522
1664.566406	1265.090454
1663.579102	1277.933960
1662.590820	1103.105347
1661.602539	1350.490234
1660.614258	1192.897461
1659.625000	1308.922852
1658.635742	1221.562134
1657.647461	1272.652222
1656.657227	1250.188232
1655.667969	1027.221924
1654.677734	1249.671875
1653.688477	895.834045
1652.697266	923.762573
1651.707031	735.480042
1650.716797	785.964783
1649.725586	649.366516
1648.734375	344.332733
1647.743164	270.032013
1646.750977	188.496185
1645.759766	350.714752
1644.767578	135.852478
1643.775391	230.684799
1642.783203	178.309464
1641.790039	71.181114
1640.796875	-16.770922
1639.803711	136.038101
1638.810547	57.326328
1637.817383	29.395487
1636.823242	15.284434
1635.829102	-77.261360
1634.834961	-219.209778
1633.840820	-178.688202
1632.845703	-105.972069
1631.850586	-11.615619
1630.855469	-135.233444
1629.860352	-339.809570
1628.865234	-62.107552
1627.869141	-110.225555
1626.873047	-139.344116
1625.876953	-165.264633
1624.880859	22.355824
1623.883789	84.240700
1622.887695	178.169922
1621.890625	288.336609
1620.892578	367.434082
1619.895508	436.491638
1618.897461	335.314301
1617.899414	124.391869
1616.901367	244.756409
1615.903320	194.947678
1614.904297	-45.925167
1613.906250	-128.872284
1612.907227	6.312577
1611.907227	-41.687408
1610.908203	-194.122452
1609.908203	-154.778244
1608.908203	-196.301590
1607.908203	100.501915
1606.908203	284.908691
1605.907227	181.541473
1604.906250	115.204933
1603.905273	9.956660
1602.904297	153.665756
1601.903320	43.830250
1600.901367	120.050819
1599.899414	-38.849880
1598.897461	1.290252
1597.895508	52.121620
1596.892578	-48.401478
1595.889648	-135.587250
1594.886719	-47.493176
1593.883789	-66.310509
1592.880859	-43.146435
1591.876953	-98.119675
1590.873047	32.416824
1589.869141	95.212494
1588.865234	184.220947
1587.860352	299.421021
1586.855469	239.978882
1585.850586	407.507629
1584.845703	470.805878
1583.839844	497.694061
1582.834961	535.071472
1581.829102	496.971771
1580.823242	578.756470
1579.816406	329.880310
1578.810547	625.231812
1577.803711	410.367065
1576.796875	429.811768
1575.790039	358.207397
1574.782227	648.189148
1573.775391	506.354889
1572.767578	421.773193
1571.759766	578.942993
1570.750977	403.375854
1569.743164	375.932190
1568.734375	675.761780
1567.725586	700.109436
1566.716797	651.674500
1565.707031	673.281494
1564.697266	744.106384
1563.687500	692.848083
1562.677734	690.800232
1561.667969	600.455994
1560.657227	743.426086
1559.647461	559.530212
1558.636719	647.754761
1557.625000	715.074585
1556.614258	512.750854
1555.602539	660.070557
1554.590820	618.104919
1553.579102	653.667664
1552.567383	676.095215
1551.554688	568.929077
1550.541992	658.279968
1549.529297	690.481873
1548.516602	722.469299
1547.502930	692.180359
1546.490234	586.710449
1545.476563	925.666809
1544.462891	646.609680
1543.448242	491.467957
1542.434570	553.144226
1541.419922	400.201691
1540.405273	386.515503
1539.390625	478.429993
1538.375000	342.933441
1537.359375	405.931396
1536.343750	239.035400
1535.328125	337.616821
1534.312500	157.385147
1533.295898	149.701187
1532.280273	149.478943
1531.262695	22.705366
1530.246094	248.692490
1529.229492	363.532990
1528.211914	225.646698
1527.194336	224.000107
1526.176758	312.167267
1525.159180	49.969421
1524.140625	73.218559
1523.122070	-9.319278
1522.103516	116.224533
1521.084961	141.122101
1520.065430	96.289314
1519.046875	130.861359
1518.027344	41.755264
1517.006836	98.835609
1515.987305	73.386246
1514.966797	-1.158559
1513.947266	57.548008
1512.925781	108.213783
1511.905273	17.388577
1510.884766	182.904861
1509.863281	94.050125
1508.841797	117.785004
1507.820313	25.804367
1506.797852	-38.247334
1505.776367	-212.794861
1504.753906	-121.049011
1503.731445	-37.332226
1502.708008	-194.762390
1501.685547	-298.636444
1500.662109	-64.774429
1499.638672	-77.078163
1498.615234	-276.520599
1497.591797	-87.210274
1496.567383	-5.739712
1495.542969	-257.120483
1494.518555	-155.774246
1493.494141	-80.329659
1492.468750	-99.793922
1491.443359	-162.983704
1490.417969	274.378937
1489.392578	133.935364
1488.367188	136.300583
1487.340820	250.732224
1486.314453	272.934998
1485.288086	282.096497
1484.261719	250.156403
1483.234375	470.535736
1482.207031	305.391724
1481.179688	553.198547
1480.152344	680.809204
1479.125000	739.285828
1478.096680	652.208008
1477.068359	508.864349
1476.040039	826.441284
1475.011719	863.478882
1473.982422	930.809875
1472.953125	850.221252
1471.923828	965.431885
1470.894531	1319.582764
1469.864258	1324.787231
1468.834961	1439.168579
1467.804688	1484.611816
1466.774414	1697.642822
1465.743164	1531.596069
1464.712891	2054.195313
1463.681641	1961.441406
1462.650391	2175.934326
1461.618164	2242.819824
1460.586914	2111.443359
1459.554688	1962.159912
1458.522461	2175.744141
1457.490234	2211.429443
1456.458008	2480.360107
1455.424805	2525.778320
1454.391602	2720.654297
1453.358398	2519.751953
1452.325195	2448.079346
1451.291016	2682.955566
1450.256836	2674.339600
1449.222656	2868.272461
1448.188477	2869.501709
1447.154297	2751.594238
1446.119141	2588.033691
1445.083984	2631.995850
1444.048828	2463.258545
1443.013672	2481.727295
1441.977539	2388.773193
1440.941406	2374.171631
1439.905273	2129.397705
1438.869141	2124.809570
1437.832031	1983.648926
1436.795898	1857.661133
1435.758789	1600.273804
1434.720703	1418.695068
1433.683594	1461.911743
1432.645508	1197.022339
1431.608398	1262.894653
1430.569336	1013.204529
1429.531250	869.578308
1428.493164	667.966919
1427.454102	554.671631
1426.415039	501.923584
1425.375977	371.034302
1424.335938	207.408676
1423.296875	560.449036
1422.256836	356.542084
1421.215820	278.651825
1420.175781	276.372742
1419.135742	334.538330
1418.094727	264.303375
1417.053711	45.640827
1416.011719	181.857849
1414.970703	31.293659
1413.928711	-46.248749
1412.886719	-83.480331
1411.844727	-180.982468
1410.802734	-353.791656
1409.759766	8.759737
1408.716797	-113.666565
1407.673828	-14.932382
1406.630859	28.582848
1405.586914	64.604500
1404.542969	-110.165146
1403.499023	31.442194
1402.455078	62.676758
1401.411133	151.688171
1400.366211	165.499863
1399.321289	196.958954
1398.276367	178.370163
1397.230469	305.255157
1396.185547	211.696640
1395.139648	35.602161
1394.093750	378.201843
1393.046875	9.544938
1392.000977	-45.838821
1390.954102	-83.561600
1389.907227	94.098175
1388.860352	-38.444946
1387.812500	256.970001
1386.765625	177.259766
1385.717773	-9.804922
1384.669922	-121.636299
1383.621094	-20.825987
1382.573242	-124.795601
1381.524414	-78.670921
1380.475586	5.067572
1379.425781	-213.250473
1378.376953	-76.747429
1377.327148	249.569138
1376.277344	-55.487247
1375.227539	131.312531
1374.176758	-18.573416
1373.126953	136.082016
1372.076172	4.086154
1371.025391	94.215149
1369.973633	44.906075
1368.922852	13.269068
1367.871094	19.200520
1366.819336	-46.907242
1365.766602	108.841339
1364.714844	-39.015736
1363.662109	2.566648
1362.609375	-20.368881
1361.556641	270.424408
1360.502930	-90.470741
1359.450195	6.640476
1358.396484	29.315542
1357.341797	-34.827389
1356.288086	-150.909363
1355.233398	68.734528
1354.178711	-12.111128
1353.124023	143.266617
1352.069336	117.515213
1351.013672	176.403122
1349.958984	431.599335
1348.903320	344.419250
1347.846680	441.102478
1346.791016	632.245239
1345.734375	659.833862
1344.677734	588.455078
1343.621094	854.487183
1342.563477	1105.753540
1341.506836	1017.664246
1340.449219	867.897827
1339.391602	852.179260
1338.333008	873.835388
1337.275391	893.244934
1336.216797	816.331116
1335.158203	729.781677
1334.098633	918.133850
1333.040039	827.112122
1331.980469	756.139221
1330.920898	645.863464
1329.861328	802.851807
1328.800781	628.805420
1327.740234	632.977234
1326.679688	763.369446
1325.619141	856.882690
1324.558594	590.047241
1323.497070	706.225220
1322.435547	876.880127
1321.374023	758.952332
1320.312500	794.268799
1319.250000	847.055420
1318.187500	821.121399
1317.125000	866.923279
1316.062500	932.644348
1314.999023	1013.338257
1313.935547	911.873535
1312.872070	847.619690
1311.808594	864.885742
1310.745117	882.355469
1309.680664	643.985596
1308.616211	947.432495
1307.551758	712.029236
1306.486328	885.342285
1305.420898	812.806641
1304.355469	752.801025
1303.290039	749.569519
1302.224609	631.003601
1301.158203	571.667419
1300.091797	804.945862
1299.025391	714.046631
1297.958984	520.224243
1296.891602	532.934021
1295.824219	612.106873
1294.756836	566.252991
1293.689453	559.861145
1292.621094	524.210266
1291.553711	444.598175
1290.485352	377.456573
1289.416016	518.914185
1288.347656	528.111328
1287.278320	314.460144
1286.208984	583.741211
1285.139648	475.825714
1284.069336	414.649872
1283.000000	348.755676
1281.929688	532.738159
1280.858398	440.230530
1279.788086	394.396912
1278.716797	688.776428
1277.645508	662.761475
1276.574219	548.864685
1275.502930	430.261627
1274.430664	487.829773
1273.358398	657.911194
1272.286133	906.224365
1271.213867	915.172363
1270.140625	631.188721
1269.067383	1087.236938
1267.994141	945.146667
1266.920898	993.585693
1265.846680	993.315857
1264.773438	956.552490
1263.699219	1005.269104
1262.624023	961.408936
1261.549805	1180.939697
1260.474609	1251.794189
1259.399414	1171.626465
1258.324219	1115.939087
1257.248047	1126.124268
1256.172852	1270.307129
1255.096680	1312.252319
1254.019531	1142.490845
1252.943359	1121.310425
1251.866211	1214.556152
1250.789063	1135.117798
1249.711914	1318.415649
1248.634766	1287.724609
1247.556641	1305.718628
1246.478516	1158.490479
1245.400391	1183.882324
1244.321289	1138.860352
1243.243164	1203.179077
1242.164063	1109.677734
1241.084961	1256.579590
1240.004883	1282.094116
1238.925781	1244.523560
1237.845703	1090.545044
1236.765625	1220.429932
1235.684570	1231.452881
1234.604492	995.185852
1233.523438	1185.633301
1232.442383	1303.298706
1231.360352	1176.214844
1230.279297	1182.400024
1229.197266	1021.482544
1228.115234	1093.056885
1227.032227	1009.670715
1225.950195	1245.750244
1224.867188	1099.419434
1223.784180	1054.727539
1222.701172	944.728271
1221.617188	735.617493
1220.533203	640.184082
1219.449219	817.863586
1218.365234	584.644958
1217.280273	423.967346
1216.195313	579.714600
1215.110352	537.335999
1214.025391	538.378296
1212.940430	527.297607
1211.854492	472.733032
1210.768555	712.467407
1209.681641	708.419006
1208.595703	873.105896
1207.508789	782.091309
1206.421875	565.703308
1205.334961	648.163757
1204.247070	667.870422
1203.160156	465.871460
1202.072266	307.233521
1200.983398	141.362030
1199.895508	110.276428
1198.806641	35.796925
1197.717773	-67.614769
1196.628906	-24.335028
1195.539063	-62.941067
1194.449219	-159.338959
1193.359375	-118.768242
1192.269531	-200.897110
1191.179688	-119.698410
1190.088867	-266.867767
1188.998047	-418.886719
1187.907227	-472.496521
1186.815430	-168.481888
1185.723633	-66.339508
1184.631836	-50.751911
1183.540039	-66.481651
1182.448242	-125.503128
1181.355469	-306.921631
1180.262695	-85.599289
1179.169922	173.847015
1178.076172	200.591141
1176.982422	200.836807
1175.888672	141.064056
1174.794922	196.134766
1173.700195	267.807434
1172.606445	188.500427
1171.511719	183.280914
1170.416016	414.802612
1169.321289	64.781670
1168.225586	80.693848
1167.129883	163.406586
1166.034180	121.626930
1164.937500	-42.169395
1163.840820	116.539894
1162.744141	26.580181
1161.647461	113.253471
1160.550781	328.682159
1159.453125	169.054428
1158.355469	283.827118
1157.256836	197.951004
1156.159180	431.646973
1155.060547	364.552429
1153.961914	237.718674
1152.863281	234.760666
1151.763672	198.280151
1150.664063	190.256775
1149.564453	124.903336
1148.464844	221.396545
1147.364258	-151.447327
1146.263672	47.130459
1145.163086	-109.205902
1144.062500	-151.396667
1142.960938	-10.522341
1141.859375	-131.525574
1140.757813	99.341064
1139.656250	63.654167
1138.553711	225.125854
1137.451172	44.146305
1136.348633	309.786407
1135.246094	530.020447
1134.142578	531.504578
1133.039063	672.926575
1131.935547	688.317505
1130.832031	779.498657
1129.727539	908.450989
1128.623047	949.421631
1127.518555	945.164551
1126.413086	1125.709473
1125.308594	1047.632080
1124.203125	1225.411377
1123.096680	948.007324
1121.991211	755.876343
1120.884766	1013.697266
1119.778320	837.928467
1118.671875	697.612549
1117.564453	786.803955
1116.458008	804.833679
1115.350586	621.624634
1114.242188	606.293396
1113.134766	583.748840
1112.026367	620.184875
1110.917969	675.384644
1109.808594	803.683411
1108.700195	742.800842
1107.590820	920.381287
1106.481445	927.733826
1105.372070	1086.063599
1104.261719	897.221375
1103.151367	842.861328
1102.041016	710.555969
1100.930664	842.383667
1099.819336	827.825745
1098.708008	683.494019
1097.596680	854.983704
1096.484375	734.065918
1095.373047	822.802002
1094.260742	852.504395
1093.147461	731.371704
1092.035156	800.919800
1090.921875	463.110382
1089.808594	666.647034
1088.695313	444.140839
1087.581055	675.641907
1086.467773	471.886932
1085.353516	458.591736
1084.238281	696.743286
1083.124023	586.899963
1082.008789	448.833984
1080.893555	653.730347
1079.777344	630.654663
1078.662109	508.919739
1077.545898	492.811188
1076.429688	406.247711
1075.312500	425.250854
1074.196289	500.504059
1073.079102	505.309265
1071.960938	418.616669
1070.843750	296.767151
1069.725586	413.984436
1068.607422	308.515717
1067.489258	315.508575
1066.370117	85.914284
1065.251953	444.131653
1064.132813	261.386169
1063.012695	270.614532
1061.893555	48.180580
1060.773438	92.516792
1059.653320	125.128448
1058.532227	110.945313
1057.412109	136.515823
1056.291016	59.229519
1055.169922	33.388615
1054.047852	166.415085
1052.926758	152.255783
1051.804688	103.082581
1050.681641	142.651642
1049.559570	-9.155710
1048.436523	130.800293
1047.313477	156.405716
1046.190430	126.052452
1045.066406	25.783735
1043.942383	84.122299
1042.818359	91.197289
1041.694336	86.659309
1040.569336	-31.992174
1039.445313	-113.267120
1038.319336	-40.781723
1037.194336	-110.277809
1036.068359	-49.352188
1034.942383	-104.741341
1033.816406	-25.108213
1032.690430	-45.458557
1031.563477	115.640038
1030.436523	211.643173
1029.308594	121.730431
1028.181641	-135.362411
1027.053711	-11.258615
1025.925781	-465.464874
1024.797852	-285.438263
1023.668945	-762.411987
1022.540039	-484.737762
1021.411133	-227.979187
1020.281250	-372.596832
1019.152344	-431.219727
1018.022461	-352.903625
1016.892578	-293.061340
1015.761719	-316.581940
1014.630859	-152.279861
1013.500000	37.545715
1012.369141	146.336792
1011.237305	95.414589
1010.105469	86.312714
1008.973633	392.121490
1007.841797	341.559143
1006.708984	709.887634
1005.576172	1397.362549
1004.443359	2147.089844
1003.310547	2785.637939
1002.176758	2534.166748
1001.042969	1880.880249
999.908203	1031.669067
998.774414	476.339691
997.639648	406.339874
996.504883	110.280289
995.370117	239.201920
994.234375	220.532654
993.098633	56.689323
991.962891	126.035973
990.826172	167.838654
989.690430	142.932709
988.553711	-13.175815
987.416016	38.341213
986.279297	16.286835
985.141602	-143.784332
984.003906	103.968742
982.865234	29.475849
981.727539	40.355007
980.588867	111.231133
979.450195	58.022552
978.310547	182.117432
977.170898	175.263733
976.031250	124.915527
974.891602	281.628357
973.751953	215.558273
972.611328	37.134972
971.470703	86.360184
970.329102	386.037811
969.188477	155.455521
968.046875	101.895348
966.904297	307.840576
965.762695	217.941071
964.620117	29.649488
963.477539	231.446457
962.334961	428.753998
961.191406	215.903137
960.047852	49.169712
958.904297	-48.569397
957.760742	103.572411
956.616211	120.736084
955.471680	94.587173
954.327148	384.480804
953.182617	269.422455
952.037109	152.321991
950.891602	8.019802
949.745117	37.755074
948.599609	156.816269
947.453125	-105.663345
946.306641	25.177200
945.159180	149.292267
944.012695	230.137726
942.865234	2.882994
941.716797	11.049901
940.569336	163.173248
939.420898	160.254227
938.272461	-9.008925
937.124023	143.557236
935.974609	262.031799
934.825195	307.680664
933.675781	209.904633
932.525391	128.301559
931.375977	128.912094
930.225586	29.490252
929.074219	96.502403
927.923828	161.367996
926.772461	196.788025
925.621094	109.490578
924.468750	-141.381012
923.317383	92.426300
922.165039	44.350658
921.011719	-1.267050
919.859375	-19.445246
918.706055	-216.951248
917.552734	-137.088608
916.399414	-27.594202
915.245117	-324.414063
914.090820	-103.409851
912.936523	-184.199524
911.781250	-183.129318
910.625977	-68.510666
909.470703	-126.166733
908.315430	45.324379
907.160156	35.522202
906.003906	-191.697540
904.846680	-99.229233
903.690430	-278.507324
902.533203	-90.720627
901.375977	-127.050949
900.218750	-18.394125
899.060547	49.589684
897.903320	65.598679
896.744141	-56.261803
895.585938	27.804312
894.426758	62.191147
893.267578	53.703293
892.108398	-6.670590
890.949219	-48.861794
889.789063	110.074272
888.628906	16.097061
887.467773	28.349443
886.307617	171.564026
885.146484	-53.035213
883.985352	-191.741119
882.823242	-260.397095
881.661133	29.566223
880.499023	112.034645
879.336914	20.958452
878.173828	141.789261
877.010742	48.581490
875.847656	135.633041
874.684570	-31.776768
873.520508	-25.729502
872.356445	-183.963852
871.192383	-139.594055
870.027344	-101.971237
868.862305	-82.349747
867.697266	-71.727646
866.532227	4.084511
865.366211	61.886013
864.200195	38.764275
863.034180	125.716385
861.867188	196.901947
860.700195	32.271706
859.533203	159.525909
858.366211	255.273010
857.198242	187.158890
856.030273	415.150085
854.862305	349.201752
853.693359	437.962708
852.524414	566.984558
851.355469	657.798767
850.186523	486.368439
849.016602	341.852997
847.846680	528.793640
846.676758	258.830292
845.505859	51.611652
844.334961	-101.868713
843.164063	248.061523
841.993164	25.111811
840.821289	139.880890
839.649414	-47.321762
838.477539	246.059158
837.305664	411.829041
836.132813	135.060104
834.959961	153.169800
833.786133	264.970520
832.613281	200.229630
831.439453	407.735199
830.264648	340.557373
829.090820	409.384125
827.916016	125.649689
826.741211	310.226654
825.566406	374.205231
824.390625	215.143707
823.214844	142.938629
822.039063	260.007599
820.862305	105.161766
819.685547	103.905647
818.508789	-302.670044
817.332031	31.987400
816.154297	-80.919411
814.976563	-111.599937
813.798828	140.062271
812.621094	-91.074043
811.442383	-33.234085
810.263672	-220.057129
809.083984	-146.953018
807.905273	-156.236847
806.725586	-39.065792
805.544922	-110.840622
804.365234	-140.561874
803.184570	-148.225052
802.003906	-269.206055
800.823242	-172.883331
799.641602	-112.245018
798.459961	-107.227791
797.278320	-146.706818
796.095703	-73.291367
794.913086	-31.089230
793.730469	-135.272095
792.547852	-42.453892
791.364258	52.380100
790.180664	-1.304615
788.997070	-141.433121
787.813477	-51.538776
786.628906	-43.687908
785.444336	103.334076
784.258789	-50.566486
783.074219	144.713501
781.888672	132.011978
780.702148	28.581181
779.516602	132.691360
778.330078	212.314911
777.143555	37.845982
775.956055	46.533749
774.769531	101.419518
773.582031	-82.142914
772.393555	12.181684
771.206055	-63.480320
770.017578	-92.935547
768.829102	135.395508
767.639648	96.842293
766.451172	-78.415680
765.261719	37.050018
764.072266	123.718277
762.881836	219.041748
761.691406	338.425537
760.500977	338.815918
759.310547	517.313599
758.119141	728.627197
756.927734	774.819031
755.735352	805.511841
754.543945	695.433167
753.351563	710.587158
752.159180	686.113953
750.965820	679.156189
749.773438	362.506653
748.580078	465.277008
747.385742	407.716431
746.192383	418.160278
744.998047	588.709534
743.803711	443.295471
742.608398	460.188110
741.413086	354.276062
740.217773	360.175415
739.022461	190.752350
737.826172	227.333786
736.630859	239.802124
735.433594	160.296494
734.237305	190.300262
733.040039	124.000786
731.842773	215.303909
730.645508	251.900467
729.447266	67.607170
728.249023	301.094604
727.050781	208.782257
725.851563	94.710678
724.653320	120.599205
723.454102	126.881081
722.253906	194.386139
721.053711	185.514328
719.854492	290.251251
718.653320	294.634491
717.453125	235.833572
716.251953	294.968964
715.050781	179.706726
713.848633	271.764801
712.647461	108.843269
711.445313	50.744778
710.243164	130.085938
709.040039	165.963715
707.836914	56.050007
706.633789	-42.770554
705.430664	172.094559
704.226563	136.736526
703.022461	92.863327
701.818359	-66.109680
700.613281	57.912540
699.408203	-161.489868
698.203125	47.656487
696.998047	46.084557
695.791992	-98.692818
694.585938	-217.130142
693.379883	-218.022537
692.172852	-107.960869
690.965820	-219.159744
689.758789	-228.082047
688.551758	-149.985962
687.343750	-275.613220
686.135742	-110.335701
684.926758	-133.544876
683.718750	-145.678757
682.509766	-203.085037
681.300781	-67.389755
680.090820	-7.340782
678.881836	18.254557
677.671875	-215.759369
676.460938	48.466194
675.250977	-115.732193
674.040039	77.396667
672.828125	-25.701460
671.617188	9.877599
670.405273	117.015228
669.193359	-4.830767
667.981445	137.257034
666.768555	76.375244
665.555664	225.258453
664.342773	153.964630
663.128906	-109.284370
661.916016	-197.391129
660.702148	62.185696
659.487305	26.188816
658.272461	-246.950546
657.058594	-123.005592
655.842773	-76.614990
654.627930	45.295532
653.412109	20.685102
652.196289	-49.096363
650.979492	40.626900
649.763672	1.107419
648.546875	24.072021
647.330078	6.117156
646.112305	5.367300
644.894531	129.369675
643.676758	304.868988
642.458984	252.205414
641.240234	72.583130
640.021484	32.622627
638.802734	93.513611
637.583008	18.796541
636.363281	147.955231
635.143555	-2.439170
633.923828	-56.450775
632.703125	11.584759
631.482422	92.077583
630.261719	19.749809
629.040039	39.238300
627.818359	6.726412
626.596680	113.051201
625.375000	154.404404
624.152344	210.089600
622.929688	340.042297
621.707031	282.788361
620.483398	136.931244
619.259766	43.801525
618.036133	157.452133
616.812500	-98.093452
615.587891	0.647224
614.363281	23.340685
613.138672	-248.202393
611.913086	-108.164665
610.687500	9.094436
609.461914	122.752373
608.236328	57.499760
607.009766	35.566059
605.783203	-84.131844
604.555664	-233.287704
