# Supplementary material for: Raman spectroscopy accurately differentiates mucosal healing from non-healing and biochemical changes following biological therapy in inflammatory bowel disease
Source: PLoS One. 2021 Jun 2;16(6):e0252210. doi: 10.1371/journal.pone.0252210 (PMC8172032; doi:10.1371/journal.pone.0252210)
Supplement: S8 Dataset — (ZIP) [file pone.0252210.s010.zip › Pre biologic CD/OC016-1 pre-treatment_base sub CR removed_86__X_-16185.4__Y_5305.85__Z_-2778.97__Time_992.txt]

1714.780273	18.493731
1713.803711	-41.650242
1712.827148	56.456982
1711.849609	77.370232
1710.873047	21.224863
1709.895508	62.221275
1708.917969	-0.648288
1707.939453	-113.765205
1706.961914	31.013449
1705.983398	-110.183029
1705.004883	-71.266357
1704.025391	-133.449722
1703.046875	-23.631351
1702.067383	35.935799
1701.087891	-88.426369
1700.108398	60.711876
1699.127930	82.077751
1698.148438	138.877151
1697.167969	30.586407
1696.187500	75.300514
1695.206055	37.812080
1694.225586	238.712723
1693.244141	210.519028
1692.262695	300.442505
1691.281250	249.519058
1690.298828	321.974579
1689.317383	525.774902
1688.334961	439.381042
1687.352539	524.309753
1686.369141	500.501160
1685.386719	464.019348
1684.403320	659.974792
1683.419922	563.403870
1682.435547	542.039490
1681.452148	625.157593
1680.467773	727.450806
1679.483398	923.446716
1678.499023	859.151855
1677.514648	1128.025757
1676.529297	1048.887939
1675.543945	1145.866699
1674.558594	956.221191
1673.573242	1160.616211
1672.586914	1213.973633
1671.600586	1334.272339
1670.614258	1306.296753
1669.627930	1438.206787
1668.641602	1419.234741
1667.654297	1589.247559
1666.666992	1751.729980
1665.679688	1643.995117
1664.692383	1810.038818
1663.704102	1682.089722
1662.715820	1846.354004
1661.727539	1873.163696
1660.739258	1921.628418
1659.750977	2050.023438
1658.761719	1990.704346
1657.772461	2096.071777
1656.783203	2016.458984
1655.793945	1969.078125
1654.803711	1800.371826
1653.813477	1722.126465
1652.823242	1694.588013
1651.833008	1535.198486
1650.841797	1434.443115
1649.851563	1397.571777
1648.860352	1178.688843
1647.869141	999.908569
1646.876953	1006.517273
1645.885742	921.015503
1644.893555	727.605225
1643.901367	632.310547
1642.908203	590.178772
1641.916016	440.170715
1640.922852	451.500244
1639.929688	502.698029
1638.936523	395.910248
1637.943359	220.892014
1636.949219	286.143524
1635.955078	209.299377
1634.960938	256.608368
1633.966797	169.780823
1632.971680	67.434235
1631.977539	31.207430
1630.982422	-36.366711
1629.986328	12.138236
1628.991211	50.308552
1627.995117	17.628750
1627.000000	35.143375
1626.003906	0.244094
1625.006836	52.321800
1624.010742	15.168099
1623.013672	128.020615
1622.016602	-24.418304
1621.019531	333.042175
1620.021484	196.693069
1619.024414	152.453568
1618.026367	174.008896
1617.028320	282.304108
1616.029297	20.645571
1615.031250	34.705647
1614.032227	195.769409
1613.033203	57.884727
1612.034180	114.184906
1611.035156	-109.950539
1610.035156	-27.258236
1609.035156	-36.239750
1608.035156	41.301537
1607.035156	184.349899
1606.034180	78.626297
1605.033203	143.170181
1604.032227	150.143341
1603.031250	246.124115
1602.030273	-79.138168
1601.028320	27.373405
1600.026367	-49.208233
1599.024414	-104.827354
1598.022461	77.465416
1597.019531	-46.094898
1596.016602	-174.832367
1595.013672	-178.129883
1594.010742	-19.509411
1593.007813	-111.657867
1592.003906	-151.573288
1591.000000	-118.419342
1589.996094	-80.097046
1588.992188	-193.152817
1587.987305	64.194046
1586.983398	42.333988
1585.978516	116.902718
1584.972656	149.676254
1583.967773	164.123276
1582.961914	178.499527
1581.956055	200.611282
1580.950195	136.688705
1579.944336	208.114914
1578.937500	193.518204
1577.931641	342.809113
1576.924805	348.824066
1575.916992	307.913025
1574.910156	235.700745
1573.902344	314.249390
1572.894531	228.857513
1571.886719	273.361145
1570.878906	195.583603
1569.870117	387.947052
1568.862305	206.028778
1567.853516	192.883301
1566.843750	239.340820
1565.834961	106.516281
1564.825195	113.774261
1563.815430	141.652496
1562.805664	112.302231
1561.795898	303.297638
1560.785156	304.760681
1559.775391	217.922211
1558.764648	219.106628
1557.752930	126.844086
1556.742188	208.064331
1555.730469	182.886566
1554.718750	206.769531
1553.707031	230.482910
1552.695313	181.538208
1551.682617	145.393707
1550.670898	220.369171
1549.658203	318.431122
1548.644531	175.731995
1547.631836	226.875519
1546.618164	89.087700
1545.604492	72.677589
1544.590820	19.920277
1543.577148	137.542603
1542.562500	-39.551609
1541.547852	49.271137
1540.533203	16.518192
1539.518555	55.885952
1538.503906	17.627285
1537.488281	20.492210
1536.472656	41.235592
1535.457031	12.781668
1534.441406	20.262997
1533.424805	53.340584
1532.408203	78.489517
1531.391602	95.714897
1530.375000	58.642723
1529.358398	39.436691
1528.340820	53.536831
1527.323242	129.247818
1526.305664	160.980133
1525.287109	66.395638
1524.269531	185.258530
1523.250977	49.184162
1522.232422	111.047234
1521.213867	80.124763
1520.194336	244.436020
1519.175781	100.037239
1518.156250	109.717674
1517.136719	88.383972
1516.116211	38.619907
1515.096680	94.009666
1514.076172	-207.728653
1513.055664	45.015366
1512.034180	-79.832153
1511.013672	-4.632259
1509.992188	-81.010719
1508.970703	-42.098434
1507.949219	-49.531708
1506.927734	-18.668476
1505.905273	-62.329338
1504.882813	-213.775452
1503.860352	-121.899025
1502.837891	-148.064163
1501.815430	-123.152710
1500.791992	-118.902054
1499.768555	-114.809654
1498.745117	-36.644951
1497.720703	-20.091152
1496.697266	-85.559074
1495.672852	-133.250076
1494.648438	36.309994
1493.623047	80.358925
1492.598633	246.956406
1491.573242	134.755600
1490.547852	247.321701
1489.522461	104.235489
1488.497070	318.651978
1487.470703	440.906525
1486.444336	407.242737
1485.417969	536.823059
1484.391602	546.280640
1483.364258	598.973938
1482.336914	567.344421
1481.309570	637.620544
1480.282227	552.213928
1479.254883	629.878540
1478.226563	801.687683
1477.198242	723.597168
1476.169922	879.809265
1475.141602	872.838745
1474.112305	1097.488159
1473.083008	1100.444214
1472.053711	1266.206055
1471.024414	1322.373169
1469.995117	1380.967651
1468.964844	1441.979614
1467.934570	1640.211792
1466.904297	1703.512329
1465.874023	1944.652588
1464.842773	2089.018555
1463.811523	2101.110107
1462.780273	2087.716797
1461.749023	2366.354492
1460.717773	2180.087646
1459.685547	2316.260986
1458.653320	2373.624023
1457.621094	2461.354736
1456.587891	2513.455811
1455.555664	2413.287842
1454.522461	2670.699219
1453.489258	2720.028076
1452.455078	2776.881348
1451.421875	2970.543213
1450.387695	2887.861816
1449.353516	2987.585693
1448.319336	3041.638184
1447.285156	2986.740234
1446.250000	2833.081055
1445.214844	2762.992676
1444.179688	2758.708008
1443.144531	2610.180176
1442.108398	2623.582764
1441.072266	2649.608643
1440.036133	2582.050049
1439.000000	2355.240479
1437.963867	2318.083496
1436.926758	2270.815186
1435.889648	2034.080688
1434.852539	1688.832153
1433.814453	1553.326172
1432.777344	1294.178467
1431.739258	1269.894287
1430.701172	985.684875
1429.663086	1047.287964
1428.624023	803.625977
1427.584961	544.952698
1426.545898	689.863586
1425.506836	587.672668
1424.467773	561.166199
1423.427734	486.807922
1422.387695	493.133331
1421.347656	401.252350
1420.307617	520.987244
1419.266602	331.006927
1418.226563	420.576630
1417.184570	326.406342
1416.143555	222.268372
1415.102539	198.723221
1414.060547	210.438477
1413.018555	109.045242
1411.976563	143.508194
1410.934570	135.283691
1409.891602	31.618092
1408.848633	-74.453545
1407.805664	-120.130692
1406.762695	67.832451
1405.718750	32.310322
1404.674805	109.836166
1403.630859	167.323196
1402.586914	16.597651
1401.542969	159.525330
1400.498047	104.318779
1399.453125	21.633310
1398.408203	61.910774
1397.363281	-5.523695
1396.317383	105.070023
1395.271484	130.521103
1394.225586	18.282001
1393.179688	26.392588
1392.132813	24.567820
1391.086914	-179.915329
1390.040039	33.734665
1388.992188	74.730164
1387.945313	135.832321
1386.897461	-53.111664
1385.849609	-4.314301
1384.801758	17.067223
1383.753906	31.048525
1382.705078	-72.328171
1381.657227	-105.584869
1380.608398	-58.791832
1379.558594	-104.316551
1378.509766	-49.825832
1377.459961	-22.709696
1376.410156	54.426510
1375.360352	-23.055204
1374.309570	-75.445015
1373.259766	-17.941315
1372.208984	-70.066956
1371.158203	-94.622856
1370.106445	10.560109
1369.055664	-23.720961
1368.003906	74.178879
1366.952148	42.635815
1365.900391	-18.650099
1364.847656	106.951630
1363.794922	8.591128
1362.742188	69.685616
1361.689453	148.303162
1360.636719	47.904385
1359.583008	146.649506
1358.529297	260.405609
1357.475586	162.928589
1356.420898	28.339912
1355.367188	202.093567
1354.312500	269.070160
1353.257813	393.284912
1352.203125	207.156601
1351.147461	423.467285
1350.091797	498.329285
1349.036133	536.070007
1347.980469	578.895691
1346.923828	822.776245
1345.868164	910.443237
1344.811523	891.581177
1343.754883	915.011719
1342.697266	926.174988
1341.640625	1083.682129
1340.583008	1052.965576
1339.524414	1141.293213
1338.466797	1086.092773
1337.409180	1127.615845
1336.350586	877.162964
1335.291992	1079.853394
1334.232422	988.150208
1333.173828	960.946655
1332.114258	926.471313
1331.054688	850.113647
1329.995117	1063.170288
1328.934570	890.696045
1327.875000	1034.736450
1326.814453	1042.968506
1325.753906	1004.403503
1324.692383	1010.439575
1323.630859	922.789429
1322.570313	1114.244263
1321.507813	1152.739258
1320.446289	1087.724487
1319.383789	1146.210083
1318.322266	1056.828735
1317.259766	1036.656738
1316.196289	1218.769409
1315.133789	1203.761841
1314.070313	1250.492798
1313.006836	1038.655029
1311.943359	1450.189209
1310.878906	1300.217407
1309.814453	1162.747314
1308.750977	1283.913086
1307.685547	1154.137817
1306.621094	1145.099854
1305.555664	1217.362793
1304.490234	1265.122314
1303.424805	1150.701904
1302.359375	1314.229858
1301.292969	1251.696899
1300.226563	1294.965454
1299.160156	1178.649170
1298.093750	1185.302124
1297.026367	1140.498901
1295.958984	1071.276489
1294.891602	906.469482
1293.824219	1004.415161
1292.756836	1004.288452
1291.688477	999.363647
1290.620117	970.021729
1289.551758	761.814026
1288.482422	909.233765
1287.413086	806.715332
1286.343750	731.291870
1285.274414	687.843994
1284.205078	806.152405
1283.134766	917.159363
1282.064453	756.476501
1280.994141	845.600647
1279.923828	829.554993
1278.852539	801.373474
1277.781250	954.287415
1276.709961	865.126587
1275.637695	930.114014
1274.566406	948.708923
1273.494141	935.608826
1272.421875	898.158813
1271.349609	1000.033752
1270.276367	984.717285
1269.203125	1081.793457
1268.129883	1149.603760
1267.056641	1075.900635
1265.982422	938.858643
1264.909180	1167.859253
1263.834961	1079.763062
1262.759766	1184.402710
1261.685547	1308.555054
1260.610352	1074.425171
1259.535156	1376.547485
1258.459961	1264.426147
1257.383789	1013.572754
1256.308594	1064.837769
1255.232422	1245.166992
1254.155273	1155.279907
1253.079102	1228.520874
1252.001953	1250.680542
1250.924805	1173.137085
1249.847656	1224.559326
1248.770508	1120.382690
1247.692383	1081.922607
1246.614258	1123.713257
1245.536133	1231.119263
1244.458008	1187.889526
1243.378906	1305.005615
1242.299805	1210.838501
1241.220703	1206.558350
1240.141602	903.760986
1239.061523	1079.159424
1237.981445	1104.079346
1236.901367	1017.426697
1235.821289	930.823853
1234.740234	972.768555
1233.659180	956.528137
1232.578125	1063.892090
1231.497070	853.818848
1230.415039	818.250488
1229.333984	940.107849
1228.251953	730.203003
1227.168945	793.929871
1226.086914	850.357300
1225.003906	647.854492
1223.920898	629.281921
1222.837891	700.191467
1221.753906	519.584717
1220.669922	472.003479
1219.585938	354.333557
1218.501953	524.247864
1217.416992	358.262207
1216.333008	361.395874
1215.248047	316.209778
1214.162109	406.218567
1213.077148	491.326019
1211.991211	627.044556
1210.905273	658.925537
1209.819336	485.727417
1208.732422	698.424866
1207.646484	602.371765
1206.559570	564.176941
1205.471680	509.090027
1204.384766	461.208344
1203.296875	314.540894
1202.208984	430.401672
1201.121094	459.479950
1200.032227	127.405434
1198.944336	137.180801
1197.855469	77.120361
1196.765625	115.666237
1195.676758	-71.948105
1194.586914	12.184203
1193.497070	76.985573
1192.407227	76.800690
1191.316406	71.748772
1190.226563	-108.747559
1189.135742	-154.720398
1188.044922	-49.454922
1186.953125	5.279246
1185.861328	2.309868
1184.769531	-82.322411
1183.677734	-147.797119
1182.585938	-31.018400
1181.493164	107.217072
1180.400391	113.444542
1179.307617	220.265808
1178.213867	197.548615
1177.120117	246.639511
1176.026367	240.529068
1174.932617	246.312363
1173.838867	220.880386
1172.744141	336.611389
1171.649414	179.366089
1170.554688	170.454529
1169.458984	242.794342
1168.364258	75.839775
1167.268555	136.029572
1166.171875	148.288376
1165.076172	105.475319
1163.979492	167.726974
1162.882813	172.519211
1161.786133	222.593948
1160.688477	291.653015
1159.590820	331.933868
1158.493164	405.513489
1157.395508	381.122162
1156.297852	385.270477
1155.199219	360.693756
1154.100586	445.722260
1153.000977	344.646790
1151.902344	264.965729
1150.802734	311.520874
1149.703125	38.690411
1148.603516	27.899248
1147.502930	-80.631462
1146.402344	15.540799
1145.301758	-166.941696
1144.201172	-59.105572
1143.099609	-108.459908
1141.999023	-50.853043
1140.896484	1.863357
1139.794922	-57.302612
1138.692383	90.263130
1137.590820	76.045151
1136.487305	161.519409
1135.384766	185.083923
1134.281250	386.654388
1133.178711	324.460907
1132.074219	328.655182
1130.970703	786.058411
1129.866211	761.456177
1128.761719	836.394226
1127.657227	934.908386
1126.552734	862.541321
1125.447266	797.210327
1124.341797	753.133362
1123.236328	611.815125
1122.130859	555.741455
1121.024414	525.639343
1119.917969	580.692566
1118.811523	465.158478
1117.704102	579.160889
1116.596680	548.657471
1115.489258	475.478333
1114.381836	487.380493
1113.274414	723.827515
1112.166016	761.465759
1111.057617	569.707214
1109.949219	687.508118
1108.839844	705.921570
1107.730469	757.295776
1106.621094	825.078857
1105.511719	916.342468
1104.401367	946.091614
1103.291016	1001.689209
1102.180664	1012.338257
1101.070313	1011.093018
1099.958984	1113.515503
1098.847656	1041.324341
1097.736328	1193.010498
1096.625000	1118.294678
1095.512695	1189.599487
1094.400391	1062.912231
1093.288086	1046.883545
1092.174805	1047.252686
1091.062500	969.859619
1089.949219	958.309692
1088.835938	937.270264
1087.721680	1080.819946
1086.607422	974.929688
1085.493164	934.844971
1084.378906	1026.342529
1083.263672	993.156006
1082.149414	746.093933
1081.034180	797.406738
1079.917969	827.481506
1078.802734	796.427429
1077.686523	870.951233
1076.570313	945.373352
1075.453125	702.920227
1074.336914	828.825684
1073.219727	778.702820
1072.101563	705.087830
1070.984375	640.829590
1069.866211	686.692871
1068.748047	631.720703
1067.629883	691.510071
1066.511719	720.770691
1065.392578	801.475952
1064.273438	694.810791
1063.154297	679.426880
1062.034180	661.657959
1060.914063	643.852600
1059.793945	541.813538
1058.673828	605.803772
1057.552734	548.153625
1056.431641	569.960938
1055.310547	547.324768
1054.189453	508.313507
1053.067383	441.254822
1051.945313	290.134003
1050.823242	260.454041
1049.701172	436.157288
1048.578125	299.062195
1047.455078	318.316742
1046.332031	472.823364
1045.208008	270.458527
1044.083984	317.625244
1042.959961	283.179535
1041.835938	260.389557
1040.710938	361.070374
1039.585938	228.779724
1038.460938	315.437714
1037.335938	336.866241
1036.209961	465.345642
1035.083984	398.297546
1033.958008	491.810974
1032.832031	438.753265
1031.705078	634.539124
1030.578125	446.642334
1029.451172	400.628571
1028.323242	117.618111
1027.195313	46.170689
1026.067383	-108.841927
1024.939453	-43.156391
1023.810547	-135.354950
1022.682617	-16.260376
1021.552734	-52.683163
1020.423828	10.706560
1019.293945	18.425392
1018.164063	-41.074512
1017.034180	142.919388
1015.904297	102.034698
1014.773438	-38.441486
1013.642578	80.667938
1012.511719	250.723923
1011.379883	342.007355
1010.248047	405.515015
1009.116211	418.122498
1007.984375	608.960205
1006.851563	797.444519
1005.718750	1450.810669
1004.585938	2328.239502
1003.452148	2881.646240
1002.319336	2600.454346
1001.185547	1935.853027
1000.050781	1174.590332
998.916992	464.572144
997.782227	267.598846
996.647461	137.742599
995.512695	199.598099
994.376953	162.269638
993.241211	242.697815
992.105469	164.018753
990.969727	117.743042
989.833008	327.474274
988.696289	94.650185
987.559570	156.984009
986.421875	198.639023
985.284180	60.709473
984.146484	5.838169
983.008789	6.340752
981.870117	-80.527428
980.731445	60.557415
979.592773	61.339569
978.454102	126.625793
977.314453	173.585754
976.174805	163.154602
975.035156	267.758179
973.894531	156.414001
972.754883	208.349792
971.613281	269.553436
970.472656	250.474930
969.331055	169.531540
968.190430	196.620987
967.047852	168.737122
965.906250	283.225098
964.763672	285.390564
963.621094	202.833313
962.478516	340.521332
961.334961	290.322540
960.192383	331.933777
959.048828	357.613739
957.904297	296.373077
956.759766	237.579773
955.616211	201.839645
954.470703	138.778625
953.326172	309.280426
952.180664	230.475967
951.035156	193.011322
949.889648	119.113350
948.743164	33.954582
947.596680	76.963814
946.450195	181.785278
945.303711	163.334671
944.156250	240.956207
943.008789	341.515106
941.861328	305.196411
940.713867	246.212555
939.565430	363.095123
938.416992	477.783356
937.267578	457.999390
936.119141	470.290375
934.969727	368.737488
933.820313	488.448761
932.669922	293.807831
931.520508	233.805969
930.370117	98.821075
929.218750	216.787216
928.068359	116.307076
926.916992	179.883713
925.765625	168.489746
924.613281	79.904854
923.461914	77.928368
922.309570	128.396164
921.156250	-18.780960
920.003906	-24.839716
918.850586	112.395760
917.697266	-129.643616
916.543945	-146.590073
915.389648	-49.855637
914.235352	171.826050
913.081055	-128.424438
911.926758	-131.163315
910.771484	-210.879471
909.616211	-208.773483
908.460938	-118.101433
907.304688	-104.397865
906.148438	-115.488373
904.992188	-35.805904
903.835938	-17.181393
902.678711	-98.066566
901.521484	-51.986401
900.364258	-1.264628
899.206055	-70.366440
898.047852	-94.050674
896.889648	128.962799
895.731445	-23.391104
894.572266	41.508133
893.413086	-85.621399
892.253906	-4.658894
891.094727	22.171680
889.934570	22.016523
888.774414	-57.049942
887.613281	42.407669
886.453125	110.336647
885.291992	56.503735
884.130859	77.267464
882.968750	1.157695
881.807617	22.161787
880.645508	198.836197
879.482422	303.421204
878.320313	214.270691
877.157227	102.751122
875.994141	72.477905
874.830078	163.931015
873.666016	84.350121
872.501953	115.197678
871.337891	-58.635662
870.173828	37.674816
869.008789	23.836874
867.843750	64.069084
866.677734	72.910843
865.512695	173.984299
864.346680	63.887878
863.179688	59.524464
862.013672	91.177788
860.846680	302.541351
859.679688	134.501953
858.511719	292.060699
857.344727	364.350800
856.176758	506.232208
855.008789	486.641144
853.839844	503.013947
852.670898	638.258362
851.501953	399.230896
850.333008	415.813446
849.163086	410.057220
847.993164	350.614288
846.823242	338.276184
845.652344	160.357346
844.482422	-109.190079
843.311523	64.464500
842.139648	99.403656
840.968750	-15.474921
839.796875	149.234726
838.624023	81.439842
837.452148	-44.397671
836.279297	-22.669540
835.106445	191.182999
833.933594	257.572418
832.759766	187.772385
831.585938	222.942139
830.412109	255.886765
829.238281	424.933289
828.063477	326.256256
826.888672	287.852783
825.712891	249.488739
824.538086	253.494797
823.362305	253.058151
822.186523	65.480553
821.009766	180.929291
819.833008	-10.985281
818.656250	24.275812
817.479492	32.805275
816.301758	72.485260
815.124023	72.090721
813.946289	4.956586
812.768555	-13.238935
811.589844	84.170479
810.411133	132.615173
809.232422	69.908180
808.052734	-179.400909
806.873047	-117.667747
805.693359	-87.081215
804.512695	-103.153725
803.332031	91.600502
802.151367	-82.124512
800.970703	-22.868608
799.789063	-138.890320
798.608398	-168.428711
797.425781	-164.730652
796.244141	-92.382126
795.061523	-37.836597
793.878906	69.798492
792.696289	77.664200
791.512695	12.407175
790.329102	53.382130
789.145508	145.181900
787.960938	183.779251
786.777344	264.318756
785.591797	362.462128
784.407227	416.262421
783.221680	341.761169
782.037109	318.048889
780.850586	345.109497
779.665039	385.330017
778.478516	303.996246
777.291992	297.694489
776.105469	218.471252
774.917969	108.315704
773.730469	75.355042
772.542969	31.298481
771.354492	117.301682
770.166016	42.225597
768.977539	202.961746
767.789063	63.817245
766.599609	211.083420
765.410156	179.766754
764.220703	273.903076
763.030273	257.823700
761.840820	345.110748
760.650391	249.613708
759.458984	424.694092
758.267578	478.618011
757.076172	536.820068
755.884766	471.778442
754.693359	435.247162
753.500977	341.506714
752.308594	364.158356
751.115234	228.558167
749.922852	382.794952
748.729492	345.859344
747.535156	339.580261
746.341797	388.064270
745.147461	238.979446
743.953125	304.825134
742.757813	298.182892
741.563477	271.712952
740.368164	214.478973
739.171875	163.755737
737.976563	180.875000
736.780273	195.706848
735.583984	225.768738
734.386719	214.131409
733.189453	346.868774
731.992188	238.744476
730.794922	211.528595
729.596680	317.663422
728.399414	428.030823
727.200195	566.688782
726.001953	501.923096
724.802734	371.553223
723.603516	494.584290
722.404297	554.135925
721.204102	458.545410
720.003906	493.910034
718.803711	526.999023
717.603516	372.337463
716.402344	492.558960
715.201172	516.685120
713.999023	390.274872
712.797852	364.135803
711.595703	346.664124
710.393555	302.988312
709.190430	348.593018
707.987305	174.137115
706.784180	60.675434
705.581055	138.785721
704.376953	53.572140
703.172852	72.793556
701.968750	198.553680
700.763672	152.388260
699.559570	232.314804
698.353516	183.902420
697.148438	15.930616
695.942383	106.578445
694.736328	-80.921730
693.530273	-75.069672
692.324219	-110.509186
691.117188	-211.087097
689.910156	-127.163727
688.702148	-166.986877
687.494141	-59.297718
686.286133	-34.098099
685.078125	-41.455811
683.870117	-111.695518
682.661133	2.308247
681.452148	-13.766395
680.242188	-45.008457
679.032227	64.533028
677.822266	0.787475
676.612305	90.767227
675.401367	44.348751
674.191406	23.911474
672.979492	40.260773
671.768555	67.412148
670.556641	161.583878
669.344727	87.090958
668.132813	103.408318
666.919922	152.133774
665.707031	94.983742
664.494141	65.940544
663.281250	71.461914
662.067383	44.603985
660.853516	50.135227
659.639648	-28.487673
658.424805	-70.396179
657.209961	21.436832
655.995117	-67.901260
654.779297	-73.121704
653.563477	98.392723
652.347656	-42.622910
651.131836	-19.853231
649.915039	-53.099449
648.698242	25.630531
647.481445	102.156555
646.264648	92.537399
645.046875	125.939789
643.829102	213.084991
642.610352	289.407990
641.392578	277.496796
640.173828	104.316139
638.955078	-0.049889
637.735352	-76.482498
636.515625	-30.480431
635.295898	-68.329765
634.076172	76.292824
632.855469	-51.880222
631.634766	-92.080345
630.414063	-20.771864
629.192383	-24.689005
627.971680	-75.908440
626.749023	35.746124
625.527344	-86.473846
624.304688	110.582893
623.082031	150.954880
621.859375	311.110626
620.636719	211.829987
619.413086	103.826797
618.189453	62.025063
616.964844	-37.783642
615.741211	-58.617432
614.516602	-58.315182
613.291016	-36.910336
612.066406	-75.698044
610.840820	-97.690491
609.615234	119.384544
608.388672	38.939934
607.163086	-9.808214
605.936523	79.892952
604.708984	-10.279454
