# Supplementary material for: Raman spectroscopy accurately differentiates mucosal healing from non-healing and biochemical changes following biological therapy in inflammatory bowel disease
Source: PLoS One. 2021 Jun 2;16(6):e0252210. doi: 10.1371/journal.pone.0252210 (PMC8172032; doi:10.1371/journal.pone.0252210)
Supplement: S8 Dataset — (ZIP) [file pone.0252210.s010.zip › Pre biologic CD/OC030-1 pre treatment_base sub CR removed_49__X_-10360.1__Y_36050.2__Z_-68.8__Time_551.txt]

1714.640625	335.489838
1713.664063	-47.366425
1712.687500	246.943634
1711.709961	8.141893
1710.733398	-44.776062
1709.755859	-164.007568
1708.778320	-177.934769
1707.799805	-121.514885
1706.821289	-238.460907
1705.843750	-169.755173
1704.864258	-100.433098
1703.885742	55.349869
1702.907227	27.193813
1701.927734	109.471016
1700.948242	-40.209473
1699.968750	126.528168
1698.988281	88.063019
1698.007813	181.392792
1697.028320	198.034882
1696.046875	-134.642090
1695.066406	-41.589458
1694.084961	-166.817429
1693.104492	429.768005
1692.123047	570.370056
1691.140625	402.083588
1690.159180	346.789490
1689.176758	452.327484
1688.194336	651.966064
1687.211914	881.641846
1686.228516	770.741150
1685.246094	911.259766
1684.262695	772.676636
1683.279297	1063.844360
1682.295898	1025.404907
1681.311523	1051.623779
1680.327148	985.430481
1679.342773	930.682800
1678.358398	1140.164185
1677.374023	1275.819824
1676.388672	1340.314453
1675.403320	1514.558472
1674.417969	1519.314453
1673.432617	1960.722290
1672.446289	1966.806030
1671.459961	1808.885864
1670.473633	2105.973877
1669.487305	2151.349609
1668.500977	1886.760986
1667.513672	2058.291016
1666.526367	1991.580078
1665.539063	1997.215088
1664.550781	2101.642334
1663.563477	2278.321045
1662.575195	2267.287598
1661.586914	2352.339355
1660.598633	2265.717529
1659.609375	2365.220215
1658.620117	2462.648682
1657.631836	2221.649658
1656.641602	2518.856445
1655.652344	2361.190430
1654.662109	1891.825439
1653.672852	2013.381226
1652.681641	1765.005493
1651.691406	1959.047729
1650.701172	1674.892944
1649.709961	1499.777588
1648.718750	1288.258301
1647.727539	1383.906494
1646.735352	542.028503
1645.744141	953.146973
1644.751953	873.322815
1643.759766	780.808838
1642.766602	461.754822
1641.774414	668.525085
1640.781250	284.567078
1639.788086	302.203766
1638.794922	154.092514
1637.801758	220.052734
1636.807617	157.187912
1635.813477	-271.627930
1634.819336	427.989075
1633.825195	76.459961
1632.830078	-203.448196
1631.834961	-122.099190
1630.839844	-151.023163
1629.844727	59.933376
1628.849609	126.375153
1627.853516	-83.186783
1626.857422	-271.311188
1625.861328	-104.014320
1624.865234	229.142639
1623.868164	97.107597
1622.871094	125.713356
1621.874023	67.842270
1620.876953	117.949005
1619.879883	-52.367161
1618.881836	292.294281
1617.883789	405.978088
1616.885742	223.207550
1615.887695	38.082184
1614.888672	76.222305
1613.889648	164.357651
1612.890625	69.039146
1611.891602	13.243595
1610.892578	-121.026726
1609.892578	161.599625
1608.892578	260.810974
1607.892578	181.953598
1606.892578	323.244965
1605.891602	270.791687
1604.890625	63.990952
1603.889648	53.664009
1602.888672	320.800201
1601.887695	417.824554
1600.885742	-39.675034
1599.883789	-5.283727
1598.881836	201.691360
1597.879883	-108.964989
1596.876953	-273.119354
1595.874023	-379.704376
1594.871094	-410.483704
1593.868164	21.027103
1592.864258	-69.897499
1591.861328	-374.864349
1590.857422	-502.246399
1589.853516	-131.196213
1588.848633	-182.995667
1587.844727	-78.311478
1586.839844	200.989532
1585.834961	-36.119690
1584.830078	115.197922
1583.824219	63.096432
1582.819336	219.386826
1581.813477	224.426880
1580.807617	315.319366
1579.800781	382.632538
1578.794922	215.524261
1577.788086	266.998596
1576.781250	232.463791
1575.773438	-182.017639
1574.766602	-16.411497
1573.758789	388.223389
1572.750977	121.772797
1571.743164	78.837173
1570.735352	-148.740723
1569.726563	-10.033252
1568.718750	76.511803
1567.708984	129.075455
1566.700195	-143.108429
1565.691406	67.507347
1564.681641	20.899103
1563.671875	-46.628922
1562.662109	17.999468
1561.652344	-231.432373
1560.641602	-286.469818
1559.630859	-105.750771
1558.620117	-101.567688
1557.609375	-131.279297
1556.597656	-8.327675
1555.586914	277.568146
1554.575195	73.636543
1553.563477	229.489502
1552.550781	395.399475
1551.539063	159.864349
1550.526367	131.203201
1549.513672	112.677750
1548.500977	507.774109
1547.487305	279.242828
1546.473633	169.504761
1545.459961	46.655842
1544.446289	135.536179
1543.432617	22.609070
1542.417969	82.548325
1541.404297	-48.876961
1540.389648	206.805298
1539.374023	165.247635
1538.359375	-49.447132
1537.343750	344.662781
1536.328125	-20.117483
1535.312500	187.613815
1534.296875	-432.768860
1533.280273	197.272461
1532.263672	27.725975
1531.247070	223.948898
1530.230469	-203.685837
1529.212891	107.902245
1528.196289	-237.609970
1527.178711	189.219620
1526.160156	33.800789
1525.142578	-114.062851
1524.124023	-112.883415
1523.106445	237.946548
1522.087891	-52.099476
1521.068359	133.451294
1520.049805	154.149399
1519.030273	-5.362868
1518.010742	-54.545803
1516.991211	9.099821
1515.971680	373.028381
1514.951172	2.007953
1513.930664	103.366570
1512.910156	-101.052444
1511.889648	99.904892
1510.868164	-187.038864
1509.846680	-19.997761
1508.826172	-19.963844
1507.803711	151.610962
1506.782227	-143.723709
1505.759766	-187.976654
1504.737305	100.723885
1503.714844	-353.973358
1502.692383	64.840210
1501.668945	-108.397247
1500.646484	-179.330490
1499.623047	-101.987892
1498.599609	0.701215
1497.575195	-255.143814
1496.550781	-94.065079
1495.527344	-43.226860
1494.502930	-289.286102
1493.477539	-297.687683
1492.453125	43.946655
1491.427734	147.535294
1490.402344	158.902832
1489.376953	136.866882
1488.350586	433.885559
1487.325195	306.735626
1486.298828	212.625015
1485.272461	192.397049
1484.245117	651.728210
1483.218750	689.752136
1482.191406	901.019470
1481.164063	767.751282
1480.136719	754.212952
1479.108398	401.463074
1478.080078	856.615967
1477.052734	1186.596924
1476.023438	907.381104
1474.995117	1389.711670
1473.965820	1273.260620
1472.937500	1584.459473
1471.908203	1348.120239
1470.877930	1669.033813
1469.848633	1834.517334
1468.818359	1864.964111
1467.788086	2230.978516
1466.757813	2522.987793
1465.727539	2804.596191
1464.696289	2702.179443
1463.665039	2736.919922
1462.633789	3091.644287
1461.602539	2732.411377
1460.570313	2903.940430
1459.539063	3179.431396
1458.506836	3134.874512
1457.473633	3217.114990
1456.441406	3253.607178
1455.408203	3018.567383
1454.375000	3714.311523
1453.341797	3722.560547
1452.308594	3862.570801
1451.274414	3439.785645
1450.241211	3617.705322
1449.207031	3838.543213
1448.171875	3800.867676
1447.137695	3963.253418
1446.102539	3717.891602
1445.067383	3487.796631
1444.032227	3644.972412
1442.997070	3091.087158
1441.960938	3233.037842
1440.924805	3256.050781
1439.888672	3147.563965
1438.852539	3175.630371
1437.816406	3105.117432
1436.779297	2789.499756
1435.742188	2938.877197
1434.705078	2577.988281
1433.666992	2265.219727
1432.629883	1738.034668
1431.591797	1541.741821
1430.553711	1403.606934
1429.514648	1343.753296
1428.476563	900.557373
1427.437500	1090.599854
1426.398438	662.833679
1425.359375	903.360291
1424.320313	964.884644
1423.280273	809.700439
1422.240234	659.681885
1421.200195	278.061340
1420.159180	594.208740
1419.119141	243.119965
1418.078125	536.630859
1417.037109	419.880859
1415.996094	497.006287
1414.954102	214.430176
1413.912109	467.768066
1412.870117	140.242264
1411.828125	247.869873
1410.786133	36.349644
1409.743164	-154.900970
1408.700195	-69.602997
1407.657227	158.942184
1406.614258	420.151917
1405.570313	33.572884
1404.527344	74.039444
1403.483398	235.051971
1402.438477	-181.001297
1401.394531	190.974854
1400.349609	-74.141640
1399.304688	139.926727
1398.259766	313.930939
1397.214844	-138.602722
1396.168945	246.146774
1395.123047	112.272552
1394.077148	-28.908201
1393.031250	-250.008026
1391.984375	-162.922272
1390.937500	-338.546906
1389.890625	106.726074
1388.843750	36.535915
1387.796875	-70.978241
1386.749023	261.884521
1385.701172	-192.884109
1384.653320	-152.285797
1383.604492	-199.031311
1382.556641	-180.580902
1381.507813	245.254944
1380.458984	-38.291069
1379.410156	-99.267708
1378.360352	-20.232769
1377.310547	4.041819
1376.260742	26.003225
1375.210938	240.278259
1374.161133	-164.004395
1373.110352	-6.770965
1372.059570	153.092102
1371.008789	-60.862843
1369.957031	-115.024490
1368.906250	-163.952530
1367.854492	-185.265625
1366.802734	-291.050751
1365.750000	81.542313
1364.698242	128.045731
1363.645508	122.447739
1362.592773	34.941578
1361.540039	131.811523
1360.486328	-22.411800
1359.433594	283.781891
1358.379883	107.650192
1357.326172	-264.581757
1356.271484	-181.605362
1355.216797	184.843002
1354.163086	153.869812
1353.107422	202.580139
1352.052734	663.747009
1350.998047	536.515076
1349.942383	662.738892
1348.886719	759.352234
1347.830078	816.436584
1346.774414	814.203186
1345.717773	1216.445557
1344.661133	902.137512
1343.604492	950.136475
1342.546875	1427.112549
1341.490234	1282.153442
1340.432617	1174.630859
1339.375000	1322.505249
1338.316406	1695.881104
1337.258789	1537.033691
1336.200195	1566.591797
1335.141602	1522.124390
1334.082031	1203.248291
1333.023438	1461.125366
1331.963867	1170.061768
1330.904297	1366.461548
1329.844727	890.593201
1328.784180	1428.480835
1327.723633	1015.021362
1326.663086	1004.653503
1325.602539	1295.849121
1324.541992	1485.896240
1323.480469	1463.749268
1322.418945	1580.059692
1321.357422	1316.502319
1320.295898	1460.376953
1319.233398	1434.194824
1318.170898	1521.686890
1317.108398	1318.410278
1316.045898	1332.369751
1314.982422	1494.403442
1313.918945	1612.227539
1312.855469	1429.664551
1311.791992	1668.562744
1310.728516	1390.451782
1309.664063	1304.692383
1308.599609	1497.311523
1307.535156	1057.618286
1306.469727	1388.385864
1305.404297	1505.212769
1304.338867	1422.991821
1303.273438	1537.701782
1302.208008	1473.114136
1301.141602	1543.910889
1300.075195	1636.986450
1299.008789	1639.319458
1297.942383	1437.993774
1296.875000	1428.465332
1295.807617	1541.874023
1294.740234	1486.063110
1293.672852	1369.110718
1292.604492	1409.399170
1291.537109	1305.139404
1290.468750	1591.003052
1289.399414	1300.755737
1288.331055	1231.419800
1287.261719	1184.331909
1286.192383	1066.379517
1285.123047	1044.177734
1284.052734	921.732727
1282.983398	1139.848511
1281.913086	1338.439087
1280.841797	981.521790
1279.771484	879.397583
1278.700195	875.319214
1277.628906	771.110413
1276.557617	1117.028320
1275.486328	1384.705078
1274.414063	1297.985840
1273.341797	1414.268311
1272.269531	1745.633423
1271.197266	1483.428101
1270.124023	1734.302979
1269.050781	1501.764038
1267.977539	1696.630737
1266.904297	1637.720459
1265.830078	1425.238892
1264.756836	1434.951782
1263.681641	1459.401855
1262.607422	1652.196777
1261.533203	1706.059692
1260.458008	1511.401611
1259.382813	1779.907471
1258.307617	1819.390625
1257.231445	1396.174316
1256.155273	1496.788818
1255.079102	1536.582520
1254.002930	1586.181396
1252.926758	1784.285522
1251.849609	1503.083984
1250.772461	1625.869873
1249.695313	1641.673584
1248.617188	1436.283813
1247.540039	1542.201538
1246.461914	1332.197266
1245.382813	1596.150635
1244.304688	1490.806763
1243.225586	1310.273926
1242.146484	1341.124268
1241.067383	1500.672974
1239.988281	1271.866211
1238.908203	1387.772705
1237.828125	1312.016968
1236.748047	1299.392700
1235.667969	1509.902832
1234.586914	1555.493042
1233.505859	1378.096313
1232.424805	1375.283936
1231.343750	1401.568359
1230.261719	962.790100
1229.179688	1463.846802
1228.097656	853.376282
1227.015625	1133.982788
1225.932617	920.770630
1224.850586	1099.628052
1223.767578	859.916626
1222.683594	593.707825
1221.600586	791.860535
1220.516602	750.593994
1219.432617	721.421204
1218.347656	631.838989
1217.263672	636.499512
1216.178711	450.332794
1215.093750	483.969238
1214.008789	367.886505
1212.922852	729.731873
1211.836914	671.504822
1210.750977	661.524963
1209.665039	714.227173
1208.579102	822.333313
1207.492188	882.131226
1206.405273	934.628601
1205.318359	801.496643
1204.230469	796.070068
1203.142578	332.921082
1202.054688	334.723053
1200.966797	170.334763
1199.877930	318.899445
1198.790039	245.922226
1197.701172	170.510269
1196.611328	236.995087
1195.522461	17.180996
1194.432617	-31.883610
1193.342773	-131.483170
1192.252930	23.653542
1191.162109	-203.418365
1190.072266	9.166776
1188.981445	-107.476700
1187.889648	-401.849091
1186.798828	-52.769791
1185.707031	-524.812256
1184.615234	-10.461260
1183.523438	-424.902344
1182.430664	-304.361908
1181.337891	-4.115453
1180.245117	-39.756550
1179.152344	-166.564285
1178.059570	130.756500
1176.965820	111.576813
1175.872070	250.397186
1174.778320	266.913330
1173.683594	48.667965
1172.588867	560.513611
1171.494141	164.981949
1170.399414	94.923210
1169.303711	-102.004852
1168.208984	-83.711723
1167.113281	199.865555
1166.016602	60.067253
1164.920898	-187.333725
1163.824219	-50.040493
1162.727539	75.122978
1161.630859	109.349022
1160.533203	372.666046
1159.435547	597.543518
1158.337891	328.130981
1157.240234	173.251740
1156.141602	147.139114
1155.043945	335.580017
1153.944336	404.566589
1152.845703	251.675659
1151.747070	339.462891
1150.647461	198.303741
1149.547852	11.811735
1148.447266	99.188423
1147.347656	-111.277359
1146.247070	-36.082413
1145.146484	186.524078
1144.044922	94.759087
1142.944336	-101.778870
1141.842773	-246.036514
1140.741211	218.446625
1139.638672	-71.130318
1138.537109	74.303001
1137.434570	57.924149
1136.332031	383.563416
1135.228516	181.560272
1134.125977	314.384644
1133.022461	777.047363
1131.917969	512.960632
1130.814453	756.755188
1129.709961	504.388733
1128.605469	909.112610
1127.500977	903.214417
1126.396484	1150.903809
1125.291016	1424.416138
1124.185547	1086.188965
1123.080078	1022.853943
1121.973633	940.456909
1120.868164	488.494446
1119.761719	870.114014
1118.654297	657.206909
1117.547852	924.751038
1116.440430	714.041748
1115.333008	924.412476
1114.225586	436.817444
1113.117188	547.581360
1112.008789	346.106323
1110.900391	373.872223
1109.791992	451.130341
1108.682617	769.205200
1107.573242	1009.073792
1106.463867	1253.438721
1105.354492	1287.459717
1104.244141	764.287354
1103.133789	951.559204
1102.023438	1273.114868
1100.913086	1167.481445
1099.801758	1233.928467
1098.690430	1224.799194
1097.579102	932.708740
1096.467773	1010.639465
1095.355469	1291.048218
1094.243164	855.151733
1093.130859	953.942444
1092.017578	967.822266
1090.905273	906.290283
1089.791992	1014.130737
1088.677734	1135.941528
1087.564453	1118.839111
1086.450195	897.043396
1085.335938	703.486877
1084.221680	1236.298828
1083.106445	932.133179
1081.991211	1100.301636
1080.875977	941.802673
1079.760742	1088.615479
1078.644531	1042.747314
1077.528320	928.762085
1076.412109	793.645081
1075.295898	740.654602
1074.178711	779.110413
1073.061523	728.373840
1071.944336	890.980774
1070.826172	495.532166
1069.708984	690.838318
1068.590820	754.783813
1067.471680	497.713257
1066.353516	641.228271
1065.234375	997.707458
1064.115234	780.456116
1062.996094	766.893127
1061.875977	406.992584
1060.755859	585.290161
1059.635742	515.572205
1058.515625	275.173645
1057.394531	920.865479
1056.273438	568.265625
1055.152344	486.873352
1054.031250	709.209229
1052.909180	707.216187
1051.787109	945.734924
1050.665039	297.038086
1049.541992	78.086281
1048.418945	610.612793
1047.295898	331.060242
1046.172852	490.138855
1045.048828	185.123779
1043.925781	544.695068
1042.801758	107.011192
1041.676758	275.395782
1040.552734	224.763107
1039.427734	155.547241
1038.302734	35.174706
1037.176758	385.155334
1036.050781	527.872620
1034.924805	554.228210
1033.798828	515.487122
1032.672852	488.449402
1031.545898	554.486633
1030.418945	727.499451
1029.291992	407.756866
1028.164063	-30.285570
1027.036133	115.065712
1025.908203	-48.482922
1024.780273	-207.231003
1023.651367	-372.796814
1022.522461	-178.440247
1021.393555	-246.296799
1020.264648	-499.625000
1019.134766	-523.126831
1018.004883	-354.050842
1016.875000	-273.046234
1015.744141	-324.095947
1014.613281	-184.997772
1013.482422	-89.867691
1012.351563	-6.247583
1011.219727	158.491272
1010.088867	318.657318
1008.956055	664.017639
1007.824219	789.523987
1006.691406	1035.396118
1005.558594	1750.813965
1004.425781	2662.592529
1003.292969	3500.102295
1002.159180	3634.720703
1001.025391	2653.322021
999.891602	1143.483521
998.756836	426.719696
997.622070	357.013885
996.487305	426.013336
995.352539	199.708984
994.216797	294.416656
993.081055	96.255745
991.945313	198.197540
990.808594	18.937117
989.672852	425.509949
988.536133	73.768608
987.398438	130.227676
986.261719	92.394211
985.124023	-166.349091
983.986328	-33.327759
982.847656	173.484207
981.709961	104.203667
980.571289	53.556305
979.432617	-81.993271
978.292969	-150.584564
977.153320	270.844269
976.013672	181.920166
974.874023	175.984848
973.734375	393.149506
972.593750	107.306549
971.453125	-19.709904
970.311523	565.371704
969.170898	96.677490
968.029297	711.729431
966.886719	46.310814
965.745117	12.300334
964.602539	313.385040
963.459961	-25.200289
962.317383	285.369781
961.173828	169.719528
960.030273	129.965714
958.886719	237.078186
957.743164	186.335281
956.598633	-49.622562
955.454102	21.519598
954.309570	287.403229
953.165039	290.255615
952.019531	-17.774406
950.874023	111.412170
949.727539	220.198776
948.582031	409.179779
947.435547	246.348068
946.289063	-89.823357
945.141602	177.486954
943.995117	58.937851
942.847656	-239.695129
941.699219	203.959793
940.551758	152.399872
939.403320	555.167297
938.254883	253.100266
937.105469	494.216553
935.957031	639.691101
934.807617	381.856567
933.658203	354.569550
932.507813	457.414734
931.357422	362.267761
930.207031	192.252975
929.056641	245.693863
927.906250	424.546692
926.754883	394.181915
925.603516	45.532394
924.451172	-61.589748
923.298828	124.946960
922.146484	54.707775
920.994141	198.414108
919.841797	60.478737
918.688477	-68.062920
917.535156	12.669251
916.380859	-63.101582
915.227539	-218.080139
914.073242	-120.791145
912.918945	3.910045
911.763672	-204.737305
910.608398	-168.087112
909.453125	-317.190186
908.297852	-230.212616
907.141602	-251.852203
905.985352	-212.081070
904.829102	-122.270638
903.672852	99.080696
902.515625	-293.148254
901.358398	-272.936554
900.201172	-134.827667
899.042969	-30.516768
897.884766	-435.102722
896.726563	-325.851929
895.568359	-150.878525
894.409180	49.079777
893.250000	27.624344
892.090820	-120.179466
890.930664	206.714111
889.771484	-134.947891
888.611328	-144.313065
887.450195	268.682190
886.289063	286.665283
885.128906	-139.742920
883.966797	92.991478
882.805664	79.919479
881.643555	96.334282
880.481445	293.248993
879.319336	161.156082
878.156250	171.244690
876.993164	46.300819
875.830078	173.812851
874.666016	285.649841
873.502930	156.673462
872.338867	187.695984
871.173828	214.340652
870.009766	279.325867
868.844727	54.276787
867.679688	465.784851
866.513672	279.246765
865.348633	185.036240
864.182617	425.777100
863.015625	208.244568
861.849609	709.577393
860.682617	130.757141
859.515625	845.311890
858.347656	839.200989
857.180664	633.463074
856.012695	865.330017
854.843750	933.453735
853.675781	759.436707
852.506836	968.890137
851.337891	1014.694824
850.167969	928.347595
848.999023	797.270874
847.829102	348.294678
846.658203	327.223053
845.488281	207.687210
844.317383	327.700928
843.146484	273.162415
841.975586	133.662643
840.803711	99.360512
839.631836	228.294785
838.459961	285.638489
837.287109	474.816132
836.114258	433.770752
834.941406	334.655853
833.768555	405.289032
832.594727	274.946320
831.420898	334.363800
830.247070	523.152039
829.072266	691.749207
827.898438	663.927307
826.722656	417.560455
825.547852	579.236145
824.372070	234.829163
823.196289	311.693115
822.020508	-79.397125
820.844727	217.878220
819.667969	-110.779343
818.491211	108.304558
817.313477	-111.258476
816.136719	-63.786674
814.958984	199.379135
813.781250	59.751667
812.602539	-28.752941
811.423828	71.647804
810.245117	-68.147774
809.066406	-41.333099
807.886719	-34.626953
806.707031	-127.990387
805.527344	-19.366636
804.346680	-452.580078
803.166992	-444.063446
801.985352	-42.913509
800.804688	-170.079636
799.623047	-370.505981
798.441406	-353.681641
797.259766	-210.656769
796.078125	-382.561462
794.895508	39.293217
793.712891	0.022507
792.529297	11.557443
791.346680	53.911972
790.163086	107.156181
788.978516	-158.474701
787.794922	330.341064
786.610352	688.245239
785.425781	362.429016
784.241211	377.087402
783.055664	208.094437
781.870117	567.186951
780.684570	298.431458
779.498047	645.922485
778.311523	648.544250
777.125000	313.162354
775.938477	233.804733
774.750977	83.677139
773.563477	54.774200
772.375977	292.592957
771.187500	104.485535
769.999023	396.910339
768.810547	71.806198
767.622070	449.645294
766.432617	626.621399
765.243164	616.082825
764.053711	444.588104
762.863281	631.848511
761.672852	422.615570
760.482422	571.981445
759.291992	655.071716
758.100586	418.990051
756.909180	851.333069
755.717773	861.152466
754.525391	969.686768
753.333008	568.150696
752.140625	72.139290
750.948242	626.078003
749.754883	468.078308
748.561523	500.965546
747.368164	533.647949
746.173828	513.465576
744.979492	484.330597
743.785156	297.106781
742.590820	467.222565
741.395508	448.545319
740.200195	447.234497
739.003906	461.095093
737.808594	14.712029
736.612305	240.789871
735.416016	368.057678
734.218750	330.918091
733.021484	519.077271
731.824219	547.259949
730.626953	96.175240
729.428711	445.669312
728.230469	556.513855
727.032227	614.703674
725.833984	543.784485
724.634766	448.739197
723.435547	583.000732
722.235352	872.157532
721.036133	534.378113
719.835938	733.687927
718.635742	581.415344
717.434570	717.149109
716.233398	839.641663
715.032227	414.559052
713.831055	552.168884
712.628906	471.646057
711.426758	478.274963
710.224609	463.054138
709.021484	223.406479
707.818359	234.288895
706.615234	325.692230
705.412109	606.412109
704.208008	471.279938
703.003906	225.219788
701.799805	107.611465
700.594727	635.995483
699.389648	196.532516
698.184570	85.537979
696.979492	196.292252
695.773438	-64.538956
694.567383	22.353491
693.361328	170.054688
692.154297	26.771454
690.947266	18.195694
689.740234	-163.944977
688.533203	-148.483505
687.325195	-117.773521
686.117188	19.271099
684.909180	-173.243317
683.700195	-57.750420
682.491211	-228.295364
681.282227	-60.639229
680.072266	26.899498
678.863281	287.773712
677.653320	-20.812386
676.442383	-223.049805
675.232422	-135.049179
674.021484	-161.625702
672.810547	54.240059
671.598633	36.584732
670.386719	118.557976
669.174805	157.420441
667.962891	317.459839
666.750000	41.132328
665.537109	287.884827
664.324219	310.090118
663.110352	-92.895721
661.897461	-124.212410
660.683594	-148.845139
659.468750	-45.966969
658.254883	85.098732
657.040039	-158.969467
655.824219	-105.162262
654.609375	-329.277954
653.393555	65.465103
652.177734	100.380829
650.960938	6.228718
649.745117	-143.687378
648.528320	-329.940277
647.311523	-167.174026
646.093750	226.001892
644.875977	332.998444
643.658203	308.896912
642.440430	-203.241745
641.221680	244.046906
640.002930	132.351990
638.784180	106.831810
637.564453	115.856934
636.344727	191.609299
635.125000	-164.251511
633.905273	-94.670349
632.684570	161.759125
631.463867	-120.562706
630.243164	-97.974312
629.021484	141.347610
627.799805	37.432835
626.578125	214.498138
625.356445	-118.744751
624.133789	315.477905
622.911133	205.183136
621.688477	236.278091
620.464844	397.938690
619.241211	135.426010
618.017578	144.795395
616.793945	29.856537
615.569336	-200.771729
614.344727	-20.744104
613.120117	51.998341
611.894531	209.961487
610.668945	-115.654488
609.443359	-31.090714
608.216797	87.226685
606.991211	-72.706055
605.764648	-186.061005
604.537109	-193.121307
