# Supplementary material for: Raman spectroscopy accurately differentiates mucosal healing from non-healing and biochemical changes following biological therapy in inflammatory bowel disease
Source: PLoS One. 2021 Jun 2;16(6):e0252210. doi: 10.1371/journal.pone.0252210 (PMC8172032; doi:10.1371/journal.pone.0252210)
Supplement: S8 Dataset — (ZIP) [file pone.0252210.s010.zip › Pre biologic CD/OC021 pre treatment-2 _BL sub and CR removed_28__X_-8291.72__Y_63706.6__Z_-14.9215__Time_320.txt]

1714.793945	77.125160
1713.817383	55.961323
1712.840820	96.717590
1711.864258	-9.309091
1710.886719	14.077117
1709.909180	11.373452
1708.931641	-41.523476
1707.953125	-219.642090
1706.975586	-80.843552
1705.997070	39.818565
1705.018555	-194.945862
1704.040039	60.951763
1703.060547	87.252914
1702.081055	-27.553261
1701.101563	243.584961
1700.122070	-30.259453
1699.142578	135.204041
1698.162109	-19.527746
1697.181641	-58.582691
1696.201172	298.504883
1695.220703	89.795197
1694.239258	429.309479
1693.257813	219.303024
1692.276367	381.113770
1691.294922	359.356903
1690.313477	495.692322
1689.331055	645.919189
1688.348633	263.304138
1687.366211	558.783997
1686.383789	729.464294
1685.400391	818.036926
1684.416992	712.665588
1683.433594	634.593384
1682.450195	807.527832
1681.465820	648.092407
1680.482422	728.953369
1679.498047	1063.195313
1678.512695	831.023376
1677.528320	860.280640
1676.542969	983.158447
1675.558594	1141.131226
1674.572266	1086.833862
1673.586914	1195.271729
1672.601563	1139.422607
1671.615234	1291.344116
1670.628906	1127.607788
1669.642578	1336.260010
1668.655273	1749.746704
1667.668945	1359.225708
1666.681641	1444.408081
1665.694336	1885.583130
1664.706055	1955.620361
1663.718750	1665.402222
1662.730469	1757.582886
1661.742188	1699.058960
1660.753906	1948.448853
1659.764648	1697.315430
1658.775391	1793.768921
1657.787109	1848.226318
1656.796875	1823.589478
1655.807617	1688.179565
1654.818359	1958.194946
1653.828125	1799.746094
1652.837891	1535.909180
1651.846680	1492.086426
1650.856445	1401.045898
1649.865234	1225.770630
1648.874023	1368.120483
1647.882813	1119.596924
1646.891602	1101.378906
1645.899414	885.345154
1644.907227	965.510681
1643.915039	467.668945
1642.922852	683.111328
1641.930664	407.822571
1640.937500	383.598206
1639.944336	446.707764
1638.951172	130.230972
1637.957031	365.269745
1636.963867	331.536407
1635.969727	282.225800
1634.975586	372.831085
1633.981445	-158.177216
1632.986328	259.532776
1631.991211	226.923462
1630.996094	31.278984
1630.000977	-140.403473
1629.005859	196.107697
1628.009766	-25.186516
1627.013672	-98.904434
1626.017578	30.083179
1625.021484	151.273819
1624.024414	-61.327690
1623.028320	-126.507622
1622.031250	58.101852
1621.033203	3.668794
1620.036133	361.760895
1619.038086	270.740082
1618.041016	195.618088
1617.041992	243.981277
1616.043945	106.087227
1615.045898	367.146240
1614.046875	187.461777
1613.047852	199.374756
1612.048828	140.546783
1611.048828	202.383316
1610.049805	80.781265
1609.049805	310.396942
1608.049805	86.725662
1607.048828	33.426311
1606.048828	239.425140
1605.047852	120.707184
1604.046875	166.956467
1603.045898	121.600998
1602.044922	97.197792
1601.042969	72.796989
1600.041016	45.782101
1599.039063	-70.132355
1598.037109	-99.750305
1597.034180	-90.182457
1596.031250	-83.260704
1595.028320	-68.538719
1594.025391	-158.334702
1593.022461	-128.016586
1592.018555	-126.482849
1591.014648	-232.016937
1590.010742	-306.248230
1589.006836	-51.774677
1588.001953	100.788521
1586.997070	203.666336
1585.992188	350.751282
1584.987305	164.032623
1583.982422	349.996826
1582.976563	150.157776
1581.970703	90.990219
1580.964844	23.941854
1579.958984	133.894028
1578.952148	-34.866905
1577.945313	215.391388
1576.938477	137.557358
1575.931641	-0.192292
1574.924805	275.581848
1573.916992	267.656342
1572.909180	114.016380
1571.901367	-86.466621
1570.893555	32.674473
1569.884766	-87.413788
1568.876953	119.743462
1567.868164	222.788513
1566.858398	162.059601
1565.849609	46.712292
1564.839844	79.213593
1563.830078	2.573078
1562.820313	-118.279457
1561.810547	-52.466862
1560.799805	-113.908401
1559.790039	-299.911224
1558.779297	102.428047
1557.767578	-24.249809
1556.756836	-29.236227
1555.745117	193.578644
1554.733398	-26.733074
1553.721680	-11.473241
1552.709961	-102.517853
1551.697266	-72.041595
1550.685547	10.024741
1549.672852	192.787796
1548.659180	64.910492
1547.646484	-8.757509
1546.632813	250.963959
1545.619141	-53.104824
1544.605469	133.826767
1543.591797	-185.915375
1542.577148	-89.787857
1541.562500	-221.143341
1540.547852	-6.599085
1539.533203	-11.746894
1538.518555	-267.418732
1537.502930	83.260437
1536.487305	-59.144924
1535.471680	92.398666
1534.456055	-21.909231
1533.439453	314.856842
1532.422852	61.016171
1531.406250	-120.719795
1530.389648	32.423000
1529.373047	90.021393
1528.355469	88.185959
1527.337891	68.164772
1526.320313	63.439137
1525.302734	246.447464
1524.284180	326.274628
1523.265625	135.769058
1522.247070	50.648701
1521.228516	279.151001
1520.208984	83.155342
1519.190430	69.613441
1518.170898	346.323914
1517.151367	286.163788
1516.130859	87.142975
1515.111328	198.847305
1514.090820	115.185814
1513.070313	0.608552
1512.049805	70.740150
1511.028320	333.144806
1510.006836	102.698891
1508.986328	123.603516
1507.963867	-9.540504
1506.942383	95.700844
1505.919922	87.955612
1504.898438	77.535271
1503.875977	-248.196213
1502.852539	-74.383698
1501.830078	4.476501
1500.806641	-90.965111
1499.783203	-89.205566
1498.759766	-136.197830
1497.736328	-173.055023
1496.711914	-107.688629
1495.687500	-180.595108
1494.663086	63.532459
1493.638672	-53.069313
1492.613281	42.424145
1491.587891	38.096966
1490.563477	69.457512
1489.537109	131.324051
1488.511719	162.431870
1487.485352	387.485931
1486.458984	244.709595
1485.432617	375.017426
1484.406250	278.056458
1483.379883	441.293945
1482.352539	392.635956
1481.325195	425.525055
1480.297852	358.877899
1479.269531	592.973389
1478.241211	803.953552
1477.213867	637.665894
1476.184570	591.078430
1475.156250	554.650208
1474.127930	772.820190
1473.098633	967.904175
1472.069336	1048.300537
1471.040039	1268.572510
1470.009766	1122.291504
1468.979492	1258.383423
1467.950195	1343.520508
1466.918945	1586.181152
1465.888672	1960.908081
1464.857422	1999.919189
1463.827148	1965.201050
1462.795898	2077.793945
1461.763672	2002.325562
1460.732422	1970.050049
1459.700195	2034.216553
1458.667969	2263.321777
1457.635742	2520.223633
1456.603516	2264.463867
1455.570313	2505.977051
1454.537109	2204.625244
1453.503906	2783.258301
1452.470703	2469.277588
1451.436523	2383.515869
1450.403320	2503.059570
1449.369141	2457.852783
1448.333984	2574.755859
1447.299805	2575.139893
1446.264648	2755.271484
1445.230469	2510.090820
1444.194336	2480.104492
1443.159180	2311.000000
1442.124023	2172.339111
1441.087891	2721.665039
1440.051758	2469.207031
1439.015625	2373.621826
1437.978516	2318.521484
1436.941406	2281.164063
1435.904297	2041.735596
1434.867188	1519.541260
1433.830078	1543.083496
1432.791992	1453.019531
1431.754883	1501.887573
1430.715820	1038.418579
1429.677734	734.173462
1428.639648	715.166870
1427.600586	797.085449
1426.561523	573.909363
1425.522461	625.675842
1424.482422	420.364807
1423.443359	505.017334
1422.403320	405.756897
1421.363281	742.369751
1420.322266	698.615234
1419.282227	380.522003
1418.241211	304.274597
1417.200195	318.733093
1416.159180	318.161194
1415.117188	201.927795
1414.076172	385.140839
1413.034180	261.555817
1411.992188	180.842728
1410.949219	47.446941
1409.907227	37.348644
1408.864258	157.967911
1407.821289	240.946991
1406.777344	-115.522438
1405.734375	261.429596
1404.690430	-44.500828
1403.646484	-51.543030
1402.602539	129.704987
1401.557617	100.228165
1400.513672	166.192230
1399.468750	259.797974
1398.423828	42.590862
1397.377930	204.052200
1396.333008	39.788132
1395.287109	56.080273
1394.241211	-80.323387
1393.195313	13.842113
1392.148438	255.790939
1391.101563	-95.528206
1390.054688	104.022606
1389.007813	-49.207806
1387.960938	358.119568
1386.913086	-75.005325
1385.865234	172.340103
1384.817383	69.690079
1383.769531	-82.784508
1382.720703	-27.667576
1381.671875	-144.843796
1380.623047	165.299011
1379.574219	-103.957031
1378.524414	-38.406452
1377.475586	17.272724
1376.425781	-206.483871
1375.375977	-63.216164
1374.325195	-39.638229
1373.274414	-245.401657
1372.224609	-64.420303
1371.172852	-142.690521
1370.122070	153.099564
1369.070313	-116.802353
1368.019531	-167.190201
1366.967773	44.111938
1365.915039	-63.322914
1364.863281	-8.725163
1363.810547	-8.789294
1362.757813	11.190804
1361.705078	73.600121
1360.651367	198.302002
1359.598633	74.378998
1358.544922	119.729568
1357.491211	28.461317
1356.436523	29.324722
1355.382813	149.619843
1354.328125	481.171875
1353.273438	278.665863
1352.217773	145.911270
1351.163086	303.861237
1350.107422	186.330185
1349.051758	634.842346
1347.996094	584.561462
1346.939453	673.350342
1345.883789	601.035583
1344.827148	1156.235474
1343.769531	665.127747
1342.712891	848.559631
1341.655273	851.138489
1340.598633	1061.976563
1339.540039	1290.176147
1338.482422	1037.991455
1337.423828	1184.665283
1336.366211	1056.648438
1335.307617	1055.032227
1334.248047	897.658020
1333.189453	809.759216
1332.129883	860.525085
1331.070313	1049.869629
1330.010742	1157.682861
1328.950195	902.243103
1327.890625	923.811462
1326.830078	1222.195679
1325.768555	989.514404
1324.708008	1134.901001
1323.646484	1063.075806
1322.585938	1060.529175
1321.523438	1082.773926
1320.461914	1218.636841
1319.400391	1176.951782
1318.337891	1115.671753
1317.275391	1187.687378
1316.211914	1114.336670
1315.149414	1516.824951
1314.085938	1120.870728
1313.022461	1161.260376
1311.958984	1026.871582
1310.894531	1025.625000
1309.831055	1061.427612
1308.766602	900.403198
1307.701172	1524.587891
1306.636719	1553.202515
1305.571289	1264.586304
1304.505859	1453.307739
1303.440430	1435.515991
1302.375000	1211.344238
1301.308594	1383.057495
1300.242188	1237.821777
1299.175781	1566.879639
1298.109375	1289.237305
1297.041992	1316.296997
1295.975586	1534.937378
1294.908203	1581.755493
1293.839844	1437.234131
1292.772461	1177.560303
1291.704102	999.030396
1290.635742	1146.828735
1289.567383	990.623779
1288.498047	1045.376587
1287.428711	835.509583
1286.360352	642.972046
1285.290039	945.422974
1284.220703	1061.690186
1283.150391	1121.661377
1282.080078	1022.557007
1281.009766	891.752441
1279.939453	903.001770
1278.868164	921.651550
1277.796875	678.648743
1276.725586	1066.727905
1275.654297	809.262207
1274.582031	1104.383545
1273.509766	1106.183228
1272.437500	1127.587158
1271.365234	1234.536865
1270.291992	1168.096069
1269.218750	957.683960
1268.145508	1186.814209
1267.072266	1010.762268
1265.999023	1252.079224
1264.924805	1246.946167
1263.850586	1156.498779
1262.776367	1173.424438
1261.701172	1029.482788
1260.625977	1407.234863
1259.550781	1519.247437
1258.475586	1404.672607
1257.400391	1139.169067
1256.324219	1421.732422
1255.248047	1285.439453
1254.171875	1214.958374
1253.094727	1244.310425
1252.018555	1677.562500
1250.941406	1327.374756
1249.864258	1291.091064
1248.786133	1356.959595
1247.708008	1194.314575
1246.630859	1126.542969
1245.551758	1323.664307
1244.473633	1166.036255
1243.394531	925.908936
1242.316406	1035.563843
1241.236328	1196.153564
1240.157227	759.603882
1239.077148	1296.319458
1237.998047	1005.511353
1236.917969	962.234558
1235.836914	899.573181
1234.756836	1004.228699
1233.675781	1322.136963
1232.594727	1007.391846
1231.512695	809.073730
1230.431641	753.753296
1229.349609	916.405334
1228.267578	878.008728
1227.185547	963.069641
1226.102539	985.150818
1225.019531	709.588684
1223.936523	920.369812
1222.853516	611.043457
1221.769531	275.232910
1220.686523	374.696686
1219.602539	476.507141
1218.517578	433.258484
1217.433594	568.775696
1216.348633	269.439697
1215.263672	412.114502
1214.178711	470.193176
1213.092773	-5.224434
1212.007813	446.200684
1210.921875	458.282928
1209.834961	366.596985
1208.749023	311.089600
1207.662109	614.807373
1206.575195	503.739716
1205.488281	749.352112
1204.400391	414.134888
1203.313477	551.166077
1202.225586	146.205032
1201.136719	201.265991
1200.048828	304.401917
1198.959961	-97.981590
1197.871094	228.845520
1196.782227	360.612640
1195.692383	141.112671
1194.603516	53.910816
1193.513672	235.943619
1192.423828	-58.062431
1191.333008	162.242126
1190.242188	-76.482491
1189.151367	54.733513
1188.060547	-39.899834
1186.969727	21.499407
1185.877930	-186.028015
1184.786133	55.227322
1183.694336	-5.993173
1182.601563	33.487869
1181.509766	-104.575294
1180.416992	-65.225601
1179.323242	-193.760773
1178.230469	-53.890987
1177.136719	-38.751225
1176.042969	285.325653
1174.949219	27.217976
1173.854492	212.114578
1172.760742	61.718155
1171.666016	208.082703
1170.570313	158.096237
1169.475586	141.553726
1168.379883	230.172913
1167.284180	-92.600990
1166.188477	-252.744888
1165.091797	14.929779
1163.996094	84.080063
1162.899414	71.890045
1161.801758	422.673767
1160.705078	23.412958
1159.607422	108.892975
1158.509766	268.249207
1157.412109	394.045990
1156.313477	495.846619
1155.215820	318.453949
1154.117188	219.754395
1153.017578	82.866890
1151.918945	115.208061
1150.819336	218.943314
1149.719727	298.726379
1148.620117	230.711670
1147.519531	65.003227
1146.418945	6.434745
1145.318359	-95.034576
1144.217773	27.173651
1143.116211	-240.965607
1142.014648	99.907120
1140.913086	-106.448059
1139.811523	-105.925308
1138.708984	-50.811504
1137.606445	-12.432355
1136.503906	-140.474899
1135.401367	64.043762
1134.297852	194.762405
1133.194336	40.412342
1132.090820	232.652328
1130.987305	438.973236
1129.882813	675.966797
1128.778320	768.069702
1127.673828	433.140198
1126.569336	302.217957
1125.463867	631.193481
1124.358398	552.283142
1123.252930	764.804138
1122.146484	595.730835
1121.041016	466.939270
1119.934570	494.422211
1118.828125	590.482422
1117.720703	589.383179
1116.613281	472.269287
1115.505859	135.120163
1114.398438	65.343079
1113.291016	239.108994
1112.182617	192.854935
1111.074219	163.110764
1109.964844	322.366211
1108.856445	441.334534
1107.747070	309.806641
1106.637695	419.160248
1105.528320	419.804810
1104.417969	776.821716
1103.307617	746.594910
1102.197266	716.332520
1101.086914	997.403198
1099.975586	676.921387
1098.864258	693.700928
1097.752930	875.434570
1096.641602	748.317017
1095.529297	896.875000
1094.416992	762.652832
1093.304688	694.394226
1092.191406	873.348450
1091.079102	1019.236145
1089.965820	1129.710571
1088.852539	814.224792
1087.738281	654.100281
1086.624023	860.905151
1085.509766	681.975037
1084.395508	879.219666
1083.280273	596.894165
1082.166016	653.038025
1081.050781	598.716492
1079.934570	805.083557
1078.819336	645.047852
1077.703125	675.209900
1076.586914	761.669373
1075.469727	625.154114
1074.353516	711.559265
1073.236328	368.702057
1072.119141	361.305359
1071.000977	302.321594
1069.882813	744.920898
1068.765625	430.464966
1067.646484	512.045898
1066.528320	722.414856
1065.409180	452.652893
1064.290039	597.385193
1063.170898	877.807007
1062.050781	924.099304
1060.930664	844.049561
1059.810547	525.479797
1058.690430	480.657593
1057.569336	545.738647
1056.449219	103.623856
1055.327148	505.277069
1054.206055	350.759644
1053.083984	464.926361
1051.961914	558.046875
1050.839844	195.908264
1049.717773	321.775970
1048.594727	358.934937
1047.471680	242.133240
1046.348633	305.013367
1045.224609	297.936523
1044.101563	123.047142
1042.976563	367.810028
1041.852539	386.469147
1040.728516	239.752869
1039.603516	354.008911
1038.478516	370.453857
1037.352539	240.261627
1036.227539	252.167908
1035.101563	494.487579
1033.974609	234.220657
1032.848633	460.258728
1031.721680	363.010681
1030.594727	468.128326
1029.467773	243.205139
1028.340820	288.006561
1027.212891	-38.875053
1026.084961	-96.106606
1024.956055	-34.818302
1023.828125	-268.328552
1022.699219	-107.081047
1021.570313	-8.491041
1020.440430	-109.399452
1019.311523	-293.679962
1018.181641	-37.203533
1017.050781	-86.802292
1015.920898	-101.522301
1014.790039	-153.236053
1013.659180	149.626938
1012.528320	58.673676
1011.396484	164.680923
1010.265625	161.920120
1009.132813	416.164001
1008.000977	390.383057
1006.868164	512.770203
1005.736328	780.922302
1004.602539	1400.529053
1003.469727	2283.510986
1002.335938	2262.423096
1001.202148	2063.512207
1000.068359	1393.490845
998.933594	760.837585
997.799805	528.089233
996.665039	214.746796
995.529297	90.923195
994.394531	200.342056
993.258789	166.778381
992.123047	366.302490
990.986328	143.842819
989.849609	198.260452
988.712891	-106.802917
987.576172	7.794368
986.439453	78.682220
985.301758	-172.810181
984.164063	-281.293091
983.025391	-74.202812
981.887695	-88.044792
980.749023	59.321205
979.610352	-122.246887
978.470703	-94.300270
977.332031	-77.734093
976.192383	-10.475712
975.051758	59.177071
973.912109	257.611542
972.771484	42.549339
971.630859	277.900146
970.490234	187.197723
969.348633	149.467697
968.207031	144.021606
967.065430	138.709549
965.923828	206.947937
964.781250	240.879898
963.638672	297.863281
962.496094	116.529282
961.352539	441.947021
960.208984	375.505127
959.065430	235.922592
957.921875	277.480804
956.777344	163.446503
955.632813	-28.235645
954.488281	-68.630035
953.343750	142.837555
952.198242	180.475235
951.052734	44.408657
949.907227	-6.850554
948.760742	-16.800703
947.614258	227.089645
946.467773	285.914063
945.321289	116.400757
944.173828	392.471710
943.026367	221.003433
941.878906	280.321716
940.730469	268.997192
939.582031	757.525024
938.433594	383.645020
937.285156	226.743317
936.135742	475.924072
934.987305	399.131714
933.836914	466.096039
932.687500	476.195343
931.537109	454.531433
930.386719	228.035751
929.236328	318.273895
928.084961	215.108383
926.934570	43.841137
925.783203	82.117882
924.630859	-152.468246
923.478516	159.007462
922.327148	40.725056
921.173828	27.196871
920.021484	131.974854
918.868164	-215.323502
917.714844	180.475754
916.561523	153.793304
915.407227	86.377151
914.252930	189.361771
913.098633	-16.228752
911.944336	-237.489502
910.789063	-75.168320
909.633789	-10.328536
908.478516	47.794033
907.322266	155.871643
906.166016	-175.641830
905.009766	-117.187393
903.853516	-2.024424
902.696289	33.931675
901.539063	-174.545425
900.381836	-99.877296
899.223633	133.272766
898.065430	260.076508
896.907227	-6.663120
895.749023	-60.608063
894.589844	269.926270
893.430664	3.659978
892.271484	42.688892
891.112305	47.899776
889.952148	188.723495
888.791992	40.516499
887.630859	314.655029
886.470703	189.224487
885.309570	350.530151
884.148438	69.642914
882.986328	-28.328360
881.825195	69.999916
880.663086	418.607300
879.500000	241.954697
878.337891	308.817902
877.174805	249.559555
876.011719	41.738247
874.847656	241.660370
873.684570	319.972260
872.520508	290.275208
871.355469	123.387413
870.191406	118.605309
869.026367	66.649536
867.861328	250.871231
866.695313	-106.729683
865.530273	405.679962
864.364258	250.528137
863.197266	162.890717
862.031250	636.817444
860.864258	313.431763
859.697266	630.027893
858.530273	493.144409
857.362305	688.445618
856.194336	565.131775
855.026367	688.604858
853.857422	637.152161
852.688477	558.841125
851.519531	666.603027
850.350586	895.322266
849.180664	707.292053
848.010742	490.243805
846.840820	700.964355
845.670898	419.117340
844.500000	540.249939
843.329102	209.359253
842.157227	388.650604
840.986328	442.606964
839.814453	264.008423
838.642578	219.606094
837.469727	396.468628
836.296875	193.403763
835.124023	455.042175
833.951172	397.188324
832.777344	180.826859
831.603516	473.482483
830.429688	529.420715
829.255859	375.580841
828.081055	286.480713
826.906250	498.449951
825.731445	193.037308
824.555664	371.434479
823.379883	79.504387
822.204102	-63.053699
821.027344	146.352280
819.851563	-80.856094
818.674805	12.600936
817.497070	92.617973
816.320313	-150.123306
815.142578	-121.370621
813.963867	-23.723396
812.786133	20.449617
811.607422	2.304879
810.428711	-191.477448
809.250000	94.757370
808.070313	-207.922089
806.890625	-86.292435
805.710938	-151.308136
804.531250	-131.993973
803.350586	-197.088013
802.169922	-353.196564
800.988281	-107.749153
799.807617	-259.501526
798.625977	-415.680695
797.444336	-110.744072
796.261719	27.757732
795.079102	-101.995766
793.896484	-1.368676
792.713867	70.347198
791.530273	108.745720
790.346680	138.194412
789.163086	306.987610
787.979492	156.997772
786.794922	102.127396
785.610352	164.426117
784.425781	489.739288
783.240234	198.068939
782.054688	220.289368
780.869141	410.345703
779.682617	377.126709
778.496094	134.034409
777.309570	389.984863
776.123047	129.189087
774.935547	128.860092
773.748047	298.347687
772.560547	28.704937
771.373047	100.943924
770.184570	210.556961
768.996094	187.781113
767.806641	261.913391
766.618164	1.027595
765.428711	6.730897
764.239258	-71.328941
763.048828	44.330662
761.858398	74.014000
760.667969	330.284576
759.477539	225.536102
758.286133	540.901550
757.094727	387.636963
755.903320	346.505341
754.710938	208.614349
753.518555	156.429352
752.326172	181.104218
751.133789	104.663933
749.940430	397.134247
748.747070	92.232964
747.553711	327.383728
746.359375	228.813477
745.166016	123.652016
743.970703	150.101913
742.776367	251.046646
741.581055	433.018433
740.385742	187.442825
739.190430	97.525200
737.994141	108.395012
736.797852	40.366817
735.601563	-84.598015
734.405273	96.965874
733.208008	306.869659
732.010742	286.877502
730.813477	205.613037
729.615234	441.516479
728.416992	253.061157
727.218750	112.775162
726.020508	276.354614
724.821289	341.513275
723.622070	81.115303
722.422852	281.692841
721.222656	331.502686
720.022461	106.213776
718.822266	269.540009
717.621094	513.535156
716.420898	216.387665
715.218750	362.155334
714.017578	331.239532
712.815430	326.520294
711.614258	369.772003
710.411133	-94.685699
709.208984	22.767160
708.005859	98.813461
706.802734	122.598663
705.599609	65.860107
704.395508	74.481789
703.191406	215.878555
701.987305	-80.017021
700.782227	-34.254536
699.577148	-118.931068
698.372070	244.319397
697.166992	38.015152
695.960938	-76.869987
694.754883	-2.636615
693.548828	-128.192429
692.341797	-23.450405
691.135742	-133.610687
689.927734	-232.791946
688.720703	28.345579
687.512695	-116.233559
686.304688	-195.604431
685.096680	-159.933258
683.888672	8.039400
682.679688	-77.558846
681.470703	55.815296
680.260742	-66.411896
679.050781	-160.340164
677.840820	31.687569
676.630859	31.043051
675.419922	242.595490
674.209961	-43.546600
672.998047	-0.634132
671.787109	-39.842098
670.575195	251.893097
669.363281	180.395264
668.151367	63.630291
666.938477	-137.260345
665.725586	61.682903
664.512695	275.733673
663.299805	146.438721
662.085938	95.003082
660.872070	-217.488266
659.658203	-50.729752
658.443359	-153.636368
657.228516	-17.022781
656.013672	20.397879
654.797852	-49.927086
653.583008	43.632885
652.366211	-28.712641
651.150391	-19.125771
649.934570	154.182861
648.717773	202.553024
647.500000	380.094788
646.283203	417.664124
645.065430	160.426270
643.847656	127.043556
642.629883	254.975433
641.411133	159.197189
640.192383	228.967072
638.973633	111.668571
637.753906	336.040619
636.534180	358.296692
635.314453	217.224609
634.094727	110.480583
632.874023	98.142349
631.653320	126.467735
630.432617	98.847115
629.211914	-29.751741
627.990234	-34.057392
626.768555	-70.719009
625.545898	6.054324
624.324219	112.563919
623.101563	347.352112
621.877930	346.091827
620.655273	372.375885
619.431641	177.758041
618.208008	-66.359322
616.983398	-178.025604
615.759766	48.074753
614.535156	-126.440544
613.310547	-153.740570
612.084961	49.445686
610.859375	-75.101318
609.633789	-153.115021
608.408203	95.291031
607.181641	-80.079720
605.955078	96.426918
604.728516	120.529526
