# Supplementary material for: Raman spectroscopy accurately differentiates mucosal healing from non-healing and biochemical changes following biological therapy in inflammatory bowel disease
Source: PLoS One. 2021 Jun 2;16(6):e0252210. doi: 10.1371/journal.pone.0252210 (PMC8172032; doi:10.1371/journal.pone.0252210)
Supplement: S8 Dataset — (ZIP) [file pone.0252210.s010.zip › Pre biologic CD/OC011 pre treatment_BL sub CR removed_34__X_-18304.2__Y_2328.51__Z_-3757.52__Time_390.txt]

1714.656250	155.359116
1713.679688	90.979172
1712.703125	143.866669
1711.725586	-78.414406
1710.749023	-98.379944
1709.771484	-18.133909
1708.792969	-121.801491
1707.815430	121.285141
1706.836914	-154.366058
1705.858398	-29.855652
1704.879883	-121.239922
1703.901367	-246.373016
1702.922852	28.278620
1701.943359	-78.843544
1700.963867	-67.252541
1699.983398	129.774338
1699.003906	132.522125
1698.023438	-45.602200
1697.042969	-59.707401
1696.062500	31.302570
1695.082031	32.345081
1694.100586	15.542953
1693.120117	-51.078815
1692.137695	224.808121
1691.156250	239.905563
1690.174805	130.423264
1689.192383	133.820450
1688.209961	135.358353
1687.227539	199.019012
1686.244141	386.035583
1685.261719	376.540070
1684.278320	543.646545
1683.294922	421.048920
1682.311523	664.126892
1681.327148	585.596069
1680.342773	624.948059
1679.358398	609.088074
1678.374023	660.445801
1677.389648	781.626770
1676.404297	722.526062
1675.418945	818.339050
1674.433594	723.324707
1673.448242	913.391602
1672.461914	830.252014
1671.475586	1050.636963
1670.489258	1056.356567
1669.502930	1036.095947
1668.516602	1133.236572
1667.529297	1119.387573
1666.541992	1191.015625
1665.554688	1329.477905
1664.566406	1290.656982
1663.579102	1377.026733
1662.590820	1264.980469
1661.602539	1400.012939
1660.614258	1527.512207
1659.625000	1348.037109
1658.635742	1320.101685
1657.647461	1289.984741
1656.657227	1204.690796
1655.667969	1278.712769
1654.677734	1247.233154
1653.688477	1052.109375
1652.697266	934.175232
1651.707031	1083.837036
1650.716797	860.928772
1649.725586	720.436096
1648.734375	717.811096
1647.743164	697.029785
1646.750977	840.398560
1645.759766	606.284180
1644.767578	356.734039
1643.775391	207.933258
1642.783203	286.517578
1641.790039	354.789520
1640.796875	191.102539
1639.803711	46.218651
1638.810547	-106.257332
1637.817383	326.980713
1636.823242	151.263443
1635.829102	91.827324
1634.834961	-43.783932
1633.840820	55.357319
1632.845703	-119.285217
1631.850586	-32.943314
1630.855469	56.180088
1629.860352	-41.453754
1628.865234	19.028622
1627.869141	-136.109833
1626.873047	-72.689194
1625.876953	180.210220
1624.880859	-289.958618
1623.883789	-63.145638
1622.887695	16.506260
1621.890625	-69.307770
1620.892578	-162.857605
1619.895508	100.943977
1618.897461	44.352642
1617.899414	16.751234
1616.901367	254.349457
1615.903320	24.794655
1614.904297	28.914967
1613.906250	151.130341
1612.907227	102.878624
1611.907227	88.779404
1610.908203	116.665710
1609.908203	-36.264240
1608.908203	-68.569618
1607.908203	-87.742867
1606.908203	86.919975
1605.907227	130.589111
1604.906250	90.465462
1603.905273	126.261124
1602.904297	-42.083199
1601.903320	-3.683318
1600.901367	5.908782
1599.899414	78.234421
1598.897461	-158.022110
1597.895508	-12.566042
1596.892578	-39.701038
1595.889648	-30.288576
1594.886719	-169.832413
1593.883789	-191.843048
1592.880859	-70.288872
1591.876953	-35.000637
1590.873047	-62.437702
1589.869141	-95.154091
1588.865234	-26.186153
1587.860352	-100.787384
1586.855469	-0.720190
1585.850586	-12.895604
1584.845703	-14.732384
1583.839844	-40.118763
1582.834961	135.030228
1581.829102	203.196716
1580.823242	-41.300499
1579.816406	50.091728
1578.810547	-43.501366
1577.803711	180.359894
1576.796875	-51.371090
1575.790039	-9.958893
1574.782227	93.734489
1573.775391	77.633789
1572.767578	155.005112
1571.759766	39.858562
1570.750977	57.161095
1569.743164	50.935505
1568.734375	88.730431
1567.725586	196.488495
1566.716797	5.451819
1565.707031	-24.700966
1564.697266	-31.631054
1563.687500	96.224251
1562.677734	-25.182608
1561.667969	73.777634
1560.657227	102.519630
1559.647461	232.207581
1558.636719	19.522861
1557.625000	58.143463
1556.614258	150.999390
1555.602539	191.840683
1554.590820	134.084641
1553.579102	21.813332
1552.567383	12.974158
1551.554688	141.140259
1550.541992	100.887085
1549.529297	236.403473
1548.516602	190.636154
1547.502930	87.821968
1546.490234	287.378265
1545.476563	223.018509
1544.462891	16.378124
1543.448242	132.616470
1542.434570	217.639786
1541.419922	-4.884447
1540.405273	-227.485855
1539.390625	-122.310822
1538.375000	-89.627251
1537.359375	82.211700
1536.343750	-42.879620
1535.328125	-227.412582
1534.312500	-20.068424
1533.295898	89.035835
1532.280273	125.755676
1531.262695	-61.933163
1530.246094	5.372746
1529.229492	10.657038
1528.211914	38.940857
1527.194336	-90.025162
1526.176758	-157.318268
1525.159180	-0.831094
1524.140625	-94.189377
1523.122070	-56.465855
1522.103516	-142.385025
1521.084961	-30.418421
1520.065430	27.336147
1519.046875	64.350258
1518.027344	80.620361
1517.006836	140.394424
1515.987305	-123.678177
1514.966797	-59.064621
1513.947266	102.951546
1512.925781	10.573120
1511.905273	77.222443
1510.884766	-43.630432
1509.863281	94.527000
1508.841797	-95.840118
1507.820313	-45.215424
1506.797852	-140.908966
1505.776367	-70.075760
1504.753906	-122.440262
1503.731445	-85.242500
1502.708008	10.710017
1501.685547	-118.884987
1500.662109	-148.706940
1499.638672	-42.963989
1498.615234	-126.801590
1497.591797	42.607517
1496.567383	-44.036877
1495.542969	148.039124
1494.518555	53.490955
1493.494141	81.588379
1492.468750	48.193943
1491.443359	-36.416935
1490.417969	1.542163
1489.392578	228.412369
1488.367188	135.820938
1487.340820	260.196472
1486.314453	241.447815
1485.288086	383.406433
1484.261719	259.809998
1483.234375	192.283096
1482.207031	277.736053
1481.179688	329.905609
1480.152344	384.511017
1479.125000	324.293945
1478.096680	587.673584
1477.068359	626.627075
1476.040039	515.179443
1475.011719	765.370239
1473.982422	656.316650
1472.953125	837.465881
1471.923828	924.287354
1470.894531	1178.959229
1469.864258	1227.356445
1468.834961	1237.526855
1467.804688	1145.890381
1466.774414	1252.557861
1465.743164	1501.463379
1464.712891	1707.017578
1463.681641	1902.252441
1462.650391	1774.717285
1461.618164	1672.572754
1460.586914	1910.718140
1459.554688	1823.734741
1458.522461	2120.029541
1457.490234	1989.821045
1456.458008	1882.468140
1455.424805	2148.001465
1454.391602	2147.100342
1453.358398	2196.885010
1452.325195	2048.890625
1451.291016	2445.837402
1450.256836	2252.185303
1449.222656	2413.275391
1448.188477	2277.936768
1447.154297	2279.390381
1446.119141	2156.760498
1445.083984	1978.489380
1444.048828	2033.113770
1443.013672	1900.480713
1441.977539	2076.502686
1440.941406	1794.689087
1439.905273	1897.339233
1438.869141	1671.313110
1437.832031	1730.980835
1436.795898	1406.559326
1435.758789	1387.967285
1434.720703	1195.102783
1433.683594	1123.570068
1432.645508	1140.440308
1431.608398	720.652954
1430.569336	687.164612
1429.531250	759.704773
1428.493164	655.664124
1427.454102	725.707947
1426.415039	460.395111
1425.375977	364.140015
1424.335938	492.269104
1423.296875	471.725769
1422.256836	315.176422
1421.215820	357.712158
1420.175781	347.407898
1419.135742	405.138885
1418.094727	228.782608
1417.053711	173.356339
1416.011719	301.673157
1414.970703	153.293610
1413.928711	80.475609
1412.886719	201.368958
1411.844727	133.726532
1410.802734	194.364624
1409.759766	134.411972
1408.716797	-13.376526
1407.673828	301.144470
1406.630859	321.784332
1405.586914	53.742290
1404.542969	232.709381
1403.499023	253.569092
1402.455078	199.226395
1401.411133	275.436798
1400.366211	43.194691
1399.321289	76.934753
1398.276367	263.672150
1397.230469	322.578278
1396.185547	113.430107
1395.139648	337.878510
1394.093750	154.037216
1393.046875	0.408911
1392.000977	4.691612
1390.954102	-91.070633
1389.907227	141.156326
1388.860352	128.175476
1387.812500	20.229080
1386.765625	-50.041630
1385.717773	124.862328
1384.669922	214.796692
1383.621094	-272.585815
1382.573242	72.497673
1381.524414	32.780209
1380.475586	35.653145
1379.425781	-26.305706
1378.376953	-217.946320
1377.327148	-199.720428
1376.277344	-39.133720
1375.227539	-232.814301
1374.176758	-87.037498
1373.126953	-68.395760
1372.076172	-22.226582
1371.025391	-55.734638
1369.973633	-151.432220
1368.922852	-27.669683
1367.871094	28.882290
1366.819336	130.367065
1365.766602	-7.153112
1364.714844	-62.318703
1363.662109	49.431843
1362.609375	-192.139572
1361.556641	-10.494478
1360.502930	-0.458865
1359.450195	27.114496
1358.396484	191.552841
1357.341797	99.975899
1356.288086	152.730301
1355.233398	227.944656
1354.178711	305.736084
1353.124023	239.553970
1352.069336	382.128815
1351.013672	174.683258
1349.958984	250.442184
1348.903320	271.687805
1347.846680	352.592316
1346.791016	438.557434
1345.734375	462.601410
1344.677734	853.742310
1343.621094	756.465332
1342.563477	748.575867
1341.506836	765.604187
1340.449219	859.544128
1339.391602	852.016541
1338.333008	859.468811
1337.275391	921.518921
1336.216797	721.277893
1335.158203	632.612915
1334.098633	746.992310
1333.040039	836.715637
1331.980469	931.463989
1330.920898	665.289551
1329.861328	594.649841
1328.800781	571.116028
1327.740234	742.925476
1326.679688	880.195679
1325.619141	708.781433
1324.558594	700.543274
1323.497070	685.016846
1322.435547	837.463074
1321.374023	918.393921
1320.312500	609.578003
1319.250000	875.758301
1318.187500	942.175720
1317.125000	823.755188
1316.062500	863.267212
1314.999023	575.080933
1313.935547	949.963196
1312.872070	844.407104
1311.808594	864.619690
1310.745117	710.098877
1309.680664	730.546204
1308.616211	751.092224
1307.551758	818.491577
1306.486328	915.487061
1305.420898	786.245972
1304.355469	873.577515
1303.290039	823.285217
1302.224609	822.278992
1301.158203	848.403564
1300.091797	879.530640
1299.025391	1016.372742
1297.958984	728.359253
1296.891602	656.647705
1295.824219	909.113159
1294.756836	852.305054
1293.689453	721.996399
1292.621094	927.939758
1291.553711	721.812378
1290.485352	628.663818
1289.416016	905.852234
1288.347656	700.118774
1287.278320	840.100281
1286.208984	1097.708130
1285.139648	723.287476
1284.069336	755.651794
1283.000000	807.667480
1281.929688	654.104919
1280.858398	593.684387
1279.788086	800.077393
1278.716797	800.954102
1277.645508	757.874573
1276.574219	619.514832
1275.502930	806.435852
1274.430664	866.238647
1273.358398	928.522156
1272.286133	704.989685
1271.213867	760.074158
1270.140625	983.695313
1269.067383	921.613770
1267.994141	1008.516235
1266.920898	900.195007
1265.846680	979.848328
1264.773438	964.379333
1263.699219	924.576782
1262.624023	875.083618
1261.549805	893.916077
1260.474609	1010.274292
1259.399414	1194.849976
1258.324219	1038.317261
1257.248047	701.652771
1256.172852	857.067810
1255.096680	783.596741
1254.019531	1160.489868
1252.943359	1052.978638
1251.866211	1174.245239
1250.789063	906.294434
1249.711914	959.498596
1248.634766	893.565918
1247.556641	1039.167847
1246.478516	1123.968262
1245.400391	990.071960
1244.321289	926.700134
1243.243164	885.229248
1242.164063	940.916199
1241.084961	882.492126
1240.004883	1178.457764
1238.925781	884.651367
1237.845703	695.300537
1236.765625	879.560364
1235.684570	852.773315
1234.604492	998.130188
1233.523438	908.309875
1232.442383	891.227112
1231.360352	740.894470
1230.279297	890.982117
1229.197266	542.125061
1228.115234	1033.560425
1227.032227	612.188416
1225.950195	466.882446
1224.867188	686.981567
1223.784180	415.904633
1222.701172	534.309204
1221.617188	609.119873
1220.533203	304.342377
1219.449219	420.216431
1218.365234	342.708252
1217.280273	402.911224
1216.195313	366.449493
1215.110352	284.096985
1214.025391	489.040619
1212.940430	228.026016
1211.854492	365.260742
1210.768555	386.595734
1209.681641	617.734680
1208.595703	544.884033
1207.508789	633.561890
1206.421875	572.713257
1205.334961	528.720398
1204.247070	552.166870
1203.160156	498.476318
1202.072266	305.083649
1200.983398	87.652481
1199.895508	313.198578
1198.806641	16.345161
1197.717773	140.648819
1196.628906	-117.645584
1195.539063	25.766926
1194.449219	-13.681841
1193.359375	2.122182
1192.269531	-49.433475
1191.179688	-156.291351
1190.088867	-20.520624
1188.998047	21.457329
1187.907227	-63.913231
1186.815430	148.385315
1185.723633	-42.712696
1184.631836	-51.412354
1183.540039	-187.329849
1182.448242	233.227219
1181.355469	157.124969
1180.262695	157.709229
1179.169922	198.973312
1178.076172	-92.961952
1176.982422	178.206604
1175.888672	-106.550148
1174.794922	126.037552
1173.700195	207.603104
1172.606445	40.106937
1171.511719	236.382019
1170.416016	131.010498
1169.321289	39.964043
1168.225586	216.742264
1167.129883	113.606163
1166.034180	-27.811998
1164.937500	86.485115
1163.840820	-119.539078
1162.744141	-55.600861
1161.647461	192.134277
1160.550781	-68.936600
1159.453125	92.581093
1158.355469	280.200073
1157.256836	114.483810
1156.159180	132.461594
1155.060547	286.300690
1153.961914	141.907761
1152.863281	-52.569935
1151.763672	224.897644
1150.664063	-19.724926
1149.564453	-176.170166
1148.464844	-106.344452
1147.364258	-136.657349
1146.263672	23.427408
1145.163086	42.915688
1144.062500	-42.400501
1142.960938	-82.560814
1141.859375	3.283947
1140.757813	193.644638
1139.656250	153.203033
1138.553711	-144.034805
1137.451172	-98.998543
1136.348633	105.126480
1135.246094	233.058289
1134.142578	296.721741
1133.039063	365.019592
1131.935547	210.060562
1130.832031	430.073547
1129.727539	690.236145
1128.623047	608.595093
1127.518555	671.582458
1126.413086	753.423584
1125.308594	628.906494
1124.203125	530.430603
1123.096680	652.283386
1121.991211	518.150879
1120.884766	296.361786
1119.778320	320.860138
1118.671875	421.026428
1117.564453	336.448059
1116.458008	263.669189
1115.350586	290.204620
1114.242188	210.210251
1113.134766	364.290314
1112.026367	170.686798
1110.917969	345.824921
1109.808594	516.078857
1108.700195	511.361115
1107.590820	471.138855
1106.481445	409.612061
1105.372070	475.534668
1104.261719	298.232849
1103.151367	505.601166
1102.041016	696.294922
1100.930664	577.836792
1099.819336	619.722717
1098.708008	670.957947
1097.596680	488.749634
1096.484375	782.594727
1095.373047	614.461060
1094.260742	802.027649
1093.147461	443.083832
1092.035156	475.095673
1090.921875	664.746033
1089.808594	501.248718
1088.695313	398.948822
1087.581055	480.118469
1086.467773	521.228210
1085.353516	390.626709
1084.238281	537.411865
1083.124023	519.582947
1082.008789	593.345703
1080.893555	667.032593
1079.777344	557.453735
1078.662109	499.549133
1077.545898	479.185455
1076.429688	630.121216
1075.312500	377.368530
1074.196289	542.266113
1073.079102	510.044952
1071.960938	339.460419
1070.843750	396.324097
1069.725586	401.566956
1068.607422	399.752350
1067.489258	308.898621
1066.370117	463.973999
1065.251953	347.348877
1064.132813	609.992188
1063.012695	395.041443
1061.893555	435.231354
1060.773438	227.410767
1059.653320	457.035858
1058.532227	307.736023
1057.412109	111.750008
1056.291016	203.319229
1055.169922	322.882355
1054.047852	185.407684
1052.926758	-138.843567
1051.804688	361.321289
1050.681641	349.994904
1049.559570	301.342773
1048.436523	444.055664
1047.313477	155.125992
1046.190430	379.459869
1045.066406	314.550232
1043.942383	363.918640
1042.818359	154.569962
1041.694336	68.837112
1040.569336	246.408371
1039.445313	361.040771
1038.319336	240.445862
1037.194336	131.578934
1036.068359	34.422245
1034.942383	137.459183
1033.816406	398.676971
1032.690430	338.837280
1031.563477	437.176453
1030.436523	337.900421
1029.308594	327.025909
1028.181641	-11.440708
1027.053711	75.430611
1025.925781	-35.118256
1024.797852	-243.097168
1023.668945	-16.803679
1022.540039	-296.546814
1021.411133	-172.343323
1020.281250	-71.348030
1019.152344	-288.094421
1018.022461	-89.611687
1016.892578	-155.448441
1015.761719	-126.170464
1014.630859	-31.957336
1013.500000	25.209295
1012.369141	22.197386
1011.237305	86.404251
1010.105469	199.270126
1008.973633	358.447113
1007.841797	263.083374
1006.708984	734.635986
1005.576172	838.291016
1004.443359	1658.821533
1003.310547	2044.421631
1002.176758	1937.608032
1001.042969	1260.167114
999.908203	687.084656
998.774414	310.687775
997.639648	105.429893
996.504883	170.467972
995.370117	46.306404
994.234375	127.664688
993.098633	-14.697997
991.962891	133.717804
990.826172	210.676712
989.690430	153.990662
988.553711	129.698257
987.416016	22.560877
986.279297	-229.555466
985.141602	11.442006
984.003906	8.348685
982.865234	3.059533
981.727539	-84.971420
980.588867	48.051407
979.450195	-255.978455
978.310547	12.945575
977.170898	-12.471721
976.031250	38.103714
974.891602	-35.339794
973.751953	68.304199
972.611328	-71.498360
971.470703	-13.592192
970.329102	244.178253
969.188477	180.556396
968.046875	202.005783
966.904297	44.588081
965.762695	22.722738
964.620117	237.226379
963.477539	176.596100
962.334961	152.802277
961.191406	273.538177
960.047852	98.757454
958.904297	-25.413349
957.760742	95.669830
956.616211	56.541378
955.471680	186.967850
954.327148	-7.530811
953.182617	56.757660
952.037109	212.653107
950.891602	130.752563
949.745117	291.398468
948.599609	79.482895
947.453125	208.338989
946.306641	307.564148
945.159180	141.887833
944.012695	131.727386
942.865234	272.406982
941.716797	417.722870
940.569336	503.767303
939.420898	457.567169
938.272461	612.268616
937.124023	618.791260
935.974609	256.070404
934.825195	185.440033
933.675781	356.556122
932.525391	233.802322
931.375977	313.978668
930.225586	341.871429
929.074219	57.953125
927.923828	122.583542
926.772461	121.319992
925.621094	117.914238
924.468750	185.161575
923.317383	182.005676
922.165039	-100.675087
921.011719	-244.429993
919.859375	-58.461647
918.706055	70.748489
917.552734	-22.583069
916.399414	-22.632071
915.245117	-27.092924
914.090820	-13.266170
912.936523	-203.565948
911.781250	100.959984
910.625977	-0.562581
909.470703	-256.123108
908.315430	-64.797050
907.160156	-111.445038
906.003906	48.272209
904.846680	6.392718
903.690430	-135.018127
902.533203	-201.512711
901.375977	-122.965408
900.218750	-98.667740
899.060547	138.452316
897.903320	27.151419
896.744141	63.042503
895.585938	239.221268
894.426758	-131.692719
893.267578	67.264107
892.108398	51.551910
890.949219	-165.125046
889.789063	108.538109
888.628906	-141.723068
887.467773	100.393425
886.307617	15.205669
885.146484	-72.102280
883.985352	-39.712296
882.823242	-74.910095
881.661133	235.001144
880.499023	233.738083
879.336914	155.925552
878.173828	220.194016
877.010742	74.996719
875.847656	53.817802
874.684570	134.050552
873.520508	194.059906
872.356445	184.336868
871.192383	48.675995
870.027344	-23.862349
868.862305	286.039734
867.697266	96.674767
866.532227	186.210312
865.366211	260.031006
864.200195	30.529694
863.034180	201.049606
861.867188	328.869965
860.700195	407.276031
859.533203	499.155914
858.366211	341.915283
857.198242	337.367645
856.030273	397.911285
854.862305	523.495789
853.693359	595.245239
852.524414	579.562683
851.355469	429.446503
850.186523	525.885376
849.016602	431.901733
847.846680	364.852722
846.676758	441.143890
845.505859	58.535114
844.334961	130.413635
843.164063	170.941895
841.993164	14.609467
840.821289	1.484779
839.649414	203.001968
838.477539	227.832260
837.305664	78.333405
836.132813	-131.420334
834.959961	116.818710
833.786133	273.371887
832.613281	88.236176
831.439453	226.828369
830.264648	235.908524
829.090820	287.341980
827.916016	166.980972
826.741211	44.417049
825.566406	131.447556
824.390625	133.709152
823.214844	82.449844
822.039063	142.568542
820.862305	131.348373
819.685547	15.427135
818.508789	21.960659
817.332031	108.567711
816.154297	1.493261
814.976563	-154.527954
813.798828	-94.787254
812.621094	-108.513397
811.442383	-4.463455
810.263672	-118.339867
809.083984	96.644211
807.905273	-130.634201
806.725586	-160.198944
805.544922	-83.231834
804.365234	-157.337830
803.184570	192.434631
802.003906	20.518528
800.823242	-202.418991
799.641602	13.810109
798.459961	23.642099
797.278320	-166.129761
796.095703	-156.426895
794.913086	1.639502
793.730469	-208.188919
792.547852	-32.647991
791.364258	-379.828156
790.180664	-293.058838
788.997070	-58.146023
787.813477	112.393463
786.628906	176.578461
785.444336	152.169937
784.258789	185.164230
783.074219	184.879044
781.888672	151.346222
780.702148	104.472870
779.516602	-22.009499
778.330078	-150.741241
777.143555	124.530907
775.956055	-158.900955
774.769531	107.201538
773.582031	28.884140
772.393555	151.230240
771.206055	-17.693876
770.017578	49.268555
768.829102	72.005730
767.639648	79.200294
766.451172	341.854126
765.261719	198.980026
764.072266	181.588974
762.881836	382.066681
761.691406	113.496689
760.500977	342.287720
759.310547	386.054596
758.119141	495.683990
756.927734	453.419373
755.735352	419.867126
754.543945	329.074707
753.351563	273.384125
752.159180	263.754303
750.965820	350.673553
749.773438	303.497955
748.580078	390.167786
747.385742	200.141296
746.192383	216.379822
744.998047	399.254089
743.803711	334.097321
742.608398	194.324570
741.413086	140.030167
740.217773	171.153549
739.022461	189.028793
737.826172	-27.600824
736.630859	-40.516216
735.433594	25.328444
734.237305	115.146896
733.040039	150.130600
731.842773	14.344788
730.645508	84.197388
729.447266	269.871246
728.249023	129.580521
727.050781	260.376862
725.851563	181.233307
724.653320	217.882599
723.454102	221.693695
722.253906	221.084656
721.053711	261.918762
719.854492	411.844727
718.653320	146.973724
717.453125	318.601715
716.251953	234.875946
715.050781	332.185577
713.848633	108.888718
712.647461	217.034866
711.445313	-58.477722
710.243164	60.519707
709.040039	-88.501305
707.836914	63.098824
706.633789	-96.750252
705.430664	22.124317
704.226563	251.946152
703.022461	113.938972
701.818359	113.060867
700.613281	120.898842
699.408203	98.312401
698.203125	280.106354
696.998047	-3.257306
695.791992	-103.934578
694.585938	-89.392197
693.379883	-42.238476
692.172852	-170.939926
690.965820	-93.303246
689.758789	-69.907509
688.551758	-128.918747
687.343750	-101.068039
686.135742	-266.188782
684.926758	-105.919312
683.718750	-6.349615
682.509766	134.428314
681.300781	93.210503
680.090820	49.929893
678.881836	-88.538521
677.671875	93.608948
676.460938	-1.323497
675.250977	1.275665
674.040039	10.465130
672.828125	-55.959084
671.617188	37.795322
670.405273	-52.175781
669.193359	-232.787292
667.981445	-231.658112
666.768555	5.108003
665.555664	-69.192741
664.342773	100.709816
663.128906	125.986008
661.916016	149.211304
660.702148	21.473618
659.487305	150.691895
658.272461	14.633028
657.058594	3.850374
655.842773	109.638199
654.627930	-187.625549
653.412109	-83.750931
652.196289	35.280846
650.979492	-142.904724
649.763672	-49.520313
648.546875	-52.955727
647.330078	-90.718445
646.112305	-96.065994
644.894531	109.569290
643.676758	190.440384
642.458984	144.480438
641.240234	16.929472
640.021484	63.659580
638.802734	99.705963
637.583008	114.329735
636.363281	118.277153
635.143555	27.782925
633.923828	-159.241089
632.703125	72.498245
631.482422	57.343197
630.261719	-62.921288
629.040039	16.406170
627.818359	-54.434895
626.596680	-45.909672
625.375000	114.806908
624.152344	48.225708
622.929688	305.200409
621.707031	294.199219
620.483398	319.540924
619.259766	141.343323
618.036133	10.213618
616.812500	35.262932
615.587891	-111.041695
614.363281	-101.272392
613.138672	-66.035812
611.913086	82.309265
610.687500	200.414536
609.461914	224.148636
608.236328	110.812653
607.009766	-214.303268
605.783203	-67.561043
604.555664	80.873276
