# Supplementary material for: Raman spectroscopy accurately differentiates mucosal healing from non-healing and biochemical changes following biological therapy in inflammatory bowel disease
Source: PLoS One. 2021 Jun 2;16(6):e0252210. doi: 10.1371/journal.pone.0252210 (PMC8172032; doi:10.1371/journal.pone.0252210)
Supplement: S8 Dataset — (ZIP) [file pone.0252210.s010.zip › Pre biologic CD/OC030-1 pre treatment_base sub CR removed_71__X_-10361.1__Y_36053.2__Z_-68.3358__Time_801.txt]

1714.640625	4.370122
1713.664063	182.572052
1712.687500	-26.407196
1711.709961	-165.416214
1710.733398	4.224651
1709.755859	-123.525284
1708.778320	-44.606625
1707.799805	77.383690
1706.821289	-105.713890
1705.843750	-63.402878
1704.864258	-42.280441
1703.885742	-36.808163
1702.907227	41.300549
1701.927734	-86.284042
1700.948242	-12.782882
1699.968750	170.761566
1698.988281	445.520813
1698.007813	116.514626
1697.028320	263.861847
1696.046875	211.148529
1695.066406	383.379272
1694.084961	414.452148
1693.104492	526.167542
1692.123047	571.576721
1691.140625	652.150635
1690.159180	535.827271
1689.176758	681.485596
1688.194336	792.964294
1687.211914	1144.931641
1686.228516	673.538757
1685.246094	919.910522
1684.262695	1385.208252
1683.279297	1075.657837
1682.295898	966.588989
1681.311523	1396.010742
1680.327148	1165.608765
1679.342773	1308.535400
1678.358398	1321.607056
1677.374023	1306.010498
1676.388672	1628.789063
1675.403320	1656.853271
1674.417969	1810.467163
1673.432617	1693.497437
1672.446289	1702.052734
1671.459961	2099.114014
1670.473633	2087.537109
1669.487305	2387.281494
1668.500977	2440.573730
1667.513672	2396.195068
1666.526367	2424.090820
1665.539063	2104.984619
1664.550781	2319.785400
1663.563477	2532.454346
1662.575195	2313.387695
1661.586914	2137.416260
1660.598633	2309.297852
1659.609375	2579.698975
1658.620117	2458.467773
1657.631836	2483.553467
1656.641602	2596.527344
1655.652344	2241.436035
1654.662109	2051.134277
1653.672852	2078.474854
1652.681641	1847.025391
1651.691406	2055.316895
1650.701172	1700.761963
1649.709961	1354.798218
1648.718750	1472.084717
1647.727539	1262.125854
1646.735352	949.698425
1645.744141	1057.932617
1644.751953	849.666504
1643.759766	739.667114
1642.766602	923.194763
1641.774414	515.926147
1640.781250	563.132324
1639.788086	645.060303
1638.794922	455.729004
1637.801758	475.229675
1636.807617	149.772049
1635.813477	431.102783
1634.819336	117.162430
1633.825195	104.106316
1632.830078	236.307495
1631.834961	44.917004
1630.839844	64.615326
1629.844727	-220.678787
1628.849609	-181.786880
1627.853516	-242.558975
1626.857422	-116.193817
1625.861328	-81.604874
1624.865234	82.130325
1623.868164	-216.577347
1622.871094	-41.764015
1621.874023	198.961456
1620.876953	-14.626983
1619.879883	29.555162
1618.881836	270.927948
1617.883789	105.516197
1616.885742	376.146637
1615.887695	276.878357
1614.888672	138.523041
1613.889648	278.499084
1612.890625	177.353928
1611.891602	68.592125
1610.892578	206.481873
1609.892578	-108.908203
1608.892578	186.534714
1607.892578	288.160980
1606.892578	104.416733
1605.891602	279.642853
1604.890625	-11.067919
1603.889648	255.990463
1602.888672	44.174469
1601.887695	-102.026566
1600.885742	76.287735
1599.883789	-95.805870
1598.881836	-74.255348
1597.879883	-196.403122
1596.876953	-172.074799
1595.874023	-82.369484
1594.871094	-91.912613
1593.868164	-268.556061
1592.864258	-343.246002
1591.861328	-336.940308
1590.857422	-69.612892
1589.853516	28.002476
1588.848633	-83.129807
1587.844727	-191.600204
1586.839844	-41.862667
1585.834961	240.765381
1584.830078	252.159424
1583.824219	151.456131
1582.819336	-14.371861
1581.813477	291.323364
1580.807617	-12.589455
1579.800781	11.651549
1578.794922	41.031498
1577.788086	70.325287
1576.781250	133.361237
1575.773438	105.227547
1574.766602	253.890793
1573.758789	7.121809
1572.750977	298.538696
1571.743164	-88.704300
1570.735352	155.609650
1569.726563	173.650879
1568.718750	134.415161
1567.708984	357.368103
1566.700195	221.769653
1565.691406	-56.688038
1564.681641	-36.703857
1563.671875	102.484947
1562.662109	-158.065948
1561.652344	128.617249
1560.641602	0.095276
1559.630859	6.276484
1558.620117	-81.034912
1557.609375	199.506454
1556.597656	78.140823
1555.586914	244.179962
1554.575195	-53.631653
1553.563477	135.274231
1552.550781	54.666927
1551.539063	193.891403
1550.526367	291.441132
1549.513672	-4.493317
1548.500977	180.575195
1547.487305	55.026882
1546.473633	1.703727
1545.459961	167.892014
1544.446289	419.065674
1543.432617	-22.537611
1542.417969	80.862373
1541.404297	-32.948513
1540.389648	54.446026
1539.374023	-67.546570
1538.359375	-45.181683
1537.343750	-48.883865
1536.328125	63.266430
1535.312500	-80.228439
1534.296875	201.585175
1533.280273	-66.136597
1532.263672	65.538925
1531.247070	65.475891
1530.230469	129.575668
1529.212891	-7.547100
1528.196289	182.227188
1527.178711	101.290756
1526.160156	-59.683781
1525.142578	-99.866089
1524.124023	8.945526
1523.106445	212.654861
1522.087891	73.914009
1521.068359	-49.611687
1520.049805	140.336868
1519.030273	188.557114
1518.010742	43.752274
1516.991211	40.067322
1515.971680	105.485252
1514.951172	-75.951469
1513.930664	150.701981
1512.910156	-154.405121
1511.889648	133.255569
1510.868164	-190.203735
1509.846680	-49.418907
1508.826172	-311.630249
1507.803711	182.493744
1506.782227	-113.504547
1505.759766	-96.914589
1504.737305	-11.384300
1503.714844	-351.468597
1502.692383	-46.103203
1501.668945	-194.452484
1500.646484	-253.340347
1499.623047	-194.699081
1498.599609	-184.948151
1497.575195	-14.240762
1496.550781	-184.111023
1495.527344	-42.058926
1494.502930	40.868240
1493.477539	-170.517075
1492.453125	280.047302
1491.427734	-67.193962
1490.402344	203.836090
1489.376953	372.351227
1488.350586	29.751799
1487.325195	330.589417
1486.298828	368.116852
1485.272461	326.299164
1484.245117	266.411194
1483.218750	563.557068
1482.191406	776.183716
1481.164063	659.546204
1480.136719	642.208435
1479.108398	792.911499
1478.080078	925.528381
1477.052734	808.221802
1476.023438	968.422058
1474.995117	1215.001099
1473.965820	1586.057617
1472.937500	1348.350342
1471.908203	1762.163086
1470.877930	1783.721802
1469.848633	1937.440430
1468.818359	2210.473145
1467.788086	2325.566162
1466.757813	2440.467529
1465.727539	2562.808350
1464.696289	2888.259521
1463.665039	2715.406250
1462.633789	2857.516113
1461.602539	2849.587402
1460.570313	3181.792969
1459.539063	3272.578857
1458.506836	3512.948730
1457.473633	3435.867676
1456.441406	3746.932129
1455.408203	3512.363037
1454.375000	3506.048340
1453.341797	3385.547119
1452.308594	3708.639160
1451.274414	3846.471924
1450.241211	3677.585938
1449.207031	3964.687500
1448.171875	4276.901855
1447.137695	4021.704102
1446.102539	3715.897217
1445.067383	3718.974121
1444.032227	3813.105225
1442.997070	3590.883057
1441.960938	3244.735352
1440.924805	3275.530273
1439.888672	3141.924316
1438.852539	3058.906738
1437.816406	3066.889893
1436.779297	2849.928711
1435.742188	2542.096436
1434.705078	2436.450195
1433.666992	1964.652222
1432.629883	1573.869507
1431.591797	1337.209717
1430.553711	1403.497681
1429.514648	1265.368530
1428.476563	1089.502686
1427.437500	1123.036987
1426.398438	876.690918
1425.359375	963.249878
1424.320313	815.403809
1423.280273	1045.617920
1422.240234	545.162170
1421.200195	483.239990
1420.159180	592.611694
1419.119141	566.058350
1418.078125	615.067078
1417.037109	669.149597
1415.996094	509.405701
1414.954102	699.443604
1413.912109	228.018768
1412.870117	206.971222
1411.828125	100.539268
1410.786133	34.457314
1409.743164	149.398285
1408.700195	545.767517
1407.657227	158.381393
1406.614258	228.315887
1405.570313	99.955208
1404.527344	82.233734
1403.483398	295.498108
1402.438477	44.578495
1401.394531	49.785423
1400.349609	258.245422
1399.304688	83.096863
1398.259766	136.290451
1397.214844	169.544418
1396.168945	145.267166
1395.123047	-76.780624
1394.077148	87.156250
1393.031250	48.323200
1391.984375	-200.673737
1390.937500	-226.623459
1389.890625	15.383313
1388.843750	-155.404297
1387.796875	11.764712
1386.749023	8.934439
1385.701172	63.791470
1384.653320	-6.200464
1383.604492	-53.508614
1382.556641	56.833290
1381.507813	-137.510361
1380.458984	-206.692017
1379.410156	86.452950
1378.360352	-232.063568
1377.310547	-85.953323
1376.260742	120.188354
1375.210938	-50.327671
1374.161133	-195.622223
1373.110352	1.016480
1372.059570	-203.681213
1371.008789	-138.840210
1369.957031	-9.031513
1368.906250	-3.644227
1367.854492	34.324303
1366.802734	50.075745
1365.750000	-48.534500
1364.698242	278.887665
1363.645508	76.162766
1362.592773	100.221825
1361.540039	99.615135
1360.486328	335.542603
1359.433594	99.063835
1358.379883	126.477730
1357.326172	-181.504822
1356.271484	-84.001640
1355.216797	369.041351
1354.163086	566.241699
1353.107422	383.531952
1352.052734	432.102448
1350.998047	523.097229
1349.942383	462.858429
1348.886719	519.526245
1347.830078	993.240051
1346.774414	774.898926
1345.717773	990.902100
1344.661133	884.706970
1343.604492	1296.923340
1342.546875	1570.396362
1341.490234	1165.040039
1340.432617	1572.693115
1339.375000	1311.649536
1338.316406	1286.206299
1337.258789	1243.701050
1336.200195	1431.650024
1335.141602	1478.701050
1334.082031	1276.070190
1333.023438	1162.833008
1331.963867	1257.626465
1330.904297	1233.939209
1329.844727	1311.860718
1328.784180	1298.535034
1327.723633	1354.647461
1326.663086	1393.685425
1325.602539	1089.626709
1324.541992	1213.148315
1323.480469	1408.448120
1322.418945	1320.043701
1321.357422	1167.756226
1320.295898	1287.170654
1319.233398	1419.098755
1318.170898	1405.701538
1317.108398	1505.965942
1316.045898	1675.445557
1314.982422	1492.642090
1313.918945	1598.444092
1312.855469	1672.406494
1311.791992	1628.344360
1310.728516	1397.383057
1309.664063	1319.380615
1308.599609	1465.624634
1307.535156	1609.568115
1306.469727	1419.064209
1305.404297	1332.176514
1304.338867	1506.221802
1303.273438	1262.432129
1302.208008	1355.731445
1301.141602	1220.641357
1300.075195	1179.191162
1299.008789	1378.710693
1297.942383	1438.355957
1296.875000	1589.033936
1295.807617	1432.979980
1294.740234	1657.627319
1293.672852	1529.020386
1292.604492	1008.129089
1291.537109	1184.256470
1290.468750	1183.934814
1289.399414	975.404053
1288.331055	1242.684937
1287.261719	1463.470581
1286.192383	1287.422241
1285.123047	1312.496094
1284.052734	776.903442
1282.983398	961.582764
1281.913086	1031.297119
1280.841797	971.434814
1279.771484	1095.282959
1278.700195	1092.029419
1277.628906	907.946777
1276.557617	1051.772339
1275.486328	1097.897705
1274.414063	1283.476318
1273.341797	1271.184814
1272.269531	1432.508057
1271.197266	1503.525024
1270.124023	1574.653442
1269.050781	1533.574829
1267.977539	1910.059448
1266.904297	1752.045410
1265.830078	1701.587524
1264.756836	1385.378784
1263.681641	1586.473389
1262.607422	1416.966797
1261.533203	1654.761353
1260.458008	1614.717041
1259.382813	1562.613892
1258.307617	1634.881958
1257.231445	1880.152954
1256.155273	1558.032593
1255.079102	1723.062256
1254.002930	1722.595825
1252.926758	1542.137817
1251.849609	1500.523193
1250.772461	1395.763428
1249.695313	1434.608887
1248.617188	1687.473145
1247.540039	1852.784180
1246.461914	1549.044434
1245.382813	1398.578613
1244.304688	1432.855591
1243.225586	1889.766479
1242.146484	1671.504150
1241.067383	1684.008179
1239.988281	1609.179321
1238.908203	1648.472412
1237.828125	1527.673584
1236.748047	1314.792969
1235.667969	1650.069092
1234.586914	1432.468750
1233.505859	1428.287720
1232.424805	1707.655151
1231.343750	1373.954346
1230.261719	1185.751587
1229.179688	1079.979370
1228.097656	1315.645874
1227.015625	1248.630371
1225.932617	932.378296
1224.850586	993.711121
1223.767578	1023.562134
1222.683594	920.377075
1221.600586	836.563416
1220.516602	776.947144
1219.432617	724.585693
1218.347656	635.981079
1217.263672	337.209106
1216.178711	181.044662
1215.093750	471.637329
1214.008789	699.292358
1212.922852	738.544983
1211.836914	613.642456
1210.750977	768.607056
1209.665039	826.970703
1208.579102	783.970459
1207.492188	716.823120
1206.405273	861.764587
1205.318359	666.783936
1204.230469	582.654602
1203.142578	785.141968
1202.054688	734.596619
1200.966797	390.253845
1199.877930	60.431828
1198.790039	36.317673
1197.701172	-72.080421
1196.611328	98.533371
1195.522461	14.042086
1194.432617	249.299255
1193.342773	111.735397
1192.252930	168.816620
1191.162109	21.524738
1190.072266	-267.547180
1188.981445	39.059196
1187.889648	30.852877
1186.798828	99.361214
1185.707031	-182.707886
1184.615234	-128.809586
1183.523438	-163.823105
1182.430664	-242.114731
1181.337891	151.923309
1180.245117	22.997869
1179.152344	174.450638
1178.059570	366.445587
1176.965820	287.485291
1175.872070	131.772018
1174.778320	536.385986
1173.683594	234.360687
1172.588867	145.377533
1171.494141	125.694588
1170.399414	280.544556
1169.303711	303.611084
1168.208984	-46.573742
1167.113281	160.372696
1166.016602	-177.967484
1164.920898	-55.035816
1163.824219	-164.092941
1162.727539	242.755081
1161.630859	302.946503
1160.533203	152.820633
1159.435547	515.877441
1158.337891	210.313171
1157.240234	520.374878
1156.141602	350.608612
1155.043945	180.755432
1153.944336	225.429504
1152.845703	119.724167
1151.747070	21.050734
1150.647461	74.765366
1149.547852	304.594452
1148.447266	110.163498
1147.347656	-70.057381
1146.247070	-121.801086
1145.146484	-78.477112
1144.044922	-137.677078
1142.944336	-18.572046
1141.842773	-135.186844
1140.741211	-175.818802
1139.638672	-140.520813
1138.537109	408.045288
1137.434570	-177.425522
1136.332031	256.506592
1135.228516	271.985626
1134.125977	341.913757
1133.022461	399.766205
1131.917969	343.470734
1130.814453	666.768433
1129.709961	676.538208
1128.605469	1547.258423
1127.500977	1188.875244
1126.396484	1409.049438
1125.291016	913.023926
1124.185547	985.879578
1123.080078	1039.580322
1121.973633	768.532715
1120.868164	1046.936157
1119.761719	820.675354
1118.654297	793.210022
1117.547852	810.574585
1116.440430	910.588501
1115.333008	769.088196
1114.225586	521.063293
1113.117188	729.373230
1112.008789	776.675171
1110.900391	717.439392
1109.791992	899.114990
1108.682617	834.846130
1107.573242	817.700806
1106.463867	1338.831421
1105.354492	1073.394165
1104.244141	1036.884399
1103.133789	981.373108
1102.023438	1043.715820
1100.913086	1136.557129
1099.801758	1337.693359
1098.690430	1159.018066
1097.579102	1076.937866
1096.467773	1277.562622
1095.355469	1305.967285
1094.243164	1207.038696
1093.130859	1569.615112
1092.017578	1305.613525
1090.905273	971.008545
1089.791992	1130.645020
1088.677734	899.519531
1087.564453	1105.927979
1086.450195	1091.064087
1085.335938	1174.854858
1084.221680	1148.027832
1083.106445	824.989563
1081.991211	828.600891
1080.875977	686.478149
1079.760742	1009.343201
1078.644531	845.932739
1077.528320	1105.055176
1076.412109	995.516602
1075.295898	545.732239
1074.178711	762.286377
1073.061523	615.153992
1071.944336	735.326660
1070.826172	951.484436
1069.708984	787.820374
1068.590820	628.851257
1067.471680	615.135132
1066.353516	938.644836
1065.234375	828.769958
1064.115234	655.697021
1062.996094	672.244019
1061.875977	670.018677
1060.755859	714.551392
1059.635742	504.107574
1058.515625	630.448730
1057.394531	565.008667
1056.273438	443.489960
1055.152344	417.820099
1054.031250	399.161102
1052.909180	354.806335
1051.787109	525.294189
1050.665039	628.007507
1049.541992	576.628357
1048.418945	480.949127
1047.295898	252.354523
1046.172852	138.170731
1045.048828	268.892456
1043.925781	387.934479
1042.801758	523.257080
1041.676758	264.739197
1040.552734	288.279846
1039.427734	484.193054
1038.302734	149.149902
1037.176758	142.553696
1036.050781	112.741501
1034.924805	443.680115
1033.798828	625.635132
1032.672852	370.311646
1031.545898	263.986237
1030.418945	190.331635
1029.291992	109.816536
1028.164063	75.885712
1027.036133	-57.839157
1025.908203	-300.574951
1024.780273	-271.417419
1023.651367	-520.775085
1022.522461	-89.854675
1021.393555	-334.287262
1020.264648	-330.262482
1019.134766	-347.012604
1018.004883	-414.651184
1016.875000	-368.537872
1015.744141	-65.057045
1014.613281	205.968353
1013.482422	168.879837
1012.351563	192.165314
1011.219727	150.733749
1010.088867	334.035767
1008.956055	292.873474
1007.824219	804.936035
1006.691406	900.481689
1005.558594	1824.168701
1004.425781	2675.902832
1003.292969	3668.427246
1002.159180	3151.361084
1001.025391	2181.797363
999.891602	1441.570923
998.756836	528.635193
997.622070	463.768127
996.487305	117.462883
995.352539	205.425598
994.216797	547.361755
993.081055	148.782959
991.945313	251.090393
990.808594	44.550499
989.672852	73.464966
988.536133	164.795624
987.398438	-105.489555
986.261719	69.195000
985.124023	-165.967255
983.986328	-39.283051
982.847656	-177.190155
981.709961	12.022205
980.571289	56.398140
979.432617	98.678703
978.292969	-123.336983
977.153320	128.671692
976.013672	166.995712
974.874023	113.599861
973.734375	92.636314
972.593750	71.918541
971.453125	83.607574
970.311523	336.634338
969.170898	192.632080
968.029297	90.256081
966.886719	109.789566
965.745117	74.504906
964.602539	193.154114
963.459961	195.054428
962.317383	488.351410
961.173828	156.068848
960.030273	273.310242
958.886719	344.933746
957.743164	277.074860
956.598633	145.390793
955.454102	101.018898
954.309570	13.442047
953.165039	308.289520
952.019531	-142.503586
950.874023	152.765259
949.727539	240.082214
948.582031	169.885590
947.435547	145.694489
946.289063	306.856689
945.141602	-20.652803
943.995117	305.436096
942.847656	464.952576
941.699219	553.892883
940.551758	661.306763
939.403320	581.834961
938.254883	498.098450
937.105469	546.942322
935.957031	539.013794
934.807617	453.849487
933.658203	366.700073
932.507813	163.651291
931.357422	325.427704
930.207031	161.709488
929.056641	7.428737
927.906250	213.134598
926.754883	398.518921
925.603516	83.502007
924.451172	71.426331
923.298828	118.731087
922.146484	-33.824066
920.994141	259.465729
919.841797	9.705630
918.688477	-121.544518
917.535156	120.031921
916.380859	157.346558
915.227539	-304.634430
914.073242	198.551453
912.918945	-131.135773
911.763672	-70.196198
910.608398	-283.529724
909.453125	-31.653084
908.297852	-224.059616
907.141602	-116.950241
905.985352	-143.386063
904.829102	-364.450531
903.672852	-64.236961
902.515625	-219.135345
901.358398	-256.033997
900.201172	-362.893646
899.042969	-68.961441
897.884766	-304.390106
896.726563	-164.054688
895.568359	26.140490
894.409180	-20.955797
893.250000	311.864197
892.090820	280.873596
890.930664	247.810104
889.771484	-31.289003
888.611328	-133.957779
887.450195	158.662979
886.289063	169.154770
885.128906	175.254883
883.966797	395.832733
882.805664	404.407990
881.643555	-157.384430
880.481445	140.139694
879.319336	-94.274513
878.156250	122.212730
876.993164	431.068359
875.830078	230.865555
874.666016	48.881649
873.502930	110.191368
872.338867	189.577133
871.173828	426.530090
870.009766	242.755295
868.844727	113.131142
867.679688	527.781921
866.513672	263.408936
865.348633	453.195282
864.182617	364.334076
863.015625	661.956787
861.849609	431.679840
860.682617	482.229614
859.515625	501.356964
858.347656	590.085510
857.180664	633.900574
856.012695	527.425232
854.843750	728.271240
853.675781	893.134766
852.506836	728.410461
851.337891	588.407471
850.167969	562.739380
848.999023	767.774353
847.829102	294.129517
846.658203	776.734985
845.488281	332.345856
844.317383	505.803802
843.146484	359.187836
841.975586	-37.938892
840.803711	16.818241
839.631836	62.542423
838.459961	537.349609
837.287109	596.212524
836.114258	514.212585
834.941406	505.882050
833.768555	285.317444
832.594727	491.210114
831.420898	18.349155
830.247070	418.153595
829.072266	221.986542
827.898438	648.099915
826.722656	471.824615
825.547852	315.566803
824.372070	261.797363
823.196289	613.492065
822.020508	133.892715
820.844727	240.171051
819.667969	241.609772
818.491211	38.080021
817.313477	-74.235130
816.136719	104.843178
814.958984	30.071795
813.781250	-156.034698
812.602539	204.810196
811.423828	-246.126511
810.245117	-81.361641
809.066406	112.037247
807.886719	-116.918854
806.707031	64.940514
805.527344	-4.385398
804.346680	-175.975525
803.166992	93.984406
801.985352	-235.464111
800.804688	29.568554
799.623047	-266.832947
798.441406	-139.781219
797.259766	-216.936172
796.078125	24.888172
794.895508	-225.496674
793.712891	-134.821167
792.529297	37.556240
791.346680	56.857082
790.163086	297.314911
788.978516	167.862259
787.794922	281.642120
786.610352	227.043747
785.425781	419.958252
784.241211	364.934601
783.055664	311.942505
781.870117	532.805725
780.684570	455.075714
779.498047	480.999603
778.311523	431.617065
777.125000	37.616867
775.938477	380.863770
774.750977	476.581482
773.563477	199.180298
772.375977	481.988434
771.187500	405.003113
769.999023	188.958023
768.810547	263.783539
767.622070	126.824280
766.432617	-107.197777
765.243164	504.542328
764.053711	378.083221
762.863281	594.965332
761.672852	624.473694
760.482422	554.770569
759.291992	469.531982
758.100586	652.523315
756.909180	870.454773
755.717773	626.436584
754.525391	573.613159
753.333008	485.514191
752.140625	524.740601
750.948242	491.333191
749.754883	637.885864
748.561523	360.527130
747.368164	526.557922
746.173828	606.822510
744.979492	362.250885
743.785156	271.232544
742.590820	333.666809
741.395508	391.607239
740.200195	144.781799
739.003906	22.908293
737.808594	157.352173
736.612305	149.313629
735.416016	198.163940
734.218750	194.414322
733.021484	192.825119
731.824219	180.271545
730.626953	-29.181572
729.428711	415.424622
728.230469	321.905701
727.032227	363.982941
725.833984	430.100464
724.634766	347.629608
723.435547	385.386200
722.235352	300.862946
721.036133	485.012787
719.835938	533.789001
718.635742	296.702789
717.434570	465.667084
716.233398	289.962433
715.032227	203.859360
713.831055	377.384216
712.628906	435.405212
711.426758	-44.805286
710.224609	174.790619
709.021484	180.940186
707.818359	211.194534
706.615234	-122.037674
705.412109	152.415787
704.208008	148.339325
703.003906	109.634567
701.799805	-163.804123
700.594727	74.186485
699.389648	-100.860207
698.184570	122.207306
696.979492	121.536346
695.773438	53.737129
694.567383	-113.723190
693.361328	16.676798
692.154297	-165.406235
690.947266	-47.580956
689.740234	-237.739197
688.533203	-364.622833
687.325195	-224.353378
686.117188	-190.153381
684.909180	-255.439987
683.700195	-229.370743
682.491211	-155.356018
681.282227	-124.435745
680.072266	-147.403351
678.863281	-204.739426
677.653320	-1.936703
676.442383	-210.248108
675.232422	-61.093281
674.021484	-9.100688
672.810547	-6.619802
671.598633	54.524765
670.386719	185.088760
669.174805	-30.036142
667.962891	-11.404540
666.750000	124.140221
665.537109	-103.072845
664.324219	-8.166011
663.110352	-204.589005
661.897461	119.512428
660.683594	-16.056040
659.468750	155.004562
658.254883	-105.329285
657.040039	-246.788422
655.824219	77.677635
654.609375	104.573677
653.393555	4.365949
652.177734	-166.867294
650.960938	62.684071
649.745117	141.338364
648.528320	90.719177
647.311523	134.762909
646.093750	428.340515
644.875977	411.779083
643.658203	541.320251
642.440430	399.576569
641.221680	315.693207
640.002930	-86.631859
638.784180	-22.745867
637.564453	184.677917
636.344727	99.373993
635.125000	7.149848
633.905273	-19.043118
632.684570	179.562866
631.463867	349.478455
630.243164	82.955284
629.021484	128.944077
627.799805	-66.211914
626.578125	87.270988
625.356445	18.813921
624.133789	170.021576
622.911133	609.223328
621.688477	571.308716
620.464844	422.775085
619.241211	486.953613
618.017578	125.607681
616.793945	231.479233
615.569336	3.802773
614.344727	5.371424
613.120117	-110.594849
611.894531	42.910007
610.668945	194.065186
609.443359	122.583298
608.216797	-30.490456
606.991211	-49.422001
605.764648	-231.387726
604.537109	-307.355377
