# Supplementary material for: Raman spectroscopy accurately differentiates mucosal healing from non-healing and biochemical changes following biological therapy in inflammatory bowel disease
Source: PLoS One. 2021 Jun 2;16(6):e0252210. doi: 10.1371/journal.pone.0252210 (PMC8172032; doi:10.1371/journal.pone.0252210)
Supplement: S8 Dataset — (ZIP) [file pone.0252210.s010.zip › Pre biologic CD/OC016-1 pre-treatment_base sub CR removed_74__X_-16186.4__Y_5304.85__Z_-2778.95__Time_854.txt]

1714.780273	124.190773
1713.803711	53.159283
1712.827148	70.557556
1711.849609	-10.689224
1710.873047	5.281342
1709.895508	-55.898647
1708.917969	4.167957
1707.939453	-82.553741
1706.961914	-163.209900
1705.983398	-53.099239
1705.004883	-97.690422
1704.025391	32.325172
1703.046875	-67.195641
1702.067383	-101.859238
1701.087891	13.921888
1700.108398	-67.614677
1699.127930	25.276453
1698.148438	81.365036
1697.167969	79.232300
1696.187500	80.400795
1695.206055	170.318466
1694.225586	132.656799
1693.244141	213.089355
1692.262695	224.699509
1691.281250	359.690369
1690.298828	292.419739
1689.317383	372.539337
1688.334961	461.206848
1687.352539	470.445557
1686.369141	448.267639
1685.386719	647.938293
1684.403320	656.234619
1683.419922	534.576843
1682.435547	709.185242
1681.452148	626.017883
1680.467773	684.546082
1679.483398	850.087769
1678.499023	941.612854
1677.514648	956.504456
1676.529297	1054.386108
1675.543945	1187.347778
1674.558594	1121.394043
1673.573242	1085.250488
1672.586914	1294.136353
1671.600586	1383.897949
1670.614258	1381.172485
1669.627930	1426.770874
1668.641602	1555.171753
1667.654297	1607.026855
1666.666992	1571.778931
1665.679688	1736.045410
1664.692383	1593.003052
1663.704102	1686.541626
1662.715820	1783.165771
1661.727539	1922.633423
1660.739258	1853.116821
1659.750977	1974.876221
1658.761719	1977.804932
1657.772461	2039.445557
1656.783203	1738.706543
1655.793945	1893.899902
1654.803711	1652.401733
1653.813477	1564.912964
1652.823242	1557.243530
1651.833008	1348.945679
1650.841797	1286.580078
1649.851563	1282.801880
1648.860352	1078.500244
1647.869141	1027.945435
1646.876953	866.799988
1645.885742	827.603760
1644.893555	691.052063
1643.901367	842.718140
1642.908203	453.469086
1641.916016	344.491882
1640.922852	357.264740
1639.929688	375.622803
1638.936523	225.474060
1637.943359	162.712341
1636.949219	110.815819
1635.955078	138.303055
1634.960938	34.292522
1633.966797	20.178070
1632.971680	-14.739692
1631.977539	19.085814
1630.982422	34.715206
1629.986328	-17.860641
1628.991211	114.046028
1627.995117	11.944587
1627.000000	-24.126959
1626.003906	103.096603
1625.006836	56.926014
1624.010742	3.086107
1623.013672	-53.163918
1622.016602	-11.976998
1621.019531	-31.055058
1620.021484	118.153641
1619.024414	157.164322
1618.026367	-13.719860
1617.028320	127.985680
1616.029297	86.073692
1615.031250	7.581346
1614.032227	-31.394382
1613.033203	-38.757954
1612.034180	-132.527740
1611.035156	-155.365601
1610.035156	-70.627678
1609.035156	-106.363708
1608.035156	-39.821320
1607.035156	89.638161
1606.034180	17.492165
1605.033203	84.206947
1604.032227	122.168442
1603.031250	-38.711491
1602.030273	-73.881241
1601.028320	-46.203114
1600.026367	-185.867081
1599.024414	-139.793045
1598.022461	-33.583416
1597.019531	-144.309570
1596.016602	-129.545624
1595.013672	-224.492462
1594.010742	-285.435272
1593.007813	-192.283783
1592.003906	-174.878464
1591.000000	-141.825867
1589.996094	-213.180954
1588.992188	-177.553299
1587.987305	9.331115
1586.983398	86.572952
1585.978516	-8.325469
1584.972656	29.729134
1583.967773	2.567366
1582.961914	162.979645
1581.956055	117.475533
1580.950195	113.607742
1579.944336	200.819687
1578.937500	105.701546
1577.931641	187.541611
1576.924805	178.201874
1575.916992	202.616577
1574.910156	219.133743
1573.902344	295.376404
1572.894531	103.701645
1571.886719	234.345505
1570.878906	60.772160
1569.870117	108.034698
1568.862305	87.629677
1567.853516	126.867043
1566.843750	152.999069
1565.834961	129.679443
1564.825195	77.707451
1563.815430	142.412003
1562.805664	69.464943
1561.795898	74.239433
1560.785156	89.260933
1559.775391	163.775375
1558.764648	38.532768
1557.752930	66.114693
1556.742188	90.953644
1555.730469	185.586700
1554.718750	72.843132
1553.707031	110.185623
1552.695313	59.345463
1551.682617	98.968239
1550.670898	86.667343
1549.658203	38.000111
1548.644531	71.970192
1547.631836	123.869347
1546.618164	173.002808
1545.604492	64.275108
1544.590820	22.625242
1543.577148	-39.840740
1542.562500	37.050396
1541.547852	15.600136
1540.533203	-31.830353
1539.518555	18.690979
1538.503906	-62.611752
1537.488281	46.903988
1536.472656	-50.193012
1535.457031	-36.508492
1534.441406	-41.055332
1533.424805	-50.932579
1532.408203	93.681946
1531.391602	124.663773
1530.375000	13.741995
1529.358398	-68.971878
1528.340820	74.814713
1527.323242	226.087265
1526.305664	206.709763
1525.287109	186.672592
1524.269531	408.249786
1523.250977	67.210732
1522.232422	91.392807
1521.213867	25.378288
1520.194336	90.336853
1519.175781	101.112061
1518.156250	29.461401
1517.136719	45.025547
1516.116211	-98.869499
1515.096680	44.780613
1514.076172	26.417316
1513.055664	30.992279
1512.034180	-21.081520
1511.013672	-122.059402
1509.992188	-69.234886
1508.970703	-47.386387
1507.949219	-315.508240
1506.927734	-101.660614
1505.905273	-170.055450
1504.882813	-92.505669
1503.860352	-135.585220
1502.837891	-91.712242
1501.815430	-165.839005
1500.791992	-114.631310
1499.768555	-135.290924
1498.745117	-23.004835
1497.720703	-0.499203
1496.697266	106.276085
1495.672852	-19.930742
1494.648438	-10.696935
1493.623047	100.645973
1492.598633	-25.938955
1491.573242	230.735489
1490.547852	106.425812
1489.522461	232.379990
1488.497070	238.091675
1487.470703	424.953339
1486.444336	460.965393
1485.417969	578.502441
1484.391602	463.626099
1483.364258	557.868713
1482.336914	557.556396
1481.309570	671.877075
1480.282227	627.934326
1479.254883	617.024048
1478.226563	881.240417
1477.198242	864.927673
1476.169922	891.810242
1475.141602	1045.915405
1474.112305	1143.807007
1473.083008	1160.072144
1472.053711	1392.579346
1471.024414	1365.302490
1469.995117	1462.602905
1468.964844	1567.378784
1467.934570	1679.638184
1466.904297	1733.269043
1465.874023	1893.550781
1464.842773	1913.871216
1463.811523	2226.313477
1462.780273	2269.238281
1461.749023	2502.557373
1460.717773	2415.724365
1459.685547	2465.936035
1458.653320	2378.977783
1457.621094	2642.197266
1456.587891	2473.885498
1455.555664	2564.332275
1454.522461	2756.107910
1453.489258	2724.600586
1452.455078	2725.988525
1451.421875	2750.139160
1450.387695	2852.765381
1449.353516	2876.755615
1448.319336	2844.959717
1447.285156	2954.941895
1446.250000	3054.692627
1445.214844	2921.476318
1444.179688	2813.584473
1443.144531	2695.579590
1442.108398	2597.816406
1441.072266	2758.034668
1440.036133	2561.622070
1439.000000	2327.345703
1437.963867	2287.764893
1436.926758	2008.104126
1435.889648	1882.657471
1434.852539	1795.137451
1433.814453	1674.799927
1432.777344	1468.671753
1431.739258	1164.165161
1430.701172	991.018494
1429.663086	936.534424
1428.624023	952.696777
1427.584961	726.732117
1426.545898	687.467407
1425.506836	575.117737
1424.467773	452.745789
1423.427734	622.744202
1422.387695	457.603577
1421.347656	423.534607
1420.307617	475.126312
1419.266602	388.228790
1418.226563	369.374207
1417.184570	267.482330
1416.143555	288.970978
1415.102539	343.189301
1414.060547	196.200821
1413.018555	270.597931
1411.976563	257.014435
1410.934570	115.293076
1409.891602	-53.974125
1408.848633	25.611069
1407.805664	152.940186
1406.762695	101.963821
1405.718750	-97.082840
1404.674805	37.881252
1403.630859	32.304176
1402.586914	-68.555977
1401.542969	74.032990
1400.498047	48.574543
1399.453125	176.160019
1398.408203	160.862381
1397.363281	203.295502
1396.317383	67.853699
1395.271484	-37.385288
1394.225586	62.902836
1393.179688	15.474929
1392.132813	5.699603
1391.086914	53.601402
1390.040039	41.496189
1388.992188	64.508163
1387.945313	97.620216
1386.897461	-41.774181
1385.849609	-53.481617
1384.801758	4.916148
1383.753906	30.895409
1382.705078	31.966438
1381.657227	-14.319384
1380.608398	-102.953873
1379.558594	-233.907333
1378.509766	-174.926971
1377.459961	-178.278000
1376.410156	30.623882
1375.360352	-89.819511
1374.309570	-25.498219
1373.259766	8.990658
1372.208984	-128.484863
1371.158203	65.796501
1370.106445	20.822948
1369.055664	18.363020
1368.003906	-23.844376
1366.952148	-113.236778
1365.900391	26.650745
1364.847656	136.718430
1363.794922	159.740677
1362.742188	172.926437
1361.689453	116.565697
1360.636719	122.552376
1359.583008	133.635788
1358.529297	194.579742
1357.475586	240.714096
1356.420898	65.741051
1355.367188	291.074860
1354.312500	466.750549
1353.257813	331.993103
1352.203125	356.369904
1351.147461	405.696411
1350.091797	628.904541
1349.036133	509.666138
1347.980469	668.520630
1346.923828	792.711060
1345.868164	897.151917
1344.811523	902.496460
1343.754883	925.333862
1342.697266	1116.842529
1341.640625	1157.253052
1340.583008	1234.946289
1339.524414	1196.325439
1338.466797	1058.810303
1337.409180	961.111511
1336.350586	1012.116211
1335.291992	1053.341797
1334.232422	1121.905884
1333.173828	831.890320
1332.114258	957.642334
1331.054688	841.157837
1329.995117	1006.692200
1328.934570	1001.751953
1327.875000	1063.677979
1326.814453	1096.068848
1325.753906	940.866028
1324.692383	988.366028
1323.630859	959.448975
1322.570313	1207.148804
1321.507813	1037.805420
1320.446289	1051.259888
1319.383789	1190.651855
1318.322266	1221.607788
1317.259766	1385.835571
1316.196289	1217.325562
1315.133789	1012.056763
1314.070313	1090.385254
1313.006836	1225.476685
1311.943359	1193.156372
1310.878906	1106.806274
1309.814453	1042.784058
1308.750977	1079.841187
1307.685547	1318.805908
1306.621094	1215.804443
1305.555664	1339.281006
1304.490234	1182.471558
1303.424805	1089.784302
1302.359375	1203.754028
1301.292969	1283.390625
1300.226563	1117.399536
1299.160156	1229.201294
1298.093750	1191.253662
1297.026367	920.165833
1295.958984	1125.586792
1294.891602	913.773438
1293.824219	950.016846
1292.756836	912.755981
1291.688477	829.020752
1290.620117	902.382996
1289.551758	735.546692
1288.482422	809.117188
1287.413086	632.788452
1286.343750	701.661377
1285.274414	785.305603
1284.205078	878.812683
1283.134766	874.437805
1282.064453	750.209290
1280.994141	846.409485
1279.923828	702.858887
1278.852539	867.719238
1277.781250	854.048523
1276.709961	972.524658
1275.637695	888.119080
1274.566406	950.492859
1273.494141	1008.039368
1272.421875	967.915344
1271.349609	1091.550049
1270.276367	1076.010742
1269.203125	1065.439331
1268.129883	1072.036499
1267.056641	998.166321
1265.982422	1136.684570
1264.909180	1028.822144
1263.834961	1135.705078
1262.759766	1118.251831
1261.685547	1149.624146
1260.610352	1151.800415
1259.535156	1324.611572
1258.459961	1144.147217
1257.383789	1324.308960
1256.308594	1102.635864
1255.232422	1168.404785
1254.155273	1139.267212
1253.079102	1270.802979
1252.001953	1302.575439
1250.924805	1246.807373
1249.847656	1288.383667
1248.770508	1196.251831
1247.692383	1259.779053
1246.614258	1099.720337
1245.536133	1100.133179
1244.458008	1047.132568
1243.378906	1266.207031
1242.299805	1135.548828
1241.220703	1133.639038
1240.141602	1194.857910
1239.061523	989.147156
1237.981445	984.908264
1236.901367	864.261108
1235.821289	1027.405151
1234.740234	1146.851563
1233.659180	1086.884277
1232.578125	864.583374
1231.497070	848.327148
1230.415039	870.841736
1229.333984	852.171692
1228.251953	734.241760
1227.168945	708.350952
1226.086914	670.359863
1225.003906	731.585815
1223.920898	703.267944
1222.837891	583.044800
1221.753906	593.436951
1220.669922	395.903961
1219.585938	430.466095
1218.501953	469.824463
1217.416992	470.492218
1216.333008	340.702362
1215.248047	300.293365
1214.162109	453.017975
1213.077148	559.777893
1211.991211	485.471497
1210.905273	577.635315
1209.819336	705.902161
1208.732422	621.856750
1207.646484	701.753784
1206.559570	453.746735
1205.471680	560.072754
1204.384766	507.277893
1203.296875	579.722900
1202.208984	353.448090
1201.121094	336.700745
1200.032227	180.286560
1198.944336	141.811630
1197.855469	-33.855312
1196.765625	21.442484
1195.676758	95.890579
1194.586914	-36.550770
1193.497070	-118.513954
1192.407227	75.895836
1191.316406	-83.085754
1190.226563	-69.095200
1189.135742	16.876087
1188.044922	37.897324
1186.953125	-126.028442
1185.861328	-95.534927
1184.769531	-218.719360
1183.677734	8.356256
1182.585938	-7.019024
1181.493164	35.086342
1180.400391	165.797913
1179.307617	174.113815
1178.213867	-21.365116
1177.120117	180.887863
1176.026367	88.318237
1174.932617	237.583954
1173.838867	235.842957
1172.744141	334.550781
1171.649414	205.754288
1170.554688	273.124695
1169.458984	208.794617
1168.364258	122.867081
1167.268555	99.048805
1166.171875	115.780426
1165.076172	139.570389
1163.979492	70.054642
1162.882813	182.028564
1161.786133	298.623138
1160.688477	309.990509
1159.590820	383.316071
1158.493164	275.099548
1157.395508	436.475494
1156.297852	442.593109
1155.199219	238.696030
1154.100586	478.333130
1153.000977	341.052124
1151.902344	284.763092
1150.802734	75.868164
1149.703125	74.234619
1148.603516	-87.107224
1147.502930	6.324597
1146.402344	59.122860
1145.301758	-52.466179
1144.201172	-92.725510
1143.099609	54.880772
1141.999023	-73.633507
1140.896484	-73.784409
1139.794922	-183.426285
1138.692383	-12.632959
1137.590820	155.589386
1136.487305	245.204056
1135.384766	139.866409
1134.281250	243.456543
1133.178711	384.875000
1132.074219	514.237305
1130.970703	622.064514
1129.866211	722.603210
1128.761719	751.809265
1127.657227	809.345032
1126.552734	864.366211
1125.447266	762.776245
1124.341797	713.258606
1123.236328	644.689819
1122.130859	618.679688
1121.024414	521.505981
1119.917969	500.036835
1118.811523	497.402740
1117.704102	395.240662
1116.596680	401.865448
1115.489258	415.471130
1114.381836	466.803162
1113.274414	541.647461
1112.166016	569.058167
1111.057617	558.527039
1109.949219	670.774780
1108.839844	681.266418
1107.730469	859.352112
1106.621094	777.481079
1105.511719	690.819458
1104.401367	892.063538
1103.291016	1081.311523
1102.180664	1067.463867
1101.070313	1095.979980
1099.958984	1018.254089
1098.847656	1079.571899
1097.736328	1239.766235
1096.625000	1114.631958
1095.512695	1088.411743
1094.400391	1055.042358
1093.288086	1019.239807
1092.174805	1270.608765
1091.062500	1090.997681
1089.949219	960.796875
1088.835938	927.037537
1087.721680	944.954407
1086.607422	936.908142
1085.493164	726.572327
1084.378906	871.214600
1083.263672	952.249390
1082.149414	878.096802
1081.034180	763.960632
1079.917969	868.215576
1078.802734	798.600220
1077.686523	846.315002
1076.570313	764.855225
1075.453125	655.202393
1074.336914	737.904175
1073.219727	663.359070
1072.101563	516.090759
1070.984375	554.035217
1069.866211	512.211121
1068.748047	465.664185
1067.629883	533.875488
1066.511719	402.923279
1065.392578	478.034882
1064.273438	597.543823
1063.154297	571.841858
1062.034180	513.341919
1060.914063	665.376099
1059.793945	407.997009
1058.673828	468.714661
1057.552734	368.054626
1056.431641	309.480194
1055.310547	292.963409
1054.189453	325.487000
1053.067383	339.278687
1051.945313	177.907394
1050.823242	390.121552
1049.701172	387.488434
1048.578125	296.161102
1047.455078	419.493683
1046.332031	122.924118
1045.208008	253.208969
1044.083984	290.173645
1042.959961	331.779114
1041.835938	207.915924
1040.710938	340.372894
1039.585938	114.078072
1038.460938	181.302902
1037.335938	227.551834
1036.209961	241.197693
1035.083984	347.931152
1033.958008	240.594589
1032.832031	391.505829
1031.705078	414.463623
1030.578125	493.230896
1029.451172	286.095245
1028.323242	134.848618
1027.195313	109.157700
1026.067383	-0.105444
1024.939453	-137.147812
1023.810547	-55.862385
1022.682617	37.038326
1021.552734	-220.477051
1020.423828	-159.978714
1019.293945	-73.953110
1018.164063	-108.500999
1017.034180	-217.168320
1015.904297	8.040989
1014.773438	45.495018
1013.642578	147.861801
1012.511719	152.962097
1011.379883	292.429230
1010.248047	306.881256
1009.116211	444.071014
1007.984375	396.142883
1006.851563	843.403259
1005.718750	1408.495850
1004.585938	2230.087402
1003.452148	2780.876953
1002.319336	2531.761230
1001.185547	1749.037720
1000.050781	909.005066
998.916992	383.588226
997.782227	188.723770
996.647461	160.271301
995.512695	32.679230
994.376953	9.083709
993.241211	-143.594406
992.105469	8.364667
990.969727	-3.366669
989.833008	84.145882
988.696289	58.786549
987.559570	-120.841682
986.421875	-5.385362
985.284180	-51.097351
984.146484	-149.633560
983.008789	-75.336922
981.870117	10.551072
980.731445	-59.954899
979.592773	51.444683
978.454102	59.416992
977.314453	-49.765465
976.174805	38.947041
975.035156	155.331924
973.894531	-8.552432
972.754883	71.299911
971.613281	155.839737
970.472656	153.222076
969.331055	123.194016
968.190430	93.323830
967.047852	114.088028
965.906250	-16.423960
964.763672	20.701782
963.621094	2.922903
962.478516	120.559326
961.334961	160.360794
960.192383	131.551224
959.048828	226.614426
957.904297	124.811493
956.759766	133.121948
955.616211	125.558968
954.470703	138.751266
953.326172	156.671188
952.180664	177.026031
951.035156	87.745628
949.889648	133.576141
948.743164	165.826828
947.596680	168.509995
946.450195	130.222214
945.303711	238.318832
944.156250	134.120193
943.008789	208.236984
941.861328	264.217712
940.713867	251.864761
939.565430	239.680511
938.416992	220.820724
937.267578	279.678070
936.119141	402.514130
934.969727	213.146530
933.820313	313.475861
932.669922	261.259399
931.520508	234.286713
930.370117	91.338669
929.218750	67.024193
928.068359	17.840387
926.916992	75.809494
925.765625	136.188217
924.613281	126.182625
923.461914	54.934509
922.309570	-54.771301
921.156250	-148.350693
920.003906	19.624748
918.850586	-71.339775
917.697266	-246.152954
916.543945	-143.659531
915.389648	-145.499481
914.235352	-106.324745
913.081055	-166.870850
911.926758	-195.471024
910.771484	-135.436340
909.616211	-116.101105
908.460938	-121.566788
907.304688	-22.606646
906.148438	-102.579445
904.992188	53.262806
903.835938	-198.554123
902.678711	-155.704590
901.521484	-85.565620
900.364258	-148.870895
899.206055	-162.217422
898.047852	-17.048164
896.889648	42.231682
895.731445	-106.434494
894.572266	-49.155186
893.413086	-77.667458
892.253906	-45.025612
891.094727	73.577812
889.934570	45.434925
888.774414	49.040001
887.613281	39.221878
886.453125	-92.367867
885.291992	26.707542
884.130859	114.253334
882.968750	59.774330
881.807617	133.956360
880.645508	147.343704
879.482422	54.897930
878.320313	230.743729
877.157227	93.460915
875.994141	118.505676
874.830078	78.335274
873.666016	-29.265209
872.501953	88.346024
871.337891	-64.039848
870.173828	98.682304
869.008789	45.495300
867.843750	50.872684
866.677734	123.770973
865.512695	153.993149
864.346680	179.781799
863.179688	232.588211
862.013672	132.698380
860.846680	187.855621
859.679688	337.327820
858.511719	275.820221
857.344727	360.231689
856.176758	478.306732
855.008789	403.491760
853.839844	472.263550
852.670898	437.921906
851.501953	533.618530
850.333008	548.637878
849.163086	227.670715
847.993164	233.858459
846.823242	146.025146
845.652344	194.809753
844.482422	156.297043
843.311523	23.850609
842.139648	-1.142990
840.968750	-75.327560
839.796875	-93.568947
838.624023	73.740105
837.452148	75.582283
836.279297	1.460889
835.106445	177.544708
833.933594	123.511848
832.759766	82.893906
831.585938	127.098503
830.412109	276.147552
829.238281	373.786621
828.063477	319.681091
826.888672	245.500458
825.712891	251.592728
824.538086	235.348450
823.362305	89.829811
822.186523	100.293938
821.009766	168.628860
819.833008	259.152893
818.656250	153.665100
817.479492	-56.438721
816.301758	7.220123
815.124023	28.520357
813.946289	-99.273933
812.768555	84.248840
811.589844	7.513729
810.411133	-0.350623
809.232422	-8.281590
808.052734	48.152683
806.873047	-144.276245
805.693359	7.494920
804.512695	-29.580517
803.332031	-166.597809
802.151367	60.278992
800.970703	18.529913
799.789063	-158.573395
798.608398	-180.470795
797.425781	-84.940514
796.244141	-135.834564
795.061523	-213.381882
793.878906	-140.347458
792.696289	-49.727299
791.512695	51.829277
790.329102	49.192535
789.145508	174.821289
787.960938	178.597000
786.777344	288.445038
785.591797	232.275864
784.407227	200.343857
783.221680	391.596436
782.037109	397.000580
780.850586	333.809814
779.665039	336.806274
778.478516	302.153870
777.291992	300.528534
776.105469	228.156647
774.917969	197.646759
773.730469	171.454651
772.542969	90.018974
771.354492	-64.259750
770.166016	30.573381
768.977539	45.898243
767.789063	85.349197
766.599609	54.174480
765.410156	71.368355
764.220703	220.582581
763.030273	156.059113
761.840820	208.121750
760.650391	332.683685
759.458984	408.685394
758.267578	484.551544
757.076172	353.564911
755.884766	446.800842
754.693359	412.408051
753.500977	347.175018
752.308594	180.816910
751.115234	253.872269
749.922852	210.413696
748.729492	278.863068
747.535156	248.426193
746.341797	193.779877
745.147461	218.066132
743.953125	242.264496
742.757813	209.365921
741.563477	211.487122
740.368164	185.048294
739.171875	121.307198
737.976563	206.508591
736.780273	199.620499
735.583984	43.773388
734.386719	98.122566
733.189453	97.677681
731.992188	245.990616
730.794922	313.245667
729.596680	268.884369
728.399414	244.187469
727.200195	287.249756
726.001953	262.506134
724.802734	373.235077
723.603516	464.231262
722.404297	487.461609
721.204102	390.572052
720.003906	490.203125
718.803711	426.088928
717.603516	335.821564
716.402344	391.771667
715.201172	471.697571
713.999023	327.004211
712.797852	197.655151
711.595703	46.596649
710.393555	135.330658
709.190430	123.844200
707.987305	114.576637
706.784180	55.270889
705.581055	61.347080
704.376953	-67.471458
703.172852	36.651344
701.968750	51.588081
700.763672	127.479027
699.559570	-14.049295
698.353516	77.173515
697.148438	-11.973176
695.942383	48.931736
694.736328	-96.493439
693.530273	-246.112183
692.324219	-87.238304
691.117188	-160.633347
689.910156	-253.436707
688.702148	-109.583458
687.494141	-72.001091
686.286133	24.221256
685.078125	-174.398346
683.870117	-71.491997
682.661133	-24.877314
681.452148	10.985888
680.242188	-91.704292
679.032227	80.821083
677.822266	-54.103695
676.612305	-13.507941
675.401367	-35.586102
674.191406	122.044945
672.979492	26.608730
671.768555	-57.870419
670.556641	63.215378
669.344727	102.195839
668.132813	35.350838
666.919922	93.961571
665.707031	33.818478
664.494141	8.345437
663.281250	43.425259
662.067383	-55.276535
660.853516	-32.998375
659.639648	-2.036967
658.424805	-68.107407
657.209961	-58.611858
655.995117	13.450781
654.779297	-63.235229
653.563477	-139.866806
652.347656	-9.593047
651.131836	107.691513
649.915039	52.606934
648.698242	-110.147133
647.481445	114.636688
646.264648	31.477352
645.046875	202.200073
643.829102	273.791840
642.610352	450.634277
641.392578	154.189697
640.173828	184.509644
638.955078	-11.036133
637.735352	49.029060
636.515625	31.507874
635.295898	-22.763474
634.076172	85.919121
632.855469	-74.101509
631.634766	29.626608
630.414063	-8.679433
629.192383	128.564667
627.971680	-71.428680
626.749023	92.760994
625.527344	54.849285
624.304688	250.052917
623.082031	290.300079
621.859375	235.643494
620.636719	340.996368
619.413086	111.526207
618.189453	-41.519901
616.964844	-28.346304
615.741211	20.346281
614.516602	-11.057604
613.291016	29.308088
612.066406	-57.537136
610.840820	-111.224205
609.615234	45.581604
608.388672	-61.761497
607.163086	51.875275
605.936523	-4.649093
604.708984	-49.767651
