# Supplementary material for: Raman spectroscopy accurately differentiates mucosal healing from non-healing and biochemical changes following biological therapy in inflammatory bowel disease
Source: PLoS One. 2021 Jun 2;16(6):e0252210. doi: 10.1371/journal.pone.0252210 (PMC8172032; doi:10.1371/journal.pone.0252210)
Supplement: S8 Dataset — (ZIP) [file pone.0252210.s010.zip › Pre biologic CD/OC016-1 pre-treatment_base sub CR removed_81__X_-16190.4__Y_5305.85__Z_-2780.31__Time_935.txt]

1714.780273	48.677982
1713.803711	-1.406127
1712.827148	65.707291
1711.849609	55.011604
1710.873047	-49.448463
1709.895508	-38.576607
1708.917969	-105.347557
1707.939453	34.272892
1706.961914	-37.636242
1705.983398	-18.362097
1705.004883	-116.754417
1704.025391	58.057732
1703.046875	-69.407700
1702.067383	-44.147469
1701.087891	77.603073
1700.108398	41.733257
1699.127930	158.484985
1698.148438	88.337997
1697.167969	221.561584
1696.187500	272.163605
1695.206055	277.583405
1694.225586	291.326965
1693.244141	356.069275
1692.262695	402.403961
1691.281250	387.650208
1690.298828	482.603455
1689.317383	463.161530
1688.334961	596.068726
1687.352539	622.604675
1686.369141	601.476074
1685.386719	543.425781
1684.403320	677.603516
1683.419922	686.881531
1682.435547	848.330627
1681.452148	837.023071
1680.467773	868.682861
1679.483398	929.997986
1678.499023	1098.123535
1677.514648	1090.977905
1676.529297	1326.268433
1675.543945	1330.496948
1674.558594	1188.899292
1673.573242	1294.976929
1672.586914	1398.741211
1671.600586	1526.781982
1670.614258	1729.554565
1669.627930	1706.909668
1668.641602	1719.203491
1667.654297	1654.906982
1666.666992	1784.791504
1665.679688	1665.611572
1664.692383	1732.591919
1663.704102	2033.333496
1662.715820	2058.583008
1661.727539	2028.557495
1660.739258	2173.880371
1659.750977	2054.558105
1658.761719	2084.038574
1657.772461	2119.204102
1656.783203	2122.974609
1655.793945	2013.295898
1654.803711	1890.814331
1653.813477	1813.763916
1652.823242	1702.739136
1651.833008	1652.985229
1650.841797	1405.281372
1649.851563	1396.029907
1648.860352	1254.976440
1647.869141	1172.495117
1646.876953	1071.912109
1645.885742	953.247559
1644.893555	948.550781
1643.901367	645.830688
1642.908203	702.613342
1641.916016	617.193237
1640.922852	648.246826
1639.929688	513.414001
1638.936523	413.255798
1637.943359	284.454712
1636.949219	282.571350
1635.955078	172.930038
1634.960938	182.228607
1633.966797	162.840652
1632.971680	228.044479
1631.977539	80.193298
1630.982422	69.601204
1629.986328	59.288818
1628.991211	122.943466
1627.995117	5.279600
1627.000000	-109.443832
1626.003906	83.854286
1625.006836	-17.189531
1624.010742	45.043865
1623.013672	128.511932
1622.016602	86.037735
1621.019531	190.927322
1620.021484	190.922073
1619.024414	149.108475
1618.026367	272.922119
1617.028320	168.511581
1616.029297	90.581779
1615.031250	33.858269
1614.032227	14.063272
1613.033203	2.316227
1612.034180	-48.592010
1611.035156	-94.076630
1610.035156	-58.138737
1609.035156	-32.552105
1608.035156	14.121133
1607.035156	5.903344
1606.034180	94.708557
1605.033203	78.873337
1604.032227	23.897173
1603.031250	-17.863008
1602.030273	-4.560487
1601.028320	-35.632156
1600.026367	32.776699
1599.024414	-58.254192
1598.022461	-232.818893
1597.019531	-145.882172
1596.016602	-186.952286
1595.013672	-272.356079
1594.010742	-305.434021
1593.007813	-213.110504
1592.003906	-172.995346
1591.000000	-216.385391
1589.996094	-79.668304
1588.992188	-125.615410
1587.987305	39.761929
1586.983398	45.996342
1585.978516	120.029900
1584.972656	113.228706
1583.967773	140.302292
1582.961914	91.797409
1581.956055	176.155853
1580.950195	161.487610
1579.944336	201.483322
1578.937500	306.519348
1577.931641	218.865387
1576.924805	84.373032
1575.916992	160.632507
1574.910156	268.018005
1573.902344	273.885956
1572.894531	173.093567
1571.886719	176.256912
1570.878906	210.536514
1569.870117	200.561813
1568.862305	169.728226
1567.853516	247.911392
1566.843750	227.307556
1565.834961	61.239658
1564.825195	146.915558
1563.815430	157.203629
1562.805664	128.469162
1561.795898	190.425201
1560.785156	88.872452
1559.775391	127.252693
1558.764648	121.436180
1557.752930	68.856163
1556.742188	26.535925
1555.730469	98.090385
1554.718750	130.634262
1553.707031	188.924225
1552.695313	91.724419
1551.682617	183.370316
1550.670898	261.894104
1549.658203	164.314957
1548.644531	126.122467
1547.631836	180.890457
1546.618164	75.183365
1545.604492	101.196495
1544.590820	178.726898
1543.577148	129.456940
1542.562500	-0.035281
1541.547852	167.372772
1540.533203	-32.122097
1539.518555	-61.316666
1538.503906	38.382523
1537.488281	-40.188023
1536.472656	-15.702391
1535.457031	-50.728973
1534.441406	94.598488
1533.424805	36.000431
1532.408203	193.774002
1531.391602	-9.504814
1530.375000	96.313782
1529.358398	83.403114
1528.340820	62.584240
1527.323242	-2.186704
1526.305664	-28.501278
1525.287109	161.208344
1524.269531	162.798553
1523.250977	261.960327
1522.232422	137.107697
1521.213867	84.124054
1520.194336	28.397068
1519.175781	3.352704
1518.156250	-60.426888
1517.136719	176.254349
1516.116211	122.352470
1515.096680	-13.902047
1514.076172	75.671402
1513.055664	-6.991331
1512.034180	-41.047897
1511.013672	94.088913
1509.992188	108.388092
1508.970703	-21.153437
1507.949219	-48.249397
1506.927734	-226.798019
1505.905273	-90.165138
1504.882813	-97.300568
1503.860352	-148.180466
1502.837891	-114.687164
1501.815430	-89.078423
1500.791992	-145.613678
1499.768555	-125.506203
1498.745117	-36.481812
1497.720703	-80.754379
1496.697266	-76.571136
1495.672852	-100.713692
1494.648438	10.516989
1493.623047	62.707886
1492.598633	58.469784
1491.573242	38.716755
1490.547852	289.651184
1489.522461	284.841675
1488.497070	384.583038
1487.470703	282.373199
1486.444336	527.252869
1485.417969	531.930420
1484.391602	712.527039
1483.364258	604.569641
1482.336914	629.143616
1481.309570	709.657288
1480.282227	680.342834
1479.254883	566.764526
1478.226563	975.551331
1477.198242	930.449646
1476.169922	844.459900
1475.141602	1020.708069
1474.112305	1191.636719
1473.083008	1296.158447
1472.053711	1392.862671
1471.024414	1471.578247
1469.995117	1496.697266
1468.964844	1529.297241
1467.934570	1696.547974
1466.904297	1995.822632
1465.874023	2020.296875
1464.842773	2174.251953
1463.811523	2226.383057
1462.780273	2461.295410
1461.749023	2444.539551
1460.717773	2321.026855
1459.685547	2461.494385
1458.653320	2505.342285
1457.621094	2457.710693
1456.587891	2582.524902
1455.555664	2661.542969
1454.522461	2928.101807
1453.489258	2842.004639
1452.455078	2857.250732
1451.421875	2991.544922
1450.387695	3199.176514
1449.353516	3105.159912
1448.319336	3114.960449
1447.285156	3003.132813
1446.250000	2987.482422
1445.214844	3171.748047
1444.179688	2801.635986
1443.144531	2859.233398
1442.108398	2714.363037
1441.072266	2549.269043
1440.036133	2712.916504
1439.000000	2461.845703
1437.963867	2339.743408
1436.926758	2288.396484
1435.889648	2047.552246
1434.852539	1766.363647
1433.814453	1768.092529
1432.777344	1434.006104
1431.739258	1284.297974
1430.701172	1051.350464
1429.663086	957.260803
1428.624023	913.637329
1427.584961	812.012329
1426.545898	649.905029
1425.506836	613.914185
1424.467773	701.441956
1423.427734	738.520752
1422.387695	435.465515
1421.347656	475.116302
1420.307617	371.214447
1419.266602	388.212341
1418.226563	488.303131
1417.184570	215.867355
1416.143555	235.463104
1415.102539	292.810822
1414.060547	148.940140
1413.018555	286.795166
1411.976563	120.427185
1410.934570	110.005074
1409.891602	202.645981
1408.848633	21.436363
1407.805664	169.407852
1406.762695	-16.644236
1405.718750	3.308460
1404.674805	63.472237
1403.630859	50.884998
1402.586914	96.075333
1401.542969	73.575233
1400.498047	-14.073071
1399.453125	-76.539688
1398.408203	106.781998
1397.363281	-0.655735
1396.317383	9.796957
1395.271484	-69.871254
1394.225586	98.560387
1393.179688	44.116306
1392.132813	69.892357
1391.086914	-34.412563
1390.040039	-123.576416
1388.992188	-12.443769
1387.945313	126.267616
1386.897461	-60.140663
1385.849609	36.198883
1384.801758	-94.904930
1383.753906	-33.384029
1382.705078	-76.750397
1381.657227	-72.506889
1380.608398	-90.645844
1379.558594	-226.050186
1378.509766	-36.681076
1377.459961	67.839348
1376.410156	-82.131981
1375.360352	-19.823690
1374.309570	-137.045486
1373.259766	-29.607555
1372.208984	-96.651558
1371.158203	20.950130
1370.106445	-40.839886
1369.055664	-47.637146
1368.003906	-6.968709
1366.952148	36.308987
1365.900391	-122.015976
1364.847656	8.680094
1363.794922	-37.280556
1362.742188	33.893440
1361.689453	100.203377
1360.636719	22.342884
1359.583008	-10.577551
1358.529297	88.455795
1357.475586	115.497749
1356.420898	130.242599
1355.367188	-23.841915
1354.312500	162.659607
1353.257813	115.741898
1352.203125	121.150940
1351.147461	325.335449
1350.091797	442.706543
1349.036133	562.665405
1347.980469	660.398682
1346.923828	656.531860
1345.868164	774.362122
1344.811523	882.376404
1343.754883	1022.733276
1342.697266	1217.713745
1341.640625	1103.020874
1340.583008	1005.876648
1339.524414	1079.843750
1338.466797	988.025574
1337.409180	1022.682312
1336.350586	990.647400
1335.291992	1030.561157
1334.232422	1075.565918
1333.173828	992.085022
1332.114258	918.693481
1331.054688	1021.059692
1329.995117	923.302246
1328.934570	936.970642
1327.875000	955.744812
1326.814453	804.203613
1325.753906	961.645142
1324.692383	971.011108
1323.630859	1002.757446
1322.570313	871.742859
1321.507813	1024.748657
1320.446289	1079.160889
1319.383789	958.566895
1318.322266	1005.897095
1317.259766	1107.612061
1316.196289	1165.069580
1315.133789	1138.866699
1314.070313	1075.872070
1313.006836	1050.019165
1311.943359	1145.025879
1310.878906	1082.547729
1309.814453	1064.570313
1308.750977	1086.141602
1307.685547	1132.466919
1306.621094	977.177795
1305.555664	1080.393066
1304.490234	1028.780518
1303.424805	1100.280884
1302.359375	1225.982910
1301.292969	1223.979858
1300.226563	1195.098145
1299.160156	1009.153320
1298.093750	1127.991211
1297.026367	1205.178223
1295.958984	990.329468
1294.891602	1011.347473
1293.824219	912.254578
1292.756836	842.786133
1291.688477	854.432312
1290.620117	797.545288
1289.551758	826.632263
1288.482422	652.387268
1287.413086	782.241089
1286.343750	752.907349
1285.274414	713.917542
1284.205078	665.275696
1283.134766	702.484009
1282.064453	676.151184
1280.994141	735.615723
1279.923828	687.508057
1278.852539	759.418457
1277.781250	726.241333
1276.709961	827.688965
1275.637695	968.326172
1274.566406	876.802185
1273.494141	800.093262
1272.421875	896.994873
1271.349609	932.892578
1270.276367	959.112305
1269.203125	1173.427002
1268.129883	1050.878174
1267.056641	1218.905396
1265.982422	1042.915894
1264.909180	984.188416
1263.834961	928.020386
1262.759766	1098.740845
1261.685547	1067.126221
1260.610352	1118.483032
1259.535156	1169.899536
1258.459961	972.875183
1257.383789	948.955322
1256.308594	1085.839355
1255.232422	1178.916504
1254.155273	1296.369263
1253.079102	1282.420776
1252.001953	1127.432495
1250.924805	1137.986450
1249.847656	1112.117310
1248.770508	1251.656250
1247.692383	1128.657593
1246.614258	1098.121094
1245.536133	1237.736816
1244.458008	925.493347
1243.378906	960.750000
1242.299805	1056.740845
1241.220703	1033.774658
1240.141602	901.636780
1239.061523	1131.163086
1237.981445	1028.250854
1236.901367	913.288208
1235.821289	1086.980225
1234.740234	1192.742432
1233.659180	1000.339905
1232.578125	839.548279
1231.497070	952.629211
1230.415039	845.251404
1229.333984	776.679321
1228.251953	666.993103
1227.168945	826.067688
1226.086914	701.914063
1225.003906	684.289185
1223.920898	652.158997
1222.837891	532.974548
1221.753906	621.794312
1220.669922	485.743805
1219.585938	395.666779
1218.501953	380.528564
1217.416992	333.982208
1216.333008	388.880249
1215.248047	294.023956
1214.162109	365.778015
1213.077148	394.025848
1211.991211	427.066711
1210.905273	373.209991
1209.819336	632.922119
1208.732422	537.989319
1207.646484	640.764160
1206.559570	562.673523
1205.471680	544.832275
1204.384766	616.101379
1203.296875	448.818756
1202.208984	389.940247
1201.121094	280.475342
1200.032227	236.009445
1198.944336	239.640442
1197.855469	-31.088032
1196.765625	80.751907
1195.676758	48.170143
1194.586914	51.614349
1193.497070	33.356308
1192.407227	-45.047451
1191.316406	1.474543
1190.226563	-91.440163
1189.135742	-85.903450
1188.044922	46.829052
1186.953125	-19.839333
1185.861328	119.868668
1184.769531	-117.327637
1183.677734	-162.562408
1182.585938	5.621515
1181.493164	-39.786831
1180.400391	-20.527250
1179.307617	159.237396
1178.213867	214.213760
1177.120117	201.984634
1176.026367	151.338409
1174.932617	160.491776
1173.838867	282.078857
1172.744141	283.821716
1171.649414	287.855957
1170.554688	349.211823
1169.458984	204.706863
1168.364258	186.917480
1167.268555	32.736015
1166.171875	131.922058
1165.076172	66.035629
1163.979492	66.976387
1162.882813	180.087021
1161.786133	168.832199
1160.688477	200.451782
1159.590820	313.111664
1158.493164	418.442108
1157.395508	530.764832
1156.297852	456.826935
1155.199219	270.696533
1154.100586	191.839066
1153.000977	315.549103
1151.902344	145.892548
1150.802734	276.456940
1149.703125	190.024673
1148.603516	74.921265
1147.502930	-64.071785
1146.402344	82.581329
1145.301758	-123.258148
1144.201172	-62.591240
1143.099609	-44.909191
1141.999023	20.209829
1140.896484	66.141968
1139.794922	23.947308
1138.692383	-49.264252
1137.590820	3.386753
1136.487305	243.589706
1135.384766	341.019043
1134.281250	286.269257
1133.178711	502.100800
1132.074219	572.888855
1130.970703	726.580383
1129.866211	638.035767
1128.761719	969.296265
1127.657227	1051.235962
1126.552734	955.161804
1125.447266	858.995300
1124.341797	973.681702
1123.236328	756.436157
1122.130859	778.432373
1121.024414	527.900696
1119.917969	615.974121
1118.811523	531.050049
1117.704102	623.548584
1116.596680	479.234558
1115.489258	711.023987
1114.381836	575.954651
1113.274414	663.104431
1112.166016	610.591736
1111.057617	846.343811
1109.949219	758.108459
1108.839844	917.856079
1107.730469	883.713562
1106.621094	719.575806
1105.511719	869.399841
1104.401367	905.725586
1103.291016	1142.503784
1102.180664	1077.050415
1101.070313	1171.906738
1099.958984	1370.360352
1098.847656	1311.607300
1097.736328	1080.685303
1096.625000	1189.114746
1095.512695	1285.592896
1094.400391	1092.172485
1093.288086	1190.755981
1092.174805	1199.705200
1091.062500	980.207825
1089.949219	1090.179688
1088.835938	1070.583130
1087.721680	1074.407837
1086.607422	998.163696
1085.493164	978.282532
1084.378906	1000.622620
1083.263672	989.943909
1082.149414	1136.605591
1081.034180	914.284058
1079.917969	959.703674
1078.802734	941.618225
1077.686523	899.968445
1076.570313	909.882568
1075.453125	673.322449
1074.336914	791.022949
1073.219727	859.326904
1072.101563	625.030029
1070.984375	648.638794
1069.866211	700.277893
1068.748047	611.225952
1067.629883	665.044312
1066.511719	695.345581
1065.392578	521.840332
1064.273438	715.891663
1063.154297	734.251892
1062.034180	527.898193
1060.914063	677.172363
1059.793945	587.753601
1058.673828	591.855652
1057.552734	544.463440
1056.431641	595.208679
1055.310547	489.321289
1054.189453	416.144135
1053.067383	338.279205
1051.945313	234.723679
1050.823242	408.991791
1049.701172	478.112488
1048.578125	355.814667
1047.455078	233.542938
1046.332031	318.884430
1045.208008	415.813599
1044.083984	419.421692
1042.959961	409.022919
1041.835938	265.787323
1040.710938	325.281281
1039.585938	328.834900
1038.460938	281.148102
1037.335938	254.429169
1036.209961	290.554993
1035.083984	182.387939
1033.958008	406.958557
1032.832031	484.895081
1031.705078	455.826385
1030.578125	505.826324
1029.451172	367.545044
1028.323242	352.495819
1027.195313	77.268082
1026.067383	-18.962612
1024.939453	-131.381027
1023.810547	-97.465500
1022.682617	-128.520172
1021.552734	-57.439564
1020.423828	-137.150848
1019.293945	-68.348671
1018.164063	-136.355927
1017.034180	-176.468277
1015.904297	59.307739
1014.773438	-17.821918
1013.642578	199.365082
1012.511719	261.317200
1011.379883	362.656097
1010.248047	382.976929
1009.116211	412.608063
1007.984375	588.076477
1006.851563	795.912781
1005.718750	1427.000854
1004.585938	2222.051270
1003.452148	2774.047607
1002.319336	2514.575439
1001.185547	1749.223145
1000.050781	1076.716675
998.916992	550.130615
997.782227	153.187851
996.647461	322.149109
995.512695	103.355652
994.376953	203.203354
993.241211	116.229980
992.105469	188.547714
990.969727	277.076355
989.833008	121.284813
988.696289	129.322159
987.559570	125.944069
986.421875	83.508781
985.284180	94.183113
984.146484	169.446732
983.008789	207.957977
981.870117	-43.445099
980.731445	142.610306
979.592773	-27.889919
978.454102	57.124046
977.314453	188.213211
976.174805	6.710253
975.035156	103.537910
973.894531	205.046997
972.754883	72.317268
971.613281	68.403664
970.472656	156.489044
969.331055	235.488495
968.190430	147.047531
967.047852	148.279556
965.906250	57.896503
964.763672	263.576996
963.621094	173.505920
962.478516	214.303787
961.334961	122.297920
960.192383	271.096069
959.048828	298.559540
957.904297	179.581100
956.759766	269.194122
955.616211	230.725861
954.470703	23.065090
953.326172	129.153671
952.180664	114.107231
951.035156	163.272705
949.889648	212.581085
948.743164	161.444641
947.596680	105.928978
946.450195	340.803284
945.303711	77.722504
944.156250	303.695923
943.008789	253.443146
941.861328	317.528046
940.713867	333.826080
939.565430	421.023621
938.416992	357.791107
937.267578	372.305420
936.119141	254.736542
934.969727	342.563934
933.820313	380.384003
932.669922	293.040436
931.520508	160.350723
930.370117	187.323166
929.218750	9.532725
928.068359	5.006274
926.916992	294.245483
925.765625	112.526901
924.613281	10.687536
923.461914	54.620537
922.309570	-133.212509
921.156250	170.227280
920.003906	89.614716
918.850586	154.629852
917.697266	26.700148
916.543945	-212.280731
915.389648	-55.906715
914.235352	-58.336910
913.081055	-221.728104
911.926758	-237.397293
910.771484	-144.007446
909.616211	-27.818552
908.460938	-242.546722
907.304688	-85.257996
906.148438	-154.504959
904.992188	-8.317862
903.835938	-65.906197
902.678711	44.277088
901.521484	-67.316971
900.364258	-24.782324
899.206055	-106.576591
898.047852	-75.056412
896.889648	178.269547
895.731445	74.319313
894.572266	-6.821476
893.413086	34.278870
892.253906	-12.631207
891.094727	137.178635
889.934570	9.235655
888.774414	53.113461
887.613281	47.441498
886.453125	-34.844635
885.291992	-22.178612
884.130859	173.350403
882.968750	64.420914
881.807617	32.328823
880.645508	92.812477
879.482422	261.581024
878.320313	92.366638
877.157227	58.524830
875.994141	173.463959
874.830078	49.771049
873.666016	176.133514
872.501953	-120.601883
871.337891	28.444345
870.173828	-0.207753
869.008789	126.445587
867.843750	-115.642731
866.677734	76.358757
865.512695	149.226410
864.346680	177.208694
863.179688	56.997047
862.013672	177.227203
860.846680	212.155243
859.679688	173.054672
858.511719	376.438324
857.344727	288.083984
856.176758	294.058105
855.008789	526.605103
853.839844	575.241333
852.670898	518.545471
851.501953	412.618317
850.333008	535.330017
849.163086	458.663849
847.993164	352.957062
846.823242	211.509628
845.652344	144.039627
844.482422	141.522141
843.311523	89.814796
842.139648	-13.287883
840.968750	-127.514542
839.796875	53.470051
838.624023	84.621056
837.452148	-0.454281
836.279297	245.196991
835.106445	57.385643
833.933594	191.244568
832.759766	287.086700
831.585938	271.266815
830.412109	331.317261
829.238281	259.688873
828.063477	214.850830
826.888672	366.255707
825.712891	314.686127
824.538086	303.225891
823.362305	293.976227
822.186523	115.373779
821.009766	161.793472
819.833008	14.412280
818.656250	58.522587
817.479492	-28.758465
816.301758	8.576373
815.124023	56.964619
813.946289	-1.489641
812.768555	71.223969
811.589844	52.699093
810.411133	229.712494
809.232422	-42.295609
808.052734	43.441730
806.873047	106.855423
805.693359	45.813084
804.512695	-44.130268
803.332031	-58.648346
802.151367	8.861033
800.970703	31.884401
799.789063	-115.962723
798.608398	-15.487228
797.425781	-192.245544
796.244141	-267.068024
795.061523	-231.152283
793.878906	23.964895
792.696289	-57.784145
791.512695	-64.303467
790.329102	165.947250
789.145508	285.324921
787.960938	282.849792
786.777344	348.839508
785.591797	284.215851
784.407227	394.185516
783.221680	318.309326
782.037109	339.594025
780.850586	411.588074
779.665039	461.338562
778.478516	276.856628
777.291992	264.568817
776.105469	137.384415
774.917969	230.843140
773.730469	35.101215
772.542969	59.925091
771.354492	-1.383733
770.166016	95.968765
768.977539	184.341156
767.789063	191.014969
766.599609	71.987061
765.410156	120.310074
764.220703	113.438728
763.030273	293.607208
761.840820	323.890320
760.650391	310.036621
759.458984	331.284668
758.267578	429.398804
757.076172	553.746521
755.884766	515.230103
754.693359	430.464844
753.500977	389.588837
752.308594	245.367020
751.115234	292.212982
749.922852	334.540405
748.729492	231.850586
747.535156	282.764099
746.341797	226.027924
745.147461	226.272141
743.953125	375.579895
742.757813	259.391357
741.563477	88.359856
740.368164	259.263214
739.171875	70.627075
737.976563	129.566406
736.780273	269.449738
735.583984	275.619263
734.386719	242.314743
733.189453	154.242401
731.992188	158.059525
730.794922	229.638306
729.596680	189.584381
728.399414	245.713501
727.200195	312.706970
726.001953	392.739258
724.802734	459.586975
723.603516	537.293335
722.404297	418.359375
721.204102	413.007263
720.003906	346.508453
718.803711	347.684998
717.603516	429.585541
716.402344	435.085205
715.201172	499.467346
713.999023	299.972321
712.797852	207.395630
711.595703	295.775208
710.393555	229.414993
709.190430	145.677048
707.987305	38.042076
706.784180	11.051026
705.581055	62.474819
704.376953	5.087103
703.172852	-52.234615
701.968750	210.307312
700.763672	166.107101
699.559570	95.883316
698.353516	82.275177
697.148438	-79.062988
695.942383	-57.734184
694.736328	-42.865604
693.530273	-56.168018
692.324219	63.065639
691.117188	-17.398258
689.910156	-73.869293
688.702148	-186.643784
687.494141	-156.100128
686.286133	-216.573593
685.078125	-135.983643
683.870117	29.209532
682.661133	-35.313511
681.452148	-162.546402
680.242188	-53.486160
679.032227	-22.345875
677.822266	2.386567
676.612305	48.857723
675.401367	-30.115877
674.191406	7.892223
672.979492	26.523054
671.768555	101.476524
670.556641	38.111889
669.344727	35.406414
668.132813	76.025436
666.919922	131.849609
665.707031	64.602592
664.494141	-13.324189
663.281250	-0.440231
662.067383	72.967766
660.853516	126.991623
659.639648	-69.246101
658.424805	15.122485
657.209961	-44.998405
655.995117	20.020617
654.779297	-42.138584
653.563477	-46.046700
652.347656	44.877056
651.131836	-6.416203
649.915039	17.699577
648.698242	9.488771
647.481445	27.086458
646.264648	214.665390
645.046875	309.576385
643.829102	339.829254
642.610352	236.630035
641.392578	324.742310
640.173828	251.451218
638.955078	120.011986
637.735352	55.079449
636.515625	-65.875504
635.295898	60.009300
634.076172	-22.702557
632.855469	-116.378632
631.634766	-126.603363
630.414063	79.580704
629.192383	47.174999
627.971680	91.604485
626.749023	0.493512
625.527344	129.781326
624.304688	256.367126
623.082031	198.063477
621.859375	201.336807
620.636719	304.657196
619.413086	238.087097
618.189453	14.542992
616.964844	-10.599339
615.741211	-96.461449
614.516602	-48.363979
613.291016	7.342609
612.066406	-81.229530
610.840820	-140.870895
609.615234	35.684147
608.388672	-34.771324
607.163086	28.188375
605.936523	55.637493
604.708984	60.338593
