# Supplementary material for: Raman spectroscopy accurately differentiates mucosal healing from non-healing and biochemical changes following biological therapy in inflammatory bowel disease
Source: PLoS One. 2021 Jun 2;16(6):e0252210. doi: 10.1371/journal.pone.0252210 (PMC8172032; doi:10.1371/journal.pone.0252210)
Supplement: S8 Dataset — (ZIP) [file pone.0252210.s010.zip › Pre biologic CD/OC011 pre treatment_BL sub CR removed_96__X_-18306.2__Y_2334.51__Z_-3757.11__Time_1099.txt]

1714.656250	69.239258
1713.679688	17.808319
1712.703125	-63.651924
1711.725586	48.472229
1710.749023	-88.249916
1709.771484	-68.979065
1708.792969	1.668694
1707.815430	107.635323
1706.836914	-91.327400
1705.858398	-37.987904
1704.879883	23.846422
1703.901367	-20.928743
1702.922852	-30.412909
1701.943359	-44.788876
1700.963867	-74.731262
1699.983398	53.570129
1699.003906	70.014038
1698.023438	100.259911
1697.042969	-34.734806
1696.062500	20.491453
1695.082031	174.983688
1694.100586	228.355804
1693.120117	97.942940
1692.137695	200.234543
1691.156250	244.228210
1690.174805	245.949234
1689.192383	325.446594
1688.209961	271.989532
1687.227539	328.306671
1686.244141	422.326050
1685.261719	442.113647
1684.278320	574.205444
1683.294922	528.160278
1682.311523	503.850128
1681.327148	487.928528
1680.342773	605.523682
1679.358398	694.183289
1678.374023	618.209778
1677.389648	720.905151
1676.404297	706.891052
1675.418945	653.371582
1674.433594	903.335205
1673.448242	831.930908
1672.461914	808.745544
1671.475586	1054.274170
1670.489258	1053.014648
1669.502930	951.189392
1668.516602	1186.952026
1667.529297	1168.109131
1666.541992	1308.846069
1665.554688	1287.998779
1664.566406	1145.454834
1663.579102	1297.691406
1662.590820	1259.258789
1661.602539	1234.410645
1660.614258	1339.749268
1659.625000	1349.945557
1658.635742	1371.032593
1657.647461	1273.222412
1656.657227	1257.820557
1655.667969	1303.606689
1654.677734	1177.599976
1653.688477	1181.595581
1652.697266	1146.163452
1651.707031	1095.145142
1650.716797	978.295837
1649.725586	1004.520081
1648.734375	692.634460
1647.743164	748.474670
1646.750977	590.509949
1645.759766	623.047363
1644.767578	468.285736
1643.775391	393.029663
1642.783203	341.785339
1641.790039	319.808258
1640.796875	290.134369
1639.803711	229.022293
1638.810547	310.563141
1637.817383	313.155151
1636.823242	165.662323
1635.829102	131.758850
1634.834961	256.163330
1633.840820	6.571933
1632.845703	39.103813
1631.850586	50.720058
1630.855469	62.492874
1629.860352	-86.153954
1628.865234	12.799093
1627.869141	164.479843
1626.873047	124.203667
1625.876953	-44.787682
1624.880859	-108.394524
1623.883789	-14.112914
1622.887695	-85.331596
1621.890625	30.167801
1620.892578	11.749092
1619.895508	-43.324734
1618.897461	90.803146
1617.899414	91.077080
1616.901367	115.071114
1615.903320	99.782158
1614.904297	-125.306160
1613.906250	98.339195
1612.907227	-34.700024
1611.907227	2.824432
1610.908203	137.392029
1609.908203	-149.985275
1608.908203	-80.820122
1607.908203	-19.486420
1606.908203	128.304596
1605.907227	1.134086
1604.906250	54.705143
1603.905273	48.092758
1602.904297	75.539452
1601.903320	-61.818642
1600.901367	-0.291589
1599.899414	-9.375033
1598.897461	5.097543
1597.895508	3.897197
1596.892578	-109.664795
1595.889648	-66.395523
1594.886719	-198.162964
1593.883789	-228.013733
1592.880859	-85.514961
1591.876953	-144.097305
1590.873047	-27.789341
1589.869141	-159.444168
1588.865234	-1.468527
1587.860352	-36.594742
1586.855469	27.367592
1585.850586	104.313141
1584.845703	53.471085
1583.839844	75.591614
1582.834961	149.775650
1581.829102	137.928192
1580.823242	-19.802402
1579.816406	90.689087
1578.810547	104.761909
1577.803711	108.370232
1576.796875	130.138382
1575.790039	112.817993
1574.782227	38.225166
1573.775391	46.816643
1572.767578	156.738663
1571.759766	144.376862
1570.750977	17.606359
1569.743164	-36.432266
1568.734375	-90.520828
1567.725586	47.523624
1566.716797	110.129456
1565.707031	79.172188
1564.697266	19.595421
1563.687500	-3.713845
1562.677734	11.813589
1561.667969	71.338280
1560.657227	-27.439203
1559.647461	37.067184
1558.636719	-20.377617
1557.625000	51.680824
1556.614258	53.651554
1555.602539	84.014908
1554.590820	80.593330
1553.579102	136.621536
1552.567383	122.622879
1551.554688	90.404922
1550.541992	241.811234
1549.529297	250.753006
1548.516602	122.492081
1547.502930	172.602905
1546.490234	77.794487
1545.476563	70.793640
1544.462891	27.497637
1543.448242	97.784370
1542.434570	-85.230743
1541.419922	-84.923172
1540.405273	111.499069
1539.390625	10.838808
1538.375000	-51.189949
1537.359375	-51.387989
1536.343750	105.659492
1535.328125	-5.735666
1534.312500	-21.796740
1533.295898	-25.090355
1532.280273	87.484703
1531.262695	-42.370197
1530.246094	-61.505257
1529.229492	40.308384
1528.211914	-48.637875
1527.194336	-3.783240
1526.176758	22.899899
1525.159180	-171.906006
1524.140625	88.699005
1523.122070	-23.979919
1522.103516	-28.713804
1521.084961	-49.007519
1520.065430	28.270046
1519.046875	30.841160
1518.027344	71.823891
1517.006836	-167.410843
1515.987305	22.323513
1514.966797	-50.124649
1513.947266	13.420086
1512.925781	156.379242
1511.905273	34.786690
1510.884766	51.683815
1509.863281	88.962151
1508.841797	-20.110332
1507.820313	-136.959808
1506.797852	-74.421066
1505.776367	-163.270493
1504.753906	-16.437582
1503.731445	-92.711678
1502.708008	12.795268
1501.685547	-150.784790
1500.662109	-60.926109
1499.638672	-37.792381
1498.615234	-68.542343
1497.591797	-109.637421
1496.567383	28.245510
1495.542969	38.054195
1494.518555	-21.308916
1493.494141	64.970764
1492.468750	186.875732
1491.443359	83.710258
1490.417969	-14.416019
1489.392578	117.297943
1488.367188	187.544815
1487.340820	247.428329
1486.314453	182.079132
1485.288086	290.212952
1484.261719	393.087555
1483.234375	309.556824
1482.207031	412.162598
1481.179688	481.466949
1480.152344	308.418152
1479.125000	566.147095
1478.096680	584.088989
1477.068359	757.356018
1476.040039	690.985474
1475.011719	675.487305
1473.982422	680.264160
1472.953125	807.148987
1471.923828	931.343689
1470.894531	1017.223999
1469.864258	1148.767456
1468.834961	1287.809448
1467.804688	1248.677124
1466.774414	1415.431763
1465.743164	1322.733276
1464.712891	1463.825806
1463.681641	1592.066895
1462.650391	1537.265747
1461.618164	1594.160645
1460.586914	1691.599243
1459.554688	1854.926147
1458.522461	1708.445313
1457.490234	1640.630859
1456.458008	1653.971680
1455.424805	1867.631104
1454.391602	1835.135620
1453.358398	1741.742065
1452.325195	1939.860718
1451.291016	1955.347168
1450.256836	2011.318115
1449.222656	2110.282959
1448.188477	2133.170654
1447.154297	1895.173096
1446.119141	2069.903320
1445.083984	1912.924316
1444.048828	1836.954590
1443.013672	1750.858765
1441.977539	1763.408081
1440.941406	1487.602905
1439.905273	1588.636353
1438.869141	1487.357056
1437.832031	1446.741455
1436.795898	1479.408936
1435.758789	1269.496338
1434.720703	925.771729
1433.683594	986.232544
1432.645508	991.095520
1431.608398	703.142273
1430.569336	750.927551
1429.531250	611.979370
1428.493164	659.753662
1427.454102	679.747742
1426.415039	442.533813
1425.375977	391.970947
1424.335938	374.184387
1423.296875	406.815643
1422.256836	263.070099
1421.215820	509.799011
1420.175781	345.960663
1419.135742	303.053345
1418.094727	219.890823
1417.053711	239.961258
1416.011719	428.608246
1414.970703	242.380676
1413.928711	214.690735
1412.886719	159.374634
1411.844727	275.055939
1410.802734	61.454388
1409.759766	199.766663
1408.716797	31.542221
1407.673828	71.902611
1406.630859	77.121719
1405.586914	160.196609
1404.542969	240.763489
1403.499023	110.523407
1402.455078	45.617878
1401.411133	138.824615
1400.366211	144.244354
1399.321289	92.036423
1398.276367	200.345657
1397.230469	73.043907
1396.185547	63.636478
1395.139648	6.675837
1394.093750	-12.632645
1393.046875	258.612793
1392.000977	126.707008
1390.954102	-27.619932
1389.907227	-29.154169
1388.860352	69.461861
1387.812500	-2.016335
1386.765625	-8.359616
1385.717773	115.387260
1384.669922	49.152565
1383.621094	-36.985748
1382.573242	31.928848
1381.524414	-116.478981
1380.475586	-197.304291
1379.425781	-73.246269
1378.376953	-86.475052
1377.327148	0.223402
1376.277344	-72.757111
1375.227539	78.941643
1374.176758	-165.991531
1373.126953	-108.941116
1372.076172	-111.680634
1371.025391	-42.032169
1369.973633	124.875443
1368.922852	12.713596
1367.871094	-32.047020
1366.819336	115.102119
1365.766602	-76.408966
1364.714844	-150.713440
1363.662109	68.835800
1362.609375	-2.790805
1361.556641	70.027328
1360.502930	90.666832
1359.450195	16.895796
1358.396484	47.687820
1357.341797	-0.989668
1356.288086	166.703003
1355.233398	130.654495
1354.178711	169.260529
1353.124023	108.601387
1352.069336	172.242691
1351.013672	265.752655
1349.958984	401.535919
1348.903320	376.050598
1347.846680	348.199371
1346.791016	432.106934
1345.734375	580.567810
1344.677734	463.759247
1343.621094	681.787109
1342.563477	537.962891
1341.506836	639.641479
1340.449219	550.620300
1339.391602	446.890350
1338.333008	662.768250
1337.275391	806.873535
1336.216797	663.890686
1335.158203	746.289490
1334.098633	705.052490
1333.040039	609.532166
1331.980469	561.155762
1330.920898	540.115356
1329.861328	581.002747
1328.800781	567.611328
1327.740234	383.841797
1326.679688	472.022156
1325.619141	681.309082
1324.558594	552.311279
1323.497070	766.657532
1322.435547	450.333282
1321.374023	650.035034
1320.312500	496.946106
1319.250000	612.911011
1318.187500	709.212280
1317.125000	761.205627
1316.062500	657.988342
1314.999023	673.228821
1313.935547	562.910889
1312.872070	519.270386
1311.808594	702.358093
1310.745117	750.044556
1309.680664	595.944519
1308.616211	698.007813
1307.551758	733.696228
1306.486328	594.796997
1305.420898	490.506744
1304.355469	556.059509
1303.290039	611.859009
1302.224609	544.835083
1301.158203	664.727478
1300.091797	615.136475
1299.025391	627.088074
1297.958984	690.717590
1296.891602	742.146484
1295.824219	553.073120
1294.756836	376.458344
1293.689453	474.857971
1292.621094	610.116760
1291.553711	539.382080
1290.485352	623.271790
1289.416016	422.822845
1288.347656	237.267731
1287.278320	375.378265
1286.208984	442.471741
1285.139648	450.840515
1284.069336	701.757202
1283.000000	470.298065
1281.929688	684.566223
1280.858398	416.684296
1279.788086	286.036072
1278.716797	260.728973
1277.645508	499.670837
1276.574219	506.289948
1275.502930	564.331116
1274.430664	553.993286
1273.358398	612.165222
1272.286133	716.812866
1271.213867	511.281006
1270.140625	657.579346
1269.067383	737.968811
1267.994141	715.875244
1266.920898	435.174591
1265.846680	801.256653
1264.773438	708.638672
1263.699219	521.016296
1262.624023	809.022522
1261.549805	636.222351
1260.474609	714.603455
1259.399414	656.556824
1258.324219	669.247437
1257.248047	643.024841
1256.172852	650.961914
1255.096680	605.394287
1254.019531	698.645691
1252.943359	787.040955
1251.866211	710.009338
1250.789063	825.225586
1249.711914	741.023926
1248.634766	802.789368
1247.556641	762.480774
1246.478516	882.634033
1245.400391	788.957825
1244.321289	556.900818
1243.243164	723.287109
1242.164063	624.971802
1241.084961	565.577515
1240.004883	506.245819
1238.925781	677.491943
1237.845703	574.557007
1236.765625	782.155640
1235.684570	708.400818
1234.604492	666.218628
1233.523438	500.464111
1232.442383	492.320618
1231.360352	539.928040
1230.279297	536.662354
1229.197266	540.683167
1228.115234	394.603729
1227.032227	510.033752
1225.950195	356.789642
1224.867188	307.667175
1223.784180	408.554108
1222.701172	330.433533
1221.617188	182.233978
1220.533203	321.775818
1219.449219	108.391312
1218.365234	204.392609
1217.280273	169.897720
1216.195313	145.074203
1215.110352	257.895416
1214.025391	339.274170
1212.940430	304.750732
1211.854492	183.361496
1210.768555	339.460663
1209.681641	225.328278
1208.595703	333.086090
1207.508789	351.574768
1206.421875	355.571869
1205.334961	337.856506
1204.247070	271.941101
1203.160156	160.258698
1202.072266	144.934448
1200.983398	115.144394
1199.895508	-27.804705
1198.806641	-165.905502
1197.717773	13.633068
1196.628906	39.097015
1195.539063	-2.825571
1194.449219	17.750235
1193.359375	-4.994961
1192.269531	-54.209641
1191.179688	-69.803497
1190.088867	-174.320496
1188.998047	21.393600
1187.907227	-83.189995
1186.815430	4.287987
1185.723633	-162.747528
1184.631836	-111.388252
1183.540039	35.861507
1182.448242	-37.681721
1181.355469	-53.692001
1180.262695	-12.211377
1179.169922	29.192463
1178.076172	94.484505
1176.982422	142.914444
1175.888672	100.235924
1174.794922	81.460953
1173.700195	98.546059
1172.606445	79.649315
1171.511719	-75.719818
1170.416016	137.390991
1169.321289	182.882904
1168.225586	51.304653
1167.129883	15.357822
1166.034180	-144.954697
1164.937500	-56.706421
1163.840820	-23.530483
1162.744141	93.167412
1161.647461	9.110478
1160.550781	56.345703
1159.453125	177.489273
1158.355469	114.715683
1157.256836	106.774818
1156.159180	101.140549
1155.060547	104.968712
1153.961914	201.712509
1152.863281	74.224289
1151.763672	18.216604
1150.664063	71.767479
1149.564453	-20.122705
1148.464844	14.185144
1147.364258	72.204666
1146.263672	-165.116562
1145.163086	-102.497765
1144.062500	-66.173256
1142.960938	-29.954798
1141.859375	53.732094
1140.757813	-26.803358
1139.656250	-5.153759
1138.553711	47.296688
1137.451172	-12.065578
1136.348633	14.043884
1135.246094	-24.088005
1134.142578	355.694397
1133.039063	352.933746
1131.935547	181.537613
1130.832031	328.151978
1129.727539	562.400085
1128.623047	438.239014
1127.518555	508.521881
1126.413086	673.525085
1125.308594	553.886841
1124.203125	460.279053
1123.096680	596.466797
1121.991211	381.887207
1120.884766	439.686401
1119.778320	426.328766
1118.671875	330.026062
1117.564453	484.560577
1116.458008	307.650330
1115.350586	308.161407
1114.242188	344.057892
1113.134766	337.284851
1112.026367	448.630890
1110.917969	245.474411
1109.808594	382.603333
1108.700195	318.767151
1107.590820	443.829681
1106.481445	507.349976
1105.372070	502.287140
1104.261719	461.731628
1103.151367	605.177307
1102.041016	621.069336
1100.930664	610.924072
1099.819336	763.414307
1098.708008	665.836670
1097.596680	530.506897
1096.484375	557.761230
1095.373047	632.048645
1094.260742	555.463989
1093.147461	514.157959
1092.035156	677.635132
1090.921875	464.329956
1089.808594	540.513367
1088.695313	621.292969
1087.581055	466.728333
1086.467773	719.022095
1085.353516	463.259979
1084.238281	524.884033
1083.124023	722.724731
1082.008789	673.693726
1080.893555	464.882568
1079.777344	420.495178
1078.662109	411.289337
1077.545898	394.978607
1076.429688	425.553345
1075.312500	437.278778
1074.196289	465.366913
1073.079102	415.985596
1071.960938	364.223145
1070.843750	300.714172
1069.725586	354.362213
1068.607422	206.424637
1067.489258	320.877655
1066.370117	400.094849
1065.251953	476.893005
1064.132813	326.532288
1063.012695	368.109039
1061.893555	475.148254
1060.773438	411.320679
1059.653320	464.426605
1058.532227	407.567535
1057.412109	303.950958
1056.291016	300.845093
1055.169922	218.263275
1054.047852	222.122940
1052.926758	349.745117
1051.804688	218.088303
1050.681641	226.534180
1049.559570	286.307770
1048.436523	273.692657
1047.313477	181.747437
1046.190430	346.388550
1045.066406	382.684265
1043.942383	300.057007
1042.818359	285.049194
1041.694336	158.191635
1040.569336	126.897331
1039.445313	172.479935
1038.319336	187.757126
1037.194336	370.651489
1036.068359	416.135132
1034.942383	415.063141
1033.816406	346.531281
1032.690430	303.624542
1031.563477	588.614929
1030.436523	352.730072
1029.308594	326.147308
1028.181641	155.527359
1027.053711	-47.524719
1025.925781	23.609287
1024.797852	-0.473384
1023.668945	-133.639267
1022.540039	-36.935226
1021.411133	-46.989647
1020.281250	-212.451187
1019.152344	-194.564331
1018.022461	-79.264145
1016.892578	-140.173828
1015.761719	-73.543030
1014.630859	97.373131
1013.500000	240.452606
1012.369141	128.731018
1011.237305	132.884201
1010.105469	95.413155
1008.973633	294.094238
1007.841797	296.044098
1006.708984	640.437744
1005.576172	1033.298828
1004.443359	1495.406738
1003.310547	1605.957031
1002.176758	1568.588745
1001.042969	1175.442017
999.908203	630.063782
998.774414	332.150513
997.639648	168.373138
996.504883	16.286562
995.370117	102.077606
994.234375	58.677082
993.098633	-33.073719
991.962891	-43.976341
990.826172	-160.870316
989.690430	72.796120
988.553711	-25.465841
987.416016	37.702061
986.279297	-87.978027
985.141602	-26.952053
984.003906	77.886620
982.865234	58.448830
981.727539	-34.535229
980.588867	102.723892
979.450195	-111.967400
978.310547	-4.463192
977.170898	24.908907
976.031250	15.285945
974.891602	47.140877
973.751953	-65.680817
972.611328	104.222450
971.470703	35.287590
970.329102	51.450493
969.188477	5.733013
968.046875	56.541447
966.904297	151.032394
965.762695	78.124474
964.620117	62.701038
963.477539	45.105804
962.334961	110.162415
961.191406	76.750114
960.047852	114.503723
958.904297	28.651070
957.760742	13.957527
956.616211	88.690292
955.471680	149.773163
954.327148	82.780487
953.182617	187.553162
952.037109	-39.307877
950.891602	-48.666023
949.745117	79.297073
948.599609	-7.561728
947.453125	70.299133
946.306641	164.242722
945.159180	70.946022
944.012695	80.592995
942.865234	133.744446
941.716797	63.726482
940.569336	146.778442
939.420898	150.058319
938.272461	269.803558
937.124023	264.183075
935.974609	203.970535
934.825195	91.482559
933.675781	268.611511
932.525391	345.530182
931.375977	206.132080
930.225586	151.191254
929.074219	178.371201
927.923828	139.648605
926.772461	221.688675
925.621094	133.169052
924.468750	47.092056
923.317383	-47.919708
922.165039	93.699997
921.011719	-78.314377
919.859375	36.219063
918.706055	46.306976
917.552734	-41.164566
916.399414	-67.158882
915.245117	6.880470
914.090820	-30.222889
912.936523	-98.963676
911.781250	-115.369263
910.625977	15.787805
909.470703	-113.796890
908.315430	-125.311600
907.160156	15.159379
906.003906	-48.276825
904.846680	-134.227280
903.690430	-36.559837
902.533203	49.848450
901.375977	-85.553894
900.218750	-75.925659
899.060547	-63.932400
897.903320	-88.048058
896.744141	-46.450020
895.585938	-11.562462
894.426758	-48.938290
893.267578	-156.271484
892.108398	211.086014
890.949219	-45.184101
889.789063	-32.457050
888.628906	138.421356
887.467773	182.881622
886.307617	164.200317
885.146484	-28.140905
883.985352	100.041008
882.823242	90.660072
881.661133	9.199443
880.499023	225.431793
879.336914	155.389572
878.173828	49.399956
877.010742	105.728447
875.847656	8.938631
874.684570	-13.436699
873.520508	117.345268
872.356445	16.301657
871.192383	-161.145157
870.027344	68.729111
868.862305	-14.078628
867.697266	134.800705
866.532227	47.611149
865.366211	138.061935
864.200195	170.087723
863.034180	188.657104
861.867188	65.765961
860.700195	55.232113
859.533203	139.015320
858.366211	332.755524
857.198242	380.588776
856.030273	381.312256
854.862305	346.170319
853.693359	441.113037
852.524414	298.409637
851.355469	480.744934
850.186523	418.778381
849.016602	419.573761
847.846680	404.694244
846.676758	219.658646
845.505859	233.935532
844.334961	64.691093
843.164063	49.897793
841.993164	144.707260
840.821289	114.229179
839.649414	81.513603
838.477539	153.852356
837.305664	42.886402
836.132813	106.223427
834.959961	93.558167
833.786133	201.466080
832.613281	146.303253
831.439453	13.014190
830.264648	174.324829
829.090820	201.651108
827.916016	162.013077
826.741211	129.039444
825.566406	84.887520
824.390625	165.532593
823.214844	58.902893
822.039063	77.031342
820.862305	79.508438
819.685547	106.421837
818.508789	57.568249
817.332031	-15.807805
816.154297	59.882179
814.976563	-18.034981
813.798828	-100.431808
812.621094	-42.770138
811.442383	-180.837952
810.263672	-74.428604
809.083984	-219.235367
807.905273	-10.829420
806.725586	-113.539909
805.544922	-116.355865
804.365234	-130.356644
803.184570	-139.991745
802.003906	-107.547745
800.823242	-263.769043
799.641602	30.226728
798.459961	-121.690834
797.278320	-54.161903
796.095703	-99.782639
794.913086	31.787245
793.730469	-56.107342
792.547852	-53.250309
791.364258	-81.483894
790.180664	-162.927139
788.997070	32.215408
787.813477	81.136734
786.628906	43.670406
785.444336	-71.280464
784.258789	45.889690
783.074219	114.273186
781.888672	-5.320033
780.702148	149.025024
779.516602	177.286682
778.330078	55.267891
777.143555	206.992111
775.956055	-65.267509
774.769531	-8.672210
773.582031	116.201286
772.393555	68.870705
771.206055	142.759079
770.017578	-129.628433
768.829102	60.918434
767.639648	-24.180006
766.451172	55.913376
765.261719	151.303635
764.072266	198.115829
762.881836	112.724030
761.691406	93.325890
760.500977	166.282715
759.310547	241.327972
758.119141	239.277710
756.927734	164.585220
755.735352	232.763931
754.543945	241.493195
753.351563	289.708344
752.159180	104.955101
750.965820	63.000011
749.773438	223.033020
748.580078	123.874207
747.385742	37.879482
746.192383	83.539154
744.998047	227.856430
743.803711	198.786240
742.608398	73.205368
741.413086	133.995255
740.217773	91.708267
739.022461	108.577034
737.826172	101.313538
736.630859	109.363350
735.433594	80.166176
734.237305	9.372591
733.040039	43.661388
731.842773	7.905015
730.645508	57.483547
729.447266	-39.499516
728.249023	-118.937645
727.050781	66.196342
725.851563	85.150177
724.653320	152.186447
723.454102	112.169441
722.253906	78.752022
721.053711	176.397797
719.854492	195.442825
718.653320	240.713013
717.453125	165.993835
716.251953	185.167053
715.050781	232.739105
713.848633	16.506969
712.647461	-73.120872
711.445313	-1.356145
710.243164	98.774086
709.040039	-79.908730
707.836914	-103.791733
706.633789	-88.385002
705.430664	29.419504
704.226563	108.087753
703.022461	121.538643
701.818359	115.505875
700.613281	168.303986
699.408203	-76.705864
698.203125	67.635429
696.998047	1.206544
695.791992	60.955074
694.585938	14.351068
693.379883	-101.606735
692.172852	-115.328918
690.965820	-42.082176
689.758789	-83.766869
688.551758	-190.393951
687.343750	-53.871639
686.135742	-220.910431
684.926758	-138.376877
683.718750	37.467045
682.509766	-5.526293
681.300781	-61.362579
680.090820	34.607315
678.881836	-38.265156
677.671875	66.587090
676.460938	58.961037
675.250977	-82.718086
674.040039	-61.915630
672.828125	-134.012787
671.617188	75.200729
670.405273	-26.923990
669.193359	57.024101
667.981445	-14.567645
666.768555	52.269814
665.555664	-12.601429
664.342773	-79.511734
663.128906	7.002291
661.916016	-51.090202
660.702148	-72.395599
659.487305	29.359455
658.272461	-75.982834
657.058594	-38.903961
655.842773	56.406853
654.627930	-20.783915
653.412109	29.218313
652.196289	107.186745
650.979492	-4.488453
649.763672	170.275421
648.546875	131.718063
647.330078	144.751221
646.112305	256.672089
644.894531	138.168091
643.676758	223.929779
642.458984	169.668930
641.240234	298.002045
640.021484	56.279873
638.802734	98.110161
637.583008	90.210060
636.363281	64.802155
635.143555	11.128489
633.923828	-107.330658
632.703125	14.282004
631.482422	86.009544
630.261719	88.533852
629.040039	62.624367
627.818359	-32.495438
626.596680	30.476936
625.375000	4.844087
624.152344	295.711517
622.929688	208.523026
621.707031	371.201599
620.483398	316.586731
619.259766	226.790955
618.036133	93.215591
616.812500	142.712860
615.587891	84.057053
614.363281	4.977436
613.138672	-105.275803
611.913086	-118.455086
610.687500	10.203963
609.461914	43.266376
608.236328	-6.459929
607.009766	-27.917578
605.783203	-123.728294
604.555664	22.111006
