# Supplementary material for: Raman spectroscopy accurately differentiates mucosal healing from non-healing and biochemical changes following biological therapy in inflammatory bowel disease
Source: PLoS One. 2021 Jun 2;16(6):e0252210. doi: 10.1371/journal.pone.0252210 (PMC8172032; doi:10.1371/journal.pone.0252210)
Supplement: S8 Dataset — (ZIP) [file pone.0252210.s010.zip › Pre biologic CD/OC024 pre treatment-1_base sub CR removed_62__X_-32923.2__Y_21195.2__Z_-4919.36__Time_707.txt]

1714.716797	40.466019
1713.740234	135.716003
1712.763672	-17.953568
1711.787109	45.870300
1710.809570	77.688721
1709.832031	-134.170273
1708.854492	-99.131790
1707.875977	-128.166672
1706.898438	-122.035912
1705.919922	-115.637222
1704.941406	49.039181
1703.962891	-91.169540
1702.983398	167.731018
1702.003906	9.494869
1701.024414	-81.432297
1700.044922	-38.228405
1699.065430	10.687796
1698.084961	-127.172653
1697.104492	88.196365
1696.124023	9.974089
1695.143555	17.684948
1694.162109	119.255623
1693.180664	-51.133747
1692.199219	-20.801029
1691.217773	7.289931
1690.235352	163.859665
1689.253906	56.743145
1688.271484	86.117790
1687.289063	190.597794
1686.305664	124.851128
1685.323242	427.428070
1684.339844	333.276672
1683.356445	274.268494
1682.372070	322.268127
1681.388672	376.069519
1680.404297	358.412262
1679.419922	415.762115
1678.435547	468.237122
1677.451172	369.514435
1676.465820	553.231079
1675.480469	670.856506
1674.495117	834.097351
1673.509766	726.609070
1672.523438	885.365356
1671.537109	794.767273
1670.550781	933.117981
1669.564453	854.099243
1668.578125	788.850769
1667.590820	973.594299
1666.603516	1110.938232
1665.616211	954.149536
1664.627930	1031.302246
1663.640625	909.968201
1662.652344	1144.422729
1661.664063	1225.450562
1660.675781	1283.019653
1659.686523	1181.984741
1658.698242	1250.983887
1657.708984	1352.137329
1656.719727	1085.578491
1655.729492	1110.753052
1654.740234	1207.798828
1653.750000	1008.799988
1652.759766	1024.582886
1651.768555	1114.796509
1650.778320	750.500732
1649.787109	754.239380
1648.795898	583.881958
1647.804688	554.030457
1646.813477	495.484222
1645.821289	313.148407
1644.829102	432.315460
1643.836914	353.733612
1642.844727	117.124687
1641.851563	126.390053
1640.859375	410.406219
1639.866211	114.209412
1638.873047	235.183426
1637.878906	-78.707848
1636.885742	-73.155945
1635.891602	-43.607780
1634.897461	-84.945541
1633.902344	-136.539337
1632.908203	1.815383
1631.913086	-212.530304
1630.917969	36.864456
1629.922852	-45.281910
1628.926758	-127.161583
1627.931641	43.824924
1626.935547	-103.350754
1625.939453	7.498057
1624.942383	-23.488899
1623.946289	43.014664
1622.949219	43.970387
1621.952148	-2.184880
1620.955078	33.303520
1619.958008	74.203941
1618.959961	83.738380
1617.961914	-129.734100
1616.963867	-6.975324
1615.965820	-15.337911
1614.966797	-83.905785
1613.967773	-23.774462
1612.968750	185.943787
1611.969727	5.011770
1610.970703	204.380783
1609.970703	94.504852
1608.970703	42.424751
1607.970703	116.208176
1606.970703	85.281265
1605.969727	93.725548
1604.968750	117.949814
1603.967773	55.855980
1602.966797	59.274727
1601.965820	138.621780
1600.963867	-127.296120
1599.961914	-152.456894
1598.959961	-219.401672
1597.958008	-207.862869
1596.955078	-15.974743
1595.952148	-218.697525
1594.949219	7.108635
1593.946289	-101.481750
1592.943359	-82.069878
1591.939453	-187.980957
1590.935547	-108.535271
1589.931641	-110.031044
1588.927734	-98.497849
1587.922852	-73.950081
1586.917969	135.714203
1585.913086	11.528188
1584.908203	-55.292248
1583.903320	120.243286
1582.897461	376.429230
1581.891602	69.772438
1580.885742	70.518417
1579.879883	162.338577
1578.873047	108.269699
1577.866211	-154.064636
1576.859375	-33.836498
1575.852539	-49.020592
1574.845703	237.444595
1573.837891	102.419174
1572.830078	84.360519
1571.822266	-107.940071
1570.814453	-126.131645
1569.805664	45.256248
1568.796875	154.123123
1567.788086	-92.970810
1566.779297	246.759369
1565.769531	150.097549
1564.760742	222.070236
1563.750977	229.017899
1562.741211	2.350969
1561.730469	-58.344021
1560.720703	80.542763
1559.709961	201.089478
1558.699219	165.924225
1557.688477	146.190155
1556.676758	103.004890
1555.666016	152.960449
1554.654297	218.287506
1553.642578	29.689447
1552.629883	-1.062007
1551.618164	128.526993
1550.605469	312.247925
1549.592773	115.434929
1548.580078	184.969330
1547.566406	267.243652
1546.552734	114.053741
1545.540039	126.210670
1544.525391	153.698044
1543.511719	85.421631
1542.498047	55.763374
1541.483398	297.129120
1540.468750	57.957642
1539.453125	84.618530
1538.438477	5.289289
1537.422852	3.237144
1536.407227	19.078590
1535.391602	37.327858
1534.375977	76.032455
1533.359375	52.668915
1532.342773	29.148615
1531.326172	108.555435
1530.309570	131.076843
1529.292969	-37.205097
1528.275391	-69.091599
1527.257813	63.663868
1526.240234	113.815460
1525.222656	-75.587646
1524.204102	-185.313828
1523.185547	203.947845
1522.166992	-75.888031
1521.148438	145.695755
1520.128906	-34.076344
1519.110352	171.651443
1518.090820	73.860519
1517.071289	-11.205222
1516.050781	-29.615623
1515.031250	-84.126740
1514.010742	-156.760071
1512.990234	-173.043335
1511.968750	-199.755707
1510.948242	-149.619598
1509.926758	-30.402569
1508.905273	-19.121758
1507.883789	-225.981827
1506.862305	-109.850464
1505.839844	26.575624
1504.817383	52.590637
1503.794922	-24.044056
1502.772461	-164.837555
1501.749023	106.623459
1500.726563	-167.580307
1499.703125	-162.770432
1498.678711	-150.436691
1497.655273	-140.793335
1496.630859	-51.992691
1495.607422	-4.277729
1494.582031	-97.397270
1493.557617	-1.390444
1492.533203	27.981850
1491.507813	-1.579801
1490.482422	24.960470
1489.457031	110.121445
1488.430664	90.394508
1487.405273	-90.302002
1486.378906	4.671602
1485.352539	94.385101
1484.325195	227.315933
1483.298828	207.012268
1482.271484	107.520340
1481.244141	339.501282
1480.216797	321.406738
1479.188477	252.220642
1478.161133	386.871155
1477.132813	470.392975
1476.104492	352.528809
1475.075195	415.445984
1474.046875	656.515808
1473.017578	994.125793
1471.988281	1043.881470
1470.958984	1062.997437
1469.928711	998.049805
1468.898438	1121.291748
1467.869141	1264.768799
1466.837891	1550.471436
1465.807617	1467.392944
1464.776367	1435.101685
1463.746094	1776.307373
1462.714844	1512.657104
1461.682617	1538.598755
1460.651367	1574.648193
1459.619141	1732.480347
1458.586914	1892.734131
1457.554688	1758.490112
1456.522461	1548.143799
1455.489258	1964.391846
1454.456055	1792.037109
1453.422852	1809.890991
1452.389648	2002.623901
1451.355469	2147.071533
1450.321289	1997.487549
1449.287109	2197.557617
1448.252930	2189.822266
1447.218750	2116.229004
1446.183594	2159.097900
1445.148438	1898.180298
1444.113281	2120.733887
1443.078125	2034.498535
1442.041992	1852.151245
1441.005859	1720.460815
1439.969727	1935.239380
1438.933594	1644.321777
1437.897461	1391.444702
1436.860352	1353.458252
1435.823242	1479.713013
1434.786133	1376.071899
1433.748047	911.351440
1432.710938	1027.564941
1431.672852	956.936646
1430.634766	845.982178
1429.596680	783.039978
1428.557617	475.440399
1427.518555	473.175446
1426.479492	571.806091
1425.440430	562.024170
1424.401367	219.582092
1423.361328	388.856201
1422.321289	369.144806
1421.281250	384.749054
1420.241211	347.509125
1419.200195	327.942047
1418.159180	222.848862
1417.118164	-10.498722
1416.077148	194.121185
1415.035156	240.211136
1413.994141	175.692429
1412.952148	151.481094
1411.910156	77.064140
1410.867188	211.347595
1409.825195	116.979652
1408.782227	-55.176945
1407.739258	-76.476387
1406.695313	-22.367956
1405.652344	-111.305725
1404.608398	-34.467484
1403.564453	-50.440277
1402.520508	-88.907867
1401.475586	-57.047798
1400.431641	130.398727
1399.386719	129.772186
1398.341797	194.415619
1397.295898	88.668289
1396.250977	43.214935
1395.205078	175.744247
1394.159180	155.514801
1393.112305	47.726448
1392.066406	55.270058
1391.019531	223.104492
1389.972656	-94.558136
1388.925781	-31.651039
1387.877930	58.838470
1386.831055	41.859623
1385.783203	17.479542
1384.735352	245.721191
1383.686523	11.555573
1382.638672	-117.430420
1381.589844	-11.411146
1380.541016	-15.231395
1379.492188	98.438927
1378.442383	-212.294067
1377.392578	-118.382042
1376.342773	132.837006
1375.292969	-80.039421
1374.243164	-232.834717
1373.192383	-116.091797
1372.141602	75.528885
1371.090820	-74.358688
1370.039063	27.672541
1368.988281	99.889595
1367.936523	-86.922340
1366.884766	37.833309
1365.833008	55.573051
1364.780273	-28.662346
1363.727539	113.789619
1362.674805	57.205692
1361.622070	232.176071
1360.569336	26.583858
1359.515625	99.756393
1358.461914	-110.446381
1357.408203	7.728648
1356.353516	19.094425
1355.299805	137.448471
1354.245117	109.286690
1353.190430	198.010193
1352.134766	229.697906
1351.080078	182.058319
1350.024414	278.533478
1348.968750	248.524841
1347.913086	270.764709
1346.856445	407.227905
1345.800781	563.610779
1344.744141	672.932678
1343.686523	343.527557
1342.629883	520.027527
1341.572266	500.807861
1340.514648	494.111633
1339.457031	670.839722
1338.399414	966.486816
1337.340820	846.177002
1336.282227	815.158508
1335.223633	680.336914
1334.165039	696.628784
1333.106445	646.248230
1332.046875	739.452576
1330.987305	808.013794
1329.926758	829.691223
1328.867188	636.459961
1327.806641	618.872070
1326.746094	719.998474
1325.685547	966.931091
1324.625000	818.762878
1323.563477	737.433472
1322.501953	690.814148
1321.440430	733.174377
1320.378906	713.949829
1319.316406	835.449463
1318.253906	626.535339
1317.191406	767.955261
1316.128906	833.005127
1315.065430	782.296143
1314.001953	702.150513
1312.938477	703.446045
1311.875000	941.298706
1310.811523	910.744385
1309.747070	978.783386
1308.682617	830.291992
1307.618164	785.325562
1306.552734	883.177612
1305.488281	929.435974
1304.422852	1015.117737
1303.356445	677.954163
1302.291016	884.301147
1301.224609	1070.988647
1300.159180	871.923889
1299.091797	874.472839
1298.025391	886.939453
1296.958984	843.013977
1295.891602	926.852966
1294.824219	865.929871
1293.755859	721.682495
1292.688477	692.894714
1291.620117	757.407593
1290.551758	598.814331
1289.483398	675.739380
1288.414063	674.267273
1287.344727	868.927490
1286.275391	686.253540
1285.206055	530.679321
1284.136719	710.769531
1283.066406	672.928406
1281.996094	909.350037
1280.925781	722.320862
1279.855469	753.216919
1278.784180	747.464294
1277.712891	714.872925
1276.641602	787.504517
1275.569336	953.063477
1274.498047	793.521545
1273.425781	783.170105
1272.353516	980.548401
1271.281250	750.427063
1270.208008	706.055542
1269.134766	705.699524
1268.061523	1088.636353
1266.988281	1178.587036
1265.914063	1024.542358
1264.839844	1029.169067
1263.765625	1104.562012
1262.691406	1197.027954
1261.617188	1206.603149
1260.541992	1196.707520
1259.466797	1033.332642
1258.391602	1133.171997
1257.315430	1142.874878
1256.239258	1057.629395
1255.163086	1269.469727
1254.086914	1038.235962
1253.010742	1301.137085
1251.933594	1361.999390
1250.856445	1272.039917
1249.779297	1016.763855
1248.701172	1201.698486
1247.624023	1262.589355
1246.545898	1240.833984
1245.467773	1012.563354
1244.388672	915.580444
1243.310547	1003.228271
1242.231445	894.158386
1241.152344	972.067322
1240.072266	989.262878
1238.993164	906.961060
1237.913086	844.099731
1236.833008	941.345032
1235.751953	1065.213867
1234.671875	900.514221
1233.590820	970.993286
1232.509766	714.276489
1231.427734	920.417725
1230.346680	1007.762085
1229.264648	818.971985
1228.182617	770.676758
1227.100586	761.113953
1226.017578	623.265381
1224.934570	587.078735
1223.851563	562.978271
1222.768555	696.067871
1221.684570	601.777527
1220.601563	613.869812
1219.516602	432.570038
1218.432617	306.897003
1217.348633	517.048218
1216.263672	285.069794
1215.178711	398.468445
1214.093750	439.353088
1213.007813	441.558899
1211.921875	450.963745
1210.835938	561.651245
1209.750000	561.291077
1208.663086	527.122498
1207.577148	439.883698
1206.490234	550.292908
1205.402344	453.348816
1204.315430	496.144318
1203.227539	678.582092
1202.139648	261.213470
1201.051758	262.933777
1199.962891	79.238037
1198.875000	59.226597
1197.786133	15.104506
1196.696289	192.260239
1195.607422	162.441925
1194.517578	-213.682693
1193.427734	143.529068
1192.337891	-170.055557
1191.247070	-0.570666
1190.157227	-76.270370
1189.066406	47.353462
1187.974609	-191.748016
1186.883789	-274.755280
1185.791992	-192.176086
1184.700195	-116.902245
1183.608398	-267.253815
1182.515625	-158.555588
1181.423828	-73.956039
1180.331055	41.700699
1179.238281	20.603292
1178.144531	56.955177
1177.050781	88.426651
1175.957031	165.322861
1174.863281	153.499725
1173.768555	57.802151
1172.674805	36.283043
1171.580078	45.807449
1170.484375	-200.774628
1169.389648	232.064819
1168.293945	-103.093674
1167.198242	90.259918
1166.102539	63.513977
1165.005859	-44.562080
1163.910156	-135.938492
1162.813477	13.930611
1161.715820	201.864227
1160.619141	131.746094
1159.521484	145.133530
1158.423828	339.833191
1157.326172	54.723911
1156.227539	222.950806
1155.128906	348.088379
1154.030273	153.544907
1152.931641	71.062645
1151.832031	248.346100
1150.733398	-146.457794
1149.632813	204.554169
1148.533203	19.389313
1147.433594	48.557861
1146.333008	44.297329
1145.232422	-117.144043
1144.130859	-54.892094
1143.030273	-178.326080
1141.928711	124.009048
1140.827148	40.859936
1139.724609	195.433624
1138.623047	69.364166
1137.520508	126.267349
1136.417969	11.992739
1135.314453	109.110504
1134.211914	103.991669
1133.108398	60.803356
1132.004883	480.470703
1130.900391	301.782501
1129.796875	502.759796
1128.692383	651.377869
1127.586914	778.505554
1126.482422	893.654419
1125.376953	562.990051
1124.271484	545.263428
1123.166016	840.263367
1122.060547	606.761292
1120.954102	607.776184
1119.847656	348.247803
1118.741211	600.138000
1117.633789	515.743958
1116.526367	294.076019
1115.418945	375.271881
1114.311523	297.896088
1113.204102	260.695770
1112.095703	287.279541
1110.987305	502.886566
1109.877930	623.806091
1108.769531	536.713989
1107.660156	529.910278
1106.550781	499.440002
1105.441406	483.096405
1104.331055	412.412781
1103.220703	837.287903
1102.110352	582.427246
1101.000000	570.592712
1099.888672	671.907471
1098.777344	582.154236
1097.666016	317.965393
1096.553711	605.305603
1095.442383	458.955444
1094.330078	625.915466
1093.217773	667.945313
1092.104492	321.418884
1090.991211	222.181931
1089.877930	539.510315
1088.764648	564.904602
1087.651367	442.058624
1086.537109	389.785706
1085.422852	650.226746
1084.308594	687.202576
1083.193359	385.702362
1082.078125	450.862091
1080.962891	492.478333
1079.847656	437.763580
1078.731445	453.489166
1077.615234	448.062805
1076.499023	473.134491
1075.382813	427.786957
1074.265625	675.675293
1073.148438	372.286438
1072.031250	652.880737
1070.914063	333.209930
1069.795898	210.545380
1068.677734	151.198181
1067.559570	251.175903
1066.440430	231.653259
1065.321289	474.394501
1064.202148	447.809570
1063.083008	650.608154
1061.962891	394.684784
1060.843750	202.060318
1059.723633	458.586517
1058.602539	90.667549
1057.482422	276.992096
1056.361328	231.852493
1055.239258	310.587463
1054.118164	197.748901
1052.996094	260.145874
1051.874023	373.907684
1050.751953	331.226563
1049.629883	13.179400
1048.506836	66.320183
1047.383789	212.782059
1046.260742	146.960327
1045.136719	207.115082
1044.012695	76.107910
1042.888672	-19.839741
1041.764648	161.592194
1040.639648	177.564362
1039.515625	151.654205
1038.389648	30.311005
1037.264648	351.410156
1036.138672	139.395432
1035.012695	113.687622
1033.886719	295.096008
1032.760742	402.043121
1031.633789	536.892090
1030.506836	425.299774
1029.379883	69.766846
1028.251953	44.424099
1027.124023	-43.573711
1025.996094	-326.572662
1024.868164	-10.266468
1023.739258	-290.697998
1022.610352	-143.857269
1021.481445	-240.671494
1020.352539	-258.490692
1019.222656	-51.251087
1018.092773	-182.593414
1016.962891	-288.298401
1015.832031	69.681252
1014.702148	-123.935143
1013.571289	-69.497643
1012.439453	19.733641
1011.308594	-29.928762
1010.176758	196.011185
1009.044922	67.797775
1007.912109	245.179932
1006.780273	371.675537
1005.647461	657.790955
1004.514648	1341.603027
1003.380859	1726.947876
1002.247070	2144.566406
1001.113281	1797.203613
999.979492	867.909729
998.845703	280.986694
997.710938	361.790375
996.576172	248.727005
995.440430	41.181973
994.305664	230.741333
993.169922	76.563446
992.033203	109.383987
990.897461	252.983688
989.760742	-129.017654
988.624023	-42.841602
987.487305	209.315491
986.350586	185.007202
985.212891	6.496465
984.075195	69.967499
982.936523	55.243912
981.798828	-30.709764
980.660156	65.276413
979.521484	-119.338455
978.381836	-82.951187
977.242188	57.012295
976.102539	70.583824
974.962891	325.601868
973.823242	371.508331
972.682617	217.643143
971.541992	-34.795326
970.400391	165.366943
969.259766	287.502045
968.118164	5.746702
966.976563	238.246002
965.833984	241.344177
964.691406	109.242722
963.548828	165.353973
962.406250	-120.023041
961.262695	316.827301
960.120117	260.939209
958.976563	106.691002
957.832031	-134.397339
956.688477	151.412659
955.543945	-66.431694
954.398438	-55.176224
953.253906	214.766449
952.108398	249.074615
950.962891	82.225380
949.817383	185.394379
948.670898	87.465981
947.524414	71.987198
946.377930	10.938219
945.231445	187.623413
944.083984	-42.183861
942.936523	278.527679
941.789063	211.132584
940.640625	11.517721
939.493164	74.519432
938.343750	269.926361
937.195313	79.925316
936.045898	305.122864
934.897461	117.723541
933.747070	124.255333
932.597656	103.558014
931.447266	5.539589
930.296875	124.043793
929.146484	201.624512
927.995117	-82.660751
926.843750	-89.040939
925.692383	11.635393
924.541016	194.269638
923.388672	215.462540
922.236328	-77.013443
921.083984	-94.186676
919.931641	131.928101
918.778320	-35.023232
917.625000	-120.012840
916.470703	-41.338070
915.317383	-123.800247
914.163086	41.305943
913.008789	-56.812466
911.853516	-118.476044
910.698242	76.311066
909.542969	-112.151718
908.387695	3.388133
907.231445	-28.364349
906.076172	41.969547
904.918945	-136.851440
903.762695	-70.862465
902.605469	22.363873
901.448242	-94.919662
900.291016	-148.680481
899.133789	-263.429932
897.975586	-312.423553
896.817383	131.790237
895.658203	21.839806
894.500000	4.713425
893.340820	73.569901
892.180664	-72.201706
891.021484	23.905943
889.861328	-56.133572
888.701172	-72.833183
887.541016	-55.588280
886.379883	15.889954
885.218750	15.193819
884.057617	111.571411
882.895508	410.968872
881.734375	155.556519
880.572266	256.531342
879.409180	82.545784
878.247070	21.359667
877.083984	244.121368
875.920898	9.609153
874.756836	284.165863
873.592773	18.341122
872.428711	250.095764
871.264648	162.259735
870.100586	182.489136
868.935547	-42.399429
867.770508	259.025238
866.604492	164.689163
865.438477	90.660187
864.272461	147.024063
863.106445	28.166328
861.940430	120.507706
860.773438	329.597321
859.606445	165.963760
858.438477	330.106415
857.271484	287.754517
856.103516	366.580750
854.934570	573.225525
853.766602	595.920044
852.597656	459.460052
851.428711	453.056702
850.259766	343.596527
849.089844	628.450012
847.919922	241.304825
846.750000	324.537720
845.579102	-156.366516
844.408203	159.665543
843.237305	289.833893
842.066406	147.031006
840.894531	15.471043
839.722656	362.429718
838.550781	300.147095
837.377930	150.724106
836.206055	101.889198
835.033203	158.045517
833.859375	171.726120
832.686523	167.507248
831.512695	49.429684
830.337891	326.376129
829.164063	127.936668
827.989258	261.913727
826.814453	65.748383
825.639648	166.160416
824.463867	121.608078
823.288086	172.856827
822.112305	16.844292
820.935547	-36.676403
819.759766	27.799625
818.583008	252.495316
817.405273	87.525986
816.228516	29.390032
815.050781	-111.083351
813.872070	-35.792435
812.694336	-20.638844
811.515625	-23.332642
810.336914	-63.870277
809.158203	-66.676117
807.978516	79.306488
806.798828	65.239548
805.619141	-186.484787
804.438477	-218.373413
803.258789	-106.055321
802.077148	-308.943115
800.896484	-174.611084
799.714844	-350.917542
798.534180	-383.090424
797.351563	-395.364166
796.169922	-174.998734
794.987305	-234.003128
793.804688	-242.107758
792.622070	-35.458107
791.438477	-234.186325
790.254883	51.897434
789.071289	58.902699
787.886719	54.760754
786.702148	-113.161469
785.517578	152.386353
784.333008	123.646767
783.147461	17.468952
781.961914	-53.386131
780.776367	-29.286121
779.590820	-51.673794
778.404297	51.745239
777.217773	-10.569303
776.030273	-59.696121
774.843750	56.624969
773.656250	38.215366
772.467773	99.138245
771.280273	-40.746956
770.091797	94.949234
768.903320	87.211853
767.714844	246.875046
766.525391	38.431248
765.335938	321.206726
764.146484	95.047485
762.956055	234.389297
761.765625	142.453354
760.575195	384.971588
759.384766	297.267822
758.193359	262.310944
757.001953	288.857819
755.810547	231.760757
754.618164	570.257141
753.425781	247.049606
752.233398	279.828461
751.041016	382.797791
749.847656	147.455765
748.654297	226.096237
747.460938	76.344398
746.266602	378.639740
745.072266	380.148621
743.877930	296.037354
742.683594	336.886444
741.488281	147.443924
740.292969	190.355164
739.097656	119.227135
737.901367	28.346008
736.705078	147.709000
735.508789	122.424240
734.311523	110.223206
733.115234	152.684296
731.917969	153.488495
730.719727	182.673660
729.522461	36.811829
728.324219	258.328918
727.125977	-60.298496
725.926758	-40.047951
724.727539	373.471344
723.528320	207.820160
722.329102	382.926422
721.128906	313.342957
719.928711	280.864166
718.728516	230.902527
717.528320	368.587280
716.327148	272.746674
715.125977	124.574753
713.923828	209.762070
712.722656	447.485626
711.520508	218.656311
710.317383	327.659363
709.115234	101.104622
707.912109	210.050369
706.708984	236.186127
705.505859	85.965622
704.301758	35.923176
703.097656	340.578461
701.893555	196.946732
700.688477	144.729340
699.483398	-133.601898
698.278320	183.854080
697.073242	40.406464
695.867188	199.068130
694.661133	12.259106
693.455078	-191.822739
692.248047	-113.514153
691.041016	131.934891
689.833984	-137.082489
688.626953	-34.904659
687.418945	97.623787
686.210938	99.989029
685.002930	-81.921822
683.793945	-116.301048
682.584961	-35.759357
681.375977	-280.237885
680.166992	-173.618286
678.957031	-58.342934
677.747070	-31.851967
676.537109	-37.797737
675.326172	-82.648094
674.115234	-6.253680
672.904297	24.730001
671.692383	202.823257
670.481445	123.578209
669.269531	22.811045
668.056641	120.988075
666.844727	-145.991501
665.631836	151.046844
664.417969	-14.179938
663.205078	-6.525251
661.991211	-197.415237
660.777344	-23.403423
659.563477	213.168839
658.348633	-48.631073
657.133789	67.191521
655.918945	-88.663200
654.703125	-97.785431
653.488281	-3.385160
652.272461	-98.582329
651.055664	4.524812
649.839844	-146.499222
648.623047	-94.980721
647.405273	324.702148
646.188477	68.433250
644.970703	-198.416779
643.752930	128.669373
642.535156	31.952076
641.316406	133.159637
640.097656	6.491099
638.878906	51.871098
637.659180	-5.868289
636.439453	-147.326828
635.219727	164.505188
634.000000	102.590332
632.779297	274.736115
631.558594	144.190018
630.337891	155.347260
629.116211	-26.570612
627.894531	119.762924
626.672852	79.468536
625.451172	28.465342
624.228516	161.803513
623.005859	12.195740
621.783203	102.574600
620.559570	387.789734
619.336914	60.378391
618.112305	-202.708298
616.888672	45.823521
615.664063	-18.266939
614.439453	-58.880203
613.214844	-322.026276
611.989258	90.601753
610.764648	94.561127
609.538086	53.498241
608.312500	-36.845737
607.085938	-50.392166
605.859375	239.211243
604.632813	-90.821724
