# Supplementary material for: Raman spectroscopy accurately differentiates mucosal healing from non-healing and biochemical changes following biological therapy in inflammatory bowel disease
Source: PLoS One. 2021 Jun 2;16(6):e0252210. doi: 10.1371/journal.pone.0252210 (PMC8172032; doi:10.1371/journal.pone.0252210)
Supplement: S8 Dataset — (ZIP) [file pone.0252210.s010.zip › Pre biologic CD/OC021 pre treatment-2 _BL sub and CR removed_68__X_-8291.72__Y_63710.6__Z_-14.3142__Time_781.txt]

1714.793945	273.445740
1713.817383	141.758362
1712.840820	64.581879
1711.864258	36.957611
1710.886719	120.435707
1709.909180	-81.697266
1708.931641	-309.315460
1707.953125	123.390465
1706.975586	-91.048332
1705.997070	-114.129181
1705.018555	64.782097
1704.040039	86.851776
1703.060547	-192.391525
1702.081055	-55.653526
1701.101563	-99.734085
1700.122070	-292.430206
1699.142578	-125.646416
1698.162109	-235.890839
1697.181641	-61.706551
1696.201172	14.621810
1695.220703	121.370056
1694.239258	189.020416
1693.257813	177.585648
1692.276367	129.820831
1691.294922	320.633362
1690.313477	392.299713
1689.331055	563.596069
1688.348633	591.783508
1687.366211	511.609955
1686.383789	715.021729
1685.400391	746.013489
1684.416992	684.669312
1683.433594	789.457764
1682.450195	703.344360
1681.465820	887.093140
1680.482422	818.770081
1679.498047	1081.374756
1678.512695	1198.339355
1677.528320	1124.583862
1676.542969	1208.610107
1675.558594	1389.197021
1674.572266	1416.257690
1673.586914	1287.315918
1672.601563	1512.677734
1671.615234	1701.498169
1670.628906	1795.377075
1669.642578	2086.500488
1668.655273	2006.488770
1667.668945	2160.877441
1666.681641	2061.110596
1665.694336	2121.301270
1664.706055	2094.598389
1663.718750	2073.918457
1662.730469	2337.625244
1661.742188	2217.471924
1660.753906	2341.863770
1659.764648	2583.409668
1658.775391	2658.568115
1657.787109	2400.590332
1656.796875	2310.119629
1655.807617	2260.006836
1654.818359	2461.950195
1653.828125	2005.412109
1652.837891	1861.826294
1651.846680	1866.958984
1650.856445	1798.582764
1649.865234	1513.928955
1648.874023	1544.473877
1647.882813	1253.070679
1646.891602	1067.967163
1645.899414	772.452271
1644.907227	849.916870
1643.915039	901.390198
1642.922852	625.922791
1641.930664	601.737244
1640.937500	411.722870
1639.944336	456.989380
1638.951172	515.814209
1637.957031	356.107635
1636.963867	397.218353
1635.969727	227.789337
1634.975586	6.072235
1633.981445	-194.134521
1632.986328	-62.036823
1631.991211	159.855499
1630.996094	65.996384
1630.000977	135.677780
1629.005859	-28.621733
1628.009766	-126.803452
1627.013672	269.883453
1626.017578	-109.229652
1625.021484	164.181885
1624.024414	19.699554
1623.028320	201.421066
1622.031250	165.162613
1621.033203	234.203934
1620.036133	40.748234
1619.038086	49.760651
1618.041016	43.190933
1617.041992	346.520996
1616.043945	232.604477
1615.045898	40.166595
1614.046875	128.629440
1613.047852	120.140793
1612.048828	64.576454
1611.048828	140.216629
1610.049805	-140.518616
1609.049805	-35.851688
1608.049805	55.752827
1607.048828	-56.907497
1606.048828	194.539337
1605.047852	144.855362
1604.046875	84.771439
1603.045898	168.688797
1602.044922	161.028320
1601.042969	339.119720
1600.041016	-191.573380
1599.039063	83.289131
1598.037109	-201.379227
1597.034180	-122.648582
1596.031250	-292.193665
1595.028320	-286.653381
1594.025391	-72.193779
1593.022461	-168.598022
1592.018555	-251.945572
1591.014648	-155.204453
1590.010742	-316.901611
1589.006836	147.570908
1588.001953	-254.219635
1586.997070	134.274048
1585.992188	-176.230392
1584.987305	55.518059
1583.982422	68.160149
1582.976563	429.852203
1581.970703	220.786041
1580.964844	194.018738
1579.958984	247.873199
1578.952148	56.872978
1577.945313	225.021271
1576.938477	-28.590160
1575.931641	238.111069
1574.924805	80.582214
1573.916992	-58.816292
1572.909180	256.697266
1571.901367	96.233780
1570.893555	263.140656
1569.884766	167.388535
1568.876953	-45.378479
1567.868164	84.605377
1566.858398	-24.529327
1565.849609	151.782700
1564.839844	-149.736374
1563.830078	-36.113979
1562.820313	-55.036987
1561.810547	-68.950935
1560.799805	-114.173752
1559.790039	24.518877
1558.779297	-171.438446
1557.767578	-20.240395
1556.756836	19.280188
1555.745117	-81.312035
1554.733398	100.233498
1553.721680	-114.680206
1552.709961	22.363625
1551.697266	161.717194
1550.685547	88.611244
1549.672852	64.465118
1548.659180	99.594826
1547.646484	152.597870
1546.632813	-6.663943
1545.619141	110.505081
1544.605469	-136.999908
1543.591797	57.206608
1542.577148	111.594978
1541.562500	-53.801888
1540.547852	51.768997
1539.533203	-26.234217
1538.518555	-14.099366
1537.502930	-195.753174
1536.487305	-292.424835
1535.471680	54.363728
1534.456055	-359.990356
1533.439453	1.649111
1532.422852	2.012249
1531.406250	-80.329735
1530.389648	-39.197144
1529.373047	19.710922
1528.355469	137.583740
1527.337891	329.839478
1526.320313	277.207031
1525.302734	409.677063
1524.284180	135.258636
1523.265625	-2.925697
1522.247070	180.241928
1521.228516	183.078720
1520.208984	98.247452
1519.190430	-63.885529
1518.170898	298.086456
1517.151367	107.236977
1516.130859	239.904022
1515.111328	66.664978
1514.090820	283.563751
1513.070313	433.391907
1512.049805	238.990692
1511.028320	18.767788
1510.006836	188.388611
1508.986328	139.701080
1507.963867	-11.800570
1506.942383	-19.858948
1505.919922	-79.415306
1504.898438	50.505131
1503.875977	5.901846
1502.852539	-105.516647
1501.830078	64.653526
1500.806641	-139.335236
1499.783203	-146.312897
1498.759766	-322.423645
1497.736328	-71.301865
1496.711914	-304.061249
1495.687500	64.199638
1494.663086	201.942322
1493.638672	-82.447815
1492.613281	-37.161182
1491.587891	189.376495
1490.563477	221.455048
1489.537109	294.172943
1488.511719	126.611153
1487.485352	484.963409
1486.458984	250.682037
1485.432617	508.961365
1484.406250	521.974365
1483.379883	754.235657
1482.352539	672.458130
1481.325195	628.811768
1480.297852	582.475525
1479.269531	729.726318
1478.241211	741.684021
1477.213867	817.211060
1476.184570	1042.828613
1475.156250	1112.858032
1474.127930	1185.265747
1473.098633	1346.595459
1472.069336	1400.817871
1471.040039	1691.559204
1470.009766	2032.917969
1468.979492	2160.329590
1467.950195	2147.712891
1466.918945	2101.884766
1465.888672	2244.109619
1464.857422	2576.761475
1463.827148	3010.832764
1462.795898	3015.246338
1461.763672	2671.558350
1460.732422	3092.318604
1459.700195	3299.517334
1458.667969	3331.394287
1457.635742	3335.257813
1456.603516	3554.707275
1455.570313	3568.490479
1454.537109	3630.380615
1453.503906	3783.457275
1452.470703	3634.726318
1451.436523	3615.238281
1450.403320	3316.979004
1449.369141	3915.622314
1448.333984	3685.663818
1447.299805	3909.078369
1446.264648	3701.916016
1445.230469	3803.643799
1444.194336	3634.454102
1443.159180	3460.265625
1442.124023	3488.499756
1441.087891	3425.620361
1440.051758	2892.426758
1439.015625	2933.313232
1437.978516	2771.942871
1436.941406	3103.394287
1435.904297	2686.866455
1434.867188	2363.974121
1433.830078	2207.893066
1432.791992	1882.694458
1431.754883	1585.433716
1430.715820	1805.632813
1429.677734	1372.263184
1428.639648	1267.044922
1427.600586	997.932251
1426.561523	844.950623
1425.522461	916.439392
1424.482422	882.044556
1423.443359	593.205322
1422.403320	621.954285
1421.363281	819.499939
1420.322266	576.269653
1419.282227	642.909241
1418.241211	739.758118
1417.200195	504.411407
1416.159180	561.102783
1415.117188	371.275360
1414.076172	440.675781
1413.034180	329.044403
1411.992188	152.165237
1410.949219	88.524559
1409.907227	120.504990
1408.864258	162.581787
1407.821289	234.866653
1406.777344	435.265991
1405.734375	276.645966
1404.690430	55.410175
1403.646484	-90.341904
1402.602539	163.031250
1401.557617	92.758667
1400.513672	67.791222
1399.468750	35.398613
1398.423828	188.652283
1397.377930	341.933868
1396.333008	-91.111450
1395.287109	250.308258
1394.241211	68.179810
1393.195313	-21.084120
1392.148438	175.232544
1391.101563	61.188393
1390.054688	-72.696617
1389.007813	-236.416229
1387.960938	42.867752
1386.913086	74.539856
1385.865234	73.831635
1384.817383	5.768661
1383.769531	-49.623505
1382.720703	140.038101
1381.671875	117.402222
1380.623047	-22.474468
1379.574219	70.122841
1378.524414	70.433014
1377.475586	330.536804
1376.425781	-63.220764
1375.375977	-279.483124
1374.325195	-333.352753
1373.274414	-107.686455
1372.224609	3.361474
1371.172852	-117.358803
1370.122070	66.250870
1369.070313	-76.515244
1368.019531	-149.269241
1366.967773	-244.249481
1365.915039	-129.835007
1364.863281	-107.398880
1363.810547	-124.637543
1362.757813	17.593952
1361.705078	-98.830254
1360.651367	227.776031
1359.598633	131.621750
1358.544922	-140.872818
1357.491211	178.633423
1356.436523	117.879921
1355.382813	266.099335
1354.328125	215.670242
1353.273438	324.428894
1352.217773	316.593781
1351.163086	589.536499
1350.107422	517.494385
1349.051758	507.720612
1347.996094	684.240967
1346.939453	687.214233
1345.883789	839.206970
1344.827148	1073.145630
1343.769531	1024.544678
1342.712891	1427.280029
1341.655273	1188.203003
1340.598633	1573.778442
1339.540039	1265.799072
1338.482422	1572.325806
1337.423828	1358.958862
1336.366211	1284.515259
1335.307617	1326.607910
1334.248047	1373.815186
1333.189453	1139.198608
1332.129883	1364.893677
1331.070313	1187.635742
1330.010742	1166.397217
1328.950195	1061.315430
1327.890625	1129.463745
1326.830078	1429.998413
1325.768555	1374.903931
1324.708008	1344.732544
1323.646484	1475.237427
1322.585938	1297.337402
1321.523438	1378.814087
1320.461914	1559.149780
1319.400391	1261.037109
1318.337891	1449.087891
1317.275391	1735.878174
1316.211914	1808.248291
1315.149414	1545.586792
1314.085938	1502.526611
1313.022461	1269.971313
1311.958984	1510.609009
1310.894531	1372.087280
1309.831055	1556.333740
1308.766602	1354.224976
1307.701172	1418.156616
1306.636719	1354.303101
1305.571289	2006.462036
1304.505859	1701.839600
1303.440430	1739.291748
1302.375000	1526.160645
1301.308594	1630.327393
1300.242188	1545.417480
1299.175781	1831.661499
1298.109375	1860.055908
1297.041992	1451.505615
1295.975586	1740.527100
1294.908203	1271.141479
1293.839844	1361.614868
1292.772461	1327.083740
1291.704102	1398.192993
1290.635742	1359.068359
1289.567383	984.211792
1288.498047	1166.103271
1287.428711	1240.229492
1286.360352	1093.953247
1285.290039	1293.278687
1284.220703	1105.697388
1283.150391	994.240662
1282.080078	1282.001831
1281.009766	1102.293091
1279.939453	1253.137207
1278.868164	1374.685425
1277.796875	1195.457886
1276.725586	1300.098755
1275.654297	1275.238159
1274.582031	1299.392700
1273.509766	1392.078369
1272.437500	1650.979858
1271.365234	1318.745239
1270.291992	1653.477173
1269.218750	1704.939087
1268.145508	1837.038452
1267.072266	1661.674805
1265.999023	1732.927856
1264.924805	1796.927979
1263.850586	1765.873291
1262.776367	1751.995728
1261.701172	1591.937622
1260.625977	1744.017944
1259.550781	1784.021118
1258.475586	2055.534180
1257.400391	1598.722534
1256.324219	1782.640869
1255.248047	1927.599854
1254.171875	1763.430786
1253.094727	1918.198486
1252.018555	1622.852905
1250.941406	1546.621948
1249.864258	1847.441284
1248.786133	1683.780029
1247.708008	1831.399780
1246.630859	1835.612305
1245.551758	1805.853149
1244.473633	1399.612793
1243.394531	1617.784058
1242.316406	1797.048462
1241.236328	1536.857300
1240.157227	1555.937012
1239.077148	1511.948486
1237.998047	1436.467163
1236.917969	1448.364990
1235.836914	1528.180176
1234.756836	1287.948975
1233.675781	1331.442017
1232.594727	1355.541138
1231.512695	1280.304077
1230.431641	1008.899902
1229.349609	1173.542480
1228.267578	817.547546
1227.185547	1166.136719
1226.102539	849.020142
1225.019531	969.993896
1223.936523	771.582397
1222.853516	800.593567
1221.769531	558.756958
1220.686523	563.597229
1219.602539	580.500305
1218.517578	631.201599
1217.433594	614.212280
1216.348633	640.677917
1215.263672	278.316650
1214.178711	343.410950
1213.092773	548.434570
1212.007813	379.285645
1210.921875	989.459229
1209.834961	829.849121
1208.749023	887.306824
1207.662109	862.715942
1206.575195	780.230530
1205.488281	810.998535
1204.400391	1005.536377
1203.313477	653.108398
1202.225586	770.406372
1201.136719	249.513657
1200.048828	229.505478
1198.959961	332.180786
1197.871094	18.463739
1196.782227	15.147046
1195.692383	40.616119
1194.603516	-15.760112
1193.513672	-134.696869
1192.423828	-42.150318
1191.333008	-113.135597
1190.242188	-20.809862
1189.151367	-183.216156
1188.060547	173.057587
1186.969727	8.097307
1185.877930	-192.889694
1184.786133	-105.911575
1183.694336	-38.265102
1182.601563	134.790085
1181.509766	168.576355
1180.416992	-155.003830
1179.323242	142.295609
1178.230469	-109.452301
1177.136719	34.142738
1176.042969	316.499359
1174.949219	169.924622
1173.854492	547.670166
1172.760742	151.917618
1171.666016	151.120972
1170.570313	61.669178
1169.475586	338.152802
1168.379883	162.355392
1167.284180	103.681137
1166.188477	-88.964943
1165.091797	36.228882
1163.996094	101.502876
1162.899414	147.505020
1161.801758	126.474213
1160.705078	451.579254
1159.607422	406.356293
1158.509766	551.968506
1157.412109	377.616211
1156.313477	642.188721
1155.215820	479.551575
1154.117188	309.695038
1153.017578	471.172821
1151.918945	332.107147
1150.819336	221.559998
1149.719727	504.045502
1148.620117	421.815155
1147.519531	125.146408
1146.418945	42.755024
1145.318359	-99.249901
1144.217773	258.440002
1143.116211	-188.388351
1142.014648	-102.307564
1140.913086	150.069000
1139.811523	-151.815308
1138.708984	90.660126
1137.606445	-40.246555
1136.503906	-275.783264
1135.401367	336.718201
1134.297852	98.540215
1133.194336	252.115509
1132.090820	317.643616
1130.987305	425.724518
1129.882813	671.234192
1128.778320	904.629395
1127.673828	772.525940
1126.569336	661.684143
1125.463867	1081.784424
1124.358398	1029.891602
1123.252930	1186.412720
1122.146484	1124.760376
1121.041016	522.980835
1119.934570	565.427795
1118.828125	513.024414
1117.720703	545.712280
1116.613281	609.014526
1115.505859	577.523987
1114.398438	510.435272
1113.291016	533.110840
1112.182617	453.976471
1111.074219	946.764954
1109.964844	678.257446
1108.856445	686.182861
1107.747070	755.385254
1106.637695	944.873413
1105.528320	876.805176
1104.417969	1073.012085
1103.307617	825.345459
1102.197266	1113.255981
1101.086914	1032.940796
1099.975586	1235.537964
1098.864258	949.871826
1097.752930	1258.248901
1096.641602	1170.454346
1095.529297	1266.364258
1094.416992	1279.680542
1093.304688	965.532227
1092.191406	1131.742554
1091.079102	1422.553955
1089.965820	957.663818
1088.852539	1191.711914
1087.738281	1023.293030
1086.624023	1144.137207
1085.509766	996.793640
1084.395508	938.760803
1083.280273	1259.047363
1082.166016	1219.615845
1081.050781	1020.373657
1079.934570	1147.590820
1078.819336	1363.917847
1077.703125	887.543274
1076.586914	815.000671
1075.469727	852.698975
1074.353516	920.826477
1073.236328	723.825256
1072.119141	768.375732
1071.000977	697.968872
1069.882813	772.857605
1068.765625	896.880920
1067.646484	711.546814
1066.528320	1013.429321
1065.409180	767.190857
1064.290039	1087.561279
1063.170898	787.516113
1062.050781	700.503418
1060.930664	650.934753
1059.810547	844.608032
1058.690430	502.688507
1057.569336	548.971741
1056.449219	578.872009
1055.327148	625.076477
1054.206055	582.488159
1053.083984	437.132751
1051.961914	660.789307
1050.839844	711.585999
1049.717773	610.647217
1048.594727	635.760803
1047.471680	684.202026
1046.348633	788.612793
1045.224609	519.878784
1044.101563	405.170013
1042.976563	483.969330
1041.852539	255.177429
1040.728516	536.728943
1039.603516	673.763611
1038.478516	275.181641
1037.352539	554.292786
1036.227539	267.729492
1035.101563	430.451996
1033.974609	409.342621
1032.848633	658.119568
1031.721680	746.374084
1030.594727	860.220825
1029.467773	867.157227
1028.340820	286.239288
1027.212891	-82.935493
1026.084961	75.393677
1024.956055	-121.579903
1023.828125	-411.234863
1022.699219	32.782841
1021.570313	96.110672
1020.440430	-241.876160
1019.311523	-29.883146
1018.181641	5.858439
1017.050781	99.631363
1015.920898	21.954130
1014.790039	-145.966492
1013.659180	121.855820
1012.528320	19.068720
1011.396484	273.053925
1010.265625	346.467499
1009.132813	621.321777
1008.000977	468.077271
1006.868164	925.801453
1005.736328	999.493103
1004.602539	2201.753662
1003.469727	3112.296387
1002.335938	3238.986084
1001.202148	2947.495361
1000.068359	1824.572754
998.933594	1212.777222
997.799805	656.851379
996.665039	500.733978
995.529297	457.941742
994.394531	39.195107
993.258789	-86.199364
992.123047	217.648026
990.986328	90.292671
989.849609	147.606339
988.712891	-41.558971
987.576172	-195.892258
986.439453	-186.400986
985.301758	-252.747910
984.164063	-155.382614
983.025391	31.905405
981.887695	286.049469
980.749023	132.956772
979.610352	-192.416885
978.470703	-181.635910
977.332031	-62.579086
976.192383	-115.808792
975.051758	104.700768
973.912109	143.780502
972.771484	311.697083
971.630859	-39.345303
970.490234	229.990891
969.348633	-12.549153
968.207031	66.570076
967.065430	223.885147
965.923828	62.457951
964.781250	98.569313
963.638672	128.003769
962.496094	155.352310
961.352539	54.556324
960.208984	355.036285
959.065430	344.033356
957.921875	424.874634
956.777344	547.121094
955.632813	165.889496
954.488281	-45.567577
953.343750	139.170410
952.198242	262.280243
951.052734	413.010345
949.907227	268.925568
948.760742	216.581955
947.614258	367.910767
946.467773	400.578156
945.321289	355.793213
944.173828	199.346893
943.026367	408.554077
941.878906	439.830627
940.730469	320.692474
939.582031	176.746689
938.433594	466.537781
937.285156	519.231384
936.135742	574.414185
934.987305	356.245270
933.836914	220.460968
932.687500	12.055979
931.537109	444.111206
930.386719	329.592804
929.236328	263.173615
928.084961	128.722458
926.934570	-23.645903
925.783203	33.619770
924.630859	261.696472
923.478516	310.224518
922.327148	363.493713
921.173828	416.968536
920.021484	77.464569
918.868164	76.890327
917.714844	126.507790
916.561523	35.512383
915.407227	510.139374
914.252930	-111.648911
913.098633	133.997070
911.944336	-121.694389
910.789063	-50.407555
909.633789	43.729084
908.478516	17.855732
907.322266	-243.543640
906.166016	-10.582637
905.009766	-65.279480
903.853516	-128.820435
902.696289	-135.516083
901.539063	9.671358
900.381836	-146.077408
899.223633	153.304230
898.065430	90.726410
896.907227	139.188019
895.749023	-79.046555
894.589844	-23.431858
893.430664	82.050758
892.271484	45.278801
891.112305	53.871899
889.952148	-61.606663
888.791992	-176.875366
887.630859	184.441711
886.470703	182.324188
885.309570	505.312622
884.148438	36.402679
882.986328	357.302490
881.825195	-160.693039
880.663086	200.943665
879.500000	452.099548
878.337891	313.406616
877.174805	492.562836
876.011719	417.230652
874.847656	418.614655
873.684570	145.435745
872.520508	34.550652
871.355469	549.385010
870.191406	355.407074
869.026367	181.862671
867.861328	363.762939
866.695313	482.722839
865.530273	563.479553
864.364258	543.164063
863.197266	471.264038
862.031250	572.389343
860.864258	680.268738
859.697266	846.516357
858.530273	590.793518
857.362305	613.479004
856.194336	710.221924
855.026367	905.634705
853.857422	896.951660
852.688477	872.603027
851.519531	1038.787109
850.350586	1083.911377
849.180664	743.735535
848.010742	838.205261
846.840820	872.177124
845.670898	704.662109
844.500000	188.101471
843.329102	615.981995
842.157227	336.782135
840.986328	279.083649
839.814453	-80.446823
838.642578	282.179565
837.469727	289.269257
836.296875	298.549469
835.124023	325.650452
833.951172	408.518768
832.777344	261.335907
831.603516	335.145691
830.429688	395.469147
829.255859	556.094849
828.081055	399.838867
826.906250	609.308044
825.731445	281.281250
824.555664	205.211288
823.379883	454.443573
822.204102	-91.910782
821.027344	326.376343
819.851563	138.637466
818.674805	122.323044
817.497070	59.171162
816.320313	-159.842285
815.142578	34.945671
813.963867	-259.806763
812.786133	-200.980270
811.607422	-122.293137
810.428711	-157.130585
809.250000	-40.982212
808.070313	-391.557739
806.890625	-175.730072
805.710938	-82.283440
804.531250	-275.412109
803.350586	-31.347416
802.169922	-133.715256
800.988281	-245.057571
799.807617	-329.897797
798.625977	-175.369858
797.444336	-331.444397
796.261719	-90.874390
795.079102	71.858337
793.896484	15.027333
792.713867	-219.130844
791.530273	162.220657
790.346680	127.032692
789.163086	144.802002
787.979492	341.613342
786.794922	188.635529
785.610352	542.015930
784.425781	348.900208
783.240234	407.709167
782.054688	375.694550
780.869141	513.647034
779.682617	426.034271
778.496094	369.198730
777.309570	310.000000
776.123047	455.938385
774.935547	36.653431
773.748047	47.635338
772.560547	93.724792
771.373047	157.254807
770.184570	147.818085
768.996094	83.097549
767.806641	31.457434
766.618164	294.734314
765.428711	156.809692
764.239258	538.510315
763.048828	241.729858
761.858398	391.766418
760.667969	240.071747
759.477539	486.517731
758.286133	528.119263
757.094727	266.064392
755.903320	747.112244
754.710938	445.260284
753.518555	437.877167
752.326172	399.595612
751.133789	350.210541
749.940430	206.282211
748.747070	529.934387
747.553711	306.755463
746.359375	243.753235
745.166016	220.154739
743.970703	400.444611
742.776367	231.865143
741.581055	335.122681
740.385742	436.040131
739.190430	197.156326
737.994141	87.559647
736.797852	-22.066908
735.601563	-35.363705
734.405273	76.066132
733.208008	145.797684
732.010742	200.120255
730.813477	188.737823
729.615234	304.176910
728.416992	139.625839
727.218750	259.331909
726.020508	547.261292
724.821289	159.815994
723.622070	-28.647205
722.422852	130.262054
721.222656	441.961670
720.022461	229.576416
718.822266	610.991028
717.621094	339.807251
716.420898	186.595169
715.218750	273.425995
714.017578	233.797241
712.815430	76.528160
711.614258	298.649536
710.411133	193.889664
709.208984	106.696678
708.005859	165.570099
706.802734	-49.845730
705.599609	268.318634
704.395508	83.687469
703.191406	-100.726067
701.987305	-104.351479
700.782227	-131.751801
699.577148	158.486023
698.372070	-31.692774
697.166992	-67.298111
695.960938	-157.031525
694.754883	109.741684
693.548828	63.825649
692.341797	-177.291718
691.135742	-90.287743
689.927734	-328.661896
688.720703	-312.831238
687.512695	-355.350403
686.304688	-271.823578
685.096680	30.911196
683.888672	-221.224686
682.679688	-180.396149
681.470703	-7.152706
680.260742	155.442001
679.050781	-108.445885
677.840820	136.911835
676.630859	-54.870396
675.419922	-81.796501
674.209961	14.901083
672.998047	161.599426
671.787109	79.244591
670.575195	-56.842903
669.363281	125.200516
668.151367	115.083191
666.938477	109.578087
665.725586	-16.623774
664.512695	77.810860
663.299805	133.605118
662.085938	165.900986
660.872070	-77.815598
659.658203	-273.691162
658.443359	-67.954750
657.228516	-189.906998
656.013672	-74.370979
654.797852	-213.041000
653.583008	-30.296505
652.366211	-37.038723
651.150391	-73.756287
649.934570	-108.126259
648.717773	-340.410309
647.500000	0.215233
646.283203	168.617996
645.065430	74.540108
643.847656	195.728867
642.629883	192.179901
641.411133	124.174461
640.192383	417.394623
638.973633	175.284439
637.753906	107.317642
636.534180	230.518890
635.314453	123.745148
634.094727	-73.300781
632.874023	-29.963345
631.653320	-89.875389
630.432617	118.230392
629.211914	32.039207
627.990234	-71.593437
626.768555	79.629433
625.545898	41.704647
624.324219	416.995972
623.101563	519.444153
621.877930	392.027832
620.655273	300.434113
619.431641	186.772949
618.208008	-49.636261
616.983398	47.148533
615.759766	100.185165
614.535156	145.809494
613.310547	64.161949
612.084961	-300.859894
610.859375	-59.721954
609.633789	85.960487
608.408203	247.289566
607.181641	-69.387924
605.955078	56.813736
604.728516	-230.883072
