# Supplementary material for: Raman spectroscopy accurately differentiates mucosal healing from non-healing and biochemical changes following biological therapy in inflammatory bowel disease
Source: PLoS One. 2021 Jun 2;16(6):e0252210. doi: 10.1371/journal.pone.0252210 (PMC8172032; doi:10.1371/journal.pone.0252210)
Supplement: S8 Dataset — (ZIP) [file pone.0252210.s010.zip › Pre biologic CD/OC016-1 pre-treatment_base sub CR removed_59__X_-16191.4__Y_5302.85__Z_-2778.05__Time_681.txt]

1714.780273	74.271400
1713.803711	88.477066
1712.827148	75.447670
1711.849609	76.442795
1710.873047	188.058792
1709.895508	-13.364835
1708.917969	-122.922707
1707.939453	-138.037933
1706.961914	-144.405563
1705.983398	-24.281559
1705.004883	64.326836
1704.025391	-63.291065
1703.046875	2.534630
1702.067383	-38.060532
1701.087891	-85.994919
1700.108398	-71.732170
1699.127930	9.996621
1698.148438	92.387352
1697.167969	52.434586
1696.187500	15.832950
1695.206055	9.259301
1694.225586	96.851440
1693.244141	182.357376
1692.262695	228.435440
1691.281250	237.777542
1690.298828	314.439728
1689.317383	317.044281
1688.334961	432.276886
1687.352539	556.092896
1686.369141	456.526581
1685.386719	429.622131
1684.403320	555.215149
1683.419922	684.036377
1682.435547	613.630920
1681.452148	647.743652
1680.467773	733.008484
1679.483398	808.189758
1678.499023	846.678772
1677.514648	957.574219
1676.529297	1007.807678
1675.543945	976.160461
1674.558594	905.221558
1673.573242	1241.575684
1672.586914	1278.023560
1671.600586	1415.976318
1670.614258	1410.975952
1669.627930	1379.964722
1668.641602	1405.263184
1667.654297	1428.413086
1666.666992	1521.081055
1665.679688	1553.199219
1664.692383	1763.551758
1663.704102	1605.646362
1662.715820	1835.446289
1661.727539	1919.829346
1660.739258	1662.751953
1659.750977	1875.290283
1658.761719	1950.431885
1657.772461	1875.028809
1656.783203	1916.631226
1655.793945	1884.533081
1654.803711	1768.180664
1653.813477	1689.362549
1652.823242	1489.301514
1651.833008	1464.328369
1650.841797	1341.921387
1649.851563	1238.486816
1648.860352	1016.534485
1647.869141	1114.850830
1646.876953	785.456299
1645.885742	728.676941
1644.893555	748.874268
1643.901367	647.958435
1642.908203	502.555481
1641.916016	494.807831
1640.922852	458.369751
1639.929688	364.235016
1638.936523	207.159378
1637.943359	390.638763
1636.949219	313.333282
1635.955078	86.115372
1634.960938	109.637276
1633.966797	128.160126
1632.971680	60.022488
1631.977539	68.553696
1630.982422	85.237869
1629.986328	131.122147
1628.991211	-9.628158
1627.995117	-57.988316
1627.000000	-263.938416
1626.003906	35.397865
1625.006836	-99.049950
1624.010742	147.960007
1623.013672	-4.447495
1622.016602	127.202805
1621.019531	-98.319687
1620.021484	78.309242
1619.024414	102.717537
1618.026367	45.889393
1617.028320	112.612419
1616.029297	61.362034
1615.031250	109.975594
1614.032227	114.111069
1613.033203	-75.702126
1612.034180	51.955818
1611.035156	-45.775024
1610.035156	8.659459
1609.035156	-70.466438
1608.035156	-39.433834
1607.035156	28.340485
1606.034180	127.593361
1605.033203	25.286955
1604.032227	4.235153
1603.031250	35.592243
1602.030273	-11.499120
1601.028320	-186.690125
1600.026367	-278.075714
1599.024414	-94.846519
1598.022461	-50.212128
1597.019531	-159.764709
1596.016602	-305.831970
1595.013672	-198.421127
1594.010742	-226.863525
1593.007813	-440.688660
1592.003906	-275.872589
1591.000000	-223.371094
1589.996094	-358.793488
1588.992188	-204.579620
1587.987305	-100.012398
1586.983398	85.318924
1585.978516	85.422653
1584.972656	111.558426
1583.967773	64.661850
1582.961914	72.457573
1581.956055	28.096233
1580.950195	-21.513649
1579.944336	230.888092
1578.937500	162.905579
1577.931641	115.699745
1576.924805	128.292892
1575.916992	52.347149
1574.910156	218.248306
1573.902344	-55.497196
1572.894531	143.977997
1571.886719	244.493362
1570.878906	142.155060
1569.870117	211.246918
1568.862305	207.462967
1567.853516	133.449203
1566.843750	129.463669
1565.834961	114.975777
1564.825195	89.993866
1563.815430	-75.228241
1562.805664	117.518402
1561.795898	-149.054260
1560.785156	-21.467871
1559.775391	98.148384
1558.764648	56.863407
1557.752930	103.569771
1556.742188	-33.851372
1555.730469	33.287960
1554.718750	92.480827
1553.707031	198.104919
1552.695313	104.193314
1551.682617	116.285362
1550.670898	55.758633
1549.658203	150.327698
1548.644531	159.336990
1547.631836	108.701393
1546.618164	184.609894
1545.604492	167.262711
1544.590820	154.923599
1543.577148	-15.191536
1542.562500	-71.742706
1541.547852	-100.032600
1540.533203	137.477234
1539.518555	8.124641
1538.503906	-28.430660
1537.488281	17.426737
1536.472656	-182.006485
1535.457031	-20.420477
1534.441406	73.867737
1533.424805	93.163116
1532.408203	40.093433
1531.391602	-23.443277
1530.375000	100.958427
1529.358398	-19.601110
1528.340820	34.840309
1527.323242	9.251511
1526.305664	119.934723
1525.287109	70.804459
1524.269531	70.409157
1523.250977	162.445953
1522.232422	17.618279
1521.213867	-63.039341
1520.194336	41.269901
1519.175781	-24.299490
1518.156250	-7.787122
1517.136719	8.537044
1516.116211	86.320969
1515.096680	58.594799
1514.076172	-23.229052
1513.055664	43.703926
1512.034180	59.089607
1511.013672	-151.523666
1509.992188	-185.203568
1508.970703	-129.267563
1507.949219	-224.836060
1506.927734	-159.007507
1505.905273	-149.781952
1504.882813	-135.606339
1503.860352	-144.667282
1502.837891	-79.602524
1501.815430	-186.334457
1500.791992	-11.520880
1499.768555	-100.639404
1498.745117	-125.893982
1497.720703	-133.394897
1496.697266	-107.783882
1495.672852	137.631805
1494.648438	14.521093
1493.623047	31.925644
1492.598633	100.303696
1491.573242	119.932961
1490.547852	78.078819
1489.522461	135.726181
1488.497070	185.540695
1487.470703	288.805145
1486.444336	419.966736
1485.417969	469.252777
1484.391602	306.569244
1483.364258	531.620483
1482.336914	457.993011
1481.309570	677.549988
1480.282227	613.861206
1479.254883	769.304382
1478.226563	753.785156
1477.198242	814.593994
1476.169922	768.258179
1475.141602	833.894043
1474.112305	914.654297
1473.083008	1048.732300
1472.053711	1185.187866
1471.024414	1380.009155
1469.995117	1490.679077
1468.964844	1664.781860
1467.934570	1711.548340
1466.904297	1798.880005
1465.874023	2112.329346
1464.842773	2049.384033
1463.811523	2347.206055
1462.780273	2327.248535
1461.749023	2276.735840
1460.717773	2287.108154
1459.685547	2421.791504
1458.653320	2322.811523
1457.621094	2289.783447
1456.587891	2523.098877
1455.555664	2735.964355
1454.522461	2555.553711
1453.489258	2674.362061
1452.455078	2646.010986
1451.421875	2825.461914
1450.387695	2951.553955
1449.353516	2917.932129
1448.319336	3167.963867
1447.285156	3065.841309
1446.250000	2781.412842
1445.214844	2719.820801
1444.179688	2772.102051
1443.144531	2680.103271
1442.108398	2674.107910
1441.072266	2625.091309
1440.036133	2510.325439
1439.000000	2413.281250
1437.963867	2235.378418
1436.926758	2070.154297
1435.889648	1993.412231
1434.852539	1934.372681
1433.814453	1451.074097
1432.777344	1298.742065
1431.739258	1315.584351
1430.701172	1145.661377
1429.663086	776.480286
1428.624023	954.866089
1427.584961	853.227844
1426.545898	728.949158
1425.506836	753.478149
1424.467773	583.933105
1423.427734	464.865601
1422.387695	418.933136
1421.347656	410.827332
1420.307617	420.379944
1419.266602	455.122437
1418.226563	336.341522
1417.184570	237.753922
1416.143555	104.031326
1415.102539	335.174896
1414.060547	206.587357
1413.018555	95.701637
1411.976563	258.940643
1410.934570	266.321930
1409.891602	90.293251
1408.848633	-118.266930
1407.805664	115.410866
1406.762695	-30.165665
1405.718750	138.219925
1404.674805	178.574188
1403.630859	168.782684
1402.586914	76.260269
1401.542969	-124.023590
1400.498047	94.695129
1399.453125	62.636868
1398.408203	-82.146461
1397.363281	106.576729
1396.317383	-130.725739
1395.271484	-82.223022
1394.225586	126.657204
1393.179688	-152.812607
1392.132813	6.083156
1391.086914	-42.757645
1390.040039	-11.407643
1388.992188	75.062508
1387.945313	-103.572533
1386.897461	178.164856
1385.849609	-70.242249
1384.801758	-18.433268
1383.753906	-179.000793
1382.705078	130.405151
1381.657227	47.540710
1380.608398	14.769766
1379.558594	34.558510
1378.509766	-25.436308
1377.459961	114.402679
1376.410156	-67.655602
1375.360352	37.432674
1374.309570	-14.580545
1373.259766	-216.090134
1372.208984	-73.282440
1371.158203	82.051598
1370.106445	-104.043282
1369.055664	73.908051
1368.003906	-74.481140
1366.952148	-50.805141
1365.900391	-51.914028
1364.847656	19.304739
1363.794922	35.858932
1362.742188	-71.901451
1361.689453	315.678741
1360.636719	121.101776
1359.583008	153.067535
1358.529297	190.128876
1357.475586	219.852356
1356.420898	274.548035
1355.367188	207.598862
1354.312500	250.127701
1353.257813	335.004395
1352.203125	449.785095
1351.147461	435.540039
1350.091797	349.453522
1349.036133	534.062988
1347.980469	626.927429
1346.923828	754.617798
1345.868164	904.723450
1344.811523	923.479004
1343.754883	977.076538
1342.697266	1100.189087
1341.640625	926.031677
1340.583008	935.423767
1339.524414	1249.618774
1338.466797	1217.124634
1337.409180	1105.558838
1336.350586	1093.195435
1335.291992	1063.656860
1334.232422	1165.408813
1333.173828	1089.153931
1332.114258	926.506714
1331.054688	1065.743042
1329.995117	883.680969
1328.934570	983.602112
1327.875000	952.658813
1326.814453	1035.511597
1325.753906	1150.580933
1324.692383	974.339417
1323.630859	1242.724731
1322.570313	1064.355713
1321.507813	933.087341
1320.446289	1038.882446
1319.383789	1231.105591
1318.322266	1023.850586
1317.259766	1159.556396
1316.196289	1329.849487
1315.133789	1246.348267
1314.070313	1034.881104
1313.006836	1230.130981
1311.943359	1218.533691
1310.878906	1143.046143
1309.814453	1092.343262
1308.750977	1113.176636
1307.685547	1092.291260
1306.621094	1172.420166
1305.555664	1132.108398
1304.490234	1234.580688
1303.424805	1206.818115
1302.359375	1179.191772
1301.292969	1186.106567
1300.226563	1271.769287
1299.160156	1237.141479
1298.093750	1111.771606
1297.026367	1038.140259
1295.958984	1121.778687
1294.891602	1234.950317
1293.824219	1021.810608
1292.756836	938.907043
1291.688477	836.527283
1290.620117	702.421692
1289.551758	583.192200
1288.482422	802.397217
1287.413086	911.327820
1286.343750	922.305481
1285.274414	705.562927
1284.205078	755.968628
1283.134766	909.292175
1282.064453	629.340637
1280.994141	799.948242
1279.923828	730.770325
1278.852539	661.716492
1277.781250	947.437195
1276.709961	971.467590
1275.637695	841.549500
1274.566406	953.756226
1273.494141	743.421936
1272.421875	977.925964
1271.349609	1009.663879
1270.276367	1058.560425
1269.203125	1014.728943
1268.129883	1095.484863
1267.056641	1178.716797
1265.982422	1242.463013
1264.909180	1264.774780
1263.834961	1160.318481
1262.759766	1216.908691
1261.685547	1166.265137
1260.610352	1154.703125
1259.535156	1218.743530
1258.459961	1290.119629
1257.383789	1069.232300
1256.308594	997.037048
1255.232422	1105.087891
1254.155273	1215.574219
1253.079102	1182.472778
1252.001953	1224.855225
1250.924805	1155.363403
1249.847656	1226.994873
1248.770508	1218.393066
1247.692383	1382.424072
1246.614258	1198.873779
1245.536133	1105.337769
1244.458008	1206.212158
1243.378906	1226.921631
1242.299805	1165.085205
1241.220703	1059.598999
1240.141602	1075.535034
1239.061523	1001.699097
1237.981445	974.005737
1236.901367	1145.229126
1235.821289	1030.238281
1234.740234	1089.870117
1233.659180	1105.849731
1232.578125	932.802979
1231.497070	953.661194
1230.415039	705.636475
1229.333984	896.056213
1228.251953	967.748840
1227.168945	797.336182
1226.086914	927.086304
1225.003906	783.352966
1223.920898	782.396484
1222.837891	648.404358
1221.753906	548.309082
1220.669922	496.587982
1219.585938	427.948975
1218.501953	354.484772
1217.416992	355.921875
1216.333008	330.758209
1215.248047	310.408783
1214.162109	485.594177
1213.077148	513.428772
1211.991211	338.509064
1210.905273	605.144714
1209.819336	473.622864
1208.732422	645.979492
1207.646484	721.770752
1206.559570	513.046997
1205.471680	555.006470
1204.384766	449.921448
1203.296875	294.247406
1202.208984	352.933075
1201.121094	141.862473
1200.032227	118.599632
1198.944336	155.455078
1197.855469	120.050316
1196.765625	84.601295
1195.676758	-71.153831
1194.586914	73.671822
1193.497070	-7.615932
1192.407227	-96.145607
1191.316406	-110.211830
1190.226563	-215.638229
1189.135742	-133.740067
1188.044922	-39.946426
1186.953125	-97.521339
1185.861328	-44.735512
1184.769531	-80.842766
1183.677734	50.930443
1182.585938	43.439232
1181.493164	23.878338
1180.400391	28.217789
1179.307617	106.778122
1178.213867	65.390656
1177.120117	-2.423002
1176.026367	214.763245
1174.932617	278.485901
1173.838867	148.143250
1172.744141	70.431137
1171.649414	150.617828
1170.554688	75.142746
1169.458984	267.535065
1168.364258	270.799469
1167.268555	238.096741
1166.171875	-43.314426
1165.076172	33.812481
1163.979492	172.930801
1162.882813	113.597359
1161.786133	154.503815
1160.688477	137.977219
1159.590820	247.884811
1158.493164	374.346100
1157.395508	374.169617
1156.297852	357.186829
1155.199219	261.391998
1154.100586	313.382965
1153.000977	-9.071219
1151.902344	114.249817
1150.802734	72.971916
1149.703125	100.697403
1148.603516	-105.136528
1147.502930	-49.027237
1146.402344	-81.147919
1145.301758	-87.180862
1144.201172	-133.779526
1143.099609	-301.814575
1141.999023	-163.021561
1140.896484	-354.981262
1139.794922	-137.999649
1138.692383	28.849697
1137.590820	-58.784069
1136.487305	-77.587730
1135.384766	29.411448
1134.281250	345.248596
1133.178711	257.175385
1132.074219	318.582581
1130.970703	489.030243
1129.866211	683.015259
1128.761719	746.324097
1127.657227	679.048035
1126.552734	692.314514
1125.447266	840.591309
1124.341797	682.942688
1123.236328	653.217041
1122.130859	744.219604
1121.024414	669.272339
1119.917969	546.893372
1118.811523	424.463287
1117.704102	434.527588
1116.596680	432.651520
1115.489258	392.818359
1114.381836	395.476288
1113.274414	504.445526
1112.166016	447.763519
1111.057617	653.377014
1109.949219	591.760681
1108.839844	655.287720
1107.730469	657.275391
1106.621094	630.826355
1105.511719	911.224060
1104.401367	891.615967
1103.291016	980.479797
1102.180664	1019.664673
1101.070313	964.387573
1099.958984	913.757690
1098.847656	966.803223
1097.736328	887.734436
1096.625000	1145.621216
1095.512695	1049.879272
1094.400391	949.386536
1093.288086	1006.647705
1092.174805	1023.771545
1091.062500	831.308533
1089.949219	911.851990
1088.835938	996.989380
1087.721680	842.065979
1086.607422	877.640198
1085.493164	931.938416
1084.378906	1002.598145
1083.263672	946.239685
1082.149414	676.029968
1081.034180	793.480408
1079.917969	739.361328
1078.802734	781.484436
1077.686523	701.453796
1076.570313	635.484863
1075.453125	557.753540
1074.336914	482.358246
1073.219727	674.311890
1072.101563	523.778381
1070.984375	495.176849
1069.866211	368.101044
1068.748047	503.479797
1067.629883	439.629639
1066.511719	532.693359
1065.392578	447.710938
1064.273438	753.687622
1063.154297	589.050354
1062.034180	560.171143
1060.914063	578.065186
1059.793945	401.799103
1058.673828	489.824280
1057.552734	556.740356
1056.431641	333.786194
1055.310547	290.846863
1054.189453	156.801575
1053.067383	403.510681
1051.945313	337.191620
1050.823242	247.549881
1049.701172	389.013519
1048.578125	143.043503
1047.455078	144.479416
1046.332031	206.559937
1045.208008	191.656204
1044.083984	134.803131
1042.959961	175.879059
1041.835938	163.351166
1040.710938	239.366104
1039.585938	224.523178
1038.460938	9.443897
1037.335938	141.370865
1036.209961	215.065048
1035.083984	379.504608
1033.958008	334.513214
1032.832031	412.847107
1031.705078	537.679504
1030.578125	506.723755
1029.451172	301.495941
1028.323242	275.327515
1027.195313	77.294075
1026.067383	-99.697731
1024.939453	-44.344826
1023.810547	-156.130005
1022.682617	-265.485016
1021.552734	-272.643005
1020.423828	-135.894592
1019.293945	-217.186935
1018.164063	-175.477112
1017.034180	37.837681
1015.904297	12.380782
1014.773438	7.853323
1013.642578	-10.502830
1012.511719	114.829147
1011.379883	328.168701
1010.248047	159.484055
1009.116211	326.578064
1007.984375	556.155029
1006.851563	827.346130
1005.718750	1551.844727
1004.585938	2283.030762
1003.452148	2623.245850
1002.319336	2406.356934
1001.185547	1799.125244
1000.050781	882.686462
998.916992	458.758026
997.782227	275.282806
996.647461	182.033493
995.512695	-24.166845
994.376953	162.123260
993.241211	13.908535
992.105469	31.943644
990.969727	-32.933754
989.833008	33.739548
988.696289	132.764633
987.559570	-7.794386
986.421875	-3.031700
985.284180	-134.045074
984.146484	-237.243134
983.008789	0.459587
981.870117	83.960381
980.731445	20.275194
979.592773	-135.276245
978.454102	-76.719955
977.314453	198.093643
976.174805	217.721848
975.035156	85.777237
973.894531	147.051193
972.754883	82.079750
971.613281	173.455750
970.472656	193.744751
969.331055	83.304207
968.190430	53.390724
967.047852	69.522209
965.906250	205.086853
964.763672	65.497574
963.621094	88.926140
962.478516	80.394775
961.334961	234.742615
960.192383	240.223236
959.048828	190.865845
957.904297	224.133255
956.759766	143.041931
955.616211	117.083305
954.470703	148.504562
953.326172	340.238983
952.180664	92.798439
951.035156	193.272720
949.889648	211.534088
948.743164	239.084702
947.596680	216.492294
946.450195	203.204178
945.303711	196.929367
944.156250	332.414459
943.008789	262.484283
941.861328	153.931641
940.713867	545.410645
939.565430	375.542297
938.416992	413.500214
937.267578	554.225891
936.119141	455.619598
934.969727	425.601746
933.820313	284.074768
932.669922	147.325119
931.520508	227.201157
930.370117	286.694305
929.218750	180.095291
928.068359	110.115784
926.916992	-12.024614
925.765625	-24.743071
924.613281	106.007156
923.461914	57.172871
922.309570	42.616066
921.156250	-158.189346
920.003906	75.319725
918.850586	-16.049801
917.697266	219.874496
916.543945	-284.534637
915.389648	-134.655655
914.235352	-136.797165
913.081055	-150.148041
911.926758	-106.634598
910.771484	-106.102814
909.616211	-318.615814
908.460938	-168.128311
907.304688	-130.916840
906.148438	-129.854507
904.992188	32.198490
903.835938	-16.361191
902.678711	-21.742418
901.521484	-151.524033
900.364258	-34.398418
899.206055	-91.458046
898.047852	-30.724586
896.889648	102.474701
895.731445	-146.456024
894.572266	-98.979187
893.413086	-189.297653
892.253906	14.307083
891.094727	-53.194603
889.934570	-97.970001
888.774414	24.482595
887.613281	149.236206
886.453125	106.991257
885.291992	112.253571
884.130859	110.833984
882.968750	190.708008
881.807617	218.757004
880.645508	149.939377
879.482422	308.888519
878.320313	233.478439
877.157227	142.414932
875.994141	202.373383
874.830078	59.716286
873.666016	194.101242
872.501953	222.700317
871.337891	87.083061
870.173828	75.320892
869.008789	11.896570
867.843750	22.759350
866.677734	29.178148
865.512695	80.586197
864.346680	24.164793
863.179688	187.973663
862.013672	183.291534
860.846680	391.969757
859.679688	385.074432
858.511719	301.910736
857.344727	218.807953
856.176758	494.702576
855.008789	418.375427
853.839844	631.359314
852.670898	427.302246
851.501953	541.600708
850.333008	635.690308
849.163086	438.536560
847.993164	371.376221
846.823242	178.863754
845.652344	232.685272
844.482422	210.378906
843.311523	-17.761179
842.139648	-13.154809
840.968750	136.794830
839.796875	-53.184525
838.624023	85.509819
837.452148	128.013901
836.279297	-17.195574
835.106445	72.180077
833.933594	103.423393
832.759766	123.463753
831.585938	159.086319
830.412109	326.322754
829.238281	281.487000
828.063477	267.866821
826.888672	214.068008
825.712891	146.880264
824.538086	235.697525
823.362305	288.774536
822.186523	123.437103
821.009766	102.910507
819.833008	35.572025
818.656250	61.713051
817.479492	-43.542442
816.301758	49.246170
815.124023	-16.032190
813.946289	-7.947217
812.768555	57.882133
811.589844	14.679700
810.411133	0.320236
809.232422	-231.875565
808.052734	-26.373785
806.873047	-103.123512
805.693359	-117.739861
804.512695	-194.583939
803.332031	-291.448151
802.151367	-110.976692
800.970703	-125.897659
799.789063	-129.800644
798.608398	-158.184174
797.425781	-239.834656
796.244141	-144.230392
795.061523	-146.250305
793.878906	-66.391624
792.696289	-44.243671
791.512695	-55.404259
790.329102	55.105957
789.145508	1.696462
787.960938	200.472610
786.777344	76.084770
785.591797	124.182648
784.407227	167.740372
783.221680	390.250488
782.037109	183.807709
780.850586	235.899628
779.665039	309.963562
778.478516	200.603210
777.291992	18.344746
776.105469	151.751068
774.917969	139.356033
773.730469	-25.360537
772.542969	41.536175
771.354492	-81.339317
770.166016	-100.609200
768.977539	-27.368135
767.789063	-0.519293
766.599609	180.474365
765.410156	50.718395
764.220703	17.849981
763.030273	64.191444
761.840820	198.487610
760.650391	227.024750
759.458984	275.288971
758.267578	464.246155
757.076172	349.574615
755.884766	412.988434
754.693359	322.452271
753.500977	209.935287
752.308594	251.216171
751.115234	53.013737
749.922852	17.364273
748.729492	117.816818
747.535156	150.144089
746.341797	243.865753
745.147461	311.190094
743.953125	257.818512
742.757813	325.062988
741.563477	142.321625
740.368164	135.004501
739.171875	143.022644
737.976563	227.707016
736.780273	-29.340260
735.583984	26.878208
734.386719	45.859402
733.189453	202.734619
731.992188	-14.644351
730.794922	175.018188
729.596680	32.155960
728.399414	110.243797
727.200195	74.647316
726.001953	192.098816
724.802734	182.795731
723.603516	265.297180
722.404297	194.916092
721.204102	406.313538
720.003906	362.241425
718.803711	283.329498
717.603516	322.352997
716.402344	309.072266
715.201172	298.052856
713.999023	182.452087
712.797852	36.463779
711.595703	315.644501
710.393555	84.890350
709.190430	65.658501
707.987305	66.135757
706.784180	-5.143479
705.581055	-56.690823
704.376953	-64.572197
703.172852	51.692860
701.968750	104.930206
700.763672	125.640656
699.559570	133.411438
698.353516	52.179909
697.148438	45.004917
695.942383	-92.409103
694.736328	-110.144669
693.530273	-103.848991
692.324219	-171.249115
691.117188	6.833055
689.910156	-127.566826
688.702148	-146.757843
687.494141	-46.486416
686.286133	-126.139793
685.078125	-19.139734
683.870117	-137.509460
682.661133	-95.298508
681.452148	-65.973465
680.242188	-121.010757
679.032227	1.706417
677.822266	-89.873634
676.612305	-161.803101
675.401367	43.461590
674.191406	-80.160110
672.979492	-52.167370
671.768555	-11.110993
670.556641	8.410167
669.344727	-17.382303
668.132813	26.085297
666.919922	123.638512
665.707031	5.185659
664.494141	-61.316399
663.281250	21.253994
662.067383	-71.029915
660.853516	65.536240
659.639648	40.219162
658.424805	34.338139
657.209961	41.387840
655.995117	18.218220
654.779297	100.655937
653.563477	-13.138243
652.347656	8.792512
651.131836	-40.478340
649.915039	116.926071
648.698242	-7.966976
647.481445	88.772453
646.264648	258.457397
645.046875	328.873413
643.829102	300.055573
642.610352	412.943176
641.392578	325.494781
640.173828	192.617493
638.955078	192.699585
637.735352	22.633436
636.515625	21.934669
635.295898	-9.300467
634.076172	-4.520774
632.855469	-75.426361
631.634766	-67.471649
630.414063	4.224355
629.192383	38.740295
627.971680	78.949074
626.749023	24.012529
625.527344	126.923378
624.304688	209.616165
623.082031	212.046631
621.859375	301.322632
620.636719	297.400482
619.413086	249.530746
618.189453	153.400543
616.964844	133.116440
615.741211	-19.009510
614.516602	28.647676
613.291016	17.054230
612.066406	-40.977459
610.840820	-49.305573
609.615234	-196.140533
608.388672	-22.023146
607.163086	6.996561
605.936523	-102.697556
604.708984	37.565990
