# Supplementary material for: Raman spectroscopy accurately differentiates mucosal healing from non-healing and biochemical changes following biological therapy in inflammatory bowel disease
Source: PLoS One. 2021 Jun 2;16(6):e0252210. doi: 10.1371/journal.pone.0252210 (PMC8172032; doi:10.1371/journal.pone.0252210)
Supplement: S8 Dataset — (ZIP) [file pone.0252210.s010.zip › Pre biologic CD/OC004-1 pre-treatment_BL sub CR removed_21__X_-20749.8__Y_2016.08__Z_-580__Time_239.txt]

1714.767578	45.573723
1713.791016	144.899231
1712.814453	67.148956
1711.837891	-369.434174
1710.860352	65.932404
1709.882813	48.600754
1708.905273	74.643227
1707.926758	141.314911
1706.949219	15.647223
1705.970703	-31.835066
1704.992188	25.632980
1704.013672	-101.098564
1703.034180	-114.892586
1702.054688	27.027493
1701.075195	24.969366
1700.095703	-134.336868
1699.116211	62.566006
1698.135742	-39.503662
1697.155273	214.454391
1696.174805	313.870789
1695.194336	-251.362320
1694.212891	124.245018
1693.231445	110.398338
1692.250000	337.353943
1691.268555	308.540710
1690.287109	381.677124
1689.304688	380.596100
1688.322266	465.402985
1687.339844	505.380829
1686.356445	580.504883
1685.374023	621.512207
1684.390625	615.040039
1683.407227	641.069641
1682.423828	499.816254
1681.439453	516.233032
1680.455078	751.469604
1679.470703	593.188904
1678.486328	893.199036
1677.501953	895.608704
1676.516602	1002.231934
1675.531250	1202.384644
1674.545898	1051.993164
1673.560547	1476.312256
1672.574219	1265.757446
1671.588867	1491.533813
1670.602539	1579.535156
1669.615234	1482.040283
1668.628906	1324.006592
1667.641602	1808.885010
1666.654297	1789.743652
1665.666992	1553.479980
1664.679688	1813.831909
1663.691406	2050.613281
1662.703125	1855.503418
1661.714844	1772.243042
1660.726563	1957.126221
1659.738281	2089.336914
1658.749023	2134.447021
1657.759766	1867.388916
1656.770508	2284.037842
1655.781250	2208.446777
1654.791016	1656.802368
1653.800781	1820.274902
1652.810547	1700.937012
1651.820313	1719.550659
1650.829102	1450.227051
1649.838867	1384.959229
1648.847656	1198.434692
1647.856445	1213.169434
1646.864258	1164.783691
1645.873047	828.796997
1644.880859	926.380005
1643.888672	702.070557
1642.895508	763.240112
1641.903320	521.147095
1640.910156	472.045288
1639.916992	388.929565
1638.923828	369.404419
1637.930664	278.933746
1636.936523	433.916870
1635.942383	154.147446
1634.948242	198.860916
1633.954102	151.555435
1632.958984	-61.480026
1631.964844	-50.363686
1630.969727	97.844757
1629.973633	11.883429
1628.978516	12.995386
1627.982422	-264.640533
1626.987305	-242.090485
1625.991211	-227.292999
1624.994141	-2.002042
1623.998047	133.956696
1623.000977	-76.958786
1622.003906	143.298920
1621.006836	171.795959
1620.008789	-99.048187
1619.011719	121.410530
1618.013672	142.328873
1617.015625	299.826233
1616.016602	257.886200
1615.018555	260.653320
1614.019531	213.645691
1613.020508	119.518768
1612.021484	164.460419
1611.022461	130.792389
1610.022461	146.976654
1609.022461	123.891350
1608.022461	74.653389
1607.022461	169.521362
1606.021484	306.262390
1605.020508	-36.140732
1604.019531	108.467323
1603.018555	205.913849
1602.017578	-0.176875
1601.015625	173.097504
1600.013672	19.385164
1599.011719	-157.807510
1598.009766	-65.695724
1597.006836	-151.375870
1596.003906	-48.918091
1595.000977	-583.959229
1593.998047	-131.549988
1592.995117	-52.788963
1591.991211	-125.538841
1590.987305	-148.720703
1589.983398	-62.352715
1588.979492	-231.765442
1587.974609	-200.334137
1586.969727	276.951385
1585.964844	99.526436
1584.959961	52.432945
1583.955078	15.697268
1582.949219	135.216705
1581.943359	-130.951797
1580.937500	-29.873413
1579.931641	128.345825
1578.924805	-5.187778
1577.917969	-99.730042
1576.911133	63.276360
1575.904297	33.576355
1574.897461	-141.888748
1573.889648	-2.743163
1572.881836	-110.776855
1571.874023	-133.109756
1570.866211	-36.015003
1569.857422	63.496372
1568.848633	-86.551277
1567.839844	12.658059
1566.831055	322.008850
1565.822266	83.321198
1564.812500	54.819233
1563.802734	-49.070198
1562.792969	-20.749372
1561.783203	87.818993
1560.772461	126.160591
1559.761719	151.371140
1558.750977	166.044846
1557.740234	-11.218171
1556.729492	-48.648720
1555.717773	139.138962
1554.706055	98.772034
1553.694336	104.871506
1552.682617	-124.775528
1551.669922	-15.439809
1550.657227	243.770447
1549.644531	174.138687
1548.631836	78.504105
1547.619141	171.524353
1546.605469	41.974232
1545.591797	-59.252335
1544.578125	-134.763077
1543.564453	218.500351
1542.549805	266.609314
1541.535156	66.589531
1540.520508	52.398045
1539.505859	-173.644760
1538.490234	31.256739
1537.475586	241.074112
1536.459961	146.189514
1535.444336	-0.410975
1534.427734	59.173435
1533.412109	-18.070482
1532.395508	-7.822114
1531.378906	71.837196
1530.362305	311.044861
1529.344727	124.919998
1528.328125	108.707077
1527.310547	82.022392
1526.292969	37.162651
1525.274414	84.801262
1524.256836	47.354122
1523.238281	267.020538
1522.219727	90.314827
1521.200195	222.107346
1520.181641	58.024364
1519.162109	-401.774811
1518.142578	-136.794586
1517.123047	50.835667
1516.103516	143.183868
1515.083008	109.473312
1514.062500	-75.871849
1513.041992	134.069946
1512.021484	-113.096054
1511.000977	-54.932568
1509.979492	82.580170
1508.958008	58.292976
1507.936523	-240.524689
1506.914063	27.261915
1505.892578	20.531576
1504.870117	-275.950134
1503.847656	-182.968292
1502.825195	160.895187
1501.801758	143.333267
1500.778320	-63.835163
1499.754883	-96.953613
1498.731445	-104.584312
1497.708008	-253.078552
1496.683594	-158.591400
1495.659180	48.290489
1494.634766	-44.246937
1493.610352	-65.263824
1492.585938	-106.830055
1491.560547	-194.509277
1490.535156	113.800018
1489.509766	-14.970023
1488.483398	170.351120
1487.458008	296.783295
1486.431641	221.356400
1485.405273	365.383484
1484.377930	445.441040
1483.351563	522.844543
1482.324219	214.933975
1481.296875	485.989471
1480.269531	575.816345
1479.241211	795.516357
1478.213867	992.128235
1477.185547	699.327332
1476.157227	860.048523
1475.127930	804.117920
1474.099609	1158.149048
1473.070313	1280.265869
1472.041016	1381.907715
1471.011719	1366.387451
1469.981445	1673.925781
1468.952148	1668.419922
1467.921875	1835.784424
1466.891602	1761.476196
1465.860352	1910.844482
1464.830078	1996.589478
1463.798828	2382.082764
1462.767578	2416.784912
1461.735352	2502.217285
1460.704102	2640.931396
1459.671875	2576.427979
1458.639648	2527.157959
1457.607422	2751.967773
1456.575195	2631.594238
1455.541992	2693.878906
1454.508789	2852.495361
1453.475586	2947.643555
1452.442383	3078.230225
1451.408203	2914.727783
1450.375000	3144.082520
1449.340820	2962.894043
1448.305664	3146.506592
1447.271484	3281.947266
1446.236328	3065.391357
1445.202148	3236.244385
1444.166016	2819.858643
1443.130859	3084.312988
1442.095703	2870.561035
1441.059570	2914.870361
1440.023438	3083.083984
1438.986328	2859.379395
1437.950195	2870.874023
1436.913086	2887.425781
1435.875977	2474.508789
1434.838867	2203.248291
1433.801758	1944.767822
1432.763672	1461.705444
1431.725586	1546.851440
1430.687500	1311.487305
1429.649414	1162.058716
1428.611328	1050.579346
1427.572266	946.742249
1426.533203	1047.247559
1425.494141	721.706665
1424.454102	713.924011
1423.415039	817.099670
1422.375000	680.926453
1421.334961	562.502319
1420.293945	517.206055
1419.253906	371.301636
1418.212891	469.681396
1417.171875	527.819946
1416.130859	180.898849
1415.088867	186.371246
1414.046875	212.035721
1413.004883	260.395935
1411.962891	326.412567
1410.920898	38.077499
1409.877930	36.404778
1408.834961	92.602509
1407.791992	271.943756
1406.749023	197.646820
1405.706055	-19.644211
1404.662109	159.850586
1403.618164	63.287930
1402.574219	298.073517
1401.529297	251.864426
1400.484375	188.213486
1399.440430	24.401604
1398.394531	171.595032
1397.349609	63.178825
1396.303711	-110.262245
1395.258789	107.335640
1394.212891	337.450195
1393.166016	-121.141838
1392.120117	44.032806
1391.073242	81.559761
1390.026367	-38.495831
1388.979492	-45.791256
1387.931641	-62.998631
1386.884766	-42.554192
1385.836914	125.509476
1384.789063	208.612259
1383.740234	-253.116898
1382.692383	42.669903
1381.643555	-153.764252
1380.594727	-145.170013
1379.544922	-14.109493
1378.496094	-264.987854
1377.446289	-83.797058
1376.396484	17.567089
1375.346680	-63.143005
1374.296875	-101.290215
1373.246094	25.296246
1372.195313	-291.914795
1371.144531	-82.831230
1370.092773	-63.164841
1369.041992	13.944342
1367.990234	185.803024
1366.938477	168.396835
1365.886719	19.132149
1364.833984	11.959723
1363.781250	47.229954
1362.728516	114.960434
1361.675781	304.707794
1360.623047	434.790314
1359.569336	246.569351
1358.515625	120.716797
1357.461914	27.359436
1356.408203	264.743164
1355.353516	355.516815
1354.298828	893.578186
1353.244141	465.276581
1352.189453	345.223053
1351.133789	329.609650
1350.078125	333.982086
1349.022461	559.353577
1347.966797	643.317444
1346.911133	883.648560
1345.854492	1017.334351
1344.797852	749.376831
1343.741211	917.978516
1342.683594	833.799011
1341.626953	967.851379
1340.569336	1406.685913
1339.511719	1320.327148
1338.453125	1466.896240
1337.395508	1150.531860
1336.336914	933.421997
1335.278320	1085.270386
1334.218750	1162.926636
1333.160156	1339.620728
1332.100586	959.863403
1331.041016	1267.787598
1329.981445	1068.898071
1328.920898	1221.160400
1327.861328	1017.640869
1326.800781	1031.712646
1325.740234	1186.674072
1324.678711	1186.086548
1323.618164	1217.708740
1322.556641	928.518127
1321.495117	1125.722656
1320.432617	1340.204346
1319.371094	1525.101929
1318.308594	1404.190430
1317.246094	1520.138184
1316.182617	1293.460327
1315.120117	1660.966675
1314.056641	1597.177002
1312.993164	1656.687012
1311.929688	1297.544067
1310.865234	1591.203125
1309.801758	1449.060913
1308.737305	1631.970215
1307.671875	1288.244019
1306.607422	1739.458496
1305.541992	1258.275269
1304.476563	1448.769409
1303.411133	1425.351685
1302.345703	1485.600708
1301.279297	1612.249146
1300.212891	1706.977539
1299.146484	1556.077148
1298.080078	1751.620850
1297.012695	1397.103271
1295.945313	1573.091187
1294.877930	1680.346558
1293.810547	1336.096558
1292.743164	1342.899902
1291.674805	1393.906006
1290.606445	1322.337646
1289.537109	1260.660278
1288.468750	909.828369
1287.399414	1448.812134
1286.330078	1152.103516
1285.260742	1046.650146
1284.191406	1053.956055
1283.121094	1252.292114
1282.050781	1235.161743
1280.980469	1191.166504
1279.909180	1193.720215
1278.838867	1047.092285
1277.767578	1331.042969
1276.696289	1098.940674
1275.624023	1099.230347
1274.552734	1099.563843
1273.480469	1256.327026
1272.408203	1234.702271
1271.335938	1599.062988
1270.262695	1174.475342
1269.189453	1402.012451
1268.116211	1409.781738
1267.042969	1324.834473
1265.968750	1432.701782
1264.894531	1340.509277
1263.820313	1423.979858
1262.746094	1146.551392
1261.671875	1330.018921
1260.596680	1352.552368
1259.521484	1431.134888
1258.446289	1392.756958
1257.370117	1120.572754
1256.293945	1182.135864
1255.218750	1075.696411
1254.141602	1241.916504
1253.065430	1344.802734
1251.988281	1034.025024
1250.911133	973.931641
1249.833984	1174.085327
1248.756836	1272.027344
1247.678711	1253.234619
1246.600586	1270.901001
1245.522461	1351.728027
1244.444336	1374.208130
1243.365234	1255.794800
1242.286133	1045.150757
1241.207031	832.159058
1240.127930	1092.538940
1239.047852	1013.056458
1237.967773	826.846741
1236.887695	1164.613525
1235.807617	1417.333862
1234.726563	1248.060669
1233.645508	1185.492065
1232.564453	1076.880371
1231.483398	1043.400024
1230.401367	951.764099
1229.319336	848.032166
1228.237305	957.382446
1227.155273	795.536255
1226.072266	774.091553
1224.990234	830.053528
1223.907227	844.826416
1222.823242	675.738953
1221.740234	864.558289
1220.656250	659.200195
1219.572266	432.140564
1218.488281	572.432800
1217.403320	417.875916
1216.318359	748.824768
1215.233398	500.030151
1214.148438	632.752686
1213.063477	678.471741
1211.977539	514.169800
1210.891602	680.422668
1209.805664	689.762634
1208.718750	797.914124
1207.631836	763.711182
1206.544922	799.375366
1205.458008	555.411621
1204.371094	309.090515
1203.283203	494.005676
1202.195313	274.176849
1201.107422	357.771149
1200.018555	-18.526083
1198.929688	-199.773010
1197.840820	117.082306
1196.751953	-247.068298
1195.663086	-55.538074
1194.573242	-10.842959
1193.483398	9.726813
1192.393555	-56.304020
1191.302734	110.708649
1190.211914	116.615463
1189.121094	-16.857607
1188.030273	-265.603699
1186.939453	-113.371361
1185.847656	-102.899467
1184.755859	-147.698303
1183.664063	-72.584740
1182.571289	-129.512543
1181.479492	309.936279
1180.386719	-1.340773
1179.292969	162.060104
1178.200195	47.326843
1177.106445	299.149689
1176.012695	105.231895
1174.918945	220.270493
1173.824219	114.893478
1172.730469	471.510223
1171.635742	236.736282
1170.540039	427.897491
1169.445313	4.104889
1168.349609	-12.993094
1167.253906	-49.288177
1166.158203	-68.909294
1165.061523	-399.312714
1163.965820	18.287140
1162.869141	270.776520
1161.771484	97.922951
1160.674805	123.278038
1159.577148	444.571533
1158.479492	347.947571
1157.381836	182.091873
1156.283203	61.553772
1155.184570	179.520630
1154.085938	170.969269
1152.987305	491.362915
1151.887695	136.963593
1150.789063	116.293060
1149.689453	62.191544
1148.588867	-63.426666
1147.489258	84.816040
1146.388672	-95.656387
1145.288086	-121.394104
1144.186523	64.604996
1143.085938	-16.025064
1141.984375	74.574860
1140.882813	-39.465355
1139.781250	50.960361
1138.678711	98.475060
1137.576172	103.122902
1136.473633	262.146790
1135.371094	302.254425
1134.267578	354.141052
1133.164063	346.579651
1132.060547	450.529968
1130.957031	623.197937
1129.852539	755.374329
1128.748047	979.949707
1127.643555	855.709961
1126.538086	845.276001
1125.433594	557.428467
1124.328125	712.857178
1123.221680	754.406860
1122.116211	637.163025
1121.009766	801.762695
1119.903320	506.839203
1118.796875	597.893494
1117.690430	449.793854
1116.583008	247.272293
1115.475586	305.034515
1114.368164	369.816071
1113.259766	351.741425
1112.151367	440.018433
1111.042969	407.660034
1109.934570	420.173340
1108.825195	186.913239
1107.716797	468.657990
1106.606445	707.704224
1105.497070	660.931641
1104.387695	677.875061
1103.277344	734.879456
1102.166992	676.213745
1101.055664	631.679993
1099.945313	709.775818
1098.833984	641.613770
1097.721680	877.517517
1096.610352	941.262024
1095.498047	950.745178
1094.385742	604.501587
1093.273438	830.671448
1092.161133	764.752380
1091.047852	1091.946899
1089.934570	571.731140
1088.821289	776.427124
1087.707031	491.709930
1086.593750	985.573730
1085.479492	646.828247
1084.364258	823.027771
1083.250000	794.678284
1082.134766	608.894165
1081.019531	735.620667
1079.903320	615.669678
1078.788086	772.849976
1077.671875	657.631470
1076.555664	716.141052
1075.439453	504.784637
1074.322266	525.757080
1073.205078	337.988068
1072.087891	330.861969
1070.969727	600.356995
1069.852539	344.754333
1068.734375	562.592590
1067.615234	375.051239
1066.497070	560.016907
1065.377930	541.186584
1064.258789	445.126404
1063.139648	552.752197
1062.019531	487.182892
1060.900391	400.621338
1059.779297	276.678864
1058.659180	106.065987
1057.538086	463.888153
1056.417969	529.431946
1055.295898	361.279816
1054.174805	429.204346
1053.052734	207.502701
1051.930664	102.693985
1050.808594	238.432266
1049.686523	285.455566
1048.563477	257.816925
1047.440430	122.918030
1046.317383	-67.850716
1045.193359	154.247406
1044.069336	45.240929
1042.945313	29.569063
1041.821289	265.624146
1040.696289	489.963379
1039.572266	204.178680
1038.447266	407.583984
1037.321289	168.608856
1036.195313	157.904510
1035.070313	338.094513
1033.943359	425.185913
1032.817383	375.083160
1031.690430	501.792358
1030.563477	268.159607
1029.436523	60.274460
1028.308594	-26.615816
1027.181641	-115.702057
1026.052734	-135.009094
1024.924805	-293.549957
1023.796875	-66.547981
1022.667969	-387.355194
1021.538086	-79.071411
1020.409180	-267.318085
1019.279297	-399.732239
1018.149414	-77.488182
1017.019531	-269.984802
1015.889648	-163.298752
1014.758789	19.890326
1013.627930	-121.256325
1012.497070	122.251007
1011.365234	43.853992
1010.233398	303.602234
1009.101563	139.756897
1007.969727	392.624023
1006.836914	962.420959
1005.704102	1411.780884
1004.571289	1828.662109
1003.438477	2340.245605
1002.304688	2417.153564
1001.170898	1729.248779
1000.037109	896.228088
998.902344	507.172607
997.767578	173.835739
996.632813	122.427643
995.498047	-113.489967
994.362305	246.174225
993.226563	116.692673
992.090820	215.738327
990.955078	-7.980727
989.818359	22.121336
988.681641	176.798859
987.544922	64.220787
986.407227	71.613838
985.269531	33.065926
984.131836	1.572110
982.994141	-29.776878
981.855469	-3.445372
980.716797	-108.160469
979.578125	-251.804169
978.439453	41.762997
977.299805	-126.881935
976.160156	95.511887
975.020508	46.722507
973.879883	193.409302
972.739258	222.998428
971.598633	369.851868
970.458008	213.661606
969.316406	-153.527847
968.175781	156.686508
967.033203	69.910034
965.891602	-71.740952
964.749023	-38.874748
963.606445	-106.775375
962.463867	-117.188538
961.320313	379.073517
960.177734	203.855194
959.033203	276.274078
957.889648	296.129120
956.745117	197.044098
955.600586	446.124481
954.456055	68.114624
953.311523	88.579086
952.166016	26.821640
951.020508	-27.900494
949.875000	95.904915
948.728516	103.209885
947.582031	181.507492
946.435547	248.491028
945.289063	112.273689
944.141602	-32.869373
942.994141	-15.678171
941.846680	289.292419
940.698242	407.114716
939.550781	216.991196
938.402344	161.695633
937.252930	571.833618
936.104492	357.163330
934.955078	363.861633
933.805664	320.562195
932.655273	272.873138
931.504883	97.781395
930.354492	246.319611
929.204102	169.514587
928.052734	224.922058
926.902344	209.895676
925.750977	140.410828
924.598633	-51.737865
923.446289	183.908035
922.294922	-226.154495
921.141602	-63.038609
919.989258	79.685593
918.835938	145.231110
917.682617	76.860283
916.529297	119.941345
915.375000	4.204805
914.220703	149.705536
913.066406	47.905380
911.911133	-40.097687
910.756836	-307.129639
909.601563	-342.581360
908.445313	-60.463440
907.290039	-186.366287
906.133789	-8.404820
904.977539	-197.441376
903.820313	69.036606
902.664063	22.996292
901.506836	-59.121807
900.348633	-172.766037
899.191406	-127.825432
898.033203	166.090271
896.875000	319.744720
895.716797	-35.371449
894.557617	37.104515
893.398438	132.263962
892.239258	-34.646675
891.079102	99.122238
889.919922	-155.570175
888.759766	9.995794
887.598633	112.381165
886.438477	415.704193
885.277344	281.210449
884.115234	230.359238
882.954102	21.742844
881.791992	318.447083
880.629883	85.308022
879.467773	201.731949
878.304688	158.207382
877.141602	373.874786
875.978516	375.558289
874.815430	55.318321
873.651367	129.293991
872.487305	288.844086
871.323242	313.386414
870.158203	286.259369
868.993164	182.751160
867.828125	353.697449
866.663086	252.617493
865.497070	351.691650
864.331055	394.612061
863.165039	221.915451
861.998047	608.610413
860.832031	514.659119
859.664063	499.392853
858.497070	722.086914
857.329102	424.167053
856.161133	745.588684
854.993164	1035.509399
853.825195	888.106445
852.656250	664.603333
851.487305	743.806763
850.317383	536.215576
849.148438	485.562561
847.978516	282.682159
846.808594	276.964752
845.637695	217.561676
844.466797	321.583923
843.295898	-319.486755
842.125000	21.772680
840.953125	45.328083
839.781250	227.634033
838.609375	309.277649
837.437500	145.064758
836.264648	273.633087
835.091797	270.355042
833.917969	367.579193
832.745117	473.684082
831.571289	336.435974
830.397461	569.695557
829.222656	278.535980
828.047852	351.083496
826.873047	421.350952
825.698242	446.979950
824.522461	321.010406
823.346680	333.242401
822.170898	267.464111
820.995117	223.961731
819.818359	42.388241
818.641602	-79.020599
817.463867	91.175232
816.287109	-85.899300
815.109375	90.808617
813.931641	-6.193675
812.752930	-127.653816
811.574219	133.277420
810.395508	-114.957512
809.216797	287.951019
808.037109	64.120377
806.857422	-110.803093
805.677734	304.955078
804.498047	-21.039581
803.317383	-60.632778
802.136719	66.138443
800.955078	-111.147903
799.774414	-117.658325
798.592773	-64.374634
797.411133	-53.323814
796.228516	-68.957397
795.045898	77.076714
793.863281	101.105850
792.680664	-140.747711
791.497070	-108.015846
790.313477	-86.471085
789.129883	96.518684
787.946289	-218.537491
786.761719	48.242329
785.577148	447.478607
784.391602	21.670298
783.207031	172.903488
782.021484	237.752823
780.835938	264.884186
779.649414	433.255249
778.462891	318.729370
777.276367	-85.119629
776.089844	310.184357
774.902344	391.780273
773.714844	16.475510
772.527344	31.644718
771.338867	287.047699
770.151367	385.638611
768.962891	387.044617
767.773438	311.169586
766.584961	221.952835
765.395508	346.292480
764.205078	252.393204
763.015625	319.103485
761.825195	332.793457
760.634766	581.784058
759.443359	652.281494
758.252930	786.364014
757.061523	687.108032
755.869141	730.638428
754.677734	360.733765
753.485352	542.418884
752.292969	530.502380
751.100586	500.840363
749.907227	242.630661
748.713867	438.827057
747.520508	72.836609
746.326172	483.671387
745.131836	332.481140
743.937500	466.323578
742.743164	406.940094
741.547852	299.164734
740.352539	226.322006
739.156250	186.193069
737.960938	432.897552
736.764648	230.277649
735.568359	419.539703
734.371094	345.804474
733.174805	285.048706
731.977539	70.951660
730.779297	208.987610
729.582031	526.126770
728.383789	451.498932
727.185547	332.993927
725.986328	542.206848
724.787109	615.649170
723.587891	542.499451
722.388672	475.747101
721.188477	830.279968
719.988281	870.091187
718.788086	604.133301
717.587891	805.087646
716.386719	765.789307
715.185547	527.851685
713.983398	405.414764
712.782227	731.954712
711.580078	539.433105
710.377930	510.259460
709.174805	548.458557
707.971680	325.114349
706.768555	282.444702
705.565430	265.759430
704.361328	257.626465
703.157227	349.437714
701.953125	347.513306
700.748047	421.560120
699.543945	430.205658
698.338867	136.526001
697.132813	77.574249
695.926758	-7.550714
694.720703	-31.933706
693.514648	141.221542
692.308594	88.357994
691.101563	72.310463
689.894531	-139.164261
688.686523	26.915470
687.478516	-217.181152
686.270508	152.540878
685.062500	-184.866486
683.854492	-136.306122
682.645508	-107.342232
681.436523	149.073441
680.226563	67.369423
679.016602	-137.782303
677.806641	116.181709
676.596680	-145.215805
675.386719	-293.957642
674.175781	126.446793
672.963867	-91.515854
671.752930	175.120972
670.541016	84.878700
669.329102	100.650833
668.117188	105.663681
666.904297	140.984451
665.691406	-169.277527
664.478516	86.562294
663.265625	-104.584641
662.051758	82.257065
660.837891	23.102419
659.623047	-35.886539
658.409180	-118.408409
657.194336	-43.275414
655.979492	36.327614
654.763672	-90.856712
653.547852	-178.959808
652.332031	-23.286852
651.116211	132.574280
649.899414	-71.043091
648.682617	-86.933159
647.465820	308.690826
646.249023	69.538002
645.031250	291.339478
643.813477	111.122627
642.594727	148.618423
641.376953	205.879288
640.158203	164.667648
638.939453	-149.021149
637.719727	-66.684593
636.500000	-76.244728
635.280273	198.263123
634.060547	123.196861
632.839844	-127.276321
631.619141	-85.100845
630.398438	221.651703
629.176758	-46.007854
627.955078	43.220963
626.733398	-64.129608
625.511719	131.639450
624.289063	141.655899
623.066406	212.514053
621.843750	52.837307
620.620117	97.636971
619.397461	72.692375
618.172852	-54.005642
616.949219	-36.216488
615.724609	-94.401299
614.500000	111.701569
613.275391	-183.809387
612.050781	-176.469437
610.825195	-60.989059
609.599609	-25.512386
608.373047	160.873474
607.146484	-29.627722
605.919922	31.290031
604.693359	72.287338
