# Supplementary material for: Raman spectroscopy accurately differentiates mucosal healing from non-healing and biochemical changes following biological therapy in inflammatory bowel disease
Source: PLoS One. 2021 Jun 2;16(6):e0252210. doi: 10.1371/journal.pone.0252210 (PMC8172032; doi:10.1371/journal.pone.0252210)
Supplement: S8 Dataset — (ZIP) [file pone.0252210.s010.zip › Pre biologic CD/OC004-1 pre-treatment_BL sub CR removed_97__X_-20748.8__Y_2023.08__Z_-580.554__Time_1099.txt]

1714.767578	179.785202
1713.791016	184.820480
1712.814453	4.219762
1711.837891	74.201378
1710.860352	-37.108120
1709.882813	-77.601738
1708.905273	-87.542366
1707.926758	-182.214600
1706.949219	-7.926261
1705.970703	54.771996
1704.992188	32.753426
1704.013672	-39.144108
1703.034180	-27.134621
1702.054688	-134.592850
1701.075195	-19.066525
1700.095703	-4.313078
1699.116211	80.834572
1698.135742	-84.488724
1697.155273	109.230263
1696.174805	7.121632
1695.194336	-35.349350
1694.212891	96.571053
1693.231445	125.093117
1692.250000	183.743729
1691.268555	432.621735
1690.287109	327.256897
1689.304688	348.029297
1688.322266	340.175018
1687.339844	306.365936
1686.356445	321.227966
1685.374023	435.399384
1684.390625	360.971741
1683.407227	489.698944
1682.423828	509.805481
1681.439453	554.474182
1680.455078	746.163452
1679.470703	813.267334
1678.486328	628.126282
1677.501953	808.131592
1676.516602	932.743286
1675.531250	962.117859
1674.545898	1050.509399
1673.560547	1072.936035
1672.574219	907.169983
1671.588867	1034.258911
1670.602539	1111.300415
1669.615234	1082.545898
1668.628906	1338.389404
1667.641602	1286.638550
1666.654297	1423.790527
1665.666992	1574.587891
1664.679688	1484.342041
1663.691406	1657.111084
1662.703125	1655.204102
1661.714844	1643.092041
1660.726563	1973.277100
1659.738281	1858.519775
1658.749023	1966.709717
1657.759766	2152.020752
1656.770508	1980.107422
1655.781250	1803.313354
1654.791016	1960.431641
1653.800781	1808.181030
1652.810547	1833.573975
1651.820313	1647.645996
1650.829102	1348.371704
1649.838867	1459.337891
1648.847656	1118.505005
1647.856445	1140.157227
1646.864258	905.756897
1645.873047	790.592407
1644.880859	810.410767
1643.888672	854.221313
1642.895508	462.652710
1641.903320	501.689270
1640.910156	369.398712
1639.916992	237.371780
1638.923828	411.559906
1637.930664	377.537537
1636.936523	238.252686
1635.942383	-3.591949
1634.948242	-44.882435
1633.954102	-4.318244
1632.958984	252.377747
1631.964844	-9.694543
1630.969727	4.948311
1629.973633	93.423111
1628.978516	-10.130738
1627.982422	20.672680
1626.987305	75.255692
1625.991211	-96.262688
1624.994141	-188.719345
1623.998047	113.301819
1623.000977	44.684414
1622.003906	-102.649605
1621.006836	41.779350
1620.008789	33.874138
1619.011719	5.034886
1618.013672	91.791954
1617.015625	34.200199
1616.016602	21.299786
1615.018555	24.194841
1614.019531	-43.693821
1613.020508	-22.346367
1612.021484	22.622898
1611.022461	172.460114
1610.022461	-2.737169
1609.022461	102.536438
1608.022461	199.918930
1607.022461	134.879456
1606.021484	179.854797
1605.020508	146.270569
1604.019531	96.992607
1603.018555	209.976746
1602.017578	45.569492
1601.015625	17.237322
1600.013672	25.510721
1599.011719	-94.360229
1598.009766	-141.012085
1597.006836	16.179052
1596.003906	29.555607
1595.000977	-19.807814
1593.998047	-343.430267
1592.995117	-74.207680
1591.991211	-76.659523
1590.987305	-81.771927
1589.983398	-144.345856
1588.979492	-144.335556
1587.974609	-32.224274
1586.969727	-11.500570
1585.964844	207.301468
1584.959961	-129.290649
1583.955078	63.238949
1582.949219	221.737106
1581.943359	88.326271
1580.937500	-39.897385
1579.931641	201.605713
1578.924805	73.243896
1577.917969	25.536674
1576.911133	157.312897
1575.904297	203.087051
1574.897461	-19.165428
1573.889648	18.633619
1572.881836	12.118719
1571.874023	177.067291
1570.866211	-55.779297
1569.857422	-75.573524
1568.848633	70.790474
1567.839844	118.292534
1566.831055	90.362732
1565.822266	129.832565
1564.812500	99.092346
1563.802734	-30.354773
1562.792969	37.310207
1561.783203	-87.111237
1560.772461	-123.429222
1559.761719	-69.106705
1558.750977	-25.295156
1557.740234	103.897942
1556.729492	118.908150
1555.717773	123.424080
1554.706055	-74.198990
1553.694336	165.737350
1552.682617	84.434502
1551.669922	173.860107
1550.657227	50.929714
1549.644531	80.563622
1548.631836	161.787659
1547.619141	-28.683828
1546.605469	-149.401108
1545.591797	58.086395
1544.578125	25.008816
1543.564453	-3.017928
1542.549805	33.411644
1541.535156	-2.622300
1540.520508	-12.950951
1539.505859	-23.408390
1538.490234	25.363668
1537.475586	298.490234
1536.459961	34.736687
1535.444336	101.122749
1534.427734	20.349140
1533.412109	199.886765
1532.395508	108.550034
1531.378906	112.474525
1530.362305	87.922264
1529.344727	65.818199
1528.328125	221.307526
1527.310547	-174.446777
1526.292969	220.177063
1525.274414	303.057770
1524.256836	136.170792
1523.238281	205.910675
1522.219727	218.902802
1521.200195	103.171051
1520.181641	221.337494
1519.162109	197.937485
1518.142578	220.681015
1517.123047	130.232910
1516.103516	121.901634
1515.083008	159.671539
1514.062500	-33.799541
1513.041992	24.278376
1512.021484	-33.291973
1511.000977	-139.716629
1509.979492	-74.329010
1508.958008	188.419067
1507.936523	109.857811
1506.914063	-7.255638
1505.892578	-68.031891
1504.870117	99.187683
1503.847656	-151.434738
1502.825195	-191.998505
1501.801758	69.555885
1500.778320	-188.927353
1499.754883	-442.288696
1498.731445	-188.855927
1497.708008	72.039345
1496.683594	-74.091614
1495.659180	9.949553
1494.634766	-69.821060
1493.610352	-85.737946
1492.585938	115.536331
1491.560547	-76.969727
1490.535156	124.010208
1489.509766	151.090958
1488.483398	75.890686
1487.458008	263.657166
1486.431641	91.265785
1485.405273	301.728485
1484.377930	476.275482
1483.351563	553.718750
1482.324219	516.245667
1481.296875	448.100861
1480.269531	537.987305
1479.241211	383.019684
1478.213867	745.429749
1477.185547	768.696106
1476.157227	814.806152
1475.127930	1026.367554
1474.099609	899.096069
1473.070313	1359.909302
1472.041016	1303.741211
1471.011719	1372.228516
1469.981445	1501.672729
1468.952148	1872.668335
1467.921875	1678.836548
1466.891602	1734.211182
1465.860352	1934.392822
1464.830078	1809.122559
1463.798828	2176.802490
1462.767578	2140.332275
1461.735352	2380.670166
1460.704102	2399.939941
1459.671875	2505.465088
1458.639648	2544.901855
1457.607422	2508.146240
1456.575195	2643.897949
1455.541992	2837.883301
1454.508789	2491.544922
1453.475586	2713.299805
1452.442383	2947.602051
1451.408203	2677.384766
1450.375000	2716.414307
1449.340820	3026.467041
1448.305664	3042.529297
1447.271484	3043.379639
1446.236328	2803.668945
1445.202148	2822.246094
1444.166016	2754.725342
1443.130859	2821.331543
1442.095703	2847.419189
1441.059570	2542.153809
1440.023438	2692.154785
1438.986328	2579.152100
1437.950195	2471.259521
1436.913086	2330.543457
1435.875977	2336.418213
1434.838867	2097.276123
1433.801758	1749.648071
1432.763672	1700.085327
1431.725586	1473.848267
1430.687500	1447.089966
1429.649414	993.931519
1428.611328	904.238953
1427.572266	839.803528
1426.533203	727.500793
1425.494141	718.622498
1424.454102	654.301880
1423.415039	705.959656
1422.375000	455.271454
1421.334961	436.451447
1420.293945	485.644501
1419.253906	451.769226
1418.212891	337.371521
1417.171875	358.954437
1416.130859	451.012878
1415.088867	326.706451
1414.046875	250.275452
1413.004883	131.164886
1411.962891	90.079514
1410.920898	-48.975132
1409.877930	231.722275
1408.834961	193.265228
1407.791992	247.808609
1406.749023	224.523926
1405.706055	186.232056
1404.662109	125.401535
1403.618164	149.978088
1402.574219	26.555002
1401.529297	201.755249
1400.484375	146.190338
1399.440430	138.362183
1398.394531	248.401672
1397.349609	365.986389
1396.303711	268.057373
1395.258789	202.814896
1394.212891	170.216797
1393.166016	50.033169
1392.120117	107.751839
1391.073242	-32.257828
1390.026367	63.120735
1388.979492	105.981529
1387.931641	306.490112
1386.884766	-43.250286
1385.836914	-95.206596
1384.789063	-12.063519
1383.740234	43.616215
1382.692383	-153.035568
1381.643555	-59.716724
1380.594727	-101.243202
1379.544922	-75.252708
1378.496094	-64.161011
1377.446289	-35.526752
1376.396484	-16.803007
1375.346680	-17.963453
1374.296875	63.286762
1373.246094	-52.457279
1372.195313	-43.383465
1371.144531	-131.452881
1370.092773	-57.389576
1369.041992	61.598854
1367.990234	-3.749955
1366.938477	122.822807
1365.886719	-34.468288
1364.833984	119.622757
1363.781250	236.404205
1362.728516	216.347412
1361.675781	-0.174001
1360.623047	203.916748
1359.569336	248.828857
1358.515625	311.226471
1357.461914	319.002655
1356.408203	461.094421
1355.353516	464.056000
1354.298828	278.295135
1353.244141	338.626709
1352.189453	324.531555
1351.133789	325.433319
1350.078125	495.236359
1349.022461	518.642151
1347.966797	457.777863
1346.911133	528.521729
1345.854492	661.335815
1344.797852	652.856262
1343.741211	855.210205
1342.683594	901.422485
1341.626953	1059.238770
1340.569336	895.007507
1339.511719	919.202087
1338.453125	1131.694336
1337.395508	933.206604
1336.336914	1229.975708
1335.278320	1078.777222
1334.218750	1138.058472
1333.160156	1024.262451
1332.100586	952.659180
1331.041016	1019.662231
1329.981445	1133.712891
1328.920898	966.047852
1327.861328	865.285889
1326.800781	786.900696
1325.740234	930.953979
1324.678711	1020.715820
1323.618164	992.038513
1322.556641	906.699280
1321.495117	1026.332275
1320.432617	1160.815674
1319.371094	989.465515
1318.308594	1131.501953
1317.246094	1150.292480
1316.182617	1477.318604
1315.120117	1175.823364
1314.056641	1315.631348
1312.993164	1132.749878
1311.929688	1154.479004
1310.865234	1225.544189
1309.801758	1483.790771
1308.737305	1222.655273
1307.671875	1355.470459
1306.607422	1372.690552
1305.541992	1249.785522
1304.476563	1281.964355
1303.411133	1196.202515
1302.345703	1417.849976
1301.279297	1344.567993
1300.212891	1352.495483
1299.146484	1434.209717
1298.080078	1417.735107
1297.012695	1364.521484
1295.945313	1424.349731
1294.877930	1140.613525
1293.810547	1085.304932
1292.743164	941.783386
1291.674805	1163.883789
1290.606445	937.194946
1289.537109	995.093079
1288.468750	955.001709
1287.399414	1133.120117
1286.330078	1017.217834
1285.260742	962.688049
1284.191406	908.259155
1283.121094	878.414001
1282.050781	993.092285
1280.980469	1061.292969
1279.909180	943.564270
1278.838867	918.927002
1277.767578	1001.988953
1276.696289	1097.310547
1275.624023	850.382874
1274.552734	1046.048218
1273.480469	877.572998
1272.408203	1246.744995
1271.335938	941.638062
1270.262695	927.341064
1269.189453	1113.323975
1268.116211	1262.668579
1267.042969	1102.057983
1265.968750	1119.693481
1264.894531	1156.892578
1263.820313	1111.206665
1262.746094	1058.277832
1261.671875	976.169922
1260.596680	1140.317017
1259.521484	1328.807739
1258.446289	1039.758789
1257.370117	909.202881
1256.293945	956.516479
1255.218750	1052.546753
1254.141602	900.296204
1253.065430	1227.565918
1251.988281	1143.547119
1250.911133	979.329773
1249.833984	1021.936890
1248.756836	1161.816162
1247.678711	1121.780762
1246.600586	853.340698
1245.522461	759.995361
1244.444336	858.632874
1243.365234	845.530396
1242.286133	961.153748
1241.207031	753.868652
1240.127930	939.893188
1239.047852	769.146301
1237.967773	712.518494
1236.887695	840.272827
1235.807617	824.911743
1234.726563	785.326660
1233.645508	1026.946289
1232.564453	742.597168
1231.483398	804.849976
1230.401367	702.365845
1229.319336	900.233459
1228.237305	679.144653
1227.155273	554.985596
1226.072266	544.629272
1224.990234	604.449036
1223.907227	373.949310
1222.823242	574.050537
1221.740234	319.473541
1220.656250	514.652588
1219.572266	528.468384
1218.488281	547.101013
1217.403320	391.773254
1216.318359	255.824738
1215.233398	301.032318
1214.148438	314.820313
1213.063477	499.959656
1211.977539	376.111542
1210.891602	365.692902
1209.805664	422.797028
1208.718750	528.085022
1207.631836	430.774719
1206.544922	596.227966
1205.458008	551.913025
1204.371094	252.192886
1203.283203	289.819336
1202.195313	146.772079
1201.107422	191.565414
1200.018555	202.603485
1198.929688	309.871002
1197.840820	84.998459
1196.751953	-17.121870
1195.663086	-8.599683
1194.573242	-62.642212
1193.483398	20.329201
1192.393555	-57.814617
1191.302734	113.940712
1190.211914	191.879089
1189.121094	212.090118
1188.030273	-36.707626
1186.939453	-117.384453
1185.847656	-46.859695
1184.755859	107.573669
1183.664063	-220.354980
1182.571289	15.495472
1181.479492	42.549458
1180.386719	131.872543
1179.292969	-95.315758
1178.200195	106.519691
1177.106445	138.089737
1176.012695	71.371445
1174.918945	165.080673
1173.824219	194.037048
1172.730469	-40.402435
1171.635742	175.137711
1170.540039	-56.931435
1169.445313	-193.271973
1168.349609	-104.800690
1167.253906	79.209114
1166.158203	-128.991364
1165.061523	26.121302
1163.965820	9.050756
1162.869141	147.199066
1161.771484	196.839798
1160.674805	356.231903
1159.577148	252.866028
1158.479492	469.310394
1157.381836	339.569305
1156.283203	412.599487
1155.184570	416.350281
1154.085938	501.103424
1152.987305	204.277390
1151.887695	-30.518896
1150.789063	268.523743
1149.689453	-23.517117
1148.588867	-96.362686
1147.489258	16.502722
1146.388672	10.188630
1145.288086	49.026062
1144.186523	4.469351
1143.085938	100.235046
1141.984375	-63.411510
1140.882813	65.458748
1139.781250	99.082008
1138.678711	54.160473
1137.576172	94.736755
1136.473633	135.213165
1135.371094	253.984222
1134.267578	232.491226
1133.164063	405.633606
1132.060547	583.363586
1130.957031	454.765320
1129.852539	608.510315
1128.748047	757.358826
1127.643555	860.996582
1126.538086	732.121460
1125.433594	861.634216
1124.328125	784.800476
1123.221680	705.547119
1122.116211	559.921936
1121.009766	622.709717
1119.903320	469.901947
1118.796875	627.221680
1117.690430	545.333435
1116.583008	496.529419
1115.475586	523.376709
1114.368164	278.125854
1113.259766	619.365845
1112.151367	662.482300
1111.042969	554.227905
1109.934570	486.121826
1108.825195	569.173828
1107.716797	628.500183
1106.606445	675.908020
1105.497070	886.135681
1104.387695	761.011353
1103.277344	727.906006
1102.166992	737.213928
1101.055664	807.772766
1099.945313	682.498657
1098.833984	894.367859
1097.721680	674.697571
1096.610352	858.059631
1095.498047	824.503296
1094.385742	906.323792
1093.273438	773.733154
1092.161133	683.523499
1091.047852	875.766663
1089.934570	625.415466
1088.821289	760.997437
1087.707031	682.388062
1086.593750	730.764771
1085.479492	663.845093
1084.364258	817.866577
1083.250000	774.355530
1082.134766	897.631958
1081.019531	687.227234
1079.903320	808.015869
1078.788086	651.638855
1077.671875	687.777222
1076.555664	834.162964
1075.439453	734.064087
1074.322266	641.000427
1073.205078	655.826172
1072.087891	766.745056
1070.969727	582.190002
1069.852539	517.223572
1068.734375	311.654388
1067.615234	654.321960
1066.497070	654.860352
1065.377930	662.387756
1064.258789	606.676636
1063.139648	614.158386
1062.019531	579.487610
1060.900391	650.091614
1059.779297	620.057739
1058.659180	512.859802
1057.538086	398.675385
1056.417969	380.362701
1055.295898	425.122223
1054.174805	205.869385
1053.052734	351.061035
1051.930664	234.645813
1050.808594	431.110931
1049.686523	401.080292
1048.563477	487.729095
1047.440430	462.355652
1046.317383	367.024323
1045.193359	225.094940
1044.069336	260.418549
1042.945313	335.356445
1041.821289	405.608795
1040.696289	301.103882
1039.572266	364.368896
1038.447266	278.579773
1037.321289	262.683807
1036.195313	16.386557
1035.070313	335.695160
1033.943359	347.771729
1032.817383	334.288177
1031.690430	499.887512
1030.563477	507.348389
1029.436523	282.406158
1028.308594	43.651550
1027.181641	-2.121155
1026.052734	-52.494289
1024.924805	27.242472
1023.796875	-153.036942
1022.667969	-142.868576
1021.538086	-107.139015
1020.409180	-80.653061
1019.279297	-95.886063
1018.149414	-162.077347
1017.019531	-198.045273
1015.889648	-106.459778
1014.758789	98.682472
1013.627930	218.068665
1012.497070	110.470261
1011.365234	118.762794
1010.233398	483.650848
1009.101563	371.626587
1007.969727	296.748505
1006.836914	777.217590
1005.704102	1319.987061
1004.571289	1874.140991
1003.438477	2326.389160
1002.304688	2073.531250
1001.170898	1756.167725
1000.037109	1055.525146
998.902344	503.113403
997.767578	258.171356
996.632813	98.854073
995.498047	-9.520302
994.362305	99.157059
993.226563	85.603165
992.090820	90.603851
990.955078	-174.101913
989.818359	285.320557
988.681641	124.609329
987.544922	-171.882462
986.407227	-187.068924
985.269531	-24.789492
984.131836	-177.955734
982.994141	58.133053
981.855469	119.290573
980.716797	-17.367020
979.578125	207.347229
978.439453	114.662247
977.299805	178.501389
976.160156	56.210781
975.020508	19.138395
973.879883	-8.606626
972.739258	138.382965
971.598633	2.916940
970.458008	150.082428
969.316406	214.654892
968.175781	38.330051
967.033203	4.479176
965.891602	64.837585
964.749023	28.963326
963.606445	4.703898
962.463867	237.350266
961.320313	249.989014
960.177734	65.693886
959.033203	106.126419
957.889648	309.294647
956.745117	237.722809
955.600586	186.926300
954.456055	163.759293
953.311523	110.994873
952.166016	159.053268
951.020508	49.416969
949.875000	-55.453541
948.728516	29.612198
947.582031	121.637215
946.435547	90.371895
945.289063	139.221832
944.141602	80.849030
942.994141	362.872528
941.846680	110.722252
940.698242	408.872894
939.550781	316.845276
938.402344	304.850464
937.252930	368.270691
936.104492	283.596558
934.955078	388.318085
933.805664	374.624268
932.655273	242.598755
931.504883	231.516174
930.354492	156.816650
929.204102	111.897369
928.052734	180.967331
926.902344	65.802826
925.750977	14.548839
924.598633	-88.855309
923.446289	-35.142117
922.294922	-54.070988
921.141602	-177.410080
919.989258	-50.558586
918.835938	-171.283432
917.682617	-60.108025
916.529297	-107.817368
915.375000	53.525902
914.220703	-37.034744
913.066406	54.140347
911.911133	-56.519077
910.756836	-62.647018
909.601563	-179.756958
908.445313	-171.972763
907.290039	-98.326736
906.133789	25.278540
904.977539	-18.704613
903.820313	-80.654587
902.664063	95.335678
901.506836	31.379913
900.348633	209.784531
899.191406	84.982208
898.033203	-5.697037
896.875000	41.766403
895.716797	5.655996
894.557617	-0.922803
893.398438	-111.358055
892.239258	-18.243380
891.079102	-44.795437
889.919922	213.372528
888.759766	214.097641
887.598633	192.358627
886.438477	-30.154718
885.277344	108.603142
884.115234	175.208466
882.954102	156.165833
881.791992	123.705727
880.629883	-1.076024
879.467773	219.145447
878.304688	247.821915
877.141602	206.733414
875.978516	352.695923
874.815430	399.593781
873.651367	176.405182
872.487305	333.776978
871.323242	225.626572
870.158203	155.852234
868.993164	234.626831
867.828125	50.346180
866.663086	169.710785
865.497070	118.275246
864.331055	334.320496
863.165039	334.660217
861.998047	370.998505
860.832031	288.359375
859.664063	309.088196
858.497070	370.247070
857.329102	366.358337
856.161133	461.218079
854.993164	587.470825
853.825195	590.379395
852.656250	783.870544
851.487305	600.786133
850.317383	731.510925
849.148438	436.574036
847.978516	318.731506
846.808594	476.365967
845.637695	192.962936
844.466797	444.583649
843.295898	322.442932
842.125000	177.996704
840.953125	170.050751
839.781250	381.223938
838.609375	263.701752
837.437500	266.910797
836.264648	261.179352
835.091797	340.321564
833.917969	298.826752
832.745117	351.100800
831.571289	291.729858
830.397461	377.418823
829.222656	460.817108
828.047852	372.394287
826.873047	295.131836
825.698242	342.723053
824.522461	316.705048
823.346680	426.594452
822.170898	177.693085
820.995117	131.555710
819.818359	-21.492609
818.641602	137.168533
817.463867	30.832918
816.287109	164.815811
815.109375	31.709459
813.931641	154.390457
812.752930	105.727654
811.574219	130.384918
810.395508	110.506165
809.216797	92.785156
808.037109	12.797686
806.857422	-71.673820
805.677734	-211.699142
804.498047	-87.558960
803.317383	-116.703926
802.136719	29.376364
800.955078	119.840576
799.774414	-60.423325
798.592773	-32.254971
797.411133	-88.439323
796.228516	-38.306126
795.045898	-194.368561
793.863281	-252.987869
792.680664	-152.220535
791.497070	-149.030182
790.313477	15.651654
789.129883	-87.652206
787.946289	138.670975
786.761719	161.259033
785.577148	203.626373
784.391602	219.327805
783.207031	199.531067
782.021484	301.182037
780.835938	254.625931
779.649414	183.675217
778.462891	205.392273
777.276367	198.272354
776.089844	296.988556
774.902344	223.397247
773.714844	6.298827
772.527344	49.471138
771.338867	284.366211
770.151367	278.692078
768.962891	114.186295
767.773438	317.666748
766.584961	190.429352
765.395508	252.564758
764.205078	318.949768
763.015625	286.095093
761.825195	413.819519
760.634766	365.302643
759.443359	316.683838
758.252930	439.530670
757.061523	529.210388
755.869141	442.837799
754.677734	336.596619
753.485352	529.152588
752.292969	356.787201
751.100586	344.729309
749.907227	242.521637
748.713867	359.793976
747.520508	281.542023
746.326172	315.129791
745.131836	414.406433
743.937500	408.240051
742.743164	395.388397
741.547852	244.315170
740.352539	229.103668
739.156250	130.525192
737.960938	229.065353
736.764648	121.571251
735.568359	180.455063
734.371094	68.453964
733.174805	219.066254
731.977539	135.375137
730.779297	375.424255
729.582031	280.629639
728.383789	286.389709
727.185547	451.661713
725.986328	389.471008
724.787109	344.719421
723.587891	581.743347
722.388672	506.257050
721.188477	526.826111
719.988281	582.258057
718.788086	408.435364
717.587891	620.875427
716.386719	593.194519
715.185547	465.154694
713.983398	629.330383
712.782227	494.726776
711.580078	375.410675
710.377930	297.525360
709.174805	365.612000
707.971680	348.704590
706.768555	220.736679
705.565430	206.019821
704.361328	65.064949
703.157227	333.253723
701.953125	379.420105
700.748047	323.344543
699.543945	323.840088
698.338867	219.995880
697.132813	270.527588
695.926758	110.281593
694.720703	-58.556835
693.514648	152.792267
692.308594	-0.721306
691.101563	-104.200272
689.894531	100.597702
688.686523	57.975037
687.478516	13.245077
686.270508	57.505531
685.062500	-23.971228
683.854492	-64.168846
682.645508	-216.995361
681.436523	-59.837582
680.226563	21.484097
679.016602	63.843136
677.806641	-147.096603
676.596680	155.186935
675.386719	24.532915
674.175781	21.670845
672.963867	55.653412
671.752930	1.013367
670.541016	43.770493
669.329102	-4.218904
668.117188	49.461700
666.904297	234.993408
665.691406	-11.552875
664.478516	22.851559
663.265625	-132.715195
662.051758	-42.046062
660.837891	-74.385490
659.623047	9.866323
658.409180	-41.780857
657.194336	100.754799
655.979492	-21.958853
654.763672	-107.930405
653.547852	17.386282
652.332031	-152.537796
651.116211	-132.787933
649.899414	-54.886822
648.682617	66.044991
647.465820	-28.367891
646.249023	-142.126572
645.031250	10.962085
643.813477	258.596863
642.594727	383.468262
641.376953	336.189911
640.158203	78.170822
638.939453	181.261780
637.719727	101.543991
636.500000	124.855675
635.280273	36.321686
634.060547	160.252350
632.839844	69.254562
631.619141	100.436234
630.398438	-38.148533
629.176758	35.470352
627.955078	5.824497
626.733398	-73.430161
625.511719	127.871773
624.289063	120.811455
623.066406	241.941544
621.843750	182.633270
620.620117	281.399994
619.397461	86.259094
618.172852	205.398331
616.949219	-89.183136
615.724609	39.480572
614.500000	-18.691286
613.275391	-105.326904
612.050781	-85.725174
610.825195	54.952652
609.599609	57.940968
608.373047	136.978531
607.146484	-126.795799
605.919922	-79.564728
604.693359	-33.392910
