# Supplementary material for: Raman spectroscopy accurately differentiates mucosal healing from non-healing and biochemical changes following biological therapy in inflammatory bowel disease
Source: PLoS One. 2021 Jun 2;16(6):e0252210. doi: 10.1371/journal.pone.0252210 (PMC8172032; doi:10.1371/journal.pone.0252210)
Supplement: S8 Dataset — (ZIP) [file pone.0252210.s010.zip › Pre biologic CD/OC030-1 pre treatment_base sub CR removed_4__X_-10365.1__Y_36046.2__Z_-69.0292__Time_45.txt]

1714.640625	630.371216
1713.664063	468.103638
1712.687500	259.684509
1711.709961	-200.632980
1710.733398	1.826234
1709.755859	539.225708
1708.778320	904.996399
1707.799805	364.989319
1706.821289	-581.854675
1705.843750	-414.128998
1704.864258	-214.691040
1703.885742	-116.998016
1702.907227	-271.021057
1701.927734	-607.212830
1700.948242	-314.866638
1699.968750	-116.510284
1698.988281	-346.440125
1698.007813	-231.769150
1697.028320	280.802094
1696.046875	-209.452148
1695.066406	-285.766022
1694.084961	-213.101715
1693.104492	224.914398
1692.123047	-248.217361
1691.140625	-65.336769
1690.159180	159.636353
1689.176758	18.246880
1688.194336	124.228577
1687.211914	269.408173
1686.228516	285.660553
1685.246094	442.438019
1684.262695	286.399933
1683.279297	294.701416
1682.295898	-41.516960
1681.311523	249.747192
1680.327148	286.956818
1679.342773	-214.543427
1678.358398	696.083618
1677.374023	392.034912
1676.388672	544.361267
1675.403320	780.511169
1674.417969	847.846497
1673.432617	368.979492
1672.446289	348.686798
1671.459961	882.349731
1670.473633	1448.948730
1669.487305	935.691101
1668.500977	1448.753296
1667.513672	2007.818604
1666.526367	1819.403809
1665.539063	1709.139771
1664.550781	801.471741
1663.563477	860.723816
1662.575195	1721.673096
1661.586914	1703.121704
1660.598633	1526.530273
1659.609375	1862.296265
1658.620117	1615.993164
1657.631836	1847.503906
1656.641602	1626.808472
1655.652344	1507.702881
1654.662109	1534.958740
1653.672852	660.650757
1652.681641	1917.106323
1651.691406	1335.448975
1650.701172	1323.287842
1649.709961	901.922791
1648.718750	793.289795
1647.727539	1092.284180
1646.735352	614.864868
1645.744141	645.450134
1644.751953	325.243286
1643.759766	82.241737
1642.766602	-120.630997
1641.774414	358.025055
1640.781250	528.114014
1639.788086	-288.109314
1638.794922	-465.316650
1637.801758	275.570770
1636.807617	462.778076
1635.813477	-583.323059
1634.819336	92.112938
1633.825195	-151.950912
1632.830078	-406.247742
1631.834961	-454.788452
1630.839844	-345.124451
1629.844727	-253.736511
1628.849609	-333.284607
1627.853516	-331.123993
1626.857422	-320.936768
1625.861328	-447.397491
1624.865234	199.350937
1623.868164	7.244287
1622.871094	-705.109619
1621.874023	753.373962
1620.876953	435.319153
1619.879883	393.202118
1618.881836	550.632568
1617.883789	43.750912
1616.885742	-92.840599
1615.887695	329.554291
1614.888672	305.624756
1613.889648	-59.370182
1612.890625	310.016815
1611.891602	-65.493111
1610.892578	146.243332
1609.892578	72.033836
1608.892578	-353.391785
1607.892578	214.071732
1606.892578	207.553467
1605.891602	192.947815
1604.890625	439.962921
1603.889648	532.244446
1602.888672	247.461853
1601.887695	553.862976
1600.885742	621.827332
1599.883789	362.627960
1598.881836	-244.439392
1597.879883	-247.656891
1596.876953	17.988159
1595.874023	61.161484
1594.871094	642.167786
1593.868164	-2.265947
1592.864258	-557.986328
1591.861328	-497.610809
1590.857422	-416.746826
1589.853516	-210.975433
1588.848633	-188.291550
1587.844727	614.003235
1586.839844	549.784607
1585.834961	229.747330
1584.830078	-106.129181
1583.824219	-74.816582
1582.819336	130.762878
1581.813477	640.616089
1580.807617	-32.504795
1579.800781	429.514282
1578.794922	589.043762
1577.788086	185.885727
1576.781250	133.818161
1575.773438	-301.107788
1574.766602	-158.728973
1573.758789	381.012817
1572.750977	137.561859
1571.743164	21.205555
1570.735352	73.418991
1569.726563	-217.802048
1568.718750	-106.585777
1567.708984	-398.497681
1566.700195	207.791946
1565.691406	-180.837799
1564.681641	416.506622
1563.671875	-24.756676
1562.662109	267.966278
1561.652344	-269.824097
1560.641602	-48.055222
1559.630859	-194.923965
1558.620117	108.898796
1557.609375	163.406403
1556.597656	445.436401
1555.586914	382.497253
1554.575195	-95.245117
1553.563477	667.093750
1552.550781	227.483444
1551.539063	-106.150017
1550.526367	556.146240
1549.513672	175.196167
1548.500977	756.205505
1547.487305	927.932190
1546.473633	799.310852
1545.459961	256.797791
1544.446289	-391.806915
1543.432617	168.687622
1542.417969	281.624268
1541.404297	-243.688049
1540.389648	-105.613998
1539.374023	47.466557
1538.359375	58.263226
1537.343750	535.675476
1536.328125	197.322220
1535.312500	119.278091
1534.296875	-196.304001
1533.280273	-135.739059
1532.263672	563.726196
1531.247070	584.807556
1530.230469	590.103516
1529.212891	445.595276
1528.196289	179.881989
1527.178711	261.514771
1526.160156	376.201202
1525.142578	531.815552
1524.124023	-167.318817
1523.106445	98.400063
1522.087891	193.888474
1521.068359	574.440369
1520.049805	-1.786016
1519.030273	339.561951
1518.010742	194.789108
1516.991211	943.979370
1515.971680	33.146435
1514.951172	491.277161
1513.930664	455.974274
1512.910156	263.860992
1511.889648	310.310516
1510.868164	30.559231
1509.846680	163.765472
1508.826172	-187.982101
1507.803711	-145.018555
1506.782227	228.566086
1505.759766	-454.379547
1504.737305	-147.961853
1503.714844	-741.197937
1502.692383	-455.683105
1501.668945	-260.174042
1500.646484	-313.193054
1499.623047	-857.947571
1498.599609	-964.933716
1497.575195	-309.518036
1496.550781	-248.071396
1495.527344	-519.198792
1494.502930	-294.296021
1493.477539	-552.911560
1492.453125	-29.222546
1491.427734	-474.546997
1490.402344	-143.005432
1489.376953	201.088211
1488.350586	59.601334
1487.325195	265.466583
1486.298828	72.826416
1485.272461	-175.931717
1484.245117	685.332886
1483.218750	301.232666
1482.191406	463.034851
1481.164063	71.330048
1480.136719	205.007217
1479.108398	453.230469
1478.080078	974.035522
1477.052734	827.098694
1476.023438	478.806152
1474.995117	1338.010376
1473.965820	1330.986572
1472.937500	868.354065
1471.908203	1347.630615
1470.877930	1727.400146
1469.848633	1733.117676
1468.818359	1883.777588
1467.788086	1991.180420
1466.757813	2441.847412
1465.727539	2017.901611
1464.696289	2104.968018
1463.665039	2456.323486
1462.633789	3160.715820
1461.602539	2638.118652
1460.570313	2717.572021
1459.539063	2878.411377
1458.506836	2861.507324
1457.473633	2826.865234
1456.441406	3099.421387
1455.408203	2981.250244
1454.375000	2982.439209
1453.341797	2902.610352
1452.308594	2987.714355
1451.274414	3787.556641
1450.241211	3571.157227
1449.207031	3441.045166
1448.171875	3014.709961
1447.137695	3609.310547
1446.102539	3834.088135
1445.067383	3891.870117
1444.032227	3436.051514
1442.997070	3079.277344
1441.960938	3165.424805
1440.924805	3021.562744
1439.888672	3092.866943
1438.852539	3265.450928
1437.816406	2672.318604
1436.779297	2918.496338
1435.742188	2101.160889
1434.705078	2476.558105
1433.666992	2117.066406
1432.629883	1821.127197
1431.591797	2138.837891
1430.553711	1242.732788
1429.514648	1101.566284
1428.476563	1225.636719
1427.437500	752.066467
1426.398438	437.779449
1425.359375	270.083313
1424.320313	200.980835
1423.280273	290.820984
1422.240234	302.760742
1421.200195	-236.681717
1420.159180	-317.399048
1419.119141	407.909576
1418.078125	413.175171
1417.037109	838.959167
1415.996094	-149.236191
1414.954102	219.072296
1413.912109	26.624746
1412.870117	-291.209717
1411.828125	-241.601181
1410.786133	-400.360382
1409.743164	-634.253052
1408.700195	225.099670
1407.657227	-138.894409
1406.614258	333.781708
1405.570313	183.808411
1404.527344	-688.702148
1403.483398	-300.781036
1402.438477	64.597198
1401.394531	-387.629242
1400.349609	-267.622681
1399.304688	-39.562222
1398.259766	261.388794
1397.214844	341.918549
1396.168945	482.779663
1395.123047	478.549316
1394.077148	-256.803345
1393.031250	-207.715454
1391.984375	-461.386597
1390.937500	-351.694305
1389.890625	188.697495
1388.843750	-76.539322
1387.796875	156.438965
1386.749023	319.504181
1385.701172	565.308228
1384.653320	633.788269
1383.604492	-87.355057
1382.556641	-10.695724
1381.507813	-241.136627
1380.458984	338.097198
1379.410156	-213.901169
1378.360352	437.991943
1377.310547	545.714478
1376.260742	444.038971
1375.210938	667.050415
1374.161133	-244.791290
1373.110352	-130.955048
1372.059570	-999.348572
1371.008789	239.503510
1369.957031	119.640701
1368.906250	209.495956
1367.854492	710.602905
1366.802734	232.864548
1365.750000	417.969788
1364.698242	38.145809
1363.645508	-313.923218
1362.592773	-366.921661
1361.540039	-135.984070
1360.486328	-96.475189
1359.433594	296.493134
1358.379883	-168.361176
1357.326172	-118.146034
1356.271484	223.055954
1355.216797	614.058105
1354.163086	-162.468063
1353.107422	-153.616272
1352.052734	357.179260
1350.998047	597.375244
1349.942383	184.820084
1348.886719	390.637634
1347.830078	1378.129883
1346.774414	1442.685547
1345.717773	1566.919189
1344.661133	1292.117310
1343.604492	1416.792969
1342.546875	1742.358398
1341.490234	1802.910767
1340.432617	1744.699463
1339.375000	1674.345581
1338.316406	2131.653076
1337.258789	1205.036987
1336.200195	1694.865845
1335.141602	1820.892456
1334.082031	897.952637
1333.023438	1276.826904
1331.963867	1101.705566
1330.904297	1374.402954
1329.844727	1348.056641
1328.784180	1287.260864
1327.723633	1755.477905
1326.663086	1697.470093
1325.602539	1639.671631
1324.541992	2098.180908
1323.480469	1914.710083
1322.418945	1785.798584
1321.357422	2392.520996
1320.295898	1972.764771
1319.233398	2103.391113
1318.170898	2500.469971
1317.108398	2475.903564
1316.045898	1995.454712
1314.982422	1995.907104
1313.918945	1885.634155
1312.855469	2031.749634
1311.791992	2269.085938
1310.728516	2617.256592
1309.664063	1827.960815
1308.599609	2272.289551
1307.535156	2185.012695
1306.469727	2193.806396
1305.404297	2529.854980
1304.338867	1850.225098
1303.273438	2250.358643
1302.208008	2758.595703
1301.141602	2981.589355
1300.075195	2587.851563
1299.008789	2376.175781
1297.942383	1656.292603
1296.875000	2699.800781
1295.807617	1894.376221
1294.740234	2353.405762
1293.672852	2736.245117
1292.604492	2566.954590
1291.537109	2056.911133
1290.468750	2143.027832
1289.399414	2741.535889
1288.331055	1709.850708
1287.261719	2514.174805
1286.192383	1921.636475
1285.123047	1927.106812
1284.052734	1822.373535
1282.983398	2246.663818
1281.913086	2545.923340
1280.841797	1839.141357
1279.771484	2158.005371
1278.700195	1982.563477
1277.628906	1613.997437
1276.557617	1876.515015
1275.486328	1466.628418
1274.414063	1917.266602
1273.341797	2030.494263
1272.269531	2468.628418
1271.197266	1695.048950
1270.124023	2909.622314
1269.050781	2500.037842
1267.977539	2178.511719
1266.904297	2071.892090
1265.830078	2175.108398
1264.756836	2141.698975
1263.681641	1698.489380
1262.607422	1857.765503
1261.533203	2119.347412
1260.458008	1459.461426
1259.382813	1857.383301
1258.307617	1799.547607
1257.231445	1671.024780
1256.155273	2061.207764
1255.079102	2134.695068
1254.002930	1679.921997
1252.926758	1913.994873
1251.849609	1943.515869
1250.772461	2430.268311
1249.695313	1788.367065
1248.617188	2063.281250
1247.540039	1871.346436
1246.461914	1786.323608
1245.382813	1144.835571
1244.304688	1650.202515
1243.225586	1805.513550
1242.146484	2295.779297
1241.067383	1911.818237
1239.988281	1413.893555
1238.908203	1770.216797
1237.828125	2446.533203
1236.748047	1519.255127
1235.667969	2056.966309
1234.586914	2254.901855
1233.505859	2060.010254
1232.424805	1746.376221
1231.343750	1364.966309
1230.261719	935.148376
1229.179688	1871.277954
1228.097656	1513.994019
1227.015625	2105.677979
1225.932617	1777.322266
1224.850586	1492.616943
1223.767578	1732.822510
1222.683594	807.077881
1221.600586	582.893860
1220.516602	914.671204
1219.432617	1415.383545
1218.347656	975.773499
1217.263672	811.704041
1216.178711	82.388237
1215.093750	1038.776611
1214.008789	483.344971
1212.922852	1390.687500
1211.836914	1452.926880
1210.750977	1594.648438
1209.665039	1692.781250
1208.579102	1185.480957
1207.492188	1104.982300
1206.405273	1499.275879
1205.318359	989.564453
1204.230469	995.528015
1203.142578	257.056030
1202.054688	388.187256
1200.966797	242.257446
1199.877930	257.516968
1198.790039	419.519287
1197.701172	602.937195
1196.611328	389.192444
1195.522461	353.456238
1194.432617	-35.887936
1193.342773	-175.160492
1192.252930	-485.126801
1191.162109	-403.435089
1190.072266	-26.358397
1188.981445	-547.888672
1187.889648	-72.806870
1186.798828	310.762909
1185.707031	-618.905823
1184.615234	-154.062302
1183.523438	711.130188
1182.430664	350.085846
1181.337891	286.462158
1180.245117	-542.060364
1179.152344	-39.980824
1178.059570	123.865822
1176.965820	-189.293777
1175.872070	48.510960
1174.778320	-264.703247
1173.683594	-343.280029
1172.588867	-110.732864
1171.494141	272.384827
1170.399414	-53.003792
1169.303711	-309.023621
1168.208984	-617.584778
1167.113281	-514.883789
1166.016602	-665.770813
1164.920898	-453.343018
1163.824219	-785.953308
1162.727539	-690.879883
1161.630859	-474.128754
1160.533203	255.776657
1159.435547	101.972572
1158.337891	-73.328247
1157.240234	240.547958
1156.141602	131.890381
1155.043945	85.267059
1153.944336	138.651077
1152.845703	354.112488
1151.747070	614.682800
1150.647461	-73.411163
1149.547852	308.475220
1148.447266	211.303162
1147.347656	-152.553940
1146.247070	195.527222
1145.146484	338.683807
1144.044922	8.095818
1142.944336	-8.277102
1141.842773	127.485252
1140.741211	-255.292267
1139.638672	-676.031067
1138.537109	-371.560394
1137.434570	-231.295883
1136.332031	-656.623413
1135.228516	8.504395
1134.125977	409.727264
1133.022461	-65.456230
1131.917969	447.019165
1130.814453	275.777527
1129.709961	524.528564
1128.605469	66.222382
1127.500977	599.479126
1126.396484	392.676605
1125.291016	920.808044
1124.185547	827.737671
1123.080078	703.898254
1121.973633	-118.795128
1120.868164	48.961166
1119.761719	304.213409
1118.654297	590.089722
1117.547852	426.198273
1116.440430	-357.633179
1115.333008	453.451782
1114.225586	27.159365
1113.117188	-37.149353
1112.008789	-51.758736
1110.900391	9.303133
1109.791992	450.836304
1108.682617	-88.305702
1107.573242	242.061371
1106.463867	265.339142
1105.354492	-58.414509
1104.244141	-16.150339
1103.133789	901.659363
1102.023438	453.056854
1100.913086	235.889175
1099.801758	639.049622
1098.690430	414.948456
1097.579102	638.877930
1096.467773	933.474182
1095.355469	780.318359
1094.243164	97.320396
1093.130859	844.202271
1092.017578	477.123596
1090.905273	489.329651
1089.791992	501.581909
1088.677734	382.118378
1087.564453	679.214783
1086.450195	287.172333
1085.335938	901.736023
1084.221680	1189.385498
1083.106445	844.781494
1081.991211	688.426270
1080.875977	684.955811
1079.760742	698.045105
1078.644531	816.870911
1077.528320	635.302246
1076.412109	660.482727
1075.295898	0.649835
1074.178711	291.269989
1073.061523	652.266113
1071.944336	699.047485
1070.826172	89.534004
1069.708984	270.316956
1068.590820	8.272361
1067.471680	718.645874
1066.353516	817.621399
1065.234375	350.029053
1064.115234	465.727783
1062.996094	902.181335
1061.875977	323.053101
1060.755859	595.896667
1059.635742	915.574219
1058.515625	699.822815
1057.394531	280.931549
1056.273438	893.124939
1055.152344	2.765100
1054.031250	430.581177
1052.909180	652.823730
1051.787109	141.958740
1050.665039	-64.972267
1049.541992	85.453690
1048.418945	49.342422
1047.295898	22.790092
1046.172852	299.674072
1045.048828	184.871155
1043.925781	641.533325
1042.801758	517.818237
1041.676758	163.650711
1040.552734	80.157753
1039.427734	-54.337635
1038.302734	-48.833549
1037.176758	-19.858135
1036.050781	342.175903
1034.924805	352.918976
1033.798828	-296.814575
1032.672852	335.555237
1031.545898	-22.748781
1030.418945	630.648315
1029.291992	-50.142403
1028.164063	-19.335041
1027.036133	41.905411
1025.908203	-537.669495
1024.780273	-891.480164
1023.651367	-813.091492
1022.522461	-356.154022
1021.393555	-1381.947632
1020.264648	-1548.635254
1019.134766	-724.624512
1018.004883	-958.129883
1016.875000	-301.025146
1015.744141	-1178.365967
1014.613281	-646.141113
1013.482422	-375.685516
1012.351563	29.259506
1011.219727	-40.446823
1010.088867	52.237514
1008.956055	161.295441
1007.824219	585.315674
1006.691406	1020.954407
1005.558594	1452.032959
1004.425781	2627.786133
1003.292969	2645.034424
1002.159180	3318.928223
1001.025391	1300.747925
999.891602	1279.822266
998.756836	663.262390
997.622070	947.840637
996.487305	-94.880623
995.352539	778.864258
994.216797	618.679749
993.081055	1231.703857
991.945313	631.522217
990.808594	629.107117
989.672852	892.122681
988.536133	611.326477
987.398438	540.617126
986.261719	1009.321106
985.124023	107.650391
983.986328	81.693474
982.847656	548.674011
981.709961	493.275391
980.571289	548.602112
979.432617	40.553799
978.292969	-345.098206
977.153320	76.818527
976.013672	-29.939331
974.874023	327.900452
973.734375	819.125671
972.593750	451.172699
971.453125	522.352905
970.311523	322.790619
969.170898	84.592529
968.029297	482.508667
966.886719	350.428741
965.745117	301.285950
964.602539	756.987915
963.459961	570.703186
962.317383	620.882996
961.173828	86.848335
960.030273	687.548157
958.886719	330.652313
957.743164	897.182007
956.598633	474.490265
955.454102	-89.686165
954.309570	1070.041016
953.165039	-104.455551
952.019531	163.037140
950.874023	110.442192
949.727539	-227.714523
948.582031	376.374969
947.435547	838.702515
946.289063	272.822906
945.141602	2.106421
943.995117	501.429352
942.847656	-124.957115
941.699219	64.108742
940.551758	648.158081
939.403320	561.302551
938.254883	588.766968
937.105469	974.469421
935.957031	1262.173706
934.807617	-29.811859
933.658203	566.049011
932.507813	-294.137543
931.357422	566.125366
930.207031	626.810791
929.056641	195.844894
927.906250	120.380424
926.754883	454.766418
925.603516	-423.556183
924.451172	-366.378723
923.298828	-208.987244
922.146484	84.911377
920.994141	131.071152
919.841797	-61.253941
918.688477	-96.573433
917.535156	213.552200
916.380859	827.973022
915.227539	-183.366562
914.073242	710.346924
912.918945	-502.197662
911.763672	-198.462448
910.608398	-273.547974
909.453125	57.463505
908.297852	216.130264
907.141602	-268.915619
905.985352	152.849640
904.829102	257.335846
903.672852	171.609039
902.515625	-135.909363
901.358398	125.092964
900.201172	678.049194
899.042969	237.380875
897.884766	-137.373367
896.726563	218.711685
895.568359	97.561317
894.409180	458.089600
893.250000	-194.095062
892.090820	-9.801803
890.930664	-191.538284
889.771484	288.673981
888.611328	-312.957031
887.450195	-119.584152
886.289063	592.861572
885.128906	124.847252
883.966797	376.734619
882.805664	917.246643
881.643555	239.841812
880.481445	-259.122131
879.319336	-268.735687
878.156250	1064.634521
876.993164	309.033661
875.830078	-148.910019
874.666016	-25.695908
873.502930	309.075348
872.338867	857.479797
871.173828	28.505095
870.009766	754.402222
868.844727	197.942566
867.679688	970.608704
866.513672	1304.502930
865.348633	981.946472
864.182617	601.070190
863.015625	431.478943
861.849609	1187.228760
860.682617	1280.184448
859.515625	481.836945
858.347656	1770.975708
857.180664	1735.641602
856.012695	1475.910156
854.843750	1548.136597
853.675781	1896.041626
852.506836	1723.630371
851.337891	1553.456665
850.167969	1730.544189
848.999023	1835.778564
847.829102	1336.187988
846.658203	1503.924561
845.488281	1192.468018
844.317383	1259.229126
843.146484	1050.652954
841.975586	1235.743652
840.803711	640.126221
839.631836	449.339813
838.459961	801.685608
837.287109	711.241516
836.114258	1080.945801
834.941406	1079.544800
833.768555	416.980621
832.594727	1127.635620
831.420898	1190.487671
830.247070	409.627258
829.072266	1393.710083
827.898438	795.751099
826.722656	269.239197
825.547852	875.382507
824.372070	469.128143
823.196289	635.588013
822.020508	55.446770
820.844727	-159.306076
819.667969	-102.491882
818.491211	210.134872
817.313477	-111.927002
816.136719	35.512608
814.958984	-449.147736
813.781250	-24.083542
812.602539	-175.358765
811.423828	-282.304688
810.245117	-442.743652
809.066406	-54.458885
807.886719	-293.053772
806.707031	-240.788284
805.527344	-701.695435
804.346680	-461.105316
803.166992	-249.682922
801.985352	-548.954895
800.804688	-630.881775
799.623047	-451.302460
798.441406	-726.576721
797.259766	-232.713516
796.078125	-386.456024
794.895508	119.927490
793.712891	-200.437393
792.529297	367.204315
791.346680	-137.292404
790.163086	-150.362137
788.978516	-86.216789
787.794922	977.796875
786.610352	-146.701889
785.425781	739.422302
784.241211	103.692894
783.055664	752.340759
781.870117	-13.951044
780.684570	691.395874
779.498047	570.018555
778.311523	746.608643
777.125000	311.299530
775.938477	745.677917
774.750977	632.302307
773.563477	379.756226
772.375977	687.376648
771.187500	507.245331
769.999023	778.954468
768.810547	252.372543
767.622070	847.516724
766.432617	1162.335693
765.243164	540.641663
764.053711	898.998718
762.863281	1164.480591
761.672852	1392.204834
760.482422	1362.142334
759.291992	1265.881226
758.100586	1035.268555
756.909180	1699.579224
755.717773	1244.315674
754.525391	1509.996704
753.333008	1489.687134
752.140625	988.053955
750.948242	739.061157
749.754883	894.032104
748.561523	780.907593
747.368164	382.316040
746.173828	690.307373
744.979492	276.198090
743.785156	746.038940
742.590820	529.138550
741.395508	189.382660
740.200195	412.924866
739.003906	-303.880341
737.808594	-376.377502
736.612305	-140.182007
735.416016	559.993469
734.218750	478.120697
733.021484	580.010864
731.824219	149.997269
730.626953	420.124084
729.428711	429.714905
728.230469	402.027130
727.032227	328.331909
725.833984	272.064697
724.634766	-55.247574
723.435547	-2.370163
722.235352	-21.697828
721.036133	321.413269
719.835938	308.433350
718.635742	441.636993
717.434570	325.934479
716.233398	79.358528
715.032227	873.197266
713.831055	862.035950
712.628906	676.418030
711.426758	275.111328
710.224609	610.467041
709.021484	1459.763550
707.818359	967.042419
706.615234	365.702179
705.412109	526.586731
704.208008	535.045532
703.003906	199.753418
701.799805	-265.859314
700.594727	375.791748
699.389648	-215.665115
698.184570	656.247742
696.979492	812.789307
695.773438	82.810516
694.567383	-155.778748
693.361328	-481.023712
692.154297	674.833557
690.947266	-223.320297
689.740234	-287.506561
688.533203	-800.668274
687.325195	-50.913559
686.117188	321.292877
684.909180	-538.085327
683.700195	-46.358288
682.491211	-467.076691
681.282227	63.825233
680.072266	-531.774109
678.863281	-600.542725
677.653320	264.171783
676.442383	-53.235371
675.232422	118.926529
674.021484	183.092911
672.810547	264.838074
671.598633	-70.581680
670.386719	277.759399
669.174805	260.944611
667.962891	-6.208279
666.750000	567.629395
665.537109	-673.007507
664.324219	-415.980255
663.110352	-18.325708
661.897461	90.322510
660.683594	-135.192932
659.468750	817.956238
658.254883	-353.708740
657.040039	-331.701660
655.824219	-660.677734
654.609375	-355.179932
653.393555	-169.999985
652.177734	707.317566
650.960938	-289.398315
649.745117	101.955513
648.528320	269.779449
647.311523	412.317383
646.093750	753.424988
644.875977	901.376892
643.658203	389.511780
642.440430	226.996658
641.221680	559.823486
640.002930	394.484985
638.784180	395.485046
637.564453	270.467072
636.344727	225.798004
635.125000	123.982956
633.905273	55.261765
632.684570	440.406982
631.463867	23.550190
630.243164	-186.208145
629.021484	-206.146713
627.799805	274.623108
626.578125	-17.937534
625.356445	280.195435
624.133789	17.662504
622.911133	572.749512
621.688477	149.599152
620.464844	181.840485
619.241211	110.281830
618.017578	-148.463699
616.793945	-1024.477783
615.569336	35.632492
614.344727	315.627136
613.120117	-188.206497
611.894531	171.310593
610.668945	-25.984406
609.443359	103.088394
608.216797	-67.778877
606.991211	-87.567566
605.764648	-110.118263
604.537109	-101.221230
