# Supplementary material for: Raman spectroscopy accurately differentiates mucosal healing from non-healing and biochemical changes following biological therapy in inflammatory bowel disease
Source: PLoS One. 2021 Jun 2;16(6):e0252210. doi: 10.1371/journal.pone.0252210 (PMC8172032; doi:10.1371/journal.pone.0252210)
Supplement: S8 Dataset — (ZIP) [file pone.0252210.s010.zip › Pre biologic CD/OC024 pre treatment-1_base sub CR removed_35__X_-32921.2__Y_21192.2__Z_-4918.98__Time_400.txt]

1714.716797	108.249519
1713.740234	-52.348000
1712.763672	-120.037567
1711.787109	270.445618
1710.809570	137.563538
1709.832031	74.105652
1708.854492	-72.684776
1707.875977	26.784288
1706.898438	-160.573868
1705.919922	139.315018
1704.941406	232.765823
1703.962891	-273.523468
1702.983398	-81.246758
1702.003906	-180.741623
1701.024414	-159.850571
1700.044922	58.926495
1699.065430	-158.177032
1698.084961	65.885704
1697.104492	22.676201
1696.124023	25.007826
1695.143555	161.021057
1694.162109	126.156769
1693.180664	94.142181
1692.199219	8.936261
1691.217773	140.145523
1690.235352	260.807678
1689.253906	186.949661
1688.271484	164.015457
1687.289063	487.997406
1686.305664	558.827515
1685.323242	557.995056
1684.339844	696.000793
1683.356445	357.403229
1682.372070	450.737183
1681.388672	459.196320
1680.404297	428.041077
1679.419922	540.995667
1678.435547	369.539551
1677.451172	853.017639
1676.465820	482.820648
1675.480469	732.798584
1674.495117	852.794678
1673.509766	526.587036
1672.523438	416.170227
1671.537109	736.642334
1670.550781	964.426392
1669.564453	852.606995
1668.578125	985.540771
1667.590820	1052.461182
1666.603516	1042.825806
1665.616211	834.634399
1664.627930	1059.350952
1663.640625	1005.961487
1662.652344	1231.429199
1661.664063	1237.207642
1660.675781	1254.030518
1659.686523	1284.516479
1658.698242	1153.852051
1657.708984	1299.124390
1656.719727	1267.352905
1655.729492	1196.301025
1654.740234	935.164246
1653.750000	865.088379
1652.759766	962.156494
1651.768555	821.528870
1650.778320	853.306641
1649.787109	853.743347
1648.795898	563.827454
1647.804688	380.165863
1646.813477	514.062683
1645.821289	310.157684
1644.829102	465.926971
1643.836914	270.843872
1642.844727	136.953659
1641.851563	74.752502
1640.859375	131.719803
1639.866211	-61.603580
1638.873047	-35.555573
1637.878906	11.925216
1636.885742	1.756035
1635.891602	-68.695717
1634.897461	-49.174278
1633.902344	-245.378143
1632.908203	154.150604
1631.913086	-196.731064
1630.917969	-215.393204
1629.922852	26.865969
1628.926758	-170.194885
1627.931641	40.975212
1626.935547	-147.524811
1625.939453	-209.415604
1624.942383	-152.689621
1623.946289	-6.327680
1622.949219	-77.930031
1621.952148	147.687622
1620.955078	113.363258
1619.958008	139.702469
1618.959961	-104.229286
1617.961914	48.612473
1616.963867	41.485615
1615.965820	50.314003
1614.966797	-105.963081
1613.967773	52.797585
1612.968750	169.715164
1611.969727	35.043644
1610.970703	-214.742310
1609.970703	4.871753
1608.970703	172.139511
1607.970703	-14.183042
1606.970703	-14.324219
1605.969727	-35.288448
1604.968750	-116.334236
1603.967773	48.814102
1602.966797	-71.241524
1601.965820	104.503212
1600.963867	-104.256126
1599.961914	16.676672
1598.959961	-241.479065
1597.958008	-10.625031
1596.955078	107.811821
1595.952148	-19.359093
1594.949219	99.140404
1593.946289	-187.190720
1592.943359	-120.845612
1591.939453	-226.805298
1590.935547	-63.855972
1589.931641	-185.392899
1588.927734	-14.662789
1587.922852	124.691605
1586.917969	154.460495
1585.913086	-60.874081
1584.908203	143.550903
1583.903320	-9.170965
1582.897461	202.921463
1581.891602	11.118896
1580.885742	155.333542
1579.879883	39.057812
1578.873047	164.887878
1577.866211	25.130585
1576.859375	49.311825
1575.852539	-48.856827
1574.845703	76.640999
1573.837891	274.819672
1572.830078	-49.755402
1571.822266	-90.942520
1570.814453	-114.006142
1569.805664	23.931490
1568.796875	21.436522
1567.788086	81.172562
1566.779297	49.897091
1565.769531	-147.629288
1564.760742	-246.549545
1563.750977	74.821930
1562.741211	172.818161
1561.730469	291.389221
1560.720703	0.055559
1559.709961	201.314850
1558.699219	-14.981420
1557.688477	149.636200
1556.676758	39.383293
1555.666016	136.276352
1554.654297	170.810287
1553.642578	148.212845
1552.629883	125.463165
1551.618164	167.276596
1550.605469	-143.018677
1549.592773	-73.039589
1548.580078	-31.708277
1547.566406	255.096756
1546.552734	125.355064
1545.540039	145.427795
1544.525391	105.860771
1543.511719	249.591049
1542.498047	222.591934
1541.483398	309.050995
1540.468750	289.425934
1539.453125	50.183537
1538.438477	112.849396
1537.422852	84.977402
1536.407227	5.333036
1535.391602	242.796326
1534.375977	95.729813
1533.359375	175.412323
1532.342773	79.588928
1531.326172	9.388112
1530.309570	-76.432648
1529.292969	-77.397018
1528.275391	230.492157
1527.257813	216.192245
1526.240234	137.349808
1525.222656	104.677872
1524.204102	-59.422455
1523.185547	15.620568
1522.166992	-130.764908
1521.148438	-74.121353
1520.128906	-58.840973
1519.110352	59.077152
1518.090820	179.310913
1517.071289	-55.273418
1516.050781	110.783173
1515.031250	-70.126060
1514.010742	18.458910
1512.990234	101.684685
1511.968750	-107.921753
1510.948242	49.347034
1509.926758	78.075020
1508.905273	16.833607
1507.883789	81.100876
1506.862305	-36.877434
1505.839844	-383.137390
1504.817383	-73.337151
1503.794922	-40.568653
1502.772461	-66.906212
1501.749023	-308.556183
1500.726563	-196.885376
1499.703125	-523.222473
1498.678711	-148.282684
1497.655273	-295.683624
1496.630859	-392.028168
1495.607422	-45.952827
1494.582031	-163.100327
1493.557617	-98.797890
1492.533203	167.273148
1491.507813	-88.303421
1490.482422	-70.512939
1489.457031	-132.067703
1488.430664	97.412727
1487.405273	38.122463
1486.378906	134.438858
1485.352539	5.963390
1484.325195	385.222626
1483.298828	297.312225
1482.271484	171.032562
1481.244141	159.448608
1480.216797	344.076935
1479.188477	355.146881
1478.161133	180.065903
1477.132813	491.615875
1476.104492	459.007019
1475.075195	520.525024
1474.046875	648.142639
1473.017578	717.029846
1471.988281	765.428467
1470.958984	879.880737
1469.928711	874.590088
1468.898438	1204.990112
1467.869141	1107.926880
1466.837891	1204.027222
1465.807617	1371.207764
1464.776367	1454.348389
1463.746094	1473.878540
1462.714844	1356.125000
1461.682617	1411.053711
1460.651367	1900.153320
1459.619141	1792.334229
1458.586914	1572.819824
1457.554688	1734.011841
1456.522461	1595.692993
1455.489258	1766.843140
1454.456055	1866.865845
1453.422852	1824.812988
1452.389648	2236.517822
1451.355469	2186.708740
1450.321289	2154.630859
1449.287109	2114.937500
1448.252930	2085.372559
1447.218750	2017.812012
1446.183594	2175.575928
1445.148438	1819.409058
1444.113281	1645.598267
1443.078125	1762.824219
1442.041992	1639.660645
1441.005859	1594.948364
1439.969727	1942.188721
1438.933594	1576.378784
1437.897461	1615.135010
1436.860352	1459.286987
1435.823242	1548.583618
1434.786133	1185.729004
1433.748047	1285.164185
1432.710938	1043.754639
1431.672852	782.260010
1430.634766	700.091003
1429.596680	688.637390
1428.557617	407.283356
1427.518555	486.746216
1426.479492	382.144073
1425.440430	386.034363
1424.401367	236.220688
1423.361328	280.534729
1422.321289	269.457062
1421.281250	213.097733
1420.241211	139.195770
1419.200195	90.540024
1418.159180	137.626282
1417.118164	174.689529
1416.077148	244.517441
1415.035156	158.397064
1413.994141	54.800854
1412.952148	-3.431970
1411.910156	119.447632
1410.867188	-99.497688
1409.825195	141.621643
1408.782227	20.918839
1407.739258	-54.431786
1406.695313	38.579895
1405.652344	-177.163284
1404.608398	-99.039719
1403.564453	-13.324843
1402.520508	-93.151398
1401.475586	-177.880066
1400.431641	13.439135
1399.386719	34.248920
1398.341797	65.185257
1397.295898	51.081097
1396.250977	87.231079
1395.205078	20.736824
1394.159180	-10.545609
1393.112305	193.689667
1392.066406	49.947136
1391.019531	34.032284
1389.972656	-56.836182
1388.925781	77.651756
1387.877930	54.585579
1386.831055	291.786682
1385.783203	106.399414
1384.735352	103.719788
1383.686523	181.140320
1382.638672	-318.585236
1381.589844	-100.934647
1380.541016	-163.009171
1379.492188	-197.450348
1378.442383	-111.912125
1377.392578	-168.560684
1376.342773	-27.887354
1375.292969	-69.283890
1374.243164	34.164543
1373.192383	-94.258034
1372.141602	256.281250
1371.090820	-108.693504
1370.039063	-131.909744
1368.988281	-227.225250
1367.936523	73.765938
1366.884766	93.300072
1365.833008	324.649017
1364.780273	140.230377
1363.727539	-101.218231
1362.674805	85.647202
1361.622070	123.285851
1360.569336	51.596317
1359.515625	186.502533
1358.461914	-46.518597
1357.408203	41.407959
1356.353516	-201.145142
1355.299805	145.510773
1354.245117	57.370716
1353.190430	128.387222
1352.134766	-108.435005
1351.080078	146.610901
1350.024414	145.999435
1348.968750	304.369904
1347.913086	224.618378
1346.856445	281.474670
1345.800781	353.343231
1344.744141	593.930237
1343.686523	574.239441
1342.629883	641.463440
1341.572266	825.256287
1340.514648	711.814514
1339.457031	742.227112
1338.399414	750.479797
1337.340820	788.570679
1336.282227	383.697479
1335.223633	711.683533
1334.165039	799.660767
1333.106445	707.155457
1332.046875	795.359802
1330.987305	596.833862
1329.926758	544.373352
1328.867188	707.110168
1327.806641	706.808960
1326.746094	751.109131
1325.685547	684.370789
1324.625000	790.653320
1323.563477	509.389679
1322.501953	596.164063
1321.440430	589.250549
1320.378906	940.221985
1319.316406	689.263672
1318.253906	788.744324
1317.191406	878.437866
1316.128906	1012.585022
1315.065430	685.898743
1314.001953	899.108582
1312.938477	853.666016
1311.875000	771.413208
1310.811523	785.342590
1309.747070	755.056458
1308.682617	926.726746
1307.618164	500.435791
1306.552734	1117.614014
1305.488281	1122.143555
1304.422852	989.049133
1303.356445	961.829285
1302.291016	745.447327
1301.224609	797.133667
1300.159180	954.556458
1299.091797	1018.640930
1298.025391	790.526367
1296.958984	810.606445
1295.891602	1056.619141
1294.824219	990.896973
1293.755859	893.379211
1292.688477	624.255859
1291.620117	752.684570
1290.551758	628.548462
1289.483398	1053.739990
1288.414063	419.882172
1287.344727	810.766052
1286.275391	535.104309
1285.206055	685.865723
1284.136719	741.114502
1283.066406	624.999451
1281.996094	609.365723
1280.925781	498.347992
1279.855469	847.463684
1278.784180	871.105835
1277.712891	691.781616
1276.641602	793.803223
1275.569336	790.698669
1274.498047	1046.741699
1273.425781	738.208984
1272.353516	1001.564514
1271.281250	905.774780
1270.208008	778.315308
1269.134766	748.610718
1268.061523	1160.785767
1266.988281	884.588379
1265.914063	957.455017
1264.839844	752.220337
1263.765625	973.913391
1262.691406	1176.026245
1261.617188	1180.607544
1260.541992	1212.011963
1259.466797	880.345398
1258.391602	960.562805
1257.315430	1018.831360
1256.239258	1086.829346
1255.163086	960.035156
1254.086914	1249.534424
1253.010742	1057.069458
1251.933594	1137.186279
1250.856445	1107.807251
1249.779297	1151.399048
1248.701172	677.076355
1247.624023	813.109741
1246.545898	939.351501
1245.467773	1019.362732
1244.388672	1009.439697
1243.310547	1094.233887
1242.231445	1033.281250
1241.152344	1202.965210
1240.072266	860.431702
1238.993164	1173.209229
1237.913086	1046.706909
1236.833008	859.601074
1235.751953	1065.391235
1234.671875	805.575012
1233.590820	1064.555298
1232.509766	972.000977
1231.427734	775.268921
1230.346680	934.669434
1229.264648	781.552673
1228.182617	911.745850
1227.100586	717.471924
1226.017578	719.269287
1224.934570	747.635254
1223.851563	565.488098
1222.768555	509.134796
1221.684570	617.178223
1220.601563	662.275208
1219.516602	550.190369
1218.432617	568.593628
1217.348633	297.031128
1216.263672	187.353729
1215.178711	379.512390
1214.093750	482.202972
1213.007813	700.637573
1211.921875	441.107178
1210.835938	367.403503
1209.750000	571.054565
1208.663086	458.633636
1207.577148	517.383057
1206.490234	595.315796
1205.402344	482.752869
1204.315430	497.874451
1203.227539	317.792969
1202.139648	465.251343
1201.051758	557.191956
1199.962891	114.599960
1198.875000	-111.259659
1197.786133	57.510162
1196.696289	-33.687359
1195.607422	-96.055481
1194.517578	-122.412277
1193.427734	17.038727
1192.337891	271.712799
1191.247070	-21.686449
1190.157227	-127.644623
1189.066406	131.439621
1187.974609	-157.186523
1186.883789	-25.623373
1185.791992	-340.658600
1184.700195	-204.492905
1183.608398	-325.187378
1182.515625	-244.435104
1181.423828	157.549194
1180.331055	156.463654
1179.238281	-132.354813
1178.144531	-78.441307
1177.050781	291.627197
1175.957031	93.723572
1174.863281	176.021408
1173.768555	52.270618
1172.674805	242.080261
1171.580078	-73.272377
1170.484375	-108.633263
1169.389648	54.491985
1168.293945	253.319763
1167.198242	-109.946564
1166.102539	248.816116
1165.005859	-100.136726
1163.910156	-97.755112
1162.813477	83.698280
1161.715820	-124.342949
1160.619141	25.812384
1159.521484	151.926636
1158.423828	146.620071
1157.326172	148.385239
1156.227539	97.565147
1155.128906	94.381943
1154.030273	296.193512
1152.931641	-26.681250
1151.832031	177.266525
1150.733398	76.014793
1149.632813	-184.926636
1148.533203	-43.273335
1147.433594	-189.920654
1146.333008	-38.984886
1145.232422	-130.998810
1144.130859	198.165359
1143.030273	1.285597
1141.928711	194.519043
1140.827148	61.768852
1139.724609	31.227137
1138.623047	83.830734
1137.520508	243.269577
1136.417969	98.421844
1135.314453	283.750977
1134.211914	-10.815302
1133.108398	573.211365
1132.004883	494.580658
1130.900391	510.835938
1129.796875	856.846924
1128.692383	533.636841
1127.586914	369.398193
1126.482422	615.397461
1125.376953	507.979980
1124.271484	696.809998
1123.166016	598.769714
1122.060547	394.104584
1120.954102	274.727051
1119.847656	448.973541
1118.741211	554.425598
1117.633789	484.610687
1116.526367	381.644836
1115.418945	281.035400
1114.311523	220.629639
1113.204102	212.224030
1112.095703	19.355793
1110.987305	391.440033
1109.877930	319.031555
1108.769531	461.617432
1107.660156	287.569275
1106.550781	293.032959
1105.441406	100.135101
1104.331055	204.688293
1103.220703	457.828705
1102.110352	319.169464
1101.000000	461.237701
1099.888672	617.347900
1098.777344	650.755554
1097.666016	684.120728
1096.553711	413.423859
1095.442383	508.035706
1094.330078	710.929077
1093.217773	452.119415
1092.104492	231.071579
1090.991211	393.804962
1089.877930	321.106598
1088.764648	655.476563
1087.651367	512.156921
1086.537109	453.548157
1085.422852	550.144409
1084.308594	625.533508
1083.193359	127.428535
1082.078125	421.380157
1080.962891	531.970459
1079.847656	384.170227
1078.731445	640.290161
1077.615234	654.509827
1076.499023	342.507141
1075.382813	180.826996
1074.265625	382.834930
1073.148438	-3.914459
1072.031250	186.352310
1070.914063	184.320877
1069.795898	67.458397
1068.677734	412.278381
1067.559570	236.899994
1066.440430	183.407730
1065.321289	556.133362
1064.202148	462.856201
1063.083008	610.724792
1061.962891	372.462372
1060.843750	459.532776
1059.723633	572.320007
1058.602539	140.257843
1057.482422	66.128197
1056.361328	293.575073
1055.239258	11.551764
1054.118164	283.388733
1052.996094	90.353287
1051.874023	217.368439
1050.751953	262.670502
1049.629883	30.265284
1048.506836	-47.976936
1047.383789	139.833374
1046.260742	5.752788
1045.136719	-109.557274
1044.012695	87.649940
1042.888672	124.011032
1041.764648	176.740723
1040.639648	-40.735661
1039.515625	-157.872620
1038.389648	144.250748
1037.264648	-291.673523
1036.138672	38.434124
1035.012695	75.268967
1033.886719	235.473343
1032.760742	111.927849
1031.633789	90.833664
1030.506836	465.063385
1029.379883	86.138214
1028.251953	-273.937775
1027.124023	-97.087204
1025.996094	-115.328041
1024.868164	-488.750549
1023.739258	-351.154999
1022.610352	-250.659836
1021.481445	-372.878815
1020.352539	-163.177658
1019.222656	-333.866180
1018.092773	-335.086700
1016.962891	-201.734314
1015.832031	-184.231888
1014.702148	-127.225769
1013.571289	-158.174255
1012.439453	42.615593
1011.308594	111.445961
1010.176758	-32.640919
1009.044922	140.557297
1007.912109	98.581200
1006.780273	225.638214
1005.647461	743.642395
1004.514648	1173.656860
1003.380859	1626.707031
1002.247070	1964.101563
1001.113281	1506.546753
999.979492	1049.332275
998.845703	446.945496
997.710938	348.367096
996.576172	203.794006
995.440430	20.173883
994.305664	-6.308228
993.169922	195.748260
992.033203	21.875603
990.897461	284.052917
989.760742	451.714600
988.624023	24.773266
987.487305	-129.919067
986.350586	-14.858010
985.212891	49.609978
984.075195	-70.032845
982.936523	-26.029238
981.798828	170.005875
980.660156	-172.378174
979.521484	196.417435
978.381836	204.070175
977.242188	-250.341003
976.102539	31.269966
974.962891	115.223442
973.823242	180.898376
972.682617	-31.302704
971.541992	303.379974
970.400391	222.417450
969.259766	125.566666
968.118164	173.496429
966.976563	-143.303696
965.833984	-76.702141
964.691406	79.460266
963.548828	249.448807
962.406250	421.790466
961.262695	-91.111404
960.120117	189.206802
958.976563	256.476105
957.832031	174.977600
956.688477	219.597855
955.543945	19.380972
954.398438	34.535675
953.253906	123.045334
952.108398	99.552330
950.962891	19.026398
949.817383	59.865158
948.670898	205.974808
947.524414	52.748436
946.377930	-141.404739
945.231445	212.932266
944.083984	245.203110
942.936523	-30.664631
941.789063	88.654144
940.640625	119.036865
939.493164	441.596497
938.343750	-13.762688
937.195313	397.872925
936.045898	-132.257889
934.897461	-85.275620
933.747070	157.805267
932.597656	273.293396
931.447266	10.699773
930.296875	-178.772293
929.146484	5.373776
927.995117	11.992725
926.843750	137.066788
925.692383	-42.698601
924.541016	-83.508171
923.388672	-162.848724
922.236328	17.155970
921.083984	115.349907
919.931641	95.422737
918.778320	148.317596
917.625000	101.337959
916.470703	-147.637421
915.317383	57.696854
914.163086	101.863838
913.008789	-155.726028
911.853516	-27.392973
910.698242	-318.674042
909.542969	-439.641571
908.387695	-206.774124
907.231445	-114.465981
906.076172	27.735220
904.918945	-278.647919
903.762695	63.016003
902.605469	193.989517
901.448242	175.549286
900.291016	-130.279541
899.133789	12.178558
897.975586	-182.466446
896.817383	100.311729
895.658203	-116.746002
894.500000	123.051491
893.340820	-231.667191
892.180664	-18.951101
891.021484	114.640564
889.861328	90.113586
888.701172	110.812141
887.541016	300.872528
886.379883	249.377701
885.218750	225.031006
884.057617	49.582005
882.895508	142.660568
881.734375	113.960655
880.572266	-9.376642
879.409180	180.673645
878.247070	316.576782
877.083984	236.171280
875.920898	22.941406
874.756836	415.567932
873.592773	-27.187487
872.428711	173.987091
871.264648	267.071625
870.100586	193.649612
868.935547	129.272949
867.770508	289.789093
866.604492	319.851563
865.438477	448.792145
864.272461	292.303741
863.106445	169.581146
861.940430	233.325073
860.773438	204.972183
859.606445	430.289917
858.438477	287.423920
857.271484	561.950623
856.103516	517.790710
854.934570	644.082458
853.766602	427.230408
852.597656	470.495148
851.428711	722.136414
850.259766	691.313965
849.089844	228.140289
847.919922	237.697464
846.750000	323.340668
845.579102	574.555298
844.408203	342.210815
843.237305	-78.011467
842.066406	358.651917
840.894531	247.155075
839.722656	289.932068
838.550781	542.756226
837.377930	292.585419
836.206055	326.222107
835.033203	391.058929
833.859375	136.462814
832.686523	364.176056
831.512695	408.684784
830.337891	595.930237
829.164063	281.026245
827.989258	454.691101
826.814453	179.969116
825.639648	455.987427
824.463867	364.022064
823.288086	22.437971
822.112305	79.733452
820.935547	54.508663
819.759766	-253.599823
818.583008	-136.415436
817.405273	7.337428
816.228516	153.159164
815.050781	292.151825
813.872070	-153.979202
812.694336	151.612778
811.515625	-56.579895
810.336914	73.070641
809.158203	27.016312
807.978516	227.485825
806.798828	-49.765636
805.619141	-209.295761
804.438477	-195.690414
803.258789	84.142883
802.077148	-122.205856
800.896484	-242.043289
799.714844	-202.239517
798.534180	-191.384811
797.351563	-196.159500
796.169922	-305.204926
794.987305	-310.163208
793.804688	-58.256134
792.622070	-205.232269
791.438477	-312.390747
790.254883	82.902504
789.071289	108.297554
787.886719	7.448289
786.702148	74.657188
785.517578	82.011971
784.333008	480.612152
783.147461	346.168152
781.961914	198.414642
780.776367	346.695465
779.590820	410.854492
778.404297	395.365662
777.217773	304.700623
776.030273	531.839050
774.843750	231.308792
773.656250	407.387299
772.467773	311.951813
771.280273	317.897919
770.091797	156.164963
768.903320	289.776367
767.714844	621.555115
766.525391	560.890930
765.335938	341.551758
764.146484	593.483826
762.956055	318.984985
761.765625	539.776733
760.575195	298.225433
759.384766	498.912292
758.193359	431.049011
757.001953	706.178101
755.810547	479.802795
754.618164	510.607422
753.425781	306.164215
752.233398	198.392548
751.041016	463.987335
749.847656	334.082031
748.654297	107.550171
747.460938	517.571106
746.266602	736.395569
745.072266	689.565247
743.877930	429.916077
742.683594	422.490906
741.488281	390.870422
740.292969	275.895721
739.097656	410.713379
737.901367	328.497803
736.705078	145.498596
735.508789	76.384003
734.311523	202.076401
733.115234	253.231796
731.917969	87.661552
730.719727	38.053440
729.522461	167.766998
728.324219	-30.644377
727.125977	356.882233
725.926758	215.241837
724.727539	206.911606
723.528320	119.894104
722.329102	491.543518
721.128906	410.963837
719.928711	310.736053
718.728516	330.563995
717.528320	20.858622
716.327148	234.839203
715.125977	341.821259
713.923828	424.738953
712.722656	174.056625
711.520508	601.299927
710.317383	335.399506
709.115234	374.604950
707.912109	60.945816
706.708984	130.661713
705.505859	463.755585
704.301758	263.454590
703.097656	463.627289
701.893555	115.499290
700.688477	322.145477
699.483398	178.623840
698.278320	128.663925
697.073242	187.413223
695.867188	100.567741
694.661133	-1.420011
693.455078	68.243912
692.248047	-111.806892
691.041016	-11.698169
689.833984	-7.098875
688.626953	-455.961212
687.418945	-186.524536
686.210938	-164.416748
685.002930	68.054451
683.793945	-206.807297
682.584961	-132.549988
681.375977	-32.268509
680.166992	-92.284363
678.957031	-143.551666
677.747070	-19.341345
676.537109	-141.910553
675.326172	-56.582504
674.115234	-122.690887
672.904297	-221.141449
671.692383	-144.288559
670.481445	-212.261841
669.269531	137.098541
668.056641	-43.134621
666.844727	126.849892
665.631836	329.243408
664.417969	91.040466
663.205078	84.082870
661.991211	-0.492454
660.777344	22.979420
659.563477	102.642891
658.348633	-54.932468
657.133789	-186.451324
655.918945	-41.802696
654.703125	-117.006844
653.488281	-86.458183
652.272461	10.982836
651.055664	22.313835
649.839844	132.827103
648.623047	34.533558
647.405273	110.770386
646.188477	-299.325226
644.970703	272.095734
643.752930	36.635338
642.535156	347.704254
641.316406	146.973679
640.097656	279.673889
638.878906	203.947708
637.659180	171.351044
636.439453	-2.898145
635.219727	87.231331
634.000000	29.274445
632.779297	1.519421
631.558594	-81.910355
630.337891	276.861542
629.116211	79.937698
627.894531	-22.402884
626.672852	-53.817345
625.451172	0.654241
624.228516	158.098724
623.005859	304.868439
621.783203	160.317490
620.559570	395.061890
619.336914	66.613045
618.112305	346.449036
616.888672	285.929962
615.664063	-31.249817
614.439453	30.500822
613.214844	-226.382904
611.989258	179.878754
610.764648	79.344032
609.538086	252.550339
608.312500	109.488029
607.085938	-71.880730
605.859375	-109.966278
604.632813	-222.697556
