# Supplementary material for: Raman spectroscopy accurately differentiates mucosal healing from non-healing and biochemical changes following biological therapy in inflammatory bowel disease
Source: PLoS One. 2021 Jun 2;16(6):e0252210. doi: 10.1371/journal.pone.0252210 (PMC8172032; doi:10.1371/journal.pone.0252210)
Supplement: S8 Dataset — (ZIP) [file pone.0252210.s010.zip › Pre biologic CD/OC016-1 pre-treatment_base sub CR removed_42__X_-16189.4__Y_5301.85__Z_-2780.24__Time_484.txt]

1714.780273	-30.447182
1713.803711	6.424431
1712.827148	61.425976
1711.849609	-28.038221
1710.873047	49.208858
1709.895508	22.270163
1708.917969	9.172337
1707.939453	-19.592476
1706.961914	-187.148499
1705.983398	28.734499
1705.004883	-1.336374
1704.025391	-105.910789
1703.046875	-92.183853
1702.067383	-83.370422
1701.087891	113.163864
1700.108398	80.105865
1699.127930	55.542675
1698.148438	92.997429
1697.167969	45.382889
1696.187500	27.682119
1695.206055	232.181076
1694.225586	266.200195
1693.244141	175.191055
1692.262695	290.283813
1691.281250	360.466400
1690.298828	476.465729
1689.317383	323.519287
1688.334961	512.516968
1687.352539	440.631622
1686.369141	507.895782
1685.386719	698.273621
1684.403320	529.326965
1683.419922	587.418457
1682.435547	712.563110
1681.452148	776.941040
1680.467773	841.780884
1679.483398	813.943726
1678.499023	1018.142578
1677.514648	964.688965
1676.529297	946.322815
1675.543945	1276.837158
1674.558594	1187.625977
1673.573242	1205.276611
1672.586914	1396.135010
1671.600586	1600.683594
1670.614258	1340.768311
1669.627930	1599.323975
1668.641602	1438.728882
1667.654297	1623.760376
1666.666992	1734.869995
1665.679688	1803.943848
1664.692383	1907.936523
1663.704102	2121.069092
1662.715820	1947.425415
1661.727539	1975.787109
1660.739258	2099.996338
1659.750977	1972.853882
1658.761719	2145.558105
1657.772461	2135.856201
1656.783203	1861.774170
1655.793945	1916.521729
1654.803711	1881.653809
1653.813477	1550.819214
1652.823242	1662.372192
1651.833008	1501.820313
1650.841797	1500.395874
1649.851563	1449.126831
1648.860352	1326.879517
1647.869141	1175.985962
1646.876953	1088.932251
1645.885742	1018.132141
1644.893555	739.064636
1643.901367	735.078003
1642.908203	739.348511
1641.916016	553.922791
1640.922852	426.954041
1639.929688	379.506500
1638.936523	395.695770
1637.943359	428.006622
1636.949219	183.775665
1635.955078	214.073883
1634.960938	178.764435
1633.966797	64.709442
1632.971680	351.361267
1631.977539	56.144032
1630.982422	-30.681658
1629.986328	-127.747093
1628.991211	51.817120
1627.995117	2.624097
1627.000000	-135.756531
1626.003906	220.602768
1625.006836	122.121933
1624.010742	-94.405632
1623.013672	10.026094
1622.016602	6.871770
1621.019531	269.257751
1620.021484	40.535812
1619.024414	119.339310
1618.026367	279.670898
1617.028320	54.235851
1616.029297	133.482391
1615.031250	97.398193
1614.032227	-14.595263
1613.033203	65.049110
1612.034180	-28.264210
1611.035156	20.147625
1610.035156	50.313911
1609.035156	-26.854383
1608.035156	40.203651
1607.035156	52.329735
1606.034180	103.825714
1605.033203	139.678482
1604.032227	86.602493
1603.031250	101.663780
1602.030273	-14.030026
1601.028320	-69.444534
1600.026367	-46.321960
1599.024414	-198.339661
1598.022461	-146.348770
1597.019531	-191.037613
1596.016602	-199.092209
1595.013672	-235.852280
1594.010742	-259.515350
1593.007813	-113.421021
1592.003906	-322.427063
1591.000000	-139.820435
1589.996094	-176.495132
1588.992188	-202.723083
1587.987305	-158.519058
1586.983398	-43.941341
1585.978516	-7.648943
1584.972656	122.447304
1583.967773	161.237717
1582.961914	168.712296
1581.956055	217.824142
1580.950195	71.533913
1579.944336	94.511307
1578.937500	117.427933
1577.931641	384.933899
1576.924805	183.865265
1575.916992	164.934860
1574.910156	369.631805
1573.902344	197.089844
1572.894531	177.941040
1571.886719	88.532051
1570.878906	51.050400
1569.870117	112.231209
1568.862305	48.595818
1567.853516	52.417637
1566.843750	105.472626
1565.834961	166.184326
1564.825195	133.323853
1563.815430	1.756729
1562.805664	-23.500694
1561.795898	10.790183
1560.785156	47.538586
1559.775391	76.365707
1558.764648	118.012993
1557.752930	164.695557
1556.742188	128.309052
1555.730469	135.839508
1554.718750	195.025375
1553.707031	129.753906
1552.695313	149.796204
1551.682617	180.035660
1550.670898	75.552200
1549.658203	139.126114
1548.644531	246.490311
1547.631836	195.905060
1546.618164	209.819916
1545.604492	146.021286
1544.590820	-65.220039
1543.577148	18.019663
1542.562500	28.726683
1541.547852	28.931520
1540.533203	36.714874
1539.518555	-2.143253
1538.503906	-56.642082
1537.488281	-44.198074
1536.472656	68.683861
1535.457031	-40.482563
1534.441406	-46.624954
1533.424805	-171.543427
1532.408203	56.561298
1531.391602	24.096813
1530.375000	71.343338
1529.358398	128.693954
1528.340820	126.600998
1527.323242	62.529556
1526.305664	49.793331
1525.287109	83.206688
1524.269531	-7.089674
1523.250977	226.633682
1522.232422	84.534454
1521.213867	27.179157
1520.194336	0.514947
1519.175781	94.501991
1518.156250	52.052425
1517.136719	45.412560
1516.116211	-33.339523
1515.096680	44.436695
1514.076172	165.646393
1513.055664	37.601772
1512.034180	-144.473999
1511.013672	-87.991035
1509.992188	-100.987625
1508.970703	-34.638943
1507.949219	-83.897133
1506.927734	-5.110791
1505.905273	-123.922592
1504.882813	-91.646935
1503.860352	-197.922745
1502.837891	-227.470947
1501.815430	-118.870308
1500.791992	-84.751320
1499.768555	-109.697319
1498.745117	-34.975391
1497.720703	-188.211456
1496.697266	-85.688751
1495.672852	-29.422407
1494.648438	-170.259384
1493.623047	69.766296
1492.598633	7.898171
1491.573242	96.681633
1490.547852	149.500992
1489.522461	202.146225
1488.497070	428.298981
1487.470703	214.983231
1486.444336	307.975616
1485.417969	321.657135
1484.391602	340.294525
1483.364258	478.688782
1482.336914	479.140625
1481.309570	614.622070
1480.282227	668.319458
1479.254883	602.049438
1478.226563	821.118530
1477.198242	759.672974
1476.169922	736.342651
1475.141602	863.174805
1474.112305	943.984924
1473.083008	1006.820679
1472.053711	1438.597168
1471.024414	1389.098267
1469.995117	1334.421143
1468.964844	1513.674805
1467.934570	1545.239258
1466.904297	1820.785034
1465.874023	1961.379272
1464.842773	1906.099854
1463.811523	2234.448730
1462.780273	2326.297119
1461.749023	2278.317139
1460.717773	2369.939697
1459.685547	2519.819824
1458.653320	2446.179688
1457.621094	2344.577148
1456.587891	2666.650146
1455.555664	2706.949951
1454.522461	2780.118652
1453.489258	2812.616943
1452.455078	2763.900879
1451.421875	3001.560547
1450.387695	2889.352295
1449.353516	3007.681396
1448.319336	2951.133789
1447.285156	2904.687988
1446.250000	3098.726318
1445.214844	2712.966797
1444.179688	2818.298340
1443.144531	2827.396484
1442.108398	2583.472656
1441.072266	2567.241943
1440.036133	2505.471191
1439.000000	2403.251221
1437.963867	2556.328125
1436.926758	2433.862793
1435.889648	2046.154175
1434.852539	1931.392578
1433.814453	1596.945190
1432.777344	1343.437866
1431.739258	1347.494629
1430.701172	1096.646606
1429.663086	893.843811
1428.624023	850.042542
1427.584961	856.705750
1426.545898	565.825684
1425.506836	721.303894
1424.467773	649.881592
1423.427734	626.370850
1422.387695	544.940186
1421.347656	536.612427
1420.307617	510.682739
1419.266602	353.850006
1418.226563	519.336487
1417.184570	435.600525
1416.143555	341.882507
1415.102539	243.209808
1414.060547	149.635406
1413.018555	217.075989
1411.976563	43.184036
1410.934570	186.113968
1409.891602	77.723541
1408.848633	-5.444352
1407.805664	137.547348
1406.762695	-78.586998
1405.718750	122.211708
1404.674805	51.877144
1403.630859	225.081116
1402.586914	187.505692
1401.542969	157.541367
1400.498047	42.373405
1399.453125	-25.027367
1398.408203	-52.210461
1397.363281	96.152016
1396.317383	134.257248
1395.271484	215.020950
1394.225586	22.802673
1393.179688	43.623543
1392.132813	187.200989
1391.086914	72.981880
1390.040039	-66.133675
1388.992188	35.106564
1387.945313	-43.707157
1386.897461	-14.850516
1385.849609	-15.911336
1384.801758	-181.872162
1383.753906	-37.715595
1382.705078	11.513698
1381.657227	-56.585213
1380.608398	-9.650762
1379.558594	49.852718
1378.509766	-80.304108
1377.459961	-110.447586
1376.410156	76.670113
1375.360352	-48.075508
1374.309570	19.433601
1373.259766	-50.131855
1372.208984	-236.753510
1371.158203	-46.715572
1370.106445	26.208744
1369.055664	69.335014
1368.003906	-96.719925
1366.952148	168.357239
1365.900391	-47.193100
1364.847656	43.725399
1363.794922	25.209248
1362.742188	-162.400208
1361.689453	13.490798
1360.636719	87.447647
1359.583008	76.939201
1358.529297	101.387291
1357.475586	198.062759
1356.420898	185.465012
1355.367188	135.747528
1354.312500	210.410889
1353.257813	240.475159
1352.203125	208.584961
1351.147461	452.447266
1350.091797	567.267639
1349.036133	535.757935
1347.980469	638.398132
1346.923828	666.712524
1345.868164	861.342285
1344.811523	889.893250
1343.754883	826.852600
1342.697266	947.398254
1341.640625	1020.964233
1340.583008	1089.686401
1339.524414	1066.875977
1338.466797	1299.304810
1337.409180	1083.644043
1336.350586	1093.480469
1335.291992	1138.111206
1334.232422	1190.291382
1333.173828	1099.126099
1332.114258	963.627319
1331.054688	1065.716553
1329.995117	933.057617
1328.934570	941.484070
1327.875000	905.581909
1326.814453	884.663147
1325.753906	999.754883
1324.692383	998.876526
1323.630859	993.209167
1322.570313	1145.674316
1321.507813	1083.510010
1320.446289	1063.468262
1319.383789	1218.721191
1318.322266	1171.822632
1317.259766	1189.196167
1316.196289	1137.679321
1315.133789	1219.423584
1314.070313	1222.421631
1313.006836	1237.879028
1311.943359	1223.915894
1310.878906	1190.397827
1309.814453	1196.426514
1308.750977	1059.830322
1307.685547	1130.145874
1306.621094	1311.285767
1305.555664	1298.156372
1304.490234	1115.475708
1303.424805	1355.917358
1302.359375	1313.691162
1301.292969	1116.780396
1300.226563	1109.288452
1299.160156	1207.564331
1298.093750	1048.036499
1297.026367	999.205322
1295.958984	1218.118774
1294.891602	1046.799683
1293.824219	939.481934
1292.756836	839.692383
1291.688477	879.882202
1290.620117	753.414734
1289.551758	766.872375
1288.482422	758.380371
1287.413086	816.176697
1286.343750	839.758728
1285.274414	819.347473
1284.205078	752.522217
1283.134766	754.396851
1282.064453	727.000671
1280.994141	849.019470
1279.923828	809.588135
1278.852539	797.188904
1277.781250	789.786255
1276.709961	811.828552
1275.637695	824.180969
1274.566406	716.850586
1273.494141	1000.662598
1272.421875	898.412048
1271.349609	901.330261
1270.276367	965.390381
1269.203125	946.493347
1268.129883	1081.475098
1267.056641	1028.556274
1265.982422	929.382874
1264.909180	964.498474
1263.834961	1065.528442
1262.759766	1190.972656
1261.685547	1084.833374
1260.610352	1205.484253
1259.535156	1050.791260
1258.459961	1166.654907
1257.383789	873.332642
1256.308594	1076.975464
1255.232422	1161.291504
1254.155273	1143.397095
1253.079102	1176.666992
1252.001953	1107.790405
1250.924805	1197.105469
1249.847656	1322.908936
1248.770508	1164.224731
1247.692383	1222.006348
1246.614258	1095.096802
1245.536133	1152.948975
1244.458008	1111.210815
1243.378906	1130.248047
1242.299805	1132.310791
1241.220703	1100.415161
1240.141602	949.632202
1239.061523	1111.976196
1237.981445	973.439148
1236.901367	1014.473816
1235.821289	963.359192
1234.740234	992.295166
1233.659180	790.959229
1232.578125	936.268005
1231.497070	989.454712
1230.415039	812.509094
1229.333984	960.161560
1228.251953	807.521057
1227.168945	686.422180
1226.086914	647.657837
1225.003906	681.499084
1223.920898	795.148865
1222.837891	604.003296
1221.753906	681.334656
1220.669922	468.522583
1219.585938	487.816833
1218.501953	458.757263
1217.416992	429.695068
1216.333008	489.987732
1215.248047	340.147491
1214.162109	431.777618
1213.077148	351.961334
1211.991211	414.532043
1210.905273	274.380951
1209.819336	587.734985
1208.732422	430.660095
1207.646484	408.631500
1206.559570	343.186981
1205.471680	465.709595
1204.384766	443.565063
1203.296875	421.387085
1202.208984	384.720612
1201.121094	227.629120
1200.032227	58.523094
1198.944336	228.785324
1197.855469	110.174194
1196.765625	220.099808
1195.676758	5.220716
1194.586914	95.762825
1193.497070	27.532839
1192.407227	-96.012985
1191.316406	-214.761322
1190.226563	7.618456
1189.135742	-130.454849
1188.044922	-189.293274
1186.953125	-101.726028
1185.861328	-139.089371
1184.769531	135.455475
1183.677734	124.291206
1182.585938	-62.051933
1181.493164	46.580002
1180.400391	63.970875
1179.307617	167.563095
1178.213867	105.663795
1177.120117	72.455582
1176.026367	233.205170
1174.932617	202.198364
1173.838867	319.564728
1172.744141	185.432938
1171.649414	288.203400
1170.554688	86.950630
1169.458984	251.703018
1168.364258	361.272827
1167.268555	140.715500
1166.171875	18.172800
1165.076172	113.078697
1163.979492	-19.166069
1162.882813	194.949768
1161.786133	203.455551
1160.688477	307.369476
1159.590820	332.345215
1158.493164	433.581238
1157.395508	222.055710
1156.297852	420.868988
1155.199219	392.884644
1154.100586	228.873734
1153.000977	219.794937
1151.902344	224.909637
1150.802734	105.987778
1149.703125	-108.296158
1148.603516	-51.049118
1147.502930	-96.346939
1146.402344	-127.454697
1145.301758	15.103798
1144.201172	-21.007244
1143.099609	-19.151524
1141.999023	-72.124092
1140.896484	-22.929256
1139.794922	14.238150
1138.692383	-65.211639
1137.590820	-101.963333
1136.487305	84.531403
1135.384766	28.519064
1134.281250	114.911644
1133.178711	317.496643
1132.074219	667.050720
1130.970703	520.290100
1129.866211	646.353638
1128.761719	772.239807
1127.657227	736.670410
1126.552734	729.452393
1125.447266	677.074646
1124.341797	688.595581
1123.236328	766.343811
1122.130859	566.756287
1121.024414	582.676025
1119.917969	546.376953
1118.811523	405.808411
1117.704102	440.337585
1116.596680	496.032867
1115.489258	480.613617
1114.381836	493.469757
1113.274414	413.980896
1112.166016	438.437805
1111.057617	502.954437
1109.949219	713.845093
1108.839844	752.054749
1107.730469	790.137085
1106.621094	705.292419
1105.511719	825.786255
1104.401367	1142.030151
1103.291016	1021.439758
1102.180664	1014.049377
1101.070313	1058.451904
1099.958984	1248.941528
1098.847656	1071.431274
1097.736328	903.330750
1096.625000	1032.148926
1095.512695	1108.969971
1094.400391	1004.277527
1093.288086	1057.326172
1092.174805	1070.224121
1091.062500	1179.541138
1089.949219	1079.255249
1088.835938	901.278442
1087.721680	970.287292
1086.607422	994.492126
1085.493164	861.064392
1084.378906	1026.159180
1083.263672	923.164612
1082.149414	848.339539
1081.034180	834.539734
1079.917969	722.022522
1078.802734	940.562012
1077.686523	830.269470
1076.570313	621.381531
1075.453125	684.700195
1074.336914	670.511780
1073.219727	759.452515
1072.101563	801.384644
1070.984375	728.371277
1069.866211	456.105988
1068.748047	589.280151
1067.629883	602.859741
1066.511719	714.747070
1065.392578	695.395386
1064.273438	718.138733
1063.154297	612.095581
1062.034180	693.245300
1060.914063	519.313904
1059.793945	457.687317
1058.673828	370.327728
1057.552734	369.460602
1056.431641	434.001587
1055.310547	362.949036
1054.189453	385.345245
1053.067383	382.002594
1051.945313	397.314453
1050.823242	358.900269
1049.701172	110.418663
1048.578125	333.389008
1047.455078	280.950867
1046.332031	95.573402
1045.208008	199.413727
1044.083984	251.905411
1042.959961	316.019623
1041.835938	126.099564
1040.710938	-7.829479
1039.585938	88.889778
1038.460938	301.999023
1037.335938	282.201843
1036.209961	283.362457
1035.083984	300.818787
1033.958008	390.399506
1032.832031	512.516174
1031.705078	602.028198
1030.578125	447.407318
1029.451172	176.662796
1028.323242	103.581825
1027.195313	28.237623
1026.067383	-126.015312
1024.939453	33.326931
1023.810547	-160.266708
1022.682617	-228.387909
1021.552734	-203.631668
1020.423828	-306.439667
1019.293945	-82.118416
1018.164063	-119.894821
1017.034180	-111.237656
1015.904297	-32.999031
1014.773438	170.385025
1013.642578	165.219666
1012.511719	139.268967
1011.379883	303.270844
1010.248047	383.913086
1009.116211	369.683350
1007.984375	549.911072
1006.851563	1010.055176
1005.718750	1567.203369
1004.585938	2265.225342
1003.452148	2877.451904
1002.319336	2493.272705
1001.185547	1665.666016
1000.050781	873.177368
998.916992	443.782593
997.782227	307.942810
996.647461	158.403412
995.512695	230.608856
994.376953	35.187527
993.241211	75.275116
992.105469	168.492783
990.969727	116.490967
989.833008	117.636604
988.696289	118.886200
987.559570	71.851059
986.421875	47.980335
985.284180	-8.013956
984.146484	-54.658302
983.008789	-22.890358
981.870117	-99.204025
980.731445	-99.424934
979.592773	114.430069
978.454102	146.602890
977.314453	17.913403
976.174805	41.142841
975.035156	138.039841
973.894531	-26.945602
972.754883	100.047058
971.613281	45.655998
970.472656	200.390457
969.331055	267.945190
968.190430	34.934547
967.047852	144.074158
965.906250	-97.700607
964.763672	101.149567
963.621094	304.634705
962.478516	84.049896
961.334961	104.370415
960.192383	246.276978
959.048828	200.406601
957.904297	239.447144
956.759766	287.778748
955.616211	235.510406
954.470703	34.644657
953.326172	280.231354
952.180664	130.083633
951.035156	224.886368
949.889648	216.901932
948.743164	268.512787
947.596680	205.979462
946.450195	116.211624
945.303711	200.262451
944.156250	384.924927
943.008789	293.368042
941.861328	402.904541
940.713867	496.571808
939.565430	373.585999
938.416992	410.505005
937.267578	328.970978
936.119141	179.229263
934.969727	225.767227
933.820313	302.073608
932.669922	460.532104
931.520508	158.916122
930.370117	151.398407
929.218750	134.939087
928.068359	225.637726
926.916992	159.419724
925.765625	82.015671
924.613281	-36.136440
923.461914	39.236473
922.309570	207.958130
921.156250	-64.240250
920.003906	-38.435184
918.850586	-69.286674
917.697266	-99.966789
916.543945	-96.411926
915.389648	-47.289909
914.235352	-113.805588
913.081055	-230.064453
911.926758	-128.300964
910.771484	-303.171875
909.616211	-187.527344
908.460938	-201.022812
907.304688	-352.634216
906.148438	-96.103752
904.992188	-204.326370
903.835938	20.625252
902.678711	10.096793
901.521484	-86.319717
900.364258	-119.169762
899.206055	51.810493
898.047852	35.061226
896.889648	-103.689774
895.731445	13.299907
894.572266	-226.847229
893.413086	62.171619
892.253906	-150.496002
891.094727	104.734894
889.934570	-51.114491
888.774414	48.411354
887.613281	-32.596928
886.453125	123.547318
885.291992	63.106537
884.130859	95.310089
882.968750	-0.948431
881.807617	11.184673
880.645508	97.824989
879.482422	80.857170
878.320313	136.104980
877.157227	243.250824
875.994141	109.446976
874.830078	92.903786
873.666016	107.982285
872.501953	147.905518
871.337891	-12.368105
870.173828	77.234985
869.008789	58.930225
867.843750	182.379883
866.677734	51.825840
865.512695	96.711922
864.346680	146.154449
863.179688	148.477036
862.013672	43.054718
860.846680	204.962112
859.679688	306.244659
858.511719	394.082947
857.344727	271.011658
856.176758	399.310883
855.008789	675.624329
853.839844	516.873047
852.670898	616.039490
851.501953	491.087677
850.333008	444.658142
849.163086	505.823334
847.993164	365.433838
846.823242	296.793304
845.652344	123.013260
844.482422	-1.429036
843.311523	21.891562
842.139648	9.440932
840.968750	75.280197
839.796875	-122.719589
838.624023	34.813702
837.452148	35.837624
836.279297	25.705244
835.106445	40.153679
833.933594	7.698612
832.759766	245.421417
831.585938	351.329773
830.412109	296.503326
829.238281	308.625885
828.063477	264.974091
826.888672	270.388763
825.712891	137.560654
824.538086	138.506287
823.362305	101.551399
822.186523	-13.389341
821.009766	43.213245
819.833008	44.085960
818.656250	-6.282045
817.479492	-116.759499
816.301758	-133.753723
815.124023	80.594154
813.946289	96.838898
812.768555	30.752565
811.589844	102.494225
810.411133	-83.677971
809.232422	-69.822861
808.052734	-102.676407
806.873047	-233.299500
805.693359	-212.922699
804.512695	-8.347901
803.332031	-92.468674
802.151367	-156.644821
800.970703	5.423583
799.789063	-96.579971
798.608398	-291.744537
797.425781	-94.488350
796.244141	-218.778229
795.061523	-159.164429
793.878906	-95.226585
792.696289	23.971939
791.512695	25.684456
790.329102	22.886936
789.145508	119.602165
787.960938	145.388138
786.777344	202.040710
785.591797	198.878525
784.407227	286.280396
783.221680	415.559662
782.037109	317.046722
780.850586	417.361938
779.665039	393.828705
778.478516	279.673676
777.291992	6.507288
776.105469	181.492416
774.917969	51.752079
773.730469	12.444624
772.542969	123.064713
771.354492	-42.124950
770.166016	90.326492
768.977539	103.590714
767.789063	-41.916348
766.599609	76.954315
765.410156	175.853928
764.220703	256.999481
763.030273	263.164032
761.840820	381.494232
760.650391	374.247955
759.458984	366.923096
758.267578	335.320892
757.076172	407.008423
755.884766	432.408966
754.693359	385.179688
753.500977	269.772095
752.308594	314.725983
751.115234	181.666702
749.922852	59.571323
748.729492	159.210007
747.535156	234.589935
746.341797	206.720993
745.147461	295.081757
743.953125	240.762924
742.757813	182.025299
741.563477	-14.869916
740.368164	14.037195
739.171875	86.706573
737.976563	249.109894
736.780273	128.837875
735.583984	65.509926
734.386719	129.150803
733.189453	-41.480209
731.992188	61.464111
730.794922	437.793945
729.596680	264.920410
728.399414	361.062378
727.200195	382.808777
726.001953	218.734406
724.802734	397.794189
723.603516	318.962891
722.404297	355.915802
721.204102	567.536377
720.003906	514.892822
718.803711	390.245392
717.603516	407.493622
716.402344	330.933105
715.201172	439.807953
713.999023	378.561768
712.797852	308.636139
711.595703	286.714661
710.393555	203.812759
709.190430	110.085037
707.987305	42.566414
706.784180	7.774420
705.581055	94.945770
704.376953	3.646593
703.172852	-28.816505
701.968750	36.676792
700.763672	145.690079
699.559570	167.722443
698.353516	135.457535
697.148438	183.677795
695.942383	14.646806
694.736328	45.618950
693.530273	-238.284744
692.324219	-207.135757
691.117188	-95.605515
689.910156	-118.620094
688.702148	-48.242237
687.494141	-71.106064
686.286133	-178.468552
685.078125	-88.383316
683.870117	-128.333862
682.661133	-207.194763
681.452148	-58.421440
680.242188	51.372364
679.032227	39.907307
677.822266	65.336662
676.612305	38.876389
675.401367	34.152908
674.191406	-83.016296
672.979492	-83.229088
671.768555	74.509529
670.556641	-1.281012
669.344727	104.620934
668.132813	80.857277
666.919922	160.886429
665.707031	46.504177
664.494141	35.894424
663.281250	-117.181786
662.067383	-19.724052
660.853516	49.660221
659.639648	28.408575
658.424805	-87.734726
657.209961	139.113190
655.995117	-0.717563
654.779297	-75.816742
653.563477	-79.779182
652.347656	19.655239
651.131836	78.065712
649.915039	30.857805
648.698242	11.591372
647.481445	54.677105
646.264648	127.771408
645.046875	282.485535
643.829102	299.305664
642.610352	260.045441
641.392578	255.028854
640.173828	107.933495
638.955078	115.440628
637.735352	-10.520401
636.515625	-121.649170
635.295898	-54.745438
634.076172	-3.219054
632.855469	-76.575195
631.634766	19.293526
630.414063	-20.474854
629.192383	-56.366589
627.971680	98.184647
626.749023	183.544724
625.527344	75.374626
624.304688	249.609406
623.082031	328.860870
621.859375	392.422607
620.636719	367.437622
619.413086	136.140030
618.189453	173.919586
616.964844	1.075291
615.741211	-142.614532
614.516602	-30.442617
613.291016	-88.302757
612.066406	13.208891
610.840820	51.556843
609.615234	24.592543
608.388672	-10.010150
607.163086	-20.243784
605.936523	-31.845844
604.708984	19.179285
