# Supplementary material for: Raman spectroscopy accurately differentiates mucosal healing from non-healing and biochemical changes following biological therapy in inflammatory bowel disease
Source: PLoS One. 2021 Jun 2;16(6):e0252210. doi: 10.1371/journal.pone.0252210 (PMC8172032; doi:10.1371/journal.pone.0252210)
Supplement: S8 Dataset — (ZIP) [file pone.0252210.s010.zip › Pre biologic CD/OC011 pre treatment_BL sub CR removed_10__X_-18300.2__Y_2326.51__Z_-3757.11__Time_114.txt]

1714.656250	109.167839
1713.679688	-45.453903
1712.703125	-84.936859
1711.725586	-49.001041
1710.749023	110.655151
1709.771484	32.027260
1708.792969	-22.103182
1707.815430	-48.979332
1706.836914	69.155243
1705.858398	-173.866226
1704.879883	33.419430
1703.901367	-147.082626
1702.922852	74.333115
1701.943359	-43.739891
1700.963867	52.667076
1699.983398	-64.504715
1699.003906	67.510628
1698.023438	245.321640
1697.042969	126.867432
1696.062500	22.283581
1695.082031	-20.353245
1694.100586	327.364777
1693.120117	216.186111
1692.137695	36.050564
1691.156250	507.687958
1690.174805	288.519073
1689.192383	371.324677
1688.209961	427.896179
1687.227539	538.243347
1686.244141	648.981567
1685.261719	506.979218
1684.278320	626.614685
1683.294922	600.147339
1682.311523	723.313232
1681.327148	876.156616
1680.342773	784.475769
1679.358398	978.096741
1678.374023	876.722595
1677.389648	1004.653564
1676.404297	733.987061
1675.418945	993.090027
1674.433594	1023.889221
1673.448242	1004.625671
1672.461914	1089.436768
1671.475586	1350.011230
1670.489258	1265.599121
1669.502930	1447.233765
1668.516602	1376.989380
1667.529297	1631.037964
1666.541992	1455.469360
1665.554688	1617.374878
1664.566406	1394.962524
1663.579102	1467.476440
1662.590820	1654.364990
1661.602539	1563.228760
1660.614258	1403.625366
1659.625000	1612.791382
1658.635742	1798.415894
1657.647461	1663.883423
1656.657227	1619.788208
1655.667969	1327.251343
1654.677734	1379.289185
1653.688477	1217.340088
1652.697266	1764.832275
1651.707031	1302.028687
1650.716797	1289.347412
1649.725586	1216.188232
1648.734375	831.485413
1647.743164	846.342163
1646.750977	946.053528
1645.759766	792.463928
1644.767578	586.419983
1643.775391	721.391296
1642.783203	634.855652
1641.790039	493.218903
1640.796875	499.697540
1639.803711	129.208801
1638.810547	294.578064
1637.817383	320.384644
1636.823242	264.705505
1635.829102	367.454773
1634.834961	275.405060
1633.840820	104.600395
1632.845703	-94.875450
1631.850586	64.119080
1630.855469	20.534283
1629.860352	-49.134628
1628.865234	97.240387
1627.869141	-87.779282
1626.873047	282.532715
1625.876953	-199.246323
1624.880859	-160.002029
1623.883789	-386.120453
1622.887695	247.489594
1621.890625	116.317696
1620.892578	284.846985
1619.895508	303.750763
1618.897461	52.305725
1617.899414	-67.616684
1616.901367	156.500443
1615.903320	99.851814
1614.904297	261.106598
1613.906250	102.393623
1612.907227	72.354744
1611.907227	139.435120
1610.908203	238.050171
1609.908203	-169.118454
1608.908203	183.850632
1607.908203	-2.911980
1606.908203	195.488022
1605.907227	87.490524
1604.906250	312.085175
1603.905273	130.933975
1602.904297	193.279160
1601.903320	88.196915
1600.901367	-124.055916
1599.899414	147.617722
1598.897461	-90.643295
1597.895508	154.809799
1596.892578	-70.256081
1595.889648	-18.249619
1594.886719	-78.592194
1593.883789	-115.404343
1592.880859	-76.484253
1591.876953	-100.254120
1590.873047	63.893314
1589.869141	-106.066505
1588.865234	18.826321
1587.860352	-59.824799
1586.855469	98.829910
1585.850586	202.621674
1584.845703	-118.561584
1583.839844	183.192276
1582.834961	20.982864
1581.829102	-89.126549
1580.823242	-76.842125
1579.816406	213.969040
1578.810547	-31.684464
1577.803711	97.473358
1576.796875	72.967369
1575.790039	43.184269
1574.782227	49.731606
1573.775391	227.820282
1572.767578	202.936874
1571.759766	164.966415
1570.750977	59.330856
1569.743164	3.009749
1568.734375	-141.727570
1567.725586	-120.301979
1566.716797	56.789204
1565.707031	-145.338837
1564.697266	132.649429
1563.687500	-4.786005
1562.677734	-17.767126
1561.667969	-72.374794
1560.657227	-225.644409
1559.647461	2.141109
1558.636719	175.243744
1557.625000	52.686077
1556.614258	-77.727829
1555.602539	110.376732
1554.590820	186.884262
1553.579102	76.779030
1552.567383	300.514130
1551.554688	298.813446
1550.541992	245.202988
1549.529297	395.833374
1548.516602	295.343597
1547.502930	179.207260
1546.490234	225.847382
1545.476563	186.988144
1544.462891	88.537834
1543.448242	-48.807610
1542.434570	175.392075
1541.419922	110.055412
1540.405273	-4.484526
1539.390625	128.675644
1538.375000	117.055702
1537.359375	-8.274261
1536.343750	144.896027
1535.328125	-130.342224
1534.312500	220.996780
1533.295898	-44.198498
1532.280273	-56.835312
1531.262695	-67.099289
1530.246094	77.065773
1529.229492	84.462547
1528.211914	145.742706
1527.194336	-60.972404
1526.176758	105.498947
1525.159180	122.438148
1524.140625	-64.112877
1523.122070	-21.797443
1522.103516	136.064499
1521.084961	-43.198513
1520.065430	-40.037128
1519.046875	78.629089
1518.027344	81.402199
1517.006836	50.577320
1515.987305	60.702877
1514.966797	6.423101
1513.947266	34.173920
1512.925781	166.957291
1511.905273	191.726334
1510.884766	-91.620415
1509.863281	-15.860766
1508.841797	39.173771
1507.820313	-241.929626
1506.797852	-166.718582
1505.776367	-30.172150
1504.753906	-65.576401
1503.731445	-152.378952
1502.708008	-134.295822
1501.685547	-193.201080
1500.662109	129.268585
1499.638672	-183.456680
1498.615234	123.195160
1497.591797	199.251266
1496.567383	-95.870125
1495.542969	-91.747894
1494.518555	-34.077385
1493.494141	84.782051
1492.468750	-113.552528
1491.443359	-84.491257
1490.417969	33.842945
1489.392578	305.258850
1488.367188	152.444199
1487.340820	349.369141
1486.314453	283.116577
1485.288086	265.255188
1484.261719	132.433792
1483.234375	517.438660
1482.207031	478.720428
1481.179688	712.769897
1480.152344	569.241821
1479.125000	519.972656
1478.096680	462.939758
1477.068359	721.776123
1476.040039	761.300781
1475.011719	1231.135498
1473.982422	1079.313843
1472.953125	1095.477295
1471.923828	971.538635
1470.894531	1254.719360
1469.864258	1484.230469
1468.834961	1441.394409
1467.804688	1217.896118
1466.774414	1683.453857
1465.743164	2039.395874
1464.712891	1960.519287
1463.681641	2044.198608
1462.650391	2066.790771
1461.618164	2002.918823
1460.586914	2225.970459
1459.554688	2271.118408
1458.522461	2130.884033
1457.490234	2203.817383
1456.458008	2165.018799
1455.424805	2605.583740
1454.391602	2404.268311
1453.358398	2050.851074
1452.325195	2105.676514
1451.291016	2649.562500
1450.256836	2673.712891
1449.222656	2426.739990
1448.188477	2656.010010
1447.154297	2609.125732
1446.119141	2309.025635
1445.083984	2305.181152
1444.048828	2263.351318
1443.013672	2499.834229
1441.977539	2326.372803
1440.941406	1980.989624
1439.905273	1959.394653
1438.869141	1952.963989
1437.832031	1832.769043
1436.795898	1634.308350
1435.758789	1382.853149
1434.720703	1522.986206
1433.683594	1473.688599
1432.645508	1007.811340
1431.608398	1059.628418
1430.569336	768.168884
1429.531250	658.538208
1428.493164	478.339294
1427.454102	807.671021
1426.415039	927.598328
1425.375977	578.598755
1424.335938	207.070068
1423.296875	410.293365
1422.256836	595.805664
1421.215820	300.156830
1420.175781	452.953705
1419.135742	265.832397
1418.094727	401.015228
1417.053711	541.222839
1416.011719	163.076035
1414.970703	310.925201
1413.928711	119.212387
1412.886719	93.599388
1411.844727	100.741074
1410.802734	575.440735
1409.759766	52.364395
1408.716797	-181.498474
1407.673828	283.094818
1406.630859	104.675972
1405.586914	66.991249
1404.542969	107.215317
1403.499023	-126.047935
1402.455078	217.971344
1401.411133	-85.287048
1400.366211	399.179260
1399.321289	-24.190008
1398.276367	249.654190
1397.230469	277.823853
1396.185547	446.429565
1395.139648	68.870964
1394.093750	252.659378
1393.046875	173.500793
1392.000977	227.200211
1390.954102	55.675514
1389.907227	307.287079
1388.860352	-49.119514
1387.812500	4.984430
1386.765625	61.701397
1385.717773	-6.534141
1384.669922	140.377670
1383.621094	-90.090813
1382.573242	42.025085
1381.524414	-118.122559
1380.475586	-45.774368
1379.425781	-123.188095
1378.376953	39.269672
1377.327148	-180.152405
1376.277344	-142.293274
1375.227539	-19.481667
1374.176758	-193.465103
1373.126953	-165.197647
1372.076172	147.439651
1371.025391	23.806187
1369.973633	-72.235809
1368.922852	-60.922901
1367.871094	129.892120
1366.819336	-22.971104
1365.766602	200.396912
1364.714844	-36.776833
1363.662109	-47.197681
1362.609375	-181.900269
1361.556641	158.844727
1360.502930	-85.019447
1359.450195	330.472748
1358.396484	27.300797
1357.341797	-104.067383
1356.288086	120.217476
1355.233398	14.041913
1354.178711	2.475233
1353.124023	117.746414
1352.069336	151.174240
1351.013672	127.622833
1349.958984	436.876892
1348.903320	530.230774
1347.846680	353.232086
1346.791016	283.152710
1345.734375	684.471436
1344.677734	693.999939
1343.621094	723.513611
1342.563477	763.072937
1341.506836	708.625671
1340.449219	894.659790
1339.391602	1127.831665
1338.333008	1053.977417
1337.275391	908.528015
1336.216797	721.206726
1335.158203	613.315735
1334.098633	517.990356
1333.040039	506.982422
1331.980469	859.680359
1330.920898	861.268372
1329.861328	551.531006
1328.800781	815.471558
1327.740234	689.035278
1326.679688	750.565308
1325.619141	617.098083
1324.558594	646.824463
1323.497070	782.843811
1322.435547	941.172729
1321.374023	998.406128
1320.312500	1053.298950
1319.250000	767.900513
1318.187500	971.083862
1317.125000	930.227112
1316.062500	1027.585083
1314.999023	930.336121
1313.935547	840.669312
1312.872070	1118.253418
1311.808594	1019.024780
1310.745117	823.947144
1309.680664	1027.920166
1308.616211	715.055725
1307.551758	793.743164
1306.486328	756.892212
1305.420898	860.403259
1304.355469	966.466431
1303.290039	1183.260010
1302.224609	1068.243408
1301.158203	1027.129639
1300.091797	937.025391
1299.025391	1021.505249
1297.958984	791.708313
1296.891602	795.400574
1295.824219	1258.295654
1294.756836	623.989319
1293.689453	767.962524
1292.621094	831.026489
1291.553711	1048.717773
1290.485352	817.660583
1289.416016	831.986450
1288.347656	613.564941
1287.278320	826.661804
1286.208984	792.313232
1285.139648	748.292908
1284.069336	711.738831
1283.000000	677.763794
1281.929688	825.050232
1280.858398	1033.555542
1279.788086	889.721619
1278.716797	953.985596
1277.645508	925.376953
1276.574219	972.678772
1275.502930	1049.389038
1274.430664	1116.375000
1273.358398	970.818176
1272.286133	913.366760
1271.213867	1158.911255
1270.140625	1030.784058
1269.067383	1005.339966
1267.994141	845.729187
1266.920898	910.789429
1265.846680	1188.165771
1264.773438	992.250793
1263.699219	959.891846
1262.624023	832.514587
1261.549805	858.845093
1260.474609	809.668579
1259.399414	850.731567
1258.324219	942.996704
1257.248047	1181.412354
1256.172852	1091.041748
1255.096680	956.936279
1254.019531	1076.074219
1252.943359	679.309631
1251.866211	1163.496826
1250.789063	818.051819
1249.711914	871.632507
1248.634766	1107.580322
1247.556641	1292.408325
1246.478516	869.614441
1245.400391	1124.942505
1244.321289	1093.534546
1243.243164	1203.034912
1242.164063	1001.704834
1241.084961	890.307678
1240.004883	1007.120483
1238.925781	893.381042
1237.845703	723.907471
1236.765625	1056.591919
1235.684570	770.779907
1234.604492	1066.961060
1233.523438	807.951660
1232.442383	645.991455
1231.360352	1021.959167
1230.279297	751.024170
1229.197266	610.973450
1228.115234	822.050781
1227.032227	655.404419
1225.950195	660.652893
1224.867188	617.491516
1223.784180	610.621094
1222.701172	497.324585
1221.617188	391.308777
1220.533203	338.501129
1219.449219	532.217834
1218.365234	353.706696
1217.280273	334.684387
1216.195313	371.195587
1215.110352	286.919830
1214.025391	410.269073
1212.940430	468.360443
1211.854492	659.103821
1210.768555	702.555847
1209.681641	507.149872
1208.595703	680.751465
1207.508789	924.145264
1206.421875	531.024902
1205.334961	600.732117
1204.247070	357.133850
1203.160156	332.799225
1202.072266	551.651306
1200.983398	233.414719
1199.895508	394.301544
1198.806641	311.976837
1197.717773	224.812454
1196.628906	219.412079
1195.539063	245.208771
1194.449219	-116.202766
1193.359375	97.031296
1192.269531	-31.194195
1191.179688	-92.152313
1190.088867	159.146439
1188.998047	246.928070
1187.907227	322.587555
1186.815430	-50.815392
1185.723633	-11.292762
1184.631836	11.329808
1183.540039	129.826324
1182.448242	8.320433
1181.355469	260.877502
1180.262695	48.111031
1179.169922	53.474865
1178.076172	-20.342720
1176.982422	178.916641
1175.888672	227.081894
1174.794922	390.085480
1173.700195	260.806946
1172.606445	574.343323
1171.511719	93.077751
1170.416016	-60.276146
1169.321289	257.601959
1168.225586	87.336990
1167.129883	306.793823
1166.034180	208.106430
1164.937500	250.362869
1163.840820	-68.315727
1162.744141	76.495705
1161.647461	319.062103
1160.550781	196.068420
1159.453125	80.176659
1158.355469	291.217590
1157.256836	93.999626
1156.159180	540.908203
1155.060547	338.730621
1153.961914	379.766876
1152.863281	1.073279
1151.763672	27.635706
1150.664063	185.139343
1149.564453	-7.765671
1148.464844	-164.966248
1147.364258	-207.910294
1146.263672	-103.333969
1145.163086	43.926704
1144.062500	41.080673
1142.960938	-273.568237
1141.859375	408.492432
1140.757813	-8.586884
1139.656250	494.555298
1138.553711	155.855362
1137.451172	337.660309
1136.348633	284.042664
1135.246094	23.670637
1134.142578	440.152344
1133.039063	683.001343
1131.935547	393.881989
1130.832031	434.673767
1129.727539	560.746216
1128.623047	914.384888
1127.518555	641.621643
1126.413086	783.818054
1125.308594	729.086670
1124.203125	709.812256
1123.096680	678.579285
1121.991211	787.035950
1120.884766	831.377319
1119.778320	676.684814
1118.671875	441.465179
1117.564453	452.392212
1116.458008	373.300812
1115.350586	566.195801
1114.242188	389.911896
1113.134766	338.948792
1112.026367	748.910461
1110.917969	451.859833
1109.808594	580.193054
1108.700195	611.519958
1107.590820	741.928406
1106.481445	761.194702
1105.372070	867.712769
1104.261719	780.527039
1103.151367	707.451233
1102.041016	754.645081
1100.930664	506.883392
1099.819336	1093.952637
1098.708008	926.204224
1097.596680	984.739258
1096.484375	649.596069
1095.373047	634.968506
1094.260742	928.831970
1093.147461	485.356018
1092.035156	621.219299
1090.921875	942.895020
1089.808594	970.178589
1088.695313	472.694855
1087.581055	617.540588
1086.467773	689.360046
1085.353516	862.174805
1084.238281	454.215210
1083.124023	781.991150
1082.008789	604.381470
1080.893555	649.957581
1079.777344	787.038757
1078.662109	604.691895
1077.545898	619.551514
1076.429688	688.335876
1075.312500	707.756592
1074.196289	835.045227
1073.079102	239.871170
1071.960938	547.650635
1070.843750	925.589844
1069.725586	471.303558
1068.607422	305.398926
1067.489258	371.458405
1066.370117	510.051178
1065.251953	817.157227
1064.132813	744.846191
1063.012695	464.237610
1061.893555	478.579224
1060.773438	378.257050
1059.653320	324.743835
1058.532227	795.007263
1057.412109	718.027527
1056.291016	559.261047
1055.169922	540.766541
1054.047852	363.408264
1052.926758	244.535553
1051.804688	534.343201
1050.681641	382.788849
1049.559570	289.676880
1048.436523	488.284180
1047.313477	217.903885
1046.190430	400.140106
1045.066406	101.947166
1043.942383	396.057556
1042.818359	317.139862
1041.694336	112.454475
1040.569336	159.485123
1039.445313	69.119728
1038.319336	90.579872
1037.194336	379.803406
1036.068359	254.626541
1034.942383	352.937775
1033.816406	248.852936
1032.690430	486.767181
1031.563477	454.869629
1030.436523	364.921661
1029.308594	528.403564
1028.181641	1.735409
1027.053711	-310.907867
1025.925781	17.707460
1024.797852	-87.996193
1023.668945	-161.091019
1022.540039	-227.118866
1021.411133	-135.247223
1020.281250	-247.510956
1019.152344	-67.385643
1018.022461	-95.970802
1016.892578	-57.228664
1015.761719	55.739723
1014.630859	43.614540
1013.500000	198.388351
1012.369141	223.477539
1011.237305	135.175858
1010.105469	278.522430
1008.973633	248.310547
1007.841797	333.917389
1006.708984	572.269836
1005.576172	1226.945679
1004.443359	2020.171509
1003.310547	2214.367676
1002.176758	2526.455078
1001.042969	1546.784790
999.908203	861.082764
998.774414	531.525940
997.639648	294.601715
996.504883	136.406342
995.370117	336.166321
994.234375	69.826935
993.098633	13.681233
991.962891	246.004440
990.826172	-19.736383
989.690430	268.086670
988.553711	113.372810
987.416016	53.338894
986.279297	0.397136
985.141602	12.105576
984.003906	261.130951
982.865234	263.849121
981.727539	156.245300
980.588867	-4.092258
979.450195	61.250504
978.310547	253.210403
977.170898	-108.937538
976.031250	-75.342453
974.891602	261.780029
973.751953	-33.004524
972.611328	79.125961
971.470703	-65.874725
970.329102	90.157455
969.188477	237.102570
968.046875	-51.944691
966.904297	-7.975214
965.762695	26.970108
964.620117	-27.388288
963.477539	241.761398
962.334961	183.130737
961.191406	-106.795135
960.047852	112.277382
958.904297	219.165161
957.760742	326.175293
956.616211	44.039322
955.471680	185.718063
954.327148	75.744942
953.182617	110.153358
952.037109	284.259277
950.891602	229.749222
949.745117	54.247925
948.599609	263.056793
947.453125	46.839462
946.306641	212.484680
945.159180	140.642960
944.012695	69.014687
942.865234	289.856232
941.716797	186.607071
940.569336	382.560272
939.420898	448.533478
938.272461	491.837799
937.124023	478.277313
935.974609	430.690735
934.825195	499.556580
933.675781	324.704071
932.525391	298.204681
931.375977	278.721619
930.225586	293.576324
929.074219	208.406921
927.923828	66.537628
926.772461	141.103149
925.621094	161.189667
924.468750	135.933655
923.317383	-52.886925
922.165039	185.988510
921.011719	-125.185249
919.859375	36.646103
918.706055	109.946922
917.552734	-0.625735
916.399414	-226.811859
915.245117	76.277611
914.090820	-126.818054
912.936523	140.094589
911.781250	-196.485825
910.625977	-163.026443
909.470703	-256.433594
908.315430	-100.260124
907.160156	-84.557045
906.003906	76.313271
904.846680	87.712212
903.690430	158.129196
902.533203	-419.017548
901.375977	32.104263
900.218750	21.386686
899.060547	-27.670980
897.903320	-182.918549
896.744141	-34.878311
895.585938	296.378876
894.426758	109.866112
893.267578	25.264200
892.108398	-23.031218
890.949219	19.170378
889.789063	154.063980
888.628906	-51.986572
887.467773	256.897369
886.307617	19.512136
885.146484	226.873871
883.985352	125.150604
882.823242	1.012157
881.661133	-80.143211
880.499023	131.894196
879.336914	265.021545
878.173828	468.014282
877.010742	278.992859
875.847656	114.903229
874.684570	9.499834
873.520508	304.925385
872.356445	-54.680412
871.192383	188.975876
870.027344	214.359299
868.862305	217.287033
867.697266	337.179474
866.532227	378.374847
865.366211	118.428146
864.200195	269.828186
863.034180	295.387878
861.867188	285.029297
860.700195	386.967773
859.533203	237.453644
858.366211	494.245026
857.198242	553.476990
856.030273	688.960388
854.862305	653.937805
853.693359	751.223877
852.524414	530.149109
851.355469	589.309448
850.186523	868.009888
849.016602	631.358215
847.846680	267.147675
846.676758	263.566132
845.505859	477.096283
844.334961	339.142853
843.164063	205.698395
841.993164	423.470398
840.821289	180.419922
839.649414	324.235138
838.477539	-169.114716
837.305664	139.991928
836.132813	290.275909
834.959961	129.950989
833.786133	396.177429
832.613281	150.943146
831.439453	294.146149
830.264648	354.648346
829.090820	383.811127
827.916016	359.356506
826.741211	145.286011
825.566406	80.610291
824.390625	207.569504
823.214844	-84.557182
822.039063	13.243020
820.862305	-45.008568
819.685547	88.176613
818.508789	109.885719
817.332031	-2.061633
816.154297	75.086281
814.976563	3.035390
813.798828	-146.937439
812.621094	-16.770136
811.442383	-155.773560
810.263672	-194.813400
809.083984	-98.403725
807.905273	-115.460358
806.725586	36.164616
805.544922	-136.595459
804.365234	-231.704376
803.184570	-258.092712
802.003906	-62.706940
800.823242	-186.993881
799.641602	14.670906
798.459961	-92.105690
797.278320	-305.375702
796.095703	-82.071396
794.913086	-71.727798
793.730469	4.931450
792.547852	-7.178489
791.364258	275.064789
790.180664	54.529438
788.997070	24.283278
787.813477	250.573929
786.628906	149.221024
785.444336	249.025269
784.258789	224.817993
783.074219	481.213623
781.888672	200.312500
780.702148	343.618469
779.516602	120.024307
778.330078	48.774601
777.143555	324.056458
775.956055	285.615326
774.769531	244.843460
773.582031	104.660759
772.393555	295.278961
771.206055	278.368683
770.017578	78.330078
768.829102	133.943710
767.639648	427.398438
766.451172	77.241371
765.261719	526.696411
764.072266	249.090042
762.881836	374.388550
761.691406	186.938461
760.500977	140.294876
759.310547	353.163422
758.119141	592.205872
756.927734	459.377045
755.735352	427.627777
754.543945	413.371735
753.351563	304.517639
752.159180	164.855225
750.965820	449.071808
749.773438	386.101746
748.580078	138.646591
747.385742	323.614197
746.192383	306.525574
744.998047	377.117401
743.803711	353.280334
742.608398	335.955963
741.413086	366.802917
740.217773	474.282593
739.022461	228.850677
737.826172	533.361145
736.630859	11.948080
735.433594	0.939583
734.237305	138.767258
733.040039	101.390427
731.842773	241.242233
730.645508	521.015320
729.447266	78.860863
728.249023	231.671326
727.050781	21.498911
725.851563	180.786026
724.653320	235.117188
723.454102	212.961777
722.253906	632.010925
721.053711	494.065521
719.854492	323.465637
718.653320	235.903137
717.453125	338.255951
716.251953	150.452835
715.050781	8.583793
713.848633	-15.425858
712.647461	353.035461
711.445313	122.023735
710.243164	56.788872
709.040039	161.574677
707.836914	46.416042
706.633789	109.947273
705.430664	375.992065
704.226563	106.602859
703.022461	113.780746
701.818359	-2.937957
700.613281	265.463989
699.408203	329.461700
698.203125	441.374359
696.998047	62.177135
695.791992	-55.972248
694.585938	-130.484436
693.379883	68.826210
692.172852	-250.765671
690.965820	-112.017365
689.758789	-112.085678
688.551758	-224.834732
687.343750	-20.656357
686.135742	10.079309
684.926758	-136.842163
683.718750	80.659134
682.509766	-245.768341
681.300781	58.655811
680.090820	-78.816902
678.881836	-8.144237
677.671875	-175.518051
676.460938	202.874176
675.250977	-63.693058
674.040039	-273.714905
672.828125	-262.823608
671.617188	202.403381
670.405273	94.575623
669.193359	222.584702
667.981445	162.655060
666.768555	85.616150
665.555664	84.363167
664.342773	81.087379
663.128906	-107.752594
661.916016	185.016678
660.702148	-63.953785
659.487305	-314.860168
658.272461	8.269650
657.058594	-11.585586
655.842773	-152.106705
654.627930	-55.371136
653.412109	19.816650
652.196289	142.408218
650.979492	-122.800194
649.763672	8.403502
648.546875	85.701111
647.330078	134.942200
646.112305	334.768066
644.894531	198.750565
643.676758	107.877281
642.458984	264.263428
641.240234	106.494186
640.021484	84.060226
638.802734	164.605927
637.583008	414.637482
636.363281	247.528320
635.143555	7.180080
633.923828	32.883392
632.703125	236.398895
631.482422	153.961655
630.261719	195.585770
629.040039	-3.566190
627.818359	103.564491
626.596680	120.019630
625.375000	-16.358158
624.152344	341.779388
622.929688	549.041504
621.707031	440.516479
620.483398	215.556183
619.259766	415.960144
618.036133	33.011272
616.812500	-117.455193
615.587891	4.986001
614.363281	130.522263
613.138672	-181.542068
611.913086	-58.501305
610.687500	108.033722
609.461914	-26.179773
608.236328	133.067749
607.009766	15.030499
605.783203	-217.839157
604.555664	-80.805672
