# Supplementary material for: Raman spectroscopy accurately differentiates mucosal healing from non-healing and biochemical changes following biological therapy in inflammatory bowel disease
Source: PLoS One. 2021 Jun 2;16(6):e0252210. doi: 10.1371/journal.pone.0252210 (PMC8172032; doi:10.1371/journal.pone.0252210)
Supplement: S8 Dataset — (ZIP) [file pone.0252210.s010.zip › Pre biologic CD/OC004-1 pre-treatment_BL sub CR removed_62__X_-20748.8__Y_2020.08__Z_-580.141__Time_702.txt]

1714.767578	165.277664
1713.791016	-39.902718
1712.814453	19.839458
1711.837891	182.634567
1710.860352	91.773232
1709.882813	-70.267059
1708.905273	-3.318726
1707.926758	-18.383520
1706.949219	-109.966599
1705.970703	-117.449806
1704.992188	4.658268
1704.013672	-198.790024
1703.034180	-96.066147
1702.054688	-187.669189
1701.075195	165.818787
1700.095703	-25.407848
1699.116211	-212.889053
1698.135742	79.131500
1697.155273	-26.222260
1696.174805	-15.694195
1695.194336	-92.394318
1694.212891	-162.838684
1693.231445	122.769814
1692.250000	110.153366
1691.268555	58.381939
1690.287109	103.548027
1689.304688	184.187195
1688.322266	225.613861
1687.339844	169.177582
1686.356445	300.151947
1685.374023	386.571838
1684.390625	324.480438
1683.407227	383.059509
1682.423828	466.329987
1681.439453	497.016876
1680.455078	459.189606
1679.470703	690.917114
1678.486328	558.664063
1677.501953	727.784729
1676.516602	775.122375
1675.531250	687.468811
1674.545898	826.484375
1673.560547	966.065796
1672.574219	1037.087524
1671.588867	965.222168
1670.602539	1170.221191
1669.615234	1219.002930
1668.628906	1440.926392
1667.641602	1450.925171
1666.654297	1604.774902
1665.666992	1690.095703
1664.679688	1486.740356
1663.691406	1809.102783
1662.703125	1803.015259
1661.714844	1789.458862
1660.726563	1683.610840
1659.738281	1930.696533
1658.749023	1881.392212
1657.759766	1856.382813
1656.770508	1773.549072
1655.781250	1839.424561
1654.791016	1733.614136
1653.800781	1723.508667
1652.810547	1700.557739
1651.820313	1503.405640
1650.829102	1486.523560
1649.838867	1247.906494
1648.847656	1292.570679
1647.856445	1067.973755
1646.864258	870.209778
1645.873047	733.602478
1644.880859	576.218262
1643.888672	743.969666
1642.895508	294.182983
1641.903320	480.941864
1640.910156	409.275238
1639.916992	47.690884
1638.923828	340.624573
1637.930664	443.794403
1636.936523	77.853844
1635.942383	49.673401
1634.948242	113.942261
1633.954102	96.701286
1632.958984	-23.079414
1631.964844	-153.163055
1630.969727	-56.589481
1629.973633	-133.635208
1628.978516	-31.533838
1627.982422	-205.611008
1626.987305	30.903263
1625.991211	-132.328568
1624.994141	-145.488800
1623.998047	-8.681875
1623.000977	-8.504044
1622.003906	96.881355
1621.006836	139.257950
1620.008789	87.140007
1619.011719	-27.903442
1618.013672	1.572848
1617.015625	-147.395096
1616.016602	155.141281
1615.018555	166.357437
1614.019531	77.929985
1613.020508	55.142265
1612.021484	-59.377296
1611.022461	138.129730
1610.022461	70.858894
1609.022461	-69.742126
1608.022461	7.163577
1607.022461	125.942314
1606.021484	98.020538
1605.020508	59.627609
1604.019531	133.785446
1603.018555	139.849091
1602.017578	43.844620
1601.015625	28.938158
1600.013672	8.769856
1599.011719	-50.651474
1598.009766	-0.304215
1597.006836	-117.294441
1596.003906	-90.580055
1595.000977	-205.006302
1593.998047	-139.233749
1592.995117	-245.901382
1591.991211	-289.942200
1590.987305	-294.889496
1589.983398	-255.555695
1588.979492	-83.266914
1587.974609	-213.717789
1586.969727	83.480064
1585.964844	-57.571392
1584.959961	127.178169
1583.955078	100.644409
1582.949219	118.309448
1581.943359	240.057739
1580.937500	80.357948
1579.931641	48.201355
1578.924805	-17.905590
1577.917969	-47.667458
1576.911133	-64.530212
1575.904297	-68.505165
1574.897461	-111.624985
1573.889648	21.976009
1572.881836	69.584541
1571.874023	122.234612
1570.866211	-30.585608
1569.857422	110.121246
1568.848633	-139.033981
1567.839844	-73.970070
1566.831055	-3.888917
1565.822266	-19.655407
1564.812500	127.946289
1563.802734	-74.983574
1562.792969	38.534103
1561.783203	-45.282219
1560.772461	-54.017754
1559.761719	-21.424856
1558.750977	-14.925457
1557.740234	-26.730471
1556.729492	-116.420853
1555.717773	73.530128
1554.706055	-37.192215
1553.694336	90.189789
1552.682617	131.922638
1551.669922	194.173370
1550.657227	103.558876
1549.644531	121.476250
1548.631836	108.181084
1547.619141	159.375320
1546.605469	8.708928
1545.591797	170.713043
1544.578125	133.485306
1543.564453	-89.926369
1542.549805	-0.845016
1541.535156	49.290676
1540.520508	99.237801
1539.505859	143.832611
1538.490234	128.870819
1537.475586	64.726868
1536.459961	75.254478
1535.444336	108.826843
1534.427734	134.473663
1533.412109	252.771042
1532.395508	247.114670
1531.378906	-78.269867
1530.362305	181.211044
1529.344727	2.481155
1528.328125	45.168179
1527.310547	404.386261
1526.292969	127.414780
1525.274414	-0.323916
1524.256836	154.907700
1523.238281	155.541138
1522.219727	132.869232
1521.200195	84.325691
1520.181641	15.091763
1519.162109	-110.826813
1518.142578	-28.673565
1517.123047	12.184800
1516.103516	-57.584209
1515.083008	134.489655
1514.062500	167.133316
1513.041992	14.777086
1512.021484	-176.156479
1511.000977	-123.363930
1509.979492	93.452629
1508.958008	-159.363800
1507.936523	5.805761
1506.914063	-101.020348
1505.892578	-159.217178
1504.870117	-220.093689
1503.847656	110.960510
1502.825195	-247.367081
1501.801758	-193.324188
1500.778320	-170.155441
1499.754883	-290.483826
1498.731445	-162.602219
1497.708008	-208.905975
1496.683594	-117.159866
1495.659180	-97.188881
1494.634766	-120.812172
1493.610352	113.704842
1492.585938	-45.653225
1491.560547	-59.384895
1490.535156	31.550671
1489.509766	25.269962
1488.483398	95.501801
1487.458008	211.586258
1486.431641	69.658363
1485.405273	262.072937
1484.377930	298.633728
1483.351563	386.133698
1482.324219	493.903564
1481.296875	428.124695
1480.269531	601.970337
1479.241211	668.581848
1478.213867	607.670898
1477.185547	661.362549
1476.157227	776.102112
1475.127930	847.408813
1474.099609	923.727112
1473.070313	1020.300842
1472.041016	1177.860718
1471.011719	1437.088013
1469.981445	1339.929199
1468.952148	1517.499512
1467.921875	1621.172729
1466.891602	1762.891235
1465.860352	2029.051392
1464.830078	2043.450317
1463.798828	2258.528320
1462.767578	2168.612061
1461.735352	2388.557373
1460.704102	1978.610596
1459.671875	2355.844482
1458.639648	2669.426758
1457.607422	2579.336670
1456.575195	2646.568848
1455.541992	2685.829834
1454.508789	2605.852295
1453.475586	2710.989990
1452.442383	2778.039551
1451.408203	2642.268066
1450.375000	2734.616699
1449.340820	2991.576904
1448.305664	2782.346924
1447.271484	2973.332031
1446.236328	2976.861572
1445.202148	2785.493164
1444.166016	2832.070557
1443.130859	2701.530273
1442.095703	2687.417725
1441.059570	2754.236816
1440.023438	2719.894531
1438.986328	2708.316650
1437.950195	2562.815430
1436.913086	2531.092529
1435.875977	2145.702637
1434.838867	2235.366211
1433.801758	1875.501587
1432.763672	1725.362427
1431.725586	1406.188477
1430.687500	1342.077637
1429.649414	1295.689087
1428.611328	986.998535
1427.572266	822.222595
1426.533203	566.777527
1425.494141	334.172211
1424.454102	573.025696
1423.415039	549.760864
1422.375000	556.770325
1421.334961	536.117371
1420.293945	452.550201
1419.253906	484.903290
1418.212891	436.729645
1417.171875	51.391220
1416.130859	348.160248
1415.088867	285.110229
1414.046875	274.965149
1413.004883	300.090912
1411.962891	179.456024
1410.920898	144.397003
1409.877930	54.121323
1408.834961	61.938492
1407.791992	69.822693
1406.749023	133.024460
1405.706055	5.452484
1404.662109	-4.020486
1403.618164	305.321777
1402.574219	97.716965
1401.529297	188.797775
1400.484375	64.222466
1399.440430	12.515197
1398.394531	76.212257
1397.349609	217.680252
1396.303711	121.095711
1395.258789	9.620284
1394.212891	23.512800
1393.166016	-15.114011
1392.120117	-128.734863
1391.073242	-26.945950
1390.026367	7.319051
1388.979492	116.730080
1387.931641	-13.981760
1386.884766	-49.486618
1385.836914	47.640625
1384.789063	-362.683746
1383.740234	-85.379784
1382.692383	-22.995438
1381.643555	44.449741
1380.594727	-110.344322
1379.544922	-384.853973
1378.496094	-147.282471
1377.446289	-59.496300
1376.396484	-86.447426
1375.346680	76.355957
1374.296875	69.556992
1373.246094	-141.662048
1372.195313	-100.827896
1371.144531	-97.299438
1370.092773	75.817719
1369.041992	-57.535324
1367.990234	-66.158043
1366.938477	139.553024
1365.886719	-3.368619
1364.833984	58.040184
1363.781250	141.938126
1362.728516	79.074455
1361.675781	105.925926
1360.623047	100.537613
1359.569336	224.586914
1358.515625	27.921307
1357.461914	164.589661
1356.408203	37.842022
1355.353516	87.691071
1354.298828	289.183899
1353.244141	401.281372
1352.189453	364.439484
1351.133789	302.889008
1350.078125	489.711578
1349.022461	599.631714
1347.966797	692.247742
1346.911133	812.224548
1345.854492	981.857727
1344.797852	846.532043
1343.741211	1013.830078
1342.683594	1037.402222
1341.626953	969.396057
1340.569336	1045.218140
1339.511719	957.638184
1338.453125	1088.126221
1337.395508	953.752747
1336.336914	1133.913208
1335.278320	1200.261719
1334.218750	1046.471680
1333.160156	838.439636
1332.100586	863.083496
1331.041016	882.877991
1329.981445	887.937622
1328.920898	739.854248
1327.861328	890.948059
1326.800781	1064.309692
1325.740234	963.528503
1324.678711	865.359619
1323.618164	959.917358
1322.556641	1170.545898
1321.495117	1146.736572
1320.432617	1384.569824
1319.371094	1318.988281
1318.308594	1334.914917
1317.246094	1057.512451
1316.182617	1108.191772
1315.120117	1240.282227
1314.056641	1209.775024
1312.993164	1406.023560
1311.929688	1294.399902
1310.865234	1202.612305
1309.801758	1221.747803
1308.737305	1228.654785
1307.671875	1240.563721
1306.607422	1136.922729
1305.541992	1377.785278
1304.476563	1483.367676
1303.411133	1441.462524
1302.345703	1539.778442
1301.279297	1316.171875
1300.212891	1414.629639
1299.146484	1459.079468
1298.080078	1402.889038
1297.012695	1383.629761
1295.945313	1246.614380
1294.877930	1212.821045
1293.810547	1198.746582
1292.743164	1405.556641
1291.674805	1187.998413
1290.606445	1044.174438
1289.537109	1101.524780
1288.468750	1156.468994
1287.399414	1044.801514
1286.330078	786.236694
1285.260742	829.153076
1284.191406	862.315674
1283.121094	746.157898
1282.050781	926.321716
1280.980469	949.822144
1279.909180	723.775330
1278.838867	872.187683
1277.767578	964.328186
1276.696289	1061.370605
1275.624023	960.387390
1274.552734	756.836548
1273.480469	929.757996
1272.408203	1031.794922
1271.335938	1038.566040
1270.262695	1013.625122
1269.189453	1171.856689
1268.116211	1315.410522
1267.042969	1214.884644
1265.968750	1050.996094
1264.894531	992.110657
1263.820313	991.817566
1262.746094	1308.546875
1261.671875	1130.280273
1260.596680	1091.045654
1259.521484	976.314148
1258.446289	1039.503784
1257.370117	1095.379150
1256.293945	1002.705688
1255.218750	934.440796
1254.141602	1039.042480
1253.065430	1024.370850
1251.988281	1172.732300
1250.911133	1004.817444
1249.833984	759.166687
1248.756836	1050.977661
1247.678711	1099.579224
1246.600586	1143.305420
1245.522461	1055.807983
1244.444336	968.352905
1243.365234	890.651855
1242.286133	944.110229
1241.207031	999.971558
1240.127930	951.439453
1239.047852	898.069214
1237.967773	944.187256
1236.887695	915.085938
1235.807617	825.365234
1234.726563	752.643250
1233.645508	873.855591
1232.564453	805.978271
1231.483398	740.539185
1230.401367	851.940491
1229.319336	951.165710
1228.237305	599.980042
1227.155273	633.820496
1226.072266	667.621521
1224.990234	507.817657
1223.907227	534.327942
1222.823242	343.129425
1221.740234	446.988007
1220.656250	400.886963
1219.572266	374.111969
1218.488281	402.895020
1217.403320	429.214417
1216.318359	445.827484
1215.233398	257.140259
1214.148438	247.156296
1213.063477	451.958374
1211.977539	282.587128
1210.891602	313.499390
1209.805664	515.615906
1208.718750	471.617798
1207.631836	430.006073
1206.544922	255.791321
1205.458008	508.170624
1204.371094	321.875305
1203.283203	374.091400
1202.195313	399.742950
1201.107422	225.484192
1200.018555	145.132889
1198.929688	21.443396
1197.840820	251.465485
1196.751953	-132.112335
1195.663086	-176.452148
1194.573242	48.481449
1193.483398	-36.864483
1192.393555	-21.284769
1191.302734	23.062553
1190.211914	19.280020
1189.121094	-179.115601
1188.030273	-327.055756
1186.939453	-64.452370
1185.847656	-145.274155
1184.755859	-144.532440
1183.664063	-194.239685
1182.571289	-66.491631
1181.479492	97.107277
1180.386719	-72.704170
1179.292969	-103.481438
1178.200195	122.117760
1177.106445	110.340729
1176.012695	-42.832043
1174.918945	242.261063
1173.824219	69.826736
1172.730469	60.183548
1171.635742	76.794151
1170.540039	387.631592
1169.445313	234.168243
1168.349609	-12.577903
1167.253906	87.428070
1166.158203	-133.025070
1165.061523	174.746597
1163.965820	42.636108
1162.869141	156.572113
1161.771484	107.962448
1160.674805	290.931061
1159.577148	275.585999
1158.479492	403.380829
1157.381836	359.229553
1156.283203	477.248444
1155.184570	397.164734
1154.085938	383.811462
1152.987305	396.614471
1151.887695	221.024750
1150.789063	54.975323
1149.689453	65.226624
1148.588867	118.268829
1147.489258	-119.322044
1146.388672	-140.223358
1145.288086	45.902397
1144.186523	-284.562347
1143.085938	-86.742134
1141.984375	-205.469009
1140.882813	-26.937346
1139.781250	58.708679
1138.678711	-22.165274
1137.576172	125.078720
1136.473633	181.892273
1135.371094	174.466263
1134.267578	88.591026
1133.164063	142.773972
1132.060547	389.149445
1130.957031	540.405518
1129.852539	629.822571
1128.748047	650.331299
1127.643555	623.325806
1126.538086	695.849182
1125.433594	633.147461
1124.328125	632.023682
1123.221680	746.938538
1122.116211	567.975220
1121.009766	642.455200
1119.903320	588.963135
1118.796875	450.203949
1117.690430	410.855255
1116.583008	158.480331
1115.475586	253.937546
1114.368164	432.075500
1113.259766	182.043320
1112.151367	225.230820
1111.042969	180.884155
1109.934570	257.020935
1108.825195	330.696503
1107.716797	586.171509
1106.606445	496.677063
1105.497070	544.116150
1104.387695	664.655457
1103.277344	742.603088
1102.166992	844.059448
1101.055664	690.659790
1099.945313	655.205566
1098.833984	723.455383
1097.721680	572.400513
1096.610352	852.650452
1095.498047	741.604187
1094.385742	866.127136
1093.273438	773.888672
1092.161133	749.934021
1091.047852	768.318298
1089.934570	668.987183
1088.821289	588.489990
1087.707031	731.463745
1086.593750	549.796814
1085.479492	600.952393
1084.364258	684.959229
1083.250000	738.355225
1082.134766	779.945313
1081.019531	523.153015
1079.903320	736.166199
1078.788086	521.724121
1077.671875	680.607239
1076.555664	663.376953
1075.439453	674.295532
1074.322266	706.298950
1073.205078	405.235687
1072.087891	652.985352
1070.969727	548.962402
1069.852539	461.392670
1068.734375	352.761627
1067.615234	602.593445
1066.497070	400.286774
1065.377930	687.454163
1064.258789	738.043823
1063.139648	423.495972
1062.019531	439.022034
1060.900391	491.985535
1059.779297	505.155090
1058.659180	399.080048
1057.538086	215.910110
1056.417969	140.359360
1055.295898	338.237579
1054.174805	223.000229
1053.052734	325.041321
1051.930664	434.060028
1050.808594	290.917511
1049.686523	52.168259
1048.563477	165.903854
1047.440430	62.649590
1046.317383	57.432613
1045.193359	42.913944
1044.069336	79.723274
1042.945313	330.981506
1041.821289	139.413071
1040.696289	120.361725
1039.572266	-3.446542
1038.447266	180.215103
1037.321289	-22.635847
1036.195313	442.659332
1035.070313	270.191803
1033.943359	451.462646
1032.817383	369.875610
1031.690430	332.553558
1030.563477	504.539734
1029.436523	523.097534
1028.308594	169.891510
1027.181641	-36.719635
1026.052734	23.921473
1024.924805	-221.920258
1023.796875	6.026209
1022.667969	-348.665161
1021.538086	-248.304062
1020.409180	-468.074585
1019.279297	-198.270721
1018.149414	-93.164375
1017.019531	-259.282318
1015.889648	-170.284058
1014.758789	-58.082561
1013.627930	-117.294838
1012.497070	106.180275
1011.365234	399.098938
1010.233398	393.311676
1009.101563	176.984055
1007.969727	449.111633
1006.836914	508.351288
1005.704102	1007.122437
1004.571289	1820.245850
1003.438477	2582.222900
1002.304688	2292.256592
1001.170898	1868.493652
1000.037109	1015.310181
998.902344	585.304932
997.767578	324.174042
996.632813	-33.698421
995.498047	-137.404984
994.362305	12.872079
993.226563	218.554962
992.090820	-256.175507
990.955078	-71.064224
989.818359	201.672592
988.681641	-191.725937
987.544922	-225.346664
986.407227	-63.017811
985.269531	131.595993
984.131836	128.197891
982.994141	83.477310
981.855469	-202.785294
980.716797	-5.555818
979.578125	19.155851
978.439453	-181.429718
977.299805	-71.367699
976.160156	98.538544
975.020508	125.984100
973.879883	-92.337944
972.739258	82.417091
971.598633	252.622894
970.458008	-61.643730
969.316406	117.949295
968.175781	-182.111893
967.033203	222.556686
965.891602	149.986130
964.749023	162.441025
963.606445	-45.115013
962.463867	148.749084
961.320313	101.992882
960.177734	151.632950
959.033203	6.650122
957.889648	24.486937
956.745117	161.516739
955.600586	83.422829
954.456055	216.063736
953.311523	69.612427
952.166016	149.843567
951.020508	65.496468
949.875000	-4.957170
948.728516	128.216537
947.582031	71.761322
946.435547	173.132172
945.289063	201.487106
944.141602	51.816204
942.994141	137.538376
941.846680	241.616257
940.698242	252.205170
939.550781	265.202576
938.402344	203.047409
937.252930	266.493500
936.104492	462.291077
934.955078	307.066101
933.805664	373.118134
932.655273	-14.160633
931.504883	104.593475
930.354492	102.715736
929.204102	162.445694
928.052734	138.050827
926.902344	284.485260
925.750977	-87.796326
924.598633	24.757278
923.446289	62.334896
922.294922	56.816269
921.141602	-144.063644
919.989258	-17.466562
918.835938	-113.470955
917.682617	-102.544014
916.529297	65.200844
915.375000	46.807236
914.220703	-41.828201
913.066406	-198.386368
911.911133	-302.567627
910.756836	-159.334335
909.601563	-192.942383
908.445313	-226.419205
907.290039	-46.695633
906.133789	126.258072
904.977539	-151.633194
903.820313	-10.229550
902.664063	-208.481247
901.506836	44.019978
900.348633	-58.866856
899.191406	-159.344589
898.033203	-28.898104
896.875000	2.059730
895.716797	30.837719
894.557617	143.354492
893.398438	145.154831
892.239258	54.394131
891.079102	-133.377975
889.919922	146.580429
888.759766	272.939789
887.598633	101.316574
886.438477	-36.290012
885.277344	83.505669
884.115234	331.924438
882.954102	257.757080
881.791992	244.588715
880.629883	256.298981
879.467773	65.219734
878.304688	261.890320
877.141602	375.178345
875.978516	202.431274
874.815430	261.763092
873.651367	431.445679
872.487305	90.188171
871.323242	138.433624
870.158203	323.945190
868.993164	163.052902
867.828125	281.112854
866.663086	304.745789
865.497070	-10.961842
864.331055	322.908661
863.165039	162.436035
861.998047	242.398148
860.832031	443.605164
859.664063	209.253998
858.497070	311.691772
857.329102	609.327393
856.161133	240.590912
854.993164	659.260254
853.825195	656.214844
852.656250	606.119385
851.487305	721.909851
850.317383	566.548767
849.148438	409.027466
847.978516	289.668213
846.808594	145.742767
845.637695	487.652191
844.466797	395.233765
843.295898	97.013359
842.125000	244.077423
840.953125	158.488220
839.781250	285.338837
838.609375	293.646423
837.437500	393.564850
836.264648	142.645630
835.091797	233.591293
833.917969	346.811737
832.745117	194.262405
831.571289	247.123779
830.397461	306.628845
829.222656	390.624939
828.047852	476.780640
826.873047	107.934555
825.698242	312.211395
824.522461	474.008301
823.346680	274.679565
822.170898	164.519974
820.995117	205.831100
819.818359	68.931877
818.641602	-132.514511
817.463867	8.864545
816.287109	-7.876595
815.109375	71.005424
813.931641	96.411377
812.752930	37.251911
811.574219	127.011948
810.395508	-163.405060
809.216797	-127.097580
808.037109	-48.656982
806.857422	-99.143883
805.677734	-65.295296
804.498047	-224.676300
803.317383	-22.270950
802.136719	26.854704
800.955078	-232.477753
799.774414	-254.453064
798.592773	-307.534943
797.411133	-462.648407
796.228516	-289.746307
795.045898	-110.360863
793.863281	13.471604
792.680664	-159.618210
791.497070	92.426498
790.313477	-23.214062
789.129883	-103.476387
787.946289	52.964794
786.761719	-25.242022
785.577148	175.161072
784.391602	116.681931
783.207031	18.342695
782.021484	143.176422
780.835938	-132.069168
779.649414	-120.105042
778.462891	97.147842
777.276367	133.149094
776.089844	193.318359
774.902344	156.261963
773.714844	-132.404327
772.527344	37.792061
771.338867	218.840240
770.151367	-107.409012
768.962891	5.059723
767.773438	339.965118
766.584961	137.013184
765.395508	277.693604
764.205078	290.483124
763.015625	162.258301
761.825195	298.144348
760.634766	543.905151
759.443359	479.235779
758.252930	539.879944
757.061523	439.868683
755.869141	251.870682
754.677734	318.845093
753.485352	354.933136
752.292969	360.155609
751.100586	312.571259
749.907227	295.667023
748.713867	397.240540
747.520508	408.688599
746.326172	222.547012
745.131836	332.593262
743.937500	348.189240
742.743164	247.475159
741.547852	157.692902
740.352539	140.209305
739.156250	59.111919
737.960938	286.886200
736.764648	247.265152
735.568359	115.620941
734.371094	336.449310
733.174805	165.316498
731.977539	153.945450
730.779297	225.653580
729.582031	426.315186
728.383789	257.271179
727.185547	298.127899
725.986328	133.459229
724.787109	211.372574
723.587891	536.068542
722.388672	423.737122
721.188477	383.475464
719.988281	640.097473
718.788086	841.996094
717.587891	559.339050
716.386719	658.559326
715.185547	629.018921
713.983398	575.477966
712.782227	338.813232
711.580078	289.677429
710.377930	257.975494
709.174805	213.200073
707.971680	360.093994
706.768555	308.755402
705.565430	364.101837
704.361328	288.826019
703.157227	287.562286
701.953125	382.017090
700.748047	267.631134
699.543945	25.007523
698.338867	228.157959
697.132813	200.835571
695.926758	282.179321
694.720703	96.288872
693.514648	-20.000845
692.308594	-123.195793
691.101563	-87.389038
689.894531	-196.997772
688.686523	29.792974
687.478516	132.845047
686.270508	153.452713
685.062500	74.330009
683.854492	134.010193
682.645508	-49.055618
681.436523	-52.162636
680.226563	-141.895187
679.016602	-73.455093
677.806641	-130.608795
676.596680	15.784309
675.386719	-233.935181
674.175781	-57.240185
672.963867	-105.587364
671.752930	-84.677277
670.541016	-219.439346
669.329102	28.522232
668.117188	-188.291321
666.904297	81.194489
665.691406	-59.885235
664.478516	32.371212
663.265625	20.949171
662.051758	104.527344
660.837891	24.040257
659.623047	66.583855
658.409180	-76.424034
657.194336	-12.322512
655.979492	62.515728
654.763672	141.610748
653.547852	7.268664
652.332031	-32.232857
651.116211	150.135330
649.899414	218.221344
648.682617	154.869507
647.465820	194.817398
646.249023	-12.842515
645.031250	244.301941
643.813477	258.136017
642.594727	256.803864
641.376953	410.180206
640.158203	105.444763
638.939453	4.895529
637.719727	209.371887
636.500000	-50.455315
635.280273	-1.057015
634.060547	-31.333620
632.839844	-81.134911
631.619141	-60.315987
630.398438	215.599258
629.176758	94.220825
627.955078	77.706253
626.733398	37.299526
625.511719	-16.285589
624.289063	214.868713
623.066406	106.954247
621.843750	257.919159
620.620117	500.481903
619.397461	219.968338
618.172852	-24.516050
616.949219	-57.492687
615.724609	-67.466484
614.500000	-37.363232
613.275391	-7.884284
612.050781	8.105688
610.825195	-102.741592
609.599609	-43.252594
608.373047	43.226360
607.146484	79.730385
605.919922	134.604797
604.693359	-110.405159
