# Supplementary material for: Raman spectroscopy accurately differentiates mucosal healing from non-healing and biochemical changes following biological therapy in inflammatory bowel disease
Source: PLoS One. 2021 Jun 2;16(6):e0252210. doi: 10.1371/journal.pone.0252210 (PMC8172032; doi:10.1371/journal.pone.0252210)
Supplement: S8 Dataset — (ZIP) [file pone.0252210.s010.zip › Pre biologic CD/OC004-1 pre-treatment_BL sub CR removed_93__X_-20744.8__Y_2023.08__Z_-580.442__Time_1054.txt]

1714.767578	117.905243
1713.791016	-76.915276
1712.814453	97.117195
1711.837891	59.531227
1710.860352	54.417370
1709.882813	-22.746712
1708.905273	53.193214
1707.926758	-103.689682
1706.949219	-11.037291
1705.970703	-100.220184
1704.992188	-97.995094
1704.013672	-189.114319
1703.034180	73.371780
1702.054688	108.669090
1701.075195	-128.538879
1700.095703	27.834946
1699.116211	5.355467
1698.135742	354.776764
1697.155273	68.348633
1696.174805	239.301865
1695.194336	210.194153
1694.212891	197.462845
1693.231445	195.781754
1692.250000	282.559082
1691.268555	326.961121
1690.287109	494.449371
1689.304688	427.451447
1688.322266	435.527954
1687.339844	577.290771
1686.356445	599.371704
1685.374023	629.824036
1684.390625	663.272217
1683.407227	673.093628
1682.423828	643.322144
1681.439453	685.803528
1680.455078	627.462341
1679.470703	729.208069
1678.486328	1028.186401
1677.501953	907.031128
1676.516602	1025.657471
1675.531250	1088.739380
1674.545898	1200.001221
1673.560547	1144.100708
1672.574219	1484.527100
1671.588867	1328.316772
1670.602539	1430.166992
1669.615234	1407.476318
1668.628906	1594.905640
1667.641602	1620.641968
1666.654297	1718.355469
1665.666992	1564.283081
1664.679688	1758.119507
1663.691406	1702.872925
1662.703125	1910.478149
1661.714844	2004.313232
1660.726563	2048.060303
1659.738281	2179.541504
1658.749023	2133.757568
1657.759766	1913.483765
1656.770508	2006.078491
1655.781250	1858.003662
1654.791016	1993.493042
1653.800781	1949.259155
1652.810547	1720.124878
1651.820313	1544.273438
1650.829102	1567.106567
1649.838867	1426.281860
1648.847656	1251.412720
1647.856445	1063.666748
1646.864258	1042.713989
1645.873047	858.248047
1644.880859	800.876282
1643.888672	714.727112
1642.895508	805.723450
1641.903320	559.087830
1640.910156	373.475403
1639.916992	610.276245
1638.923828	303.852783
1637.930664	475.078156
1636.936523	295.790436
1635.942383	256.488037
1634.948242	1.314566
1633.954102	78.422386
1632.958984	116.172821
1631.964844	-9.178966
1630.969727	57.909142
1629.973633	64.597839
1628.978516	-73.285576
1627.982422	-108.324898
1626.987305	-56.369282
1625.991211	0.979594
1624.994141	103.157761
1623.998047	-138.942703
1623.000977	131.732727
1622.003906	168.559753
1621.006836	95.164368
1620.008789	108.609184
1619.011719	56.528091
1618.013672	-16.415522
1617.015625	131.283279
1616.016602	247.535278
1615.018555	253.651230
1614.019531	94.605072
1613.020508	19.651358
1612.021484	-123.347397
1611.022461	74.596336
1610.022461	81.212425
1609.022461	25.018801
1608.022461	44.899563
1607.022461	208.899002
1606.021484	142.455383
1605.020508	170.353058
1604.019531	161.653000
1603.018555	-1.385510
1602.017578	115.644287
1601.015625	46.948677
1600.013672	153.543320
1599.011719	-24.867062
1598.009766	-85.532761
1597.006836	-130.463028
1596.003906	-70.831673
1595.000977	-259.380066
1593.998047	-262.391571
1592.995117	-234.054733
1591.991211	-72.577744
1590.987305	-242.647949
1589.983398	-76.014336
1588.979492	-79.038132
1587.974609	-50.766201
1586.969727	-64.243149
1585.964844	29.170906
1584.959961	114.706726
1583.955078	38.603924
1582.949219	66.730820
1581.943359	55.743320
1580.937500	-20.383463
1579.931641	-143.381409
1578.924805	25.207756
1577.917969	81.762894
1576.911133	107.023003
1575.904297	-65.500412
1574.897461	14.303847
1573.889648	-132.227036
1572.881836	-70.753723
1571.874023	102.406410
1570.866211	109.104027
1569.857422	-3.791462
1568.848633	67.732567
1567.839844	71.628517
1566.831055	80.641792
1565.822266	-133.685226
1564.812500	106.208191
1563.802734	24.145853
1562.792969	-135.796509
1561.783203	210.036972
1560.772461	-56.377018
1559.761719	-234.616486
1558.750977	64.080070
1557.740234	33.422493
1556.729492	41.545464
1555.717773	26.247751
1554.706055	67.832962
1553.694336	179.209381
1552.682617	251.599854
1551.669922	28.789288
1550.657227	103.548714
1549.644531	-10.694765
1548.631836	66.403969
1547.619141	251.968414
1546.605469	98.638741
1545.591797	185.652618
1544.578125	6.323169
1543.564453	64.659882
1542.549805	107.346642
1541.535156	-51.556911
1540.520508	135.489151
1539.505859	61.591209
1538.490234	-53.702808
1537.475586	-65.850090
1536.459961	-54.906197
1535.444336	157.094818
1534.427734	229.613708
1533.412109	49.307747
1532.395508	80.314003
1531.378906	237.454590
1530.362305	62.015148
1529.344727	53.954109
1528.328125	56.070915
1527.310547	130.145203
1526.292969	119.098625
1525.274414	264.919617
1524.256836	37.422535
1523.238281	262.683075
1522.219727	42.722237
1521.200195	205.887543
1520.181641	-42.521053
1519.162109	197.436569
1518.142578	36.237213
1517.123047	152.470917
1516.103516	29.611515
1515.083008	-57.381618
1514.062500	114.874298
1513.041992	40.466553
1512.021484	32.689514
1511.000977	-41.938774
1509.979492	14.167606
1508.958008	-58.135029
1507.936523	-7.444704
1506.914063	-56.911083
1505.892578	-44.957569
1504.870117	-122.849991
1503.847656	-62.475342
1502.825195	177.067612
1501.801758	-154.781342
1500.778320	-33.379406
1499.754883	-145.127960
1498.731445	-57.308231
1497.708008	-64.336189
1496.683594	2.700257
1495.659180	31.215197
1494.634766	-63.159355
1493.610352	-88.580414
1492.585938	241.213989
1491.560547	-24.752123
1490.535156	-1.984810
1489.509766	-22.772774
1488.483398	122.338455
1487.458008	379.640259
1486.431641	386.512817
1485.405273	332.011353
1484.377930	384.592987
1483.351563	299.278534
1482.324219	647.525696
1481.296875	549.216248
1480.269531	448.294342
1479.241211	795.961792
1478.213867	694.826538
1477.185547	710.836609
1476.157227	836.287598
1475.127930	841.865540
1474.099609	819.348083
1473.070313	1239.728516
1472.041016	1201.666382
1471.011719	1407.837158
1469.981445	1524.769409
1468.952148	1565.265137
1467.921875	1590.387329
1466.891602	1712.039063
1465.860352	1635.259399
1464.830078	2015.932861
1463.798828	2170.202148
1462.767578	2260.817383
1461.735352	2333.529297
1460.704102	2241.089355
1459.671875	2592.912109
1458.639648	2439.387695
1457.607422	2704.602051
1456.575195	2325.176514
1455.541992	2640.899658
1454.508789	2560.785889
1453.475586	2622.645752
1452.442383	2757.942383
1451.408203	2626.988770
1450.375000	2855.882324
1449.340820	2788.202637
1448.305664	2786.347412
1447.271484	2804.722900
1446.236328	2833.161377
1445.202148	2836.249756
1444.166016	2793.719238
1443.130859	2918.179199
1442.095703	2787.056396
1441.059570	2832.984131
1440.023438	2572.904053
1438.986328	2446.881836
1437.950195	2437.168701
1436.913086	2280.859375
1435.875977	2159.968018
1434.838867	2054.265625
1433.801758	1683.430664
1432.763672	1706.599243
1431.725586	1474.795288
1430.687500	1144.655640
1429.649414	1157.804688
1428.611328	1143.195557
1427.572266	939.418396
1426.533203	939.975464
1425.494141	844.735107
1424.454102	701.636902
1423.415039	679.577820
1422.375000	687.757019
1421.334961	635.489258
1420.293945	593.317627
1419.253906	538.603821
1418.212891	332.880981
1417.171875	310.986328
1416.130859	341.962952
1415.088867	184.263138
1414.046875	142.350891
1413.004883	434.922577
1411.962891	212.022278
1410.920898	84.762306
1409.877930	188.767960
1408.834961	152.071350
1407.791992	341.495728
1406.749023	294.814575
1405.706055	293.389130
1404.662109	168.991379
1403.618164	298.175537
1402.574219	168.906403
1401.529297	52.271420
1400.484375	131.371536
1399.440430	90.139488
1398.394531	194.363434
1397.349609	93.080101
1396.303711	320.165924
1395.258789	126.318176
1394.212891	-97.455673
1393.166016	114.673439
1392.120117	118.974579
1391.073242	296.055176
1390.026367	160.286865
1388.979492	-65.431290
1387.931641	-88.357002
1386.884766	6.365859
1385.836914	-83.932007
1384.789063	65.891045
1383.740234	58.248417
1382.692383	70.692795
1381.643555	-6.742462
1380.594727	-101.545021
1379.544922	-176.255371
1378.496094	-140.975876
1377.446289	-50.715580
1376.396484	-100.168663
1375.346680	-67.166870
1374.296875	15.805675
1373.246094	28.988169
1372.195313	-207.101135
1371.144531	100.495926
1370.092773	-3.221484
1369.041992	10.337674
1367.990234	-38.306908
1366.938477	-54.448147
1365.886719	91.393471
1364.833984	170.037766
1363.781250	101.882820
1362.728516	63.726429
1361.675781	-11.631706
1360.623047	-61.974934
1359.569336	101.697586
1358.515625	173.401459
1357.461914	-75.521744
1356.408203	175.368134
1355.353516	222.478485
1354.298828	272.165192
1353.244141	247.422989
1352.189453	535.713440
1351.133789	332.374847
1350.078125	439.530182
1349.022461	536.825378
1347.966797	726.001160
1346.911133	662.175110
1345.854492	873.786560
1344.797852	892.008484
1343.741211	950.006287
1342.683594	936.207825
1341.626953	1123.263184
1340.569336	899.080505
1339.511719	992.166138
1338.453125	1209.143555
1337.395508	1143.900024
1336.336914	1207.515503
1335.278320	971.768188
1334.218750	862.423279
1333.160156	933.836060
1332.100586	931.133972
1331.041016	787.609131
1329.981445	708.540894
1328.920898	960.816956
1327.861328	1017.893799
1326.800781	912.002441
1325.740234	947.067078
1324.678711	1095.823608
1323.618164	1024.906128
1322.556641	1030.651855
1321.495117	925.458984
1320.432617	1143.643921
1319.371094	779.694092
1318.308594	1150.959229
1317.246094	1307.662354
1316.182617	1074.909180
1315.120117	921.246460
1314.056641	1277.832520
1312.993164	1067.755981
1311.929688	1286.454590
1310.865234	1202.279541
1309.801758	822.821472
1308.737305	1231.297241
1307.671875	1282.871338
1306.607422	1122.948364
1305.541992	1177.206299
1304.476563	1061.859619
1303.411133	1118.784546
1302.345703	1569.109009
1301.279297	1390.174194
1300.212891	1403.081543
1299.146484	1379.239502
1298.080078	1412.003296
1297.012695	1287.697876
1295.945313	1244.565918
1294.877930	1115.648193
1293.810547	1156.209473
1292.743164	961.327637
1291.674805	1029.082642
1290.606445	1180.285034
1289.537109	733.278687
1288.468750	820.940674
1287.399414	967.473694
1286.330078	763.659302
1285.260742	684.958191
1284.191406	890.480347
1283.121094	826.656982
1282.050781	689.508545
1280.980469	858.445801
1279.909180	816.953735
1278.838867	912.567017
1277.767578	773.413391
1276.696289	592.832214
1275.624023	957.605530
1274.552734	894.548584
1273.480469	887.802368
1272.408203	776.075867
1271.335938	977.138123
1270.262695	990.138672
1269.189453	1076.453369
1268.116211	1094.450684
1267.042969	1166.201294
1265.968750	1025.705566
1264.894531	1053.661377
1263.820313	1159.715332
1262.746094	931.724182
1261.671875	1108.579956
1260.596680	1134.301758
1259.521484	1086.966797
1258.446289	1178.575317
1257.370117	1007.139893
1256.293945	884.537170
1255.218750	968.983704
1254.141602	1075.349609
1253.065430	999.198730
1251.988281	1069.108765
1250.911133	1051.463135
1249.833984	931.724854
1248.756836	1026.046509
1247.678711	1001.251343
1246.600586	1073.719604
1245.522461	925.077515
1244.444336	1019.462830
1243.365234	1028.832886
1242.286133	899.821472
1241.207031	933.550049
1240.127930	1059.521484
1239.047852	1015.600525
1237.967773	755.802734
1236.887695	704.735657
1235.807617	770.111450
1234.726563	711.828735
1233.645508	891.131775
1232.564453	779.564636
1231.483398	735.898865
1230.401367	852.134949
1229.319336	745.526611
1228.237305	806.036987
1227.155273	730.967041
1226.072266	839.866882
1224.990234	728.534058
1223.907227	518.067932
1222.823242	426.202972
1221.740234	595.519958
1220.656250	462.572327
1219.572266	564.119751
1218.488281	414.307892
1217.403320	366.018127
1216.318359	462.657593
1215.233398	395.034180
1214.148438	315.353149
1213.063477	573.610901
1211.977539	448.038239
1210.891602	329.739777
1209.805664	476.801758
1208.718750	520.077026
1207.631836	686.269897
1206.544922	579.974426
1205.458008	456.827698
1204.371094	384.303619
1203.283203	169.654480
1202.195313	179.042770
1201.107422	217.284256
1200.018555	-67.102188
1198.929688	-77.033112
1197.840820	76.620842
1196.751953	73.796646
1195.663086	44.474258
1194.573242	-59.423306
1193.483398	-76.774200
1192.393555	26.008999
1191.302734	92.652962
1190.211914	5.459383
1189.121094	64.768684
1188.030273	61.561947
1186.939453	-44.932674
1185.847656	-177.841202
1184.755859	20.417713
1183.664063	91.371109
1182.571289	150.237610
1181.479492	-71.564407
1180.386719	-144.680450
1179.292969	-64.416550
1178.200195	-116.061928
1177.106445	134.142899
1176.012695	147.017181
1174.918945	231.665329
1173.824219	174.936523
1172.730469	-15.892318
1171.635742	121.173203
1170.540039	210.247147
1169.445313	124.576614
1168.349609	-190.733002
1167.253906	-30.140060
1166.158203	113.569397
1165.061523	18.128082
1163.965820	-29.556950
1162.869141	180.710007
1161.771484	51.637970
1160.674805	225.811249
1159.577148	387.884216
1158.479492	189.389465
1157.381836	160.327362
1156.283203	307.738861
1155.184570	311.885406
1154.085938	485.257660
1152.987305	102.958611
1151.887695	395.304443
1150.789063	329.973846
1149.689453	145.455109
1148.588867	-62.891079
1147.489258	85.990486
1146.388672	53.762535
1145.288086	83.350540
1144.186523	10.499073
1143.085938	49.420326
1141.984375	24.005049
1140.882813	-63.323776
1139.781250	79.932755
1138.678711	-83.622627
1137.576172	-59.442577
1136.473633	176.105682
1135.371094	432.836609
1134.267578	188.231705
1133.164063	513.517395
1132.060547	532.327637
1130.957031	553.411560
1129.852539	586.255371
1128.748047	547.824219
1127.643555	860.342041
1126.538086	771.883667
1125.433594	742.647827
1124.328125	782.065186
1123.221680	712.368408
1122.116211	903.215576
1121.009766	622.543945
1119.903320	457.943695
1118.796875	638.977783
1117.690430	502.676117
1116.583008	472.829926
1115.475586	369.569855
1114.368164	356.152405
1113.259766	425.416626
1112.151367	284.147736
1111.042969	395.773224
1109.934570	667.958862
1108.825195	519.387329
1107.716797	649.530701
1106.606445	666.169434
1105.497070	746.472107
1104.387695	604.775574
1103.277344	746.248779
1102.166992	729.500977
1101.055664	719.754700
1099.945313	721.735046
1098.833984	716.558716
1097.721680	749.020569
1096.610352	866.241760
1095.498047	1082.288940
1094.385742	855.313049
1093.273438	819.132751
1092.161133	874.725891
1091.047852	864.308838
1089.934570	562.004578
1088.821289	777.412109
1087.707031	715.071960
1086.593750	998.423828
1085.479492	656.137146
1084.364258	730.022827
1083.250000	848.476990
1082.134766	654.309509
1081.019531	666.898926
1079.903320	547.900879
1078.788086	870.346680
1077.671875	713.694397
1076.555664	695.537781
1075.439453	743.041443
1074.322266	621.567078
1073.205078	619.718262
1072.087891	577.966431
1070.969727	517.430969
1069.852539	693.609741
1068.734375	534.587524
1067.615234	485.698914
1066.497070	572.651123
1065.377930	453.465210
1064.258789	495.836029
1063.139648	624.758667
1062.019531	573.410950
1060.900391	536.106873
1059.779297	531.527710
1058.659180	608.779236
1057.538086	302.569855
1056.417969	433.562256
1055.295898	433.606720
1054.174805	200.029800
1053.052734	186.091721
1051.930664	228.195679
1050.808594	396.339813
1049.686523	396.352325
1048.563477	39.331192
1047.440430	146.732391
1046.317383	202.771851
1045.193359	177.167725
1044.069336	233.177750
1042.945313	254.208344
1041.821289	249.607300
1040.696289	317.234436
1039.572266	419.789612
1038.447266	166.026474
1037.321289	322.135681
1036.195313	429.316345
1035.070313	313.084900
1033.943359	359.769806
1032.817383	327.387695
1031.690430	422.939606
1030.563477	383.637238
1029.436523	493.143860
1028.308594	414.402618
1027.181641	-17.387220
1026.052734	24.878912
1024.924805	-137.173691
1023.796875	-164.452423
1022.667969	19.539724
1021.538086	-265.259430
1020.409180	-160.108154
1019.279297	-205.723343
1018.149414	40.922630
1017.019531	-83.429855
1015.889648	-10.646885
1014.758789	120.091179
1013.627930	179.011917
1012.497070	105.947456
1011.365234	232.128708
1010.233398	332.855347
1009.101563	283.157654
1007.969727	416.370636
1006.836914	433.914948
1005.704102	863.242188
1004.571289	1879.814331
1003.438477	2181.613770
1002.304688	2028.010376
1001.170898	1805.241699
1000.037109	1090.571533
998.902344	648.871765
997.767578	244.417786
996.632813	-37.392159
995.498047	89.567772
994.362305	149.639725
993.226563	-55.527454
992.090820	37.045483
990.955078	58.193237
989.818359	12.573684
988.681641	1.657452
987.544922	30.029165
986.407227	-47.482193
985.269531	103.180550
984.131836	-84.616821
982.994141	153.699478
981.855469	-26.887989
980.716797	-18.578405
979.578125	-175.795181
978.439453	28.293152
977.299805	-80.330528
976.160156	218.142807
975.020508	135.060150
973.879883	-25.987965
972.739258	68.176201
971.598633	130.271591
970.458008	82.246597
969.316406	117.021179
968.175781	66.993134
967.033203	33.181187
965.891602	82.112541
964.749023	16.475111
963.606445	63.367271
962.463867	199.785965
961.320313	47.487671
960.177734	-1.481404
959.033203	73.420242
957.889648	281.273621
956.745117	129.666489
955.600586	234.675568
954.456055	296.294586
953.311523	-19.525764
952.166016	65.290970
951.020508	-14.459439
949.875000	242.106186
948.728516	382.108490
947.582031	-110.899452
946.435547	61.407776
945.289063	274.901428
944.141602	24.808962
942.994141	195.125076
941.846680	210.277573
940.698242	150.256775
939.550781	49.341824
938.402344	226.934326
937.252930	283.717163
936.104492	247.136444
934.955078	265.433350
933.805664	283.871643
932.655273	-39.332119
931.504883	107.037636
930.354492	82.675774
929.204102	40.257557
928.052734	38.985123
926.902344	185.789520
925.750977	84.662491
924.598633	-29.916805
923.446289	-7.841401
922.294922	66.662109
921.141602	129.913727
919.989258	145.550644
918.835938	-47.708614
917.682617	-38.565578
916.529297	-117.855301
915.375000	95.929810
914.220703	82.755684
913.066406	-211.684555
911.911133	-183.661453
910.756836	-228.107422
909.601563	-177.146210
908.445313	-146.478149
907.290039	-70.360672
906.133789	-184.508835
904.977539	-69.639641
903.820313	-18.117939
902.664063	53.882710
901.506836	53.527824
900.348633	177.793488
899.191406	89.395035
898.033203	-28.251566
896.875000	177.733261
895.716797	-73.068451
894.557617	10.976948
893.398438	158.382370
892.239258	-80.598396
891.079102	-14.351101
889.919922	99.398239
888.759766	41.578484
887.598633	-2.560404
886.438477	45.957077
885.277344	78.758408
884.115234	177.070953
882.954102	47.613758
881.791992	13.024424
880.629883	300.927765
879.467773	356.624969
878.304688	166.763901
877.141602	308.243500
875.978516	64.585533
874.815430	210.679962
873.651367	338.773376
872.487305	151.773132
871.323242	120.193047
870.158203	234.927292
868.993164	201.225693
867.828125	113.633293
866.663086	266.682404
865.497070	372.520172
864.331055	219.952789
863.165039	193.308395
861.998047	202.662918
860.832031	283.901672
859.664063	246.176254
858.497070	417.222687
857.329102	552.326660
856.161133	678.424805
854.993164	649.739746
853.825195	565.036926
852.656250	623.870972
851.487305	557.190002
850.317383	555.540771
849.148438	430.692780
847.978516	214.097961
846.808594	174.495499
845.637695	208.792450
844.466797	126.698677
843.295898	299.709167
842.125000	316.047424
840.953125	343.558014
839.781250	272.666595
838.609375	304.617279
837.437500	285.134521
836.264648	261.178101
835.091797	275.182617
833.917969	369.555054
832.745117	300.860199
831.571289	406.280212
830.397461	429.042847
829.222656	411.602875
828.047852	333.903992
826.873047	267.346619
825.698242	118.281494
824.522461	345.940674
823.346680	288.196777
822.170898	248.247269
820.995117	217.167603
819.818359	168.231750
818.641602	-3.194153
817.463867	-58.856659
816.287109	279.307739
815.109375	54.380737
813.931641	20.769930
812.752930	-30.685402
811.574219	-124.436859
810.395508	-51.526791
809.216797	76.817955
808.037109	80.611397
806.857422	50.998119
805.677734	-29.764191
804.498047	67.019714
803.317383	-36.085434
802.136719	-192.495056
800.955078	-304.554626
799.774414	-8.569899
798.592773	-98.649872
797.411133	35.112904
796.228516	-88.384926
795.045898	-141.025620
793.863281	-105.138718
792.680664	21.426815
791.497070	-140.027176
790.313477	-113.351044
789.129883	-95.654251
787.946289	56.891296
786.761719	158.373535
785.577148	-74.265190
784.391602	212.701721
783.207031	132.452667
782.021484	60.967003
780.835938	247.910522
779.649414	242.464813
778.462891	289.903503
777.276367	202.513458
776.089844	75.308304
774.902344	67.219627
773.714844	191.396805
772.527344	344.070496
771.338867	35.633274
770.151367	199.053894
768.962891	263.084991
767.773438	44.882179
766.584961	27.159277
765.395508	-14.902650
764.205078	275.478271
763.015625	321.212128
761.825195	485.674042
760.634766	487.094666
759.443359	517.004395
758.252930	452.202057
757.061523	424.705078
755.869141	377.327362
754.677734	481.529846
753.485352	394.391205
752.292969	359.919891
751.100586	318.772278
749.907227	341.229828
748.713867	304.301544
747.520508	240.955673
746.326172	475.993225
745.131836	320.309540
743.937500	383.953186
742.743164	256.700470
741.547852	250.005783
740.352539	129.259323
739.156250	133.399994
737.960938	84.886398
736.764648	117.367813
735.568359	204.512360
734.371094	125.167282
733.174805	159.615219
731.977539	119.591293
730.779297	145.165451
729.582031	109.436295
728.383789	274.856659
727.185547	247.773300
725.986328	275.307129
724.787109	217.572678
723.587891	365.194122
722.388672	353.279144
721.188477	350.083496
719.988281	728.918396
718.788086	282.536011
717.587891	654.642883
716.386719	498.626770
715.185547	296.881927
713.983398	195.541336
712.782227	436.526978
711.580078	328.685364
710.377930	238.345428
709.174805	178.569855
707.971680	25.193333
706.768555	337.905762
705.565430	104.082504
704.361328	98.938637
703.157227	45.969761
701.953125	204.093124
700.748047	183.849915
699.543945	241.951233
698.338867	221.824875
697.132813	108.315659
695.926758	151.377502
694.720703	57.629253
693.514648	44.360569
692.308594	-109.964241
691.101563	-192.493835
689.894531	-125.144417
688.686523	16.037735
687.478516	-94.400192
686.270508	-159.147079
685.062500	3.909773
683.854492	-218.887711
682.645508	-259.423370
681.436523	-2.981592
680.226563	75.806358
679.016602	-64.085793
677.806641	27.881788
676.596680	-137.700577
675.386719	-257.648193
674.175781	-65.844444
672.963867	100.018951
671.752930	114.512009
670.541016	53.422920
669.329102	96.230675
668.117188	11.602971
666.904297	11.384916
665.691406	-25.464695
664.478516	93.299507
663.265625	-105.320801
662.051758	99.929817
660.837891	-9.948340
659.623047	68.024689
658.409180	117.980133
657.194336	-155.546127
655.979492	194.271576
654.763672	39.516197
653.547852	-3.060359
652.332031	-80.071602
651.116211	0.228554
649.899414	265.719849
648.682617	27.203676
647.465820	165.512451
646.249023	150.904480
645.031250	235.233429
643.813477	332.360535
642.594727	296.006470
641.376953	319.769470
640.158203	319.749329
638.939453	175.579666
637.719727	31.310398
636.500000	91.009590
635.280273	223.493362
634.060547	-7.224210
632.839844	-32.002220
631.619141	11.622380
630.398438	69.924347
629.176758	44.177349
627.955078	13.766643
626.733398	73.015358
625.511719	-112.622086
624.289063	110.724953
623.066406	213.436722
621.843750	362.663910
620.620117	314.151520
619.397461	205.047501
618.172852	31.057171
616.949219	21.217127
615.724609	46.957722
614.500000	76.114532
613.275391	-79.598785
612.050781	-24.488234
610.825195	74.470886
609.599609	-148.323288
608.373047	18.912197
607.146484	-37.336754
605.919922	-75.609291
604.693359	15.061810
