# Supplementary material for: Raman spectroscopy accurately differentiates mucosal healing from non-healing and biochemical changes following biological therapy in inflammatory bowel disease
Source: PLoS One. 2021 Jun 2;16(6):e0252210. doi: 10.1371/journal.pone.0252210 (PMC8172032; doi:10.1371/journal.pone.0252210)
Supplement: S8 Dataset — (ZIP) [file pone.0252210.s010.zip › Pre biologic CD/OC004-1 pre-treatment_BL sub CR removed_32__X_-20743.8__Y_2017.08__Z_-579.821__Time_364.txt]

1714.767578	55.970814
1713.791016	11.104303
1712.814453	-10.833943
1711.837891	57.003075
1710.860352	88.472351
1709.882813	38.069466
1708.905273	-80.772888
1707.926758	23.950239
1706.949219	-97.828156
1705.970703	-41.703308
1704.992188	-112.983482
1704.013672	-105.492569
1703.034180	20.794939
1702.054688	126.696892
1701.075195	-111.451736
1700.095703	-14.166338
1699.116211	76.074074
1698.135742	-51.955456
1697.155273	-88.076157
1696.174805	37.100784
1695.194336	-31.831511
1694.212891	36.369591
1693.231445	204.249832
1692.250000	39.272076
1691.268555	126.125008
1690.287109	283.181091
1689.304688	270.254852
1688.322266	327.513397
1687.339844	492.224335
1686.356445	364.390686
1685.374023	485.300995
1684.390625	441.692719
1683.407227	596.003235
1682.423828	607.159363
1681.439453	789.438293
1680.455078	599.629211
1679.470703	572.967896
1678.486328	693.362366
1677.501953	846.298767
1676.516602	779.030457
1675.531250	821.465881
1674.545898	1260.659180
1673.560547	1176.623657
1672.574219	1218.111816
1671.588867	1310.671387
1670.602539	1146.081055
1669.615234	1284.866333
1668.628906	1227.675415
1667.641602	1662.124878
1666.654297	1629.807495
1665.666992	1608.631592
1664.679688	1572.048340
1663.691406	1490.869141
1662.703125	1757.563599
1661.714844	1886.752197
1660.726563	1899.717773
1659.738281	1894.570801
1658.749023	2006.411743
1657.759766	1893.485718
1656.770508	1924.015747
1655.781250	2010.526611
1654.791016	1750.630005
1653.800781	1615.602051
1652.810547	1721.761963
1651.820313	1682.747559
1650.829102	1464.254395
1649.838867	1314.946045
1648.847656	1284.971680
1647.856445	1178.684692
1646.864258	948.557495
1645.873047	769.026184
1644.880859	624.185608
1643.888672	960.255066
1642.895508	570.463013
1641.903320	595.481873
1640.910156	496.710815
1639.916992	350.736969
1638.923828	41.528816
1637.930664	149.325562
1636.936523	344.285370
1635.942383	209.885422
1634.948242	-77.103455
1633.954102	81.484161
1632.958984	90.035202
1631.964844	11.853855
1630.969727	-74.032234
1629.973633	127.202507
1628.978516	-84.689163
1627.982422	27.289454
1626.987305	-10.588703
1625.991211	41.095726
1624.994141	53.432453
1623.998047	-118.144882
1623.000977	107.335892
1622.003906	-155.947510
1621.006836	-101.133797
1620.008789	-62.019482
1619.011719	255.519073
1618.013672	32.142044
1617.015625	257.786011
1616.016602	391.536987
1615.018555	320.633728
1614.019531	213.082062
1613.020508	126.598999
1612.021484	0.858299
1611.022461	53.462536
1610.022461	66.752487
1609.022461	127.220818
1608.022461	261.028992
1607.022461	219.301483
1606.021484	93.795502
1605.020508	395.083160
1604.019531	447.571411
1603.018555	-122.799431
1602.017578	60.564335
1601.015625	-9.906793
1600.013672	-82.989830
1599.011719	-38.414993
1598.009766	-88.003242
1597.006836	-119.318947
1596.003906	-74.891586
1595.000977	-43.595528
1593.998047	-156.016983
1592.995117	-116.995956
1591.991211	-192.926727
1590.987305	-271.501129
1589.983398	-141.348999
1588.979492	9.544531
1587.974609	-17.079967
1586.969727	183.107727
1585.964844	-167.011063
1584.959961	69.443085
1583.955078	91.999130
1582.949219	59.729671
1581.943359	9.140569
1580.937500	-38.923546
1579.931641	175.922073
1578.924805	2.666954
1577.917969	40.201462
1576.911133	116.639107
1575.904297	-28.212187
1574.897461	123.404816
1573.889648	56.386707
1572.881836	147.871857
1571.874023	59.832588
1570.866211	143.226624
1569.857422	67.954300
1568.848633	208.192841
1567.839844	330.056488
1566.831055	-106.539703
1565.822266	-31.665922
1564.812500	22.265371
1563.802734	169.449036
1562.792969	238.593414
1561.783203	219.371750
1560.772461	272.617432
1559.761719	190.869888
1558.750977	215.285004
1557.740234	221.395706
1556.729492	157.394150
1555.717773	290.133850
1554.706055	-9.854460
1553.694336	259.786621
1552.682617	39.871582
1551.669922	14.002649
1550.657227	13.862764
1549.644531	23.909208
1548.631836	313.140350
1547.619141	224.526260
1546.605469	228.855255
1545.591797	266.623840
1544.578125	239.602142
1543.564453	21.226307
1542.549805	9.430735
1541.535156	90.451096
1540.520508	362.348724
1539.505859	9.221205
1538.490234	71.613838
1537.475586	-70.033066
1536.459961	17.816507
1535.444336	239.588959
1534.427734	12.377062
1533.412109	-83.402779
1532.395508	130.006088
1531.378906	69.979141
1530.362305	48.462078
1529.344727	49.961250
1528.328125	208.411453
1527.310547	209.545609
1526.292969	241.408188
1525.274414	69.748283
1524.256836	183.644714
1523.238281	225.282501
1522.219727	130.412964
1521.200195	122.847305
1520.181641	-49.415337
1519.162109	-13.561072
1518.142578	142.908310
1517.123047	85.888367
1516.103516	90.388924
1515.083008	56.193226
1514.062500	234.983856
1513.041992	105.473900
1512.021484	-80.600067
1511.000977	-33.227993
1509.979492	8.827938
1508.958008	-180.137451
1507.936523	-12.705800
1506.914063	-278.814362
1505.892578	-98.908699
1504.870117	-231.906799
1503.847656	111.598358
1502.825195	-108.773521
1501.801758	-301.031464
1500.778320	134.017166
1499.754883	118.161171
1498.731445	-115.386833
1497.708008	-128.892700
1496.683594	-142.540726
1495.659180	-7.952895
1494.634766	-21.881298
1493.610352	-212.351440
1492.585938	220.869019
1491.560547	367.522095
1490.535156	2.949473
1489.509766	144.235077
1488.483398	180.607071
1487.458008	410.934357
1486.431641	89.580345
1485.405273	452.315063
1484.377930	447.289215
1483.351563	569.742676
1482.324219	513.463013
1481.296875	694.279297
1480.269531	500.103851
1479.241211	721.413208
1478.213867	909.415039
1477.185547	862.797485
1476.157227	946.030762
1475.127930	1049.496460
1474.099609	1081.543701
1473.070313	1220.401855
1472.041016	1384.569946
1471.011719	1581.668457
1469.981445	1671.722168
1468.952148	1799.833984
1467.921875	1726.882080
1466.891602	1796.277954
1465.860352	2152.814697
1464.830078	2229.573486
1463.798828	2232.523682
1462.767578	2258.273438
1461.735352	2403.309082
1460.704102	2322.231445
1459.671875	2294.430908
1458.639648	2535.650391
1457.607422	2517.856934
1456.575195	2728.375732
1455.541992	2870.245361
1454.508789	2948.603516
1453.475586	2786.001465
1452.442383	3120.303223
1451.408203	2813.166504
1450.375000	2959.729980
1449.340820	2997.239014
1448.305664	2870.043213
1447.271484	3193.652832
1446.236328	2937.289063
1445.202148	2929.096924
1444.166016	3006.894287
1443.130859	2973.327148
1442.095703	2836.041504
1441.059570	2946.638184
1440.023438	2773.970703
1438.986328	2796.008545
1437.950195	2785.192139
1436.913086	2706.127441
1435.875977	2235.497070
1434.838867	2123.745117
1433.801758	1794.862183
1432.763672	1716.062622
1431.725586	1483.322388
1430.687500	1359.212036
1429.649414	1232.642334
1428.611328	901.806946
1427.572266	724.959290
1426.533203	843.230469
1425.494141	850.546570
1424.454102	809.974609
1423.415039	582.987000
1422.375000	439.247803
1421.334961	320.788208
1420.293945	386.231964
1419.253906	464.289429
1418.212891	328.365082
1417.171875	396.393280
1416.130859	263.137878
1415.088867	177.761826
1414.046875	49.712002
1413.004883	454.852814
1411.962891	392.259613
1410.920898	123.639481
1409.877930	355.248352
1408.834961	159.702667
1407.791992	82.357956
1406.749023	0.083359
1405.706055	292.015625
1404.662109	9.019238
1403.618164	162.901657
1402.574219	-82.174080
1401.529297	56.730885
1400.484375	75.259666
1399.440430	196.681015
1398.394531	-115.624374
1397.349609	354.324768
1396.303711	4.686036
1395.258789	118.798294
1394.212891	70.110443
1393.166016	194.310928
1392.120117	173.340576
1391.073242	179.985626
1390.026367	201.734818
1388.979492	130.984207
1387.931641	-37.223946
1386.884766	-70.188179
1385.836914	34.473282
1384.789063	-0.815902
1383.740234	146.458450
1382.692383	-260.986481
1381.643555	46.383144
1380.594727	-20.961693
1379.544922	91.622398
1378.496094	-152.766510
1377.446289	-69.943466
1376.396484	-96.860886
1375.346680	-53.791008
1374.296875	51.738022
1373.246094	-34.728577
1372.195313	-18.805849
1371.144531	-80.061096
1370.092773	-156.143188
1369.041992	99.373772
1367.990234	-200.709305
1366.938477	144.603134
1365.886719	-209.909714
1364.833984	25.929924
1363.781250	-14.522520
1362.728516	77.070671
1361.675781	69.219063
1360.623047	198.318893
1359.569336	384.679199
1358.515625	245.337311
1357.461914	83.809456
1356.408203	-144.633240
1355.353516	64.502228
1354.298828	293.554291
1353.244141	343.791992
1352.189453	212.848648
1351.133789	308.021332
1350.078125	222.074570
1349.022461	426.668915
1347.966797	720.630859
1346.911133	644.970459
1345.854492	718.274414
1344.797852	856.152039
1343.741211	656.943542
1342.683594	678.538391
1341.626953	829.126770
1340.569336	845.987793
1339.511719	776.282898
1338.453125	1142.585571
1337.395508	1085.494995
1336.336914	1053.306885
1335.278320	974.246338
1334.218750	1350.615967
1333.160156	1167.896240
1332.100586	562.460144
1331.041016	1033.040039
1329.981445	1014.065186
1328.920898	1175.651245
1327.861328	1045.724609
1326.800781	765.274475
1325.740234	934.622253
1324.678711	1108.959961
1323.618164	1105.599609
1322.556641	1215.912231
1321.495117	1232.530884
1320.432617	972.925415
1319.371094	1090.990723
1318.308594	1386.700195
1317.246094	1265.703857
1316.182617	1038.878418
1315.120117	1218.957153
1314.056641	1088.599976
1312.993164	1263.911621
1311.929688	1079.670410
1310.865234	1132.030640
1309.801758	1236.203125
1308.737305	1259.219727
1307.671875	1233.126831
1306.607422	1492.577637
1305.541992	1289.585327
1304.476563	1428.645874
1303.411133	1339.099976
1302.345703	1296.421265
1301.279297	1199.805786
1300.212891	1270.436401
1299.146484	1301.847168
1298.080078	1215.470581
1297.012695	1040.840942
1295.945313	1242.017456
1294.877930	1310.676636
1293.810547	1082.493042
1292.743164	1131.754517
1291.674805	987.319885
1290.606445	1024.531128
1289.537109	1093.702148
1288.468750	944.790710
1287.399414	923.481201
1286.330078	953.739868
1285.260742	758.717651
1284.191406	681.440430
1283.121094	819.763794
1282.050781	911.614563
1280.980469	1050.022461
1279.909180	926.634216
1278.838867	908.595154
1277.767578	765.911316
1276.696289	1073.327393
1275.624023	828.162170
1274.552734	988.946960
1273.480469	1000.674744
1272.408203	868.331970
1271.335938	975.512573
1270.262695	921.541748
1269.189453	1006.844910
1268.116211	899.344299
1267.042969	1065.307617
1265.968750	1189.788696
1264.894531	938.609131
1263.820313	1207.103271
1262.746094	904.962524
1261.671875	900.442871
1260.596680	832.616150
1259.521484	1093.848389
1258.446289	928.686584
1257.370117	863.517029
1256.293945	732.684265
1255.218750	993.946533
1254.141602	853.515503
1253.065430	956.558533
1251.988281	879.559387
1250.911133	1028.866089
1249.833984	1093.037231
1248.756836	1094.006470
1247.678711	1180.096069
1246.600586	1083.915405
1245.522461	973.236145
1244.444336	872.360901
1243.365234	1033.867920
1242.286133	712.124390
1241.207031	825.106812
1240.127930	726.910889
1239.047852	747.685303
1237.967773	950.431824
1236.887695	801.412048
1235.807617	902.253052
1234.726563	826.083984
1233.645508	747.543152
1232.564453	797.491943
1231.483398	699.639404
1230.401367	701.153625
1229.319336	862.516907
1228.237305	883.383423
1227.155273	766.268860
1226.072266	627.427429
1224.990234	689.481506
1223.907227	601.521667
1222.823242	433.788116
1221.740234	549.032166
1220.656250	724.656921
1219.572266	445.810455
1218.488281	244.404938
1217.403320	509.339172
1216.318359	532.609009
1215.233398	365.085571
1214.148438	352.132233
1213.063477	421.231506
1211.977539	519.237305
1210.891602	590.637695
1209.805664	377.354706
1208.718750	499.347656
1207.631836	688.764893
1206.544922	412.844849
1205.458008	223.775192
1204.371094	420.263153
1203.283203	154.121582
1202.195313	177.063385
1201.107422	69.934547
1200.018555	263.719666
1198.929688	144.502960
1197.840820	-46.891052
1196.751953	-247.866379
1195.663086	-121.701958
1194.573242	105.346466
1193.483398	108.668076
1192.393555	-80.344162
1191.302734	31.044189
1190.211914	65.449043
1189.121094	-205.258041
1188.030273	-43.656696
1186.939453	-33.439770
1185.847656	41.515717
1184.755859	-111.597809
1183.664063	-151.945801
1182.571289	-62.815521
1181.479492	158.109528
1180.386719	47.996410
1179.292969	-28.582138
1178.200195	9.839266
1177.106445	105.673477
1176.012695	117.549118
1174.918945	330.519684
1173.824219	210.494904
1172.730469	231.688934
1171.635742	128.340317
1170.540039	300.121613
1169.445313	110.522858
1168.349609	262.936554
1167.253906	-10.425860
1166.158203	-99.670853
1165.061523	71.552368
1163.965820	256.955414
1162.869141	150.727142
1161.771484	49.231670
1160.674805	262.901886
1159.577148	349.853973
1158.479492	300.624359
1157.381836	647.452637
1156.283203	583.679321
1155.184570	686.806152
1154.085938	441.629395
1152.987305	277.531189
1151.887695	270.727081
1150.789063	399.671112
1149.689453	73.390480
1148.588867	-107.539307
1147.489258	63.975063
1146.388672	180.550247
1145.288086	-214.807220
1144.186523	75.307259
1143.085938	-210.596176
1141.984375	257.596649
1140.882813	28.658390
1139.781250	-126.567406
1138.678711	98.515045
1137.576172	347.165039
1136.473633	312.847382
1135.371094	589.642090
1134.267578	460.082275
1133.164063	380.343719
1132.060547	575.916748
1130.957031	657.377686
1129.852539	729.206604
1128.748047	767.689209
1127.643555	953.105042
1126.538086	694.912537
1125.433594	967.777588
1124.328125	818.526978
1123.221680	899.090576
1122.116211	631.273438
1121.009766	605.064087
1119.903320	664.016846
1118.796875	531.081421
1117.690430	241.893127
1116.583008	423.642487
1115.475586	541.337280
1114.368164	453.101257
1113.259766	561.079895
1112.151367	321.375031
1111.042969	710.424988
1109.934570	491.879059
1108.825195	566.294556
1107.716797	489.422516
1106.606445	750.177429
1105.497070	694.361450
1104.387695	843.840698
1103.277344	861.002441
1102.166992	842.678162
1101.055664	1043.641724
1099.945313	893.051636
1098.833984	723.577759
1097.721680	768.596069
1096.610352	683.906128
1095.498047	695.767334
1094.385742	1060.883057
1093.273438	733.369629
1092.161133	963.951172
1091.047852	787.104614
1089.934570	946.808777
1088.821289	960.487061
1087.707031	896.452087
1086.593750	971.145508
1085.479492	730.654053
1084.364258	835.760376
1083.250000	1008.916199
1082.134766	871.766724
1081.019531	741.666565
1079.903320	663.225220
1078.788086	960.459290
1077.671875	1032.130859
1076.555664	728.198486
1075.439453	802.130737
1074.322266	997.952942
1073.205078	619.026184
1072.087891	596.637451
1070.969727	489.810211
1069.852539	486.122437
1068.734375	812.777222
1067.615234	502.028503
1066.497070	814.397888
1065.377930	648.896912
1064.258789	687.107849
1063.139648	655.056152
1062.019531	779.755493
1060.900391	651.721924
1059.779297	659.359375
1058.659180	571.107971
1057.538086	552.998901
1056.417969	733.556091
1055.295898	521.425720
1054.174805	190.241455
1053.052734	559.882019
1051.930664	670.144836
1050.808594	304.098541
1049.686523	349.003204
1048.563477	221.196838
1047.440430	438.724945
1046.317383	196.667938
1045.193359	47.992783
1044.069336	433.266479
1042.945313	151.764847
1041.821289	289.847626
1040.696289	281.099030
1039.572266	311.974915
1038.447266	275.315216
1037.321289	126.934914
1036.195313	157.867752
1035.070313	367.998993
1033.943359	440.780151
1032.817383	383.315247
1031.690430	509.606750
1030.563477	573.102356
1029.436523	490.173615
1028.308594	-64.413216
1027.181641	103.836128
1026.052734	35.118084
1024.924805	-177.485550
1023.796875	-232.071747
1022.667969	-335.331085
1021.538086	-201.803970
1020.409180	-3.311176
1019.279297	69.888954
1018.149414	-86.457535
1017.019531	-316.856110
1015.889648	-273.573914
1014.758789	-93.531624
1013.627930	47.114201
1012.497070	-23.009125
1011.365234	82.959183
1010.233398	309.344757
1009.101563	480.155701
1007.969727	623.200989
1006.836914	719.988037
1005.704102	1159.139160
1004.571289	1908.043091
1003.438477	2640.508789
1002.304688	2515.198486
1001.170898	1708.348755
1000.037109	906.593018
998.902344	594.974243
997.767578	193.545532
996.632813	78.687843
995.498047	97.862244
994.362305	66.362198
993.226563	120.351608
992.090820	239.014114
990.955078	205.541122
989.818359	478.820160
988.681641	203.524384
987.544922	80.569740
986.407227	176.652603
985.269531	7.937900
984.131836	-250.375320
982.994141	78.626808
981.855469	136.002335
980.716797	308.542542
979.578125	257.981506
978.439453	150.078644
977.299805	490.765411
976.160156	185.420395
975.020508	43.550926
973.879883	-47.561672
972.739258	118.822021
971.598633	209.478775
970.458008	63.724392
969.316406	290.094452
968.175781	66.652672
967.033203	70.634346
965.891602	-69.759834
964.749023	251.077591
963.606445	55.982319
962.463867	49.123356
961.320313	209.738113
960.177734	379.608765
959.033203	235.697815
957.889648	353.122650
956.745117	42.453320
955.600586	233.449966
954.456055	316.951202
953.311523	119.127586
952.166016	138.889191
951.020508	87.909447
949.875000	185.751373
948.728516	194.555756
947.582031	41.253258
946.435547	0.156740
945.289063	116.879776
944.141602	149.210022
942.994141	90.360542
941.846680	-84.715401
940.698242	5.211540
939.550781	31.376356
938.402344	265.294342
937.252930	262.081085
936.104492	332.005646
934.955078	267.572388
933.805664	260.316895
932.655273	342.101990
931.504883	223.552765
930.354492	102.953941
929.204102	196.615570
928.052734	228.941818
926.902344	129.421616
925.750977	27.842400
924.598633	135.764420
923.446289	75.506630
922.294922	92.750664
921.141602	-42.145519
919.989258	-58.637451
918.835938	-24.967594
917.682617	-116.085579
916.529297	-204.726913
915.375000	-159.201355
914.220703	102.113121
913.066406	-26.880493
911.911133	-71.702667
910.756836	-281.937592
909.601563	-119.992027
908.445313	-234.574142
907.290039	22.797321
906.133789	300.599030
904.977539	252.158508
903.820313	-9.028577
902.664063	-208.806458
901.506836	-114.008209
900.348633	-44.006508
899.191406	-62.158199
898.033203	-86.946198
896.875000	-109.321587
895.716797	-206.175186
894.557617	149.327026
893.398438	-39.948174
892.239258	8.276191
891.079102	156.015961
889.919922	170.540970
888.759766	142.281769
887.598633	-43.877151
886.438477	0.391875
885.277344	189.183914
884.115234	73.434059
882.954102	111.221230
881.791992	20.568630
880.629883	103.655815
879.467773	373.882263
878.304688	439.028015
877.141602	355.547577
875.978516	344.275879
874.815430	414.164948
873.651367	463.852417
872.487305	290.778595
871.323242	185.372040
870.158203	307.317261
868.993164	411.288727
867.828125	254.443329
866.663086	367.510193
865.497070	213.136871
864.331055	119.569687
863.165039	187.850189
861.998047	247.178665
860.832031	346.941284
859.664063	417.534760
858.497070	479.157043
857.329102	370.266815
856.161133	499.256439
854.993164	412.915344
853.825195	710.068115
852.656250	583.434631
851.487305	454.643402
850.317383	796.472900
849.148438	683.411987
847.978516	583.861084
846.808594	587.364624
845.637695	268.535034
844.466797	368.359985
843.295898	145.945236
842.125000	35.476627
840.953125	423.775574
839.781250	219.374680
838.609375	17.291832
837.437500	181.790970
836.264648	192.033325
835.091797	385.410980
833.917969	406.717896
832.745117	282.849487
831.571289	301.866028
830.397461	537.302368
829.222656	453.542297
828.047852	534.837524
826.873047	422.028229
825.698242	356.038788
824.522461	463.889587
823.346680	110.336510
822.170898	260.397675
820.995117	535.054138
819.818359	123.638710
818.641602	-47.209568
817.463867	31.238533
816.287109	-21.727257
815.109375	-117.018326
813.931641	23.418884
812.752930	130.346680
811.574219	57.053257
810.395508	234.855988
809.216797	-116.390549
808.037109	-145.435898
806.857422	-107.940559
805.677734	-17.278290
804.498047	-195.391174
803.317383	-113.849159
802.136719	-85.718384
800.955078	-44.402859
799.774414	-52.025646
798.592773	-22.070049
797.411133	-276.013611
796.228516	-117.721405
795.045898	62.524715
793.863281	-91.954941
792.680664	-295.222778
791.497070	234.389252
790.313477	-39.968330
789.129883	35.349388
787.946289	123.766685
786.761719	-4.788742
785.577148	74.465355
784.391602	73.940987
783.207031	-156.634827
782.021484	43.715565
780.835938	131.134689
779.649414	121.169243
778.462891	194.979782
777.276367	80.927032
776.089844	72.735161
774.902344	126.189072
773.714844	-8.080992
772.527344	148.737350
771.338867	62.739506
770.151367	-29.986113
768.962891	207.827637
767.773438	258.053772
766.584961	279.459503
765.395508	100.253021
764.205078	161.026459
763.015625	181.985657
761.825195	504.350128
760.634766	408.284088
759.443359	477.127045
758.252930	545.791443
757.061523	596.683838
755.869141	563.862000
754.677734	313.304016
753.485352	324.230469
752.292969	194.403015
751.100586	299.528809
749.907227	296.863525
748.713867	436.774933
747.520508	521.615173
746.326172	369.284424
745.131836	262.973541
743.937500	364.966553
742.743164	302.321136
741.547852	329.476685
740.352539	437.605347
739.156250	236.587982
737.960938	291.889648
736.764648	106.124359
735.568359	-53.376690
734.371094	80.462799
733.174805	214.149979
731.977539	85.093613
730.779297	-4.610635
729.582031	104.685745
728.383789	69.530075
727.185547	270.428619
725.986328	248.221588
724.787109	223.778839
723.587891	426.491730
722.388672	185.673538
721.188477	471.172455
719.988281	453.040497
718.788086	478.528625
717.587891	421.050018
716.386719	463.919830
715.185547	386.786072
713.983398	390.346741
712.782227	483.277863
711.580078	312.427368
710.377930	357.377106
709.174805	173.559570
707.971680	283.867157
706.768555	283.082458
705.565430	60.261429
704.361328	255.447906
703.157227	311.309631
701.953125	206.193558
700.748047	164.235260
699.543945	368.053772
698.338867	360.950287
697.132813	180.027512
695.926758	66.606941
694.720703	150.990189
693.514648	-127.304489
692.308594	48.420773
691.101563	-238.257339
689.894531	-94.988869
688.686523	-368.318359
687.478516	15.884920
686.270508	-83.652649
685.062500	107.509911
683.854492	-167.405365
682.645508	-112.654594
681.436523	31.016533
680.226563	-76.568352
679.016602	-88.694702
677.806641	-31.413315
676.596680	6.472777
675.386719	-143.839813
674.175781	-58.110619
672.963867	-125.899307
671.752930	29.229189
670.541016	-51.287022
669.329102	71.559807
668.117188	149.079086
666.904297	313.108917
665.691406	8.389700
664.478516	49.489086
663.265625	218.073807
662.051758	82.294601
660.837891	63.227108
659.623047	193.147934
658.409180	202.289047
657.194336	105.824562
655.979492	143.170883
654.763672	-211.784683
653.547852	-55.715294
652.332031	89.559120
651.116211	43.073246
649.899414	257.246399
648.682617	92.358833
647.465820	-33.701981
646.249023	133.001221
645.031250	441.620209
643.813477	377.880493
642.594727	389.388641
641.376953	121.273712
640.158203	298.201050
638.939453	143.932755
637.719727	-135.033234
636.500000	-96.079758
635.280273	-132.506638
634.060547	-126.179459
632.839844	113.911255
631.619141	203.377563
630.398438	157.314316
629.176758	-101.450089
627.955078	-231.768600
626.733398	274.456604
625.511719	59.663456
624.289063	241.021851
623.066406	228.917191
621.843750	145.561249
620.620117	348.654022
619.397461	199.811325
618.172852	-16.040356
616.949219	20.037094
615.724609	12.490150
614.500000	138.874802
613.275391	67.499382
612.050781	52.921909
610.825195	-14.008812
609.599609	148.842331
608.373047	-22.940605
607.146484	-165.978088
605.919922	-156.467224
604.693359	-26.623423
