# Supplementary material for: Raman spectroscopy accurately differentiates mucosal healing from non-healing and biochemical changes following biological therapy in inflammatory bowel disease
Source: PLoS One. 2021 Jun 2;16(6):e0252210. doi: 10.1371/journal.pone.0252210 (PMC8172032; doi:10.1371/journal.pone.0252210)
Supplement: S8 Dataset — (ZIP) [file pone.0252210.s010.zip › Pre biologic CD/OC010-1 pre treatment_BL sub CR removed_3__X_-8952.64__Y_1562.91__Z_-3687__Time_33.txt]

1714.656250	4.575897
1713.679688	-173.624588
1712.703125	194.597336
1711.725586	226.653229
1710.749023	121.337006
1709.771484	-158.840469
1708.792969	-125.998100
1707.815430	-69.521324
1706.836914	-321.622528
1705.858398	157.034805
1704.879883	-10.116524
1703.901367	-198.922775
1702.922852	45.606129
1701.943359	91.751534
1700.963867	-65.595512
1699.983398	81.790459
1699.003906	-94.443832
1698.023438	-67.568321
1697.042969	154.355591
1696.062500	-104.735153
1695.082031	159.895752
1694.100586	290.897247
1693.120117	-162.717392
1692.137695	190.057968
1691.156250	372.106659
1690.174805	135.369629
1689.192383	509.793396
1688.209961	409.579803
1687.227539	573.672058
1686.244141	148.795547
1685.261719	460.098694
1684.278320	299.924194
1683.294922	526.476624
1682.311523	577.541565
1681.327148	570.358704
1680.342773	611.532776
1679.358398	599.908875
1678.374023	626.010986
1677.389648	828.174438
1676.404297	634.375122
1675.418945	587.433411
1674.433594	881.344360
1673.448242	986.939880
1672.461914	1026.546265
1671.475586	848.833984
1670.489258	979.896423
1669.502930	1406.261597
1668.516602	1153.318237
1667.529297	940.848755
1666.541992	1063.468262
1665.554688	1473.200195
1664.566406	1352.770142
1663.579102	1511.533081
1662.590820	1509.057495
1661.602539	1342.848755
1660.614258	1659.710327
1659.625000	1362.270386
1658.635742	1587.489380
1657.647461	1728.530029
1656.657227	1666.163574
1655.667969	1588.619019
1654.677734	1286.720947
1653.688477	1218.505005
1652.697266	1095.316772
1651.707031	967.564941
1650.716797	750.590027
1649.725586	531.658386
1648.734375	223.576874
1647.743164	442.162140
1646.750977	307.187103
1645.759766	481.988525
1644.767578	118.524399
1643.775391	-138.553787
1642.783203	399.676239
1641.790039	106.865685
1640.796875	126.141731
1639.803711	45.747997
1638.810547	-84.144447
1637.817383	-78.921448
1636.823242	79.743515
1635.829102	-48.399738
1634.834961	32.246578
1633.840820	-358.194580
1632.845703	-189.538040
1631.850586	-173.166016
1630.855469	33.289913
1629.860352	-123.091087
1628.865234	-134.153839
1627.869141	-89.486931
1626.873047	97.701637
1625.876953	-61.876812
1624.880859	123.541664
1623.883789	288.283844
1622.887695	-80.111702
1621.890625	243.157104
1620.892578	374.915588
1619.895508	412.503998
1618.897461	626.408386
1617.899414	714.601013
1616.901367	388.425171
1615.903320	151.997330
1614.904297	7.854220
1613.906250	-44.034317
1612.907227	192.911865
1611.907227	-120.535545
1610.908203	-189.707718
1609.908203	192.237167
1608.908203	170.806717
1607.908203	-54.652328
1606.908203	403.868896
1605.907227	158.061996
1604.906250	22.585670
1603.905273	7.827682
1602.904297	-38.076126
1601.903320	154.355820
1600.901367	119.351616
1599.899414	-106.327766
1598.897461	34.338402
1597.895508	-185.593948
1596.892578	-62.899689
1595.889648	-185.691589
1594.886719	-321.327606
1593.883789	-111.997742
1592.880859	-108.899651
1591.876953	-390.234894
1590.873047	-230.228073
1589.869141	-4.936078
1588.865234	220.361679
1587.860352	88.302284
1586.855469	162.401169
1585.850586	432.084229
1584.845703	250.767685
1583.839844	387.517029
1582.834961	448.708282
1581.829102	543.763367
1580.823242	477.334473
1579.816406	189.616577
1578.810547	357.620575
1577.803711	457.872589
1576.796875	469.603241
1575.790039	728.464172
1574.782227	183.461426
1573.775391	720.469727
1572.767578	417.423950
1571.759766	200.240952
1570.750977	172.794281
1569.743164	332.381409
1568.734375	294.392365
1567.725586	586.174438
1566.716797	98.780693
1565.707031	309.811615
1564.697266	868.437317
1563.687500	622.305054
1562.677734	845.734192
1561.667969	669.508911
1560.657227	734.382263
1559.647461	594.289551
1558.636719	467.063721
1557.625000	145.366150
1556.614258	155.309204
1555.602539	387.850433
1554.590820	387.039398
1553.579102	409.360840
1552.567383	447.028076
1551.554688	541.422913
1550.541992	405.289490
1549.529297	514.794739
1548.516602	755.967102
1547.502930	440.834625
1546.490234	637.557495
1545.476563	580.653809
1544.462891	789.738831
1543.448242	670.363953
1542.434570	395.839905
1541.419922	420.773651
1540.405273	419.645111
1539.390625	162.708649
1538.375000	104.359055
1537.359375	4.505094
1536.343750	275.948425
1535.328125	655.354126
1534.312500	467.022156
1533.295898	-12.842542
1532.280273	154.250504
1531.262695	29.762568
1530.246094	307.022827
1529.229492	187.197418
1528.211914	43.957558
1527.194336	361.415039
1526.176758	50.326035
1525.159180	235.839493
1524.140625	-37.057468
1523.122070	57.777798
1522.103516	-94.626480
1521.084961	184.779556
1520.065430	111.535286
1519.046875	89.473495
1518.027344	-233.564529
1517.006836	5.923931
1515.987305	-135.134598
1514.966797	18.914461
1513.947266	149.528214
1512.925781	-33.443008
1511.905273	86.269936
1510.884766	151.760696
1509.863281	163.039978
1508.841797	-118.376999
1507.820313	-30.677025
1506.797852	-197.146698
1505.776367	105.293396
1504.753906	-361.542114
1503.731445	45.272072
1502.708008	-111.967232
1501.685547	-274.512115
1500.662109	5.694586
1499.638672	-139.463333
1498.615234	37.668144
1497.591797	-49.122074
1496.567383	-310.143494
1495.542969	-131.368378
1494.518555	-111.487991
1493.494141	-53.529461
1492.468750	-346.091919
1491.443359	-194.097443
1490.417969	-57.758423
1489.392578	116.587837
1488.367188	111.822868
1487.340820	-186.873871
1486.314453	30.006832
1485.288086	90.852600
1484.261719	182.053116
1483.234375	451.535339
1482.207031	80.421013
1481.179688	349.342194
1480.152344	643.411560
1479.125000	796.927307
1478.096680	501.567688
1477.068359	830.385559
1476.040039	631.511353
1475.011719	995.386169
1473.982422	989.631165
1472.953125	1088.054077
1471.923828	1071.687866
1470.894531	1238.356689
1469.864258	1712.575928
1468.834961	1652.258057
1467.804688	1993.562500
1466.774414	2016.708618
1465.743164	1790.503906
1464.712891	2375.001221
1463.681641	2534.698975
1462.650391	2254.662598
1461.618164	2500.303223
1460.586914	2293.709961
1459.554688	2846.118164
1458.522461	2423.438232
1457.490234	2493.111816
1456.458008	2476.346924
1455.424805	2639.518066
1454.391602	2449.962402
1453.358398	2394.742676
1452.325195	3001.062744
1451.291016	2854.223145
1450.256836	3006.334717
1449.222656	3079.733887
1448.188477	2709.738037
1447.154297	2874.116943
1446.119141	2749.666992
1445.083984	3118.765381
1444.048828	2682.853760
1443.013672	2500.062256
1441.977539	2484.178955
1440.941406	2493.522217
1439.905273	2265.100830
1438.869141	2453.833496
1437.832031	2227.879395
1436.795898	1961.570923
1435.758789	1920.131592
1434.720703	1626.042847
1433.683594	1400.254150
1432.645508	1608.743286
1431.608398	946.287781
1430.569336	748.367371
1429.531250	974.433594
1428.493164	763.969604
1427.454102	732.607117
1426.415039	880.270447
1425.375977	558.964172
1424.335938	386.460602
1423.296875	546.693542
1422.256836	354.117126
1421.215820	665.360840
1420.175781	392.284149
1419.135742	288.026520
1418.094727	274.422668
1417.053711	331.318512
1416.011719	272.443481
1414.970703	-161.159927
1413.928711	499.478363
1412.886719	247.110153
1411.844727	-118.232948
1410.802734	293.289154
1409.759766	66.374725
1408.716797	15.490136
1407.673828	110.377708
1406.630859	109.861771
1405.586914	-13.636526
1404.542969	224.461960
1403.499023	254.235336
1402.455078	118.484344
1401.411133	-27.154408
1400.366211	58.064735
1399.321289	451.770996
1398.276367	191.089157
1397.230469	306.554138
1396.185547	156.489822
1395.139648	510.142151
1394.093750	397.862213
1393.046875	298.236023
1392.000977	36.062866
1390.954102	212.159775
1389.907227	-17.122881
1388.860352	-3.469367
1387.812500	-57.262016
1386.765625	-3.308649
1385.717773	73.228432
1384.669922	-135.117767
1383.621094	-303.268250
1382.573242	246.026321
1381.524414	20.710106
1380.475586	-27.005035
1379.425781	292.530609
1378.376953	-79.478088
1377.327148	70.515640
1376.277344	355.382935
1375.227539	308.442627
1374.176758	181.833298
1373.126953	337.320282
1372.076172	83.947868
1371.025391	132.515701
1369.973633	-10.704345
1368.922852	-210.964325
1367.871094	20.035252
1366.819336	313.393768
1365.766602	614.258606
1364.714844	-90.659157
1363.662109	33.816166
1362.609375	19.064224
1361.556641	-50.218044
1360.502930	-333.238068
1359.450195	53.126953
1358.396484	-167.222931
1357.341797	52.725990
1356.288086	170.911469
1355.233398	331.468994
1354.178711	121.990891
1353.124023	255.587646
1352.069336	520.959534
1351.013672	423.912048
1349.958984	-22.858177
1348.903320	329.880219
1347.846680	464.304413
1346.791016	809.777405
1345.734375	827.910706
1344.677734	747.071350
1343.621094	706.150452
1342.563477	1262.771362
1341.506836	602.700745
1340.449219	998.504944
1339.391602	1391.885742
1338.333008	1215.724609
1337.275391	1237.958374
1336.216797	1215.818848
1335.158203	1020.682434
1334.098633	954.485962
1333.040039	1190.355591
1331.980469	1208.688721
1330.920898	1383.009033
1329.861328	959.230225
1328.800781	960.942383
1327.740234	1056.773804
1326.679688	1179.962158
1325.619141	1350.245239
1324.558594	1219.411499
1323.497070	1298.684448
1322.435547	652.448914
1321.374023	998.774292
1320.312500	1429.054321
1319.250000	1193.325684
1318.187500	1108.350952
1317.125000	1284.996216
1316.062500	1392.752563
1314.999023	1232.012939
1313.935547	1162.729980
1312.872070	1041.953369
1311.808594	1224.388794
1310.745117	963.714600
1309.680664	1052.933594
1308.616211	886.337280
1307.551758	961.181946
1306.486328	1328.959229
1305.420898	985.901184
1304.355469	886.662415
1303.290039	994.194214
1302.224609	1332.947998
1301.158203	1081.896729
1300.091797	1047.380371
1299.025391	1307.854248
1297.958984	1003.523193
1296.891602	1055.544434
1295.824219	1058.628296
1294.756836	1052.081299
1293.689453	731.619873
1292.621094	1061.604858
1291.553711	891.265442
1290.485352	853.586975
1289.416016	786.661499
1288.347656	773.881042
1287.278320	949.962402
1286.208984	1030.582764
1285.139648	925.161499
1284.069336	339.923645
1283.000000	695.349304
1281.929688	783.930176
1280.858398	911.777344
1279.788086	658.018433
1278.716797	893.782593
1277.645508	772.499329
1276.574219	565.830017
1275.502930	1039.041504
1274.430664	896.226868
1273.358398	790.272095
1272.286133	782.221191
1271.213867	652.176758
1270.140625	881.295044
1269.067383	1032.308838
1267.994141	751.324646
1266.920898	1344.273071
1265.846680	1209.967041
1264.773438	1202.697876
1263.699219	680.930054
1262.624023	1390.852539
1261.549805	1071.826172
1260.474609	1398.913818
1259.399414	1377.499512
1258.324219	932.302795
1257.248047	1001.305176
1256.172852	748.944702
1255.096680	1137.074219
1254.019531	1048.030640
1252.943359	1326.579590
1251.866211	1536.957397
1250.789063	912.988342
1249.711914	1162.423340
1248.634766	1355.899780
1247.556641	1070.474243
1246.478516	1370.939331
1245.400391	1627.596924
1244.321289	1541.671387
1243.243164	1297.985474
1242.164063	1001.030640
1241.084961	1000.423584
1240.004883	905.197754
1238.925781	1305.081787
1237.845703	1120.153320
1236.765625	1228.825806
1235.684570	1177.425781
1234.604492	1232.763672
1233.523438	1215.382324
1232.442383	1394.319946
1231.360352	1221.887817
1230.279297	1136.759277
1229.197266	1092.844482
1228.115234	1390.345947
1227.032227	1305.258545
1225.950195	1350.907593
1224.867188	1227.160889
1223.784180	1299.412231
1222.701172	1180.564697
1221.617188	1216.507813
1220.533203	594.885376
1219.449219	824.272461
1218.365234	959.306885
1217.280273	857.503113
1216.195313	622.887756
1215.110352	381.106476
1214.025391	520.851746
1212.940430	573.612976
1211.854492	720.424194
1210.768555	879.198914
1209.681641	849.713440
1208.595703	542.891541
1207.508789	691.827515
1206.421875	770.751404
1205.334961	753.192017
1204.247070	754.859009
1203.160156	421.653351
1202.072266	389.571350
1200.983398	427.258881
1199.895508	101.390572
1198.806641	66.798592
1197.717773	-37.614460
1196.628906	45.586594
1195.539063	210.439545
1194.449219	91.417557
1193.359375	-164.657349
1192.269531	-76.998299
1191.179688	-318.654297
1190.088867	-293.630676
1188.998047	-331.152924
1187.907227	-56.570774
1186.815430	4.122134
1185.723633	11.895869
1184.631836	-23.622561
1183.540039	55.943893
1182.448242	-157.254227
1181.355469	-315.308411
1180.262695	-200.068314
1179.169922	-80.187965
1178.076172	257.604340
1176.982422	185.435837
1175.888672	120.383118
1174.794922	289.944702
1173.700195	35.521019
1172.606445	197.627121
1171.511719	17.303598
1170.416016	214.986389
1169.321289	197.179520
1168.225586	370.583313
1167.129883	-214.181534
1166.034180	-55.338806
1164.937500	-228.910294
1163.840820	-41.716328
1162.744141	154.828079
1161.647461	563.729797
1160.550781	244.027100
1159.453125	217.971313
1158.355469	697.801453
1157.256836	249.026688
1156.159180	465.950806
1155.060547	479.897400
1153.961914	770.328735
1152.863281	414.408478
1151.763672	435.110229
1150.664063	541.459229
1149.564453	328.377075
1148.464844	-41.945187
1147.364258	87.848770
1146.263672	50.792629
1145.163086	175.480011
1144.062500	142.918625
1142.960938	464.730194
1141.859375	39.347462
1140.757813	-41.135731
1139.656250	192.132294
1138.553711	365.718353
1137.451172	227.766739
1136.348633	531.684021
1135.246094	402.997894
1134.142578	609.087402
1133.039063	1140.245972
1131.935547	916.142090
1130.832031	979.186401
1129.727539	980.363281
1128.623047	1126.115234
1127.518555	1293.020996
1126.413086	1554.549194
1125.308594	1358.319580
1124.203125	1377.713867
1123.096680	1434.869263
1121.991211	1058.359619
1120.884766	1025.312012
1119.778320	828.768005
1118.671875	996.767639
1117.564453	1306.568237
1116.458008	1161.791382
1115.350586	1035.868530
1114.242188	812.894409
1113.134766	852.405457
1112.026367	671.898987
1110.917969	647.358948
1109.808594	856.647766
1108.700195	777.517578
1107.590820	1404.535522
1106.481445	866.955688
1105.372070	971.685791
1104.261719	793.002197
1103.151367	961.194458
1102.041016	980.568970
1100.930664	929.072937
1099.819336	818.529358
1098.708008	1139.400146
1097.596680	767.023071
1096.484375	705.779785
1095.373047	1292.416992
1094.260742	905.840393
1093.147461	1115.149536
1092.035156	1037.052612
1090.921875	1335.521484
1089.808594	850.093018
1088.695313	1268.304565
1087.581055	902.912659
1086.467773	1102.055786
1085.353516	1009.467163
1084.238281	1297.645020
1083.124023	960.502014
1082.008789	658.677185
1080.893555	944.196472
1079.777344	785.632568
1078.662109	1019.222656
1077.545898	696.285400
1076.429688	1014.151611
1075.312500	705.319824
1074.196289	926.765808
1073.079102	636.768982
1071.960938	588.355530
1070.843750	837.665466
1069.725586	475.103180
1068.607422	696.117126
1067.489258	310.264801
1066.370117	1065.130615
1065.251953	763.616638
1064.132813	984.240479
1063.012695	614.930847
1061.893555	856.511780
1060.773438	817.223511
1059.653320	635.280457
1058.532227	397.270966
1057.412109	355.757416
1056.291016	1020.081787
1055.169922	412.954529
1054.047852	700.827454
1052.926758	533.157349
1051.804688	830.231689
1050.681641	170.014526
1049.559570	436.724243
1048.436523	544.636780
1047.313477	458.896027
1046.190430	524.821411
1045.066406	474.134583
1043.942383	351.237183
1042.818359	118.886154
1041.694336	115.041512
1040.569336	709.940735
1039.445313	172.676544
1038.319336	408.760193
1037.194336	179.198151
1036.068359	378.032928
1034.942383	285.966522
1033.816406	631.369141
1032.690430	485.911682
1031.563477	917.253906
1030.436523	616.152344
1029.308594	573.235535
1028.181641	284.122223
1027.053711	-14.093251
1025.925781	-65.889214
1024.797852	-419.450287
1023.668945	-85.596687
1022.540039	-25.685915
1021.411133	-232.566727
1020.281250	-541.355957
1019.152344	-244.514557
1018.022461	94.010078
1016.892578	-35.819813
1015.761719	362.953461
1014.630859	539.198120
1013.500000	245.178513
1012.369141	335.897339
1011.237305	692.972717
1010.105469	573.092712
1008.973633	738.080139
1007.841797	937.832031
1006.708984	1167.673950
1005.576172	1890.195801
1004.443359	3137.430908
1003.310547	3459.475830
1002.176758	3132.011719
1001.042969	2308.026123
999.908203	1496.099243
998.774414	1160.515137
997.639648	739.779602
996.504883	1014.289551
995.370117	559.465027
994.234375	723.417908
993.098633	451.427399
991.962891	747.116638
990.826172	484.773529
989.690430	713.785156
988.553711	260.604431
987.416016	770.987427
986.279297	705.374939
985.141602	439.568237
984.003906	540.188843
982.865234	525.818237
981.727539	661.243591
980.588867	640.302185
979.450195	637.954651
978.310547	796.775208
977.170898	707.360535
976.031250	666.454224
974.891602	857.889465
973.751953	736.913452
972.611328	859.683167
971.470703	624.290283
970.329102	492.520813
969.188477	705.368347
968.046875	658.946899
966.904297	589.781311
965.762695	422.211548
964.620117	449.852509
963.477539	181.884171
962.334961	822.057129
961.191406	510.962921
960.047852	867.011292
958.904297	320.495636
957.760742	484.435760
956.616211	630.169861
955.471680	492.173035
954.327148	789.293091
953.182617	617.405090
952.037109	509.839844
950.891602	-25.155022
949.745117	190.282761
948.599609	366.967377
947.453125	200.940033
946.306641	574.439514
945.159180	479.656647
944.012695	702.583679
942.865234	341.067627
941.716797	-26.934603
940.569336	436.185150
939.420898	447.497375
938.272461	1001.926697
937.124023	951.925354
935.974609	747.087463
934.825195	542.543884
933.675781	709.777893
932.525391	576.356567
931.375977	670.997986
930.225586	412.778839
929.074219	416.709991
927.923828	582.457458
926.772461	154.325378
925.621094	204.388000
924.468750	-16.083799
923.317383	4.804930
922.165039	287.335846
921.011719	-112.031395
919.859375	-124.684311
918.706055	-57.633411
917.552734	416.166656
916.399414	324.440369
915.245117	591.662537
914.090820	-151.188629
912.936523	43.736252
911.781250	-217.302689
910.625977	77.680008
909.470703	-89.943077
908.315430	87.298241
907.160156	278.213898
906.003906	-31.634750
904.846680	139.128937
903.690430	90.253143
902.533203	91.363365
901.375977	24.697395
900.218750	580.666443
899.060547	-1.757655
897.903320	-67.933624
896.744141	146.525192
895.585938	137.140045
894.426758	48.756500
893.267578	118.763474
892.108398	-43.900856
890.949219	-143.106964
889.789063	-18.546513
888.628906	-239.424957
887.467773	-51.465118
886.307617	-120.794037
885.146484	317.731995
883.985352	171.844482
882.823242	5.820784
881.661133	281.935089
880.499023	55.277542
879.336914	426.086609
878.173828	289.796082
877.010742	405.964844
875.847656	-90.465538
874.684570	503.251129
873.520508	284.064331
872.356445	98.806061
871.192383	95.956818
870.027344	288.876343
868.862305	-111.998161
867.697266	215.891846
866.532227	545.921326
865.366211	583.657166
864.200195	527.040161
863.034180	-73.152451
861.867188	23.193167
860.700195	386.713013
859.533203	435.801514
858.366211	861.927246
857.198242	765.067322
856.030273	885.849854
854.862305	546.829407
853.693359	705.729187
852.524414	734.532654
851.355469	550.407715
850.186523	736.053467
849.016602	708.790710
847.846680	594.181213
846.676758	334.064697
845.505859	367.281525
844.334961	402.686462
843.164063	274.709137
841.993164	600.833923
840.821289	526.455811
839.649414	315.683685
838.477539	210.013641
837.305664	142.328629
836.132813	239.949326
834.959961	221.305206
833.786133	535.345825
832.613281	527.664795
831.439453	609.200073
830.264648	592.424500
829.090820	526.494690
827.916016	565.344421
826.741211	329.794495
825.566406	335.048553
824.390625	288.934875
823.214844	209.317551
822.039063	376.931641
820.862305	308.257660
819.685547	243.960938
818.508789	61.589184
817.332031	-49.587154
816.154297	97.295151
814.976563	86.034859
813.798828	-172.230194
812.621094	-143.651169
811.442383	-210.810242
810.263672	-46.919689
809.083984	227.860092
807.905273	-261.837250
806.725586	-285.033081
805.544922	-144.046371
804.365234	-132.027710
803.184570	-240.010605
802.003906	-39.662960
800.823242	-96.896790
799.641602	-34.493797
798.459961	-251.660294
797.278320	-280.448639
796.095703	-293.871033
794.913086	120.194946
793.730469	31.044992
792.547852	-230.974380
791.364258	-114.406776
790.180664	183.461105
788.997070	-92.184021
787.813477	187.508728
786.628906	51.019119
785.444336	-47.973709
784.258789	-131.615021
783.074219	299.669922
781.888672	211.231613
780.702148	427.565826
779.516602	341.010193
778.330078	492.832794
777.143555	180.753601
775.956055	431.537476
774.769531	364.246338
773.582031	195.327332
772.393555	350.574036
771.206055	157.147186
770.017578	331.845154
768.829102	471.030487
767.639648	561.499268
766.451172	261.800568
765.261719	1045.814331
764.072266	461.743896
762.881836	727.631653
761.691406	896.392456
760.500977	820.653687
759.310547	964.816223
758.119141	833.809204
756.927734	1058.974365
755.735352	991.475220
754.543945	857.942749
753.351563	1247.341919
752.159180	713.687195
750.965820	579.911987
749.773438	608.582092
748.580078	334.142822
747.385742	669.898438
746.192383	1009.783142
744.998047	697.808350
743.803711	907.896606
742.608398	391.946289
741.413086	661.001465
740.217773	324.898895
739.022461	350.436371
737.826172	345.200134
736.630859	333.333496
735.433594	82.702408
734.237305	296.248383
733.040039	371.740631
731.842773	215.193497
730.645508	511.526703
729.447266	53.088718
728.249023	143.687286
727.050781	199.234680
725.851563	245.981964
724.653320	565.839966
723.454102	315.343994
722.253906	560.742615
721.053711	332.188019
719.854492	424.672272
718.653320	274.847137
717.453125	203.675812
716.251953	141.284042
715.050781	504.253998
713.848633	-35.638847
712.647461	155.079330
711.445313	252.038681
710.243164	216.098770
709.040039	511.363647
707.836914	205.454605
706.633789	413.652222
705.430664	373.674622
704.226563	-121.065193
703.022461	211.381989
701.818359	134.812393
700.613281	258.486969
699.408203	269.163239
698.203125	390.840454
696.998047	97.486687
695.791992	212.917908
694.585938	15.633161
693.379883	-411.610626
692.172852	275.409027
690.965820	-164.375854
689.758789	-143.657806
688.551758	-79.359985
687.343750	-385.853424
686.135742	-160.636810
684.926758	-234.545959
683.718750	-210.640686
682.509766	34.533867
681.300781	-95.030075
680.090820	46.484089
678.881836	-212.485703
677.671875	139.508377
676.460938	415.823364
675.250977	-34.917229
674.040039	-9.167389
672.828125	-210.305206
671.617188	185.841522
670.405273	-183.356537
669.193359	141.810913
667.981445	-163.973587
666.768555	66.531693
665.555664	-0.898235
664.342773	109.089897
663.128906	72.483475
661.916016	161.397385
660.702148	28.261490
659.487305	29.256157
658.272461	-55.746071
657.058594	-325.893646
655.842773	-121.257553
654.627930	-30.684498
653.412109	-183.405045
652.196289	170.586136
650.979492	360.976746
649.763672	-169.952621
648.546875	152.316788
647.330078	-173.271790
646.112305	209.639359
644.894531	157.968155
643.676758	20.515125
642.458984	354.380798
641.240234	-85.782578
640.021484	-74.068916
638.802734	-83.653648
637.583008	179.855484
636.363281	76.064507
635.143555	163.642853
633.923828	-51.440258
632.703125	40.707943
631.482422	85.708412
630.261719	147.956924
629.040039	94.409592
627.818359	212.531372
626.596680	240.577881
625.375000	272.912872
624.152344	-89.152954
622.929688	382.488739
621.707031	633.186096
620.483398	313.940979
619.259766	448.697510
618.036133	161.483200
616.812500	161.031189
615.587891	-51.487309
614.363281	-80.172859
613.138672	-117.687668
611.913086	-270.994995
610.687500	-76.109932
609.461914	116.132256
608.236328	-232.831985
607.009766	82.314682
605.783203	217.340210
604.555664	-141.606918
