# Supplementary material for: Raman spectroscopy accurately differentiates mucosal healing from non-healing and biochemical changes following biological therapy in inflammatory bowel disease
Source: PLoS One. 2021 Jun 2;16(6):e0252210. doi: 10.1371/journal.pone.0252210 (PMC8172032; doi:10.1371/journal.pone.0252210)
Supplement: S8 Dataset — (ZIP) [file pone.0252210.s010.zip › Pre biologic CD/OC016-1 pre-treatment_base sub CR removed_91__X_-16183.4__Y_5306.85__Z_-2779__Time_1050.txt]

1714.780273	137.998138
1713.803711	70.168488
1712.827148	-8.207183
1711.849609	-5.248734
1710.873047	22.769650
1709.895508	8.727448
1708.917969	-20.511612
1707.939453	-14.080832
1706.961914	-60.321785
1705.983398	-129.828491
1705.004883	-67.266571
1704.025391	-9.283318
1703.046875	-159.193665
1702.067383	-131.662506
1701.087891	0.996256
1700.108398	-157.093353
1699.127930	105.429039
1698.148438	82.640198
1697.167969	36.564278
1696.187500	103.508850
1695.206055	117.739273
1694.225586	76.673363
1693.244141	180.536896
1692.262695	194.339844
1691.281250	352.995514
1690.298828	261.467102
1689.317383	421.490784
1688.334961	326.093292
1687.352539	439.430298
1686.369141	468.083374
1685.386719	497.437134
1684.403320	479.472046
1683.419922	701.955994
1682.435547	544.106079
1681.452148	690.572205
1680.467773	595.331909
1679.483398	716.370422
1678.499023	824.679565
1677.514648	835.123108
1676.529297	1000.431580
1675.543945	889.702271
1674.558594	1053.465576
1673.573242	1140.656982
1672.586914	1281.522461
1671.600586	1175.800171
1670.614258	1259.285278
1669.627930	1444.203491
1668.641602	1459.651489
1667.654297	1595.069824
1666.666992	1712.375000
1665.679688	1668.288208
1664.692383	1603.505615
1663.704102	1634.720459
1662.715820	1828.160156
1661.727539	2008.739746
1660.739258	1884.911011
1659.750977	2111.381592
1658.761719	2033.533081
1657.772461	1916.435181
1656.783203	1929.583374
1655.793945	1996.104248
1654.803711	1840.668701
1653.813477	1561.336792
1652.823242	1631.769775
1651.833008	1572.952881
1650.841797	1302.977295
1649.851563	1208.005493
1648.860352	1266.758545
1647.869141	1048.349121
1646.876953	933.433105
1645.885742	797.779968
1644.893555	791.932617
1643.901367	691.356689
1642.908203	543.623779
1641.916016	483.365448
1640.922852	452.460724
1639.929688	231.916077
1638.936523	254.412079
1637.943359	211.250519
1636.949219	294.926056
1635.955078	202.225510
1634.960938	207.324265
1633.966797	138.894943
1632.971680	-55.701813
1631.977539	68.673241
1630.982422	-6.886504
1629.986328	54.687939
1628.991211	-12.518040
1627.995117	17.863352
1627.000000	-12.083637
1626.003906	-47.089920
1625.006836	-29.310425
1624.010742	91.157066
1623.013672	125.002304
1622.016602	6.578243
1621.019531	-27.574493
1620.021484	106.536797
1619.024414	287.989929
1618.026367	36.291885
1617.028320	-5.182782
1616.029297	95.193176
1615.031250	88.055016
1614.032227	36.430939
1613.033203	74.093285
1612.034180	-168.731613
1611.035156	-133.493073
1610.035156	-30.046303
1609.035156	36.739876
1608.035156	140.236649
1607.035156	2.779664
1606.034180	273.942963
1605.033203	94.728386
1604.032227	17.712021
1603.031250	58.523289
1602.030273	-60.252758
1601.028320	-40.313972
1600.026367	-38.674419
1599.024414	-50.098415
1598.022461	-153.004959
1597.019531	-101.664810
1596.016602	-133.966751
1595.013672	-208.062973
1594.010742	-232.519073
1593.007813	-293.542267
1592.003906	-265.796967
1591.000000	-264.195496
1589.996094	-158.248398
1588.992188	-94.131302
1587.987305	139.465622
1586.983398	112.121925
1585.978516	11.736820
1584.972656	174.620758
1583.967773	79.357742
1582.961914	98.719482
1581.956055	164.892532
1580.950195	277.842621
1579.944336	296.924744
1578.937500	386.210083
1577.931641	251.526718
1576.924805	257.335388
1575.916992	257.848083
1574.910156	372.707123
1573.902344	203.960861
1572.894531	191.181625
1571.886719	256.282684
1570.878906	251.075317
1569.870117	121.041245
1568.862305	284.486664
1567.853516	180.235519
1566.843750	182.370544
1565.834961	114.281921
1564.825195	196.635376
1563.815430	203.568466
1562.805664	109.184158
1561.795898	201.458588
1560.785156	195.012680
1559.775391	97.681541
1558.764648	158.371506
1557.752930	187.791977
1556.742188	263.688293
1555.730469	111.442291
1554.718750	80.835510
1553.707031	275.362305
1552.695313	135.694321
1551.682617	148.635986
1550.670898	171.763519
1549.658203	132.629257
1548.644531	269.237732
1547.631836	255.634048
1546.618164	239.285904
1545.604492	137.475922
1544.590820	133.747955
1543.577148	73.009224
1542.562500	50.875404
1541.547852	95.729698
1540.533203	75.839882
1539.518555	99.673027
1538.503906	17.500479
1537.488281	90.016541
1536.472656	17.850718
1535.457031	-49.300640
1534.441406	-65.022346
1533.424805	-60.289452
1532.408203	75.728699
1531.391602	-28.164825
1530.375000	24.982525
1529.358398	165.515457
1528.340820	174.457947
1527.323242	247.592484
1526.305664	245.860657
1525.287109	174.455048
1524.269531	59.160038
1523.250977	15.770674
1522.232422	41.673157
1521.213867	239.688278
1520.194336	149.475876
1519.175781	164.522980
1518.156250	76.584213
1517.136719	170.939957
1516.116211	-27.778196
1515.096680	4.572116
1514.076172	13.621391
1513.055664	30.196310
1512.034180	46.588173
1511.013672	1.220660
1509.992188	-67.392052
1508.970703	-64.322327
1507.949219	-143.484497
1506.927734	-130.476440
1505.905273	-143.278473
1504.882813	-133.173080
1503.860352	2.319644
1502.837891	-100.650909
1501.815430	-114.094498
1500.791992	-217.320572
1499.768555	-123.530060
1498.745117	3.340178
1497.720703	-154.057709
1496.697266	15.953424
1495.672852	-24.017216
1494.648438	-158.743332
1493.623047	-30.212336
1492.598633	90.458282
1491.573242	78.025726
1490.547852	124.226265
1489.522461	137.056976
1488.497070	297.882660
1487.470703	318.047882
1486.444336	353.388641
1485.417969	488.128784
1484.391602	357.279663
1483.364258	481.488251
1482.336914	638.678101
1481.309570	578.901794
1480.282227	751.056519
1479.254883	581.423828
1478.226563	750.708984
1477.198242	759.274597
1476.169922	897.649902
1475.141602	804.075195
1474.112305	942.152588
1473.083008	1143.713745
1472.053711	1233.086670
1471.024414	1273.968262
1469.995117	1393.606567
1468.964844	1561.418457
1467.934570	1622.248779
1466.904297	1688.046753
1465.874023	2160.470947
1464.842773	2063.275879
1463.811523	1945.709961
1462.780273	2260.000488
1461.749023	2332.779541
1460.717773	2387.675049
1459.685547	2577.022217
1458.653320	2428.617432
1457.621094	2473.079834
1456.587891	2641.771240
1455.555664	2528.762939
1454.522461	2654.130371
1453.489258	2665.281982
1452.455078	2681.431641
1451.421875	2834.398926
1450.387695	2837.731201
1449.353516	3043.692383
1448.319336	3034.221191
1447.285156	2857.573242
1446.250000	2880.965576
1445.214844	2808.120361
1444.179688	2727.679443
1443.144531	2788.933838
1442.108398	2645.216064
1441.072266	2663.398682
1440.036133	2555.119385
1439.000000	2360.910645
1437.963867	2318.418213
1436.926758	2144.512939
1435.889648	1995.933105
1434.852539	1854.984131
1433.814453	1542.350708
1432.777344	1262.680542
1431.739258	1238.068115
1430.701172	1097.374023
1429.663086	994.591064
1428.624023	942.298401
1427.584961	748.797119
1426.545898	615.907288
1425.506836	674.687012
1424.467773	667.924133
1423.427734	578.011719
1422.387695	513.352844
1421.347656	541.944092
1420.307617	598.250916
1419.266602	556.355469
1418.226563	413.830353
1417.184570	442.513428
1416.143555	312.711884
1415.102539	188.036148
1414.060547	53.382019
1413.018555	140.111511
1411.976563	-37.124084
1410.934570	140.167297
1409.891602	66.125206
1408.848633	47.441463
1407.805664	-11.369449
1406.762695	70.537483
1405.718750	39.470894
1404.674805	71.236557
1403.630859	-95.216103
1402.586914	52.118011
1401.542969	111.654587
1400.498047	18.229795
1399.453125	-2.362253
1398.408203	59.861923
1397.363281	94.564980
1396.317383	179.440231
1395.271484	3.796024
1394.225586	46.235359
1393.179688	101.263062
1392.132813	-48.968834
1391.086914	-53.847111
1390.040039	61.488560
1388.992188	74.267281
1387.945313	47.118240
1386.897461	-7.445919
1385.849609	-6.874731
1384.801758	-56.205605
1383.753906	-307.874908
1382.705078	-219.481033
1381.657227	-61.054810
1380.608398	-159.883896
1379.558594	-188.645203
1378.509766	-142.370804
1377.459961	-198.362930
1376.410156	32.794350
1375.360352	-122.793587
1374.309570	-6.287026
1373.259766	-11.919015
1372.208984	-4.970362
1371.158203	-100.122025
1370.106445	116.447006
1369.055664	1.616869
1368.003906	21.489866
1366.952148	-35.739586
1365.900391	71.546242
1364.847656	9.594536
1363.794922	-7.395373
1362.742188	72.813271
1361.689453	80.958153
1360.636719	196.200760
1359.583008	85.185707
1358.529297	123.549011
1357.475586	119.765022
1356.420898	48.999615
1355.367188	174.723511
1354.312500	322.882050
1353.257813	252.524536
1352.203125	167.434174
1351.147461	484.738251
1350.091797	437.138855
1349.036133	543.570496
1347.980469	622.801147
1346.923828	674.843140
1345.868164	751.810608
1344.811523	831.358826
1343.754883	886.221680
1342.697266	1018.033447
1341.640625	954.167725
1340.583008	1046.550293
1339.524414	1163.799438
1338.466797	1087.981445
1337.409180	952.916504
1336.350586	1142.321411
1335.291992	1195.670410
1334.232422	925.000427
1333.173828	1042.975586
1332.114258	928.554199
1331.054688	967.631226
1329.995117	935.140442
1328.934570	974.479187
1327.875000	1006.532166
1326.814453	841.065125
1325.753906	1004.322571
1324.692383	876.248718
1323.630859	1098.960693
1322.570313	1062.535767
1321.507813	952.224670
1320.446289	1078.967407
1319.383789	1035.582153
1318.322266	1120.601685
1317.259766	1126.815796
1316.196289	1167.675293
1315.133789	1376.251343
1314.070313	1082.190186
1313.006836	1167.783447
1311.943359	1113.079834
1310.878906	1110.244995
1309.814453	1097.695923
1308.750977	1149.282349
1307.685547	1124.687622
1306.621094	1186.347046
1305.555664	1164.473267
1304.490234	1162.412109
1303.424805	1035.081299
1302.359375	1259.458862
1301.292969	1215.974609
1300.226563	1246.348022
1299.160156	1200.675781
1298.093750	1150.232666
1297.026367	1171.143188
1295.958984	971.212646
1294.891602	1048.843384
1293.824219	1062.754272
1292.756836	868.234863
1291.688477	772.030457
1290.620117	913.856995
1289.551758	678.156006
1288.482422	798.101929
1287.413086	741.652161
1286.343750	695.134766
1285.274414	724.682983
1284.205078	783.711182
1283.134766	855.061340
1282.064453	941.169128
1280.994141	723.847412
1279.923828	751.416321
1278.852539	656.749207
1277.781250	823.930298
1276.709961	856.635681
1275.637695	916.313171
1274.566406	765.842529
1273.494141	906.335205
1272.421875	912.475464
1271.349609	996.863037
1270.276367	949.422668
1269.203125	1109.620972
1268.129883	979.339478
1267.056641	1127.414185
1265.982422	1029.060791
1264.909180	1096.705811
1263.834961	991.230103
1262.759766	1251.634033
1261.685547	1078.048218
1260.610352	1004.537781
1259.535156	1140.687378
1258.459961	1152.589722
1257.383789	1176.728760
1256.308594	1098.633911
1255.232422	1183.754150
1254.155273	1234.816528
1253.079102	1154.491455
1252.001953	1062.089722
1250.924805	1074.374390
1249.847656	1327.463867
1248.770508	1215.770508
1247.692383	1140.635132
1246.614258	1029.117065
1245.536133	1068.334473
1244.458008	1102.711548
1243.378906	877.234314
1242.299805	1054.970581
1241.220703	1040.871338
1240.141602	963.699646
1239.061523	952.109192
1237.981445	1018.180298
1236.901367	1072.115479
1235.821289	1012.070129
1234.740234	990.863342
1233.659180	955.136780
1232.578125	1018.796448
1231.497070	755.353943
1230.415039	668.868469
1229.333984	858.505310
1228.251953	658.246765
1227.168945	840.553162
1226.086914	725.094177
1225.003906	580.651978
1223.920898	566.899902
1222.837891	502.357971
1221.753906	387.061340
1220.669922	424.105896
1219.585938	376.528076
1218.501953	280.628143
1217.416992	320.046753
1216.333008	376.331818
1215.248047	369.789764
1214.162109	406.688080
1213.077148	409.748047
1211.991211	480.353241
1210.905273	538.833984
1209.819336	527.306091
1208.732422	551.927734
1207.646484	542.744751
1206.559570	531.122009
1205.471680	548.388855
1204.384766	339.116516
1203.296875	418.965393
1202.208984	269.940063
1201.121094	169.090500
1200.032227	61.019501
1198.944336	85.313301
1197.855469	37.361507
1196.765625	131.315048
1195.676758	-85.094498
1194.586914	-121.116920
1193.497070	-49.000511
1192.407227	49.461540
1191.316406	-32.403564
1190.226563	-87.872879
1189.135742	-71.323105
1188.044922	-146.100784
1186.953125	-45.650349
1185.861328	-127.738602
1184.769531	-85.075050
1183.677734	-1.718322
1182.585938	115.107475
1181.493164	-65.563812
1180.400391	27.094265
1179.307617	52.512939
1178.213867	70.651711
1177.120117	194.122955
1176.026367	291.104095
1174.932617	146.069901
1173.838867	214.113403
1172.744141	179.104980
1171.649414	127.269333
1170.554688	63.402683
1169.458984	-5.309803
1168.364258	47.889458
1167.268555	-6.629070
1166.171875	170.672394
1165.076172	44.256126
1163.979492	111.353508
1162.882813	159.210175
1161.786133	197.391632
1160.688477	290.378998
1159.590820	256.691193
1158.493164	487.856262
1157.395508	372.799194
1156.297852	357.892303
1155.199219	283.257019
1154.100586	425.557434
1153.000977	205.295303
1151.902344	137.577026
1150.802734	219.915405
1149.703125	44.794415
1148.603516	112.607574
1147.502930	49.300133
1146.402344	-6.945811
1145.301758	-79.939735
1144.201172	-53.057961
1143.099609	-107.196808
1141.999023	-111.467506
1140.896484	5.439965
1139.794922	-110.831741
1138.692383	203.101974
1137.590820	91.366158
1136.487305	162.524185
1135.384766	183.651199
1134.281250	192.779083
1133.178711	351.381989
1132.074219	388.725891
1130.970703	561.224609
1129.866211	681.326416
1128.761719	730.091064
1127.657227	842.757935
1126.552734	841.441162
1125.447266	844.751099
1124.341797	734.178833
1123.236328	668.566895
1122.130859	527.061707
1121.024414	724.208069
1119.917969	563.584412
1118.811523	518.928040
1117.704102	519.149841
1116.596680	535.826111
1115.489258	505.067322
1114.381836	528.615417
1113.274414	530.760986
1112.166016	568.257446
1111.057617	721.450378
1109.949219	671.235046
1108.839844	675.273376
1107.730469	818.566589
1106.621094	864.867004
1105.511719	913.403076
1104.401367	817.822388
1103.291016	946.375122
1102.180664	1044.096558
1101.070313	931.736206
1099.958984	1135.335938
1098.847656	1032.235352
1097.736328	1237.880981
1096.625000	1144.038208
1095.512695	1118.466797
1094.400391	1142.280884
1093.288086	1017.622742
1092.174805	980.043274
1091.062500	975.351563
1089.949219	1205.913452
1088.835938	944.524170
1087.721680	892.524780
1086.607422	847.520386
1085.493164	863.586670
1084.378906	994.751099
1083.263672	831.993286
1082.149414	969.994812
1081.034180	1006.838501
1079.917969	912.062744
1078.802734	774.996765
1077.686523	830.412842
1076.570313	827.058472
1075.453125	685.190857
1074.336914	646.546936
1073.219727	511.690186
1072.101563	648.824402
1070.984375	535.002319
1069.866211	514.916077
1068.748047	593.195618
1067.629883	551.907227
1066.511719	634.716492
1065.392578	623.765198
1064.273438	554.243103
1063.154297	688.327942
1062.034180	555.542419
1060.914063	750.293579
1059.793945	622.146179
1058.673828	465.957153
1057.552734	552.927795
1056.431641	469.201416
1055.310547	285.000336
1054.189453	306.437531
1053.067383	297.464752
1051.945313	456.596497
1050.823242	319.139191
1049.701172	354.440735
1048.578125	394.364929
1047.455078	305.939667
1046.332031	254.857574
1045.208008	215.437576
1044.083984	243.632385
1042.959961	318.420837
1041.835938	297.626556
1040.710938	397.975128
1039.585938	244.394485
1038.460938	256.217499
1037.335938	214.490891
1036.209961	314.762177
1035.083984	368.452881
1033.958008	354.660095
1032.832031	412.988647
1031.705078	527.107239
1030.578125	438.925079
1029.451172	432.154083
1028.323242	362.657715
1027.195313	139.882889
1026.067383	-38.631966
1024.939453	-19.652077
1023.810547	-256.036469
1022.682617	-76.797379
1021.552734	-57.737644
1020.423828	-101.282692
1019.293945	61.657803
1018.164063	-160.377762
1017.034180	-53.054077
1015.904297	0.955364
1014.773438	85.107712
1013.642578	183.172638
1012.511719	200.176804
1011.379883	295.956879
1010.248047	403.326294
1009.116211	501.447937
1007.984375	507.022705
1006.851563	998.497375
1005.718750	1598.520996
1004.585938	2244.583008
1003.452148	2948.208008
1002.319336	2703.917725
1001.185547	1759.626465
1000.050781	1012.224182
998.916992	526.259155
997.782227	380.054016
996.647461	113.950058
995.512695	152.732529
994.376953	11.586950
993.241211	78.234238
992.105469	188.767624
990.969727	8.789127
989.833008	165.582687
988.696289	-99.397842
987.559570	-43.844948
986.421875	-121.843163
985.284180	-61.501957
984.146484	-67.863037
983.008789	13.371699
981.870117	-6.600269
980.731445	111.617935
979.592773	-48.479401
978.454102	235.526306
977.314453	158.486145
976.174805	185.055237
975.035156	108.300980
973.894531	54.680145
972.754883	65.537537
971.613281	232.692917
970.472656	278.194977
969.331055	259.519165
968.190430	176.717239
967.047852	135.383621
965.906250	110.262260
964.763672	337.579834
963.621094	204.912735
962.478516	359.009552
961.334961	139.573517
960.192383	275.554871
959.048828	287.899994
957.904297	204.180984
956.759766	214.524994
955.616211	488.277435
954.470703	226.469208
953.326172	74.763756
952.180664	206.945557
951.035156	208.842606
949.889648	133.139084
948.743164	299.940857
947.596680	322.822021
946.450195	188.174622
945.303711	94.858383
944.156250	278.089386
943.008789	196.509338
941.861328	297.745483
940.713867	442.446869
939.565430	340.798187
938.416992	369.377930
937.267578	290.901672
936.119141	333.460938
934.969727	460.497589
933.820313	334.645081
932.669922	425.465973
931.520508	233.918732
930.370117	375.125702
929.218750	227.245163
928.068359	275.353790
926.916992	162.003738
925.765625	103.463966
924.613281	154.293152
923.461914	23.303581
922.309570	115.350945
921.156250	-42.546997
920.003906	72.492920
918.850586	78.565262
917.697266	9.817128
916.543945	-99.632248
915.389648	-4.537580
914.235352	11.206207
913.081055	6.659595
911.926758	-217.828415
910.771484	-144.909714
909.616211	-85.494064
908.460938	-152.937225
907.304688	-143.137955
906.148438	39.025711
904.992188	-109.554070
903.835938	-106.165359
902.678711	-73.201797
901.521484	-67.293037
900.364258	-115.583740
899.206055	71.634201
898.047852	-130.258118
896.889648	-35.615440
895.731445	-167.036697
894.572266	-83.486420
893.413086	15.965705
892.253906	9.276763
891.094727	95.336906
889.934570	45.950371
888.774414	82.510773
887.613281	-14.034011
886.453125	97.226143
885.291992	-3.576565
884.130859	71.745880
882.968750	102.029243
881.807617	163.961624
880.645508	52.372990
879.482422	213.665085
878.320313	124.838882
877.157227	274.955688
875.994141	125.528412
874.830078	232.969727
873.666016	45.526203
872.501953	29.308613
871.337891	85.183556
870.173828	-18.619610
869.008789	10.406238
867.843750	167.659546
866.677734	205.765137
865.512695	93.325806
864.346680	124.818489
863.179688	237.236725
862.013672	208.157547
860.846680	264.479980
859.679688	206.338303
858.511719	307.630493
857.344727	406.669983
856.176758	315.033813
855.008789	432.059174
853.839844	421.267639
852.670898	502.426483
851.501953	402.045563
850.333008	492.195770
849.163086	423.290405
847.993164	367.879761
846.823242	305.799377
845.652344	185.573929
844.482422	85.555290
843.311523	-50.194653
842.139648	-109.807121
840.968750	-3.897996
839.796875	37.133217
838.624023	6.623566
837.452148	36.460129
836.279297	119.908463
835.106445	26.845568
833.933594	132.573395
832.759766	110.983841
831.585938	145.193726
830.412109	154.822464
829.238281	159.964066
828.063477	305.614471
826.888672	350.818878
825.712891	320.177704
824.538086	264.994629
823.362305	252.152802
822.186523	163.532104
821.009766	164.019104
819.833008	62.028992
818.656250	17.930038
817.479492	65.065147
816.301758	-36.956463
815.124023	-65.562042
813.946289	-9.684431
812.768555	-58.401905
811.589844	-73.797630
810.411133	39.670277
809.232422	-89.188629
808.052734	59.659691
806.873047	-18.177137
805.693359	-18.322973
804.512695	-127.311646
803.332031	-149.756866
802.151367	-174.481995
800.970703	-150.461212
799.789063	-184.186356
798.608398	-204.672272
797.425781	-205.261688
796.244141	-163.823914
795.061523	-202.249359
793.878906	-194.215637
792.696289	-153.045517
791.512695	-69.901199
790.329102	101.669579
789.145508	162.414093
787.960938	26.121843
786.777344	221.625854
785.591797	209.068405
784.407227	214.113388
783.221680	225.705719
782.037109	321.181824
780.850586	266.286407
779.665039	222.368286
778.478516	207.098679
777.291992	235.907669
776.105469	180.731537
774.917969	112.256912
773.730469	23.869513
772.542969	34.702160
771.354492	38.831226
770.166016	93.583847
768.977539	86.504288
767.789063	13.229665
766.599609	102.953659
765.410156	128.672546
764.220703	180.724930
763.030273	195.247452
761.840820	233.893616
760.650391	186.621567
759.458984	253.708588
758.267578	415.274048
757.076172	358.977448
755.884766	469.731354
754.693359	261.641235
753.500977	337.072601
752.308594	109.211494
751.115234	173.537231
749.922852	134.556580
748.729492	211.901810
747.535156	131.120239
746.341797	138.099594
745.147461	234.980911
743.953125	272.546967
742.757813	97.341850
741.563477	60.296429
740.368164	67.070313
739.171875	-0.696717
737.976563	106.801140
736.780273	-26.713463
735.583984	102.586998
734.386719	15.067767
733.189453	65.464745
731.992188	89.563736
730.794922	122.391785
729.596680	124.578491
728.399414	220.786362
727.200195	299.465790
726.001953	290.680786
724.802734	305.947784
723.603516	397.682831
722.404297	491.574432
721.204102	292.835876
720.003906	349.640656
718.803711	458.829102
717.603516	476.348999
716.402344	271.376251
715.201172	328.268738
713.999023	321.944641
712.797852	126.002747
711.595703	39.184082
710.393555	72.307747
709.190430	31.408583
707.987305	-39.901520
706.784180	-30.544207
705.581055	-18.944130
704.376953	-118.273521
703.172852	-15.113880
701.968750	101.130859
700.763672	115.185333
699.559570	88.001373
698.353516	-19.507936
697.148438	27.435097
695.942383	-71.129906
694.736328	-69.620308
693.530273	-170.090958
692.324219	-107.557350
691.117188	-79.678375
689.910156	-227.507767
688.702148	-299.210022
687.494141	-134.308334
686.286133	-8.413568
685.078125	-34.251663
683.870117	-213.884796
682.661133	-83.386650
681.452148	-59.014214
680.242188	-23.705936
679.032227	52.846729
677.822266	-65.407906
676.612305	13.498579
675.401367	-37.381310
674.191406	50.343361
672.979492	88.380737
671.768555	128.653183
670.556641	-14.792658
669.344727	174.833817
668.132813	16.484015
666.919922	-53.117798
665.707031	-14.601864
664.494141	168.665512
663.281250	19.371098
662.067383	1.886736
660.853516	92.363045
659.639648	12.360698
658.424805	-20.119232
657.209961	-61.204338
655.995117	9.852684
654.779297	1.100762
653.563477	16.029888
652.347656	-89.762199
651.131836	-46.919392
649.915039	99.213745
648.698242	-49.818829
647.481445	-9.448657
646.264648	174.973709
645.046875	260.179169
643.829102	388.196014
642.610352	191.185623
641.392578	185.416260
640.173828	95.562500
638.955078	14.071627
637.735352	54.802692
636.515625	97.329086
635.295898	150.210876
634.076172	2.966665
632.855469	-48.029015
631.634766	61.509697
630.414063	-5.468172
629.192383	15.005003
627.971680	24.158331
626.749023	45.550587
625.527344	12.663971
624.304688	120.541603
623.082031	281.177948
621.859375	269.532013
620.636719	267.735199
619.413086	61.578579
618.189453	90.045670
616.964844	36.121323
615.741211	-6.028939
614.516602	-32.208908
613.291016	-80.998550
612.066406	-17.709936
610.840820	31.350323
609.615234	-15.100129
608.388672	30.977457
607.163086	-54.874371
605.936523	-140.235519
604.708984	-24.448572
