# Supplementary material for: Raman spectroscopy accurately differentiates mucosal healing from non-healing and biochemical changes following biological therapy in inflammatory bowel disease
Source: PLoS One. 2021 Jun 2;16(6):e0252210. doi: 10.1371/journal.pone.0252210 (PMC8172032; doi:10.1371/journal.pone.0252210)
Supplement: S8 Dataset — (ZIP) [file pone.0252210.s010.zip › Pre biologic CD/OC011 pre treatment_BL sub CR removed_37__X_-18307.2__Y_2328.51__Z_-3757.04__Time_425.txt]

1714.656250	54.775352
1713.679688	49.431213
1712.703125	59.576275
1711.725586	242.378525
1710.749023	26.763964
1709.771484	34.725941
1708.792969	-17.949287
1707.815430	-26.661003
1706.836914	-125.467583
1705.858398	-100.048363
1704.879883	-242.325668
1703.901367	141.054733
1702.922852	16.763607
1701.943359	-93.194969
1700.963867	14.482772
1699.983398	72.174110
1699.003906	-59.056992
1698.023438	-87.807648
1697.042969	68.718849
1696.062500	127.171417
1695.082031	282.599518
1694.100586	75.548630
1693.120117	16.284119
1692.137695	174.008087
1691.156250	276.431793
1690.174805	379.580658
1689.192383	331.362244
1688.209961	289.246643
1687.227539	311.877686
1686.244141	489.812073
1685.261719	428.532318
1684.278320	394.597595
1683.294922	427.964172
1682.311523	584.504089
1681.327148	603.146301
1680.342773	997.802368
1679.358398	751.467712
1678.374023	774.632019
1677.389648	795.738403
1676.404297	969.029907
1675.418945	746.607910
1674.433594	921.003723
1673.448242	986.909729
1672.461914	1095.846313
1671.475586	1205.281982
1670.489258	1177.077759
1669.502930	1205.181152
1668.516602	1143.512939
1667.529297	1257.559570
1666.541992	1334.894775
1665.554688	1410.025513
1664.566406	1453.751465
1663.579102	1556.280884
1662.590820	1375.489014
1661.602539	1431.157837
1660.614258	1513.738159
1659.625000	1403.261841
1658.635742	1393.918945
1657.647461	1477.694946
1656.657227	1212.271973
1655.667969	1283.586060
1654.677734	1312.887451
1653.688477	1292.272461
1652.697266	1219.096924
1651.707031	884.446472
1650.716797	1028.941162
1649.725586	927.812744
1648.734375	858.772034
1647.743164	739.863953
1646.750977	579.035400
1645.759766	558.585327
1644.767578	617.659119
1643.775391	589.854065
1642.783203	377.545624
1641.790039	500.778351
1640.796875	402.565918
1639.803711	278.264526
1638.810547	328.335876
1637.817383	165.026993
1636.823242	194.467072
1635.829102	361.174896
1634.834961	37.872364
1633.840820	123.283356
1632.845703	0.761889
1631.850586	-100.448151
1630.855469	53.958473
1629.860352	45.270473
1628.865234	10.436832
1627.869141	-216.296509
1626.873047	43.884159
1625.876953	-132.483047
1624.880859	48.971104
1623.883789	-79.724304
1622.887695	88.761093
1621.890625	-37.008621
1620.892578	-25.995525
1619.895508	50.786526
1618.897461	72.492401
1617.899414	73.283043
1616.901367	-57.076115
1615.903320	62.012489
1614.904297	91.923340
1613.906250	127.141975
1612.907227	99.473274
1611.907227	-101.171204
1610.908203	39.112869
1609.908203	184.630005
1608.908203	-34.086769
1607.908203	98.372284
1606.908203	181.046890
1605.907227	145.883011
1604.906250	157.884521
1603.905273	-13.316830
1602.904297	17.069000
1601.903320	34.373146
1600.901367	-39.872997
1599.899414	-140.236557
1598.897461	-83.683022
1597.895508	-53.301857
1596.892578	3.190585
1595.889648	7.385690
1594.886719	-249.671967
1593.883789	-104.433830
1592.880859	-100.290710
1591.876953	-216.268280
1590.873047	-66.007095
1589.869141	-22.840126
1588.865234	-55.394207
1587.860352	-171.447800
1586.855469	166.251541
1585.850586	68.343819
1584.845703	134.639023
1583.839844	39.266949
1582.834961	165.340576
1581.829102	114.153297
1580.823242	49.893879
1579.816406	61.098392
1578.810547	51.394329
1577.803711	-153.591232
1576.796875	-223.259750
1575.790039	-14.616018
1574.782227	79.402351
1573.775391	-71.156052
1572.767578	-112.549400
1571.759766	-120.232101
1570.750977	111.075897
1569.743164	123.931068
1568.734375	100.307159
1567.725586	144.109802
1566.716797	86.517448
1565.707031	179.403748
1564.697266	7.402357
1563.687500	89.654854
1562.677734	62.791130
1561.667969	33.226326
1560.657227	-69.060699
1559.647461	-65.128807
1558.636719	89.014732
1557.625000	113.385529
1556.614258	93.572128
1555.602539	-58.477219
1554.590820	234.860275
1553.579102	186.150650
1552.567383	111.438522
1551.554688	287.672913
1550.541992	160.941223
1549.529297	132.432800
1548.516602	-35.875854
1547.502930	20.721796
1546.490234	64.227676
1545.476563	-11.334830
1544.462891	6.025200
1543.448242	167.918274
1542.434570	-125.041969
1541.419922	23.602503
1540.405273	86.826813
1539.390625	-46.319736
1538.375000	-104.714355
1537.359375	-57.437004
1536.343750	-46.447975
1535.328125	-76.883293
1534.312500	-22.356457
1533.295898	-60.825199
1532.280273	86.168312
1531.262695	98.926689
1530.246094	-14.717016
1529.229492	111.103760
1528.211914	-13.105296
1527.194336	114.926445
1526.176758	52.250942
1525.159180	74.386017
1524.140625	80.914124
1523.122070	107.869377
1522.103516	155.239471
1521.084961	-57.291576
1520.065430	-187.615295
1519.046875	126.668007
1518.027344	14.050086
1517.006836	-75.550873
1515.987305	-5.987144
1514.966797	76.233322
1513.947266	-39.436417
1512.925781	32.185246
1511.905273	-42.659779
1510.884766	-58.596863
1509.863281	-113.163979
1508.841797	-49.860584
1507.820313	197.912964
1506.797852	-41.710697
1505.776367	8.296243
1504.753906	-57.193630
1503.731445	-140.729691
1502.708008	-83.483368
1501.685547	-133.956924
1500.662109	-20.675131
1499.638672	138.505676
1498.615234	118.320244
1497.591797	-132.295486
1496.567383	-75.933365
1495.542969	-50.418842
1494.518555	61.905815
1493.494141	97.353638
1492.468750	35.514076
1491.443359	-64.758018
1490.417969	207.942261
1489.392578	184.072632
1488.367188	277.580994
1487.340820	233.032043
1486.314453	372.199249
1485.288086	426.964264
1484.261719	479.041748
1483.234375	283.496979
1482.207031	429.730988
1481.179688	514.590332
1480.152344	400.432343
1479.125000	556.428833
1478.096680	531.295227
1477.068359	704.820679
1476.040039	730.418396
1475.011719	712.610779
1473.982422	1079.215454
1472.953125	877.838684
1471.923828	915.720642
1470.894531	1136.722900
1469.864258	1067.487793
1468.834961	1267.843018
1467.804688	1534.140869
1466.774414	1306.976318
1465.743164	1405.203613
1464.712891	1747.313110
1463.681641	1776.647583
1462.650391	1938.001953
1461.618164	1921.409790
1460.586914	1767.645996
1459.554688	1959.147949
1458.522461	1955.058228
1457.490234	1968.673096
1456.458008	2164.900879
1455.424805	1944.964478
1454.391602	2280.475586
1453.358398	2037.680664
1452.325195	1997.741821
1451.291016	2424.104980
1450.256836	2394.129395
1449.222656	2247.587158
1448.188477	2278.366455
1447.154297	2169.816895
1446.119141	2134.684082
1445.083984	2193.187744
1444.048828	2241.512207
1443.013672	2125.325684
1441.977539	1885.196655
1440.941406	1832.296509
1439.905273	1723.767090
1438.869141	1723.968384
1437.832031	1880.839600
1436.795898	1433.708252
1435.758789	1246.957397
1434.720703	1345.680176
1433.683594	1159.006714
1432.645508	1017.837952
1431.608398	917.127014
1430.569336	720.527405
1429.531250	814.188049
1428.493164	569.781738
1427.454102	554.978210
1426.415039	625.917908
1425.375977	719.525879
1424.335938	467.791229
1423.296875	508.499176
1422.256836	362.758667
1421.215820	501.710571
1420.175781	474.430939
1419.135742	253.318100
1418.094727	301.651337
1417.053711	438.073669
1416.011719	320.324432
1414.970703	476.867889
1413.928711	331.557495
1412.886719	239.149384
1411.844727	38.716896
1410.802734	215.425171
1409.759766	241.310547
1408.716797	422.994141
1407.673828	192.707443
1406.630859	165.979797
1405.586914	104.149399
1404.542969	185.478745
1403.499023	186.516617
1402.455078	165.027634
1401.411133	206.319336
1400.366211	212.526031
1399.321289	78.370766
1398.276367	192.526260
1397.230469	-61.761700
1396.185547	100.118423
1395.139648	184.318527
1394.093750	93.214531
1393.046875	192.533859
1392.000977	264.357147
1390.954102	95.903137
1389.907227	57.736858
1388.860352	49.692928
1387.812500	-10.814433
1386.765625	58.855030
1385.717773	66.051636
1384.669922	95.831070
1383.621094	-71.783821
1382.573242	38.152119
1381.524414	-11.776820
1380.475586	-161.506607
1379.425781	-46.376442
1378.376953	-128.435165
1377.327148	-0.690650
1376.277344	32.260517
1375.227539	-54.472977
1374.176758	-258.326660
1373.126953	61.775467
1372.076172	70.138901
1371.025391	-138.289642
1369.973633	39.797733
1368.922852	163.103104
1367.871094	-186.913086
1366.819336	-31.026310
1365.766602	87.537468
1364.714844	99.110184
1363.662109	-175.485626
1362.609375	214.637085
1361.556641	-2.411440
1360.502930	29.503590
1359.450195	44.119122
1358.396484	96.132645
1357.341797	-70.538734
1356.288086	359.508148
1355.233398	76.294617
1354.178711	203.253448
1353.124023	193.663574
1352.069336	266.148651
1351.013672	291.541473
1349.958984	438.684998
1348.903320	357.558838
1347.846680	452.748688
1346.791016	473.609497
1345.734375	685.547180
1344.677734	761.139648
1343.621094	688.080627
1342.563477	679.613708
1341.506836	837.308289
1340.449219	888.522461
1339.391602	716.918335
1338.333008	840.197998
1337.275391	678.834900
1336.216797	789.946838
1335.158203	849.167969
1334.098633	826.833496
1333.040039	851.643250
1331.980469	582.257019
1330.920898	523.287720
1329.861328	669.657227
1328.800781	707.334839
1327.740234	735.239868
1326.679688	647.148376
1325.619141	988.992859
1324.558594	651.727051
1323.497070	722.095337
1322.435547	920.912537
1321.374023	737.260376
1320.312500	820.279053
1319.250000	908.316772
1318.187500	966.846924
1317.125000	956.439453
1316.062500	613.367249
1314.999023	1022.265869
1313.935547	822.488037
1312.872070	852.028442
1311.808594	682.177246
1310.745117	743.992554
1309.680664	727.117126
1308.616211	594.685303
1307.551758	912.765564
1306.486328	645.270569
1305.420898	860.127197
1304.355469	902.860962
1303.290039	849.804871
1302.224609	863.258972
1301.158203	663.007202
1300.091797	723.408447
1299.025391	820.746887
1297.958984	805.178589
1296.891602	716.062378
1295.824219	717.929199
1294.756836	651.182251
1293.689453	827.507996
1292.621094	525.461670
1291.553711	790.253540
1290.485352	618.530579
1289.416016	665.190308
1288.347656	542.801697
1287.278320	535.749451
1286.208984	670.909241
1285.139648	744.869507
1284.069336	512.764282
1283.000000	599.166382
1281.929688	487.339325
1280.858398	595.925476
1279.788086	719.241211
1278.716797	759.416748
1277.645508	775.207520
1276.574219	842.432434
1275.502930	899.937561
1274.430664	879.287231
1273.358398	731.659363
1272.286133	652.588562
1271.213867	710.421875
1270.140625	858.667053
1269.067383	799.394348
1267.994141	808.574768
1266.920898	749.492798
1265.846680	917.425964
1264.773438	948.751770
1263.699219	755.759399
1262.624023	831.137817
1261.549805	972.371399
1260.474609	782.141357
1259.399414	862.536621
1258.324219	804.095459
1257.248047	943.030457
1256.172852	977.252991
1255.096680	865.443909
1254.019531	722.097595
1252.943359	887.924011
1251.866211	1034.266235
1250.789063	796.269470
1249.711914	974.281311
1248.634766	760.811707
1247.556641	715.209290
1246.478516	954.014282
1245.400391	947.350830
1244.321289	807.123291
1243.243164	958.436279
1242.164063	893.614075
1241.084961	709.900940
1240.004883	781.145569
1238.925781	624.294189
1237.845703	710.141052
1236.765625	917.249451
1235.684570	828.450745
1234.604492	829.415527
1233.523438	813.434204
1232.442383	790.209839
1231.360352	524.734863
1230.279297	775.330078
1229.197266	577.812500
1228.115234	770.202332
1227.032227	718.033264
1225.950195	590.870972
1224.867188	468.610779
1223.784180	559.282654
1222.701172	451.599548
1221.617188	145.693680
1220.533203	282.308899
1219.449219	559.038086
1218.365234	248.467255
1217.280273	281.073334
1216.195313	248.442017
1215.110352	230.302933
1214.025391	253.200104
1212.940430	486.060394
1211.854492	204.806091
1210.768555	302.434113
1209.681641	426.532684
1208.595703	475.794861
1207.508789	389.996643
1206.421875	540.434875
1205.334961	565.462280
1204.247070	429.023438
1203.160156	364.878174
1202.072266	322.402863
1200.983398	421.970703
1199.895508	73.714714
1198.806641	-115.582626
1197.717773	99.396355
1196.628906	-22.546268
1195.539063	182.611145
1194.449219	-57.205204
1193.359375	-6.077943
1192.269531	-24.721542
1191.179688	-276.490082
1190.088867	55.581280
1188.998047	-148.159027
1187.907227	-15.679317
1186.815430	224.719589
1185.723633	-46.296341
1184.631836	-110.875031
1183.540039	-38.734676
1182.448242	-89.017296
1181.355469	88.478081
1180.262695	102.795715
1179.169922	-7.603791
1178.076172	83.282173
1176.982422	267.500092
1175.888672	77.884613
1174.794922	103.819321
1173.700195	26.713903
1172.606445	246.398682
1171.511719	231.371933
1170.416016	283.270081
1169.321289	196.323288
1168.225586	-141.784882
1167.129883	89.259438
1166.034180	-62.368996
1164.937500	168.389587
1163.840820	109.835670
1162.744141	137.226151
1161.647461	-33.717201
1160.550781	22.177616
1159.453125	-36.632408
1158.355469	69.185951
1157.256836	182.025146
1156.159180	125.340126
1155.060547	135.374542
1153.961914	357.547028
1152.863281	62.178207
1151.763672	296.000153
1150.664063	176.935699
1149.564453	176.956985
1148.464844	-187.553696
1147.364258	-120.961159
1146.263672	-116.396797
1145.163086	45.172195
1144.062500	-136.116867
1142.960938	3.775288
1141.859375	10.299787
1140.757813	52.397755
1139.656250	134.798447
1138.553711	-61.058666
1137.451172	47.274094
1136.348633	164.964554
1135.246094	220.740173
1134.142578	293.013824
1133.039063	265.430939
1131.935547	382.567719
1130.832031	459.206390
1129.727539	500.116150
1128.623047	669.010193
1127.518555	493.830200
1126.413086	830.801147
1125.308594	676.803467
1124.203125	643.647461
1123.096680	589.079285
1121.991211	581.822754
1120.884766	519.991455
1119.778320	434.412933
1118.671875	464.778015
1117.564453	308.046722
1116.458008	271.977142
1115.350586	472.402863
1114.242188	471.591827
1113.134766	465.960876
1112.026367	370.395020
1110.917969	461.506927
1109.808594	557.204468
1108.700195	381.078247
1107.590820	604.116211
1106.481445	430.233215
1105.372070	579.788574
1104.261719	658.367676
1103.151367	708.504883
1102.041016	673.596741
1100.930664	867.418518
1099.819336	634.219666
1098.708008	815.997803
1097.596680	655.820435
1096.484375	728.932983
1095.373047	806.648682
1094.260742	792.376221
1093.147461	627.304993
1092.035156	758.899292
1090.921875	666.727478
1089.808594	678.070313
1088.695313	818.740662
1087.581055	437.054840
1086.467773	704.565796
1085.353516	703.837585
1084.238281	684.228943
1083.124023	709.219910
1082.008789	459.222931
1080.893555	519.352478
1079.777344	530.066345
1078.662109	841.263062
1077.545898	750.835327
1076.429688	742.531616
1075.312500	551.151550
1074.196289	596.740540
1073.079102	546.090454
1071.960938	319.547638
1070.843750	571.286865
1069.725586	412.711090
1068.607422	467.387634
1067.489258	676.605469
1066.370117	501.578094
1065.251953	289.134094
1064.132813	458.320709
1063.012695	388.660248
1061.893555	283.905426
1060.773438	445.844513
1059.653320	418.233795
1058.532227	371.892212
1057.412109	554.650818
1056.291016	325.943359
1055.169922	545.958862
1054.047852	429.441010
1052.926758	175.165482
1051.804688	320.276825
1050.681641	259.861145
1049.559570	141.118942
1048.436523	400.428192
1047.313477	258.352203
1046.190430	279.600098
1045.066406	352.125732
1043.942383	506.211121
1042.818359	413.167053
1041.694336	224.630539
1040.569336	192.264389
1039.445313	192.535767
1038.319336	141.572296
1037.194336	216.365112
1036.068359	174.755264
1034.942383	321.663513
1033.816406	510.396820
1032.690430	461.823639
1031.563477	487.699738
1030.436523	355.501465
1029.308594	330.301025
1028.181641	137.840714
1027.053711	124.379921
1025.925781	-81.819954
1024.797852	67.393745
1023.668945	-75.947594
1022.540039	-65.992836
1021.411133	-204.510254
1020.281250	-57.571831
1019.152344	-144.907654
1018.022461	27.554810
1016.892578	-117.621643
1015.761719	-149.111374
1014.630859	104.493019
1013.500000	80.032623
1012.369141	-13.839996
1011.237305	-102.980667
1010.105469	139.045120
1008.973633	429.632080
1007.841797	396.191559
1006.708984	758.437256
1005.576172	1233.923462
1004.443359	1827.196289
1003.310547	2228.387695
1002.176758	1919.891968
1001.042969	1283.492065
999.908203	890.043335
998.774414	452.987183
997.639648	207.879593
996.504883	34.545620
995.370117	124.507721
994.234375	-60.080315
993.098633	6.979333
991.962891	60.268597
990.826172	-70.845634
989.690430	-1.220494
988.553711	181.410187
987.416016	-207.412506
986.279297	-167.436951
985.141602	31.548779
984.003906	23.310909
982.865234	-79.201172
981.727539	-43.448692
980.588867	222.509506
979.450195	-40.663464
978.310547	-80.495438
977.170898	-19.009111
976.031250	132.229553
974.891602	55.982681
973.751953	-134.994461
972.611328	-203.998917
971.470703	168.139282
970.329102	131.500229
969.188477	-38.135990
968.046875	122.940414
966.904297	-119.779846
965.762695	215.862396
964.620117	-47.134403
963.477539	45.547997
962.334961	234.608780
961.191406	247.240967
960.047852	147.731064
958.904297	-38.642773
957.760742	88.987396
956.616211	42.677219
955.471680	156.780884
954.327148	174.850754
953.182617	149.583710
952.037109	85.584518
950.891602	124.682274
949.745117	-110.477089
948.599609	20.386202
947.453125	107.912277
946.306641	156.703934
945.159180	269.584198
944.012695	147.324738
942.865234	283.289185
941.716797	380.532715
940.569336	281.608246
939.420898	237.641769
938.272461	449.340271
937.124023	316.712402
935.974609	252.702896
934.825195	343.884399
933.675781	373.640350
932.525391	540.243896
931.375977	376.613617
930.225586	242.817581
929.074219	34.098793
927.923828	-35.516640
926.772461	195.458862
925.621094	-10.380093
924.468750	-154.553864
923.317383	6.229044
922.165039	-10.262756
921.011719	66.600082
919.859375	70.845428
918.706055	-29.279974
917.552734	-6.552879
916.399414	-51.824032
915.245117	23.403337
914.090820	-19.300400
912.936523	-64.115257
911.781250	-58.853844
910.625977	-3.555687
909.470703	-20.718342
908.315430	-101.222229
907.160156	-147.555237
906.003906	-232.257233
904.846680	-83.426239
903.690430	119.820015
902.533203	46.822525
901.375977	93.976982
900.218750	59.746353
899.060547	-30.918680
897.903320	12.057206
896.744141	186.327957
895.585938	73.433777
894.426758	42.099514
893.267578	261.782318
892.108398	-54.091331
890.949219	224.465576
889.789063	-2.946523
888.628906	-117.241150
887.467773	62.112881
886.307617	191.817520
885.146484	-57.538033
883.985352	2.389979
882.823242	107.494217
881.661133	93.124069
880.499023	141.970261
879.336914	57.895351
878.173828	199.280396
877.010742	83.855194
875.847656	0.089638
874.684570	85.317818
873.520508	215.603516
872.356445	332.389038
871.192383	190.415634
870.027344	-111.147408
868.862305	30.559965
867.697266	23.849213
866.532227	125.098175
865.366211	188.146133
864.200195	260.197601
863.034180	255.879349
861.867188	363.902771
860.700195	406.795441
859.533203	216.239777
858.366211	521.793152
857.198242	373.994171
856.030273	385.558655
854.862305	408.351593
853.693359	549.992615
852.524414	411.376282
851.355469	467.812775
850.186523	488.379974
849.016602	737.433838
847.846680	408.575867
846.676758	406.763733
845.505859	165.439346
844.334961	170.392685
843.164063	54.513119
841.993164	124.332611
840.821289	350.651398
839.649414	-46.947468
838.477539	118.906853
837.305664	108.110641
836.132813	74.952393
834.959961	269.612915
833.786133	263.166840
832.613281	178.534805
831.439453	274.706970
830.264648	190.035721
829.090820	239.212524
827.916016	266.015472
826.741211	288.289886
825.566406	103.156960
824.390625	129.805374
823.214844	316.821960
822.039063	263.073059
820.862305	-13.447901
819.685547	146.546326
818.508789	57.046299
817.332031	141.120743
816.154297	193.927032
814.976563	70.874977
813.798828	-32.186264
812.621094	-113.049065
811.442383	130.618683
810.263672	-157.122299
809.083984	-184.832520
807.905273	-63.788052
806.725586	-222.742462
805.544922	-290.677429
804.365234	-14.590971
803.184570	-80.529915
802.003906	-324.056519
800.823242	-72.874519
799.641602	-263.271118
798.459961	-134.392044
797.278320	-327.124390
796.095703	-87.697777
794.913086	-271.711426
793.730469	-112.392090
792.547852	-112.725128
791.364258	-106.529999
790.180664	-80.534126
788.997070	40.494194
787.813477	13.099246
786.628906	100.627586
785.444336	79.626045
784.258789	146.956802
783.074219	52.760765
781.888672	68.989273
780.702148	38.690872
779.516602	143.027908
778.330078	26.350859
777.143555	53.120155
775.956055	-154.225784
774.769531	24.603596
773.582031	132.626419
772.393555	-26.426329
771.206055	21.773979
770.017578	122.749123
768.829102	-49.770401
767.639648	35.514324
766.451172	103.016220
765.261719	110.901283
764.072266	94.445839
762.881836	194.576828
761.691406	309.959686
760.500977	332.754608
759.310547	315.831940
758.119141	298.816040
756.927734	422.447418
755.735352	180.964752
754.543945	431.858215
753.351563	128.767883
752.159180	175.053253
750.965820	208.050888
749.773438	155.305695
748.580078	30.056341
747.385742	255.975906
746.192383	229.358124
744.998047	108.345886
743.803711	305.361511
742.608398	210.572006
741.413086	58.767216
740.217773	169.997055
739.022461	-100.163040
737.826172	282.610443
736.630859	60.647076
735.433594	55.535049
734.237305	124.825966
733.040039	-0.742392
731.842773	169.132614
730.645508	96.073936
729.447266	106.146759
728.249023	-43.422146
727.050781	6.014794
725.851563	256.506378
724.653320	220.633301
723.454102	125.803658
722.253906	-80.355225
721.053711	148.136688
719.854492	411.476227
718.653320	52.694740
717.453125	200.352570
716.251953	123.285034
715.050781	177.162613
713.848633	58.808121
712.647461	104.066673
711.445313	-99.093307
710.243164	-75.475166
709.040039	-27.830168
707.836914	244.201263
706.633789	67.637032
705.430664	-30.383957
704.226563	41.497459
703.022461	146.084671
701.818359	174.589584
700.613281	103.146736
699.408203	34.027710
698.203125	62.884514
696.998047	-10.296042
695.791992	10.121413
694.585938	-147.471405
693.379883	-94.183891
692.172852	-131.975601
690.965820	-58.893230
689.758789	3.452223
688.551758	-96.817078
687.343750	-155.667007
686.135742	43.755630
684.926758	-25.623737
683.718750	-105.650520
682.509766	-159.466827
681.300781	-93.921425
680.090820	-91.060440
678.881836	13.752635
677.671875	90.537338
676.460938	28.910862
675.250977	-86.632019
674.040039	-139.205139
672.828125	-323.547211
671.617188	-53.468483
670.405273	99.884193
669.193359	73.895363
667.981445	177.742630
666.768555	154.207794
665.555664	42.254200
664.342773	34.154202
663.128906	8.917377
661.916016	160.825180
660.702148	-86.494461
659.487305	-87.608833
658.272461	4.132634
657.058594	82.970207
655.842773	-38.676872
654.627930	92.007896
653.412109	17.936090
652.196289	49.512131
650.979492	139.260773
649.763672	28.664125
648.546875	27.920736
647.330078	276.861237
646.112305	220.014526
644.894531	143.751801
643.676758	256.733185
642.458984	240.493484
641.240234	181.110733
640.021484	31.287949
638.802734	107.004944
637.583008	122.290909
636.363281	-279.462830
635.143555	-234.589752
633.923828	-69.821350
632.703125	96.652100
631.482422	-106.523163
630.261719	71.903374
629.040039	200.419479
627.818359	8.762444
626.596680	221.895782
625.375000	123.447975
624.152344	144.396820
622.929688	408.894989
621.707031	207.593765
620.483398	365.379395
619.259766	57.512589
618.036133	95.652321
616.812500	175.559570
615.587891	128.078247
614.363281	254.892593
613.138672	74.546791
611.913086	-205.400818
610.687500	-84.668060
609.461914	105.079521
608.236328	-100.015053
607.009766	-86.605415
605.783203	-38.618267
604.555664	20.324413
