# Supplementary material for: Raman spectroscopy accurately differentiates mucosal healing from non-healing and biochemical changes following biological therapy in inflammatory bowel disease
Source: PLoS One. 2021 Jun 2;16(6):e0252210. doi: 10.1371/journal.pone.0252210 (PMC8172032; doi:10.1371/journal.pone.0252210)
Supplement: S8 Dataset — (ZIP) [file pone.0252210.s010.zip › Pre biologic CD/OC030-1 pre treatment_base sub CR removed_1__X_-10368.1__Y_36046.2__Z_-68.8726__Time_11.txt]

1714.640625	773.065796
1713.664063	17.798220
1712.687500	-312.747742
1711.709961	-209.356491
1710.733398	0.895552
1709.755859	-22.818336
1708.778320	-103.355804
1707.799805	260.117889
1706.821289	52.295811
1705.843750	-367.480957
1704.864258	17.781769
1703.885742	81.122704
1702.907227	-297.867920
1701.927734	-236.177612
1700.948242	-124.499207
1699.968750	-109.983063
1698.988281	-452.086853
1698.007813	244.866486
1697.028320	-114.882652
1696.046875	130.776230
1695.066406	105.684311
1694.084961	-80.792854
1693.104492	52.303532
1692.123047	45.307251
1691.140625	506.793945
1690.159180	-44.192844
1689.176758	65.347275
1688.194336	274.983032
1687.211914	459.309723
1686.228516	567.534851
1685.246094	261.453674
1684.262695	145.934448
1683.279297	244.922546
1682.295898	-312.680725
1681.311523	-304.370667
1680.327148	314.849365
1679.342773	-60.430962
1678.358398	736.503174
1677.374023	390.273224
1676.388672	994.789795
1675.403320	1312.974121
1674.417969	1666.667236
1673.432617	1359.421387
1672.446289	1228.652466
1671.459961	1351.364258
1670.473633	1326.265991
1669.487305	1591.629639
1668.500977	1395.836792
1667.513672	1872.552002
1666.526367	1139.775146
1665.539063	1798.544922
1664.550781	1356.896606
1663.563477	1735.893066
1662.575195	1905.965820
1661.586914	1671.158325
1660.598633	1238.440186
1659.609375	1598.859741
1658.620117	2023.427612
1657.631836	2053.963867
1656.641602	2453.061768
1655.652344	1825.538696
1654.662109	1415.886963
1653.672852	1496.688354
1652.681641	1781.599976
1651.691406	1331.720947
1650.701172	1400.926636
1649.709961	939.133728
1648.718750	705.403259
1647.727539	659.911255
1646.735352	770.741150
1645.744141	356.396881
1644.751953	35.041615
1643.759766	1150.656494
1642.766602	82.960693
1641.774414	449.338135
1640.781250	805.308105
1639.788086	193.304214
1638.794922	-602.706116
1637.801758	-0.458219
1636.807617	501.575378
1635.813477	-345.813049
1634.819336	-1.444077
1633.825195	-226.028625
1632.830078	94.908241
1631.834961	123.627220
1630.839844	639.652466
1629.844727	-268.421356
1628.849609	255.766403
1627.853516	-43.728867
1626.857422	-285.044983
1625.861328	-173.680069
1624.865234	132.360245
1623.868164	-276.734161
1622.871094	378.922394
1621.874023	424.770325
1620.876953	-648.460815
1619.879883	-84.814507
1618.881836	672.908630
1617.883789	527.211975
1616.885742	-468.814545
1615.887695	-70.901093
1614.888672	654.746643
1613.889648	183.945145
1612.890625	573.550781
1611.891602	299.607727
1610.892578	-76.464630
1609.892578	459.566742
1608.892578	413.620728
1607.892578	-143.187332
1606.892578	264.015900
1605.891602	31.972054
1604.890625	184.788361
1603.889648	609.666931
1602.888672	251.825760
1601.887695	270.779846
1600.885742	315.685547
1599.883789	-188.723557
1598.881836	44.271286
1597.879883	-481.040649
1596.876953	-177.885422
1595.874023	138.049805
1594.871094	-249.015427
1593.868164	267.576141
1592.864258	-268.604370
1591.861328	22.906044
1590.857422	-270.626373
1589.853516	304.738037
1588.848633	-417.062256
1587.844727	470.679932
1586.839844	134.706848
1585.834961	265.342377
1584.830078	25.565748
1583.824219	345.893555
1582.819336	157.855972
1581.813477	555.702148
1580.807617	-406.359436
1579.800781	-173.179504
1578.794922	-299.506866
1577.788086	-108.593254
1576.781250	-287.517822
1575.773438	266.938873
1574.766602	-219.438339
1573.758789	-113.050766
1572.750977	-136.968170
1571.743164	-116.966896
1570.735352	328.950317
1569.726563	-574.169434
1568.718750	68.517090
1567.708984	-141.383041
1566.700195	-11.239120
1565.691406	-146.238037
1564.681641	-79.114365
1563.671875	296.479645
1562.662109	43.792484
1561.652344	91.791481
1560.641602	525.765076
1559.630859	679.257935
1558.620117	78.081512
1557.609375	383.891296
1556.597656	357.545532
1555.586914	201.466064
1554.575195	-50.762653
1553.563477	80.023544
1552.550781	8.448050
1551.539063	656.185303
1550.526367	-215.674042
1549.513672	899.395142
1548.500977	583.338501
1547.487305	179.098969
1546.473633	-0.336206
1545.459961	-234.286713
1544.446289	208.638885
1543.432617	134.316483
1542.417969	640.860291
1541.404297	478.060394
1540.389648	-31.051115
1539.374023	92.135719
1538.359375	196.990936
1537.343750	249.803253
1536.328125	-327.186584
1535.312500	542.757568
1534.296875	486.270294
1533.280273	130.347427
1532.263672	1310.559204
1531.247070	392.228027
1530.230469	350.020203
1529.212891	109.110603
1528.196289	56.109398
1527.178711	728.879578
1526.160156	651.860535
1525.142578	281.281219
1524.124023	-269.637054
1523.106445	85.093559
1522.087891	516.467041
1521.068359	1183.876221
1520.049805	459.912231
1519.030273	450.497528
1518.010742	363.730194
1516.991211	754.644714
1515.971680	284.588165
1514.951172	-206.157135
1513.930664	255.687653
1512.910156	177.985382
1511.889648	361.872467
1510.868164	845.591675
1509.846680	212.852478
1508.826172	-6.775471
1507.803711	150.240585
1506.782227	-23.671352
1505.759766	573.735413
1504.737305	-354.180084
1503.714844	-346.695068
1502.692383	24.342955
1501.668945	-242.800766
1500.646484	-202.660202
1499.623047	-513.552734
1498.599609	-223.016479
1497.575195	-273.231964
1496.550781	16.661491
1495.527344	-624.717163
1494.502930	-611.413025
1493.477539	-470.539246
1492.453125	-355.361694
1491.427734	-457.722992
1490.402344	-368.558441
1489.376953	747.363037
1488.350586	136.016586
1487.325195	694.403015
1486.298828	397.069550
1485.272461	742.933044
1484.245117	282.038727
1483.218750	198.903763
1482.191406	123.238914
1481.164063	101.047371
1480.136719	790.115051
1479.108398	364.713593
1478.080078	591.822876
1477.052734	915.673157
1476.023438	1147.374023
1474.995117	1463.044189
1473.965820	1648.526367
1472.937500	1714.299927
1471.908203	1494.785645
1470.877930	1494.050781
1469.848633	2404.191895
1468.818359	1673.098267
1467.788086	2435.094482
1466.757813	2489.872559
1465.727539	2956.390381
1464.696289	3069.302002
1463.665039	3738.603760
1462.633789	3266.925049
1461.602539	2909.716064
1460.570313	3354.982666
1459.539063	3066.415039
1458.506836	3384.511963
1457.473633	3316.622070
1456.441406	3002.755859
1455.408203	3097.326416
1454.375000	3790.375977
1453.341797	2913.636230
1452.308594	3261.697754
1451.274414	3515.753662
1450.241211	3861.048096
1449.207031	3902.112061
1448.171875	3692.340820
1447.137695	3601.813965
1446.102539	3566.976563
1445.067383	3772.659912
1444.032227	3575.930664
1442.997070	3761.386963
1441.960938	3526.816895
1440.924805	3107.792969
1439.888672	2931.749023
1438.852539	3976.869141
1437.816406	2888.462158
1436.779297	3544.066650
1435.742188	2890.816650
1434.705078	3200.271240
1433.666992	2549.992432
1432.629883	2155.180908
1431.591797	2023.058594
1430.553711	1366.180542
1429.514648	1259.632935
1428.476563	1385.427490
1427.437500	900.849731
1426.398438	1077.243164
1425.359375	444.447540
1424.320313	910.966614
1423.280273	412.207397
1422.240234	352.161224
1421.200195	627.284790
1420.159180	587.555969
1419.119141	-237.438889
1418.078125	561.564941
1417.037109	157.416946
1415.996094	-42.590443
1414.954102	-31.134926
1413.912109	-59.758362
1412.870117	407.151855
1411.828125	836.333252
1410.786133	149.546814
1409.743164	-320.759369
1408.700195	-318.355042
1407.657227	8.255009
1406.614258	957.714294
1405.570313	518.424744
1404.527344	-540.408813
1403.483398	-446.742920
1402.438477	334.488220
1401.394531	59.558262
1400.349609	765.511780
1399.304688	57.139050
1398.259766	-81.635605
1397.214844	571.893372
1396.168945	22.434265
1395.123047	42.151134
1394.077148	-135.797531
1393.031250	229.973297
1391.984375	212.657028
1390.937500	465.924347
1389.890625	-81.543098
1388.843750	22.014494
1387.796875	1251.473999
1386.749023	529.733032
1385.701172	31.085627
1384.653320	152.892868
1383.604492	282.295166
1382.556641	344.509064
1381.507813	37.087311
1380.458984	144.697327
1379.410156	-147.065750
1378.360352	-326.185394
1377.310547	635.801636
1376.260742	364.755951
1375.210938	480.834961
1374.161133	322.711639
1373.110352	244.638000
1372.059570	259.122437
1371.008789	-117.545021
1369.957031	739.896057
1368.906250	42.349438
1367.854492	-11.930260
1366.802734	506.969910
1365.750000	298.647278
1364.698242	58.401413
1363.645508	-520.089050
1362.592773	332.938995
1361.540039	-919.123474
1360.486328	-513.701416
1359.433594	-140.428101
1358.379883	-244.552032
1357.326172	233.367828
1356.271484	-235.701904
1355.216797	304.593140
1354.163086	-84.167366
1353.107422	396.707001
1352.052734	1044.111450
1350.998047	-274.885437
1349.942383	750.153076
1348.886719	179.258896
1347.830078	1293.533447
1346.774414	998.663574
1345.717773	1601.915161
1344.661133	1205.896851
1343.604492	1497.021973
1342.546875	1845.221191
1341.490234	1405.608032
1340.432617	1367.724365
1339.375000	1743.762939
1338.316406	1421.499146
1337.258789	2414.379639
1336.200195	1112.417480
1335.141602	1959.374146
1334.082031	1766.979126
1333.023438	1478.528320
1331.963867	1328.887939
1330.904297	1691.404541
1329.844727	817.975037
1328.784180	1423.095703
1327.723633	965.674377
1326.663086	1509.248535
1325.602539	1005.590271
1324.541992	1887.736938
1323.480469	2108.013916
1322.418945	1412.702637
1321.357422	1635.957397
1320.295898	2259.057861
1319.233398	1976.767578
1318.170898	1798.429077
1317.108398	2628.861084
1316.045898	1662.100220
1314.982422	1398.325562
1313.918945	1275.362427
1312.855469	1788.263794
1311.791992	2040.105225
1310.728516	2594.939697
1309.664063	2292.954346
1308.599609	2311.301758
1307.535156	2115.776367
1306.469727	2523.253906
1305.404297	2296.159180
1304.338867	1825.919312
1303.273438	2216.641602
1302.208008	1855.206055
1301.141602	2022.466064
1300.075195	2243.907715
1299.008789	2811.840576
1297.942383	1682.621582
1296.875000	2017.487671
1295.807617	2241.939209
1294.740234	2078.692383
1293.672852	2048.213135
1292.604492	2187.160889
1291.537109	2520.068115
1290.468750	2055.959473
1289.399414	1886.387817
1288.331055	1790.665283
1287.261719	1749.005371
1286.192383	2396.031494
1285.123047	2295.818848
1284.052734	2237.395508
1282.983398	1594.016846
1281.913086	2010.999878
1280.841797	2002.053101
1279.771484	2291.837158
1278.700195	1245.880981
1277.628906	1939.509277
1276.557617	2288.203369
1275.486328	1446.295898
1274.414063	1963.824341
1273.341797	1728.604858
1272.269531	2116.626221
1271.197266	2277.447998
1270.124023	1444.334473
1269.050781	2413.577637
1267.977539	1622.564941
1266.904297	1778.902588
1265.830078	2042.605469
1264.756836	1720.899780
1263.681641	1455.415283
1262.607422	1207.296875
1261.533203	1941.809692
1260.458008	1547.609985
1259.382813	1567.910156
1258.307617	1778.316406
1257.231445	1601.391357
1256.155273	1461.175537
1255.079102	1372.227905
1254.002930	2196.154541
1252.926758	1737.358765
1251.849609	2349.278564
1250.772461	1791.000732
1249.695313	1661.053101
1248.617188	1944.499390
1247.540039	1343.124512
1246.461914	2166.168457
1245.382813	1764.253174
1244.304688	1141.569214
1243.225586	1602.326294
1242.146484	712.906738
1241.067383	1244.057495
1239.988281	978.931519
1238.908203	1053.624756
1237.828125	1625.644409
1236.748047	1513.471802
1235.667969	1544.431763
1234.586914	1684.464355
1233.505859	1778.389038
1232.424805	1952.265259
1231.343750	1578.527588
1230.261719	1439.865967
1229.179688	1172.927979
1228.097656	1811.648315
1227.015625	2057.930176
1225.932617	1754.682373
1224.850586	793.515747
1223.767578	1192.188843
1222.683594	1075.495728
1221.600586	799.312256
1220.516602	764.928894
1219.432617	906.961731
1218.347656	1416.148438
1217.263672	864.599121
1216.178711	1943.526245
1215.093750	1631.061768
1214.008789	995.203003
1212.922852	880.875183
1211.836914	1659.428955
1210.750977	1103.439941
1209.665039	1444.936890
1208.579102	1344.932739
1207.492188	998.946716
1206.405273	1417.173584
1205.318359	1408.610718
1204.230469	925.308838
1203.142578	418.071899
1202.054688	204.803909
1200.966797	263.658813
1199.877930	-135.000214
1198.790039	-415.562378
1197.701172	-89.783516
1196.611328	-481.150146
1195.522461	84.870659
1194.432617	-667.180054
1193.342773	323.924194
1192.252930	-84.302925
1191.162109	593.642517
1190.072266	9.996988
1188.981445	-131.573456
1187.889648	65.351181
1186.798828	-234.789078
1185.707031	132.312271
1184.615234	-383.930176
1183.523438	155.607010
1182.430664	-226.322220
1181.337891	48.884472
1180.245117	62.553795
1179.152344	-554.284363
1178.059570	-102.131363
1176.965820	-117.545715
1175.872070	-446.862091
1174.778320	200.980804
1173.683594	-233.856796
1172.588867	236.228226
1171.494141	804.125488
1170.399414	639.490295
1169.303711	170.967178
1168.208984	-36.720043
1167.113281	126.140541
1166.016602	193.141769
1164.920898	322.195465
1163.824219	-38.830399
1162.727539	364.668335
1161.630859	469.316132
1160.533203	349.273102
1159.435547	214.862518
1158.337891	655.599609
1157.240234	-8.812718
1156.141602	868.066772
1155.043945	489.901642
1153.944336	61.594353
1152.845703	43.492191
1151.747070	306.521027
1150.647461	1148.340942
1149.547852	-204.598785
1148.447266	122.174438
1147.347656	-525.268433
1146.247070	-155.951096
1145.146484	248.779327
1144.044922	124.832893
1142.944336	-344.093689
1141.842773	150.381821
1140.741211	168.897217
1139.638672	1459.253174
1138.537109	666.631348
1137.434570	-192.336075
1136.332031	198.754700
1135.228516	-108.889442
1134.125977	735.398438
1133.022461	228.093750
1131.917969	46.072407
1130.814453	882.251831
1129.709961	1131.794800
1128.605469	735.871643
1127.500977	1125.046143
1126.396484	1561.382080
1125.291016	1207.930176
1124.185547	1506.314209
1123.080078	1584.082764
1121.973633	1315.801880
1120.868164	846.265442
1119.761719	971.151672
1118.654297	963.258911
1117.547852	993.193909
1116.440430	528.415894
1115.333008	437.549591
1114.225586	618.643738
1113.117188	338.389862
1112.008789	-0.930906
1110.900391	699.839844
1109.791992	190.297882
1108.682617	49.400455
1107.573242	685.616577
1106.463867	664.964233
1105.354492	528.570679
1104.244141	1470.815063
1103.133789	727.619873
1102.023438	777.440735
1100.913086	985.217651
1099.801758	622.079956
1098.690430	782.465942
1097.579102	303.940857
1096.467773	652.757385
1095.355469	954.185608
1094.243164	659.476563
1093.130859	1422.258179
1092.017578	1198.081909
1090.905273	1430.681641
1089.791992	1119.454346
1088.677734	137.715591
1087.564453	405.543091
1086.450195	1555.068481
1085.335938	1091.105591
1084.221680	1365.470215
1083.106445	732.464172
1081.991211	795.213867
1080.875977	1409.972656
1079.760742	1446.697021
1078.644531	879.923462
1077.528320	1956.622314
1076.412109	775.109253
1075.295898	844.762939
1074.178711	1155.948486
1073.061523	-226.286087
1071.944336	1060.469116
1070.826172	827.548401
1069.708984	1225.262695
1068.590820	727.683350
1067.471680	823.001587
1066.353516	1166.622070
1065.234375	557.069641
1064.115234	1752.735840
1062.996094	1808.108765
1061.875977	1086.617188
1060.755859	1256.808838
1059.635742	1335.765747
1058.515625	1103.757080
1057.394531	1313.696533
1056.273438	1154.350342
1055.152344	417.987976
1054.031250	1261.269531
1052.909180	770.562073
1051.787109	1237.553467
1050.665039	688.903687
1049.541992	920.089783
1048.418945	1237.611694
1047.295898	48.051342
1046.172852	400.834595
1045.048828	732.517029
1043.925781	639.936890
1042.801758	617.373413
1041.676758	1107.549927
1040.552734	1171.350342
1039.427734	1016.258179
1038.302734	346.772064
1037.176758	336.511230
1036.050781	712.755249
1034.924805	-160.585739
1033.798828	-209.820313
1032.672852	785.446045
1031.545898	-161.291672
1030.418945	10.792159
1029.291992	143.466995
1028.164063	-544.068481
1027.036133	-415.692383
1025.908203	-331.307159
1024.780273	-33.143456
1023.651367	-756.470520
1022.522461	-267.683014
1021.393555	-1171.214722
1020.264648	-723.921326
1019.134766	-522.540039
1018.004883	-205.107193
1016.875000	10.396574
1015.744141	149.484512
1014.613281	-288.270905
1013.482422	527.743164
1012.351563	569.999084
1011.219727	424.870239
1010.088867	710.682800
1008.956055	93.847824
1007.824219	738.710999
1006.691406	821.313782
1005.558594	1565.617188
1004.425781	2779.249268
1003.292969	3710.525635
1002.159180	3504.415527
1001.025391	2880.425537
999.891602	1762.589600
998.756836	800.252686
997.622070	1141.014038
996.487305	803.157776
995.352539	1418.968140
994.216797	991.727966
993.081055	710.316772
991.945313	71.830910
990.808594	1038.804077
989.672852	1106.567749
988.536133	676.717896
987.398438	394.789307
986.261719	1062.501953
985.124023	532.484802
983.986328	1239.567627
982.847656	302.848297
981.709961	108.059746
980.571289	636.161316
979.432617	589.199951
978.292969	726.555725
977.153320	730.790466
976.013672	1107.781006
974.874023	1059.716431
973.734375	416.879791
972.593750	280.027252
971.453125	150.468735
970.311523	1428.851563
969.170898	1106.916870
968.029297	588.051636
966.886719	301.492584
965.745117	306.790894
964.602539	1218.351196
963.459961	295.417969
962.317383	1441.070313
961.173828	-21.730116
960.030273	1451.791382
958.886719	837.994812
957.743164	1225.708740
956.598633	1391.442627
955.454102	44.266537
954.309570	171.993042
953.165039	-304.049591
952.019531	-1.757009
950.874023	271.001404
949.727539	-196.888275
948.582031	183.942139
947.435547	-292.141113
946.289063	-143.852921
945.141602	242.271912
943.995117	-255.260880
942.847656	279.807831
941.699219	397.212524
940.551758	729.472351
939.403320	797.223022
938.254883	539.074890
937.105469	518.557190
935.957031	1180.185913
934.807617	526.505432
933.658203	1008.436707
932.507813	353.494293
931.357422	437.254578
930.207031	86.340714
929.056641	-88.764877
927.906250	80.295074
926.754883	-198.760788
925.603516	243.923172
924.451172	72.519104
923.298828	258.569305
922.146484	-116.725700
920.994141	-45.978020
919.841797	159.137650
918.688477	128.153839
917.535156	-88.748589
916.380859	87.619507
915.227539	-60.441891
914.073242	75.604973
912.918945	41.673733
911.763672	-141.686371
910.608398	-54.749996
909.453125	508.697845
908.297852	-399.284210
907.141602	-53.068138
905.985352	-411.508240
904.829102	-10.530574
903.672852	-318.420654
902.515625	-657.612366
901.358398	-22.852066
900.201172	-112.441216
899.042969	275.733612
897.884766	46.346886
896.726563	-827.309448
895.568359	-212.349670
894.409180	400.293243
893.250000	-58.488842
892.090820	115.892578
890.930664	511.817444
889.771484	194.056732
888.611328	-37.546104
887.450195	363.269501
886.289063	-98.090851
885.128906	-358.175507
883.966797	803.309082
882.805664	335.994995
881.643555	-241.428894
880.481445	531.988525
879.319336	577.225342
878.156250	838.896973
876.993164	309.875580
875.830078	288.014099
874.666016	475.709320
873.502930	528.398010
872.338867	549.677185
871.173828	1079.587280
870.009766	453.079803
868.844727	297.033478
867.679688	784.240723
866.513672	808.223633
865.348633	1337.979370
864.182617	854.184204
863.015625	620.034241
861.849609	815.041565
860.682617	783.226501
859.515625	1503.505371
858.347656	1583.853516
857.180664	1141.422852
856.012695	1466.421509
854.843750	2829.623291
853.675781	2346.929932
852.506836	1907.049316
851.337891	1743.037842
850.167969	2450.683350
848.999023	1491.386963
847.829102	1847.122559
846.658203	1369.741821
845.488281	1297.723877
844.317383	936.995667
843.146484	1540.706909
841.975586	819.849731
840.803711	848.430359
839.631836	709.239197
838.459961	1202.612061
837.287109	1293.398804
836.114258	635.577393
834.941406	728.499268
833.768555	1582.750244
832.594727	1719.805054
831.420898	990.594849
830.247070	1687.580688
829.072266	1197.158691
827.898438	958.888000
826.722656	863.253662
825.547852	658.270691
824.372070	898.973145
823.196289	1081.449585
822.020508	967.348633
820.844727	178.209579
819.667969	164.146561
818.491211	777.701965
817.313477	858.755432
816.136719	361.025391
814.958984	392.731476
813.781250	28.291990
812.602539	-56.070229
811.423828	526.297974
810.245117	130.170944
809.066406	218.385437
807.886719	-533.492432
806.707031	-676.745850
805.527344	103.509193
804.346680	-249.114731
803.166992	163.856323
801.985352	-304.633698
800.804688	311.583801
799.623047	-574.307251
798.441406	-96.462624
797.259766	-627.825623
796.078125	-441.214386
794.895508	303.326233
793.712891	-472.498535
792.529297	169.063095
791.346680	271.944733
790.163086	288.061523
788.978516	1363.845337
787.794922	1097.934937
786.610352	1331.666382
785.425781	954.497742
784.241211	163.659286
783.055664	959.917419
781.870117	1154.294434
780.684570	1116.161621
779.498047	1269.800781
778.311523	1197.688721
777.125000	1878.088013
775.938477	1094.246094
774.750977	1711.694092
773.563477	1772.410767
772.375977	1795.191162
771.187500	2053.456787
769.999023	2148.031738
768.810547	1203.899414
767.622070	1548.980225
766.432617	2012.414185
765.243164	2477.387207
764.053711	1109.492920
762.863281	2143.776855
761.672852	1649.552246
760.482422	1859.319214
759.291992	2248.953613
758.100586	1995.656982
756.909180	2742.619873
755.717773	1479.328369
754.525391	1594.327515
753.333008	1456.137939
752.140625	1141.808716
750.948242	974.373962
749.754883	1236.972656
748.561523	1329.971436
747.368164	1290.811401
746.173828	1413.600464
744.979492	1228.785156
743.785156	1697.276367
742.590820	1652.016724
741.395508	1176.645020
740.200195	909.329529
739.003906	10.631170
737.808594	376.086426
736.612305	1043.218018
735.416016	1234.493530
734.218750	282.505341
733.021484	937.128662
731.824219	722.387146
730.626953	938.382813
729.428711	650.864990
728.230469	1423.695557
727.032227	1631.821533
725.833984	222.190155
724.634766	635.270081
723.435547	1150.566162
722.235352	938.000549
721.036133	777.730957
719.835938	521.184814
718.635742	1163.744385
717.434570	1338.785645
716.233398	1685.879517
715.032227	1044.617432
713.831055	1253.872314
712.628906	1246.989868
711.426758	1660.605713
710.224609	1258.953247
709.021484	713.535583
707.818359	1888.864502
706.615234	1260.627930
705.412109	1235.607666
704.208008	794.808044
703.003906	1389.914673
701.799805	999.257507
700.594727	950.185669
699.389648	1079.448486
698.184570	1643.470825
696.979492	281.662109
695.773438	745.732666
694.567383	503.651886
693.361328	624.486633
692.154297	836.557922
690.947266	790.351685
689.740234	-273.548553
688.533203	-139.012070
687.325195	401.299896
686.117188	-97.266632
684.909180	-246.236130
683.700195	-451.252563
682.491211	48.483604
681.282227	2.308203
680.072266	357.219727
678.863281	-75.941734
677.653320	257.954346
676.442383	59.558544
675.232422	749.100281
674.021484	123.197563
672.810547	480.196533
671.598633	203.850327
670.386719	745.520508
669.174805	496.326721
667.962891	135.467072
666.750000	244.260071
665.537109	-294.386963
664.324219	12.349596
663.110352	-1131.365723
661.897461	-266.139923
660.683594	16.705038
659.468750	332.542206
658.254883	-489.895233
657.040039	-608.049805
655.824219	262.280029
654.609375	-54.660900
653.393555	502.345673
652.177734	-8.689318
650.960938	73.906754
649.745117	655.044373
648.528320	302.448151
647.311523	906.922607
646.093750	659.925110
644.875977	594.930054
643.658203	815.105408
642.440430	956.822083
641.221680	319.134430
640.002930	280.637695
638.784180	-35.954086
637.564453	903.775391
636.344727	61.355015
635.125000	614.607544
633.905273	904.886536
632.684570	90.845894
631.463867	620.071411
630.243164	-115.506325
629.021484	585.972046
627.799805	630.196960
626.578125	753.160095
625.356445	457.430695
624.133789	630.699219
622.911133	1060.508301
621.688477	555.550476
620.464844	360.908722
619.241211	213.026108
618.017578	236.046066
616.793945	-683.138794
615.569336	43.291389
614.344727	311.192841
613.120117	195.736786
611.894531	-236.489807
610.668945	-70.215904
609.443359	-109.538940
608.216797	-221.777039
606.991211	-362.042389
605.764648	253.626404
604.537109	140.569092
