# Supplementary material for: Raman spectroscopy accurately differentiates mucosal healing from non-healing and biochemical changes following biological therapy in inflammatory bowel disease
Source: PLoS One. 2021 Jun 2;16(6):e0252210. doi: 10.1371/journal.pone.0252210 (PMC8172032; doi:10.1371/journal.pone.0252210)
Supplement: S8 Dataset — (ZIP) [file pone.0252210.s010.zip › Pre biologic CD/OC024 pre treatment-1_base sub CR removed_21__X_-32924.2__Y_21191.2__Z_-4918.72__Time_240.txt]

1714.716797	51.501308
1713.740234	106.564774
1712.763672	157.707779
1711.787109	-15.667235
1710.809570	69.106773
1709.832031	79.563896
1708.854492	286.409454
1707.875977	-90.171249
1706.898438	-176.459641
1705.919922	126.315262
1704.941406	-167.299683
1703.962891	-58.486633
1702.983398	-286.176056
1702.003906	-52.784027
1701.024414	76.974617
1700.044922	-169.603714
1699.065430	-139.890991
1698.084961	-162.911667
1697.104492	-80.902542
1696.124023	92.702568
1695.143555	160.166733
1694.162109	110.828476
1693.180664	35.598518
1692.199219	17.240753
1691.217773	-283.227356
1690.235352	33.530540
1689.253906	62.856422
1688.271484	-21.793163
1687.289063	110.337280
1686.305664	-12.798767
1685.323242	230.053131
1684.339844	337.602600
1683.356445	142.141953
1682.372070	85.962494
1681.388672	302.186615
1680.404297	122.317986
1679.419922	267.969147
1678.435547	470.144196
1677.451172	523.940796
1676.465820	38.416965
1675.480469	324.988129
1674.495117	569.567810
1673.509766	461.180573
1672.523438	531.523254
1671.537109	735.333923
1670.550781	745.787170
1669.564453	948.082825
1668.578125	516.340515
1667.590820	695.921448
1666.603516	756.604919
1665.616211	862.969116
1664.627930	717.837646
1663.640625	973.856689
1662.652344	1222.351807
1661.664063	925.196045
1660.675781	1002.432312
1659.686523	1043.054565
1658.698242	954.403870
1657.708984	980.184204
1656.719727	1070.021484
1655.729492	575.206604
1654.740234	726.968872
1653.750000	932.053162
1652.759766	954.964172
1651.768555	658.246399
1650.778320	462.629150
1649.787109	642.962585
1648.795898	437.718018
1647.804688	304.340057
1646.813477	168.794632
1645.821289	210.679626
1644.829102	178.990143
1643.836914	443.428528
1642.844727	-2.006022
1641.851563	109.992996
1640.859375	116.762032
1639.866211	-18.606367
1638.873047	96.984283
1637.878906	-145.800690
1636.885742	-456.697693
1635.891602	-179.382843
1634.897461	113.911026
1633.902344	-227.610321
1632.908203	-284.214752
1631.913086	4.443660
1630.917969	19.400667
1629.922852	29.329954
1628.926758	34.210335
1627.931641	-150.120834
1626.935547	-178.965271
1625.939453	-412.735321
1624.942383	118.953278
1623.946289	-22.389687
1622.949219	122.980942
1621.952148	197.505844
1620.955078	172.322296
1619.958008	0.210286
1618.959961	-213.715958
1617.961914	0.530815
1616.963867	101.937889
1615.965820	87.945770
1614.966797	155.388321
1613.967773	-28.923138
1612.968750	-157.993088
1611.969727	59.181892
1610.970703	22.052605
1609.970703	-59.561790
1608.970703	13.513410
1607.970703	118.043785
1606.970703	141.373169
1605.969727	128.057678
1604.968750	104.299561
1603.967773	146.005508
1602.966797	17.609659
1601.965820	-24.389284
1600.963867	-37.610329
1599.961914	45.924656
1598.959961	-111.134872
1597.958008	-262.924469
1596.955078	66.193092
1595.952148	-195.387497
1594.949219	-23.246758
1593.946289	62.579838
1592.943359	-97.140312
1591.939453	-81.947273
1590.935547	-314.787415
1589.931641	5.618794
1588.927734	-284.687347
1587.922852	17.141054
1586.917969	-103.716621
1585.913086	23.072355
1584.908203	-9.301723
1583.903320	-185.101578
1582.897461	350.371399
1581.891602	249.879654
1580.885742	-38.208248
1579.879883	168.441162
1578.873047	26.018721
1577.866211	94.348381
1576.859375	92.252289
1575.852539	61.400391
1574.845703	254.109222
1573.837891	-29.317152
1572.830078	-169.776169
1571.822266	-65.988029
1570.814453	-139.122025
1569.805664	16.246902
1568.796875	186.970413
1567.788086	17.227240
1566.779297	738.012634
1565.769531	295.282745
1564.760742	127.699265
1563.750977	266.194794
1562.741211	391.478119
1561.730469	124.847008
1560.720703	317.160248
1559.709961	156.583923
1558.699219	39.952965
1557.688477	337.828156
1556.676758	-79.748985
1555.666016	437.822968
1554.654297	361.876801
1553.642578	373.799744
1552.629883	261.242340
1551.618164	221.016937
1550.605469	454.881042
1549.592773	163.260147
1548.580078	414.735474
1547.566406	272.810760
1546.552734	350.500244
1545.540039	205.668533
1544.525391	135.602722
1543.511719	344.425293
1542.498047	201.630310
1541.483398	518.385010
1540.468750	344.195618
1539.453125	172.434158
1538.438477	201.876236
1537.422852	161.404633
1536.407227	115.583298
1535.391602	190.803329
1534.375977	278.676636
1533.359375	44.006340
1532.342773	440.763763
1531.326172	342.334534
1530.309570	192.211670
1529.292969	-48.211193
1528.275391	290.725952
1527.257813	-76.213219
1526.240234	-8.129043
1525.222656	322.257111
1524.204102	-155.725189
1523.185547	179.278564
1522.166992	112.683990
1521.148438	58.779766
1520.128906	336.352020
1519.110352	233.198578
1518.090820	206.975952
1517.071289	-40.393429
1516.050781	53.792187
1515.031250	538.160339
1514.010742	-30.672604
1512.990234	-132.207123
1511.968750	-72.200859
1510.948242	-45.735683
1509.926758	-111.838867
1508.905273	24.548586
1507.883789	-162.416656
1506.862305	-218.710724
1505.839844	-262.353546
1504.817383	-72.924049
1503.794922	-270.640320
1502.772461	110.519737
1501.749023	-200.184921
1500.726563	-73.016304
1499.703125	-148.326401
1498.678711	-11.335529
1497.655273	-260.933655
1496.630859	-295.682404
1495.607422	-374.016174
1494.582031	-94.475967
1493.557617	-239.594986
1492.533203	-256.970184
1491.507813	-21.478281
1490.482422	-281.916443
1489.457031	-51.877350
1488.430664	231.553116
1487.405273	246.647736
1486.378906	39.487392
1485.352539	192.197449
1484.325195	288.564758
1483.298828	91.407845
1482.271484	126.328461
1481.244141	74.427010
1480.216797	195.833679
1479.188477	378.249054
1478.161133	338.793365
1477.132813	368.038330
1476.104492	718.178589
1475.075195	604.508179
1474.046875	684.368713
1473.017578	871.020813
1471.988281	981.163330
1470.958984	712.012451
1469.928711	824.528076
1468.898438	1287.971680
1467.869141	1466.349243
1466.837891	1517.408325
1465.807617	1304.042725
1464.776367	1510.053223
1463.746094	1050.210205
1462.714844	1459.339844
1461.682617	1926.648438
1460.651367	1847.781250
1459.619141	1905.986450
1458.586914	1844.838257
1457.554688	1910.580078
1456.522461	1676.879272
1455.489258	1630.947388
1454.456055	1980.659424
1453.422852	2223.715820
1452.389648	2053.444336
1451.355469	2073.300049
1450.321289	2402.293213
1449.287109	2128.186523
1448.252930	2244.268311
1447.218750	1810.785889
1446.183594	2223.099121
1445.148438	2156.836670
1444.113281	2032.413818
1443.078125	1842.278931
1442.041992	1677.516479
1441.005859	1763.231567
1439.969727	1965.253418
1438.933594	1479.596558
1437.897461	1805.506348
1436.860352	1767.406982
1435.823242	1443.877930
1434.786133	1206.410522
1433.748047	1095.331421
1432.710938	784.915222
1431.672852	686.695740
1430.634766	762.707153
1429.596680	823.606323
1428.557617	614.589478
1427.518555	511.651367
1426.479492	43.198872
1425.440430	406.949371
1424.401367	218.629974
1423.361328	85.874603
1422.321289	64.107140
1421.281250	105.396400
1420.241211	330.586517
1419.200195	137.786270
1418.159180	123.876060
1417.118164	193.112030
1416.077148	169.308914
1415.035156	-58.184086
1413.994141	-94.310783
1412.952148	-64.976463
1411.910156	127.856689
1410.867188	-91.528252
1409.825195	-212.687424
1408.782227	110.980438
1407.739258	-92.876114
1406.695313	178.078995
1405.652344	300.915558
1404.608398	-146.035965
1403.564453	-58.115868
1402.520508	396.220459
1401.475586	-371.247131
1400.431641	238.700089
1399.386719	-24.145458
1398.341797	49.181732
1397.295898	-100.497177
1396.250977	341.437714
1395.205078	106.830467
1394.159180	-152.598251
1393.112305	209.262115
1392.066406	160.502930
1391.019531	24.258177
1389.972656	-21.695553
1388.925781	87.640877
1387.877930	116.989845
1386.831055	-213.672211
1385.783203	-6.456213
1384.735352	223.309982
1383.686523	-119.285622
1382.638672	15.726257
1381.589844	20.884062
1380.541016	28.681473
1379.492188	-295.529266
1378.442383	-140.091309
1377.392578	20.418150
1376.342773	-21.148792
1375.292969	109.616570
1374.243164	-21.466944
1373.192383	144.431839
1372.141602	305.420319
1371.090820	-7.188673
1370.039063	-302.089050
1368.988281	-292.671387
1367.936523	377.102112
1366.884766	122.613235
1365.833008	117.418747
1364.780273	-66.909096
1363.727539	2.899605
1362.674805	-4.321188
1361.622070	35.887436
1360.569336	-187.464874
1359.515625	-261.361969
1358.461914	303.980743
1357.408203	220.367691
1356.353516	159.289963
1355.299805	51.194344
1354.245117	5.385608
1353.190430	282.659088
1352.134766	184.949692
1351.080078	271.181335
1350.024414	129.134430
1348.968750	314.890686
1347.913086	423.795227
1346.856445	443.476776
1345.800781	609.642822
1344.744141	552.700012
1343.686523	748.778870
1342.629883	669.812500
1341.572266	625.698486
1340.514648	651.118652
1339.457031	983.810425
1338.399414	1021.807983
1337.340820	658.819214
1336.282227	761.491943
1335.223633	683.598572
1334.165039	769.179138
1333.106445	582.746094
1332.046875	804.593811
1330.987305	576.455200
1329.926758	744.075989
1328.867188	884.582397
1327.806641	753.328430
1326.746094	597.557983
1325.685547	597.590210
1324.625000	765.675598
1323.563477	775.786987
1322.501953	415.763550
1321.440430	1045.627197
1320.378906	883.331665
1319.316406	881.555115
1318.253906	981.015015
1317.191406	861.102417
1316.128906	857.220032
1315.065430	860.837524
1314.001953	1229.251831
1312.938477	787.107727
1311.875000	1076.784546
1310.811523	950.284424
1309.747070	996.268921
1308.682617	929.116272
1307.618164	1041.740845
1306.552734	987.103088
1305.488281	912.923218
1304.422852	1252.020752
1303.356445	1180.448730
1302.291016	1079.514771
1301.224609	700.991699
1300.159180	954.219971
1299.091797	1045.269775
1298.025391	760.602356
1296.958984	657.856262
1295.891602	930.840515
1294.824219	901.890930
1293.755859	1152.769775
1292.688477	944.849121
1291.620117	1006.897644
1290.551758	615.317200
1289.483398	844.279602
1288.414063	1009.471313
1287.344727	792.352417
1286.275391	923.319397
1285.206055	1318.852539
1284.136719	597.493042
1283.066406	664.935242
1281.996094	989.449463
1280.925781	1211.084595
1279.855469	906.586426
1278.784180	785.745605
1277.712891	907.150391
1276.641602	688.652405
1275.569336	729.434692
1274.498047	899.802612
1273.425781	1033.474243
1272.353516	634.512268
1271.281250	1349.617798
1270.208008	1019.208618
1269.134766	1077.192993
1268.061523	756.824829
1266.988281	783.180115
1265.914063	1026.702271
1264.839844	1301.859863
1263.765625	1298.885498
1262.691406	1393.472168
1261.617188	1178.434570
1260.541992	1012.247192
1259.466797	1102.011597
1258.391602	1013.907410
1257.315430	979.432861
1256.239258	1042.390503
1255.163086	1239.235352
1254.086914	1078.192139
1253.010742	1060.805664
1251.933594	1379.176025
1250.856445	1325.240356
1249.779297	991.656921
1248.701172	869.740662
1247.624023	937.492859
1246.545898	1136.439697
1245.467773	1092.311523
1244.388672	802.829346
1243.310547	1008.932129
1242.231445	942.966431
1241.152344	1207.176270
1240.072266	1116.886230
1238.993164	827.648804
1237.913086	892.710754
1236.833008	901.937378
1235.751953	976.600586
1234.671875	813.622070
1233.590820	762.180298
1232.509766	996.689453
1231.427734	1010.577820
1230.346680	963.882446
1229.264648	815.451660
1228.182617	623.471375
1227.100586	700.232910
1226.017578	401.795410
1224.934570	708.348755
1223.851563	700.248779
1222.768555	452.677765
1221.684570	816.913513
1220.601563	424.290649
1219.516602	457.153259
1218.432617	603.533508
1217.348633	302.869385
1216.263672	487.755188
1215.178711	382.736603
1214.093750	193.212860
1213.007813	252.319107
1211.921875	292.040771
1210.835938	314.798584
1209.750000	610.054321
1208.663086	613.314148
1207.577148	558.658203
1206.490234	503.955322
1205.402344	427.514984
1204.315430	199.265244
1203.227539	537.123657
1202.139648	472.578308
1201.051758	369.472046
1199.962891	218.187851
1198.875000	-106.368988
1197.786133	74.437508
1196.696289	-214.016617
1195.607422	-221.003433
1194.517578	-256.922333
1193.427734	82.129448
1192.337891	-129.440521
1191.247070	-244.882248
1190.157227	146.575882
1189.066406	-62.696384
1187.974609	-300.775909
1186.883789	-334.744110
1185.791992	-133.559677
1184.700195	-141.317169
1183.608398	2.002573
1182.515625	-135.473724
1181.423828	192.280685
1180.331055	-36.439392
1179.238281	219.066864
1178.144531	323.388947
1177.050781	-216.926437
1175.957031	-289.973206
1174.863281	-159.497513
1173.768555	45.050919
1172.674805	170.446182
1171.580078	214.322220
1170.484375	-19.471525
1169.389648	-140.793335
1168.293945	-223.884521
1167.198242	-53.558865
1166.102539	-241.976379
1165.005859	-318.069397
1163.910156	198.404205
1162.813477	157.923370
1161.715820	103.038940
1160.619141	186.612656
1159.521484	179.338028
1158.423828	513.302368
1157.326172	193.199539
1156.227539	347.915253
1155.128906	211.486404
1154.030273	427.976013
1152.931641	103.093544
1151.832031	154.879044
1150.733398	-84.154030
1149.632813	134.261505
1148.533203	33.334343
1147.433594	315.792053
1146.333008	257.569061
1145.232422	127.888519
1144.130859	88.614502
1143.030273	194.439194
1141.928711	233.529358
1140.827148	8.551896
1139.724609	185.419586
1138.623047	-234.504944
1137.520508	-281.193878
1136.417969	-259.021027
1135.314453	204.910675
1134.211914	252.960480
1133.108398	374.521149
1132.004883	336.914459
1130.900391	301.623383
1129.796875	726.630676
1128.692383	560.674561
1127.586914	589.207214
1126.482422	427.989075
1125.376953	890.258240
1124.271484	785.805725
1123.166016	617.371033
1122.060547	690.605957
1120.954102	434.518616
1119.847656	465.025360
1118.741211	628.047485
1117.633789	284.421234
1116.526367	676.844360
1115.418945	423.175720
1114.311523	164.852280
1113.204102	138.352127
1112.095703	331.681458
1110.987305	305.065521
1109.877930	613.977356
1108.769531	842.399353
1107.660156	825.016235
1106.550781	200.705811
1105.441406	84.258736
1104.331055	380.896057
1103.220703	354.069916
1102.110352	452.277985
1101.000000	406.527863
1099.888672	705.073792
1098.777344	373.948029
1097.666016	396.535156
1096.553711	65.585526
1095.442383	618.328125
1094.330078	626.654724
1093.217773	613.771362
1092.104492	617.352478
1090.991211	576.199890
1089.877930	532.709961
1088.764648	352.767303
1087.651367	-36.454407
1086.537109	665.723083
1085.422852	405.918121
1084.308594	447.128662
1083.193359	619.919739
1082.078125	280.417480
1080.962891	511.912811
1079.847656	275.946655
1078.731445	655.275574
1077.615234	560.248230
1076.499023	390.183044
1075.382813	590.945068
1074.265625	181.693283
1073.148438	227.647507
1072.031250	278.297882
1070.914063	535.243896
1069.795898	435.840088
1068.677734	392.751312
1067.559570	380.166992
1066.440430	552.633057
1065.321289	238.009750
1064.202148	412.845703
1063.083008	667.217041
1061.962891	263.974548
1060.843750	382.660431
1059.723633	414.787048
1058.602539	397.829010
1057.482422	605.363342
1056.361328	308.000397
1055.239258	337.949127
1054.118164	302.540100
1052.996094	206.465973
1051.874023	122.168274
1050.751953	283.097992
1049.629883	72.905273
1048.506836	413.562653
1047.383789	51.913738
1046.260742	534.823486
1045.136719	-45.754951
1044.012695	168.982712
1042.888672	225.202209
1041.764648	111.362236
1040.639648	-21.001820
1039.515625	154.235611
1038.389648	259.587830
1037.264648	-7.506029
1036.138672	-234.835876
1035.012695	198.886246
1033.886719	104.392334
1032.760742	-89.987976
1031.633789	420.386688
1030.506836	212.245300
1029.379883	208.827545
1028.251953	-71.033546
1027.124023	-418.039063
1025.996094	-539.488403
1024.868164	-500.556000
1023.739258	-326.900726
1022.610352	-167.153854
1021.481445	-213.899994
1020.352539	-413.641815
1019.222656	-109.877769
1018.092773	-102.970032
1016.962891	-135.366638
1015.832031	-244.140045
1014.702148	-248.462112
1013.571289	-352.299164
1012.439453	-256.798279
1011.308594	49.512550
1010.176758	3.886257
1009.044922	-2.255218
1007.912109	493.863892
1006.780273	212.538742
1005.647461	983.855103
1004.514648	1341.007813
1003.380859	2063.382324
1002.247070	1840.200439
1001.113281	1446.248047
999.979492	1304.420654
998.845703	225.031189
997.710938	58.391426
996.576172	-158.828293
995.440430	457.398651
994.305664	457.348999
993.169922	475.880157
992.033203	-86.721832
990.897461	-51.673298
989.760742	391.540070
988.624023	226.185211
987.487305	-93.350800
986.350586	13.600339
985.212891	-132.734772
984.075195	349.773499
982.936523	-86.390251
981.798828	78.520317
980.660156	142.232056
979.521484	-113.735405
978.381836	85.954407
977.242188	359.266113
976.102539	303.836426
974.962891	271.548065
973.823242	110.729103
972.682617	115.517220
971.541992	285.813721
970.400391	286.229156
969.259766	445.194244
968.118164	448.137360
966.976563	-69.673683
965.833984	-15.878014
964.691406	418.756744
963.548828	50.757507
962.406250	-51.005112
961.262695	296.634735
960.120117	169.918137
958.976563	233.532776
957.832031	446.115112
956.688477	331.292114
955.543945	-142.771347
954.398438	379.115723
953.253906	-2.951749
952.108398	150.601822
950.962891	-11.418808
949.817383	142.317490
948.670898	46.918827
947.524414	136.822296
946.377930	329.624542
945.231445	323.715179
944.083984	228.858841
942.936523	209.515472
941.789063	432.277649
940.640625	175.773560
939.493164	90.641861
938.343750	356.968781
937.195313	741.884277
936.045898	105.224388
934.897461	155.142365
933.747070	364.678711
932.597656	312.196381
931.447266	177.840607
930.296875	-118.047379
929.146484	89.511383
927.995117	167.321518
926.843750	160.993393
925.692383	-150.123016
924.541016	-40.158291
923.388672	285.903381
922.236328	18.472696
921.083984	-144.170853
919.931641	-283.915741
918.778320	-157.671753
917.625000	-47.298153
916.470703	-129.923386
915.317383	216.699982
914.163086	118.332634
913.008789	135.833588
911.853516	-105.241806
910.698242	130.227005
909.542969	-414.465118
908.387695	-201.554535
907.231445	67.998657
906.076172	45.155403
904.918945	-147.530609
903.762695	88.046822
902.605469	-235.772400
901.448242	-34.114513
900.291016	153.932373
899.133789	-47.290176
897.975586	-160.120834
896.817383	-48.916615
895.658203	-77.914581
894.500000	-39.022266
893.340820	119.694710
892.180664	90.824066
891.021484	5.528268
889.861328	-111.304955
888.701172	24.869303
887.541016	249.068268
886.379883	-203.937103
885.218750	67.663589
884.057617	-263.194489
882.895508	26.396439
881.734375	-67.468170
880.572266	-131.958755
879.409180	234.102112
878.247070	97.505074
877.083984	404.798553
875.920898	-35.804928
874.756836	149.805588
873.592773	229.530060
872.428711	239.456009
871.264648	301.131866
870.100586	124.320900
868.935547	161.263062
867.770508	-51.411255
866.604492	255.315247
865.438477	218.014404
864.272461	326.781525
863.106445	210.840942
861.940430	324.026276
860.773438	302.417297
859.606445	496.308624
858.438477	454.432343
857.271484	529.231567
856.103516	646.594666
854.934570	741.449036
853.766602	674.788757
852.597656	814.361511
851.428711	364.419098
850.259766	680.939941
849.089844	526.859131
847.919922	717.702209
846.750000	832.287415
845.579102	311.042053
844.408203	143.597214
843.237305	331.935303
842.066406	457.499695
840.894531	600.846619
839.722656	314.787109
838.550781	350.698151
837.377930	194.339127
836.206055	312.810913
835.033203	279.270721
833.859375	272.482300
832.686523	611.695374
831.512695	564.524048
830.337891	73.216507
829.164063	369.644012
827.989258	286.666534
826.814453	368.677979
825.639648	591.032349
824.463867	175.727173
823.288086	331.015991
822.112305	-68.590775
820.935547	204.576141
819.759766	130.147110
818.583008	-37.834953
817.405273	-303.754181
816.228516	64.567192
815.050781	-25.667986
813.872070	-55.894497
812.694336	289.612885
811.515625	-3.181577
810.336914	-153.675339
809.158203	-341.962921
807.978516	-279.218994
806.798828	-234.360229
805.619141	-216.262177
804.438477	-164.966797
803.258789	119.256622
802.077148	-29.447245
800.896484	-58.376175
799.714844	123.312111
798.534180	-386.998474
797.351563	-110.183517
796.169922	-352.215363
794.987305	-239.701370
793.804688	-67.521484
792.622070	-119.210823
791.438477	-142.186508
790.254883	29.558626
789.071289	-155.193939
787.886719	186.654282
786.702148	229.610825
785.517578	4.848045
784.333008	-235.379654
783.147461	282.631622
781.961914	-335.652985
780.776367	49.384445
779.590820	107.217323
778.404297	61.127644
777.217773	211.483459
776.030273	171.832367
774.843750	63.703136
773.656250	-51.079437
772.467773	189.239517
771.280273	385.263580
770.091797	380.465759
768.903320	355.750183
767.714844	282.485474
766.525391	127.648941
765.335938	290.004425
764.146484	-25.672972
762.956055	217.949478
761.765625	322.710266
760.575195	55.439331
759.384766	430.665833
758.193359	517.496033
757.001953	228.171204
755.810547	328.068390
754.618164	326.743042
753.425781	562.694641
752.233398	378.843292
751.041016	366.355347
749.847656	426.282410
748.654297	325.858704
747.460938	407.617859
746.266602	280.818573
745.072266	129.902374
743.877930	395.762421
742.683594	534.272339
741.488281	109.237915
740.292969	-13.153070
739.097656	-190.300217
737.901367	-222.800125
736.705078	-9.995992
735.508789	154.513458
734.311523	237.916824
733.115234	-230.295105
731.917969	-44.021393
730.719727	120.272163
729.522461	354.478790
728.324219	219.015930
727.125977	53.005527
725.926758	-150.082382
724.727539	27.147673
723.528320	79.776855
722.329102	60.316071
721.128906	224.301834
719.928711	1.817089
718.728516	104.661812
717.528320	56.921116
716.327148	358.276154
715.125977	24.833193
713.923828	319.570343
712.722656	125.884399
711.520508	100.146416
710.317383	233.527466
709.115234	523.748291
707.912109	92.961426
706.708984	296.077393
705.505859	257.509277
704.301758	190.715714
703.097656	391.657867
701.893555	398.955658
700.688477	-39.549385
699.483398	257.173859
698.278320	158.178757
697.073242	-131.957962
695.867188	-104.640907
694.661133	-49.015217
693.455078	6.663582
692.248047	-165.598999
691.041016	-61.991535
689.833984	17.780979
688.626953	-58.623310
687.418945	-4.745862
686.210938	-302.147034
685.002930	-241.540100
683.793945	20.740402
682.584961	135.617874
681.375977	116.198990
680.166992	-22.253500
678.957031	-219.023590
677.747070	151.713593
676.537109	368.681274
675.326172	14.274902
674.115234	-320.388428
672.904297	-589.890686
671.692383	36.221931
670.481445	35.096001
669.269531	150.802994
668.056641	65.561172
666.844727	-105.968346
665.631836	-20.245512
664.417969	106.572266
663.205078	69.328491
661.991211	230.801285
660.777344	-196.911240
659.563477	70.465843
658.348633	-54.810669
657.133789	-266.217926
655.918945	-65.591194
654.703125	-26.662653
653.488281	-114.834351
652.272461	-6.809793
651.055664	-51.722218
649.839844	-113.779694
648.623047	69.723747
647.405273	96.044434
646.188477	214.945602
644.970703	284.343353
643.752930	-177.626633
642.535156	-0.572940
641.316406	144.167252
640.097656	239.408066
638.878906	197.051346
637.659180	253.555527
636.439453	-270.024414
635.219727	521.079224
634.000000	-34.588974
632.779297	146.314255
631.558594	140.349777
630.337891	314.576385
629.116211	-73.445656
627.894531	-60.285755
626.672852	126.453117
625.451172	218.659653
624.228516	282.825165
623.005859	346.811951
621.783203	114.956139
620.559570	352.106323
619.336914	518.286255
618.112305	497.911621
616.888672	19.262167
615.664063	-161.968094
614.439453	-3.209351
613.214844	86.741203
611.989258	-234.250458
610.764648	205.700943
609.538086	-156.474945
608.312500	4.712441
607.085938	139.784668
605.859375	-110.121521
604.632813	-82.738098
