# Supplementary material for: Raman spectroscopy accurately differentiates mucosal healing from non-healing and biochemical changes following biological therapy in inflammatory bowel disease
Source: PLoS One. 2021 Jun 2;16(6):e0252210. doi: 10.1371/journal.pone.0252210 (PMC8172032; doi:10.1371/journal.pone.0252210)
Supplement: S8 Dataset — (ZIP) [file pone.0252210.s010.zip › Pre biologic CD/OC024 pre treatment-1_base sub CR removed_28__X_-32917.2__Y_21191.2__Z_-4919.15__Time_320.txt]

1714.716797	154.185730
1713.740234	-136.066711
1712.763672	6.606666
1711.787109	133.085236
1710.809570	95.908974
1709.832031	-24.329313
1708.854492	-5.130094
1707.875977	-31.467796
1706.898438	-143.379196
1705.919922	-137.350494
1704.941406	184.725815
1703.962891	263.225586
1702.983398	79.555466
1702.003906	-355.340088
1701.024414	-110.415833
1700.044922	-164.898834
1699.065430	-195.055984
1698.084961	42.317421
1697.104492	194.334671
1696.124023	-150.396423
1695.143555	181.149231
1694.162109	98.864166
1693.180664	-44.472359
1692.199219	20.807222
1691.217773	-65.723915
1690.235352	130.934952
1689.253906	29.132553
1688.271484	197.084061
1687.289063	-71.956650
1686.305664	107.340416
1685.323242	135.072418
1684.339844	453.605896
1683.356445	335.505310
1682.372070	359.002594
1681.388672	396.259766
1680.404297	479.152466
1679.419922	445.325500
1678.435547	467.833252
1677.451172	591.866272
1676.465820	686.994141
1675.480469	407.569061
1674.495117	479.659271
1673.509766	496.348145
1672.523438	614.432068
1671.537109	653.209045
1670.550781	604.761292
1669.564453	798.459778
1668.578125	663.286560
1667.590820	539.216125
1666.603516	728.815857
1665.616211	916.129272
1664.627930	796.059082
1663.640625	1023.950928
1662.652344	642.297485
1661.664063	1027.392822
1660.675781	986.042603
1659.686523	849.728577
1658.698242	822.554199
1657.708984	1065.958618
1656.719727	949.548950
1655.729492	1153.934570
1654.740234	911.351257
1653.750000	637.510315
1652.759766	832.496704
1651.768555	668.041687
1650.778320	586.066528
1649.787109	816.492065
1648.795898	521.174255
1647.804688	252.802841
1646.813477	283.502930
1645.821289	256.429169
1644.829102	44.865025
1643.836914	454.267273
1642.844727	140.522202
1641.851563	67.426033
1640.859375	-31.661779
1639.866211	62.201397
1638.873047	-186.524139
1637.878906	-231.783447
1636.885742	179.410706
1635.891602	150.542343
1634.897461	42.937279
1633.902344	-37.989250
1632.908203	107.960136
1631.913086	-280.484253
1630.917969	-118.195313
1629.922852	-129.440094
1628.926758	178.016159
1627.931641	69.881454
1626.935547	-87.951187
1625.939453	-326.998810
1624.942383	-13.531645
1623.946289	-4.908215
1622.949219	69.629639
1621.952148	173.253296
1620.955078	-11.947059
1619.958008	84.179352
1618.959961	114.795151
1617.961914	434.383362
1616.963867	-248.690353
1615.965820	-60.025249
1614.966797	-110.049706
1613.967773	28.972534
1612.968750	92.030228
1611.969727	-177.792130
1610.970703	-67.253738
1609.970703	17.147530
1608.970703	387.246948
1607.970703	207.156525
1606.970703	218.449249
1605.969727	130.323166
1604.968750	285.804688
1603.967773	93.183731
1602.966797	10.637008
1601.965820	-53.488770
1600.963867	5.413352
1599.961914	-152.712433
1598.959961	42.258099
1597.958008	17.611378
1596.955078	168.109116
1595.952148	15.476794
1594.949219	-63.913025
1593.946289	-276.449402
1592.943359	-405.320190
1591.939453	-176.475998
1590.935547	-2.538821
1589.931641	-233.155212
1588.927734	-307.143524
1587.922852	-154.192368
1586.917969	43.004318
1585.913086	221.839401
1584.908203	468.340607
1583.903320	120.500572
1582.897461	239.156372
1581.891602	323.847046
1580.885742	-211.405151
1579.879883	16.451399
1578.873047	408.146515
1577.866211	120.286186
1576.859375	399.756348
1575.852539	57.239845
1574.845703	-259.199463
1573.837891	19.916393
1572.830078	20.627869
1571.822266	-275.082947
1570.814453	13.967336
1569.805664	209.243073
1568.796875	9.478790
1567.788086	121.344513
1566.779297	381.053314
1565.769531	92.760956
1564.760742	188.609940
1563.750977	183.079514
1562.741211	125.534393
1561.730469	109.374390
1560.720703	-0.262499
1559.709961	68.895416
1558.699219	202.682449
1557.688477	310.351685
1556.676758	34.349693
1555.666016	299.728394
1554.654297	46.854366
1553.642578	161.615829
1552.629883	-37.081829
1551.618164	139.447693
1550.605469	20.736227
1549.592773	83.006966
1548.580078	64.902573
1547.566406	320.740295
1546.552734	395.316315
1545.540039	322.365112
1544.525391	246.659592
1543.511719	155.322449
1542.498047	306.673035
1541.483398	346.709808
1540.468750	347.820435
1539.453125	204.169205
1538.438477	26.859968
1537.422852	-11.224844
1536.407227	-80.436813
1535.391602	324.797668
1534.375977	-2.701610
1533.359375	138.977280
1532.342773	195.347076
1531.326172	215.427078
1530.309570	291.996399
1529.292969	59.222919
1528.275391	-209.708389
1527.257813	177.894211
1526.240234	307.706696
1525.222656	488.752777
1524.204102	51.933804
1523.185547	-27.276163
1522.166992	52.836258
1521.148438	485.041168
1520.128906	9.270884
1519.110352	376.668549
1518.090820	391.621490
1517.071289	-45.832272
1516.050781	4.786045
1515.031250	-16.693197
1514.010742	-141.073181
1512.990234	34.786640
1511.968750	212.940826
1510.948242	-32.550129
1509.926758	-72.884987
1508.905273	-377.576569
1507.883789	-38.625370
1506.862305	-92.271980
1505.839844	266.619629
1504.817383	112.621529
1503.794922	-15.856394
1502.772461	142.470886
1501.749023	-227.059753
1500.726563	-166.384186
1499.703125	-52.154743
1498.678711	-165.953842
1497.655273	-254.247574
1496.630859	-207.083496
1495.607422	-183.089157
1494.582031	188.501892
1493.557617	-202.125046
1492.533203	-186.281952
1491.507813	-106.720695
1490.482422	-224.081406
1489.457031	-395.178040
1488.430664	253.498993
1487.405273	-48.128571
1486.378906	127.627823
1485.352539	68.353477
1484.325195	202.899475
1483.298828	258.194489
1482.271484	499.531769
1481.244141	174.485489
1480.216797	341.558380
1479.188477	546.659790
1478.161133	524.756714
1477.132813	449.223480
1476.104492	900.957214
1475.075195	980.509583
1474.046875	820.582703
1473.017578	879.552429
1471.988281	933.312256
1470.958984	1053.123047
1469.928711	747.873962
1468.898438	1106.586060
1467.869141	1137.012695
1466.837891	1429.192383
1465.807617	1172.096680
1464.776367	1519.909058
1463.746094	1514.321289
1462.714844	1864.311523
1461.682617	1665.433594
1460.651367	1507.235229
1459.619141	1920.264404
1458.586914	1779.707031
1457.554688	1263.565918
1456.522461	1803.084595
1455.489258	1923.747437
1454.456055	1861.712769
1453.422852	2017.726074
1452.389648	2487.981689
1451.355469	2025.274536
1450.321289	2008.712402
1449.287109	2101.067871
1448.252930	1929.935913
1447.218750	2004.493408
1446.183594	1954.915894
1445.148438	1895.219482
1444.113281	2045.584839
1443.078125	1993.460449
1442.041992	1721.246582
1441.005859	1674.236328
1439.969727	1634.829468
1438.933594	1481.681030
1437.897461	1520.690796
1436.860352	1840.159058
1435.823242	1452.105835
1434.786133	1576.985107
1433.748047	1179.058472
1432.710938	1134.817261
1431.672852	1070.399170
1430.634766	910.130066
1429.596680	560.721924
1428.557617	435.983307
1427.518555	361.773346
1426.479492	98.514786
1425.440430	561.460327
1424.401367	154.686890
1423.361328	216.813660
1422.321289	246.211227
1421.281250	197.559982
1420.241211	373.112488
1419.200195	80.314240
1418.159180	177.871445
1417.118164	330.813934
1416.077148	287.493835
1415.035156	-65.186256
1413.994141	-57.969578
1412.952148	24.727997
1411.910156	-10.694540
1410.867188	82.134407
1409.825195	122.253990
1408.782227	-33.553860
1407.739258	-3.335936
1406.695313	26.928017
1405.652344	57.289978
1404.608398	85.194550
1403.564453	-225.632095
1402.520508	-189.969223
1401.475586	-131.671265
1400.431641	24.537216
1399.386719	233.412155
1398.341797	-124.287758
1397.295898	463.188751
1396.250977	100.789940
1395.205078	252.237320
1394.159180	280.988190
1393.112305	26.827291
1392.066406	123.438217
1391.019531	89.931839
1389.972656	24.016811
1388.925781	133.399704
1387.877930	70.219177
1386.831055	-0.295719
1385.783203	-153.199142
1384.735352	-100.914101
1383.686523	198.901535
1382.638672	-8.553679
1381.589844	-170.842804
1380.541016	-105.625870
1379.492188	146.990814
1378.442383	37.572456
1377.392578	123.040565
1376.342773	-240.625381
1375.292969	-267.152954
1374.243164	200.407928
1373.192383	-37.953236
1372.141602	-111.499413
1371.090820	94.346313
1370.039063	88.356918
1368.988281	62.592182
1367.936523	-301.877197
1366.884766	76.239555
1365.833008	85.759407
1364.780273	38.133537
1363.727539	-186.070450
1362.674805	77.759171
1361.622070	-146.072556
1360.569336	-128.358292
1359.515625	-70.732292
1358.461914	153.614304
1357.408203	-79.425720
1356.353516	-43.802757
1355.299805	-80.097969
1354.245117	89.961662
1353.190430	319.705566
1352.134766	-1.831880
1351.080078	103.981712
1350.024414	157.748459
1348.968750	62.730625
1347.913086	471.592072
1346.856445	421.473206
1345.800781	726.202026
1344.744141	629.227478
1343.686523	614.233337
1342.629883	767.948914
1341.572266	567.366943
1340.514648	666.791260
1339.457031	647.422424
1338.399414	685.162292
1337.340820	507.611115
1336.282227	444.144226
1335.223633	865.907410
1334.165039	1027.831665
1333.106445	808.867432
1332.046875	342.804810
1330.987305	608.991028
1329.926758	662.581787
1328.867188	553.175293
1327.806641	644.095520
1326.746094	586.878418
1325.685547	655.790527
1324.625000	974.221497
1323.563477	403.823608
1322.501953	574.317688
1321.440430	636.284546
1320.378906	727.961426
1319.316406	1078.723633
1318.253906	921.418274
1317.191406	885.126160
1316.128906	750.367371
1315.065430	793.232666
1314.001953	971.726624
1312.938477	884.201416
1311.875000	782.054077
1310.811523	571.720642
1309.747070	757.960266
1308.682617	710.399780
1307.618164	911.522095
1306.552734	883.848267
1305.488281	1030.954834
1304.422852	782.152954
1303.356445	676.165955
1302.291016	671.128296
1301.224609	968.480652
1300.159180	943.933105
1299.091797	1049.678467
1298.025391	961.460022
1296.958984	811.990662
1295.891602	694.591003
1294.824219	810.509338
1293.755859	744.871155
1292.688477	674.459290
1291.620117	712.083252
1290.551758	595.283875
1289.483398	753.221313
1288.414063	629.273438
1287.344727	591.238647
1286.275391	575.353210
1285.206055	748.177856
1284.136719	634.458618
1283.066406	895.487793
1281.996094	380.453735
1280.925781	413.954224
1279.855469	557.624023
1278.784180	605.880493
1277.712891	583.251648
1276.641602	768.551941
1275.569336	574.882568
1274.498047	611.127075
1273.425781	674.286682
1272.353516	798.557068
1271.281250	925.272095
1270.208008	905.447266
1269.134766	971.137451
1268.061523	753.688232
1266.988281	819.480347
1265.914063	941.400696
1264.839844	904.747986
1263.765625	653.525940
1262.691406	1258.324463
1261.617188	1129.106201
1260.541992	885.418518
1259.466797	775.893799
1258.391602	661.574890
1257.315430	810.384094
1256.239258	937.239014
1255.163086	667.219543
1254.086914	789.231995
1253.010742	993.950073
1251.933594	950.425171
1250.856445	1077.207397
1249.779297	1349.869263
1248.701172	1070.485229
1247.624023	941.960571
1246.545898	847.517212
1245.467773	694.808777
1244.388672	821.531311
1243.310547	836.488220
1242.231445	892.712158
1241.152344	788.686829
1240.072266	871.584961
1238.993164	1078.205933
1237.913086	855.315002
1236.833008	812.001343
1235.751953	538.320557
1234.671875	788.431458
1233.590820	1128.097412
1232.509766	912.649780
1231.427734	820.837585
1230.346680	862.280823
1229.264648	738.998474
1228.182617	816.710938
1227.100586	519.162537
1226.017578	461.305420
1224.934570	684.121582
1223.851563	476.216888
1222.768555	577.947144
1221.684570	152.471344
1220.601563	435.470581
1219.516602	123.735710
1218.432617	276.054810
1217.348633	546.643677
1216.263672	582.782410
1215.178711	198.693741
1214.093750	268.610657
1213.007813	145.348419
1211.921875	318.913116
1210.835938	410.326813
1209.750000	135.015961
1208.663086	226.325058
1207.577148	341.660767
1206.490234	500.273956
1205.402344	306.903595
1204.315430	14.790556
1203.227539	182.834061
1202.139648	15.991967
1201.051758	27.341274
1199.962891	163.794739
1198.875000	25.771656
1197.786133	272.727509
1196.696289	-65.065361
1195.607422	-198.329910
1194.517578	-187.333481
1193.427734	-161.982834
1192.337891	-473.198792
1191.247070	289.769165
1190.157227	209.089371
1189.066406	-51.771484
1187.974609	-192.527222
1186.883789	-105.206291
1185.791992	-354.039551
1184.700195	-326.866699
1183.608398	108.085098
1182.515625	7.862986
1181.423828	-274.638885
1180.331055	102.238869
1179.238281	-300.165283
1178.144531	-235.155869
1177.050781	95.699577
1175.957031	203.556900
1174.863281	201.124756
1173.768555	227.338715
1172.674805	35.637173
1171.580078	394.387726
1170.484375	-161.136551
1169.389648	-92.116005
1168.293945	-42.347324
1167.198242	165.135971
1166.102539	-143.922028
1165.005859	-77.689499
1163.910156	-90.410385
1162.813477	92.680649
1161.715820	65.417450
1160.619141	16.607317
1159.521484	-58.529617
1158.423828	503.567657
1157.326172	363.768494
1156.227539	-102.906021
1155.128906	-20.849686
1154.030273	325.789368
1152.931641	159.605225
1151.832031	88.753616
1150.733398	146.551071
1149.632813	-91.205956
1148.533203	25.991653
1147.433594	131.153229
1146.333008	-247.141815
1145.232422	-113.563728
1144.130859	-44.386658
1143.030273	143.662079
1141.928711	-203.677322
1140.827148	143.503372
1139.724609	264.564697
1138.623047	69.354103
1137.520508	114.185707
1136.417969	194.565750
1135.314453	37.280422
1134.211914	713.623108
1133.108398	382.819672
1132.004883	624.210693
1130.900391	336.152557
1129.796875	396.978302
1128.692383	718.651794
1127.586914	582.359375
1126.482422	609.690369
1125.376953	942.752930
1124.271484	313.331573
1123.166016	473.210571
1122.060547	550.043518
1120.954102	501.241394
1119.847656	253.497116
1118.741211	616.610779
1117.633789	172.382065
1116.526367	435.843903
1115.418945	412.872650
1114.311523	361.479431
1113.204102	532.347290
1112.095703	365.000366
1110.987305	84.227859
1109.877930	325.776581
1108.769531	191.536133
1107.660156	432.869843
1106.550781	317.467438
1105.441406	180.830490
1104.331055	152.787811
1103.220703	436.228516
1102.110352	379.761658
1101.000000	287.908325
1099.888672	578.093140
1098.777344	512.101807
1097.666016	453.184021
1096.553711	514.446045
1095.442383	406.030121
1094.330078	665.100098
1093.217773	76.219299
1092.104492	172.736053
1090.991211	311.563324
1089.877930	589.165710
1088.764648	504.285339
1087.651367	666.427856
1086.537109	214.656616
1085.422852	602.484192
1084.308594	487.074524
1083.193359	357.602325
1082.078125	423.207153
1080.962891	314.949493
1079.847656	589.559753
1078.731445	354.515350
1077.615234	434.147369
1076.499023	398.750641
1075.382813	562.825134
1074.265625	553.229248
1073.148438	346.643585
1072.031250	437.958771
1070.914063	367.494995
1069.795898	154.105057
1068.677734	-94.311859
1067.559570	189.185638
1066.440430	172.778488
1065.321289	385.879517
1064.202148	411.631287
1063.083008	657.406799
1061.962891	140.269958
1060.843750	395.421051
1059.723633	351.107086
1058.602539	550.025391
1057.482422	386.547852
1056.361328	382.111206
1055.239258	179.090515
1054.118164	163.115219
1052.996094	254.622269
1051.874023	75.270058
1050.751953	374.632721
1049.629883	183.774643
1048.506836	254.394974
1047.383789	248.056168
1046.260742	-31.109083
1045.136719	109.639557
1044.012695	196.766693
1042.888672	158.059265
1041.764648	5.255389
1040.639648	236.980377
1039.515625	56.420601
1038.389648	243.917389
1037.264648	193.951248
1036.138672	-28.164234
1035.012695	78.009499
1033.886719	277.270996
1032.760742	234.627762
1031.633789	406.014191
1030.506836	247.278595
1029.379883	279.297546
1028.251953	-67.392776
1027.124023	-253.528366
1025.996094	-439.484650
1024.868164	-483.611664
1023.739258	-416.193329
1022.610352	-320.858643
1021.481445	-455.199921
1020.352539	-406.100494
1019.222656	-465.943634
1018.092773	14.645142
1016.962891	-216.619965
1015.832031	-72.194244
1014.702148	-395.809601
1013.571289	-139.987289
1012.439453	-349.741394
1011.308594	-128.564270
1010.176758	11.583912
1009.044922	198.074646
1007.912109	32.847668
1006.780273	351.347168
1005.647461	961.240662
1004.514648	1314.289673
1003.380859	1986.324951
1002.247070	1692.023804
1001.113281	1476.549194
999.979492	963.271057
998.845703	778.338806
997.710938	445.821716
996.576172	538.376831
995.440430	215.548340
994.305664	123.761879
993.169922	221.317963
992.033203	261.285889
990.897461	144.567154
989.760742	272.400299
988.624023	63.790878
987.487305	141.151505
986.350586	-60.156078
985.212891	-58.553829
984.075195	-132.808273
982.936523	407.781830
981.798828	-27.640078
980.660156	-20.917871
979.521484	-234.918320
978.381836	-13.982815
977.242188	188.587952
976.102539	333.725677
974.962891	-54.302040
973.823242	166.924713
972.682617	98.713371
971.541992	418.830780
970.400391	261.303345
969.259766	457.532990
968.118164	298.047302
966.976563	246.620239
965.833984	-15.711760
964.691406	24.967579
963.548828	56.589489
962.406250	310.704315
961.262695	-92.963715
960.120117	358.397278
958.976563	598.914001
957.832031	463.830353
956.688477	484.650726
955.543945	235.455551
954.398438	174.183868
953.253906	122.225960
952.108398	49.828850
950.962891	149.129517
949.817383	369.701294
948.670898	66.788712
947.524414	328.666992
946.377930	176.967896
945.231445	386.405212
944.083984	241.858505
942.936523	13.020367
941.789063	-62.639721
940.640625	176.810776
939.493164	121.923065
938.343750	201.766983
937.195313	352.393036
936.045898	325.210876
934.897461	149.983597
933.747070	27.366083
932.597656	182.901627
931.447266	108.395027
930.296875	127.406403
929.146484	23.563026
927.995117	254.503174
926.843750	180.472092
925.692383	99.753197
924.541016	98.790039
923.388672	-122.675400
922.236328	24.400473
921.083984	-76.271339
919.931641	82.276009
918.778320	-6.818819
917.625000	8.711905
916.470703	112.891701
915.317383	-155.252380
914.163086	-35.022835
913.008789	-7.814481
911.853516	-96.252075
910.698242	-168.689621
909.542969	-186.592194
908.387695	-363.120209
907.231445	-124.681480
906.076172	93.318085
904.918945	-135.053207
903.762695	-46.133900
902.605469	24.690577
901.448242	38.938541
900.291016	84.929878
899.133789	74.377045
897.975586	122.710342
896.817383	114.522049
895.658203	13.670259
894.500000	7.866967
893.340820	-90.561737
892.180664	-130.147537
891.021484	2.026357
889.861328	-46.522381
888.701172	-70.174553
887.541016	-166.028397
886.379883	-103.809677
885.218750	111.854607
884.057617	345.487274
882.895508	55.753223
881.734375	90.891045
880.572266	301.875732
879.409180	82.278976
878.247070	326.989594
877.083984	310.265900
875.920898	241.752182
874.756836	191.289169
873.592773	379.482086
872.428711	11.658375
871.264648	6.282267
870.100586	394.589447
868.935547	335.131561
867.770508	253.201401
866.604492	324.165070
865.438477	242.246948
864.272461	268.202362
863.106445	370.501373
861.940430	533.366089
860.773438	334.619598
859.606445	459.197449
858.438477	565.729370
857.271484	488.182800
856.103516	549.720093
854.934570	355.516541
853.766602	542.535828
852.597656	852.713684
851.428711	546.384338
850.259766	656.902954
849.089844	760.598389
847.919922	389.406616
846.750000	291.493408
845.579102	453.232513
844.408203	384.323822
843.237305	6.620680
842.066406	89.831940
840.894531	-43.991016
839.722656	206.744659
838.550781	314.228394
837.377930	300.909973
836.206055	390.298035
835.033203	345.544098
833.859375	347.628601
832.686523	39.291157
831.512695	614.940857
830.337891	295.359070
829.164063	297.117950
827.989258	388.009186
826.814453	431.939240
825.639648	433.394989
824.463867	401.324005
823.288086	429.340210
822.112305	258.963806
820.935547	126.437218
819.759766	98.537468
818.583008	310.994843
817.405273	-79.939987
816.228516	-219.337036
815.050781	-156.317856
813.872070	-20.035910
812.694336	-213.027298
811.515625	167.543152
810.336914	56.622978
809.158203	-83.235680
807.978516	59.002369
806.798828	-81.007828
805.619141	-12.331110
804.438477	-234.617889
803.258789	164.546936
802.077148	-144.435791
800.896484	-147.236725
799.714844	-81.392822
798.534180	-71.120804
797.351563	58.741138
796.169922	133.025696
794.987305	-278.095551
793.804688	-279.305542
792.622070	-404.648773
791.438477	-273.193726
790.254883	-170.687363
789.071289	-17.431715
787.886719	-249.362473
786.702148	-94.163559
785.517578	191.341736
784.333008	38.812634
783.147461	149.307587
781.961914	215.448013
780.776367	51.666847
779.590820	278.856049
778.404297	187.816269
777.217773	17.237946
776.030273	162.302612
774.843750	11.484079
773.656250	-46.690105
772.467773	-49.782753
771.280273	88.184540
770.091797	104.729370
768.903320	6.560877
767.714844	194.847244
766.525391	-141.413467
765.335938	139.173828
764.146484	366.699463
762.956055	541.202576
761.765625	279.719299
760.575195	174.537460
759.384766	271.755493
758.193359	285.273956
757.001953	127.199821
755.810547	369.284119
754.618164	279.288818
753.425781	340.916962
752.233398	152.009583
751.041016	292.622681
749.847656	279.405060
748.654297	433.013336
747.460938	285.806396
746.266602	351.493713
745.072266	342.530945
743.877930	454.187378
742.683594	-236.824417
741.488281	30.531422
740.292969	260.490143
739.097656	71.785988
737.901367	-92.738411
736.705078	-14.062500
735.508789	-160.967514
734.311523	64.375595
733.115234	101.394806
731.917969	0.549060
730.719727	284.805328
729.522461	129.325928
728.324219	11.116869
727.125977	172.827759
725.926758	8.828979
724.727539	340.977173
723.528320	131.223663
722.329102	-60.911789
721.128906	142.328094
719.928711	162.147400
718.728516	53.245518
717.528320	92.841331
716.327148	-50.768661
715.125977	200.535370
713.923828	275.167145
712.722656	7.586485
711.520508	415.864929
710.317383	240.061203
709.115234	-7.453393
707.912109	-17.358969
706.708984	234.139252
705.505859	113.361206
704.301758	142.920013
703.097656	-108.120537
701.893555	274.123718
700.688477	201.744354
699.483398	3.402272
698.278320	40.061348
697.073242	-92.697502
695.867188	-92.718277
694.661133	-62.194534
693.455078	-66.297737
692.248047	183.784241
691.041016	292.782837
689.833984	-531.380188
688.626953	-432.828125
687.418945	-15.286242
686.210938	180.987396
685.002930	58.571976
683.793945	-139.513885
682.584961	85.269516
681.375977	-38.757130
680.166992	19.392597
678.957031	-206.056168
677.747070	-45.824993
676.537109	58.196705
675.326172	-103.891434
674.115234	164.838120
672.904297	-9.883867
671.692383	14.594344
670.481445	-38.638531
669.269531	347.132568
668.056641	-107.874435
666.844727	27.353178
665.631836	-105.225914
664.417969	-32.437962
663.205078	-65.369797
661.991211	-238.489197
660.777344	-7.821423
659.563477	22.170412
658.348633	22.044689
657.133789	99.653336
655.918945	47.934055
654.703125	-107.163567
653.488281	218.502792
652.272461	-223.021973
651.055664	66.004387
649.839844	55.560036
648.623047	88.211739
647.405273	21.834543
646.188477	-70.335655
644.970703	104.348030
643.752930	341.312378
642.535156	373.804688
641.316406	163.244095
640.097656	-58.038536
638.878906	247.274078
637.659180	399.778229
636.439453	-111.742355
635.219727	330.462677
634.000000	-168.226303
632.779297	71.642479
631.558594	109.437561
630.337891	-129.826675
629.116211	274.374359
627.894531	-104.763145
626.672852	165.715683
625.451172	71.280273
624.228516	175.866135
623.005859	132.156509
621.783203	495.105927
620.559570	424.772491
619.336914	452.500244
618.112305	319.123535
616.888672	99.642540
615.664063	87.250366
614.439453	-69.106010
613.214844	79.822258
611.989258	341.313751
610.764648	-107.865875
609.538086	0.248311
608.312500	36.968662
607.085938	38.601883
605.859375	-84.580757
604.632813	-191.594116
