# Supplementary material for: Raman spectroscopy accurately differentiates mucosal healing from non-healing and biochemical changes following biological therapy in inflammatory bowel disease
Source: PLoS One. 2021 Jun 2;16(6):e0252210. doi: 10.1371/journal.pone.0252210 (PMC8172032; doi:10.1371/journal.pone.0252210)
Supplement: S8 Dataset — (ZIP) [file pone.0252210.s010.zip › Pre biologic CD/OC016-1 pre-treatment_base sub CR removed_69__X_-16182.4__Y_5303.85__Z_-2780.59__Time_796.txt]

1714.780273	12.827491
1713.803711	-17.548523
1712.827148	106.984283
1711.849609	-108.913628
1710.873047	-37.576801
1709.895508	50.029453
1708.917969	36.030792
1707.939453	8.891240
1706.961914	6.194744
1705.983398	11.807454
1705.004883	-92.036865
1704.025391	34.662697
1703.046875	-63.120224
1702.067383	-58.870552
1701.087891	-27.514730
1700.108398	33.611820
1699.127930	-43.973644
1698.148438	151.544403
1697.167969	58.709175
1696.187500	86.550354
1695.206055	189.554657
1694.225586	170.100876
1693.244141	231.150223
1692.262695	362.002380
1691.281250	303.734833
1690.298828	307.273254
1689.317383	423.314728
1688.334961	494.381409
1687.352539	469.868896
1686.369141	571.089905
1685.386719	576.789124
1684.403320	564.264832
1683.419922	749.343872
1682.435547	625.813599
1681.452148	795.735840
1680.467773	694.468445
1679.483398	684.205688
1678.499023	863.346680
1677.514648	957.732910
1676.529297	1020.601868
1675.543945	1062.629395
1674.558594	1107.758057
1673.573242	1153.326660
1672.586914	1422.549316
1671.600586	1399.846558
1670.614258	1300.575562
1669.627930	1369.115112
1668.641602	1496.489258
1667.654297	1494.167480
1666.666992	1548.027710
1665.679688	1567.813843
1664.692383	1744.547363
1663.704102	1826.147827
1662.715820	1783.521240
1661.727539	1871.244873
1660.739258	1893.095703
1659.750977	2148.547119
1658.761719	2004.255859
1657.772461	2067.039795
1656.783203	1923.656616
1655.793945	1836.340088
1654.803711	1836.803589
1653.813477	1755.628052
1652.823242	1680.171631
1651.833008	1544.296509
1650.841797	1403.567261
1649.851563	1226.267334
1648.860352	1229.162109
1647.869141	1002.495300
1646.876953	784.209717
1645.885742	841.112488
1644.893555	800.613708
1643.901367	683.901306
1642.908203	359.019897
1641.916016	599.432739
1640.922852	420.499420
1639.929688	421.359039
1638.936523	327.576874
1637.943359	202.497940
1636.949219	177.954849
1635.955078	274.965607
1634.960938	69.163620
1633.966797	66.603714
1632.971680	59.049149
1631.977539	91.269264
1630.982422	-52.673637
1629.986328	-83.107407
1628.991211	-18.535316
1627.995117	-35.318913
1627.000000	-1.878945
1626.003906	-83.949570
1625.006836	-60.583420
1624.010742	28.709024
1623.013672	78.745667
1622.016602	157.865860
1621.019531	24.342014
1620.021484	127.461624
1619.024414	123.046265
1618.026367	166.067169
1617.028320	172.487778
1616.029297	58.348270
1615.031250	33.618393
1614.032227	163.816132
1613.033203	18.723259
1612.034180	-26.534607
1611.035156	72.534912
1610.035156	32.777634
1609.035156	100.585266
1608.035156	110.837013
1607.035156	68.801277
1606.034180	76.636452
1605.033203	191.897552
1604.032227	79.469322
1603.031250	50.907982
1602.030273	40.743401
1601.028320	-160.300964
1600.026367	-29.068684
1599.024414	-190.681549
1598.022461	-143.052338
1597.019531	-202.553360
1596.016602	-225.413925
1595.013672	-284.809296
1594.010742	-252.743256
1593.007813	-293.788910
1592.003906	-230.374817
1591.000000	-99.119202
1589.996094	-101.007553
1588.992188	11.894670
1587.987305	-34.371605
1586.983398	57.578232
1585.978516	146.863739
1584.972656	90.112534
1583.967773	43.774540
1582.961914	252.772583
1581.956055	294.917419
1580.950195	198.961090
1579.944336	181.112244
1578.937500	144.996170
1577.931641	127.051079
1576.924805	181.915558
1575.916992	218.479065
1574.910156	252.348434
1573.902344	299.131805
1572.894531	187.214371
1571.886719	158.440735
1570.878906	220.548645
1569.870117	165.616547
1568.862305	198.929535
1567.853516	26.953163
1566.843750	75.660553
1565.834961	77.505653
1564.825195	123.364258
1563.815430	187.251129
1562.805664	160.187897
1561.795898	62.980976
1560.785156	121.287712
1559.775391	122.398911
1558.764648	-1.042917
1557.752930	113.861374
1556.742188	314.080383
1555.730469	301.656036
1554.718750	89.670326
1553.707031	188.353271
1552.695313	118.573097
1551.682617	227.263077
1550.670898	214.130356
1549.658203	136.171219
1548.644531	63.261620
1547.631836	124.696762
1546.618164	167.846313
1545.604492	221.153809
1544.590820	119.211800
1543.577148	35.233566
1542.562500	-74.710060
1541.547852	-53.058857
1540.533203	-0.602727
1539.518555	36.168816
1538.503906	-110.503197
1537.488281	8.500979
1536.472656	16.340456
1535.457031	-17.270824
1534.441406	23.740046
1533.424805	100.647232
1532.408203	94.855003
1531.391602	176.507309
1530.375000	49.237423
1529.358398	207.782730
1528.340820	116.250908
1527.323242	119.848259
1526.305664	61.474987
1525.287109	149.649124
1524.269531	106.366371
1523.250977	147.815750
1522.232422	14.153503
1521.213867	16.661579
1520.194336	132.109451
1519.175781	82.812820
1518.156250	-12.910340
1517.136719	6.849439
1516.116211	-22.396589
1515.096680	-98.037598
1514.076172	-76.256714
1513.055664	117.339874
1512.034180	-12.737962
1511.013672	-227.617508
1509.992188	-16.699301
1508.970703	-85.640831
1507.949219	-52.150509
1506.927734	-16.286299
1505.905273	-126.734276
1504.882813	-104.040649
1503.860352	-122.526382
1502.837891	-59.200382
1501.815430	-154.867386
1500.791992	-173.849731
1499.768555	-44.505028
1498.745117	-20.324381
1497.720703	-78.216850
1496.697266	22.386559
1495.672852	-40.931610
1494.648438	20.929102
1493.623047	-37.575047
1492.598633	141.533081
1491.573242	26.488844
1490.547852	92.760666
1489.522461	186.954086
1488.497070	288.619965
1487.470703	410.514282
1486.444336	294.779602
1485.417969	454.618713
1484.391602	473.891815
1483.364258	503.212860
1482.336914	529.833984
1481.309570	528.255066
1480.282227	687.179138
1479.254883	873.946533
1478.226563	757.203979
1477.198242	765.243958
1476.169922	857.227173
1475.141602	954.144409
1474.112305	1073.809692
1473.083008	1081.285889
1472.053711	1162.462036
1471.024414	1355.466675
1469.995117	1281.127563
1468.964844	1435.642700
1467.934570	1595.075317
1466.904297	1820.448975
1465.874023	1832.088257
1464.842773	1963.071655
1463.811523	2177.760986
1462.780273	2163.622803
1461.749023	2106.224121
1460.717773	2325.563477
1459.685547	2438.082764
1458.653320	2535.244873
1457.621094	2378.509521
1456.587891	2536.376465
1455.555664	2574.891602
1454.522461	2669.107422
1453.489258	2626.293213
1452.455078	2753.275391
1451.421875	2854.811035
1450.387695	2877.680908
1449.353516	2870.085938
1448.319336	2880.174805
1447.285156	2814.241211
1446.250000	2788.788086
1445.214844	2725.335205
1444.179688	2618.847412
1443.144531	2449.114502
1442.108398	2552.614014
1441.072266	2473.942871
1440.036133	2284.019043
1439.000000	2412.688965
1437.963867	2040.833374
1436.926758	2134.071045
1435.889648	1810.390869
1434.852539	1741.953003
1433.814453	1519.475586
1432.777344	1403.142578
1431.739258	1165.677124
1430.701172	1120.117432
1429.663086	786.934814
1428.624023	870.126343
1427.584961	600.193726
1426.545898	625.412231
1425.506836	524.582031
1424.467773	368.360321
1423.427734	522.168091
1422.387695	512.169495
1421.347656	610.512329
1420.307617	331.088867
1419.266602	321.208038
1418.226563	288.722656
1417.184570	505.417755
1416.143555	362.255829
1415.102539	259.447021
1414.060547	146.653854
1413.018555	177.285522
1411.976563	187.841660
1410.934570	205.985428
1409.891602	73.385811
1408.848633	209.729034
1407.805664	120.003410
1406.762695	17.821697
1405.718750	66.384285
1404.674805	49.726166
1403.630859	3.027437
1402.586914	69.333862
1401.542969	35.339630
1400.498047	86.700401
1399.453125	65.397469
1398.408203	24.128834
1397.363281	148.389816
1396.317383	84.723503
1395.271484	53.743057
1394.225586	-162.496704
1393.179688	-35.455688
1392.132813	-3.531481
1391.086914	-86.665024
1390.040039	18.029133
1388.992188	72.723572
1387.945313	-7.582883
1386.897461	-12.727949
1385.849609	19.743671
1384.801758	-7.693130
1383.753906	-30.009789
1382.705078	-112.191689
1381.657227	-111.766884
1380.608398	-103.744400
1379.558594	-0.719030
1378.509766	-89.867050
1377.459961	-59.044601
1376.410156	-95.500328
1375.360352	60.313564
1374.309570	-23.314272
1373.259766	-99.289513
1372.208984	31.854965
1371.158203	-148.563873
1370.106445	45.096478
1369.055664	-0.419431
1368.003906	4.036521
1366.952148	-71.086540
1365.900391	88.053726
1364.847656	-9.202467
1363.794922	-31.601322
1362.742188	-61.319172
1361.689453	-125.721848
1360.636719	68.764229
1359.583008	94.171143
1358.529297	104.788429
1357.475586	55.876568
1356.420898	91.630508
1355.367188	62.908512
1354.312500	118.808380
1353.257813	197.184677
1352.203125	404.809418
1351.147461	416.336975
1350.091797	509.923157
1349.036133	516.752441
1347.980469	565.907654
1346.923828	679.682739
1345.868164	763.799805
1344.811523	741.397339
1343.754883	932.358582
1342.697266	1034.151733
1341.640625	940.288147
1340.583008	1116.659058
1339.524414	968.613770
1338.466797	1088.243042
1337.409180	1091.601563
1336.350586	1100.054565
1335.291992	1064.106079
1334.232422	1048.113037
1333.173828	958.066833
1332.114258	892.937317
1331.054688	949.146606
1329.995117	968.397888
1328.934570	1032.274902
1327.875000	997.431885
1326.814453	1081.334961
1325.753906	1027.027588
1324.692383	792.616089
1323.630859	1057.178711
1322.570313	1005.819214
1321.507813	1075.547729
1320.446289	1340.312622
1319.383789	968.668884
1318.322266	1095.517700
1317.259766	1049.851074
1316.196289	1164.581909
1315.133789	1138.919800
1314.070313	1088.766479
1313.006836	1110.218262
1311.943359	1195.838135
1310.878906	1121.493652
1309.814453	988.230957
1308.750977	1155.458740
1307.685547	1113.569092
1306.621094	1199.771240
1305.555664	1111.419678
1304.490234	1173.255005
1303.424805	1326.166992
1302.359375	1277.567627
1301.292969	1248.777222
1300.226563	1303.669556
1299.160156	1039.302490
1298.093750	1271.303833
1297.026367	1095.704956
1295.958984	1082.334473
1294.891602	889.912842
1293.824219	891.554932
1292.756836	966.914551
1291.688477	762.730469
1290.620117	843.220398
1289.551758	761.968079
1288.482422	798.523560
1287.413086	683.227234
1286.343750	788.606079
1285.274414	820.554443
1284.205078	639.519287
1283.134766	642.311157
1282.064453	740.676086
1280.994141	885.599609
1279.923828	903.313660
1278.852539	730.295166
1277.781250	711.537781
1276.709961	839.601990
1275.637695	1031.268188
1274.566406	873.400635
1273.494141	967.398376
1272.421875	980.812561
1271.349609	925.907288
1270.276367	1015.195679
1269.203125	1131.380859
1268.129883	898.517029
1267.056641	880.596741
1265.982422	1228.761108
1264.909180	1115.779175
1263.834961	1007.795410
1262.759766	1143.768677
1261.685547	1204.168335
1260.610352	1018.436401
1259.535156	1208.111938
1258.459961	1273.512451
1257.383789	1119.728271
1256.308594	1114.607666
1255.232422	1131.455200
1254.155273	1138.611816
1253.079102	1116.605347
1252.001953	1243.072388
1250.924805	1250.333374
1249.847656	1101.985596
1248.770508	1230.924194
1247.692383	1228.577148
1246.614258	1075.582520
1245.536133	1155.949707
1244.458008	1178.007446
1243.378906	1153.940308
1242.299805	1178.473022
1241.220703	1227.294189
1240.141602	1011.555298
1239.061523	1058.007446
1237.981445	951.612854
1236.901367	1017.490967
1235.821289	996.052246
1234.740234	1071.614380
1233.659180	1045.345337
1232.578125	1067.560425
1231.497070	944.397339
1230.415039	954.520325
1229.333984	775.734314
1228.251953	856.099976
1227.168945	866.227905
1226.086914	762.591125
1225.003906	646.895447
1223.920898	661.869324
1222.837891	674.402832
1221.753906	590.197510
1220.669922	353.709045
1219.585938	533.018372
1218.501953	376.344086
1217.416992	478.215881
1216.333008	345.723846
1215.248047	474.062775
1214.162109	481.603516
1213.077148	341.866150
1211.991211	453.130219
1210.905273	494.340057
1209.819336	783.939026
1208.732422	752.631470
1207.646484	658.602783
1206.559570	740.540588
1205.471680	542.841736
1204.384766	316.264252
1203.296875	325.810913
1202.208984	207.656921
1201.121094	229.153030
1200.032227	296.324158
1198.944336	185.303940
1197.855469	86.306633
1196.765625	76.303474
1195.676758	-20.347864
1194.586914	-6.407519
1193.497070	-112.744560
1192.407227	33.265339
1191.316406	32.559906
1190.226563	-148.404785
1189.135742	-24.318108
1188.044922	-114.085289
1186.953125	24.191175
1185.861328	3.907008
1184.769531	24.346386
1183.677734	-22.483826
1182.585938	-69.377518
1181.493164	46.740814
1180.400391	174.707825
1179.307617	180.279022
1178.213867	104.277321
1177.120117	239.066559
1176.026367	234.766083
1174.932617	278.272186
1173.838867	261.804382
1172.744141	264.400665
1171.649414	312.370728
1170.554688	180.763290
1169.458984	235.710419
1168.364258	223.563995
1167.268555	63.070541
1166.171875	98.577980
1165.076172	69.432487
1163.979492	159.673126
1162.882813	271.268768
1161.786133	270.449585
1160.688477	453.393555
1159.590820	378.309631
1158.493164	527.513550
1157.395508	404.501251
1156.297852	457.981079
1155.199219	470.776154
1154.100586	204.444336
1153.000977	341.042511
1151.902344	355.901520
1150.802734	284.848541
1149.703125	158.915146
1148.603516	9.103837
1147.502930	4.513696
1146.402344	16.476934
1145.301758	-19.289433
1144.201172	-55.155750
1143.099609	-41.157982
1141.999023	-39.176025
1140.896484	-44.448952
1139.794922	-28.436136
1138.692383	189.508591
1137.590820	281.277802
1136.487305	296.850555
1135.384766	229.155594
1134.281250	384.622589
1133.178711	380.814026
1132.074219	405.372437
1130.970703	591.195190
1129.866211	814.779724
1128.761719	919.529785
1127.657227	1009.884705
1126.552734	964.921448
1125.447266	879.557617
1124.341797	810.707825
1123.236328	715.707947
1122.130859	620.635742
1121.024414	508.909454
1119.917969	541.567749
1118.811523	453.356445
1117.704102	677.503174
1116.596680	615.102173
1115.489258	510.032196
1114.381836	591.758301
1113.274414	427.400482
1112.166016	440.320831
1111.057617	642.221741
1109.949219	825.017212
1108.839844	811.520874
1107.730469	632.578552
1106.621094	871.603821
1105.511719	845.984009
1104.401367	1011.464661
1103.291016	924.255310
1102.180664	976.187744
1101.070313	900.618530
1099.958984	957.044617
1098.847656	1277.415161
1097.736328	1222.744263
1096.625000	1177.429199
1095.512695	1124.966553
1094.400391	1253.815918
1093.288086	979.798035
1092.174805	1221.450806
1091.062500	1123.935059
1089.949219	986.361938
1088.835938	968.763672
1087.721680	965.196716
1086.607422	1006.233154
1085.493164	870.821411
1084.378906	1064.497192
1083.263672	978.323792
1082.149414	934.413208
1081.034180	932.725464
1079.917969	855.803528
1078.802734	743.630310
1077.686523	767.588196
1076.570313	685.851685
1075.453125	683.859070
1074.336914	688.846252
1073.219727	754.740662
1072.101563	616.537781
1070.984375	792.479065
1069.866211	433.902496
1068.748047	630.774109
1067.629883	712.710693
1066.511719	668.083374
1065.392578	686.643250
1064.273438	637.255981
1063.154297	590.186829
1062.034180	723.266052
1060.914063	554.456055
1059.793945	486.257141
1058.673828	527.954102
1057.552734	361.524994
1056.431641	433.541443
1055.310547	449.411407
1054.189453	694.192261
1053.067383	417.976776
1051.945313	401.061798
1050.823242	349.113678
1049.701172	437.211273
1048.578125	469.239838
1047.455078	314.602325
1046.332031	234.659897
1045.208008	224.692795
1044.083984	289.324768
1042.959961	484.444305
1041.835938	334.592316
1040.710938	180.141373
1039.585938	454.330933
1038.460938	241.711151
1037.335938	310.895233
1036.209961	130.998932
1035.083984	365.405273
1033.958008	471.758698
1032.832031	385.024902
1031.705078	509.952026
1030.578125	425.603271
1029.451172	359.910156
1028.323242	294.263977
1027.195313	154.331329
1026.067383	-166.678894
1024.939453	-25.398195
1023.810547	-67.564545
1022.682617	-86.458206
1021.552734	68.722359
1020.423828	-244.763657
1019.293945	-77.937828
1018.164063	-59.555702
1017.034180	51.600796
1015.904297	-24.990976
1014.773438	76.931259
1013.642578	262.264099
1012.511719	331.755829
1011.379883	382.741638
1010.248047	445.340546
1009.116211	630.648010
1007.984375	582.213074
1006.851563	769.842773
1005.718750	1433.933228
1004.585938	2317.468750
1003.452148	2696.662842
1002.319336	2560.322754
1001.185547	1811.746948
1000.050781	1019.697998
998.916992	507.589142
997.782227	427.623260
996.647461	230.038589
995.512695	23.401979
994.376953	130.782288
993.241211	162.072189
992.105469	184.216415
990.969727	-150.981888
989.833008	35.102505
988.696289	71.380867
987.559570	119.266594
986.421875	65.861191
985.284180	125.448151
984.146484	155.179550
983.008789	35.362206
981.870117	-63.576897
980.731445	-35.793743
979.592773	109.422218
978.454102	-94.924065
977.314453	64.265549
976.174805	186.715912
975.035156	210.397202
973.894531	156.057190
972.754883	402.826141
971.613281	187.934158
970.472656	16.902769
969.331055	77.948738
968.190430	77.127563
967.047852	90.199837
965.906250	158.460968
964.763672	31.863859
963.621094	95.786011
962.478516	100.207443
961.334961	207.901703
960.192383	198.821304
959.048828	256.318054
957.904297	210.859436
956.759766	293.793732
955.616211	234.895920
954.470703	91.480827
953.326172	156.506989
952.180664	271.974884
951.035156	151.956512
949.889648	372.846497
948.743164	193.713699
947.596680	316.503632
946.450195	210.882751
945.303711	283.648285
944.156250	153.257614
943.008789	201.181946
941.861328	472.952789
940.713867	377.292480
939.565430	259.008789
938.416992	382.742676
937.267578	305.866547
936.119141	352.306213
934.969727	278.054504
933.820313	461.526093
932.669922	294.164490
931.520508	127.031525
930.370117	39.840092
929.218750	282.999481
928.068359	196.113037
926.916992	154.936813
925.765625	113.929138
924.613281	91.289955
923.461914	198.442230
922.309570	57.857159
921.156250	-14.315116
920.003906	75.050117
918.850586	75.910004
917.697266	-91.182129
916.543945	0.850042
915.389648	-47.785606
914.235352	-159.813614
913.081055	-233.065506
911.926758	-183.618942
910.771484	-100.025536
909.616211	-100.241447
908.460938	-170.603745
907.304688	-100.251724
906.148438	-138.574173
904.992188	-58.926365
903.835938	-106.030334
902.678711	-166.562195
901.521484	-5.052011
900.364258	-26.834719
899.206055	-12.265445
898.047852	-108.435738
896.889648	-48.359394
895.731445	36.689503
894.572266	-29.652218
893.413086	-18.988909
892.253906	107.040970
891.094727	-28.946703
889.934570	20.469324
888.774414	-117.453560
887.613281	-103.928284
886.453125	49.640171
885.291992	6.926008
884.130859	-37.915470
882.968750	-98.412895
881.807617	-106.917908
880.645508	80.827751
879.482422	110.815361
878.320313	154.401154
877.157227	207.079163
875.994141	131.443314
874.830078	195.552689
873.666016	261.972687
872.501953	15.595040
871.337891	34.943256
870.173828	146.602371
869.008789	13.138035
867.843750	66.449631
866.677734	70.360695
865.512695	78.831108
864.346680	67.152008
863.179688	140.920181
862.013672	115.890015
860.846680	317.729889
859.679688	119.944550
858.511719	337.524292
857.344727	328.423279
856.176758	314.900024
855.008789	323.861877
853.839844	397.899323
852.670898	557.131531
851.501953	456.355682
850.333008	440.812286
849.163086	456.682709
847.993164	208.310608
846.823242	219.817810
845.652344	72.421913
844.482422	30.301346
843.311523	-0.580641
842.139648	-20.233498
840.968750	54.063110
839.796875	25.498600
838.624023	115.441933
837.452148	153.945923
836.279297	42.751335
835.106445	-12.540570
833.933594	75.123268
832.759766	185.080231
831.585938	140.964798
830.412109	105.792976
829.238281	320.513885
828.063477	51.097256
826.888672	259.025330
825.712891	230.519806
824.538086	204.232391
823.362305	144.519150
822.186523	113.775085
821.009766	136.487030
819.833008	-54.618851
818.656250	54.894573
817.479492	57.485462
816.301758	-84.595154
815.124023	53.676460
813.946289	82.857216
812.768555	65.286285
811.589844	161.070648
810.411133	50.058575
809.232422	41.270985
808.052734	-9.764726
806.873047	-60.826019
805.693359	-180.753159
804.512695	-14.286319
803.332031	-14.417540
802.151367	-156.620712
800.970703	-278.849670
799.789063	-75.039886
798.608398	-157.440964
797.425781	-184.431885
796.244141	-0.929577
795.061523	82.713623
793.878906	-59.712692
792.696289	-22.743963
791.512695	-25.714603
790.329102	-11.046565
789.145508	103.135544
787.960938	259.235596
786.777344	249.268539
785.591797	274.628113
784.407227	319.791962
783.221680	353.808990
782.037109	462.867828
780.850586	357.480835
779.665039	274.148254
778.478516	155.443634
777.291992	191.272720
776.105469	110.008789
774.917969	-30.880766
773.730469	24.584925
772.542969	-52.411068
771.354492	-96.366638
770.166016	177.114075
768.977539	86.669952
767.789063	-72.130852
766.599609	110.575638
765.410156	167.557465
764.220703	46.050034
763.030273	151.302597
761.840820	410.505005
760.650391	297.595703
759.458984	340.878113
758.267578	423.656311
757.076172	411.757019
755.884766	360.213104
754.693359	383.354828
753.500977	397.626953
752.308594	260.224426
751.115234	300.739471
749.922852	306.027130
748.729492	212.451202
747.535156	226.412079
746.341797	266.632080
745.147461	302.387024
743.953125	285.423096
742.757813	268.411835
741.563477	293.004913
740.368164	32.591347
739.171875	151.357254
737.976563	48.738514
736.780273	130.111847
735.583984	152.277023
734.386719	75.873047
733.189453	172.379074
731.992188	117.811363
730.794922	227.315094
729.596680	295.180725
728.399414	378.288513
727.200195	489.756927
726.001953	251.434006
724.802734	334.426849
723.603516	480.717224
722.404297	273.089783
721.204102	338.505066
720.003906	534.867798
718.803711	432.113129
717.603516	512.699646
716.402344	309.643097
715.201172	350.965515
713.999023	300.692474
712.797852	285.329346
711.595703	115.240089
710.393555	67.270973
709.190430	267.697052
707.987305	189.262939
706.784180	21.611748
705.581055	-91.509476
704.376953	154.574188
703.172852	67.650612
701.968750	74.348061
700.763672	81.082565
699.559570	192.224976
698.353516	94.666367
697.148438	-7.150671
695.942383	-19.779739
694.736328	41.510143
693.530273	-116.539093
692.324219	-52.977638
691.117188	-202.132599
689.910156	-125.439667
688.702148	-161.552780
687.494141	-175.893372
686.286133	-131.604660
685.078125	-41.736763
683.870117	-75.413719
682.661133	47.044342
681.452148	-114.344276
680.242188	-84.949348
679.032227	-85.821983
677.822266	-4.344662
676.612305	-143.651123
675.401367	41.826050
674.191406	-2.086926
672.979492	99.035301
671.768555	68.237144
670.556641	54.816200
669.344727	207.919266
668.132813	129.747299
666.919922	81.920403
665.707031	68.729591
664.494141	-32.961292
663.281250	96.481194
662.067383	76.948051
660.853516	9.973029
659.639648	33.682323
658.424805	-97.919724
657.209961	-33.179840
655.995117	9.973374
654.779297	91.914230
653.563477	85.439293
652.347656	-30.946224
651.131836	31.500053
649.915039	78.807106
648.698242	7.609839
647.481445	143.053894
646.264648	181.507828
645.046875	323.148468
643.829102	440.958557
642.610352	392.989136
641.392578	192.234070
640.173828	163.414688
638.955078	155.937042
637.735352	-4.283650
636.515625	-108.775551
635.295898	9.934602
634.076172	29.569105
632.855469	-71.291527
631.634766	52.974033
630.414063	45.971653
629.192383	70.817390
627.971680	172.501266
626.749023	-11.455661
625.527344	67.949585
624.304688	82.565926
623.082031	156.693375
621.859375	255.980606
620.636719	179.033005
619.413086	24.441742
618.189453	164.750946
616.964844	-48.845768
615.741211	23.713039
614.516602	-45.713928
613.291016	-205.738602
612.066406	-191.160141
610.840820	-87.674889
609.615234	149.501053
608.388672	45.792721
607.163086	7.342130
605.936523	113.071121
604.708984	112.958145
