# Supplementary material for: Raman spectroscopy accurately differentiates mucosal healing from non-healing and biochemical changes following biological therapy in inflammatory bowel disease
Source: PLoS One. 2021 Jun 2;16(6):e0252210. doi: 10.1371/journal.pone.0252210 (PMC8172032; doi:10.1371/journal.pone.0252210)
Supplement: S8 Dataset — (ZIP) [file pone.0252210.s010.zip › Pre biologic CD/OC017-1 pre treatment_base sub CR removed_63__X_-9975.31__Y_44992.4__Z_235.097__Time_719.txt]

1714.640625	13.506735
1713.664063	23.702063
1712.687500	46.667446
1711.709961	-56.385967
1710.733398	36.359837
1709.755859	80.850044
1708.778320	31.576084
1707.799805	-108.723450
1706.821289	-5.164795
1705.843750	26.109282
1704.864258	1.190663
1703.885742	-47.735176
1702.907227	-59.107723
1701.927734	-16.904919
1700.948242	-54.893864
1699.968750	0.807121
1698.988281	-31.677391
1698.007813	56.218300
1697.028320	-21.526287
1696.046875	5.033351
1695.066406	50.372635
1694.084961	31.676451
1693.104492	2.404674
1692.123047	66.658051
1691.140625	77.590919
1690.159180	96.623138
1689.176758	-38.987370
1688.194336	108.259636
1687.211914	4.894662
1686.228516	0.300060
1685.246094	38.453972
1684.262695	34.047832
1683.279297	16.421421
1682.295898	84.129639
1681.311523	135.922729
1680.327148	137.209000
1679.342773	215.779861
1678.358398	38.955734
1677.374023	141.653366
1676.388672	135.344269
1675.403320	118.498558
1674.417969	165.564987
1673.432617	170.178253
1672.446289	180.195465
1671.459961	147.793839
1670.473633	277.534149
1669.487305	263.904083
1668.500977	279.579559
1667.513672	335.153229
1666.526367	350.985321
1665.539063	202.395828
1664.550781	181.288330
1663.563477	139.066406
1662.575195	136.719360
1661.586914	248.451233
1660.598633	217.098648
1659.609375	260.034119
1658.620117	242.101898
1657.631836	240.154724
1656.641602	309.777405
1655.652344	252.375214
1654.662109	295.652344
1653.672852	352.220825
1652.681641	226.281052
1651.691406	211.566849
1650.701172	165.196747
1649.709961	190.299835
1648.718750	178.453720
1647.727539	164.036911
1646.735352	271.228668
1645.744141	56.166569
1644.751953	105.358795
1643.759766	43.692337
1642.766602	16.427225
1641.774414	78.968819
1640.781250	144.174362
1639.788086	93.329239
1638.794922	-15.466442
1637.801758	-76.699013
1636.807617	28.232418
1635.813477	-72.425308
1634.819336	-33.327957
1633.825195	32.142380
1632.830078	-121.001366
1631.834961	28.810957
1630.839844	4.826173
1629.844727	-87.550926
1628.849609	-40.370377
1627.853516	-19.489891
1626.857422	-35.414436
1625.861328	-61.821468
1624.865234	56.430416
1623.868164	35.326920
1622.871094	85.221870
1621.874023	43.149765
1620.876953	-6.762838
1619.879883	19.537146
1618.881836	-27.684132
1617.883789	24.898531
1616.885742	64.350227
1615.887695	51.314426
1614.888672	6.811313
1613.889648	114.480049
1612.890625	7.063519
1611.891602	-37.369923
1610.892578	-45.077347
1609.892578	-31.810413
1608.892578	-49.988026
1607.892578	167.617416
1606.892578	44.644432
1605.891602	60.506741
1604.890625	44.945400
1603.889648	32.005741
1602.888672	115.891296
1601.887695	-74.972931
1600.885742	-74.815704
1599.883789	19.478912
1598.881836	-30.077097
1597.879883	-11.657514
1596.876953	77.304359
1595.874023	-24.523903
1594.871094	-58.401218
1593.868164	-13.926075
1592.864258	-71.322998
1591.861328	-3.400490
1590.857422	46.203064
1589.853516	-26.878473
1588.848633	69.629189
1587.844727	22.617970
1586.839844	-0.925796
1585.834961	6.804771
1584.830078	22.329082
1583.824219	95.154602
1582.819336	71.521736
1581.813477	141.650116
1580.807617	97.128601
1579.800781	31.766424
1578.794922	-12.766777
1577.788086	41.591324
1576.781250	-36.812164
1575.773438	131.936234
1574.766602	102.906113
1573.758789	89.458290
1572.750977	151.381470
1571.743164	39.090187
1570.735352	-13.413149
1569.726563	53.588375
1568.718750	-14.548248
1567.708984	-41.141125
1566.700195	93.231026
1565.691406	-29.491678
1564.681641	47.648106
1563.671875	10.545067
1562.662109	79.788261
1561.652344	-19.627975
1560.641602	103.973396
1559.630859	-8.444600
1558.620117	19.120516
1557.609375	5.172214
1556.597656	35.235863
1555.586914	47.118610
1554.575195	51.186306
1553.563477	62.981926
1552.550781	61.787857
1551.539063	-30.026857
1550.526367	-10.576052
1549.513672	11.414911
1548.500977	-77.861336
1547.487305	-63.703037
1546.473633	61.583069
1545.459961	98.892311
1544.446289	71.540215
1543.432617	41.577644
1542.417969	9.003656
1541.404297	-21.008583
1540.389648	-40.720882
1539.374023	22.142712
1538.359375	53.973656
1537.343750	-56.172390
1536.328125	27.180605
1535.312500	-21.083567
1534.296875	-10.052286
1533.280273	21.559465
1532.263672	-29.363142
1531.247070	53.709011
1530.230469	5.306283
1529.212891	44.468750
1528.196289	50.102623
1527.178711	109.768173
1526.160156	117.883186
1525.142578	-13.019447
1524.124023	-12.668652
1523.106445	-12.347292
1522.087891	-71.221893
1521.068359	-47.816994
1520.049805	29.541540
1519.030273	50.281044
1518.010742	37.571495
1516.991211	99.348938
1515.971680	112.262077
1514.951172	24.973072
1513.930664	-44.333294
1512.910156	22.421642
1511.889648	-59.744236
1510.868164	-80.320930
1509.846680	-44.473850
1508.826172	-31.749180
1507.803711	70.690941
1506.782227	-47.428158
1505.759766	-83.498772
1504.737305	-76.010628
1503.714844	33.940460
1502.692383	-81.607300
1501.668945	7.759296
1500.646484	27.934219
1499.623047	150.477127
1498.599609	37.472652
1497.575195	-32.005394
1496.550781	-42.629639
1495.527344	-35.358280
1494.502930	-25.554914
1493.477539	-66.913254
1492.453125	65.557899
1491.427734	8.831303
1490.402344	-17.224777
1489.376953	-56.057175
1488.350586	4.716162
1487.325195	-36.685154
1486.298828	-21.920799
1485.272461	18.349241
1484.245117	63.689850
1483.218750	37.568523
1482.191406	110.923668
1481.164063	-9.578986
1480.136719	84.134735
1479.108398	88.575981
1478.080078	54.779408
1477.052734	61.764050
1476.023438	162.988464
1474.995117	231.058441
1473.965820	138.665985
1472.937500	224.525024
1471.908203	195.799683
1470.877930	167.079498
1469.848633	250.321091
1468.818359	297.909760
1467.788086	269.182922
1466.757813	225.212753
1465.727539	199.056808
1464.696289	284.736206
1463.665039	233.168182
1462.633789	318.808441
1461.602539	216.463272
1460.570313	294.455841
1459.539063	314.031433
1458.506836	521.431885
1457.473633	254.189041
1456.441406	271.237183
1455.408203	313.647217
1454.375000	302.788666
1453.341797	368.010254
1452.308594	420.537689
1451.274414	483.186310
1450.241211	573.695862
1449.207031	504.569031
1448.171875	389.887451
1447.137695	520.905884
1446.102539	454.398102
1445.067383	377.806641
1444.032227	407.551025
1442.997070	381.633698
1441.960938	373.445343
1440.924805	352.630035
1439.888672	258.512085
1438.852539	308.546570
1437.816406	348.466370
1436.779297	413.651459
1435.742188	233.768295
1434.705078	331.822235
1433.666992	192.471085
1432.629883	197.114029
1431.591797	166.431915
1430.553711	9.599401
1429.514648	87.501358
1428.476563	51.879086
1427.437500	69.252411
1426.398438	121.941391
1425.359375	28.413925
1424.320313	60.970943
1423.280273	5.336522
1422.240234	-17.498774
1421.200195	47.857990
1420.159180	103.134598
1419.119141	-78.251656
1418.078125	-55.646076
1417.037109	55.057953
1415.996094	44.966934
1414.954102	102.822395
1413.912109	-88.309189
1412.870117	-2.737362
1411.828125	65.227341
1410.786133	-22.642845
1409.743164	70.475967
1408.700195	-39.917316
1407.657227	-59.810272
1406.614258	23.295605
1405.570313	18.514811
1404.527344	-212.149582
1403.483398	56.732162
1402.438477	89.666885
1401.394531	7.225089
1400.349609	22.658176
1399.304688	35.607033
1398.259766	-29.136215
1397.214844	13.954426
1396.168945	-8.100367
1395.123047	37.529587
1394.077148	35.578266
1393.031250	-21.436186
1391.984375	1.720854
1390.937500	-35.178699
1389.890625	-26.983429
1388.843750	-53.791439
1387.796875	-30.525063
1386.749023	-24.748894
1385.701172	113.583687
1384.653320	61.888206
1383.604492	20.240757
1382.556641	8.632215
1381.507813	-30.425840
1380.458984	5.498752
1379.410156	93.881531
1378.360352	-17.486462
1377.310547	38.470856
1376.260742	61.991207
1375.210938	-19.264362
1374.161133	-107.938522
1373.110352	-59.372463
1372.059570	-25.758347
1371.008789	92.633682
1369.957031	16.589939
1368.906250	-46.928886
1367.854492	-60.564857
1366.802734	117.630287
1365.750000	-10.533121
1364.698242	33.185112
1363.645508	96.825745
1362.592773	-33.650902
1361.540039	27.546473
1360.486328	116.108192
1359.433594	-49.021778
1358.379883	47.034973
1357.326172	70.983696
1356.271484	152.114395
1355.216797	44.381268
1354.163086	43.553841
1353.107422	50.201950
1352.052734	56.876331
1350.998047	145.507629
1349.942383	129.869370
1348.886719	163.898956
1347.830078	123.501762
1346.774414	142.686005
1345.717773	201.567429
1344.661133	188.540359
1343.604492	222.646454
1342.546875	207.189651
1341.490234	214.067520
1340.432617	191.235382
1339.375000	346.774414
1338.316406	165.480301
1337.258789	343.286530
1336.200195	204.197937
1335.141602	280.496735
1334.082031	359.256989
1333.023438	148.583893
1331.963867	237.274384
1330.904297	281.440186
1329.844727	216.835327
1328.784180	310.456299
1327.723633	260.738007
1326.663086	393.875824
1325.602539	242.931885
1324.541992	203.195328
1323.480469	188.181305
1322.418945	249.710312
1321.357422	279.149139
1320.295898	264.181427
1319.233398	231.967926
1318.170898	145.528748
1317.108398	202.151550
1316.045898	221.788086
1314.982422	179.815384
1313.918945	211.796997
1312.855469	268.414093
1311.791992	371.817657
1310.728516	317.592682
1309.664063	361.879456
1308.599609	324.933838
1307.535156	256.026367
1306.469727	194.539566
1305.404297	315.113983
1304.338867	236.448883
1303.273438	175.039429
1302.208008	219.367599
1301.141602	251.396545
1300.075195	251.478668
1299.008789	347.374756
1297.942383	310.612640
1296.875000	325.438293
1295.807617	337.809967
1294.740234	225.008499
1293.672852	311.026123
1292.604492	316.051117
1291.537109	171.459991
1290.468750	340.826050
1289.399414	127.651855
1288.331055	230.780594
1287.261719	199.080582
1286.192383	157.597015
1285.123047	265.559906
1284.052734	238.779205
1282.983398	253.638626
1281.913086	241.564148
1280.841797	185.441086
1279.771484	200.305023
1278.700195	217.608322
1277.628906	193.324829
1276.557617	117.700745
1275.486328	242.579391
1274.414063	252.522186
1273.341797	218.472763
1272.269531	181.993210
1271.197266	340.936615
1270.124023	121.283897
1269.050781	233.774551
1267.977539	258.335907
1266.904297	219.430511
1265.830078	380.610962
1264.756836	207.519379
1263.681641	324.721710
1262.607422	276.061371
1261.533203	293.237061
1260.458008	288.462555
1259.382813	244.696198
1258.307617	105.930786
1257.231445	242.446503
1256.155273	193.825729
1255.079102	252.339615
1254.002930	288.913116
1252.926758	342.496094
1251.849609	330.355530
1250.772461	155.237457
1249.695313	240.399857
1248.617188	267.160980
1247.540039	252.577682
1246.461914	286.593964
1245.382813	167.508789
1244.304688	240.374725
1243.225586	31.468197
1242.146484	53.316101
1241.067383	225.653992
1239.988281	235.289215
1238.908203	206.082001
1237.828125	172.022644
1236.748047	208.303284
1235.667969	188.781113
1234.586914	212.891983
1233.505859	258.792297
1232.424805	127.756752
1231.343750	103.366646
1230.261719	197.661362
1229.179688	224.091293
1228.097656	173.017105
1227.015625	100.164658
1225.932617	133.811584
1224.850586	121.458199
1223.767578	147.796661
1222.683594	79.785263
1221.600586	135.104614
1220.516602	144.450684
1219.432617	112.689133
1218.347656	126.833847
1217.263672	182.025528
1216.178711	36.706669
1215.093750	53.222477
1214.008789	103.511803
1212.922852	129.623657
1211.836914	206.381332
1210.750977	186.584045
1209.665039	335.620880
1208.579102	296.475586
1207.492188	235.629837
1206.405273	88.017319
1205.318359	-1.710150
1204.230469	67.599892
1203.142578	-17.303802
1202.054688	85.658318
1200.966797	70.576057
1199.877930	120.475372
1198.790039	78.881874
1197.701172	97.439796
1196.611328	51.018234
1195.522461	7.005682
1194.432617	-53.839424
1193.342773	-148.332092
1192.252930	-149.066559
1191.162109	-92.151192
1190.072266	128.083466
1188.981445	28.754589
1187.889648	-22.524044
1186.798828	-54.590687
1185.707031	69.351471
1184.615234	-37.150581
1183.523438	-18.867781
1182.430664	-96.557510
1181.337891	-145.453964
1180.245117	14.238345
1179.152344	53.991673
1178.059570	45.779263
1176.965820	1.611752
1175.872070	-61.716633
1174.778320	104.870392
1173.683594	79.818504
1172.588867	-0.296765
1171.494141	5.762996
1170.399414	-14.517214
1169.303711	72.839500
1168.208984	52.518921
1167.113281	8.277433
1166.016602	26.190832
1164.920898	101.442078
1163.824219	2.209352
1162.727539	-65.938957
1161.630859	6.842546
1160.533203	172.699142
1159.435547	164.190979
1158.337891	181.925171
1157.240234	13.509339
1156.141602	86.107796
1155.043945	15.550734
1153.944336	69.006409
1152.845703	15.141469
1151.747070	-41.097061
1150.647461	79.016113
1149.547852	20.375277
1148.447266	57.022110
1147.347656	-37.336029
1146.247070	-31.670687
1145.146484	-73.628052
1144.044922	-29.909616
1142.944336	20.916668
1141.842773	-6.792184
1140.741211	20.197083
1139.638672	51.914883
1138.537109	-35.245213
1137.434570	-29.694319
1136.332031	-7.525301
1135.228516	69.256592
1134.125977	131.745697
1133.022461	-71.738701
1131.917969	97.551727
1130.814453	155.212814
1129.709961	51.486214
1128.605469	92.504211
1127.500977	183.300323
1126.396484	10.847486
1125.291016	137.160934
1124.185547	161.494583
1123.080078	17.571896
1121.973633	-45.749153
1120.868164	85.168915
1119.761719	7.639925
1118.654297	12.995219
1117.547852	49.114014
1116.440430	-16.543907
1115.333008	-32.496052
1114.225586	-126.499420
1113.117188	34.920155
1112.008789	9.492750
1110.900391	83.345146
1109.791992	53.183708
1108.682617	-7.683389
1107.573242	118.072067
1106.463867	97.356163
1105.354492	201.776642
1104.244141	124.394104
1103.133789	65.923500
1102.023438	125.443268
1100.913086	121.247681
1099.801758	253.827026
1098.690430	209.518814
1097.579102	59.157833
1096.467773	99.751732
1095.355469	152.104279
1094.243164	-2.853777
1093.130859	51.854950
1092.017578	226.614304
1090.905273	163.551590
1089.791992	20.502533
1088.677734	37.510933
1087.564453	30.993605
1086.450195	177.343933
1085.335938	95.561485
1084.221680	32.625591
1083.106445	209.433777
1081.991211	144.156036
1080.875977	182.270676
1079.760742	171.053894
1078.644531	33.052654
1077.528320	202.636124
1076.412109	55.313866
1075.295898	91.082275
1074.178711	211.287659
1073.061523	289.228333
1071.944336	64.667290
1070.826172	76.979164
1069.708984	-39.606934
1068.590820	160.188766
1067.471680	48.332367
1066.353516	144.981155
1065.234375	108.124886
1064.115234	162.592087
1062.996094	116.404015
1061.875977	138.101364
1060.755859	-15.653887
1059.635742	43.503750
1058.515625	100.305962
1057.394531	2.798861
1056.273438	-45.571953
1055.152344	79.003334
1054.031250	-18.399855
1052.909180	99.124481
1051.787109	20.462805
1050.665039	39.897568
1049.541992	106.012039
1048.418945	-12.232170
1047.295898	0.232048
1046.172852	112.993759
1045.048828	95.132851
1043.925781	177.539474
1042.801758	52.484539
1041.676758	37.017082
1040.552734	70.494949
1039.427734	59.715961
1038.302734	4.712871
1037.176758	77.788765
1036.050781	-100.523636
1034.924805	30.745064
1033.798828	13.077439
1032.672852	51.253914
1031.545898	156.859848
1030.418945	95.046516
1029.291992	93.708092
1028.164063	-35.421093
1027.036133	-127.304085
1025.908203	-7.768410
1024.780273	9.554709
1023.651367	-63.656528
1022.522461	30.294922
1021.393555	-110.148956
1020.264648	-85.796165
1019.134766	-161.174026
1018.004883	-4.614398
1016.875000	-49.805183
1015.744141	-129.727295
1014.613281	10.543238
1013.482422	-11.404189
1012.351563	24.579414
1011.219727	-52.904289
1010.088867	54.874165
1008.956055	-54.952179
1007.824219	25.040838
1006.691406	77.249916
1005.558594	131.764847
1004.425781	327.327820
1003.292969	451.149323
1002.159180	350.731018
1001.025391	285.038574
999.891602	168.569061
998.756836	105.292435
997.622070	-8.738771
996.487305	85.076500
995.352539	-15.013712
994.216797	-18.124384
993.081055	-106.575127
991.945313	65.662827
990.808594	-34.262760
989.672852	-28.075237
988.536133	-33.398964
987.398438	-36.400444
986.261719	-23.254807
985.124023	65.906349
983.986328	23.790102
982.847656	-20.593410
981.709961	57.048313
980.571289	33.421680
979.432617	5.221955
978.292969	216.250351
977.153320	61.582947
976.013672	104.711845
974.874023	81.184311
973.734375	82.960197
972.593750	121.507759
971.453125	72.775543
970.311523	49.340237
969.170898	101.691216
968.029297	179.278824
966.886719	126.051712
965.745117	47.631985
964.602539	155.039886
963.459961	67.508011
962.317383	-45.184483
961.173828	-18.002333
960.030273	-16.023050
958.886719	231.091599
957.743164	123.106094
956.598633	-5.422767
955.454102	69.865913
954.309570	103.936813
953.165039	-40.470970
952.019531	34.814621
950.874023	137.524048
949.727539	73.279594
948.582031	-48.070057
947.435547	-0.224995
946.289063	97.879654
945.141602	-43.911621
943.995117	51.899658
942.847656	22.094450
941.699219	-30.512455
940.551758	37.878136
939.403320	1.289422
938.254883	71.944878
937.105469	144.859467
935.957031	58.144768
934.807617	178.922226
933.658203	-33.083759
932.507813	-17.130659
931.357422	119.558144
930.207031	96.773949
929.056641	71.734329
927.906250	-51.165894
926.754883	64.961365
925.603516	201.521576
924.451172	80.980957
923.298828	-41.767231
922.146484	122.034111
920.994141	37.996120
919.841797	138.087326
918.688477	108.631935
917.535156	-29.833332
916.380859	24.808222
915.227539	-43.171524
914.073242	-74.792892
912.918945	143.240097
911.763672	-83.515396
910.608398	32.357681
909.453125	46.133553
908.297852	-3.572273
907.141602	-53.248028
905.985352	-82.498154
904.829102	15.147361
903.672852	31.209803
902.515625	40.476353
901.358398	13.520768
900.201172	-58.686443
899.042969	-65.228683
897.884766	0.634782
896.726563	-33.050339
895.568359	150.375427
894.409180	48.856049
893.250000	80.745529
892.090820	-88.492462
890.930664	58.642715
889.771484	-33.706215
888.611328	20.770781
887.450195	140.696091
886.289063	57.432011
885.128906	-32.558605
883.966797	30.903805
882.805664	42.464527
881.643555	31.472717
880.481445	160.261841
879.319336	72.621292
878.156250	-17.229502
876.993164	88.958939
875.830078	-52.650452
874.666016	114.296532
873.502930	125.834167
872.338867	90.103157
871.173828	2.636577
870.009766	90.683525
868.844727	57.238747
867.679688	156.475555
866.513672	-2.855337
865.348633	19.936106
864.182617	107.878822
863.015625	-98.500954
861.849609	2.904770
860.682617	54.864208
859.515625	59.658096
858.347656	95.869217
857.180664	141.039169
856.012695	76.268677
854.843750	173.002472
853.675781	132.918350
852.506836	97.335838
851.337891	153.654343
850.167969	109.119728
848.999023	127.326836
847.829102	244.062454
846.658203	22.655102
845.488281	92.350967
844.317383	72.494965
843.146484	139.905457
841.975586	126.755699
840.803711	176.227112
839.631836	4.329985
838.459961	4.628179
837.287109	-124.691002
836.114258	20.857332
834.941406	-19.060894
833.768555	193.383835
832.594727	148.974014
831.420898	86.726303
830.247070	55.747547
829.072266	105.098091
827.898438	40.667744
826.722656	38.703629
825.547852	67.950653
824.372070	-45.469910
823.196289	-91.987701
822.020508	126.629616
820.844727	-100.327011
819.667969	44.697884
818.491211	129.541748
817.313477	69.667282
816.136719	-32.460487
814.958984	32.308975
813.781250	5.853180
812.602539	-11.699185
811.423828	-0.346101
810.245117	-73.460197
809.066406	35.665970
807.886719	53.653271
806.707031	-26.096365
805.527344	-61.401863
804.346680	-114.454865
803.166992	-7.686771
801.985352	-87.363281
800.804688	-60.522572
799.623047	48.361324
798.441406	6.411040
797.259766	22.112822
796.078125	-28.685270
794.895508	31.323133
793.712891	-59.337467
792.529297	-158.819199
791.346680	16.301544
790.163086	-18.963984
788.978516	-23.235033
787.794922	87.547775
786.610352	-31.785015
785.425781	-40.488674
784.241211	94.524582
783.055664	48.205109
781.870117	130.081802
780.684570	48.412872
779.498047	17.581739
778.311523	8.843883
777.125000	39.846153
775.938477	22.265181
774.750977	-6.348632
773.563477	-19.511288
772.375977	42.323463
771.187500	-72.302299
769.999023	106.355186
768.810547	18.205456
767.622070	29.258120
766.432617	51.314011
765.243164	44.717007
764.053711	40.317539
762.863281	-30.138279
761.672852	159.165115
760.482422	-23.533163
759.291992	-19.144922
758.100586	42.420654
756.909180	123.740379
755.717773	-6.047256
754.525391	51.047955
753.333008	112.502731
752.140625	72.857437
750.948242	-6.314882
749.754883	-17.386356
748.561523	70.332161
747.368164	153.609055
746.173828	37.145382
744.979492	63.328571
743.785156	25.881094
742.590820	139.746628
741.395508	-16.109642
740.200195	27.551315
739.003906	20.779158
737.808594	13.999421
736.612305	-27.833420
735.416016	-113.453934
734.218750	173.122086
733.021484	126.866135
731.824219	67.490479
730.626953	1.566742
729.428711	10.024431
728.230469	22.838531
727.032227	94.659309
725.833984	22.181475
724.634766	61.164597
723.435547	126.331299
722.235352	-55.349373
721.036133	156.086578
719.835938	5.019717
718.635742	35.162514
717.434570	91.460098
716.233398	112.813461
715.032227	118.875908
713.831055	79.130875
712.628906	-36.910088
711.426758	-91.884445
710.224609	49.260620
709.021484	96.650475
707.818359	48.175591
706.615234	47.613453
705.412109	-111.877060
704.208008	44.273834
703.003906	95.895218
701.799805	93.094795
700.594727	-27.161112
699.389648	26.577337
698.184570	43.323708
696.979492	125.252243
695.773438	-42.747742
694.567383	80.415863
693.361328	-67.968292
692.154297	11.697220
690.947266	-82.348824
689.740234	5.948475
688.533203	20.423872
687.325195	-58.394833
686.117188	-76.455132
684.909180	-46.808819
683.700195	160.577957
682.491211	109.959557
681.282227	-72.809822
680.072266	39.118324
678.863281	-104.563522
677.653320	61.456318
676.442383	-32.369003
675.232422	46.996964
674.021484	2.999019
672.810547	56.377056
671.598633	-41.651581
670.386719	-25.022585
669.174805	0.261218
667.962891	88.226410
666.750000	5.471691
665.537109	69.674080
664.324219	177.066071
663.110352	-20.017334
661.897461	100.355766
660.683594	11.357362
659.468750	-10.675404
658.254883	55.790245
657.040039	57.564610
655.824219	7.634736
654.609375	-27.130890
653.393555	-61.826508
652.177734	32.836594
650.960938	52.119171
649.745117	80.076096
648.528320	84.405769
647.311523	-57.576168
646.093750	56.706051
644.875977	56.979519
643.658203	10.018728
642.440430	55.660412
641.221680	26.126066
640.002930	-65.627075
638.784180	-103.489082
637.564453	28.543821
636.344727	-32.698044
635.125000	26.502977
633.905273	103.000557
632.684570	-37.208721
631.463867	63.194462
630.243164	45.702381
629.021484	2.655249
627.799805	-10.155350
626.578125	-27.050608
625.356445	-18.004210
624.133789	53.415451
622.911133	90.745872
621.688477	160.434891
620.464844	138.244949
619.241211	112.046196
618.017578	24.049421
616.793945	21.997032
615.569336	-80.325447
614.344727	1.704509
613.120117	-65.699120
611.894531	104.643463
610.668945	144.851563
609.443359	27.242693
608.216797	115.233902
606.991211	135.219360
605.764648	142.809372
604.537109	12.034542
