# Supplementary material for: Raman spectroscopy accurately differentiates mucosal healing from non-healing and biochemical changes following biological therapy in inflammatory bowel disease
Source: PLoS One. 2021 Jun 2;16(6):e0252210. doi: 10.1371/journal.pone.0252210 (PMC8172032; doi:10.1371/journal.pone.0252210)
Supplement: S8 Dataset — (ZIP) [file pone.0252210.s010.zip › Pre biologic CD/OC010-1 pre treatment_BL sub CR removed_0__X_-8955.64__Y_1562.91__Z_-3687__Time_0.txt]

1714.656250	236.968277
1713.679688	130.758224
1712.703125	-209.094147
1711.725586	-18.597527
1710.749023	125.701675
1709.771484	68.291161
1708.792969	243.481293
1707.815430	-444.429840
1706.836914	-267.315002
1705.858398	16.518597
1704.879883	-42.726837
1703.901367	192.281815
1702.922852	226.321106
1701.943359	-515.722717
1700.963867	-227.676651
1699.983398	-164.489929
1699.003906	-50.432739
1698.023438	-251.857605
1697.042969	-94.977173
1696.062500	43.269978
1695.082031	53.416325
1694.100586	-163.300766
1693.120117	92.989403
1692.137695	-53.779816
1691.156250	-15.952097
1690.174805	56.887981
1689.192383	164.667633
1688.209961	190.119858
1687.227539	197.316483
1686.244141	159.561111
1685.261719	125.027817
1684.278320	272.122345
1683.294922	480.936371
1682.311523	418.512207
1681.327148	300.677551
1680.342773	364.491730
1679.358398	458.138275
1678.374023	68.030083
1677.389648	559.305603
1676.404297	886.009155
1675.418945	691.992615
1674.433594	232.844803
1673.448242	465.649414
1672.461914	956.723145
1671.475586	839.833679
1670.489258	1061.022949
1669.502930	796.812988
1668.516602	1367.111206
1667.529297	1088.354980
1666.541992	1147.472168
1665.554688	1172.778564
1664.566406	1145.671997
1663.579102	1193.609741
1662.590820	1152.025269
1661.602539	1238.425781
1660.614258	978.302917
1659.625000	1108.473267
1658.635742	1273.740479
1657.647461	1463.537598
1656.657227	1246.064331
1655.667969	992.380859
1654.677734	813.576172
1653.688477	894.938599
1652.697266	773.143250
1651.707031	961.622375
1650.716797	941.789673
1649.725586	703.155029
1648.734375	348.994476
1647.743164	415.859741
1646.750977	279.867004
1645.759766	-50.838943
1644.767578	78.739235
1643.775391	214.184753
1642.783203	70.383583
1641.790039	59.187851
1640.796875	-278.579926
1639.803711	28.109898
1638.810547	353.724182
1637.817383	-361.809540
1636.823242	-95.758522
1635.829102	-461.843628
1634.834961	-68.266922
1633.840820	-269.738403
1632.845703	-362.625519
1631.850586	-294.300659
1630.855469	-88.575966
1629.860352	-69.330101
1628.865234	-478.570770
1627.869141	-332.007416
1626.873047	-484.921997
1625.876953	-13.998405
1624.880859	-116.045570
1623.883789	184.572220
1622.887695	411.922394
1621.890625	368.906006
1620.892578	297.375214
1619.895508	247.312698
1618.897461	657.164734
1617.899414	321.586151
1616.901367	443.228394
1615.903320	630.766479
1614.904297	186.214111
1613.906250	256.330719
1612.907227	-176.839462
1611.907227	-24.854965
1610.908203	-181.954239
1609.908203	106.799377
1608.908203	83.866226
1607.908203	-64.559082
1606.908203	256.136078
1605.907227	21.749338
1604.906250	-78.810608
1603.905273	-152.962189
1602.904297	144.696518
1601.903320	-316.323090
1600.901367	-159.706482
1599.899414	-264.522156
1598.897461	-73.711617
1597.895508	232.158798
1596.892578	-97.083794
1595.889648	-41.992489
1594.886719	-12.957561
1593.883789	-341.666046
1592.880859	-184.484543
1591.876953	-591.229492
1590.873047	-227.793716
1589.869141	49.409676
1588.865234	10.834898
1587.860352	337.435699
1586.855469	-173.199936
1585.850586	93.331810
1584.845703	424.895905
1583.839844	23.954447
1582.834961	613.272400
1581.829102	436.405212
1580.823242	280.394897
1579.816406	455.051666
1578.810547	265.121857
1577.803711	135.028397
1576.796875	694.466431
1575.790039	228.540619
1574.782227	420.737366
1573.775391	311.105408
1572.767578	94.770790
1571.759766	523.035400
1570.750977	371.420990
1569.743164	235.333389
1568.734375	343.300720
1567.725586	474.430725
1566.716797	145.743668
1565.707031	73.995811
1564.697266	331.713867
1563.687500	578.746704
1562.677734	713.920105
1561.667969	768.419312
1560.657227	246.969238
1559.647461	503.344177
1558.636719	609.019836
1557.625000	592.587769
1556.614258	570.773193
1555.602539	445.086304
1554.590820	764.662842
1553.579102	578.939575
1552.567383	688.154175
1551.554688	455.394562
1550.541992	349.266907
1549.529297	682.716492
1548.516602	488.102814
1547.502930	709.607239
1546.490234	863.543518
1545.476563	756.032104
1544.462891	591.427856
1543.448242	387.814209
1542.434570	465.597473
1541.419922	759.959229
1540.405273	478.092010
1539.390625	258.001404
1538.375000	200.274200
1537.359375	317.733185
1536.343750	104.611023
1535.328125	-2.972740
1534.312500	-36.042923
1533.295898	113.611702
1532.280273	108.264130
1531.262695	-72.707878
1530.246094	-194.625107
1529.229492	200.970108
1528.211914	614.073486
1527.194336	540.024048
1526.176758	-108.385475
1525.159180	-23.307295
1524.140625	89.683434
1523.122070	4.212565
1522.103516	-266.735046
1521.084961	164.161545
1520.065430	-459.606964
1519.046875	60.476280
1518.027344	-134.455765
1517.006836	-142.094162
1515.987305	-114.041061
1514.966797	-551.211670
1513.947266	326.215210
1512.925781	-262.989380
1511.905273	408.012451
1510.884766	306.023438
1509.863281	-276.017975
1508.841797	106.320625
1507.820313	293.295502
1506.797852	-312.389740
1505.776367	-464.361725
1504.753906	-29.723576
1503.731445	89.283371
1502.708008	-327.489471
1501.685547	-32.326347
1500.662109	39.609406
1499.638672	49.792709
1498.615234	-111.792702
1497.591797	-350.350494
1496.567383	-427.940277
1495.542969	-134.874786
1494.518555	-179.767624
1493.494141	-25.470524
1492.468750	-132.281921
1491.443359	-73.177376
1490.417969	-22.012308
1489.392578	146.393112
1488.367188	248.078156
1487.340820	275.384338
1486.314453	-134.107773
1485.288086	319.059296
1484.261719	-3.965557
1483.234375	-102.599129
1482.207031	326.603516
1481.179688	214.756317
1480.152344	385.766235
1479.125000	378.059875
1478.096680	576.544006
1477.068359	670.281921
1476.040039	995.610474
1475.011719	1099.026733
1473.982422	731.085632
1472.953125	734.819885
1471.923828	1211.816528
1470.894531	1210.022095
1469.864258	1157.135620
1468.834961	1429.754517
1467.804688	1880.080200
1466.774414	1930.877197
1465.743164	1760.297241
1464.712891	2138.677246
1463.681641	2125.401123
1462.650391	2045.953003
1461.618164	2260.999756
1460.586914	2072.129150
1459.554688	2345.240234
1458.522461	1909.953979
1457.490234	2362.959229
1456.458008	2681.202881
1455.424805	2555.261475
1454.391602	2974.549072
1453.358398	2539.090820
1452.325195	2821.161621
1451.291016	2395.869141
1450.256836	3007.076904
1449.222656	3073.282471
1448.188477	2949.444336
1447.154297	2774.962158
1446.119141	2878.959473
1445.083984	2628.502930
1444.048828	2846.296875
1443.013672	2251.792236
1441.977539	2449.236816
1440.941406	2168.588379
1439.905273	2087.801025
1438.869141	2371.071533
1437.832031	2143.624512
1436.795898	1931.486572
1435.758789	1739.614136
1434.720703	1734.695679
1433.683594	1363.683350
1432.645508	1475.025757
1431.608398	1164.858276
1430.569336	736.146484
1429.531250	663.465698
1428.493164	593.380615
1427.454102	639.342712
1426.415039	440.745941
1425.375977	461.618469
1424.335938	331.267365
1423.296875	483.318878
1422.256836	176.800522
1421.215820	84.541290
1420.175781	120.885483
1419.135742	99.386215
1418.094727	-80.645218
1417.053711	260.441803
1416.011719	85.630554
1414.970703	39.334332
1413.928711	-42.093861
1412.886719	90.359207
1411.844727	-134.118896
1410.802734	-104.524254
1409.759766	-461.853638
1408.716797	-429.489075
1407.673828	-311.602631
1406.630859	-160.991409
1405.586914	-173.550293
1404.542969	2.302722
1403.499023	-398.999237
1402.455078	-185.245712
1401.411133	93.789268
1400.366211	124.519928
1399.321289	-42.699444
1398.276367	-249.799316
1397.230469	149.869217
1396.185547	50.908215
1395.139648	84.893761
1394.093750	106.518753
1393.046875	318.588837
1392.000977	-137.709793
1390.954102	-75.506874
1389.907227	307.194153
1388.860352	377.153595
1387.812500	-205.689529
1386.765625	-140.268494
1385.717773	-192.250519
1384.669922	255.980682
1383.621094	-388.080597
1382.573242	35.419437
1381.524414	-110.735840
1380.475586	-186.681259
1379.425781	252.015472
1378.376953	-345.383667
1377.327148	200.917831
1376.277344	165.701920
1375.227539	255.473969
1374.176758	355.362335
1373.126953	-195.490784
1372.076172	61.982437
1371.025391	52.812496
1369.973633	255.686905
1368.922852	30.128576
1367.871094	-8.297067
1366.819336	262.388458
1365.766602	25.115498
1364.714844	44.662594
1363.662109	-129.774368
1362.609375	-209.331421
1361.556641	199.054428
1360.502930	97.490044
1359.450195	-38.580742
1358.396484	-219.155411
1357.341797	-46.444038
1356.288086	220.909653
1355.233398	321.854645
1354.178711	209.322769
1353.124023	-64.377495
1352.069336	67.058311
1351.013672	578.504150
1349.958984	380.062988
1348.903320	62.780014
1347.846680	467.862427
1346.791016	828.384277
1345.734375	1045.098877
1344.677734	959.439331
1343.621094	767.443726
1342.563477	972.292114
1341.506836	1241.739502
1340.449219	1000.908203
1339.391602	948.655640
1338.333008	1010.529541
1337.275391	1325.173340
1336.216797	872.523621
1335.158203	984.538086
1334.098633	1351.542358
1333.040039	981.474792
1331.980469	587.023499
1330.920898	1337.789551
1329.861328	812.841492
1328.800781	1118.752075
1327.740234	673.547180
1326.679688	1145.303223
1325.619141	673.537659
1324.558594	1283.787964
1323.497070	886.650635
1322.435547	1040.326172
1321.374023	1021.390747
1320.312500	1340.681885
1319.250000	1289.992432
1318.187500	978.103760
1317.125000	930.369019
1316.062500	1674.152954
1314.999023	1219.983398
1313.935547	1347.714966
1312.872070	576.391907
1311.808594	1009.988342
1310.745117	1258.888428
1309.680664	1168.089233
1308.616211	1089.811523
1307.551758	1690.931274
1306.486328	1457.887573
1305.420898	1173.458984
1304.355469	1344.279297
1303.290039	1156.213013
1302.224609	1327.284424
1301.158203	1289.511230
1300.091797	1276.475708
1299.025391	1219.381836
1297.958984	1241.050903
1296.891602	928.887634
1295.824219	1053.981445
1294.756836	774.180664
1293.689453	1017.314270
1292.621094	934.154663
1291.553711	917.413147
1290.485352	738.927002
1289.416016	1033.806641
1288.347656	661.973450
1287.278320	873.655945
1286.208984	715.391174
1285.139648	699.379028
1284.069336	788.767700
1283.000000	1032.504639
1281.929688	840.467834
1280.858398	983.892639
1279.788086	1061.303833
1278.716797	881.876953
1277.645508	526.519165
1276.574219	775.387085
1275.502930	855.543762
1274.430664	798.837402
1273.358398	730.014587
1272.286133	1125.489746
1271.213867	1122.712646
1270.140625	1598.625366
1269.067383	1356.575928
1267.994141	1322.173950
1266.920898	1187.783203
1265.846680	1695.182129
1264.773438	1548.662720
1263.699219	1216.879272
1262.624023	1492.398804
1261.549805	1582.587280
1260.474609	1602.064087
1259.399414	1168.332520
1258.324219	807.901123
1257.248047	1312.286865
1256.172852	1719.085938
1255.096680	1142.129028
1254.019531	1208.002686
1252.943359	1451.529297
1251.866211	1334.848511
1250.789063	1193.893311
1249.711914	1298.625122
1248.634766	1629.423462
1247.556641	1529.790283
1246.478516	1313.533447
1245.400391	1204.266846
1244.321289	1857.785522
1243.243164	1233.528931
1242.164063	1046.566772
1241.084961	1099.992188
1240.004883	1226.154785
1238.925781	1206.658569
1237.845703	1031.850342
1236.765625	1553.182861
1235.684570	1283.697266
1234.604492	1150.071777
1233.523438	1389.708130
1232.442383	1319.000488
1231.360352	1090.767456
1230.279297	1141.156372
1229.197266	1583.756226
1228.115234	1447.438232
1227.032227	1792.798096
1225.950195	1745.901733
1224.867188	1384.388550
1223.784180	889.915283
1222.701172	809.143433
1221.617188	948.340454
1220.533203	782.796204
1219.449219	718.750305
1218.365234	1092.005005
1217.280273	513.151917
1216.195313	634.891418
1215.110352	1125.936035
1214.025391	839.295166
1212.940430	685.431458
1211.854492	845.217712
1210.768555	840.772766
1209.681641	310.371613
1208.595703	641.036072
1207.508789	978.650330
1206.421875	889.349426
1205.334961	833.717346
1204.247070	818.927368
1203.160156	553.533691
1202.072266	553.021362
1200.983398	126.193207
1199.895508	513.096191
1198.806641	-123.159943
1197.717773	-152.915634
1196.628906	-163.539536
1195.539063	-123.807938
1194.449219	-101.056900
1193.359375	-208.264297
1192.269531	-123.282959
1191.179688	21.596874
1190.088867	62.950226
1188.998047	-270.542572
1187.907227	3.508115
1186.815430	22.786499
1185.723633	-586.948425
1184.631836	-431.045227
1183.540039	-277.758575
1182.448242	203.926422
1181.355469	-125.325806
1180.262695	-269.962463
1179.169922	35.953339
1178.076172	-351.019562
1176.982422	124.566658
1175.888672	194.969406
1174.794922	372.961792
1173.700195	-158.018707
1172.606445	261.448944
1171.511719	-11.099855
1170.416016	5.814924
1169.321289	89.583923
1168.225586	182.699066
1167.129883	-451.265289
1166.034180	208.191040
1164.937500	465.653503
1163.840820	-22.670195
1162.744141	-169.303162
1161.647461	54.180763
1160.550781	229.656998
1159.453125	-5.738481
1158.355469	104.902130
1157.256836	704.499878
1156.159180	392.366760
1155.060547	313.945831
1153.961914	581.184631
1152.863281	385.646484
1151.763672	39.853710
1150.664063	537.664551
1149.564453	-82.275536
1148.464844	267.370514
1147.364258	-212.039261
1146.263672	-200.915543
1145.163086	205.199921
1144.062500	-7.750153
1142.960938	319.318604
1141.859375	412.988403
1140.757813	330.498932
1139.656250	-70.691261
1138.553711	281.681702
1137.451172	217.864700
1136.348633	194.343735
1135.246094	441.507233
1134.142578	505.536896
1133.039063	628.773926
1131.935547	500.200623
1130.832031	931.674316
1129.727539	881.122742
1128.623047	1110.407104
1127.518555	734.685669
1126.413086	1392.823486
1125.308594	893.713928
1124.203125	1385.389648
1123.096680	1175.317627
1121.991211	515.157104
1120.884766	880.714111
1119.778320	571.139954
1118.671875	1154.120605
1117.564453	307.126312
1116.458008	776.133911
1115.350586	807.136292
1114.242188	575.460083
1113.134766	438.426239
1112.026367	745.804810
1110.917969	705.509583
1109.808594	575.323303
1108.700195	182.915192
1107.590820	664.523743
1106.481445	262.656921
1105.372070	521.965942
1104.261719	866.034241
1103.151367	728.475464
1102.041016	659.343262
1100.930664	675.101563
1099.819336	721.423645
1098.708008	663.942871
1097.596680	696.009949
1096.484375	518.247314
1095.373047	934.294128
1094.260742	838.927490
1093.147461	743.537354
1092.035156	1027.258789
1090.921875	856.486450
1089.808594	551.623352
1088.695313	526.868103
1087.581055	734.952759
1086.467773	947.664917
1085.353516	553.614014
1084.238281	712.115784
1083.124023	553.305603
1082.008789	624.792908
1080.893555	1025.117798
1079.777344	593.852295
1078.662109	714.604248
1077.545898	527.764648
1076.429688	632.041443
1075.312500	541.502930
1074.196289	455.756775
1073.079102	97.987137
1071.960938	425.045166
1070.843750	-45.016457
1069.725586	-50.814022
1068.607422	269.129669
1067.489258	-130.213333
1066.370117	145.155426
1065.251953	345.549774
1064.132813	314.111816
1063.012695	217.180923
1061.893555	473.711212
1060.773438	203.794312
1059.653320	109.477226
1058.532227	174.247116
1057.412109	493.901154
1056.291016	23.476915
1055.169922	565.126465
1054.047852	987.431030
1052.926758	-85.121628
1051.804688	115.483337
1050.681641	425.776672
1049.559570	684.702576
1048.436523	31.206028
1047.313477	-351.272583
1046.190430	-17.437222
1045.066406	160.086914
1043.942383	-63.338322
1042.818359	-88.436516
1041.694336	396.904633
1040.569336	-138.275589
1039.445313	39.652260
1038.319336	-50.222893
1037.194336	-184.132751
1036.068359	-268.997223
1034.942383	235.028687
1033.816406	264.369568
1032.690430	400.824982
1031.563477	204.809998
1030.436523	299.629883
1029.308594	-546.803955
1028.181641	-202.915909
1027.053711	-655.916931
1025.925781	-270.076691
1024.797852	-1173.021729
1023.668945	-930.886963
1022.540039	-816.356750
1021.411133	-868.788208
1020.281250	-508.104889
1019.152344	-731.882568
1018.022461	-556.564331
1016.892578	75.558899
1015.761719	114.181206
1014.630859	215.534744
1013.500000	22.797192
1012.369141	-83.967094
1011.237305	207.764557
1010.105469	346.754639
1008.973633	289.129822
1007.841797	305.770691
1006.708984	905.571472
1005.576172	1768.957764
1004.443359	2643.700684
1003.310547	2937.957764
1002.176758	2968.764404
1001.042969	2341.182129
999.908203	1092.613525
998.774414	717.924927
997.639648	877.010620
996.504883	147.403549
995.370117	161.554016
994.234375	270.486603
993.098633	146.573364
991.962891	343.529968
990.826172	425.283752
989.690430	548.732300
988.553711	483.315643
987.416016	316.734100
986.279297	95.172943
985.141602	-73.114357
984.003906	-492.101563
982.865234	201.248978
981.727539	185.608963
980.588867	75.830849
979.450195	332.107758
978.310547	418.259155
977.170898	548.282288
976.031250	480.751190
974.891602	631.818054
973.751953	426.865326
972.611328	346.260010
971.470703	550.712891
970.329102	495.790405
969.188477	356.190277
968.046875	685.065491
966.904297	236.107422
965.762695	159.235001
964.620117	197.270187
963.477539	267.605438
962.334961	351.876495
961.191406	14.588307
960.047852	257.394287
958.904297	390.332245
957.760742	152.385330
956.616211	-105.862900
955.471680	-169.197601
954.327148	330.723480
953.182617	-66.347260
952.037109	5.920290
950.891602	-56.584274
949.745117	25.180357
948.599609	47.685017
947.453125	61.217255
946.306641	54.372681
945.159180	-0.260068
944.012695	-82.067329
942.865234	57.821636
941.716797	236.623886
940.569336	399.565125
939.420898	263.696625
938.272461	43.667019
937.124023	15.497253
935.974609	502.808075
934.825195	235.520813
933.675781	55.140686
932.525391	508.421478
931.375977	371.675720
930.225586	294.359039
929.074219	228.609650
927.923828	285.988983
926.772461	-111.683296
925.621094	-340.639832
924.468750	-285.009003
923.317383	250.612991
922.165039	-223.398560
921.011719	-687.960571
919.859375	-263.568604
918.706055	-139.170990
917.552734	151.127243
916.399414	259.732788
915.245117	-176.505508
914.090820	-67.638580
912.936523	-299.111359
911.781250	-289.871735
910.625977	-67.303062
909.470703	10.126111
908.315430	30.943335
907.160156	-90.952797
906.003906	324.380737
904.846680	-255.016617
903.690430	76.531776
902.533203	-232.873154
901.375977	-238.674377
900.218750	-47.465706
899.060547	112.032143
897.903320	63.393349
896.744141	-21.368284
895.585938	-424.868347
894.426758	-201.883987
893.267578	-28.671350
892.108398	76.710777
890.949219	53.316895
889.789063	7.379683
888.628906	-38.497921
887.467773	274.631653
886.307617	-152.670349
885.146484	-243.528061
883.985352	-280.174683
882.823242	159.106949
881.661133	-91.814827
880.499023	354.001129
879.336914	351.089752
878.173828	192.691727
877.010742	176.296387
875.847656	-358.127747
874.684570	-54.659016
873.520508	451.251923
872.356445	142.156891
871.192383	-49.803623
870.027344	-142.732651
868.862305	236.663910
867.697266	188.616455
866.532227	-133.703247
865.366211	189.101761
864.200195	846.505493
863.034180	14.168074
861.867188	918.236450
860.700195	128.813721
859.533203	197.228073
858.366211	433.862488
857.198242	654.602112
856.030273	513.999634
854.862305	570.746643
853.693359	732.755615
852.524414	771.309998
851.355469	1253.500000
850.186523	1206.591675
849.016602	975.919312
847.846680	854.989380
846.676758	689.236206
845.505859	612.986145
844.334961	653.035095
843.164063	471.446381
841.993164	817.732666
840.821289	450.333466
839.649414	62.865665
838.477539	-42.896191
837.305664	190.943573
836.132813	147.492401
834.959961	380.903015
833.786133	109.364815
832.613281	351.335144
831.439453	401.078217
830.264648	709.501587
829.090820	564.751038
827.916016	712.102051
826.741211	506.900055
825.566406	236.990860
824.390625	426.204285
823.214844	477.007446
822.039063	133.301102
820.862305	1.184540
819.685547	-251.276794
818.508789	277.646271
817.332031	118.393875
816.154297	-477.102722
814.976563	-78.038857
813.798828	-264.286530
812.621094	-352.776245
811.442383	-263.549500
810.263672	-134.531158
809.083984	-232.407272
807.905273	-363.713348
806.725586	-472.934296
805.544922	-231.445557
804.365234	-32.406540
803.184570	-665.939270
802.003906	-30.123083
800.823242	-672.567017
799.641602	-492.062744
798.459961	-169.903656
797.278320	-58.663280
796.095703	50.124542
794.913086	-73.961784
793.730469	-554.807861
792.547852	-269.295288
791.364258	60.182739
790.180664	150.268127
788.997070	-82.967178
787.813477	216.986374
786.628906	206.934799
785.444336	88.368706
784.258789	95.715210
783.074219	253.239746
781.888672	182.896149
780.702148	355.463989
779.516602	346.690155
778.330078	240.590775
777.143555	-28.982504
775.956055	372.464020
774.769531	266.030212
773.582031	294.087341
772.393555	288.896271
771.206055	391.667236
770.017578	35.658031
768.829102	10.339056
767.639648	70.852715
766.451172	208.359589
765.261719	114.398514
764.072266	161.319672
762.881836	582.394531
761.691406	470.500977
760.500977	343.167084
759.310547	1003.456177
758.119141	1047.452393
756.927734	735.108643
755.735352	849.345093
754.543945	378.809143
753.351563	468.789520
752.159180	286.247498
750.965820	637.470764
749.773438	257.255798
748.580078	417.246918
747.385742	135.934204
746.192383	427.493317
744.998047	567.502441
743.803711	49.419712
742.608398	263.974762
741.413086	15.848481
740.217773	-21.738079
739.022461	-265.274811
737.826172	-114.355873
736.630859	-640.250549
735.433594	115.101715
734.237305	246.223511
733.040039	285.389313
731.842773	125.459915
730.645508	147.246567
729.447266	-377.723206
728.249023	-112.987106
727.050781	46.770050
725.851563	451.310455
724.653320	156.531952
723.454102	-100.883537
722.253906	533.020081
721.053711	-25.494604
719.854492	64.760437
718.653320	288.204437
717.453125	489.872559
716.251953	314.162628
715.050781	138.684189
713.848633	107.336990
712.647461	15.141386
711.445313	278.394409
710.243164	-85.845917
709.040039	410.738342
707.836914	290.915680
706.633789	-279.394073
705.430664	409.033508
704.226563	-132.358368
703.022461	-27.040689
701.818359	-204.363647
700.613281	136.229340
699.408203	-188.475861
698.203125	250.232559
696.998047	347.749756
695.791992	-136.883224
694.585938	-99.678925
693.379883	-10.121689
692.172852	-46.307259
690.965820	-177.733841
689.758789	-63.597439
688.551758	-81.606041
687.343750	-90.679787
686.135742	80.528831
684.926758	-88.509865
683.718750	-608.367126
682.509766	-213.120422
681.300781	-10.631463
680.090820	-572.664734
678.881836	154.486557
677.671875	-279.020355
676.460938	-205.505524
675.250977	-213.979599
674.040039	-77.210983
672.828125	-130.606979
671.617188	214.248734
670.405273	-33.256020
669.193359	-66.360573
667.981445	-118.642838
666.768555	86.481773
665.555664	26.056831
664.342773	257.471527
663.128906	-70.225754
661.916016	-144.950653
660.702148	54.675781
659.487305	-263.431793
658.272461	337.808289
657.058594	-148.011948
655.842773	-42.615768
654.627930	-27.616590
653.412109	228.932770
652.196289	20.101761
650.979492	-74.308723
649.763672	-118.997986
648.546875	208.963425
647.330078	386.188080
646.112305	-47.819023
644.894531	226.376953
643.676758	360.672211
642.458984	-64.248833
641.240234	166.865280
640.021484	180.750092
638.802734	-177.217636
637.583008	597.331604
636.363281	473.477936
635.143555	-114.338615
633.923828	227.777954
632.703125	389.251068
631.482422	108.340210
630.261719	-52.483917
629.040039	48.256676
627.818359	107.931541
626.596680	756.968628
625.375000	305.587646
624.152344	743.526062
622.929688	627.996887
621.707031	1075.524292
620.483398	622.754700
619.259766	696.452515
618.036133	-14.030247
616.812500	-22.741426
615.587891	121.957611
614.363281	90.444160
613.138672	323.419678
611.913086	305.270142
610.687500	-102.845177
609.461914	7.723428
608.236328	-252.430679
607.009766	101.806999
605.783203	-476.509857
604.555664	-237.822968
