# Supplementary material for: Raman spectroscopy accurately differentiates mucosal healing from non-healing and biochemical changes following biological therapy in inflammatory bowel disease
Source: PLoS One. 2021 Jun 2;16(6):e0252210. doi: 10.1371/journal.pone.0252210 (PMC8172032; doi:10.1371/journal.pone.0252210)
Supplement: S8 Dataset — (ZIP) [file pone.0252210.s010.zip › Pre biologic CD/OC017-1 pre treatment_base sub CR removed_60__X_-9978.31__Y_44992.4__Z_235.72__Time_685.txt]

1714.640625	50.683819
1713.664063	-34.432720
1712.687500	-21.233440
1711.709961	23.895185
1710.733398	-121.569710
1709.755859	-20.601936
1708.778320	21.157261
1707.799805	30.545996
1706.821289	58.490055
1705.843750	-69.071106
1704.864258	-62.889347
1703.885742	52.874325
1702.907227	98.855637
1701.927734	-55.990711
1700.948242	24.482243
1699.968750	-42.292068
1698.988281	48.582825
1698.007813	61.785828
1697.028320	-23.997116
1696.046875	2.366304
1695.066406	76.713272
1694.084961	-9.299895
1693.104492	168.983032
1692.123047	8.094073
1691.140625	135.436630
1690.159180	163.943588
1689.176758	141.693619
1688.194336	71.398567
1687.211914	185.072815
1686.228516	101.382668
1685.246094	20.367222
1684.262695	136.534210
1683.279297	156.720779
1682.295898	168.888153
1681.311523	167.714615
1680.327148	137.246094
1679.342773	231.879379
1678.358398	172.127823
1677.374023	109.742111
1676.388672	191.013275
1675.403320	224.388351
1674.417969	358.787079
1673.432617	152.908813
1672.446289	236.795517
1671.459961	352.545746
1670.473633	303.577454
1669.487305	153.739395
1668.500977	306.674072
1667.513672	321.530640
1666.526367	182.485062
1665.539063	284.986145
1664.550781	382.165680
1663.563477	373.259247
1662.575195	359.087158
1661.586914	347.612457
1660.598633	261.974854
1659.609375	420.192780
1658.620117	191.603394
1657.631836	400.186157
1656.641602	283.007477
1655.652344	285.068298
1654.662109	210.413971
1653.672852	284.038147
1652.681641	286.237823
1651.691406	235.591263
1650.701172	211.464584
1649.709961	293.153229
1648.718750	123.742752
1647.727539	237.235260
1646.735352	231.829697
1645.744141	202.711411
1644.751953	-56.110783
1643.759766	-0.553886
1642.766602	147.423538
1641.774414	113.286423
1640.781250	0.055009
1639.788086	-31.290455
1638.794922	53.483513
1637.801758	96.083969
1636.807617	-14.192263
1635.813477	-45.292618
1634.819336	-28.891527
1633.825195	-7.174944
1632.830078	-46.001293
1631.834961	-24.188026
1630.839844	131.944977
1629.844727	27.462843
1628.849609	41.505817
1627.853516	55.589565
1626.857422	9.213817
1625.861328	-63.392162
1624.865234	66.547989
1623.868164	-8.574511
1622.871094	34.655514
1621.874023	54.263603
1620.876953	-120.498413
1619.879883	-106.027885
1618.881836	60.784039
1617.883789	25.409779
1616.885742	58.338882
1615.887695	-26.797045
1614.888672	53.433689
1613.889648	2.513033
1612.890625	27.706577
1611.891602	-2.134896
1610.892578	-5.713107
1609.892578	103.438416
1608.892578	26.538177
1607.892578	-26.718124
1606.892578	-32.774925
1605.891602	-44.037735
1604.890625	28.509869
1603.889648	-40.285564
1602.888672	-1.732514
1601.887695	-49.506657
1600.885742	-50.154011
1599.883789	40.753040
1598.881836	0.915775
1597.879883	8.169977
1596.876953	-13.307634
1595.874023	-55.658630
1594.871094	-58.787949
1593.868164	-7.051686
1592.864258	-59.769634
1591.861328	-99.394180
1590.857422	41.103477
1589.853516	-27.203733
1588.848633	-6.768581
1587.844727	-119.354103
1586.839844	26.286892
1585.834961	-8.023430
1584.830078	-18.851091
1583.824219	6.816061
1582.819336	61.140953
1581.813477	37.296448
1580.807617	-9.973674
1579.800781	-20.768772
1578.794922	101.211281
1577.788086	79.988541
1576.781250	30.151056
1575.773438	110.410782
1574.766602	57.983913
1573.758789	-4.827436
1572.750977	49.379536
1571.743164	41.173950
1570.735352	74.546585
1569.726563	-9.024443
1568.718750	42.513359
1567.708984	-38.436024
1566.700195	54.609848
1565.691406	80.109863
1564.681641	77.035828
1563.671875	105.089050
1562.662109	-9.569169
1561.652344	-23.035818
1560.641602	-13.175014
1559.630859	30.370420
1558.620117	19.447639
1557.609375	-27.768551
1556.597656	20.880930
1555.586914	-18.579981
1554.575195	50.728157
1553.563477	145.879501
1552.550781	-38.615295
1551.539063	95.295738
1550.526367	1.414808
1549.513672	29.144110
1548.500977	72.357574
1547.487305	17.260414
1546.473633	26.797888
1545.459961	-38.653568
1544.446289	-0.730692
1543.432617	6.145624
1542.417969	-49.005722
1541.404297	14.643252
1540.389648	-6.972936
1539.374023	12.694297
1538.359375	-91.557877
1537.343750	111.271873
1536.328125	4.403620
1535.312500	111.634155
1534.296875	-2.982895
1533.280273	-42.815666
1532.263672	7.556310
1531.247070	-14.282279
1530.230469	95.261574
1529.212891	-19.386112
1528.196289	-77.353233
1527.178711	91.259850
1526.160156	74.414284
1525.142578	18.940660
1524.124023	112.703087
1523.106445	57.181229
1522.087891	78.811623
1521.068359	164.686844
1520.049805	-11.748844
1519.030273	97.178261
1518.010742	72.389992
1516.991211	114.383400
1515.971680	-23.491447
1514.951172	-27.793081
1513.930664	-86.047974
1512.910156	-10.817362
1511.889648	25.848986
1510.868164	-68.406593
1509.846680	-8.722699
1508.826172	4.737076
1507.803711	-120.328072
1506.782227	-71.024101
1505.759766	111.516472
1504.737305	-41.778801
1503.714844	-54.117043
1502.692383	-45.988552
1501.668945	-32.776512
1500.646484	-40.082642
1499.623047	31.940744
1498.599609	19.438488
1497.575195	52.968258
1496.550781	-105.428047
1495.527344	27.813568
1494.502930	-84.538536
1493.477539	71.584709
1492.453125	33.342136
1491.427734	18.083773
1490.402344	-35.524220
1489.376953	66.692078
1488.350586	-61.031822
1487.325195	25.768660
1486.298828	-12.594252
1485.272461	188.957886
1484.245117	7.613429
1483.218750	30.429453
1482.191406	73.611351
1481.164063	172.854156
1480.136719	62.954700
1479.108398	75.431801
1478.080078	54.747200
1477.052734	138.521667
1476.023438	77.019958
1474.995117	76.652557
1473.965820	101.722473
1472.937500	218.415237
1471.908203	113.587769
1470.877930	164.011475
1469.848633	270.370331
1468.818359	282.541931
1467.788086	256.540955
1466.757813	299.182404
1465.727539	323.991730
1464.696289	358.934113
1463.665039	297.285645
1462.633789	339.804657
1461.602539	356.889648
1460.570313	381.564392
1459.539063	355.441193
1458.506836	311.541168
1457.473633	341.234955
1456.441406	403.890289
1455.408203	491.866638
1454.375000	435.234650
1453.341797	363.400665
1452.308594	431.011688
1451.274414	572.078308
1450.241211	419.141266
1449.207031	506.927521
1448.171875	551.603210
1447.137695	416.461029
1446.102539	539.604980
1445.067383	417.158478
1444.032227	436.475647
1442.997070	377.343231
1441.960938	383.995331
1440.924805	403.283966
1439.888672	409.917236
1438.852539	393.791229
1437.816406	354.921234
1436.779297	240.252731
1435.742188	251.948822
1434.705078	352.042297
1433.666992	217.235046
1432.629883	206.201736
1431.591797	230.507126
1430.553711	128.619003
1429.514648	178.158646
1428.476563	192.366638
1427.437500	143.514786
1426.398438	87.122093
1425.359375	81.175957
1424.320313	105.481613
1423.280273	31.500250
1422.240234	154.065277
1421.200195	105.303703
1420.159180	-51.721222
1419.119141	48.141071
1418.078125	39.724030
1417.037109	-84.448074
1415.996094	108.471977
1414.954102	175.534256
1413.912109	66.524734
1412.870117	143.644608
1411.828125	54.820168
1410.786133	56.528004
1409.743164	-17.145151
1408.700195	-68.163422
1407.657227	-33.746037
1406.614258	83.541573
1405.570313	85.293983
1404.527344	-20.874275
1403.483398	11.043859
1402.438477	42.958557
1401.394531	27.216171
1400.349609	-113.910057
1399.304688	-142.122223
1398.259766	-122.672844
1397.214844	29.625544
1396.168945	-51.175842
1395.123047	-11.667392
1394.077148	-32.273495
1393.031250	47.319233
1391.984375	-43.361858
1390.937500	73.782196
1389.890625	28.221987
1388.843750	-54.830200
1387.796875	-112.810036
1386.749023	-38.191566
1385.701172	46.417973
1384.653320	-26.485966
1383.604492	3.137268
1382.556641	42.769894
1381.507813	-17.530560
1380.458984	-47.808006
1379.410156	111.745476
1378.360352	-40.844536
1377.310547	-66.037079
1376.260742	-108.664406
1375.210938	-43.957684
1374.161133	-146.392258
1373.110352	-31.776918
1372.059570	60.372963
1371.008789	-4.550292
1369.957031	55.199745
1368.906250	87.543015
1367.854492	-149.174820
1366.802734	-81.880424
1365.750000	25.253754
1364.698242	60.168888
1363.645508	10.458382
1362.592773	-49.158092
1361.540039	-6.705772
1360.486328	-4.049886
1359.433594	-8.825256
1358.379883	26.211653
1357.326172	-107.788521
1356.271484	153.487305
1355.216797	79.209709
1354.163086	-67.051430
1353.107422	-19.484398
1352.052734	72.794067
1350.998047	130.302612
1349.942383	58.733353
1348.886719	4.596476
1347.830078	64.644676
1346.774414	156.947418
1345.717773	150.031509
1344.661133	148.106750
1343.604492	96.631126
1342.546875	206.307617
1341.490234	204.460251
1340.432617	242.278687
1339.375000	240.479843
1338.316406	181.751129
1337.258789	145.363083
1336.200195	69.411819
1335.141602	201.403168
1334.082031	239.342987
1333.023438	222.877045
1331.963867	213.863358
1330.904297	214.773911
1329.844727	173.686707
1328.784180	145.001297
1327.723633	348.632874
1326.663086	75.401657
1325.602539	61.661484
1324.541992	146.732040
1323.480469	147.849365
1322.418945	139.121384
1321.357422	384.608490
1320.295898	200.712326
1319.233398	130.390732
1318.170898	178.504410
1317.108398	49.097092
1316.045898	55.354618
1314.982422	231.690918
1313.918945	255.205353
1312.855469	231.929413
1311.791992	235.782806
1310.728516	151.012329
1309.664063	127.850403
1308.599609	168.719437
1307.535156	145.614288
1306.469727	152.065262
1305.404297	301.205139
1304.338867	142.900818
1303.273438	237.935226
1302.208008	259.207458
1301.141602	106.000870
1300.075195	115.052063
1299.008789	273.972076
1297.942383	194.612610
1296.875000	76.020287
1295.807617	200.541443
1294.740234	217.036133
1293.672852	140.298431
1292.604492	110.227020
1291.537109	202.831161
1290.468750	165.444199
1289.399414	172.222595
1288.331055	144.703278
1287.261719	102.510254
1286.192383	214.712311
1285.123047	130.917511
1284.052734	145.137894
1282.983398	90.813553
1281.913086	151.584244
1280.841797	151.158157
1279.771484	162.984970
1278.700195	37.825661
1277.628906	154.874847
1276.557617	125.170708
1275.486328	83.270943
1274.414063	126.951416
1273.341797	129.084900
1272.269531	123.901924
1271.197266	69.883049
1270.124023	123.351547
1269.050781	213.433044
1267.977539	335.220856
1266.904297	112.860588
1265.830078	149.241455
1264.756836	246.604736
1263.681641	217.112656
1262.607422	168.138275
1261.533203	141.136246
1260.458008	265.264404
1259.382813	11.655608
1258.307617	199.117020
1257.231445	216.007675
1256.155273	237.768982
1255.079102	125.627037
1254.002930	171.753799
1252.926758	205.700104
1251.849609	181.245422
1250.772461	183.563522
1249.695313	181.023132
1248.617188	287.898834
1247.540039	64.141129
1246.461914	222.040375
1245.382813	146.616196
1244.304688	100.380524
1243.225586	175.601334
1242.146484	219.225800
1241.067383	160.873123
1239.988281	49.152729
1238.908203	153.443298
1237.828125	66.035240
1236.748047	99.938889
1235.667969	119.278328
1234.586914	158.002563
1233.505859	97.331200
1232.424805	-40.860680
1231.343750	46.325447
1230.261719	131.047073
1229.179688	189.090729
1228.097656	123.625916
1227.015625	75.131744
1225.932617	79.896088
1224.850586	118.529526
1223.767578	186.168243
1222.683594	101.406593
1221.600586	43.276077
1220.516602	115.704865
1219.432617	52.750530
1218.347656	55.057869
1217.263672	6.627195
1216.178711	-78.019592
1215.093750	-58.802422
1214.008789	54.551785
1212.922852	80.954422
1211.836914	-10.905529
1210.750977	70.972565
1209.665039	82.855461
1208.579102	-33.085781
1207.492188	111.397621
1206.405273	-2.109297
1205.318359	151.922440
1204.230469	139.627350
1203.142578	81.559746
1202.054688	-2.985269
1200.966797	-0.824877
1199.877930	-152.740112
1198.790039	5.861968
1197.701172	65.728172
1196.611328	-9.160340
1195.522461	69.896843
1194.432617	-24.221645
1193.342773	-48.596138
1192.252930	83.250175
1191.162109	-191.069244
1190.072266	-136.154129
1188.981445	-2.019485
1187.889648	-139.307663
1186.798828	-46.074852
1185.707031	-34.507984
1184.615234	104.221443
1183.523438	17.352491
1182.430664	-81.487259
1181.337891	-57.997566
1180.245117	54.173939
1179.152344	151.896713
1178.059570	-30.826481
1176.965820	-122.441826
1175.872070	6.342726
1174.778320	-18.217598
1173.683594	-52.363441
1172.588867	-45.817345
1171.494141	-51.258137
1170.399414	22.244732
1169.303711	-59.795017
1168.208984	35.165646
1167.113281	0.945773
1166.016602	-112.167168
1164.920898	-57.944973
1163.824219	-116.072571
1162.727539	12.144209
1161.630859	-50.786884
1160.533203	17.622417
1159.435547	26.299255
1158.337891	56.434025
1157.240234	-18.457676
1156.141602	25.948812
1155.043945	32.155468
1153.944336	4.952203
1152.845703	104.100861
1151.747070	43.488132
1150.647461	37.691074
1149.547852	17.582832
1148.447266	-9.682883
1147.347656	48.777515
1146.247070	-109.467850
1145.146484	32.260418
1144.044922	-80.733139
1142.944336	-58.075031
1141.842773	-113.945267
1140.741211	-12.849922
1139.638672	-113.919044
1138.537109	-229.220886
1137.434570	-80.694351
1136.332031	34.483196
1135.228516	-111.714317
1134.125977	39.005840
1133.022461	49.548428
1131.917969	-37.262726
1130.814453	99.042946
1129.709961	102.391151
1128.605469	77.253586
1127.500977	52.110394
1126.396484	72.013512
1125.291016	72.923622
1124.185547	76.186539
1123.080078	178.952347
1121.973633	61.335026
1120.868164	40.865028
1119.761719	63.008877
1118.654297	177.452301
1117.547852	145.086197
1116.440430	86.687088
1115.333008	30.665890
1114.225586	-75.015251
1113.117188	46.346474
1112.008789	11.603428
1110.900391	28.861828
1109.791992	13.015982
1108.682617	-64.265511
1107.573242	-11.614582
1106.463867	118.927536
1105.354492	-26.831255
1104.244141	58.780079
1103.133789	158.498795
1102.023438	-8.442382
1100.913086	65.276192
1099.801758	-42.636395
1098.690430	73.469788
1097.579102	196.583328
1096.467773	126.388145
1095.355469	39.720287
1094.243164	176.857635
1093.130859	69.003189
1092.017578	93.036415
1090.905273	95.867332
1089.791992	122.219421
1088.677734	134.431412
1087.564453	160.747345
1086.450195	1.251509
1085.335938	25.217007
1084.221680	201.959625
1083.106445	94.245102
1081.991211	78.208336
1080.875977	85.664162
1079.760742	22.655945
1078.644531	93.504074
1077.528320	72.764893
1076.412109	-4.294131
1075.295898	0.801036
1074.178711	80.954781
1073.061523	53.185856
1071.944336	123.906288
1070.826172	35.183544
1069.708984	89.466385
1068.590820	89.828346
1067.471680	-38.655956
1066.353516	50.732254
1065.234375	128.368759
1064.115234	126.377319
1062.996094	58.855011
1061.875977	42.840042
1060.755859	192.928818
1059.635742	81.002106
1058.515625	135.147720
1057.394531	158.878021
1056.273438	42.368484
1055.152344	103.502815
1054.031250	12.764829
1052.909180	57.534557
1051.787109	-28.473953
1050.665039	-16.388227
1049.541992	61.046307
1048.418945	159.451385
1047.295898	73.520279
1046.172852	-19.361355
1045.048828	-72.554642
1043.925781	-69.762405
1042.801758	98.515373
1041.676758	82.636528
1040.552734	150.644287
1039.427734	-23.599964
1038.302734	100.302757
1037.176758	-17.958803
1036.050781	-24.435884
1034.924805	-130.958176
1033.798828	25.465405
1032.672852	67.860146
1031.545898	35.834248
1030.418945	-70.557632
1029.291992	-28.134951
1028.164063	11.954664
1027.036133	31.131058
1025.908203	-3.108348
1024.780273	-169.676788
1023.651367	-90.070465
1022.522461	1.119149
1021.393555	-162.971375
1020.264648	-101.935463
1019.134766	51.862061
1018.004883	24.732983
1016.875000	-176.240845
1015.744141	-34.074604
1014.613281	43.160130
1013.482422	-7.042211
1012.351563	111.876778
1011.219727	70.978607
1010.088867	18.544916
1008.956055	100.393524
1007.824219	66.525024
1006.691406	118.287819
1005.558594	278.754211
1004.425781	376.731049
1003.292969	289.734711
1002.159180	355.343414
1001.025391	222.215775
999.891602	89.171333
998.756836	83.241486
997.622070	35.771278
996.487305	46.059742
995.352539	104.835579
994.216797	-7.153953
993.081055	28.578667
991.945313	-48.698818
990.808594	30.882963
989.672852	-37.092449
988.536133	83.982658
987.398438	-27.712315
986.261719	44.970966
985.124023	41.635925
983.986328	-21.544109
982.847656	87.988792
981.709961	-32.665096
980.571289	-153.240585
979.432617	9.230939
978.292969	58.948578
977.153320	0.592795
976.013672	31.946852
974.874023	125.366745
973.734375	-20.209011
972.593750	89.307907
971.453125	33.430820
970.311523	131.450241
969.170898	-50.624489
968.029297	31.352104
966.886719	37.590996
965.745117	98.910965
964.602539	134.996140
963.459961	17.458246
962.317383	133.830933
961.173828	98.905296
960.030273	155.676254
958.886719	157.464066
957.743164	47.050354
956.598633	-8.333795
955.454102	-93.427933
954.309570	9.215566
953.165039	-27.743271
952.019531	8.541922
950.874023	-48.937092
949.727539	46.832581
948.582031	-49.443378
947.435547	-3.952405
946.289063	34.685329
945.141602	13.932961
943.995117	59.445671
942.847656	102.675316
941.699219	24.918612
940.551758	43.075703
939.403320	-43.713467
938.254883	52.054256
937.105469	58.852337
935.957031	161.433762
934.807617	29.191505
933.658203	79.354698
932.507813	161.412476
931.357422	4.267207
930.207031	-48.023777
929.056641	6.743297
927.906250	34.187729
926.754883	-95.393204
925.603516	-24.670961
924.451172	14.189834
923.298828	28.033787
922.146484	78.267265
920.994141	-41.989986
919.841797	-37.181717
918.688477	-16.454926
917.535156	33.807819
916.380859	-136.223083
915.227539	-47.327137
914.073242	-22.016665
912.918945	53.223148
911.763672	98.946014
910.608398	53.928921
909.453125	-29.605930
908.297852	-104.019829
907.141602	-65.051506
905.985352	30.564209
904.829102	44.584183
903.672852	42.752079
902.515625	88.487381
901.358398	-31.062960
900.201172	-112.067879
899.042969	-52.722641
897.884766	-6.971143
896.726563	-38.137619
895.568359	-15.009192
894.409180	-43.883652
893.250000	114.865372
892.090820	-83.494087
890.930664	-1.612835
889.771484	55.390244
888.611328	125.919136
887.450195	-42.888012
886.289063	-3.961027
885.128906	-91.415314
883.966797	94.150330
882.805664	6.718401
881.643555	65.899460
880.481445	-59.807167
879.319336	-2.890772
878.156250	135.118454
876.993164	108.607033
875.830078	66.340553
874.666016	111.910408
873.502930	103.427124
872.338867	34.177052
871.173828	126.965797
870.009766	-97.487694
868.844727	62.752335
867.679688	16.045088
866.513672	63.771011
865.348633	174.398117
864.182617	53.530090
863.015625	69.743073
861.849609	41.023655
860.682617	-5.653385
859.515625	122.779221
858.347656	40.177982
857.180664	9.213159
856.012695	20.874132
854.843750	137.924561
853.675781	-11.908112
852.506836	102.830811
851.337891	174.922073
850.167969	141.659637
848.999023	65.839455
847.829102	88.580193
846.658203	55.320847
845.488281	107.124512
844.317383	62.658188
843.146484	-1.938864
841.975586	27.427197
840.803711	74.653351
839.631836	41.352077
838.459961	90.754936
837.287109	46.257435
836.114258	84.429642
834.941406	91.293671
833.768555	156.198822
832.594727	154.075241
831.420898	-95.828178
830.247070	20.343729
829.072266	-26.424679
827.898438	129.785736
826.722656	111.962730
825.547852	53.998920
824.372070	-6.188018
823.196289	131.960083
822.020508	60.602207
820.844727	-104.290634
819.667969	-21.951878
818.491211	-19.819820
817.313477	-15.485329
816.136719	26.655298
814.958984	146.617737
813.781250	-13.744669
812.602539	66.099770
811.423828	-118.666916
810.245117	-85.554039
809.066406	16.405182
807.886719	-108.303955
806.707031	-41.969486
805.527344	-82.272049
804.346680	30.598864
803.166992	-23.062042
801.985352	-76.722336
800.804688	-86.009941
799.623047	-121.930389
798.441406	-49.205570
797.259766	-69.643402
796.078125	-83.443886
794.895508	9.097044
793.712891	-53.493797
792.529297	65.529167
791.346680	-34.727283
790.163086	55.417236
788.978516	220.744736
787.794922	164.714188
786.610352	110.901459
785.425781	-20.308956
784.241211	54.151218
783.055664	-1.863995
781.870117	12.849829
780.684570	122.547546
779.498047	77.548058
778.311523	167.267807
777.125000	133.286911
775.938477	37.499947
774.750977	14.569124
773.563477	60.032108
772.375977	-22.478161
771.187500	-23.366846
769.999023	59.514175
768.810547	7.884813
767.622070	90.696930
766.432617	-2.798819
765.243164	-3.746679
764.053711	37.139259
762.863281	-16.674978
761.672852	26.379335
760.482422	34.197052
759.291992	33.205265
758.100586	-20.581593
756.909180	55.397480
755.717773	-24.758488
754.525391	64.367805
753.333008	-13.559536
752.140625	64.536095
750.948242	109.648804
749.754883	104.233566
748.561523	-63.638229
747.368164	42.937721
746.173828	-52.418510
744.979492	117.736069
743.785156	81.641251
742.590820	23.642815
741.395508	44.603569
740.200195	-70.328384
739.003906	75.567719
737.808594	4.522023
736.612305	1.419853
735.416016	28.989864
734.218750	30.290798
733.021484	-27.488255
731.824219	-21.763668
730.626953	64.921234
729.428711	72.845970
728.230469	6.441774
727.032227	-48.977745
725.833984	42.089008
724.634766	189.949951
723.435547	141.152435
722.235352	79.298859
721.036133	87.378670
719.835938	58.369953
718.635742	35.953262
717.434570	105.222260
716.233398	45.781723
715.032227	58.375366
713.831055	18.666317
712.628906	50.949455
711.426758	50.562309
710.224609	72.002411
709.021484	-8.917250
707.818359	-57.090759
706.615234	-103.023582
705.412109	18.729961
704.208008	-42.351109
703.003906	105.526382
701.799805	-51.177353
700.594727	-42.472042
699.389648	-1.110156
698.184570	-111.892326
696.979492	40.400791
695.773438	-100.665863
694.567383	-9.178087
693.361328	-11.073919
692.154297	-110.630249
690.947266	-47.279346
689.740234	-53.358345
688.533203	-0.800632
687.325195	36.597286
686.117188	-58.269161
684.909180	-70.646057
683.700195	-46.115177
682.491211	93.320633
681.282227	-51.107426
680.072266	-139.095001
678.863281	-32.074078
677.653320	25.144800
676.442383	45.584583
675.232422	33.597935
674.021484	-75.704872
672.810547	66.025742
671.598633	106.086372
670.386719	139.685181
669.174805	-53.671768
667.962891	-7.000000
666.750000	113.155411
665.537109	110.159218
664.324219	51.048218
663.110352	-68.458824
661.897461	49.581917
660.683594	1.414785
659.468750	82.762581
658.254883	-2.009597
657.040039	81.506302
655.824219	117.567223
654.609375	93.267143
653.393555	-131.444336
652.177734	1.644637
650.960938	70.052544
649.745117	82.434052
648.528320	-4.239499
647.311523	55.508518
646.093750	199.157196
644.875977	241.593338
643.658203	197.940521
642.440430	70.404060
641.221680	125.669571
640.002930	-68.498596
638.784180	134.996719
637.564453	95.539963
636.344727	-14.845463
635.125000	-15.703813
633.905273	131.534149
632.684570	106.886299
631.463867	41.387760
630.243164	70.244568
629.021484	88.263504
627.799805	-58.984451
626.578125	66.049530
625.356445	133.017456
624.133789	246.973404
622.911133	127.160660
621.688477	125.078339
620.464844	217.073441
619.241211	133.255707
618.017578	36.442894
616.793945	100.005112
615.569336	34.929272
614.344727	50.955875
613.120117	32.514328
611.894531	-88.818542
610.668945	-5.117466
609.443359	-9.372361
608.216797	-9.649086
606.991211	117.955894
605.764648	-13.285438
604.537109	-67.935066
