# Supplementary material for: Raman spectroscopy accurately differentiates mucosal healing from non-healing and biochemical changes following biological therapy in inflammatory bowel disease
Source: PLoS One. 2021 Jun 2;16(6):e0252210. doi: 10.1371/journal.pone.0252210 (PMC8172032; doi:10.1371/journal.pone.0252210)
Supplement: S8 Dataset — (ZIP) [file pone.0252210.s010.zip › Pre biologic CD/OC030-1 pre treatment_base sub CR removed_10__X_-10360.1__Y_36047.2__Z_-69.1755__Time_114.txt]

1714.640625	241.084366
1713.664063	363.958374
1712.687500	-56.571442
1711.709961	555.478149
1710.733398	373.930756
1709.755859	-244.525787
1708.778320	72.502228
1707.799805	198.973038
1706.821289	49.393471
1705.843750	486.303619
1704.864258	-76.070213
1703.885742	-624.935242
1702.907227	-579.777466
1701.927734	-93.662216
1700.948242	-68.238045
1699.968750	66.380859
1698.988281	-152.584656
1698.007813	122.532127
1697.028320	-238.973343
1696.046875	-181.673477
1695.066406	-140.979752
1694.084961	-442.940155
1693.104492	186.425964
1692.123047	101.900215
1691.140625	35.176991
1690.159180	149.160858
1689.176758	38.021534
1688.194336	307.384308
1687.211914	47.705929
1686.228516	666.763672
1685.246094	527.666321
1684.262695	963.021606
1683.279297	376.757660
1682.295898	423.494263
1681.311523	490.249786
1680.327148	151.105453
1679.342773	872.846619
1678.358398	557.845154
1677.374023	1154.196289
1676.388672	900.376953
1675.403320	1014.928711
1674.417969	745.178528
1673.432617	1197.098511
1672.446289	1835.965820
1671.459961	1824.771484
1670.473633	1434.872070
1669.487305	1500.370239
1668.500977	1349.193726
1667.513672	1610.514160
1666.526367	1753.311523
1665.539063	1782.944336
1664.550781	1580.029907
1663.563477	1338.419922
1662.575195	1726.187256
1661.586914	1979.468994
1660.598633	1899.555542
1659.609375	1913.199707
1658.620117	2046.865234
1657.631836	2070.067871
1656.641602	2099.220459
1655.652344	1649.963379
1654.662109	1603.897461
1653.672852	1328.369751
1652.681641	1754.639282
1651.691406	1821.690674
1650.701172	1304.909668
1649.709961	1016.290527
1648.718750	1201.543091
1647.727539	702.810669
1646.735352	989.523560
1645.744141	478.923889
1644.751953	-12.500160
1643.759766	156.882248
1642.766602	598.520508
1641.774414	166.864914
1640.781250	242.416733
1639.788086	-35.158787
1638.794922	-3.621857
1637.801758	207.587952
1636.807617	-121.423218
1635.813477	-117.838226
1634.819336	-24.330130
1633.825195	293.393188
1632.830078	-34.106525
1631.834961	18.038418
1630.839844	-124.406372
1629.844727	-269.171051
1628.849609	333.772247
1627.853516	-421.039276
1626.857422	-20.487993
1625.861328	-24.939699
1624.865234	-121.244278
1623.868164	-306.757294
1622.871094	327.986755
1621.874023	124.353607
1620.876953	131.107697
1619.879883	85.439499
1618.881836	465.264923
1617.883789	451.202332
1616.885742	174.743713
1615.887695	357.713318
1614.888672	-83.815361
1613.889648	602.831238
1612.890625	-166.299271
1611.891602	134.688675
1610.892578	411.964264
1609.892578	99.399155
1608.892578	51.605309
1607.892578	-111.450516
1606.892578	168.163483
1605.891602	120.265091
1604.890625	9.506208
1603.889648	228.538040
1602.888672	-149.234116
1601.887695	435.872650
1600.885742	-284.631714
1599.883789	-369.433929
1598.881836	128.751083
1597.879883	610.931213
1596.876953	86.577782
1595.874023	66.614571
1594.871094	-473.317139
1593.868164	78.553032
1592.864258	-41.064949
1591.861328	-275.607300
1590.857422	-285.779938
1589.853516	-256.969818
1588.848633	-465.787201
1587.844727	-139.939835
1586.839844	18.647144
1585.834961	276.056793
1584.830078	-22.056082
1583.824219	-361.969574
1582.819336	-321.494476
1581.813477	54.755768
1580.807617	159.776062
1579.800781	-97.434509
1578.794922	165.932678
1577.788086	-96.822685
1576.781250	558.862122
1575.773438	-359.967133
1574.766602	266.406677
1573.758789	-20.530275
1572.750977	105.793953
1571.743164	-402.420746
1570.735352	-27.087631
1569.726563	72.381645
1568.718750	187.172577
1567.708984	8.098635
1566.700195	104.114609
1565.691406	-184.382233
1564.681641	157.621750
1563.671875	146.303406
1562.662109	51.699825
1561.652344	-146.886124
1560.641602	-636.148315
1559.630859	-39.166138
1558.620117	12.945610
1557.609375	406.830170
1556.597656	165.429916
1555.586914	-179.717819
1554.575195	228.593216
1553.563477	-124.811859
1552.550781	290.458038
1551.539063	270.489624
1550.526367	314.886017
1549.513672	563.352722
1548.500977	612.256775
1547.487305	71.203239
1546.473633	372.934021
1545.459961	307.191376
1544.446289	189.498917
1543.432617	56.067936
1542.417969	43.756718
1541.404297	434.099731
1540.389648	124.195938
1539.374023	531.744507
1538.359375	205.887238
1537.343750	109.483536
1536.328125	-0.068775
1535.312500	50.059532
1534.296875	311.334503
1533.280273	110.663811
1532.263672	61.872425
1531.247070	438.043854
1530.230469	272.691406
1529.212891	179.210342
1528.196289	180.830505
1527.178711	-139.741272
1526.160156	31.195436
1525.142578	101.461952
1524.124023	16.970978
1523.106445	-21.384718
1522.087891	117.423958
1521.068359	212.140793
1520.049805	142.054718
1519.030273	-28.564150
1518.010742	-209.644119
1516.991211	-115.987289
1515.971680	-117.676933
1514.951172	209.078522
1513.930664	-75.687096
1512.910156	140.029053
1511.889648	-14.191974
1510.868164	-24.941978
1509.846680	-12.834482
1508.826172	29.861618
1507.803711	-343.245422
1506.782227	-321.523102
1505.759766	-97.588776
1504.737305	-168.703094
1503.714844	-265.628296
1502.692383	8.717183
1501.668945	-63.079967
1500.646484	-216.948410
1499.623047	-642.374573
1498.599609	-207.828674
1497.575195	226.275528
1496.550781	-184.289536
1495.527344	57.452374
1494.502930	-486.267853
1493.477539	-275.743652
1492.453125	133.950775
1491.427734	-397.259094
1490.402344	-207.865311
1489.376953	379.784607
1488.350586	96.033722
1487.325195	871.996948
1486.298828	424.551697
1485.272461	477.409912
1484.245117	971.500244
1483.218750	243.220016
1482.191406	461.383240
1481.164063	301.874359
1480.136719	506.908569
1479.108398	821.273560
1478.080078	1005.401001
1477.052734	679.769958
1476.023438	1156.515503
1474.995117	1745.058105
1473.965820	1755.148071
1472.937500	1564.067383
1471.908203	1538.347412
1470.877930	2230.117432
1469.848633	2153.191162
1468.818359	1954.052856
1467.788086	2380.533447
1466.757813	2712.676270
1465.727539	2170.134766
1464.696289	2247.820313
1463.665039	3003.846191
1462.633789	2885.583496
1461.602539	3153.373047
1460.570313	3146.681152
1459.539063	3228.869873
1458.506836	3475.906494
1457.473633	3453.733154
1456.441406	3350.406982
1455.408203	3335.817139
1454.375000	3759.951904
1453.341797	3478.995361
1452.308594	3956.115723
1451.274414	3505.342529
1450.241211	3852.998047
1449.207031	3764.706299
1448.171875	3633.323486
1447.137695	3719.843750
1446.102539	3373.344238
1445.067383	4155.937988
1444.032227	3819.652344
1442.997070	3516.421631
1441.960938	3365.064453
1440.924805	3287.145752
1439.888672	3090.459473
1438.852539	3432.361328
1437.816406	3038.667969
1436.779297	2955.940430
1435.742188	2102.767090
1434.705078	2240.136719
1433.666992	2379.969727
1432.629883	2214.383057
1431.591797	2149.846680
1430.553711	1189.502808
1429.514648	1359.951904
1428.476563	1099.115112
1427.437500	979.650085
1426.398438	535.050476
1425.359375	1051.226563
1424.320313	420.487000
1423.280273	430.112366
1422.240234	253.408295
1421.200195	429.527100
1420.159180	172.484070
1419.119141	99.518021
1418.078125	522.546448
1417.037109	547.881836
1415.996094	-90.917313
1414.954102	-40.100842
1413.912109	300.072968
1412.870117	501.935822
1411.828125	87.936523
1410.786133	184.492645
1409.743164	379.105072
1408.700195	156.741028
1407.657227	17.521051
1406.614258	302.932831
1405.570313	-66.975311
1404.527344	20.358345
1403.483398	-120.605545
1402.438477	-55.644535
1401.394531	117.403389
1400.349609	-110.789162
1399.304688	-210.819534
1398.259766	255.963654
1397.214844	642.532043
1396.168945	-43.447575
1395.123047	32.692158
1394.077148	752.735168
1393.031250	170.449814
1391.984375	-278.730835
1390.937500	-319.492035
1389.890625	10.371770
1388.843750	100.105263
1387.796875	335.109283
1386.749023	342.583466
1385.701172	242.755142
1384.653320	-61.803135
1383.604492	-316.070862
1382.556641	-77.660477
1381.507813	-311.361115
1380.458984	-227.509460
1379.410156	-48.556641
1378.360352	33.135963
1377.310547	229.855804
1376.260742	27.417150
1375.210938	114.751396
1374.161133	-847.936646
1373.110352	-403.351196
1372.059570	-330.245331
1371.008789	-72.445724
1369.957031	-342.952789
1368.906250	488.394928
1367.854492	-571.373352
1366.802734	-257.973328
1365.750000	-440.060852
1364.698242	65.406006
1363.645508	87.958305
1362.592773	165.519669
1361.540039	101.481628
1360.486328	132.220657
1359.433594	394.556915
1358.379883	45.305122
1357.326172	-77.300270
1356.271484	153.313354
1355.216797	-249.573349
1354.163086	426.272217
1353.107422	327.029114
1352.052734	161.097183
1350.998047	588.900879
1349.942383	242.279709
1348.886719	375.051361
1347.830078	604.766785
1346.774414	343.527740
1345.717773	945.709656
1344.661133	761.878723
1343.604492	1267.573975
1342.546875	1275.105103
1341.490234	1077.274170
1340.432617	1670.060303
1339.375000	1648.598633
1338.316406	1151.902832
1337.258789	1547.045776
1336.200195	1018.961975
1335.141602	1152.136597
1334.082031	1339.920044
1333.023438	1189.031250
1331.963867	1342.641113
1330.904297	1212.108398
1329.844727	916.268066
1328.784180	870.409302
1327.723633	891.553955
1326.663086	989.544678
1325.602539	1018.599182
1324.541992	1551.669312
1323.480469	1070.021729
1322.418945	1344.153442
1321.357422	1268.008179
1320.295898	1411.741089
1319.233398	1651.830322
1318.170898	1482.693481
1317.108398	971.157104
1316.045898	1483.117920
1314.982422	2066.555420
1313.918945	1176.479248
1312.855469	1405.481567
1311.791992	1568.138550
1310.728516	1578.292114
1309.664063	1440.938110
1308.599609	1092.210083
1307.535156	1782.348022
1306.469727	2073.825195
1305.404297	2242.422119
1304.338867	1624.230957
1303.273438	2014.600708
1302.208008	2520.575928
1301.141602	1239.825928
1300.075195	1677.372559
1299.008789	1815.244507
1297.942383	1719.962891
1296.875000	1968.682129
1295.807617	1613.594604
1294.740234	1172.971313
1293.672852	1809.996948
1292.604492	1151.568848
1291.537109	1668.556641
1290.468750	1417.937134
1289.399414	1547.614624
1288.331055	1500.988403
1287.261719	1555.020874
1286.192383	1153.496094
1285.123047	1430.880127
1284.052734	1196.454102
1282.983398	1508.357544
1281.913086	921.874939
1280.841797	1177.722778
1279.771484	1533.992065
1278.700195	1163.671875
1277.628906	1287.747437
1276.557617	800.613892
1275.486328	1098.627563
1274.414063	978.680481
1273.341797	1438.100952
1272.269531	1384.416870
1271.197266	1677.757935
1270.124023	1519.305664
1269.050781	1248.762695
1267.977539	1974.414673
1266.904297	1547.977051
1265.830078	2131.975586
1264.756836	1874.285889
1263.681641	970.485229
1262.607422	1830.153442
1261.533203	1675.441650
1260.458008	1752.423096
1259.382813	1924.525635
1258.307617	1933.448730
1257.231445	1715.930176
1256.155273	2158.530029
1255.079102	1700.237183
1254.002930	1904.313354
1252.926758	1485.419189
1251.849609	1699.339722
1250.772461	1789.212769
1249.695313	1536.222046
1248.617188	1716.192139
1247.540039	1694.424316
1246.461914	1699.446289
1245.382813	1624.332642
1244.304688	942.040588
1243.225586	1540.012329
1242.146484	1161.657959
1241.067383	1351.591187
1239.988281	1332.761719
1238.908203	1498.385010
1237.828125	994.410461
1236.748047	1172.256226
1235.667969	1456.754639
1234.586914	1748.410889
1233.505859	1846.072266
1232.424805	1081.016479
1231.343750	1120.677490
1230.261719	1497.021729
1229.179688	1112.802368
1228.097656	1271.109741
1227.015625	1201.815552
1225.932617	839.706421
1224.850586	707.643982
1223.767578	1306.166016
1222.683594	736.269470
1221.600586	493.057800
1220.516602	619.795776
1219.432617	751.299194
1218.347656	906.862793
1217.263672	888.434204
1216.178711	324.114014
1215.093750	600.343201
1214.008789	1064.728027
1212.922852	556.156921
1211.836914	590.727417
1210.750977	649.365906
1209.665039	828.538208
1208.579102	1451.311646
1207.492188	858.606018
1206.405273	909.698608
1205.318359	902.875610
1204.230469	539.400696
1203.142578	621.660645
1202.054688	549.683838
1200.966797	477.678528
1199.877930	157.681793
1198.790039	-703.732544
1197.701172	-443.588959
1196.611328	52.086288
1195.522461	23.179962
1194.432617	-181.348267
1193.342773	-203.157776
1192.252930	29.717777
1191.162109	204.706070
1190.072266	430.007111
1188.981445	357.259888
1187.889648	-411.952026
1186.798828	333.985901
1185.707031	-511.873444
1184.615234	31.959858
1183.523438	-223.477173
1182.430664	-270.241364
1181.337891	59.407551
1180.245117	45.944305
1179.152344	-272.039185
1178.059570	-139.458725
1176.965820	-344.902557
1175.872070	-294.067200
1174.778320	233.201996
1173.683594	-264.667664
1172.588867	29.893316
1171.494141	261.977295
1170.399414	252.176697
1169.303711	-138.128235
1168.208984	9.751144
1167.113281	21.123611
1166.016602	63.417450
1164.920898	119.915802
1163.824219	214.473923
1162.727539	241.959579
1161.630859	61.504723
1160.533203	303.629974
1159.435547	641.000488
1158.337891	-363.290649
1157.240234	66.865311
1156.141602	556.301331
1155.043945	60.342030
1153.944336	229.713745
1152.845703	-139.896561
1151.747070	460.617645
1150.647461	381.534485
1149.547852	195.137802
1148.447266	261.143097
1147.347656	-84.974701
1146.247070	302.192139
1145.146484	541.467224
1144.044922	-45.316967
1142.944336	-315.504608
1141.842773	1.795748
1140.741211	-156.818146
1139.638672	167.126740
1138.537109	-70.181496
1137.434570	15.671528
1136.332031	113.221718
1135.228516	234.316971
1134.125977	378.990234
1133.022461	-25.039970
1131.917969	88.445747
1130.814453	849.684265
1129.709961	957.901550
1128.605469	1350.611206
1127.500977	616.447327
1126.396484	885.497009
1125.291016	867.412720
1124.185547	1330.341553
1123.080078	883.019226
1121.973633	843.223083
1120.868164	1205.989258
1119.761719	644.940857
1118.654297	628.501404
1117.547852	507.840454
1116.440430	623.713806
1115.333008	535.965088
1114.225586	1398.971313
1113.117188	960.861206
1112.008789	496.830383
1110.900391	522.177917
1109.791992	934.953003
1108.682617	300.799835
1107.573242	493.531860
1106.463867	1028.495239
1105.354492	1081.489380
1104.244141	501.752228
1103.133789	908.613342
1102.023438	1138.239502
1100.913086	973.766235
1099.801758	1030.931519
1098.690430	904.088867
1097.579102	1180.303589
1096.467773	876.586609
1095.355469	829.714844
1094.243164	592.003235
1093.130859	632.228333
1092.017578	1067.885986
1090.905273	502.900116
1089.791992	1147.728271
1088.677734	665.170593
1087.564453	523.893433
1086.450195	1236.291748
1085.335938	530.540588
1084.221680	1009.815063
1083.106445	623.947510
1081.991211	891.425293
1080.875977	735.908325
1079.760742	1153.486206
1078.644531	1228.014771
1077.528320	656.950317
1076.412109	773.765442
1075.295898	564.385864
1074.178711	906.331604
1073.061523	124.723198
1071.944336	468.955261
1070.826172	665.321411
1069.708984	606.175964
1068.590820	910.235229
1067.471680	1249.276733
1066.353516	1000.357971
1065.234375	508.039063
1064.115234	1259.026611
1062.996094	603.106079
1061.875977	445.899780
1060.755859	1292.387573
1059.635742	908.323730
1058.515625	606.321838
1057.394531	743.981201
1056.273438	362.781464
1055.152344	1056.687866
1054.031250	313.626709
1052.909180	309.002197
1051.787109	626.684448
1050.665039	267.310608
1049.541992	837.066589
1048.418945	230.611267
1047.295898	23.456871
1046.172852	61.396782
1045.048828	185.672012
1043.925781	321.680878
1042.801758	236.291809
1041.676758	1146.025146
1040.552734	156.833115
1039.427734	381.655243
1038.302734	140.797836
1037.176758	372.744995
1036.050781	-33.001888
1034.924805	629.647400
1033.798828	-299.115356
1032.672852	-20.168728
1031.545898	56.472057
1030.418945	30.956013
1029.291992	328.685760
1028.164063	-103.220657
1027.036133	-100.317924
1025.908203	-468.859711
1024.780273	-435.318512
1023.651367	-1149.177246
1022.522461	-1059.428833
1021.393555	-814.061523
1020.264648	-698.516602
1019.134766	-585.167053
1018.004883	-705.866089
1016.875000	-566.641052
1015.744141	-561.716003
1014.613281	-322.530731
1013.482422	-97.128456
1012.351563	-608.146118
1011.219727	-227.197571
1010.088867	471.002899
1008.956055	78.919380
1007.824219	673.055786
1006.691406	1100.564331
1005.558594	1782.557739
1004.425781	2887.656494
1003.292969	3407.598389
1002.159180	2885.137695
1001.025391	2714.425293
999.891602	1462.870605
998.756836	694.877136
997.622070	63.758617
996.487305	208.916321
995.352539	266.579620
994.216797	384.473358
993.081055	80.417641
991.945313	574.836975
990.808594	144.628586
989.672852	26.154125
988.536133	57.838512
987.398438	-115.291718
986.261719	-69.158066
985.124023	-144.834198
983.986328	104.512901
982.847656	75.484985
981.709961	465.689209
980.571289	156.491348
979.432617	204.332275
978.292969	779.158264
977.153320	234.190811
976.013672	-130.873474
974.874023	674.435486
973.734375	-41.482727
972.593750	90.959854
971.453125	492.381104
970.311523	99.447472
969.170898	101.891449
968.029297	347.943573
966.886719	-25.340019
965.745117	33.177368
964.602539	296.126160
963.459961	309.340179
962.317383	767.624329
961.173828	460.513702
960.030273	499.887878
958.886719	633.504456
957.743164	384.917908
956.598633	-25.804604
955.454102	136.316330
954.309570	-353.587067
953.165039	271.414154
952.019531	244.473877
950.874023	510.632385
949.727539	24.715742
948.582031	248.029709
947.435547	-26.663025
946.289063	357.160553
945.141602	503.553772
943.995117	99.803986
942.847656	308.496033
941.699219	453.488312
940.551758	-17.457432
939.403320	123.627884
938.254883	335.686249
937.105469	490.944122
935.957031	297.597992
934.807617	332.603088
933.658203	126.337349
932.507813	225.777802
931.357422	170.590607
930.207031	291.085205
929.056641	250.172531
927.906250	-36.267944
926.754883	-272.211548
925.603516	-164.189301
924.451172	192.011169
923.298828	-158.938812
922.146484	209.035019
920.994141	-198.024445
919.841797	-29.652557
918.688477	-463.183105
917.535156	103.225281
916.380859	317.621857
915.227539	464.066833
914.073242	317.881866
912.918945	-66.272675
911.763672	-77.917450
910.608398	62.669701
909.453125	-463.305359
908.297852	-2.550894
907.141602	231.537827
905.985352	39.697353
904.829102	-505.265289
903.672852	-576.363464
902.515625	-346.038971
901.358398	-88.454826
900.201172	-129.577820
899.042969	-362.841705
897.884766	-254.191589
896.726563	-152.203873
895.568359	92.373062
894.409180	49.879139
893.250000	190.641754
892.090820	-294.454926
890.930664	323.312042
889.771484	-174.858612
888.611328	-620.717712
887.450195	240.908051
886.289063	120.422935
885.128906	568.754211
883.966797	-99.735535
882.805664	215.561584
881.643555	251.200241
880.481445	487.544891
879.319336	243.783646
878.156250	849.717896
876.993164	761.563293
875.830078	403.242157
874.666016	549.524658
873.502930	587.715820
872.338867	999.550659
871.173828	290.639069
870.009766	-93.972031
868.844727	245.819611
867.679688	389.822784
866.513672	571.987244
865.348633	763.031677
864.182617	958.472351
863.015625	484.364258
861.849609	897.566711
860.682617	439.346008
859.515625	771.463928
858.347656	1253.745117
857.180664	1002.025757
856.012695	878.220276
854.843750	1714.274048
853.675781	1296.477051
852.506836	1504.196411
851.337891	1624.319458
850.167969	1143.811157
848.999023	1458.618286
847.829102	1356.615356
846.658203	1688.896362
845.488281	724.823120
844.317383	497.339966
843.146484	1196.093018
841.975586	536.583313
840.803711	574.954895
839.631836	201.753036
838.459961	970.775757
837.287109	304.549896
836.114258	219.340012
834.941406	585.178833
833.768555	519.638306
832.594727	297.643341
831.420898	814.358032
830.247070	484.839081
829.072266	1368.932983
827.898438	869.468384
826.722656	1433.691528
825.547852	838.087402
824.372070	628.127930
823.196289	442.518677
822.020508	920.637451
820.844727	-214.325211
819.667969	131.805008
818.491211	713.484985
817.313477	-385.845490
816.136719	206.241562
814.958984	85.856583
813.781250	132.051880
812.602539	-120.045509
811.423828	-236.718369
810.245117	-309.180725
809.066406	-377.466766
807.886719	-523.793335
806.707031	-637.043030
805.527344	-206.538300
804.346680	-20.754017
803.166992	-332.520111
801.985352	-659.999451
800.804688	-439.703888
799.623047	-210.964203
798.441406	-244.307907
797.259766	-193.719986
796.078125	-280.896057
794.895508	-89.170410
793.712891	-318.756012
792.529297	297.450348
791.346680	-256.045410
790.163086	618.205139
788.978516	101.858780
787.794922	479.337891
786.610352	86.504265
785.425781	469.797150
784.241211	-286.093567
783.055664	237.935608
781.870117	166.919296
780.684570	747.431152
779.498047	585.137207
778.311523	802.472290
777.125000	357.034302
775.938477	370.648193
774.750977	-258.238464
773.563477	368.295685
772.375977	111.935753
771.187500	587.567139
769.999023	628.362915
768.810547	194.969955
767.622070	182.434174
766.432617	528.774170
765.243164	826.250977
764.053711	711.551941
762.863281	858.664917
761.672852	351.750793
760.482422	716.318237
759.291992	1285.118286
758.100586	1050.608276
756.909180	642.294739
755.717773	537.406189
754.525391	493.939545
753.333008	256.965179
752.140625	652.689148
750.948242	1296.294434
749.754883	630.684753
748.561523	369.244690
747.368164	913.368958
746.173828	583.766663
744.979492	146.745361
743.785156	1102.669312
742.590820	733.613831
741.395508	215.609344
740.200195	46.331760
739.003906	260.585327
737.808594	159.302689
736.612305	303.376068
735.416016	123.349434
734.218750	-139.753189
733.021484	109.503128
731.824219	220.859787
730.626953	441.652100
729.428711	34.725414
728.230469	-253.805313
727.032227	80.997192
725.833984	-180.882813
724.634766	145.330704
723.435547	244.377655
722.235352	548.886169
721.036133	82.678665
719.835938	12.050617
718.635742	168.702347
717.434570	572.106628
716.233398	172.814941
715.032227	284.366455
713.831055	-122.770058
712.628906	43.949310
711.426758	184.785675
710.224609	47.019955
709.021484	60.001270
707.818359	349.973755
706.615234	518.295898
705.412109	-14.009956
704.208008	255.296371
703.003906	59.284790
701.799805	-395.031097
700.594727	275.761017
699.389648	-105.661789
698.184570	391.845703
696.979492	226.772034
695.773438	-454.829987
694.567383	-575.099304
693.361328	-279.931793
692.154297	187.193787
690.947266	-5.247485
689.740234	69.940315
688.533203	-659.313293
687.325195	22.426193
686.117188	-74.144569
684.909180	44.612484
683.700195	-306.478699
682.491211	-643.780273
681.282227	363.108521
680.072266	-33.583595
678.863281	-277.857666
677.653320	-341.665649
676.442383	-51.961311
675.232422	80.239731
674.021484	-219.741806
672.810547	-34.398911
671.598633	-164.289658
670.386719	-5.942287
669.174805	-132.430145
667.962891	-519.789124
666.750000	-178.222641
665.537109	135.646515
664.324219	93.542595
663.110352	-60.296764
661.897461	274.295227
660.683594	125.755257
659.468750	471.862946
658.254883	240.081039
657.040039	-694.299133
655.824219	-185.364502
654.609375	-721.895813
653.393555	252.939240
652.177734	96.316872
650.960938	282.500397
649.745117	255.508972
648.528320	723.891541
647.311523	632.389954
646.093750	670.060242
644.875977	281.606354
643.658203	992.481323
642.440430	608.103577
641.221680	90.327156
640.002930	-34.150181
638.784180	217.141235
637.564453	293.777161
636.344727	210.811417
635.125000	537.443481
633.905273	493.813965
632.684570	910.908752
631.463867	906.156555
630.243164	745.832458
629.021484	794.632019
627.799805	771.322998
626.578125	617.915466
625.356445	992.547058
624.133789	996.652954
622.911133	863.913269
621.688477	1191.987793
620.464844	159.828598
619.241211	382.828674
618.017578	391.309204
616.793945	549.124084
615.569336	731.855469
614.344727	329.581024
613.120117	202.352921
611.894531	-807.127014
610.668945	-2.491097
609.443359	-99.771675
608.216797	254.099487
606.991211	-323.668610
605.764648	-220.059723
604.537109	-106.352417
