# Supplementary material for: Raman spectroscopy accurately differentiates mucosal healing from non-healing and biochemical changes following biological therapy in inflammatory bowel disease
Source: PLoS One. 2021 Jun 2;16(6):e0252210. doi: 10.1371/journal.pone.0252210 (PMC8172032; doi:10.1371/journal.pone.0252210)
Supplement: S8 Dataset — (ZIP) [file pone.0252210.s010.zip › Pre biologic CD/OC024 pre treatment-1_base sub CR removed_99__X_-32925.2__Y_21198.2__Z_-4919.8__Time_1127.txt]

1714.716797	93.728767
1713.740234	247.206757
1712.763672	-9.358229
1711.787109	-5.519287
1710.809570	-14.931749
1709.832031	37.519196
1708.854492	-49.173779
1707.875977	33.161831
1706.898438	-160.131470
1705.919922	-7.651869
1704.941406	107.561577
1703.962891	-90.152069
1702.983398	-86.793777
1702.003906	-278.424835
1701.024414	-129.923737
1700.044922	10.833349
1699.065430	44.935524
1698.084961	116.776306
1697.104492	90.078987
1696.124023	-27.065004
1695.143555	-98.353821
1694.162109	218.001129
1693.180664	142.124863
1692.199219	168.135147
1691.217773	159.859268
1690.235352	130.636444
1689.253906	312.632935
1688.271484	265.588623
1687.289063	317.665283
1686.305664	359.471741
1685.323242	279.137756
1684.339844	228.574158
1683.356445	567.441284
1682.372070	437.818970
1681.388672	388.631531
1680.404297	504.960114
1679.419922	358.198975
1678.435547	672.332397
1677.451172	350.941986
1676.465820	365.280304
1675.480469	688.557861
1674.495117	889.860168
1673.509766	756.620117
1672.523438	653.117493
1671.537109	815.817383
1670.550781	893.909729
1669.564453	959.151611
1668.578125	934.553711
1667.590820	982.078308
1666.603516	950.423401
1665.616211	969.652649
1664.627930	1167.042480
1663.640625	1367.468018
1662.652344	1289.817261
1661.664063	971.405640
1660.675781	1090.894531
1659.686523	1194.852905
1658.698242	1272.724121
1657.708984	1096.704712
1656.719727	1103.905762
1655.729492	1227.999878
1654.740234	987.201782
1653.750000	1093.573853
1652.759766	1078.605103
1651.768555	989.968811
1650.778320	954.675964
1649.787109	906.559143
1648.795898	787.481995
1647.804688	679.411621
1646.813477	577.050110
1645.821289	498.870392
1644.829102	394.680481
1643.836914	301.459625
1642.844727	37.042492
1641.851563	84.518211
1640.859375	229.958664
1639.866211	111.848297
1638.873047	131.273788
1637.878906	301.313538
1636.885742	20.782663
1635.891602	25.345669
1634.897461	-143.713089
1633.902344	-249.173523
1632.908203	-77.709572
1631.913086	-61.419094
1630.917969	-263.388245
1629.922852	37.782349
1628.926758	73.271004
1627.931641	-217.258286
1626.935547	-86.514076
1625.939453	-139.683609
1624.942383	70.350784
1623.946289	28.156372
1622.949219	7.228624
1621.952148	67.989655
1620.955078	-10.304801
1619.958008	3.572700
1618.959961	162.068268
1617.961914	-28.496418
1616.963867	153.939102
1615.965820	24.181438
1614.966797	-50.253201
1613.967773	101.101685
1612.968750	-20.199192
1611.969727	31.756323
1610.970703	-107.529724
1609.970703	-102.471886
1608.970703	-92.043724
1607.970703	104.505905
1606.970703	109.891121
1605.969727	63.011490
1604.968750	123.598145
1603.967773	-59.164940
1602.966797	-92.592781
1601.965820	-97.139969
1600.963867	-109.453117
1599.961914	92.758240
1598.959961	-37.104870
1597.958008	-23.076885
1596.955078	-40.361568
1595.952148	75.669388
1594.949219	-106.112030
1593.946289	-78.833778
1592.943359	21.579390
1591.939453	-112.982018
1590.935547	-96.080025
1589.931641	-261.835449
1588.927734	-12.685509
1587.922852	-160.114319
1586.917969	101.948112
1585.913086	24.948637
1584.908203	156.507019
1583.903320	61.258759
1582.897461	312.569611
1581.891602	11.484577
1580.885742	7.405040
1579.879883	-64.409195
1578.873047	-29.499397
1577.866211	-57.115036
1576.859375	-209.674744
1575.852539	145.093338
1574.845703	21.053951
1573.837891	144.050735
1572.830078	66.731384
1571.822266	179.127869
1570.814453	138.069122
1569.805664	86.553162
1568.796875	216.814194
1567.788086	219.670700
1566.779297	74.429497
1565.769531	-81.230751
1564.760742	-13.711413
1563.750977	147.090698
1562.741211	17.150122
1561.730469	94.656197
1560.720703	-30.252237
1559.709961	67.743378
1558.699219	67.078285
1557.688477	19.642166
1556.676758	441.069550
1555.666016	188.676651
1554.654297	138.269592
1553.642578	-44.306194
1552.629883	218.326859
1551.618164	89.891586
1550.605469	15.708097
1549.592773	262.213531
1548.580078	159.284653
1547.566406	182.960938
1546.552734	28.083466
1545.540039	25.632719
1544.525391	-80.352646
1543.511719	20.259113
1542.498047	94.838623
1541.483398	151.143677
1540.468750	91.069542
1539.453125	216.726410
1538.438477	86.652527
1537.422852	57.102840
1536.407227	169.293854
1535.391602	105.874977
1534.375977	-37.627357
1533.359375	43.064583
1532.342773	-95.551483
1531.326172	69.823601
1530.309570	62.325958
1529.292969	-94.749992
1528.275391	-45.900352
1527.257813	105.752693
1526.240234	48.644424
1525.222656	63.453358
1524.204102	78.074638
1523.185547	95.088219
1522.166992	75.909157
1521.148438	23.134249
1520.128906	124.462959
1519.110352	-8.334275
1518.090820	100.320000
1517.071289	-292.282898
1516.050781	39.521015
1515.031250	-93.846878
1514.010742	-327.481995
1512.990234	-24.640930
1511.968750	82.823296
1510.948242	-79.363609
1509.926758	-144.168228
1508.905273	1.216264
1507.883789	-248.557800
1506.862305	27.211798
1505.839844	-86.947685
1504.817383	-190.972702
1503.794922	-69.636459
1502.772461	-140.646667
1501.749023	-78.618027
1500.726563	57.494267
1499.703125	-131.756378
1498.678711	-83.057388
1497.655273	-226.449814
1496.630859	-1.531362
1495.607422	-86.357063
1494.582031	-222.472214
1493.557617	-90.201126
1492.533203	11.189711
1491.507813	-102.304970
1490.482422	-75.361046
1489.457031	291.192352
1488.430664	128.738403
1487.405273	121.993118
1486.378906	209.559692
1485.352539	97.861748
1484.325195	394.367065
1483.298828	463.557495
1482.271484	374.423096
1481.244141	417.811920
1480.216797	155.090546
1479.188477	417.473419
1478.161133	554.755188
1477.132813	600.112488
1476.104492	574.001587
1475.075195	782.097534
1474.046875	582.572937
1473.017578	754.713135
1471.988281	1008.123230
1470.958984	983.934692
1469.928711	913.840881
1468.898438	1237.957153
1467.869141	1162.570068
1466.837891	1394.751099
1465.807617	1545.407715
1464.776367	1528.151123
1463.746094	1858.950684
1462.714844	1993.891968
1461.682617	1704.505859
1460.651367	1757.999634
1459.619141	1905.315796
1458.586914	2011.881348
1457.554688	1940.686157
1456.522461	2163.771240
1455.489258	2034.078125
1454.456055	2008.360229
1453.422852	1855.812622
1452.389648	2025.225342
1451.355469	2323.754639
1450.321289	2328.162598
1449.287109	2117.177246
1448.252930	2154.458008
1447.218750	2490.499512
1446.183594	2178.192871
1445.148438	2250.736084
1444.113281	1979.032715
1443.078125	1750.425415
1442.041992	1752.068970
1441.005859	2024.299561
1439.969727	2200.303467
1438.933594	1941.389282
1437.897461	1682.567505
1436.860352	1535.009888
1435.823242	1339.500488
1434.786133	1262.779541
1433.748047	1274.454956
1432.710938	1220.491943
1431.672852	1227.115601
1430.634766	880.418579
1429.596680	667.600952
1428.557617	646.583313
1427.518555	693.682007
1426.479492	518.874329
1425.440430	407.181549
1424.401367	411.495972
1423.361328	403.211884
1422.321289	286.621033
1421.281250	381.687988
1420.241211	207.282501
1419.200195	206.692459
1418.159180	203.618637
1417.118164	296.215912
1416.077148	285.649933
1415.035156	119.144157
1413.994141	10.615599
1412.952148	42.977505
1411.910156	180.963455
1410.867188	95.224831
1409.825195	87.493515
1408.782227	-33.252445
1407.739258	64.642113
1406.695313	26.928293
1405.652344	-108.610832
1404.608398	99.859627
1403.564453	110.042320
1402.520508	142.872070
1401.475586	52.820904
1400.431641	48.173973
1399.386719	66.156403
1398.341797	-73.731827
1397.295898	-115.742096
1396.250977	235.794739
1395.205078	213.946136
1394.159180	-40.759068
1393.112305	198.070541
1392.066406	98.892326
1391.019531	340.276306
1389.972656	141.173660
1388.925781	24.824480
1387.877930	231.319702
1386.831055	20.157568
1385.783203	174.255554
1384.735352	165.888428
1383.686523	10.146423
1382.638672	-82.934105
1381.589844	-88.435005
1380.541016	-11.394558
1379.492188	-9.196069
1378.442383	-6.898341
1377.392578	-146.773499
1376.342773	-26.917843
1375.292969	28.129910
1374.243164	68.303658
1373.192383	-165.784119
1372.141602	4.309518
1371.090820	-44.935745
1370.039063	-11.794878
1368.988281	111.180046
1367.936523	-72.229950
1366.884766	36.001266
1365.833008	-142.076508
1364.780273	-140.693878
1363.727539	-99.351547
1362.674805	-95.227386
1361.622070	-28.766872
1360.569336	80.089363
1359.515625	-119.384903
1358.461914	71.759926
1357.408203	111.306732
1356.353516	66.455345
1355.299805	-13.020083
1354.245117	225.677994
1353.190430	213.534439
1352.134766	-12.045462
1351.080078	115.185844
1350.024414	334.338318
1348.968750	245.795547
1347.913086	373.301025
1346.856445	404.134491
1345.800781	608.717773
1344.744141	567.862122
1343.686523	499.886536
1342.629883	617.984253
1341.572266	741.120667
1340.514648	527.407410
1339.457031	893.537842
1338.399414	974.863464
1337.340820	863.170837
1336.282227	764.044617
1335.223633	694.802917
1334.165039	766.767822
1333.106445	702.788696
1332.046875	718.113586
1330.987305	664.339783
1329.926758	798.606079
1328.867188	814.327393
1327.806641	718.978943
1326.746094	490.403564
1325.685547	430.027435
1324.625000	727.888184
1323.563477	751.704285
1322.501953	518.937988
1321.440430	663.990967
1320.378906	932.485596
1319.316406	826.046021
1318.253906	815.972778
1317.191406	894.804016
1316.128906	966.343750
1315.065430	1057.696899
1314.001953	786.924927
1312.938477	1004.187134
1311.875000	696.865479
1310.811523	975.880737
1309.747070	755.123596
1308.682617	918.572754
1307.618164	776.932190
1306.552734	925.797913
1305.488281	905.002136
1304.422852	904.011353
1303.356445	962.152893
1302.291016	754.910522
1301.224609	729.745544
1300.159180	918.484924
1299.091797	883.707825
1298.025391	691.879333
1296.958984	792.459229
1295.891602	667.251343
1294.824219	802.382874
1293.755859	827.142212
1292.688477	712.163208
1291.620117	538.475403
1290.551758	382.139893
1289.483398	745.755859
1288.414063	918.120850
1287.344727	634.686401
1286.275391	719.005493
1285.206055	903.824707
1284.136719	728.648254
1283.066406	656.484009
1281.996094	471.841522
1280.925781	864.981750
1279.855469	411.401062
1278.784180	559.927979
1277.712891	564.175110
1276.641602	610.079102
1275.569336	656.052673
1274.498047	714.314087
1273.425781	484.272583
1272.353516	674.644653
1271.281250	769.750732
1270.208008	886.873047
1269.134766	1030.880249
1268.061523	942.998840
1266.988281	945.529724
1265.914063	1082.329590
1264.839844	1023.985474
1263.765625	1029.145752
1262.691406	1017.302734
1261.617188	751.995483
1260.541992	832.963684
1259.466797	965.129883
1258.391602	1092.423828
1257.315430	961.536621
1256.239258	857.548645
1255.163086	936.254944
1254.086914	1053.924927
1253.010742	886.869324
1251.933594	1099.482178
1250.856445	1037.180054
1249.779297	887.398254
1248.701172	1107.296875
1247.624023	1086.483521
1246.545898	1102.172974
1245.467773	1110.601440
1244.388672	1004.886230
1243.310547	908.962708
1242.231445	915.096680
1241.152344	1025.645386
1240.072266	886.179443
1238.993164	994.311584
1237.913086	840.403625
1236.833008	909.730713
1235.751953	714.726685
1234.671875	1062.895020
1233.590820	724.964539
1232.509766	796.743774
1231.427734	851.541626
1230.346680	785.208984
1229.264648	747.975037
1228.182617	780.976257
1227.100586	596.107178
1226.017578	655.752991
1224.934570	734.729797
1223.851563	702.393127
1222.768555	636.205933
1221.684570	451.560303
1220.601563	595.763245
1219.516602	524.785583
1218.432617	504.572784
1217.348633	409.462189
1216.263672	461.714020
1215.178711	265.204132
1214.093750	392.268616
1213.007813	376.848358
1211.921875	346.934479
1210.835938	447.289978
1209.750000	516.217773
1208.663086	462.099152
1207.577148	280.190918
1206.490234	614.173340
1205.402344	591.304443
1204.315430	561.184021
1203.227539	316.651428
1202.139648	496.055603
1201.051758	239.529724
1199.962891	108.255783
1198.875000	164.721680
1197.786133	-43.561626
1196.696289	104.237305
1195.607422	-104.031036
1194.517578	-143.935928
1193.427734	-97.327171
1192.337891	-2.721793
1191.247070	5.282733
1190.157227	49.266945
1189.066406	-14.909064
1187.974609	-50.297504
1186.883789	-47.315514
1185.791992	-294.021179
1184.700195	-60.731575
1183.608398	-146.700775
1182.515625	124.704010
1181.423828	-11.755027
1180.331055	-66.701797
1179.238281	-114.498833
1178.144531	22.187689
1177.050781	-1.784866
1175.957031	395.777832
1174.863281	67.440254
1173.768555	81.570274
1172.674805	50.139301
1171.580078	-24.430450
1170.484375	111.518196
1169.389648	-97.145432
1168.293945	-37.926167
1167.198242	2.060541
1166.102539	-8.251457
1165.005859	-80.779724
1163.910156	35.418156
1162.813477	268.541901
1161.715820	-160.117279
1160.619141	84.723373
1159.521484	233.875549
1158.423828	373.331055
1157.326172	417.189056
1156.227539	375.055054
1155.128906	220.751282
1154.030273	292.976563
1152.931641	522.437561
1151.832031	224.932144
1150.733398	156.252380
1149.632813	137.545059
1148.533203	113.998909
1147.433594	-102.518883
1146.333008	45.248260
1145.232422	-40.412685
1144.130859	152.314346
1143.030273	2.253988
1141.928711	56.742542
1140.827148	151.548859
1139.724609	44.120674
1138.623047	176.747223
1137.520508	190.393250
1136.417969	196.818253
1135.314453	224.529388
1134.211914	316.268738
1133.108398	476.735016
1132.004883	383.035767
1130.900391	528.998291
1129.796875	696.168152
1128.692383	782.514099
1127.586914	814.180786
1126.482422	895.550293
1125.376953	787.137878
1124.271484	818.530396
1123.166016	726.605347
1122.060547	667.806641
1120.954102	533.153564
1119.847656	696.846802
1118.741211	644.945496
1117.633789	510.142731
1116.526367	557.529968
1115.418945	427.381470
1114.311523	474.608124
1113.204102	464.982239
1112.095703	712.976074
1110.987305	367.501770
1109.877930	700.322571
1108.769531	503.701965
1107.660156	545.657532
1106.550781	660.730774
1105.441406	572.635681
1104.331055	595.443726
1103.220703	514.337402
1102.110352	579.479919
1101.000000	748.311890
1099.888672	900.486755
1098.777344	774.316284
1097.666016	443.061401
1096.553711	559.654785
1095.442383	402.830566
1094.330078	757.169617
1093.217773	586.116882
1092.104492	638.755310
1090.991211	434.731140
1089.877930	520.215698
1088.764648	645.606873
1087.651367	408.626831
1086.537109	653.819458
1085.422852	708.397644
1084.308594	621.859070
1083.193359	619.913452
1082.078125	453.449860
1080.962891	928.325195
1079.847656	355.478638
1078.731445	381.596527
1077.615234	679.974243
1076.499023	520.519653
1075.382813	504.236450
1074.265625	570.025757
1073.148438	370.730011
1072.031250	565.421265
1070.914063	471.650116
1069.795898	626.323547
1068.677734	715.291931
1067.559570	593.357910
1066.440430	391.822998
1065.321289	536.908752
1064.202148	511.017487
1063.083008	543.633423
1061.962891	555.155701
1060.843750	236.811142
1059.723633	122.075943
1058.602539	673.799683
1057.482422	400.033234
1056.361328	418.538147
1055.239258	282.800690
1054.118164	345.707764
1052.996094	280.118561
1051.874023	242.584885
1050.751953	305.460297
1049.629883	148.916626
1048.506836	295.796631
1047.383789	99.681480
1046.260742	220.873886
1045.136719	41.208839
1044.012695	344.226440
1042.888672	41.123997
1041.764648	111.016762
1040.639648	281.071838
1039.515625	495.334015
1038.389648	10.927704
1037.264648	141.390671
1036.138672	169.406860
1035.012695	-11.985781
1033.886719	260.400299
1032.760742	428.027954
1031.633789	328.195465
1030.506836	625.995300
1029.379883	403.060272
1028.251953	-47.463642
1027.124023	-40.056313
1025.996094	-276.483398
1024.868164	-108.698029
1023.739258	-324.009155
1022.610352	-320.982849
1021.481445	-222.761688
1020.352539	-201.086014
1019.222656	-88.907135
1018.092773	-215.564804
1016.962891	19.565893
1015.832031	-48.987724
1014.702148	-108.165367
1013.571289	-162.617325
1012.439453	93.394753
1011.308594	210.426788
1010.176758	167.731216
1009.044922	296.412994
1007.912109	239.984192
1006.780273	549.205200
1005.647461	687.198120
1004.514648	1713.184692
1003.380859	1936.550293
1002.247070	2053.575195
1001.113281	1627.594849
999.979492	1072.530762
998.845703	794.986267
997.710938	392.964020
996.576172	129.745728
995.440430	141.410522
994.305664	185.480438
993.169922	331.137695
992.033203	75.491417
990.897461	186.723160
989.760742	-50.115208
988.624023	102.790321
987.487305	122.081696
986.350586	-63.565990
985.212891	-85.485085
984.075195	-236.237045
982.936523	69.029488
981.798828	-129.792801
980.660156	-146.619476
979.521484	25.325348
978.381836	192.707794
977.242188	-3.190629
976.102539	122.978714
974.962891	228.525375
973.823242	10.145612
972.682617	168.751999
971.541992	102.324532
970.400391	84.274010
969.259766	298.228668
968.118164	14.151855
966.976563	-63.143009
965.833984	18.020782
964.691406	78.634071
963.548828	359.482605
962.406250	-26.788506
961.262695	100.653984
960.120117	512.309265
958.976563	346.597260
957.832031	313.938660
956.688477	-16.246296
955.543945	136.896500
954.398438	258.059113
953.253906	42.936298
952.108398	70.542946
950.962891	27.371937
949.817383	128.413620
948.670898	126.672020
947.524414	81.643456
946.377930	139.597443
945.231445	305.029999
944.083984	59.420124
942.936523	227.353271
941.789063	315.444519
940.640625	351.141785
939.493164	316.222473
938.343750	240.396255
937.195313	219.480118
936.045898	102.942795
934.897461	287.503937
933.747070	100.630325
932.597656	-13.110694
931.447266	217.316788
930.296875	147.146896
929.146484	-20.763597
927.995117	125.680489
926.843750	144.740158
925.692383	31.955648
924.541016	55.843681
923.388672	9.349347
922.236328	-36.991592
921.083984	0.927318
919.931641	45.771091
918.778320	-97.856735
917.625000	17.664938
916.470703	-84.757492
915.317383	-73.485092
914.163086	-80.252731
913.008789	-350.144989
911.853516	-63.911476
910.698242	-27.211271
909.542969	-155.959824
908.387695	-261.859741
907.231445	-283.717041
906.076172	-96.965019
904.918945	-82.372116
903.762695	-35.966007
902.605469	264.168457
901.448242	52.589817
900.291016	-122.564934
899.133789	112.069649
897.975586	-110.315933
896.817383	113.105904
895.658203	123.955437
894.500000	-27.888384
893.340820	-150.173370
892.180664	-114.118027
891.021484	55.304459
889.861328	-204.413132
888.701172	-12.283888
887.541016	85.022156
886.379883	-102.026726
885.218750	-94.836510
884.057617	133.524231
882.895508	181.418411
881.734375	-66.040649
880.572266	-15.716719
879.409180	59.454517
878.247070	89.585938
877.083984	79.226158
875.920898	244.616913
874.756836	297.410370
873.592773	138.621597
872.428711	308.568420
871.264648	10.455488
870.100586	225.456085
868.935547	244.738159
867.770508	158.376938
866.604492	139.552094
865.438477	298.330933
864.272461	144.746078
863.106445	269.834015
861.940430	159.076584
860.773438	241.514832
859.606445	202.721725
858.438477	413.103607
857.271484	354.148560
856.103516	389.468781
854.934570	489.839050
853.766602	569.993408
852.597656	351.989471
851.428711	454.583527
850.259766	404.778809
849.089844	348.292297
847.919922	419.491577
846.750000	452.596710
845.579102	163.348068
844.408203	124.886726
843.237305	321.368256
842.066406	242.608414
840.894531	72.193291
839.722656	51.644852
838.550781	138.384354
837.377930	196.021271
836.206055	86.032059
835.033203	232.956619
833.859375	73.845093
832.686523	249.672134
831.512695	41.465866
830.337891	306.430756
829.164063	198.637375
827.989258	262.615692
826.814453	161.499420
825.639648	332.385803
824.463867	353.811981
823.288086	237.017303
822.112305	164.786621
820.935547	-21.054922
819.759766	-117.794296
818.583008	-31.982054
817.405273	-53.100964
816.228516	110.419830
815.050781	-84.378632
813.872070	227.975098
812.694336	-4.694774
811.515625	-141.723373
810.336914	143.541733
809.158203	-62.488224
807.978516	-208.508804
806.798828	-219.052795
805.619141	-91.997894
804.438477	-11.699859
803.258789	106.203072
802.077148	179.598007
800.896484	-257.372040
799.714844	-390.365326
798.534180	-206.304428
797.351563	-119.953293
796.169922	-312.995911
794.987305	-164.802826
793.804688	-123.107582
792.622070	-309.647583
791.438477	-186.198730
790.254883	-58.479488
789.071289	-34.938019
787.886719	-66.819992
786.702148	-16.938139
785.517578	169.937302
784.333008	75.815491
783.147461	-71.413567
781.961914	134.929214
780.776367	117.909859
779.590820	222.288773
778.404297	52.666843
777.217773	203.173050
776.030273	115.104546
774.843750	148.349121
773.656250	46.887024
772.467773	-21.541641
771.280273	218.702652
770.091797	116.983635
768.903320	-37.694511
767.714844	78.660851
766.525391	309.429840
765.335938	46.573200
764.146484	153.711731
762.956055	141.807602
761.765625	268.483185
760.575195	313.573395
759.384766	87.926941
758.193359	394.599762
757.001953	465.724609
755.810547	453.176880
754.618164	273.488007
753.425781	271.792297
752.233398	377.659668
751.041016	134.143509
749.847656	48.766582
748.654297	325.594452
747.460938	371.739380
746.266602	187.363770
745.072266	121.465340
743.877930	206.864563
742.683594	285.567566
741.488281	184.386230
740.292969	339.626495
739.097656	78.369858
737.901367	-46.998428
736.705078	-106.664276
735.508789	63.564423
734.311523	165.785858
733.115234	180.351913
731.917969	87.633080
730.719727	-16.030928
729.522461	-30.018246
728.324219	-22.177183
727.125977	156.140289
725.926758	423.948547
724.727539	374.746368
723.528320	19.685493
722.329102	241.372772
721.128906	417.073669
719.928711	321.966949
718.728516	362.204529
717.528320	345.674683
716.327148	143.707443
715.125977	469.641937
713.923828	93.284805
712.722656	288.270874
711.520508	29.828056
710.317383	200.777374
709.115234	208.269302
707.912109	313.780823
706.708984	12.071142
705.505859	102.379272
704.301758	140.433884
703.097656	115.396439
701.893555	233.982498
700.688477	80.682449
699.483398	205.818787
698.278320	178.766144
697.073242	-19.927082
695.867188	107.458038
694.661133	-232.227036
693.455078	-106.913544
692.248047	-68.453896
691.041016	-127.637573
689.833984	28.138128
688.626953	-137.227295
687.418945	-37.781693
686.210938	-16.385443
685.002930	-79.487022
683.793945	-194.504562
682.584961	-103.489388
681.375977	-194.443130
680.166992	18.016237
678.957031	-70.578522
677.747070	-68.098007
676.537109	-162.940964
675.326172	-47.705826
674.115234	-8.160449
672.904297	81.218666
671.692383	168.494797
670.481445	182.310287
669.269531	189.735794
668.056641	-247.963699
666.844727	124.928062
665.631836	35.450172
664.417969	41.146053
663.205078	90.118301
661.991211	5.324508
660.777344	67.426552
659.563477	79.964340
658.348633	109.847382
657.133789	94.512596
655.918945	-229.077408
654.703125	-183.796341
653.488281	-80.270348
652.272461	-9.037979
651.055664	111.781708
649.839844	-17.234058
648.623047	-279.633759
647.405273	48.003086
646.188477	54.838764
644.970703	48.800030
643.752930	245.012238
642.535156	342.216736
641.316406	-121.837585
640.097656	1.216900
638.878906	132.802231
637.659180	-12.889331
636.439453	122.882774
635.219727	39.468208
634.000000	-86.915955
632.779297	-45.858891
631.558594	104.553864
630.337891	76.686447
629.116211	-67.136032
627.894531	29.193890
626.672852	-37.651680
625.451172	47.572678
624.228516	153.997498
623.005859	159.437927
621.783203	166.777130
620.559570	-3.928258
619.336914	163.499176
618.112305	249.183807
616.888672	28.402739
615.664063	-252.563934
614.439453	-93.070251
613.214844	8.171270
611.989258	-2.295794
610.764648	82.960739
609.538086	-7.625914
608.312500	140.615173
607.085938	-267.312622
605.859375	76.198761
604.632813	-159.861572
