# Supplementary material for: Raman spectroscopy accurately differentiates mucosal healing from non-healing and biochemical changes following biological therapy in inflammatory bowel disease
Source: PLoS One. 2021 Jun 2;16(6):e0252210. doi: 10.1371/journal.pone.0252210 (PMC8172032; doi:10.1371/journal.pone.0252210)
Supplement: S8 Dataset — (ZIP) [file pone.0252210.s010.zip › Pre biologic CD/OC024 pre treatment-1_base sub CR removed_71__X_-32917.2__Y_21196.2__Z_-4919.45__Time_810.txt]

1714.716797	77.614586
1713.740234	114.286705
1712.763672	76.665771
1711.787109	-11.479821
1710.809570	-128.700043
1709.832031	27.950855
1708.854492	-29.418144
1707.875977	-30.102015
1706.898438	-196.373566
1705.919922	-97.045845
1704.941406	-69.597176
1703.962891	-204.982040
1702.983398	64.210152
1702.003906	-230.778732
1701.024414	-94.507744
1700.044922	74.267441
1699.065430	66.981247
1698.084961	81.529404
1697.104492	-58.448933
1696.124023	-197.877701
1695.143555	-72.302231
1694.162109	77.708160
1693.180664	166.731827
1692.199219	122.734322
1691.217773	95.262886
1690.235352	60.261833
1689.253906	105.828568
1688.271484	239.851532
1687.289063	176.990417
1686.305664	149.279404
1685.323242	138.091171
1684.339844	372.520355
1683.356445	135.797897
1682.372070	248.556763
1681.388672	98.155937
1680.404297	315.674622
1679.419922	520.270691
1678.435547	775.817444
1677.451172	571.467529
1676.465820	511.295868
1675.480469	430.351257
1674.495117	458.919403
1673.509766	437.440216
1672.523438	597.122803
1671.537109	680.147095
1670.550781	479.366486
1669.564453	759.814087
1668.578125	873.314697
1667.590820	740.320251
1666.603516	974.072083
1665.616211	950.783264
1664.627930	994.239685
1663.640625	860.427979
1662.652344	1273.310547
1661.664063	1166.833862
1660.675781	824.933228
1659.686523	1055.940918
1658.698242	1128.312500
1657.708984	1243.415283
1656.719727	1237.051758
1655.729492	1027.211670
1654.740234	907.855774
1653.750000	653.957825
1652.759766	974.665039
1651.768555	962.300293
1650.778320	823.375977
1649.787109	645.199463
1648.795898	721.215942
1647.804688	686.545288
1646.813477	594.101135
1645.821289	430.695587
1644.829102	473.690247
1643.836914	303.108978
1642.844727	367.867340
1641.851563	345.799927
1640.859375	271.278107
1639.866211	-29.803444
1638.873047	115.284882
1637.878906	165.654160
1636.885742	-10.444824
1635.891602	-86.040993
1634.897461	-63.836590
1633.902344	-133.602371
1632.908203	5.013812
1631.913086	-95.841095
1630.917969	-251.704391
1629.922852	-196.678360
1628.926758	-307.256195
1627.931641	21.849415
1626.935547	-235.609741
1625.939453	-116.651581
1624.942383	154.960083
1623.946289	-199.024261
1622.949219	36.073727
1621.952148	237.090820
1620.955078	-26.813400
1619.958008	229.632996
1618.959961	336.443726
1617.961914	65.300705
1616.963867	201.283508
1615.965820	88.042137
1614.966797	79.935730
1613.967773	3.763857
1612.968750	284.422699
1611.969727	-100.911293
1610.970703	153.668930
1609.970703	-60.891754
1608.970703	-99.695564
1607.970703	73.812080
1606.970703	278.765930
1605.969727	83.068443
1604.968750	57.708012
1603.967773	-43.474430
1602.966797	-37.251179
1601.965820	16.124090
1600.963867	-35.096916
1599.961914	86.357292
1598.959961	-92.876160
1597.958008	-70.707962
1596.955078	-116.467049
1595.952148	39.018501
1594.949219	-163.429382
1593.946289	-99.367615
1592.943359	-35.319817
1591.939453	-20.892845
1590.935547	-129.140182
1589.931641	-182.542282
1588.927734	-66.343208
1587.922852	10.668780
1586.917969	-58.405228
1585.913086	2.895011
1584.908203	309.174347
1583.903320	180.069916
1582.897461	1.482217
1581.891602	140.745178
1580.885742	76.760818
1579.879883	54.421463
1578.873047	136.172638
1577.866211	-19.014549
1576.859375	-62.297363
1575.852539	125.920929
1574.845703	147.526215
1573.837891	156.048065
1572.830078	99.495354
1571.822266	-87.077858
1570.814453	-63.145725
1569.805664	197.132858
1568.796875	80.546661
1567.788086	98.971329
1566.779297	73.153725
1565.769531	239.354858
1564.760742	114.694855
1563.750977	-33.370483
1562.741211	54.608734
1561.730469	82.782097
1560.720703	144.548203
1559.709961	232.096710
1558.699219	226.176102
1557.688477	222.731186
1556.676758	58.520763
1555.666016	298.369751
1554.654297	136.553970
1553.642578	277.632446
1552.629883	125.983879
1551.618164	18.272375
1550.605469	220.986969
1549.592773	-39.612373
1548.580078	154.994125
1547.566406	238.175140
1546.552734	253.957916
1545.540039	-14.742069
1544.525391	179.113739
1543.511719	78.194954
1542.498047	52.085232
1541.483398	400.318939
1540.468750	128.545624
1539.453125	228.477249
1538.438477	175.939606
1537.422852	48.431870
1536.407227	-40.477570
1535.391602	-28.909586
1534.375977	16.020868
1533.359375	-11.420988
1532.342773	113.074341
1531.326172	129.117706
1530.309570	-35.364555
1529.292969	21.602821
1528.275391	62.925270
1527.257813	49.997356
1526.240234	175.930267
1525.222656	131.776688
1524.204102	-2.590525
1523.185547	63.610790
1522.166992	-27.280375
1521.148438	-74.574371
1520.128906	-250.571533
1519.110352	-123.323853
1518.090820	-70.828743
1517.071289	-167.542023
1516.050781	-69.148155
1515.031250	75.282753
1514.010742	116.772865
1512.990234	83.638664
1511.968750	16.984404
1510.948242	42.591000
1509.926758	75.717934
1508.905273	-217.083099
1507.883789	-12.403931
1506.862305	-84.871483
1505.839844	52.726368
1504.817383	156.796570
1503.794922	-387.587433
1502.772461	-55.773090
1501.749023	-231.375763
1500.726563	-209.870941
1499.703125	-249.974121
1498.678711	-134.084671
1497.655273	-49.084370
1496.630859	-102.431534
1495.607422	-107.283699
1494.582031	-235.051147
1493.557617	-196.696381
1492.533203	-196.838074
1491.507813	-61.673527
1490.482422	-177.107712
1489.457031	-98.471855
1488.430664	2.975983
1487.405273	280.458496
1486.378906	146.651993
1485.352539	-53.585972
1484.325195	187.605362
1483.298828	142.834503
1482.271484	388.743835
1481.244141	147.329117
1480.216797	270.514374
1479.188477	161.544754
1478.161133	432.271149
1477.132813	475.980621
1476.104492	277.546539
1475.075195	501.882782
1474.046875	642.001282
1473.017578	769.216736
1471.988281	875.916687
1470.958984	995.200134
1469.928711	1119.413330
1468.898438	1200.238037
1467.869141	1146.165894
1466.837891	1486.112427
1465.807617	1350.469727
1464.776367	1758.684204
1463.746094	1516.157349
1462.714844	1893.519897
1461.682617	1922.660889
1460.651367	1667.318970
1459.619141	1538.945068
1458.586914	1803.997070
1457.554688	1916.605591
1456.522461	1739.859985
1455.489258	1776.196655
1454.456055	1898.689087
1453.422852	1815.691650
1452.389648	1879.711670
1451.355469	1968.984131
1450.321289	2136.724365
1449.287109	2066.206787
1448.252930	2026.071533
1447.218750	2327.782959
1446.183594	2092.568359
1445.148438	2123.203613
1444.113281	1996.889038
1443.078125	1893.371948
1442.041992	1928.987915
1441.005859	1658.542480
1439.969727	2043.091064
1438.933594	1663.992554
1437.897461	1492.293457
1436.860352	1515.215088
1435.823242	1406.741577
1434.786133	1480.170410
1433.748047	1313.638794
1432.710938	1114.370361
1431.672852	705.657349
1430.634766	711.010315
1429.596680	464.047974
1428.557617	630.894775
1427.518555	477.374695
1426.479492	399.578217
1425.440430	576.453125
1424.401367	508.784058
1423.361328	284.911346
1422.321289	68.714500
1421.281250	303.511414
1420.241211	419.872864
1419.200195	344.848114
1418.159180	154.094910
1417.118164	313.278687
1416.077148	105.071709
1415.035156	221.492126
1413.994141	146.774338
1412.952148	-30.979338
1411.910156	50.330826
1410.867188	-16.654833
1409.825195	-171.498306
1408.782227	65.696045
1407.739258	-184.456741
1406.695313	-5.024175
1405.652344	126.700722
1404.608398	-0.137991
1403.564453	-84.194145
1402.520508	160.551895
1401.475586	-121.564835
1400.431641	17.882542
1399.386719	174.880432
1398.341797	-114.362160
1397.295898	87.849335
1396.250977	72.049515
1395.205078	96.409851
1394.159180	135.869385
1393.112305	47.661980
1392.066406	152.382980
1391.019531	229.596985
1389.972656	129.175186
1388.925781	186.523575
1387.877930	-3.735012
1386.831055	-8.723096
1385.783203	-181.164368
1384.735352	-70.930450
1383.686523	-45.641376
1382.638672	-145.195984
1381.589844	-92.214760
1380.541016	-263.962433
1379.492188	-118.368240
1378.442383	-177.480637
1377.392578	-91.676056
1376.342773	-68.191490
1375.292969	-97.006172
1374.243164	-35.888412
1373.192383	164.975067
1372.141602	71.625076
1371.090820	55.715073
1370.039063	89.766579
1368.988281	-229.926193
1367.936523	-95.932549
1366.884766	-86.420418
1365.833008	97.532997
1364.780273	-39.668533
1363.727539	54.816353
1362.674805	24.947453
1361.622070	-66.989304
1360.569336	129.810532
1359.515625	95.337097
1358.461914	26.193663
1357.408203	-55.221687
1356.353516	-203.593353
1355.299805	112.933693
1354.245117	91.557487
1353.190430	60.385387
1352.134766	44.249939
1351.080078	-26.361198
1350.024414	163.825104
1348.968750	11.575684
1347.913086	397.955292
1346.856445	174.039108
1345.800781	424.074097
1344.744141	574.941833
1343.686523	745.702515
1342.629883	656.283813
1341.572266	703.320862
1340.514648	562.183777
1339.457031	624.352966
1338.399414	654.436829
1337.340820	900.036743
1336.282227	789.215454
1335.223633	572.161194
1334.165039	657.196167
1333.106445	400.954834
1332.046875	562.921875
1330.987305	593.902405
1329.926758	486.557007
1328.867188	448.604523
1327.806641	499.754364
1326.746094	504.074524
1325.685547	607.325378
1324.625000	755.114685
1323.563477	428.934845
1322.501953	510.310242
1321.440430	505.407257
1320.378906	675.816040
1319.316406	589.731445
1318.253906	910.742737
1317.191406	738.602966
1316.128906	630.761597
1315.065430	880.459717
1314.001953	876.375732
1312.938477	776.340820
1311.875000	959.722290
1310.811523	788.549438
1309.747070	868.690674
1308.682617	614.166565
1307.618164	569.050232
1306.552734	708.595215
1305.488281	791.629333
1304.422852	791.125488
1303.356445	859.581970
1302.291016	910.921570
1301.224609	972.181152
1300.159180	792.734436
1299.091797	657.690247
1298.025391	886.317993
1296.958984	795.739746
1295.891602	737.221436
1294.824219	698.474243
1293.755859	578.868591
1292.688477	599.266785
1291.620117	514.285522
1290.551758	446.611786
1289.483398	523.724670
1288.414063	537.169006
1287.344727	697.748718
1286.275391	537.385132
1285.206055	499.670441
1284.136719	579.622620
1283.066406	794.301453
1281.996094	759.280884
1280.925781	756.182251
1279.855469	506.033325
1278.784180	434.666534
1277.712891	608.005005
1276.641602	480.574371
1275.569336	512.191772
1274.498047	688.090881
1273.425781	546.304260
1272.353516	460.851074
1271.281250	421.921021
1270.208008	732.305115
1269.134766	778.933472
1268.061523	918.371704
1266.988281	838.171631
1265.914063	733.672363
1264.839844	739.058655
1263.765625	632.316895
1262.691406	867.054565
1261.617188	872.593079
1260.541992	848.937744
1259.466797	657.213318
1258.391602	962.617188
1257.315430	671.193787
1256.239258	886.461365
1255.163086	797.355408
1254.086914	817.869202
1253.010742	1003.900146
1251.933594	866.300598
1250.856445	969.617798
1249.779297	1026.721802
1248.701172	738.578369
1247.624023	822.518799
1246.545898	738.763611
1245.467773	997.678162
1244.388672	896.976257
1243.310547	779.346558
1242.231445	554.953979
1241.152344	748.238953
1240.072266	572.540527
1238.993164	751.217957
1237.913086	750.308411
1236.833008	785.798279
1235.751953	809.160278
1234.671875	711.303406
1233.590820	877.704529
1232.509766	493.937775
1231.427734	701.515991
1230.346680	458.461395
1229.264648	607.840820
1228.182617	587.669678
1227.100586	497.306549
1226.017578	498.945953
1224.934570	270.717712
1223.851563	531.235168
1222.768555	382.896912
1221.684570	396.619232
1220.601563	180.665573
1219.516602	431.258209
1218.432617	142.871475
1217.348633	316.020325
1216.263672	252.373001
1215.178711	336.034088
1214.093750	240.981308
1213.007813	336.627991
1211.921875	328.439209
1210.835938	173.056763
1209.750000	488.068848
1208.663086	185.553787
1207.577148	290.600891
1206.490234	407.618500
1205.402344	389.590271
1204.315430	226.969025
1203.227539	141.462769
1202.139648	145.061340
1201.051758	69.158722
1199.962891	-74.158081
1198.875000	13.587640
1197.786133	-19.062370
1196.696289	-58.964176
1195.607422	-260.040161
1194.517578	-119.630615
1193.427734	-217.336044
1192.337891	31.050198
1191.247070	-254.186798
1190.157227	-22.834089
1189.066406	-199.962769
1187.974609	19.147429
1186.883789	-227.657349
1185.791992	-207.984558
1184.700195	-197.984909
1183.608398	-89.686905
1182.515625	-79.849632
1181.423828	-254.738556
1180.331055	-283.365875
1179.238281	-81.934624
1178.144531	-7.679592
1177.050781	200.643631
1175.957031	166.862228
1174.863281	18.068033
1173.768555	77.572990
1172.674805	29.255413
1171.580078	260.894348
1170.484375	-38.838387
1169.389648	135.144073
1168.293945	29.141901
1167.198242	-36.243172
1166.102539	72.833878
1165.005859	150.707138
1163.910156	132.885178
1162.813477	100.653008
1161.715820	75.514755
1160.619141	74.185570
1159.521484	-68.085030
1158.423828	-9.882973
1157.326172	43.434872
1156.227539	301.814575
1155.128906	440.730072
1154.030273	186.026764
1152.931641	107.776634
1151.832031	139.116989
1150.733398	-160.885803
1149.632813	70.452026
1148.533203	-153.355362
1147.433594	20.549126
1146.333008	39.525246
1145.232422	17.937571
1144.130859	143.816681
1143.030273	-70.684799
1141.928711	81.145668
1140.827148	28.293201
1139.724609	158.451309
1138.623047	-15.805746
1137.520508	-123.532501
1136.417969	46.699978
1135.314453	214.386780
1134.211914	196.665405
1133.108398	34.019924
1132.004883	377.000793
1130.900391	358.983795
1129.796875	495.125763
1128.692383	666.700317
1127.586914	740.862976
1126.482422	693.981079
1125.376953	748.968567
1124.271484	621.346313
1123.166016	519.763489
1122.060547	546.072266
1120.954102	520.174438
1119.847656	577.085571
1118.741211	494.209717
1117.633789	553.300110
1116.526367	439.539642
1115.418945	484.261108
1114.311523	398.793549
1113.204102	393.688721
1112.095703	513.807129
1110.987305	402.156250
1109.877930	413.357330
1108.769531	547.340881
1107.660156	577.253601
1106.550781	576.382629
1105.441406	556.553345
1104.331055	616.912231
1103.220703	542.660767
1102.110352	635.890991
1101.000000	726.653015
1099.888672	701.748413
1098.777344	518.822510
1097.666016	319.418518
1096.553711	697.418152
1095.442383	516.792603
1094.330078	461.030457
1093.217773	614.835815
1092.104492	594.275879
1090.991211	585.441589
1089.877930	473.008362
1088.764648	534.688660
1087.651367	593.939209
1086.537109	596.664795
1085.422852	580.533081
1084.308594	583.169678
1083.193359	411.840851
1082.078125	444.969147
1080.962891	788.124695
1079.847656	619.097229
1078.731445	633.249756
1077.615234	337.493225
1076.499023	567.556030
1075.382813	438.482025
1074.265625	522.904480
1073.148438	368.037506
1072.031250	386.730530
1070.914063	503.849701
1069.795898	438.077240
1068.677734	332.480804
1067.559570	126.181412
1066.440430	430.530273
1065.321289	559.108765
1064.202148	348.168823
1063.083008	275.402893
1061.962891	336.032288
1060.843750	427.046082
1059.723633	354.287292
1058.602539	169.312637
1057.482422	234.572174
1056.361328	283.436310
1055.239258	364.988159
1054.118164	107.772491
1052.996094	422.902954
1051.874023	245.196396
1050.751953	41.902950
1049.629883	214.493423
1048.506836	244.670792
1047.383789	76.554611
1046.260742	256.062012
1045.136719	297.923340
1044.012695	50.707390
1042.888672	-21.559383
1041.764648	83.333115
1040.639648	134.618317
1039.515625	258.123688
1038.389648	-63.171307
1037.264648	76.684769
1036.138672	195.561172
1035.012695	-9.028309
1033.886719	91.285576
1032.760742	7.852519
1031.633789	252.375977
1030.506836	601.453552
1029.379883	167.134079
1028.251953	100.216919
1027.124023	-166.409546
1025.996094	-182.005020
1024.868164	-223.076309
1023.739258	-166.566162
1022.610352	-107.696732
1021.481445	-336.532501
1020.352539	-182.396698
1019.222656	-415.615692
1018.092773	-330.963684
1016.962891	-151.224945
1015.832031	-89.708046
1014.702148	-155.587051
1013.571289	-112.473152
1012.439453	-53.090878
1011.308594	-77.010300
1010.176758	137.618729
1009.044922	-115.310776
1007.912109	117.911560
1006.780273	290.969849
1005.647461	720.774292
1004.514648	1201.346558
1003.380859	1822.813110
1002.247070	1859.313354
1001.113281	1442.976074
999.979492	770.494080
998.845703	322.473389
997.710938	144.937408
996.576172	66.861969
995.440430	46.629021
994.305664	151.128403
993.169922	18.060152
992.033203	138.877075
990.897461	102.949776
989.760742	170.893829
988.624023	-83.762177
987.487305	-31.703541
986.350586	160.982025
985.212891	-118.477180
984.075195	46.743755
982.936523	212.005112
981.798828	-48.489506
980.660156	162.988205
979.521484	-9.704215
978.381836	50.112164
977.242188	-103.825516
976.102539	50.498203
974.962891	170.402481
973.823242	134.125351
972.682617	219.753326
971.541992	314.660492
970.400391	283.358276
969.259766	321.078613
968.118164	85.785263
966.976563	80.202232
965.833984	136.696747
964.691406	126.787422
963.548828	337.150391
962.406250	336.641418
961.262695	262.925873
960.120117	212.296951
958.976563	93.102684
957.832031	535.237122
956.688477	276.619568
955.543945	260.925751
954.398438	69.143349
953.253906	127.004242
952.108398	310.798096
950.962891	416.881348
949.817383	-28.014769
948.670898	-51.929153
947.524414	193.996094
946.377930	74.347527
945.231445	34.848366
944.083984	-13.629883
942.936523	75.053223
941.789063	138.719391
940.640625	186.517670
939.493164	154.566162
938.343750	125.047852
937.195313	227.956009
936.045898	205.543823
934.897461	290.413635
933.747070	375.379456
932.597656	84.476959
931.447266	110.485420
930.296875	154.830582
929.146484	92.268150
927.995117	339.452759
926.843750	245.269623
925.692383	14.737991
924.541016	-179.164932
923.388672	223.000870
922.236328	-152.508942
921.083984	-50.356934
919.931641	-77.673515
918.778320	-129.849533
917.625000	-84.209000
916.470703	-129.312592
915.317383	-303.703979
914.163086	-271.332001
913.008789	-59.582729
911.853516	16.045837
910.698242	-198.603195
909.542969	-161.319839
908.387695	-65.003502
907.231445	-54.763329
906.076172	-307.313751
904.918945	-317.213379
903.762695	3.691803
902.605469	-6.089654
901.448242	-70.114105
900.291016	26.691408
899.133789	186.899796
897.975586	12.277187
896.817383	57.225769
895.658203	4.997086
894.500000	41.037926
893.340820	-96.903069
892.180664	29.692293
891.021484	-110.299004
889.861328	-1.692516
888.701172	140.798996
887.541016	-127.607376
886.379883	24.002213
885.218750	-47.804974
884.057617	-202.998444
882.895508	27.631590
881.734375	66.522621
880.572266	222.677979
879.409180	203.002228
878.247070	347.868073
877.083984	141.264389
875.920898	83.446388
874.756836	136.030167
873.592773	13.020846
872.428711	245.708481
871.264648	167.784500
870.100586	26.927601
868.935547	-10.378916
867.770508	379.575958
866.604492	40.996258
865.438477	111.632957
864.272461	168.761414
863.106445	221.371796
861.940430	202.087112
860.773438	238.949234
859.606445	298.236481
858.438477	339.536591
857.271484	578.253967
856.103516	455.683380
854.934570	535.004333
853.766602	490.939728
852.597656	366.177734
851.428711	608.993896
850.259766	251.182129
849.089844	319.127960
847.919922	407.161652
846.750000	112.242310
845.579102	249.454575
844.408203	238.852524
843.237305	145.422638
842.066406	121.331047
840.894531	450.550049
839.722656	61.852760
838.550781	247.755035
837.377930	433.513245
836.206055	371.112488
835.033203	395.795715
833.859375	114.455750
832.686523	268.540955
831.512695	176.949402
830.337891	228.152069
829.164063	294.863495
827.989258	330.238312
826.814453	463.633667
825.639648	369.472168
824.463867	208.401505
823.288086	87.428658
822.112305	-71.455292
820.935547	-49.936653
819.759766	229.784683
818.583008	46.204388
817.405273	78.515678
816.228516	148.533997
815.050781	-95.269714
813.872070	50.175877
812.694336	113.164497
811.515625	-144.117416
810.336914	243.174622
809.158203	-12.018315
807.978516	159.342789
806.798828	28.442831
805.619141	-20.351156
804.438477	-229.077316
803.258789	-286.901672
802.077148	-284.900665
800.896484	14.244649
799.714844	-8.465961
798.534180	17.491085
797.351563	-337.979034
796.169922	-161.488464
794.987305	-180.193115
793.804688	-347.437347
792.622070	-310.968292
791.438477	-95.287132
790.254883	122.381569
789.071289	5.633719
787.886719	-20.463482
786.702148	108.177536
785.517578	6.626626
784.333008	-103.842178
783.147461	-50.799339
781.961914	26.408003
780.776367	213.933136
779.590820	178.142319
778.404297	-175.769241
777.217773	-12.972045
776.030273	81.203735
774.843750	-21.195591
773.656250	174.201614
772.467773	-124.717461
771.280273	343.853180
770.091797	128.600372
768.903320	-46.979870
767.714844	46.279655
766.525391	16.010902
765.335938	-93.641098
764.146484	-22.757813
762.956055	226.334808
761.765625	200.071457
760.575195	162.727448
759.384766	173.717834
758.193359	222.011810
757.001953	213.027176
755.810547	351.275085
754.618164	491.580261
753.425781	223.006607
752.233398	257.682739
751.041016	169.275482
749.847656	223.588318
748.654297	67.055893
747.460938	-192.617569
746.266602	177.586456
745.072266	240.424316
743.877930	281.259735
742.683594	256.256256
741.488281	117.229546
740.292969	179.892532
739.097656	91.304535
737.901367	75.037285
736.705078	-6.942094
735.508789	-77.939270
734.311523	19.667492
733.115234	-42.545650
731.917969	26.572052
730.719727	-199.672470
729.522461	-69.274239
728.324219	58.898209
727.125977	237.323181
725.926758	273.629761
724.727539	60.852886
723.528320	158.440369
722.329102	221.087021
721.128906	174.580383
719.928711	143.438766
718.728516	210.597290
717.528320	231.973450
716.327148	177.063034
715.125977	296.746399
713.923828	174.423691
712.722656	265.896667
711.520508	130.756149
710.317383	187.537918
709.115234	152.907272
707.912109	18.222027
706.708984	219.052094
705.505859	165.210007
704.301758	220.348099
703.097656	10.130420
701.893555	148.222702
700.688477	319.019440
699.483398	98.491600
698.278320	-80.474831
697.073242	99.413200
695.867188	-29.170614
694.661133	129.226883
693.455078	22.750702
692.248047	59.809685
691.041016	-378.391144
689.833984	-91.308998
688.626953	-214.280319
687.418945	-165.630096
686.210938	-10.542641
685.002930	-83.015404
683.793945	-90.226395
682.584961	-88.575218
681.375977	-208.074020
680.166992	-249.338867
678.957031	-130.119888
677.747070	-95.212448
676.537109	-224.654709
675.326172	-85.473106
674.115234	-121.435486
672.904297	-217.767990
671.692383	-58.661167
670.481445	-83.248291
669.269531	-14.688677
668.056641	-23.792297
666.844727	-45.695984
665.631836	49.228977
664.417969	120.510513
663.205078	-24.029039
661.991211	-4.291593
660.777344	-3.858938
659.563477	74.372673
658.348633	120.323853
657.133789	-4.033252
655.918945	171.475876
654.703125	-185.493225
653.488281	31.059452
652.272461	-97.201180
651.055664	-180.127670
649.839844	6.213366
648.623047	54.658741
647.405273	316.189545
646.188477	321.428375
644.970703	210.407761
643.752930	123.016029
642.535156	293.648590
641.316406	517.829590
640.097656	391.327576
638.878906	131.436371
637.659180	43.356243
636.439453	56.038433
635.219727	68.434624
634.000000	-11.825297
632.779297	148.051575
631.558594	94.980911
630.337891	243.219604
629.116211	32.654156
627.894531	70.483139
626.672852	17.679878
625.451172	65.068459
624.228516	94.645355
623.005859	399.949005
621.783203	143.058380
620.559570	386.694519
619.336914	177.526215
618.112305	59.598286
616.888672	208.309753
615.664063	270.316925
614.439453	361.147400
613.214844	14.418337
611.989258	-46.839165
610.764648	-117.922020
609.538086	-51.437489
608.312500	-187.316772
607.085938	-234.954651
605.859375	110.970741
604.632813	-34.019268
