# Supplementary material for: Raman spectroscopy accurately differentiates mucosal healing from non-healing and biochemical changes following biological therapy in inflammatory bowel disease
Source: PLoS One. 2021 Jun 2;16(6):e0252210. doi: 10.1371/journal.pone.0252210 (PMC8172032; doi:10.1371/journal.pone.0252210)
Supplement: S8 Dataset — (ZIP) [file pone.0252210.s010.zip › Pre biologic CD/OC016-1 pre-treatment_base sub CR removed_11__X_-16183.4__Y_5298.85__Z_-2781.4__Time_127.txt]

1714.780273	115.282249
1713.803711	120.936432
1712.827148	-60.224335
1711.849609	-2.506536
1710.873047	-94.714157
1709.895508	19.686996
1708.917969	5.646802
1707.939453	-61.750858
1706.961914	-8.266262
1705.983398	-147.360306
1705.004883	-162.919678
1704.025391	132.321991
1703.046875	-48.535267
1702.067383	-68.455864
1701.087891	-114.740158
1700.108398	-85.733269
1699.127930	-40.329903
1698.148438	69.657005
1697.167969	73.085670
1696.187500	114.356171
1695.206055	150.680267
1694.225586	75.309052
1693.244141	419.606628
1692.262695	83.506760
1691.281250	225.768661
1690.298828	552.534058
1689.317383	658.263000
1688.334961	417.694519
1687.352539	601.711182
1686.369141	524.871643
1685.386719	592.535828
1684.403320	660.661682
1683.419922	593.411865
1682.435547	707.807922
1681.452148	721.519165
1680.467773	735.728516
1679.483398	710.539063
1678.499023	797.659363
1677.514648	821.422729
1676.529297	1085.077881
1675.543945	1027.372681
1674.558594	1270.662476
1673.573242	1235.273193
1672.586914	1272.164185
1671.600586	1267.058228
1670.614258	1270.451782
1669.627930	1290.305176
1668.641602	1228.363647
1667.654297	1387.281006
1666.666992	1413.947266
1665.679688	1706.454590
1664.692383	1383.894531
1663.704102	1642.800659
1662.715820	1607.766357
1661.727539	1801.235840
1660.739258	1806.931641
1659.750977	1921.757568
1658.761719	1695.246948
1657.772461	1853.374878
1656.783203	1585.564209
1655.793945	1784.300171
1654.803711	1626.063110
1653.813477	1301.634277
1652.823242	1395.826538
1651.833008	1202.098999
1650.841797	1167.557129
1649.851563	1009.204834
1648.860352	819.614807
1647.869141	1019.019958
1646.876953	920.164673
1645.885742	729.307678
1644.893555	633.999268
1643.901367	422.939850
1642.908203	415.620117
1641.916016	503.699707
1640.922852	325.585999
1639.929688	322.027405
1638.936523	284.532410
1637.943359	334.417175
1636.949219	310.789337
1635.955078	145.162216
1634.960938	240.818604
1633.966797	226.086151
1632.971680	114.196625
1631.977539	147.498718
1630.982422	-61.163391
1629.986328	-19.383184
1628.991211	9.493902
1627.995117	-42.951969
1627.000000	-287.155182
1626.003906	60.758442
1625.006836	-33.001003
1624.010742	-18.702326
1623.013672	171.908966
1622.016602	13.156608
1621.019531	91.125061
1620.021484	242.801193
1619.024414	-1.932468
1618.026367	-4.836838
1617.028320	236.549622
1616.029297	128.958725
1615.031250	-2.041685
1614.032227	142.597565
1613.033203	53.901955
1612.034180	-178.833694
1611.035156	-122.981499
1610.035156	66.630928
1609.035156	9.959422
1608.035156	100.121315
1607.035156	-34.911507
1606.034180	68.497841
1605.033203	-13.940054
1604.032227	52.926594
1603.031250	-50.268902
1602.030273	-108.883369
1601.028320	-159.574158
1600.026367	-105.588654
1599.024414	-289.522705
1598.022461	-151.815811
1597.019531	-249.359222
1596.016602	66.001213
1595.013672	-206.549713
1594.010742	-155.113251
1593.007813	-247.320816
1592.003906	-135.863968
1591.000000	-157.586182
1589.996094	-163.662521
1588.992188	-78.449608
1587.987305	-118.510773
1586.983398	-9.946009
1585.978516	-3.157172
1584.972656	167.802139
1583.967773	91.046364
1582.961914	240.949081
1581.956055	65.090851
1580.950195	55.922562
1579.944336	176.875671
1578.937500	243.024902
1577.931641	72.203979
1576.924805	484.262787
1575.916992	185.794083
1574.910156	20.008411
1573.902344	132.445847
1572.894531	252.523651
1571.886719	99.496407
1570.878906	99.749702
1569.870117	8.938423
1568.862305	55.719433
1567.853516	239.999329
1566.843750	148.823898
1565.834961	153.604034
1564.825195	217.936325
1563.815430	227.601395
1562.805664	-17.135384
1561.795898	-77.756554
1560.785156	120.818306
1559.775391	137.661636
1558.764648	216.547668
1557.752930	308.192047
1556.742188	127.574730
1555.730469	34.941002
1554.718750	92.391205
1553.707031	97.854797
1552.695313	219.638290
1551.682617	193.657562
1550.670898	221.853195
1549.658203	151.541412
1548.644531	78.485634
1547.631836	230.264526
1546.618164	273.197449
1545.604492	-64.059074
1544.590820	151.692947
1543.577148	188.878143
1542.562500	150.937119
1541.547852	81.826355
1540.533203	28.044025
1539.518555	-23.329550
1538.503906	28.365141
1537.488281	-7.900490
1536.472656	-0.489852
1535.457031	-68.082016
1534.441406	-9.481932
1533.424805	149.441589
1532.408203	-8.961830
1531.391602	-51.523235
1530.375000	-50.464211
1529.358398	74.047462
1528.340820	36.041889
1527.323242	118.875931
1526.305664	160.286362
1525.287109	247.802002
1524.269531	5.707483
1523.250977	172.579453
1522.232422	200.283920
1521.213867	189.205536
1520.194336	-97.179184
1519.175781	7.096351
1518.156250	129.114136
1517.136719	-31.751648
1516.116211	-154.216309
1515.096680	18.550770
1514.076172	21.570877
1513.055664	80.880310
1512.034180	142.534836
1511.013672	-1.304139
1509.992188	-206.849869
1508.970703	13.307950
1507.949219	-148.919739
1506.927734	-113.831924
1505.905273	-122.525803
1504.882813	-136.516907
1503.860352	-324.913605
1502.837891	-198.303696
1501.815430	-148.753464
1500.791992	-153.178970
1499.768555	-214.090790
1498.745117	-152.281570
1497.720703	-241.654022
1496.697266	-72.728981
1495.672852	65.259071
1494.648438	90.508568
1493.623047	166.718964
1492.598633	84.269196
1491.573242	63.031223
1490.547852	205.191544
1489.522461	219.414886
1488.497070	182.410004
1487.470703	196.340607
1486.444336	439.903656
1485.417969	399.904633
1484.391602	469.527008
1483.364258	513.464478
1482.336914	322.580627
1481.309570	746.280640
1480.282227	175.275482
1479.254883	483.877655
1478.226563	664.787231
1477.198242	713.006226
1476.169922	730.527832
1475.141602	760.673462
1474.112305	833.979858
1473.083008	1011.540222
1472.053711	1270.384033
1471.024414	1152.385376
1469.995117	1258.247803
1468.964844	1302.913696
1467.934570	1543.305054
1466.904297	1684.350830
1465.874023	1794.753418
1464.842773	1836.395508
1463.811523	2043.118408
1462.780273	2280.172119
1461.749023	2214.803467
1460.717773	2332.240723
1459.685547	2309.914551
1458.653320	2279.927979
1457.621094	2249.902588
1456.587891	2303.555664
1455.555664	2275.980469
1454.522461	2451.253174
1453.489258	2552.878662
1452.455078	2570.749756
1451.421875	2735.600342
1450.387695	2657.069336
1449.353516	2611.480713
1448.319336	2874.905029
1447.285156	2781.130615
1446.250000	2654.447510
1445.214844	2598.680420
1444.179688	2687.180664
1443.144531	2310.072510
1442.108398	2322.675781
1441.072266	2165.819580
1440.036133	2421.193115
1439.000000	2378.150146
1437.963867	2026.775635
1436.926758	1925.715576
1435.889648	1839.869995
1434.852539	1703.559204
1433.814453	1340.026855
1432.777344	1138.276855
1431.739258	1072.932251
1430.701172	1128.782349
1429.663086	881.855469
1428.624023	776.320007
1427.584961	602.769043
1426.545898	613.405518
1425.506836	397.186279
1424.467773	397.865875
1423.427734	658.133301
1422.387695	510.191711
1421.347656	616.773193
1420.307617	479.084320
1419.266602	439.690216
1418.226563	224.179260
1417.184570	293.183167
1416.143555	271.655212
1415.102539	212.468002
1414.060547	213.723877
1413.018555	192.420029
1411.976563	231.537277
1410.934570	99.796616
1409.891602	-4.181857
1408.848633	-50.248070
1407.805664	89.667503
1406.762695	-3.944766
1405.718750	-59.782925
1404.674805	-25.136843
1403.630859	-65.705711
1402.586914	24.314175
1401.542969	-18.566492
1400.498047	154.352951
1399.453125	-38.807880
1398.408203	146.778000
1397.363281	106.802773
1396.317383	59.418503
1395.271484	24.688597
1394.225586	-29.955645
1393.179688	110.872124
1392.132813	189.143585
1391.086914	27.193449
1390.040039	-21.962175
1388.992188	119.174553
1387.945313	275.392609
1386.897461	159.026016
1385.849609	-169.718643
1384.801758	-260.694641
1383.753906	-24.072676
1382.705078	-182.276871
1381.657227	14.502521
1380.608398	-185.854355
1379.558594	-83.826576
1378.509766	68.234550
1377.459961	50.601414
1376.410156	-134.107864
1375.360352	-89.045753
1374.309570	238.017593
1373.259766	73.739151
1372.208984	-82.863495
1371.158203	77.356216
1370.106445	53.185150
1369.055664	101.440170
1368.003906	7.788183
1366.952148	48.825245
1365.900391	114.887733
1364.847656	51.577393
1363.794922	224.920425
1362.742188	196.736481
1361.689453	106.500404
1360.636719	-127.843246
1359.583008	-120.699089
1358.529297	242.173019
1357.475586	252.003632
1356.420898	252.021240
1355.367188	319.284729
1354.312500	138.204147
1353.257813	277.772705
1352.203125	315.603546
1351.147461	433.004700
1350.091797	478.507874
1349.036133	546.470276
1347.980469	527.700073
1346.923828	692.645508
1345.868164	899.832275
1344.811523	975.641357
1343.754883	907.767395
1342.697266	951.592468
1341.640625	876.599121
1340.583008	1049.522705
1339.524414	984.712646
1338.466797	1289.066650
1337.409180	1157.664917
1336.350586	1179.925537
1335.291992	1281.506348
1334.232422	1185.228760
1333.173828	866.495850
1332.114258	1042.674561
1331.054688	939.496765
1329.995117	913.132263
1328.934570	879.491699
1327.875000	927.547913
1326.814453	978.177917
1325.753906	1001.745422
1324.692383	857.500183
1323.630859	1281.302734
1322.570313	1080.544312
1321.507813	951.557312
1320.446289	1178.051880
1319.383789	1098.681641
1318.322266	1155.117432
1317.259766	1265.890137
1316.196289	1398.916016
1315.133789	1283.075684
1314.070313	1022.015137
1313.006836	1261.291626
1311.943359	1108.952637
1310.878906	1316.316406
1309.814453	1053.462280
1308.750977	1231.433960
1307.685547	813.890991
1306.621094	1058.479370
1305.555664	1347.339600
1304.490234	1272.201904
1303.424805	1128.353516
1302.359375	1127.246094
1301.292969	1310.561768
1300.226563	1208.865234
1299.160156	1203.116455
1298.093750	1190.096069
1297.026367	1221.371460
1295.958984	1279.729126
1294.891602	1090.248535
1293.824219	834.680847
1292.756836	1074.898193
1291.688477	937.349915
1290.620117	971.607605
1289.551758	983.864624
1288.482422	866.275696
1287.413086	746.364075
1286.343750	918.152405
1285.274414	896.415955
1284.205078	879.657715
1283.134766	978.058167
1282.064453	919.807068
1280.994141	993.813599
1279.923828	996.887390
1278.852539	1061.182617
1277.781250	795.310669
1276.709961	962.443542
1275.637695	980.423950
1274.566406	1154.884521
1273.494141	872.337097
1272.421875	1225.201538
1271.349609	1148.045166
1270.276367	1183.307617
1269.203125	1069.658569
1268.129883	1224.621338
1267.056641	1091.570923
1265.982422	1134.296631
1264.909180	1228.268188
1263.834961	1222.236694
1262.759766	1196.731201
1261.685547	1207.834717
1260.610352	1089.782593
1259.535156	1127.762817
1258.459961	1214.475220
1257.383789	1060.033936
1256.308594	1163.811523
1255.232422	1389.291626
1254.155273	1220.363159
1253.079102	1336.250977
1252.001953	1228.259277
1250.924805	1317.357910
1249.847656	1260.507080
1248.770508	1218.275879
1247.692383	1197.944458
1246.614258	1442.533447
1245.536133	1137.875000
1244.458008	1205.028687
1243.378906	1281.864380
1242.299805	1108.554199
1241.220703	1148.948853
1240.141602	1033.978882
1239.061523	1064.644409
1237.981445	1121.969116
1236.901367	1167.125732
1235.821289	1195.270874
1234.740234	1046.398315
1233.659180	1183.593628
1232.578125	1020.206482
1231.497070	810.832703
1230.415039	877.669495
1229.333984	927.495972
1228.251953	858.630127
1227.168945	823.652161
1226.086914	459.515228
1225.003906	773.001038
1223.920898	566.206055
1222.837891	811.734070
1221.753906	595.272278
1220.669922	514.243591
1219.585938	520.217590
1218.501953	613.136169
1217.416992	343.584900
1216.333008	489.545197
1215.248047	553.286499
1214.162109	563.834656
1213.077148	434.331390
1211.991211	502.712036
1210.905273	643.386292
1209.819336	511.373230
1208.732422	779.681152
1207.646484	731.966248
1206.559570	590.201416
1205.471680	564.113892
1204.384766	639.172607
1203.296875	372.070007
1202.208984	466.274048
1201.121094	23.425135
1200.032227	206.597717
1198.944336	86.371895
1197.855469	197.122314
1196.765625	-127.674721
1195.676758	-26.689653
1194.586914	30.891340
1193.497070	16.251656
1192.407227	-164.300064
1191.316406	-68.507042
1190.226563	-121.784035
1189.135742	-21.394880
1188.044922	-5.178176
1186.953125	-202.724945
1185.861328	-40.221222
1184.769531	-98.648216
1183.677734	-65.961700
1182.585938	86.560318
1181.493164	-58.441936
1180.400391	62.671177
1179.307617	159.672531
1178.213867	93.579163
1177.120117	168.791763
1176.026367	203.160461
1174.932617	167.973862
1173.838867	209.335052
1172.744141	260.161255
1171.649414	160.096863
1170.554688	208.340775
1169.458984	-9.067863
1168.364258	-35.131119
1167.268555	-23.016518
1166.171875	103.746216
1165.076172	127.592102
1163.979492	218.239960
1162.882813	84.188583
1161.786133	36.091206
1160.688477	205.220978
1159.590820	171.254761
1158.493164	459.436707
1157.395508	284.453400
1156.297852	448.235565
1155.199219	311.309113
1154.100586	334.127716
1153.000977	366.375397
1151.902344	157.777512
1150.802734	154.121674
1149.703125	-33.079334
1148.603516	-58.309555
1147.502930	-100.294456
1146.402344	-104.256279
1145.301758	-103.545204
1144.201172	-326.629547
1143.099609	-26.259377
1141.999023	-427.846344
1140.896484	-6.482477
1139.794922	-146.526825
1138.692383	-41.754631
1137.590820	17.733744
1136.487305	155.508545
1135.384766	-79.820480
1134.281250	79.117462
1133.178711	142.926788
1132.074219	498.603729
1130.970703	464.806915
1129.866211	400.089294
1128.761719	529.849365
1127.657227	597.802917
1126.552734	805.548401
1125.447266	669.363464
1124.341797	599.526917
1123.236328	382.727264
1122.130859	367.322845
1121.024414	721.334351
1119.917969	376.549683
1118.811523	443.787323
1117.704102	376.000397
1116.596680	400.461487
1115.489258	320.744049
1114.381836	444.409760
1113.274414	336.203949
1112.166016	426.568817
1111.057617	332.458099
1109.949219	484.094696
1108.839844	359.164886
1107.730469	286.194824
1106.621094	487.136017
1105.511719	595.847290
1104.401367	617.105530
1103.291016	607.618958
1102.180664	786.830261
1101.070313	732.381592
1099.958984	892.501892
1098.847656	698.833130
1097.736328	851.714722
1096.625000	877.217529
1095.512695	707.092834
1094.400391	774.917480
1093.288086	967.484009
1092.174805	703.134644
1091.062500	841.405396
1089.949219	784.229187
1088.835938	755.275757
1087.721680	618.082520
1086.607422	680.822327
1085.493164	649.448853
1084.378906	749.701172
1083.263672	784.062988
1082.149414	562.274902
1081.034180	749.302795
1079.917969	668.472473
1078.802734	559.487732
1077.686523	380.098358
1076.570313	611.492126
1075.453125	565.873352
1074.336914	485.079803
1073.219727	376.156158
1072.101563	93.744781
1070.984375	334.236145
1069.866211	366.006042
1068.748047	308.712036
1067.629883	389.655701
1066.511719	625.138611
1065.392578	401.552765
1064.273438	524.544983
1063.154297	153.634567
1062.034180	250.883484
1060.914063	425.294006
1059.793945	349.370880
1058.673828	264.138428
1057.552734	293.499329
1056.431641	173.275223
1055.310547	76.487465
1054.189453	133.949402
1053.067383	357.226898
1051.945313	321.222626
1050.823242	287.591644
1049.701172	272.672699
1048.578125	150.437057
1047.455078	81.942505
1046.332031	235.089264
1045.208008	-8.231394
1044.083984	170.564575
1042.959961	69.617622
1041.835938	211.099442
1040.710938	343.228546
1039.585938	116.642586
1038.460938	55.535641
1037.335938	22.438770
1036.209961	77.842125
1035.083984	-106.416687
1033.958008	356.220673
1032.832031	295.356506
1031.705078	257.819946
1030.578125	287.776550
1029.451172	203.882263
1028.323242	103.811104
1027.195313	-247.065567
1026.067383	-116.917984
1024.939453	-7.667400
1023.810547	-311.660095
1022.682617	-292.808044
1021.552734	-308.719543
1020.423828	-257.267548
1019.293945	-261.441864
1018.164063	-214.526031
1017.034180	-232.472641
1015.904297	-185.436462
1014.773438	-131.399139
1013.642578	154.368164
1012.511719	173.716507
1011.379883	190.814774
1010.248047	207.988235
1009.116211	259.957001
1007.984375	471.658936
1006.851563	623.190918
1005.718750	1216.524292
1004.585938	1999.292236
1003.452148	2287.031250
1002.319336	2336.659424
1001.185547	1626.087280
1000.050781	807.351685
998.916992	536.513611
997.782227	422.921753
996.647461	120.169571
995.512695	69.247467
994.376953	106.133865
993.241211	133.878036
992.105469	189.391129
990.969727	136.600937
989.833008	47.049622
988.696289	116.686371
987.559570	85.005257
986.421875	237.750839
985.284180	215.484207
984.146484	-92.202950
983.008789	-95.742462
981.870117	-234.969574
980.731445	-65.665466
979.592773	-114.884102
978.454102	125.844933
977.314453	-125.526199
976.174805	209.579193
975.035156	151.609955
973.894531	176.507736
972.754883	-9.842352
971.613281	148.533142
970.472656	293.179352
969.331055	270.285065
968.190430	11.118221
967.047852	87.212006
965.906250	-6.371271
964.763672	44.706326
963.621094	258.690918
962.478516	149.451874
961.334961	83.932693
960.192383	259.174011
959.048828	276.381866
957.904297	41.762810
956.759766	247.027908
955.616211	108.927834
954.470703	133.517532
953.326172	135.340775
952.180664	-15.989038
951.035156	86.752151
949.889648	98.107246
948.743164	335.902374
947.596680	217.166855
946.450195	100.897583
945.303711	92.179306
944.156250	24.207624
943.008789	175.598190
941.861328	222.031372
940.713867	213.792984
939.565430	249.035934
938.416992	231.917313
937.267578	326.686890
936.119141	357.690643
934.969727	404.759613
933.820313	303.789581
932.669922	321.474915
931.520508	175.255402
930.370117	161.321167
929.218750	293.240234
928.068359	67.820801
926.916992	52.008408
925.765625	75.004555
924.613281	-74.776131
923.461914	-249.385788
922.309570	-14.522707
921.156250	-29.704018
920.003906	93.869019
918.850586	81.173439
917.697266	7.264314
916.543945	-300.413971
915.389648	-58.368160
914.235352	74.717239
913.081055	-271.002563
911.926758	-151.323563
910.771484	-122.324440
909.616211	-95.498840
908.460938	-170.607651
907.304688	-148.101456
906.148438	-170.825790
904.992188	-143.590469
903.835938	153.288834
902.678711	15.323701
901.521484	-174.550613
900.364258	158.646042
899.206055	-60.390980
898.047852	53.357246
896.889648	-199.289368
895.731445	84.233238
894.572266	-57.327621
893.413086	-33.724892
892.253906	209.158127
891.094727	83.752594
889.934570	24.000397
888.774414	-114.675056
887.613281	-31.944059
886.453125	-172.630692
885.291992	-110.071091
884.130859	-189.593155
882.968750	-7.353317
881.807617	-75.432121
880.645508	50.485157
879.482422	88.517197
878.320313	-28.885719
877.157227	-139.399734
875.994141	38.507027
874.830078	-2.024682
873.666016	308.728302
872.501953	81.470276
871.337891	11.896829
870.173828	48.152687
869.008789	-25.754007
867.843750	129.790207
866.677734	195.398041
865.512695	78.972610
864.346680	313.194244
863.179688	221.619888
862.013672	181.789108
860.846680	258.790680
859.679688	228.047226
858.511719	446.490082
857.344727	402.338196
856.176758	405.362213
855.008789	464.491486
853.839844	463.093964
852.670898	493.115479
851.501953	375.238861
850.333008	331.389984
849.163086	327.918304
847.993164	248.330154
846.823242	135.219452
845.652344	107.255043
844.482422	97.224663
843.311523	210.285248
842.139648	3.436024
840.968750	252.920700
839.796875	202.700989
838.624023	-41.949451
837.452148	66.621231
836.279297	36.630707
835.106445	64.739471
833.933594	104.007309
832.759766	123.172577
831.585938	115.546181
830.412109	366.793396
829.238281	365.806091
828.063477	193.068756
826.888672	167.592499
825.712891	271.439972
824.538086	58.708496
823.362305	117.946838
822.186523	168.235580
821.009766	167.263336
819.833008	63.841179
818.656250	94.032974
817.479492	-2.677485
816.301758	118.723602
815.124023	6.446865
813.946289	-43.519947
812.768555	162.241592
811.589844	-12.279105
810.411133	-68.941597
809.232422	-58.940659
808.052734	-182.265442
806.873047	-54.579041
805.693359	30.825174
804.512695	-50.341759
803.332031	-178.113907
802.151367	97.992805
800.970703	-236.143021
799.789063	-197.541824
798.608398	-63.655704
797.425781	-377.671509
796.244141	-133.065887
795.061523	-196.613907
793.878906	-257.960510
792.696289	-77.912460
791.512695	-199.129898
790.329102	-90.110115
789.145508	12.170302
787.960938	10.361684
786.777344	360.230743
785.591797	37.556522
784.407227	223.532776
783.221680	303.263794
782.037109	385.108521
780.850586	482.334839
779.665039	-61.160660
778.478516	170.730911
777.291992	161.786530
776.105469	-17.185883
774.917969	9.116145
773.730469	110.364365
772.542969	116.650970
771.354492	14.815489
770.166016	-9.864614
768.977539	168.203918
767.789063	30.981590
766.599609	32.571503
765.410156	294.023926
764.220703	103.829697
763.030273	213.098724
761.840820	306.839722
760.650391	330.053070
759.458984	489.604584
758.267578	605.022644
757.076172	392.650726
755.884766	569.467285
754.693359	190.017136
753.500977	412.818176
752.308594	356.422638
751.115234	229.700867
749.922852	289.631775
748.729492	200.176910
747.535156	314.834198
746.341797	475.453125
745.147461	311.228302
743.953125	346.617889
742.757813	241.580902
741.563477	184.757431
740.368164	169.544952
739.171875	9.646719
737.976563	-25.365158
736.780273	62.236641
735.583984	-78.008163
734.386719	366.294922
733.189453	206.220901
731.992188	-6.359610
730.794922	137.702347
729.596680	509.109711
728.399414	276.742340
727.200195	376.731354
726.001953	332.355042
724.802734	368.794006
723.603516	569.006714
722.404297	292.920685
721.204102	482.024780
720.003906	581.473999
718.803711	346.879486
717.603516	343.643372
716.402344	333.810120
715.201172	415.533081
713.999023	351.066681
712.797852	94.732689
711.595703	141.424835
710.393555	92.166824
709.190430	210.629974
707.987305	270.181824
706.784180	103.197365
705.581055	84.280098
704.376953	237.268250
703.172852	-16.768242
701.968750	-68.411385
700.763672	-9.150165
699.559570	258.787476
698.353516	189.599411
697.148438	-59.992149
695.942383	57.718235
694.736328	-15.835889
693.530273	-4.689555
692.324219	15.100719
691.117188	-162.702271
689.910156	-227.596451
688.702148	-51.636436
687.494141	-71.032990
686.286133	124.265816
685.078125	-274.686127
683.870117	-18.788103
682.661133	13.727476
681.452148	-55.640038
680.242188	24.477451
679.032227	-239.832748
677.822266	-103.457169
676.612305	-42.935669
675.401367	67.317566
674.191406	4.394156
672.979492	-160.192062
671.768555	49.446823
670.556641	60.040749
669.344727	38.187901
668.132813	251.914841
666.919922	31.208616
665.707031	313.944824
664.494141	-126.993591
663.281250	28.229509
662.067383	2.035715
660.853516	25.487133
659.639648	174.075134
658.424805	113.333588
657.209961	72.026772
655.995117	-87.857872
654.779297	-167.905624
653.563477	84.001289
652.347656	-8.975855
651.131836	132.911102
649.915039	3.357159
648.698242	18.140223
647.481445	166.396149
646.264648	69.226631
645.046875	221.721176
643.829102	51.456501
642.610352	287.785828
641.392578	169.214005
640.173828	-91.178627
638.955078	-112.862244
637.735352	-52.864464
636.515625	-18.658400
635.295898	-5.930462
634.076172	79.820450
632.855469	-152.185150
631.634766	-81.424324
630.414063	-92.219177
629.192383	15.011226
627.971680	162.967804
626.749023	-2.199616
625.527344	2.102689
624.304688	100.742661
623.082031	122.219795
621.859375	285.117371
620.636719	287.326263
619.413086	105.402412
618.189453	-48.571697
616.964844	-99.696312
615.741211	-127.221886
614.516602	74.228935
613.291016	-102.974106
612.066406	-59.789547
610.840820	45.422020
609.615234	-22.509706
608.388672	29.310688
607.163086	27.741045
605.936523	147.978897
604.708984	-158.902466
