# Supplementary material for: Raman spectroscopy accurately differentiates mucosal healing from non-healing and biochemical changes following biological therapy in inflammatory bowel disease
Source: PLoS One. 2021 Jun 2;16(6):e0252210. doi: 10.1371/journal.pone.0252210 (PMC8172032; doi:10.1371/journal.pone.0252210)
Supplement: S8 Dataset — (ZIP) [file pone.0252210.s010.zip › Pre biologic CD/OC004-1 pre-treatment_BL sub CR removed_25__X_-20745.8__Y_2016.08__Z_-579.7__Time_285.txt]

1714.767578	222.497543
1713.791016	104.559151
1712.814453	134.188385
1711.837891	-39.837921
1710.860352	30.323002
1709.882813	-11.938412
1708.905273	-96.859535
1707.926758	-66.364090
1706.949219	-231.164200
1705.970703	-44.882870
1704.992188	-5.699491
1704.013672	-231.281555
1703.034180	-79.202278
1702.054688	14.212322
1701.075195	-90.082527
1700.095703	-28.240427
1699.116211	-163.990585
1698.135742	-8.046465
1697.155273	134.768280
1696.174805	189.655853
1695.194336	279.562286
1694.212891	81.285545
1693.231445	158.442627
1692.250000	478.818237
1691.268555	511.147003
1690.287109	244.954147
1689.304688	456.709595
1688.322266	378.006378
1687.339844	505.005524
1686.356445	458.993439
1685.374023	626.605042
1684.390625	674.561768
1683.407227	693.552124
1682.423828	888.684692
1681.439453	865.711365
1680.455078	920.317444
1679.470703	1164.244751
1678.486328	969.347046
1677.501953	931.872437
1676.516602	1035.730469
1675.531250	1105.336792
1674.545898	1132.738647
1673.560547	1112.646240
1672.574219	1363.972290
1671.588867	1498.666260
1670.602539	1415.819580
1669.615234	1428.958130
1668.628906	1575.226563
1667.641602	1628.856934
1666.654297	1791.632690
1665.666992	1729.150146
1664.679688	1948.242676
1663.691406	1668.953735
1662.703125	1790.526733
1661.714844	2026.383545
1660.726563	2140.554932
1659.738281	2191.416504
1658.749023	2197.534180
1657.759766	2185.439209
1656.770508	2208.101318
1655.781250	2082.816162
1654.791016	2026.709595
1653.800781	1997.407227
1652.810547	1904.932129
1651.820313	2003.255737
1650.829102	1742.164185
1649.838867	1344.013306
1648.847656	1435.347900
1647.856445	1283.793457
1646.864258	1032.173340
1645.873047	767.750549
1644.880859	981.741028
1643.888672	955.624207
1642.895508	689.542542
1641.903320	553.178467
1640.910156	427.674652
1639.916992	444.938873
1638.923828	428.153290
1637.930664	456.445404
1636.936523	466.495911
1635.942383	321.258270
1634.948242	102.523842
1633.954102	137.034225
1632.958984	277.099762
1631.964844	117.100906
1630.969727	23.191380
1629.973633	-62.590855
1628.978516	-100.760178
1627.982422	-96.634399
1626.987305	-152.823410
1625.991211	-103.617905
1624.994141	-43.751560
1623.998047	-36.316795
1623.000977	110.569550
1622.003906	315.357849
1621.006836	157.652771
1620.008789	252.308792
1619.011719	126.481010
1618.013672	310.639069
1617.015625	258.602722
1616.016602	190.958466
1615.018555	42.129936
1614.019531	119.064400
1613.020508	112.147606
1612.021484	168.260757
1611.022461	-100.617256
1610.022461	13.355661
1609.022461	177.148941
1608.022461	113.029663
1607.022461	344.979736
1606.021484	34.837807
1605.020508	175.196167
1604.019531	9.306377
1603.018555	267.479645
1602.017578	-374.432739
1601.015625	-121.436409
1600.013672	-38.501678
1599.011719	-162.127701
1598.009766	-94.845840
1597.006836	84.804428
1596.003906	-54.384476
1595.000977	-125.579468
1593.998047	-89.652519
1592.995117	-139.908127
1591.991211	-307.629639
1590.987305	-125.532196
1589.983398	-199.258057
1588.979492	11.409992
1587.974609	-111.914711
1586.969727	-151.759583
1585.964844	24.788090
1584.959961	60.464314
1583.955078	46.571575
1582.949219	-37.713146
1581.943359	-72.511551
1580.937500	-31.814888
1579.931641	42.662010
1578.924805	51.960449
1577.917969	84.618355
1576.911133	96.381081
1575.904297	-14.208115
1574.897461	-57.192806
1573.889648	68.793533
1572.881836	-34.149967
1571.874023	-124.135025
1570.866211	-242.753769
1569.857422	54.308567
1568.848633	-15.127616
1567.839844	-133.975494
1566.831055	35.351807
1565.822266	-10.965949
1564.812500	126.905403
1563.802734	176.382797
1562.792969	-12.953397
1561.783203	67.436226
1560.772461	-67.571312
1559.761719	7.370345
1558.750977	-169.277283
1557.740234	50.540157
1556.729492	150.952316
1555.717773	67.262787
1554.706055	151.824692
1553.694336	23.891941
1552.682617	475.771210
1551.669922	262.136047
1550.657227	190.777832
1549.644531	150.358002
1548.631836	91.707985
1547.619141	226.892654
1546.605469	180.885025
1545.591797	-17.757782
1544.578125	302.992218
1543.564453	98.947296
1542.549805	-141.334839
1541.535156	3.155903
1540.520508	26.072823
1539.505859	146.927673
1538.490234	141.097260
1537.475586	-164.210785
1536.459961	-49.026203
1535.444336	50.476814
1534.427734	41.459908
1533.412109	-11.530898
1532.395508	108.038193
1531.378906	232.552460
1530.362305	37.355358
1529.344727	17.242887
1528.328125	102.586136
1527.310547	40.949013
1526.292969	113.046967
1525.274414	-136.788177
1524.256836	68.808281
1523.238281	9.151289
1522.219727	21.381956
1521.200195	208.306366
1520.181641	294.730133
1519.162109	422.074677
1518.142578	217.676270
1517.123047	80.011055
1516.103516	158.034698
1515.083008	12.407264
1514.062500	54.133827
1513.041992	-19.839527
1512.021484	-40.036392
1511.000977	14.038260
1509.979492	-106.539925
1508.958008	75.456802
1507.936523	-63.339645
1506.914063	-291.981812
1505.892578	17.653236
1504.870117	-198.393250
1503.847656	41.594749
1502.825195	-74.752563
1501.801758	-298.781097
1500.778320	-236.064362
1499.754883	-1.990532
1498.731445	-152.094254
1497.708008	58.548855
1496.683594	2.863940
1495.659180	136.353607
1494.634766	57.385731
1493.610352	1.329201
1492.585938	-220.994904
1491.560547	8.995411
1490.535156	-1.431796
1489.509766	18.674561
1488.483398	43.737061
1487.458008	227.003082
1486.431641	251.764084
1485.405273	332.548676
1484.377930	311.086731
1483.351563	378.831726
1482.324219	323.976776
1481.296875	516.410400
1480.269531	507.221619
1479.241211	589.682068
1478.213867	694.957214
1477.185547	955.501160
1476.157227	927.953857
1475.127930	701.634644
1474.099609	1190.895264
1473.070313	1165.552612
1472.041016	1483.756836
1471.011719	1486.172485
1469.981445	1679.302979
1468.952148	1684.045166
1467.921875	1747.178833
1466.891602	1927.166382
1465.860352	2066.305908
1464.830078	2200.244873
1463.798828	2138.374023
1462.767578	2353.372803
1461.735352	2631.691650
1460.704102	2556.863037
1459.671875	2456.595947
1458.639648	2767.520996
1457.607422	2613.836426
1456.575195	2835.675293
1455.541992	2730.111084
1454.508789	2832.507324
1453.475586	2729.425049
1452.442383	2740.419922
1451.408203	2943.971191
1450.375000	3094.202148
1449.340820	3175.905029
1448.305664	3227.125000
1447.271484	3270.712402
1446.236328	3205.361328
1445.202148	2942.589844
1444.166016	3208.793701
1443.130859	2976.427979
1442.095703	2885.802490
1441.059570	2805.298584
1440.023438	2621.139404
1438.986328	2674.665771
1437.950195	2546.196289
1436.913086	2569.374756
1435.875977	2380.320557
1434.838867	2158.507080
1433.801758	2105.987793
1432.763672	1657.079712
1431.725586	1433.029419
1430.687500	1345.367065
1429.649414	1108.884033
1428.611328	869.993042
1427.572266	810.270996
1426.533203	758.157898
1425.494141	784.242065
1424.454102	669.170715
1423.415039	481.115875
1422.375000	565.246460
1421.334961	704.789307
1420.293945	521.938538
1419.253906	565.824829
1418.212891	357.984467
1417.171875	296.243683
1416.130859	370.448547
1415.088867	555.334412
1414.046875	337.772125
1413.004883	311.461334
1411.962891	267.617065
1410.920898	20.251360
1409.877930	132.382904
1408.834961	35.995522
1407.791992	102.981979
1406.749023	127.313148
1405.706055	91.438377
1404.662109	-62.353882
1403.618164	311.031067
1402.574219	137.327652
1401.529297	134.340103
1400.484375	364.686249
1399.440430	321.702301
1398.394531	228.641174
1397.349609	30.447081
1396.303711	-24.755486
1395.258789	143.150711
1394.212891	-7.064990
1393.166016	-71.996300
1392.120117	83.541748
1391.073242	148.973221
1390.026367	176.930435
1388.979492	147.418854
1387.931641	-64.617798
1386.884766	-61.351177
1385.836914	-128.018509
1384.789063	152.953262
1383.740234	8.974861
1382.692383	-57.352856
1381.643555	-91.078918
1380.594727	-2.287098
1379.544922	-113.226494
1378.496094	-39.226982
1377.446289	-199.813400
1376.396484	-170.538864
1375.346680	-400.665894
1374.296875	-134.134766
1373.246094	-39.713669
1372.195313	-44.956299
1371.144531	54.630527
1370.092773	116.892174
1369.041992	-35.048569
1367.990234	161.990295
1366.938477	-51.934391
1365.886719	-51.470261
1364.833984	-25.994177
1363.781250	76.763100
1362.728516	97.476097
1361.675781	-220.092804
1360.623047	-109.511360
1359.569336	220.008072
1358.515625	22.351112
1357.461914	227.654968
1356.408203	17.916201
1355.353516	218.413040
1354.298828	237.589020
1353.244141	140.143723
1352.189453	380.618439
1351.133789	320.682434
1350.078125	389.985565
1349.022461	548.740967
1347.966797	682.747498
1346.911133	844.118713
1345.854492	787.285950
1344.797852	1184.390381
1343.741211	959.199646
1342.683594	962.258728
1341.626953	824.213928
1340.569336	1261.137817
1339.511719	1180.317139
1338.453125	1285.389038
1337.395508	1150.399170
1336.336914	1216.096558
1335.278320	945.324158
1334.218750	1023.666626
1333.160156	971.010193
1332.100586	898.716187
1331.041016	1029.345581
1329.981445	1048.806030
1328.920898	1078.266724
1327.861328	858.278442
1326.800781	1117.791504
1325.740234	873.442200
1324.678711	814.531006
1323.618164	849.605408
1322.556641	1109.407837
1321.495117	1263.108765
1320.432617	881.452698
1319.371094	1119.261230
1318.308594	952.619507
1317.246094	1148.638794
1316.182617	1246.079468
1315.120117	993.631348
1314.056641	1524.997314
1312.993164	1097.921143
1311.929688	1306.618652
1310.865234	1219.836548
1309.801758	1337.562378
1308.737305	1443.039185
1307.671875	1186.830444
1306.607422	1248.243164
1305.541992	1422.888062
1304.476563	1445.093750
1303.411133	1528.872559
1302.345703	1423.443848
1301.279297	1657.324829
1300.212891	1674.984131
1299.146484	1442.168335
1298.080078	1666.389648
1297.012695	1239.894165
1295.945313	1493.724121
1294.877930	1561.006958
1293.810547	1360.881836
1292.743164	915.602966
1291.674805	1044.580811
1290.606445	884.222229
1289.537109	1135.926147
1288.468750	1247.895996
1287.399414	967.788391
1286.330078	825.103699
1285.260742	934.883118
1284.191406	1088.785034
1283.121094	1161.898315
1282.050781	980.464783
1280.980469	950.937805
1279.909180	931.287109
1278.838867	1207.747559
1277.767578	1078.139526
1276.696289	836.174927
1275.624023	838.868896
1274.552734	1086.064941
1273.480469	910.449036
1272.408203	1045.266357
1271.335938	1160.547974
1270.262695	1078.024048
1269.189453	1173.837769
1268.116211	1301.403198
1267.042969	1101.937256
1265.968750	1153.931641
1264.894531	988.845764
1263.820313	975.097717
1262.746094	1024.804565
1261.671875	1228.124390
1260.596680	1177.914673
1259.521484	1191.128540
1258.446289	1221.433838
1257.370117	978.961609
1256.293945	1145.744873
1255.218750	1302.756104
1254.141602	1155.462402
1253.065430	1122.648560
1251.988281	1082.576416
1250.911133	840.652100
1249.833984	1301.699707
1248.756836	1162.006226
1247.678711	947.034790
1246.600586	1060.277344
1245.522461	911.069641
1244.444336	856.685059
1243.365234	1035.494995
1242.286133	1117.110352
1241.207031	946.222534
1240.127930	1064.247437
1239.047852	857.058472
1237.967773	814.938416
1236.887695	831.053162
1235.807617	1145.433960
1234.726563	783.249268
1233.645508	789.656738
1232.564453	817.865295
1231.483398	979.310608
1230.401367	983.223450
1229.319336	597.216736
1228.237305	903.841309
1227.155273	735.856873
1226.072266	521.945557
1224.990234	409.737518
1223.907227	725.731567
1222.823242	688.453247
1221.740234	486.743622
1220.656250	790.345703
1219.572266	417.044495
1218.488281	87.371315
1217.403320	308.627380
1216.318359	206.097702
1215.233398	130.141891
1214.148438	191.793365
1213.063477	632.331604
1211.977539	428.311707
1210.891602	648.964172
1209.805664	531.779602
1208.718750	491.768036
1207.631836	338.408234
1206.544922	549.052124
1205.458008	448.668884
1204.371094	439.833069
1203.283203	122.607368
1202.195313	436.453339
1201.107422	362.445648
1200.018555	-10.093320
1198.929688	-11.889323
1197.840820	-78.713310
1196.751953	-198.494385
1195.663086	-111.444870
1194.573242	-50.957348
1193.483398	-38.641968
1192.393555	-124.947273
1191.302734	36.220360
1190.211914	79.524483
1189.121094	77.100624
1188.030273	-100.694962
1186.939453	-360.113403
1185.847656	-24.227278
1184.755859	-62.927254
1183.664063	-106.487823
1182.571289	15.397266
1181.479492	84.391739
1180.386719	249.173538
1179.292969	-12.883451
1178.200195	98.957268
1177.106445	-76.859100
1176.012695	159.334183
1174.918945	14.544128
1173.824219	3.813012
1172.730469	28.911415
1171.635742	61.084770
1170.540039	-86.308434
1169.445313	53.346699
1168.349609	185.668289
1167.253906	157.632523
1166.158203	26.721300
1165.061523	75.025383
1163.965820	116.053169
1162.869141	113.961266
1161.771484	267.018585
1160.674805	295.747772
1159.577148	345.850006
1158.479492	386.286713
1157.381836	254.795990
1156.283203	287.880310
1155.184570	456.812042
1154.085938	131.940704
1152.987305	69.377502
1151.887695	-60.002155
1150.789063	-34.513702
1149.689453	-73.468803
1148.588867	123.308136
1147.489258	-187.343414
1146.388672	-17.014799
1145.288086	-327.694336
1144.186523	-7.678770
1143.085938	-299.377899
1141.984375	-184.279999
1140.882813	-55.060425
1139.781250	-87.675850
1138.678711	191.025955
1137.576172	158.170792
1136.473633	-22.080734
1135.371094	180.117615
1134.267578	177.872955
1133.164063	415.356476
1132.060547	462.725067
1130.957031	410.299652
1129.852539	464.575928
1128.748047	696.661072
1127.643555	748.296021
1126.538086	892.286987
1125.433594	609.408813
1124.328125	829.034607
1123.221680	612.456116
1122.116211	798.642212
1121.009766	868.590576
1119.903320	445.880096
1118.796875	482.566406
1117.690430	433.945526
1116.583008	290.598663
1115.475586	435.872559
1114.368164	200.186356
1113.259766	508.416077
1112.151367	362.496613
1111.042969	339.482025
1109.934570	614.158752
1108.825195	645.279724
1107.716797	638.532654
1106.606445	624.612732
1105.497070	764.106934
1104.387695	683.945862
1103.277344	478.671448
1102.166992	648.567017
1101.055664	528.174316
1099.945313	523.344116
1098.833984	902.758179
1097.721680	980.206970
1096.610352	715.856140
1095.498047	974.625427
1094.385742	670.232361
1093.273438	700.346619
1092.161133	683.307861
1091.047852	699.173462
1089.934570	672.624023
1088.821289	909.567688
1087.707031	1019.321472
1086.593750	867.944519
1085.479492	775.367798
1084.364258	680.434998
1083.250000	712.433960
1082.134766	821.914795
1081.019531	748.082031
1079.903320	664.848389
1078.788086	626.249939
1077.671875	540.684448
1076.555664	556.053894
1075.439453	543.239136
1074.322266	506.944153
1073.205078	515.209595
1072.087891	535.182129
1070.969727	592.630066
1069.852539	478.960876
1068.734375	571.527344
1067.615234	565.642334
1066.497070	557.428101
1065.377930	600.718018
1064.258789	777.429871
1063.139648	642.778809
1062.019531	604.123169
1060.900391	516.376282
1059.779297	349.135773
1058.659180	130.554764
1057.538086	365.613220
1056.417969	345.827942
1055.295898	305.021484
1054.174805	240.905273
1053.052734	445.432159
1051.930664	133.834335
1050.808594	361.692261
1049.686523	148.348160
1048.563477	247.813019
1047.440430	309.941925
1046.317383	-19.762732
1045.193359	312.966034
1044.069336	55.760525
1042.945313	-31.134699
1041.821289	282.864746
1040.696289	42.287731
1039.572266	237.440964
1038.447266	260.229584
1037.321289	164.324005
1036.195313	203.522247
1035.070313	207.870041
1033.943359	149.448334
1032.817383	84.151489
1031.690430	367.754456
1030.563477	316.521637
1029.436523	239.818588
1028.308594	35.409184
1027.181641	-145.581070
1026.052734	12.687959
1024.924805	-114.646790
1023.796875	-292.913208
1022.667969	-180.882202
1021.538086	-131.475235
1020.409180	-35.589329
1019.279297	-273.664825
1018.149414	-212.389465
1017.019531	-21.214336
1015.889648	-421.074860
1014.758789	-53.628216
1013.627930	-59.244251
1012.497070	-175.928802
1011.365234	115.102631
1010.233398	98.196587
1009.101563	317.505371
1007.969727	559.966431
1006.836914	693.690735
1005.704102	1246.121948
1004.571289	1865.480591
1003.438477	2738.985352
1002.304688	2377.927002
1001.170898	1709.823242
1000.037109	1222.362915
998.902344	545.855042
997.767578	24.511721
996.632813	64.557236
995.498047	132.416946
994.362305	8.845341
993.226563	176.163391
992.090820	41.388153
990.955078	75.153816
989.818359	88.295311
988.681641	-13.669772
987.544922	172.605530
986.407227	-352.947876
985.269531	-48.920319
984.131836	-170.890747
982.994141	-4.877602
981.855469	-75.865608
980.716797	42.026836
979.578125	132.413986
978.439453	45.810429
977.299805	341.120483
976.160156	-60.140236
975.020508	-63.422085
973.879883	41.454910
972.739258	47.658173
971.598633	180.346542
970.458008	244.247192
969.316406	74.110771
968.175781	16.687660
967.033203	163.676407
965.891602	-99.886345
964.749023	237.762482
963.606445	-34.537418
962.463867	181.766937
961.320313	400.424896
960.177734	298.348541
959.033203	281.246918
957.889648	314.711823
956.745117	185.748260
955.600586	93.641777
954.456055	303.864929
953.311523	72.528809
952.166016	102.264435
951.020508	8.649545
949.875000	233.084183
948.728516	135.244507
947.582031	222.744766
946.435547	88.729004
945.289063	222.222000
944.141602	145.697174
942.994141	41.975006
941.846680	-88.929626
940.698242	339.558502
939.550781	119.985840
938.402344	226.894287
937.252930	201.636826
936.104492	388.604584
934.955078	46.773731
933.805664	3.822546
932.655273	234.479172
931.504883	77.919525
930.354492	290.542725
929.204102	216.323944
928.052734	53.517025
926.902344	-131.821503
925.750977	1.626044
924.598633	87.391693
923.446289	-336.170258
922.294922	-68.174812
921.141602	-134.315018
919.989258	-32.108398
918.835938	-172.921600
917.682617	-209.035980
916.529297	-4.265988
915.375000	23.447659
914.220703	-87.184715
913.066406	-206.712082
911.911133	-137.731247
910.756836	-148.049179
909.601563	-212.663925
908.445313	-25.448551
907.290039	100.593849
906.133789	-58.846775
904.977539	139.885895
903.820313	91.738403
902.664063	98.075851
901.506836	-4.153408
900.348633	2.427174
899.191406	-18.050423
898.033203	15.886003
896.875000	-72.239059
895.716797	172.202454
894.557617	70.712151
893.398438	301.630554
892.239258	329.148132
891.079102	101.442329
889.919922	-108.006805
888.759766	-30.480059
887.598633	306.720886
886.438477	75.036507
885.277344	267.776154
884.115234	4.772759
882.954102	184.038651
881.791992	345.244720
880.629883	330.583954
879.467773	243.861710
878.304688	267.652191
877.141602	95.482162
875.978516	331.109985
874.815430	161.344879
873.651367	243.847076
872.487305	198.053192
871.323242	300.827057
870.158203	75.135559
868.993164	220.682816
867.828125	426.895081
866.663086	115.972054
865.497070	274.954895
864.331055	393.426453
863.165039	487.139191
861.998047	268.632263
860.832031	364.582642
859.664063	316.823669
858.497070	448.626434
857.329102	658.895020
856.161133	662.671143
854.993164	731.469116
853.825195	589.447510
852.656250	700.786133
851.487305	697.747620
850.317383	649.874939
849.148438	642.306396
847.978516	524.975037
846.808594	526.327271
845.637695	285.882629
844.466797	354.347351
843.295898	304.145935
842.125000	584.978271
840.953125	590.551270
839.781250	312.110565
838.609375	335.508484
837.437500	157.696960
836.264648	453.572357
835.091797	257.814178
833.917969	180.437820
832.745117	259.303925
831.571289	621.540039
830.397461	599.681580
829.222656	450.579742
828.047852	531.207764
826.873047	547.035522
825.698242	281.841644
824.522461	270.785919
823.346680	346.543121
822.170898	455.581543
820.995117	-23.568048
819.818359	158.785248
818.641602	47.066864
817.463867	-0.159334
816.287109	168.370743
815.109375	129.806595
813.931641	-0.050676
812.752930	-116.621681
811.574219	-68.745598
810.395508	99.007454
809.216797	-95.651276
808.037109	-21.527279
806.857422	-51.960938
805.677734	68.487747
804.498047	128.807693
803.317383	-152.835953
802.136719	-430.042542
800.955078	-170.389191
799.774414	-401.156464
798.592773	-461.210327
797.411133	-428.268463
796.228516	-27.566172
795.045898	89.183174
793.863281	-325.936859
792.680664	-249.321136
791.497070	-46.669907
790.313477	-174.101852
789.129883	-58.163864
787.946289	-84.033562
786.761719	80.213776
785.577148	-47.693913
784.391602	180.306763
783.207031	162.682129
782.021484	-162.271423
780.835938	124.831207
779.649414	86.932350
778.462891	154.923416
777.276367	77.016510
776.089844	188.853500
774.902344	134.982239
773.714844	-128.605347
772.527344	99.711548
771.338867	418.211243
770.151367	405.705627
768.962891	177.054428
767.773438	40.946972
766.584961	36.979340
765.395508	13.067657
764.205078	121.182877
763.015625	583.607544
761.825195	323.708832
760.634766	363.115845
759.443359	514.603333
758.252930	575.732422
757.061523	425.614075
755.869141	528.306091
754.677734	246.192642
753.485352	445.386597
752.292969	211.581085
751.100586	124.971245
749.907227	183.255920
748.713867	364.384613
747.520508	119.531357
746.326172	311.420502
745.131836	62.175865
743.937500	23.555767
742.743164	-240.968536
741.547852	-301.527954
740.352539	76.267586
739.156250	39.677902
737.960938	70.986618
736.764648	139.484238
735.568359	-48.284481
734.371094	173.407349
733.174805	108.253952
731.977539	198.483444
730.779297	91.765099
729.582031	370.051178
728.383789	20.622633
727.185547	93.304054
725.986328	275.250397
724.787109	378.465973
723.587891	328.733551
722.388672	427.578156
721.188477	388.842377
719.988281	398.196564
718.788086	416.325806
717.587891	475.962158
716.386719	267.290222
715.185547	248.536652
713.983398	583.110779
712.782227	-41.616100
711.580078	88.149696
710.377930	104.632477
709.174805	132.089203
707.971680	61.620880
706.768555	187.261734
705.565430	191.040039
704.361328	260.220520
703.157227	140.174896
701.953125	122.554100
700.748047	357.361023
699.543945	174.694504
698.338867	363.989380
697.132813	109.954857
695.926758	212.537186
694.720703	-86.678268
693.514648	-88.053612
692.308594	-30.652390
691.101563	-103.374817
689.894531	-39.174889
688.686523	-146.265625
687.478516	-400.662445
686.270508	-168.953781
685.062500	-119.331963
683.854492	8.473212
682.645508	216.575760
681.436523	-175.467957
680.226563	-114.401932
679.016602	-72.690460
677.806641	-139.104538
676.596680	-257.282806
675.386719	-91.721809
674.175781	190.764313
672.963867	-136.780701
671.752930	-148.256348
670.541016	-118.498230
669.329102	-36.731907
668.117188	125.095253
666.904297	213.509888
665.691406	83.813385
664.478516	-82.430077
663.265625	-32.565258
662.051758	-34.439262
660.837891	121.325905
659.623047	7.367900
658.409180	7.855278
657.194336	57.998665
655.979492	-57.884403
654.763672	-44.347359
653.547852	348.517059
652.332031	232.652786
651.116211	-90.005157
649.899414	112.962021
648.682617	93.972855
647.465820	89.966751
646.249023	96.606506
645.031250	341.954163
643.813477	300.896179
642.594727	345.698669
641.376953	428.960785
640.158203	473.236450
638.939453	-22.270735
637.719727	118.188896
636.500000	-31.793091
635.280273	230.294540
634.060547	285.691895
632.839844	-71.595650
631.619141	178.195694
630.398438	144.072205
629.176758	-85.860046
627.955078	138.390686
626.733398	83.076935
625.511719	136.392593
624.289063	611.136536
623.066406	298.366791
621.843750	222.645737
620.620117	525.111206
619.397461	280.351074
618.172852	148.068710
616.949219	-83.766037
615.724609	36.366356
614.500000	-22.432829
613.275391	-172.416885
612.050781	-332.335876
610.825195	192.575806
609.599609	-105.179077
608.373047	12.209349
607.146484	52.970783
605.919922	-4.292239
604.693359	-27.200941
