# Supplementary material for: Raman spectroscopy accurately differentiates mucosal healing from non-healing and biochemical changes following biological therapy in inflammatory bowel disease
Source: PLoS One. 2021 Jun 2;16(6):e0252210. doi: 10.1371/journal.pone.0252210 (PMC8172032; doi:10.1371/journal.pone.0252210)
Supplement: S8 Dataset — (ZIP) [file pone.0252210.s010.zip › Pre biologic CD/OC016-1 pre-treatment_base sub CR removed_8__X_-16183.4__Y_5297.85__Z_-2781.6__Time_92.txt]

1714.780273	121.128975
1713.803711	276.193573
1712.827148	83.689362
1711.849609	176.555313
1710.873047	-120.906982
1709.895508	-92.892647
1708.917969	78.198227
1707.939453	-44.496300
1706.961914	-141.932877
1705.983398	-74.989883
1705.004883	-47.214817
1704.025391	-112.173889
1703.046875	126.349068
1702.067383	-38.294769
1701.087891	-60.112511
1700.108398	-35.486767
1699.127930	-181.072983
1698.148438	-39.579460
1697.167969	-65.622093
1696.187500	-15.911592
1695.206055	29.309265
1694.225586	110.173958
1693.244141	26.313078
1692.262695	119.557838
1691.281250	232.314133
1690.298828	108.368790
1689.317383	102.739662
1688.334961	423.299377
1687.352539	443.230011
1686.369141	271.991455
1685.386719	509.451233
1684.403320	611.666199
1683.419922	661.334595
1682.435547	456.026794
1681.452148	483.265991
1680.467773	716.208069
1679.483398	728.858582
1678.499023	454.827332
1677.514648	612.629333
1676.529297	669.958557
1675.543945	876.871338
1674.558594	922.184509
1673.573242	1021.304810
1672.586914	998.763916
1671.600586	1200.056885
1670.614258	1425.796387
1669.627930	1123.558472
1668.641602	1254.852295
1667.654297	1413.208008
1666.666992	1476.533569
1665.679688	1290.984009
1664.692383	1493.385254
1663.704102	1531.791382
1662.715820	1544.202881
1661.727539	1604.853027
1660.739258	1504.314209
1659.750977	1600.412476
1658.761719	1726.087524
1657.772461	1732.998535
1656.783203	1835.707520
1655.793945	1793.217407
1654.803711	1645.305054
1653.813477	1270.311523
1652.823242	1432.997314
1651.833008	1305.058960
1650.841797	1137.902222
1649.851563	1100.779907
1648.860352	860.505920
1647.869141	763.423279
1646.876953	714.297668
1645.885742	800.278748
1644.893555	714.886780
1643.901367	466.152069
1642.908203	666.628174
1641.916016	262.927185
1640.922852	529.941467
1639.929688	287.963074
1638.936523	270.567932
1637.943359	163.793900
1636.949219	104.779694
1635.955078	306.994415
1634.960938	114.071953
1633.966797	213.919693
1632.971680	63.703041
1631.977539	-70.426208
1630.982422	106.394157
1629.986328	-50.982147
1628.991211	62.979515
1627.995117	-146.574951
1627.000000	-137.517654
1626.003906	50.539425
1625.006836	46.711151
1624.010742	-117.331306
1623.013672	289.184143
1622.016602	12.429233
1621.019531	17.026630
1620.021484	97.903938
1619.024414	5.534334
1618.026367	141.716049
1617.028320	109.933289
1616.029297	46.752171
1615.031250	204.071335
1614.032227	120.052467
1613.033203	-3.208826
1612.034180	-3.127967
1611.035156	-89.510902
1610.035156	248.766113
1609.035156	10.455178
1608.035156	-73.162407
1607.035156	44.953568
1606.034180	-15.040398
1605.033203	11.394248
1604.032227	77.077354
1603.031250	218.615021
1602.030273	-113.480293
1601.028320	-24.313290
1600.026367	-58.125122
1599.024414	-44.890293
1598.022461	15.355289
1597.019531	80.757233
1596.016602	-334.697540
1595.013672	-251.063141
1594.010742	-256.324249
1593.007813	-334.761322
1592.003906	-206.992142
1591.000000	-196.807312
1589.996094	-100.589455
1588.992188	-20.150841
1587.987305	-96.341537
1586.983398	-34.373295
1585.978516	-113.324478
1584.972656	24.012386
1583.967773	12.637351
1582.961914	483.190582
1581.956055	184.942764
1580.950195	240.914612
1579.944336	223.831985
1578.937500	243.077255
1577.931641	309.039185
1576.924805	491.938232
1575.916992	474.292328
1574.910156	339.470795
1573.902344	238.369431
1572.894531	82.568619
1571.886719	454.369263
1570.878906	147.559708
1569.870117	251.255463
1568.862305	165.122055
1567.853516	281.442902
1566.843750	265.121552
1565.834961	230.479034
1564.825195	-63.868866
1563.815430	370.921173
1562.805664	460.303345
1561.795898	326.407684
1560.785156	176.832535
1559.775391	45.302853
1558.764648	224.705521
1557.752930	282.042572
1556.742188	152.628036
1555.730469	258.816864
1554.718750	424.345306
1553.707031	328.096130
1552.695313	283.480469
1551.682617	264.573547
1550.670898	154.928329
1549.658203	433.206818
1548.644531	162.815125
1547.631836	277.677673
1546.618164	157.016205
1545.604492	157.708939
1544.590820	-157.080338
1543.577148	-53.346901
1542.562500	112.139824
1541.547852	21.679031
1540.533203	93.741478
1539.518555	142.348785
1538.503906	195.907394
1537.488281	-93.961967
1536.472656	126.928848
1535.457031	-96.116989
1534.441406	-4.640002
1533.424805	60.815067
1532.408203	-33.764771
1531.391602	111.183685
1530.375000	31.718843
1529.358398	98.936264
1528.340820	124.718407
1527.323242	181.204865
1526.305664	353.330261
1525.287109	38.728680
1524.269531	92.074600
1523.250977	83.457329
1522.232422	105.530296
1521.213867	124.842712
1520.194336	123.388474
1519.175781	-42.743881
1518.156250	132.815796
1517.136719	102.571693
1516.116211	365.009491
1515.096680	-53.435120
1514.076172	23.701731
1513.055664	-179.192154
1512.034180	-256.410797
1511.013672	71.706619
1509.992188	-13.555854
1508.970703	72.916992
1507.949219	-130.595490
1506.927734	-180.340286
1505.905273	-289.191132
1504.882813	-54.725433
1503.860352	-53.681252
1502.837891	-216.738998
1501.815430	-54.597591
1500.791992	-248.619537
1499.768555	-138.046387
1498.745117	-140.281067
1497.720703	-193.850403
1496.697266	-99.122375
1495.672852	-78.764420
1494.648438	2.831349
1493.623047	61.235413
1492.598633	-151.462128
1491.573242	116.272659
1490.547852	105.255257
1489.522461	180.982407
1488.497070	67.556381
1487.470703	298.780579
1486.444336	100.888016
1485.417969	367.522003
1484.391602	524.204834
1483.364258	417.906616
1482.336914	421.239716
1481.309570	643.800659
1480.282227	463.310059
1479.254883	581.062744
1478.226563	762.375122
1477.198242	788.087585
1476.169922	765.301758
1475.141602	744.991150
1474.112305	905.394836
1473.083008	1070.746094
1472.053711	940.687683
1471.024414	1301.774048
1469.995117	1186.852051
1468.964844	1476.357544
1467.934570	1488.463989
1466.904297	1617.472900
1465.874023	1657.396973
1464.842773	1737.897949
1463.811523	1970.776978
1462.780273	2063.782959
1461.749023	2298.944580
1460.717773	2244.469482
1459.685547	2367.683350
1458.653320	2249.666748
1457.621094	2522.490967
1456.587891	2170.983643
1455.555664	2400.527832
1454.522461	2569.062500
1453.489258	2377.445801
1452.455078	2568.672852
1451.421875	2544.385010
1450.387695	2684.788574
1449.353516	2860.589600
1448.319336	2534.792480
1447.285156	2578.857178
1446.250000	2650.734375
1445.214844	2479.578369
1444.179688	2510.960938
1443.144531	2651.138672
1442.108398	2538.280273
1441.072266	2238.326172
1440.036133	2563.079590
1439.000000	2366.934082
1437.963867	2254.302490
1436.926758	1959.781494
1435.889648	1703.309082
1434.852539	1535.384033
1433.814453	1496.337524
1432.777344	1411.915283
1431.739258	1241.720703
1430.701172	925.263550
1429.663086	611.507324
1428.624023	951.281433
1427.584961	604.941284
1426.545898	450.439484
1425.506836	396.898621
1424.467773	456.859161
1423.427734	360.595062
1422.387695	486.141968
1421.347656	455.527527
1420.307617	417.435760
1419.266602	283.732513
1418.226563	127.518059
1417.184570	124.927727
1416.143555	114.882332
1415.102539	167.808273
1414.060547	32.139118
1413.018555	-50.585567
1411.976563	-32.629349
1410.934570	153.807663
1409.891602	-56.813431
1408.848633	-66.262100
1407.805664	-53.007122
1406.762695	3.026646
1405.718750	-101.576393
1404.674805	80.132530
1403.630859	-21.737364
1402.586914	-38.150143
1401.542969	206.445724
1400.498047	2.072472
1399.453125	-21.562027
1398.408203	-147.867294
1397.363281	61.862339
1396.317383	-161.935532
1395.271484	-47.291912
1394.225586	317.905029
1393.179688	11.894979
1392.132813	-15.959344
1391.086914	66.476372
1390.040039	196.533600
1388.992188	111.453239
1387.945313	16.538700
1386.897461	-45.711922
1385.849609	-50.295853
1384.801758	-229.755920
1383.753906	100.890411
1382.705078	-85.779526
1381.657227	-184.779495
1380.608398	-46.319107
1379.558594	-75.123596
1378.509766	158.396881
1377.459961	-77.365074
1376.410156	176.277374
1375.360352	-114.010956
1374.309570	49.979855
1373.259766	-7.927508
1372.208984	-108.075615
1371.158203	-178.126175
1370.106445	-88.497795
1369.055664	113.386833
1368.003906	133.434113
1366.952148	248.270691
1365.900391	59.371590
1364.847656	84.810883
1363.794922	130.296722
1362.742188	205.772751
1361.689453	-211.313507
1360.636719	3.801824
1359.583008	186.624954
1358.529297	-35.808743
1357.475586	114.912949
1356.420898	260.732086
1355.367188	262.512848
1354.312500	269.397186
1353.257813	301.261383
1352.203125	92.367050
1351.147461	261.096222
1350.091797	328.119568
1349.036133	462.268860
1347.980469	326.045868
1346.923828	706.010742
1345.868164	788.341125
1344.811523	764.144104
1343.754883	777.290466
1342.697266	1045.858398
1341.640625	1027.008545
1340.583008	966.183105
1339.524414	1076.428711
1338.466797	1209.067383
1337.409180	1136.288574
1336.350586	1021.591248
1335.291992	842.739075
1334.232422	889.256409
1333.173828	792.422729
1332.114258	903.513916
1331.054688	849.023682
1329.995117	755.138611
1328.934570	846.795654
1327.875000	978.093018
1326.814453	1082.284424
1325.753906	954.384155
1324.692383	1113.122437
1323.630859	973.183228
1322.570313	1132.119141
1321.507813	1118.352051
1320.446289	976.424683
1319.383789	1209.633057
1318.322266	1188.848389
1317.259766	1333.396606
1316.196289	1300.505371
1315.133789	952.283081
1314.070313	949.304443
1313.006836	1414.527344
1311.943359	1241.739380
1310.878906	1143.015747
1309.814453	1061.682983
1308.750977	874.666809
1307.685547	1300.600342
1306.621094	1295.902100
1305.555664	1082.224487
1304.490234	1058.118042
1303.424805	1314.428833
1302.359375	1300.328979
1301.292969	1315.829956
1300.226563	1029.196655
1299.160156	1413.448853
1298.093750	1168.875977
1297.026367	1015.358765
1295.958984	1316.185059
1294.891602	1410.800415
1293.824219	1053.941284
1292.756836	846.988770
1291.688477	929.652222
1290.620117	696.017700
1289.551758	1080.427124
1288.482422	771.041138
1287.413086	1035.345947
1286.343750	939.437378
1285.274414	873.047852
1284.205078	831.255615
1283.134766	887.500916
1282.064453	818.943298
1280.994141	899.787842
1279.923828	958.643921
1278.852539	971.059509
1277.781250	839.226990
1276.709961	758.870972
1275.637695	1057.558960
1274.566406	1192.411743
1273.494141	728.540955
1272.421875	1080.968872
1271.349609	1022.923889
1270.276367	1240.921143
1269.203125	1109.720703
1268.129883	1278.881348
1267.056641	1191.756226
1265.982422	1053.474121
1264.909180	1210.472900
1263.834961	1189.400269
1262.759766	1234.211548
1261.685547	1305.858032
1260.610352	1141.085327
1259.535156	1095.821411
1258.459961	997.009399
1257.383789	1037.106201
1256.308594	1291.508179
1255.232422	1265.838501
1254.155273	1259.673096
1253.079102	1375.213013
1252.001953	1330.137817
1250.924805	1309.424072
1249.847656	1339.804077
1248.770508	1399.363647
1247.692383	1172.057861
1246.614258	957.013611
1245.536133	1223.176025
1244.458008	1163.699219
1243.378906	1174.685059
1242.299805	1319.219238
1241.220703	1335.018311
1240.141602	994.019958
1239.061523	978.329651
1237.981445	1168.853516
1236.901367	1235.581787
1235.821289	1149.494751
1234.740234	806.438477
1233.659180	1108.281860
1232.578125	981.034790
1231.497070	1042.808472
1230.415039	1043.972412
1229.333984	735.129700
1228.251953	1126.132446
1227.168945	727.787231
1226.086914	726.496399
1225.003906	652.586304
1223.920898	760.109802
1222.837891	986.059265
1221.753906	624.292175
1220.669922	441.543213
1219.585938	495.695282
1218.501953	506.287781
1217.416992	565.146851
1216.333008	389.650177
1215.248047	489.471405
1214.162109	651.968140
1213.077148	761.242920
1211.991211	493.957520
1210.905273	636.889954
1209.819336	695.280884
1208.732422	688.473938
1207.646484	652.683472
1206.559570	734.959656
1205.471680	708.689514
1204.384766	826.937378
1203.296875	468.104797
1202.208984	511.564026
1201.121094	398.427002
1200.032227	326.195374
1198.944336	25.289612
1197.855469	285.089264
1196.765625	-51.907143
1195.676758	-76.155571
1194.586914	-35.548294
1193.497070	-81.579453
1192.407227	21.351368
1191.316406	-27.233038
1190.226563	89.897667
1189.135742	118.020630
1188.044922	69.206627
1186.953125	-63.699436
1185.861328	-93.417618
1184.769531	-80.013313
1183.677734	-11.516712
1182.585938	102.438492
1181.493164	269.009460
1180.400391	51.800930
1179.307617	-141.428162
1178.213867	310.000732
1177.120117	104.635963
1176.026367	320.871399
1174.932617	120.202446
1173.838867	156.573822
1172.744141	73.138435
1171.649414	63.837761
1170.554688	322.436920
1169.458984	446.856232
1168.364258	-117.680084
1167.268555	-0.582820
1166.171875	51.811451
1165.076172	302.465790
1163.979492	204.031540
1162.882813	296.663971
1161.786133	288.841370
1160.688477	345.391876
1159.590820	361.232849
1158.493164	357.871979
1157.395508	402.139191
1156.297852	551.259033
1155.199219	230.317230
1154.100586	574.749268
1153.000977	301.424072
1151.902344	345.148834
1150.802734	205.251068
1149.703125	-34.751228
1148.603516	118.286667
1147.502930	-38.442467
1146.402344	-114.248352
1145.301758	-40.154152
1144.201172	-35.208412
1143.099609	-123.165794
1141.999023	-92.234764
1140.896484	247.739761
1139.794922	-132.972641
1138.692383	30.752855
1137.590820	234.716400
1136.487305	70.181580
1135.384766	475.764832
1134.281250	168.559189
1133.178711	295.932007
1132.074219	252.214386
1130.970703	481.369568
1129.866211	802.861206
1128.761719	568.992737
1127.657227	671.930969
1126.552734	679.881836
1125.447266	675.877075
1124.341797	617.269409
1123.236328	669.973755
1122.130859	746.256775
1121.024414	602.134399
1119.917969	481.670624
1118.811523	472.448608
1117.704102	557.816223
1116.596680	254.972549
1115.489258	318.893372
1114.381836	266.802551
1113.274414	429.849701
1112.166016	521.808289
1111.057617	471.827179
1109.949219	724.276733
1108.839844	452.026123
1107.730469	597.913879
1106.621094	679.900330
1105.511719	724.002502
1104.401367	871.866760
1103.291016	594.810425
1102.180664	796.766785
1101.070313	517.362183
1099.958984	1068.135498
1098.847656	1222.488403
1097.736328	909.981140
1096.625000	1137.240234
1095.512695	864.822021
1094.400391	1063.595337
1093.288086	652.260986
1092.174805	886.193604
1091.062500	781.002686
1089.949219	732.283264
1088.835938	817.654480
1087.721680	768.846375
1086.607422	1035.161743
1085.493164	875.729370
1084.378906	981.965149
1083.263672	860.132324
1082.149414	684.286255
1081.034180	665.867432
1079.917969	654.459717
1078.802734	941.239868
1077.686523	971.968628
1076.570313	892.349548
1075.453125	735.298157
1074.336914	585.342957
1073.219727	540.969177
1072.101563	618.514709
1070.984375	515.508240
1069.866211	365.647827
1068.748047	522.805298
1067.629883	529.947510
1066.511719	583.920288
1065.392578	485.647064
1064.273438	818.167542
1063.154297	523.276917
1062.034180	382.947296
1060.914063	565.525208
1059.793945	327.024536
1058.673828	560.984436
1057.552734	451.178070
1056.431641	411.547516
1055.310547	416.348877
1054.189453	430.504211
1053.067383	21.907770
1051.945313	393.446991
1050.823242	157.844727
1049.701172	508.218353
1048.578125	293.739594
1047.455078	172.705948
1046.332031	168.377365
1045.208008	89.454941
1044.083984	250.728287
1042.959961	-23.894218
1041.835938	286.542694
1040.710938	298.662140
1039.585938	443.581696
1038.460938	153.026093
1037.335938	137.366623
1036.209961	154.337875
1035.083984	378.459564
1033.958008	197.722046
1032.832031	540.461365
1031.705078	431.963165
1030.578125	465.391357
1029.451172	129.296829
1028.323242	-157.784698
1027.195313	-216.990219
1026.067383	-241.259125
1024.939453	-290.991760
1023.810547	-319.742096
1022.682617	-230.019287
1021.552734	-339.846344
1020.423828	-115.456154
1019.293945	-341.073486
1018.164063	-137.502060
1017.034180	-93.909866
1015.904297	-75.748199
1014.773438	234.466599
1013.642578	-199.055878
1012.511719	48.686176
1011.379883	148.196136
1010.248047	301.003601
1009.116211	495.498993
1007.984375	710.832397
1006.851563	569.870789
1005.718750	1354.280029
1004.585938	1814.682739
1003.452148	2415.995117
1002.319336	2307.550049
1001.185547	1774.062622
1000.050781	1441.923584
998.916992	479.494324
997.782227	32.578594
996.647461	174.702530
995.512695	-68.583641
994.376953	-27.808683
993.241211	442.184052
992.105469	104.792366
990.969727	-50.146561
989.833008	145.536087
988.696289	-11.400094
987.559570	101.477707
986.421875	119.965492
985.284180	-4.228358
984.146484	62.895252
983.008789	-63.268131
981.870117	-25.824528
980.731445	135.998291
979.592773	-111.628860
978.454102	-76.095749
977.314453	-8.254141
976.174805	291.892151
975.035156	153.033325
973.894531	175.227997
972.754883	-78.129120
971.613281	153.398453
970.472656	74.963318
969.331055	51.801613
968.190430	58.636955
967.047852	104.614204
965.906250	288.364746
964.763672	286.391174
963.621094	140.098068
962.478516	143.034485
961.334961	283.633057
960.192383	298.285187
959.048828	3.799268
957.904297	87.507805
956.759766	462.134613
955.616211	211.756424
954.470703	401.080475
953.326172	-18.204096
952.180664	322.368622
951.035156	134.595734
949.889648	317.490753
948.743164	173.534012
947.596680	107.502647
946.450195	306.708771
945.303711	215.841461
944.156250	243.924362
943.008789	447.962433
941.861328	289.076172
940.713867	317.559937
939.565430	277.720917
938.416992	269.981323
937.267578	469.933655
936.119141	578.726685
934.969727	183.811874
933.820313	265.556030
932.669922	459.051941
931.520508	130.929672
930.370117	167.496902
929.218750	270.217773
928.068359	93.030083
926.916992	155.027237
925.765625	162.522156
924.613281	415.826904
923.461914	116.499283
922.309570	124.397087
921.156250	-90.349846
920.003906	-91.237267
918.850586	62.507240
917.697266	-142.603333
916.543945	-63.609585
915.389648	110.832329
914.235352	37.885353
913.081055	-452.483429
911.926758	-180.148743
910.771484	-43.924732
909.616211	-299.986908
908.460938	-138.630051
907.304688	0.097513
906.148438	-244.122742
904.992188	-0.993891
903.835938	-156.541351
902.678711	-17.506601
901.521484	-52.769199
900.364258	231.244949
899.206055	-193.096100
898.047852	32.192955
896.889648	1.869702
895.731445	-1.208680
894.572266	47.808475
893.413086	13.257573
892.253906	66.941010
891.094727	-168.502899
889.934570	-94.303398
888.774414	54.463398
887.613281	259.681610
886.453125	227.872726
885.291992	42.707790
884.130859	11.112278
882.968750	103.659897
881.807617	78.963379
880.645508	340.662903
879.482422	268.720886
878.320313	395.165710
877.157227	602.713989
875.994141	195.327789
874.830078	207.024353
873.666016	290.804718
872.501953	318.320557
871.337891	242.358261
870.173828	103.479675
869.008789	14.190452
867.843750	269.014801
866.677734	474.298309
865.512695	200.781326
864.346680	154.374420
863.179688	525.864075
862.013672	241.375198
860.846680	-29.482210
859.679688	110.620552
858.511719	562.638489
857.344727	426.567688
856.176758	714.557129
855.008789	796.080078
853.839844	630.927612
852.670898	627.256470
851.501953	509.282837
850.333008	279.330261
849.163086	557.988647
847.993164	673.014465
846.823242	337.924683
845.652344	349.953735
844.482422	104.586143
843.311523	241.924149
842.139648	211.410538
840.968750	33.278023
839.796875	161.521408
838.624023	-61.268013
837.452148	60.170033
836.279297	123.427948
835.106445	103.971687
833.933594	247.509918
832.759766	154.277115
831.585938	85.598770
830.412109	416.369263
829.238281	418.963379
828.063477	285.445709
826.888672	386.093262
825.712891	542.380676
824.538086	350.809753
823.362305	219.447067
822.186523	-101.289345
821.009766	-101.186546
819.833008	30.240086
818.656250	-134.565796
817.479492	41.189114
816.301758	-1.282232
815.124023	-195.086563
813.946289	-179.793686
812.768555	-82.303391
811.589844	-51.625389
810.411133	-3.258509
809.232422	-174.981262
808.052734	-71.217422
806.873047	-47.541595
805.693359	-110.558250
804.512695	-428.927490
803.332031	-212.328964
802.151367	-377.577881
800.970703	-309.895599
799.789063	43.784344
798.608398	-66.225533
797.425781	-7.783214
796.244141	-217.635040
795.061523	-137.196289
793.878906	-285.059509
792.696289	-18.775566
791.512695	43.585346
790.329102	-7.070779
789.145508	-0.243804
787.960938	183.507874
786.777344	161.354477
785.591797	147.975800
784.407227	79.237854
783.221680	98.871292
782.037109	231.123428
780.850586	343.347382
779.665039	439.970978
778.478516	105.808563
777.291992	224.359726
776.105469	16.070900
774.917969	99.118286
773.730469	71.728462
772.542969	-74.843254
771.354492	138.055984
770.166016	229.512619
768.977539	-3.178707
767.789063	169.667358
766.599609	106.613991
765.410156	180.093903
764.220703	42.060318
763.030273	126.404625
761.840820	215.051651
760.650391	114.338806
759.458984	418.450012
758.267578	269.236786
757.076172	551.070862
755.884766	373.216583
754.693359	274.532166
753.500977	211.012894
752.308594	66.192551
751.115234	253.082123
749.922852	16.018227
748.729492	336.689880
747.535156	139.170563
746.341797	5.357732
745.147461	363.032349
743.953125	334.476929
742.757813	18.650143
741.563477	16.473270
740.368164	152.379730
739.171875	14.298920
737.976563	152.328140
736.780273	64.693886
735.583984	25.284649
734.386719	154.483231
733.189453	45.057060
731.992188	64.810814
730.794922	180.840195
729.596680	156.858261
728.399414	113.239746
727.200195	95.911072
726.001953	137.643188
724.802734	391.362427
723.603516	308.570587
722.404297	402.785309
721.204102	309.219910
720.003906	246.321381
718.803711	331.933472
717.603516	203.726013
716.402344	274.176208
715.201172	403.556763
713.999023	369.415222
712.797852	337.550629
711.595703	103.089256
710.393555	-148.602814
709.190430	83.549217
707.987305	-67.639709
706.784180	212.487946
705.581055	383.738068
704.376953	67.482224
703.172852	-117.955627
701.968750	229.794434
700.763672	9.836302
699.559570	27.110542
698.353516	-79.414314
697.148438	-42.321590
695.942383	112.216721
694.736328	71.294174
693.530273	69.611458
692.324219	-212.050903
691.117188	-39.734344
689.910156	-56.188457
688.702148	-194.015549
687.494141	-305.612457
686.286133	-325.932404
685.078125	-166.137939
683.870117	-181.882172
682.661133	160.126099
681.452148	-89.445724
680.242188	-15.984722
679.032227	-68.051033
677.822266	-102.647278
676.612305	-44.020672
675.401367	-303.456055
674.191406	-162.357498
672.979492	-79.616203
671.768555	-191.467545
670.556641	-45.850365
669.344727	76.010498
668.132813	366.483490
666.919922	121.024750
665.707031	16.169199
664.494141	62.611584
663.281250	-52.860252
662.067383	183.652771
660.853516	-11.569246
659.639648	2.626647
658.424805	23.305365
657.209961	52.598198
655.995117	131.456558
654.779297	-48.441864
653.563477	-86.052238
652.347656	-102.158142
651.131836	-21.391689
649.915039	18.325277
648.698242	4.075075
647.481445	157.617203
646.264648	205.469940
645.046875	145.536957
643.829102	296.258148
642.610352	373.561920
641.392578	450.576385
640.173828	350.996399
638.955078	362.921814
637.735352	151.031113
636.515625	106.443558
635.295898	40.002560
634.076172	-239.426346
632.855469	2.498452
631.634766	-56.680450
630.414063	117.530907
629.192383	160.214417
627.971680	135.769516
626.749023	-39.434513
625.527344	284.266510
624.304688	161.235794
623.082031	401.759674
621.859375	274.966980
620.636719	310.121429
619.413086	172.985275
618.189453	259.703186
616.964844	37.080551
615.741211	183.658295
614.516602	95.766609
613.291016	182.052612
612.066406	-4.599780
610.840820	-36.488209
609.615234	-341.289337
608.388672	-158.109390
607.163086	-309.908508
605.936523	85.631439
604.708984	-29.063303
