# Supplementary material for: Raman spectroscopy accurately differentiates mucosal healing from non-healing and biochemical changes following biological therapy in inflammatory bowel disease
Source: PLoS One. 2021 Jun 2;16(6):e0252210. doi: 10.1371/journal.pone.0252210 (PMC8172032; doi:10.1371/journal.pone.0252210)
Supplement: S8 Dataset — (ZIP) [file pone.0252210.s010.zip › Pre biologic CD/OC030-1 pre treatment_base sub CR removed_87__X_-10362.1__Y_36054.2__Z_-68.1533__Time_983.txt]

1714.640625	115.532356
1713.664063	76.272362
1712.687500	-43.284122
1711.709961	146.266663
1710.733398	-79.003387
1709.755859	-134.618454
1708.778320	51.725021
1707.799805	-122.985077
1706.821289	-112.028786
1705.843750	143.443024
1704.864258	-296.620850
1703.885742	115.532303
1702.907227	30.542004
1701.927734	-149.987503
1700.948242	-217.295883
1699.968750	47.826473
1698.988281	-90.139954
1698.007813	66.790962
1697.028320	53.466930
1696.046875	-36.628387
1695.066406	205.399017
1694.084961	207.718704
1693.104492	90.736870
1692.123047	332.263336
1691.140625	366.272461
1690.159180	771.989746
1689.176758	273.964203
1688.194336	633.066772
1687.211914	832.816895
1686.228516	947.924805
1685.246094	917.223389
1684.262695	1036.497803
1683.279297	1028.632202
1682.295898	920.336731
1681.311523	892.713013
1680.327148	990.997131
1679.342773	1305.594116
1678.358398	1152.471313
1677.374023	1220.988159
1676.388672	1244.975220
1675.403320	1322.884521
1674.417969	1648.750610
1673.432617	1693.451904
1672.446289	1794.639404
1671.459961	1830.081421
1670.473633	1908.724121
1669.487305	2139.413574
1668.500977	2240.603516
1667.513672	2143.328125
1666.526367	2155.595947
1665.539063	2128.738525
1664.550781	2174.165283
1663.563477	2138.045410
1662.575195	2492.352783
1661.586914	2322.264893
1660.598633	2277.460693
1659.609375	2434.670166
1658.620117	2314.271973
1657.631836	2372.020752
1656.641602	2194.639648
1655.652344	2280.049561
1654.662109	2217.773926
1653.672852	2179.939209
1652.681641	2200.867432
1651.691406	1772.701904
1650.701172	1673.197266
1649.709961	1518.746826
1648.718750	1621.304077
1647.727539	1354.357544
1646.735352	913.649353
1645.744141	898.955017
1644.751953	456.909912
1643.759766	691.496155
1642.766602	525.192078
1641.774414	470.290649
1640.781250	729.866516
1639.788086	617.807800
1638.794922	311.063446
1637.801758	308.133057
1636.807617	450.616730
1635.813477	324.598053
1634.819336	51.467232
1633.825195	97.637978
1632.830078	157.332993
1631.834961	14.599089
1630.839844	-80.319984
1629.844727	-87.975372
1628.849609	49.458778
1627.853516	-133.839905
1626.857422	-93.134941
1625.861328	21.505020
1624.865234	78.552406
1623.868164	-98.102898
1622.871094	148.754883
1621.874023	17.391247
1620.876953	30.843195
1619.879883	-47.383450
1618.881836	271.186676
1617.883789	151.414688
1616.885742	123.790916
1615.887695	-250.006760
1614.888672	-153.792892
1613.889648	126.195236
1612.890625	-13.356493
1611.891602	-26.810951
1610.892578	64.767876
1609.892578	49.013866
1608.892578	-129.037415
1607.892578	235.409622
1606.892578	220.062790
1605.891602	155.095840
1604.890625	27.442480
1603.889648	198.338074
1602.888672	47.391121
1601.887695	-92.934311
1600.885742	146.161438
1599.883789	-150.874405
1598.881836	-58.141949
1597.879883	-386.245148
1596.876953	-460.653290
1595.874023	-169.184647
1594.871094	-39.771061
1593.868164	-142.828552
1592.864258	-248.435318
1591.861328	-286.108551
1590.857422	-289.830597
1589.853516	-270.067810
1588.848633	-336.419464
1587.844727	-280.167938
1586.839844	-30.992544
1585.834961	118.970909
1584.830078	115.037766
1583.824219	220.515366
1582.819336	112.241310
1581.813477	186.302109
1580.807617	88.375160
1579.800781	42.494572
1578.794922	-47.700367
1577.788086	166.574051
1576.781250	-40.881039
1575.773438	-55.828285
1574.766602	30.568045
1573.758789	187.030838
1572.750977	62.522224
1571.743164	-77.648796
1570.735352	36.795647
1569.726563	278.370239
1568.718750	215.781937
1567.708984	38.801834
1566.700195	201.900940
1565.691406	48.070854
1564.681641	93.996056
1563.671875	103.412323
1562.662109	130.821136
1561.652344	176.202621
1560.641602	-266.128082
1559.630859	4.524929
1558.620117	-215.021973
1557.609375	-139.225693
1556.597656	104.754105
1555.586914	50.546013
1554.575195	164.498459
1553.563477	6.328612
1552.550781	166.431168
1551.539063	72.620338
1550.526367	74.378227
1549.513672	228.557999
1548.500977	-101.220039
1547.487305	70.592720
1546.473633	146.451935
1545.459961	15.265394
1544.446289	18.290602
1543.432617	121.853546
1542.417969	114.056984
1541.404297	15.644291
1540.389648	221.717560
1539.374023	32.485352
1538.359375	-53.658836
1537.343750	79.319664
1536.328125	-156.918991
1535.312500	86.450111
1534.296875	81.908287
1533.280273	-49.216209
1532.263672	278.288940
1531.247070	234.301788
1530.230469	146.284576
1529.212891	-75.905663
1528.196289	-174.619720
1527.178711	61.179356
1526.160156	-66.362953
1525.142578	179.103516
1524.124023	-59.565086
1523.106445	-192.892471
1522.087891	-4.911896
1521.068359	31.001135
1520.049805	-221.298386
1519.030273	-113.885902
1518.010742	98.594307
1516.991211	79.486580
1515.971680	-132.524780
1514.951172	-46.789722
1513.930664	115.691345
1512.910156	59.642056
1511.889648	131.700195
1510.868164	236.825790
1509.846680	-191.972473
1508.826172	-87.302055
1507.803711	-106.042152
1506.782227	-30.138798
1505.759766	-262.123474
1504.737305	-317.419495
1503.714844	-96.206779
1502.692383	-180.167099
1501.668945	-213.120972
1500.646484	-210.429626
1499.623047	-100.464577
1498.599609	-85.477455
1497.575195	-185.896774
1496.550781	-135.549728
1495.527344	-34.276321
1494.502930	79.503296
1493.477539	111.181610
1492.453125	22.502897
1491.427734	99.749123
1490.402344	381.163055
1489.376953	82.354874
1488.350586	176.769867
1487.325195	396.082306
1486.298828	206.607712
1485.272461	443.269806
1484.245117	388.700928
1483.218750	550.844543
1482.191406	643.839294
1481.164063	560.642883
1480.136719	765.411011
1479.108398	837.335999
1478.080078	883.565735
1477.052734	825.153259
1476.023438	804.765747
1474.995117	1051.672607
1473.965820	1178.605835
1472.937500	1427.545776
1471.908203	1503.120605
1470.877930	1960.206543
1469.848633	1923.382446
1468.818359	2191.652832
1467.788086	2169.743652
1466.757813	2546.895020
1465.727539	2656.831299
1464.696289	2479.374756
1463.665039	2898.997559
1462.633789	2805.147217
1461.602539	2985.525146
1460.570313	2860.962402
1459.539063	3355.835449
1458.506836	3137.107666
1457.473633	3118.829834
1456.441406	3361.808594
1455.408203	3614.711670
1454.375000	3875.020996
1453.341797	3787.758301
1452.308594	3832.267578
1451.274414	3694.170166
1450.241211	4052.731445
1449.207031	4071.567383
1448.171875	3819.287354
1447.137695	3891.207764
1446.102539	3800.981445
1445.067383	3695.550049
1444.032227	3587.579590
1442.997070	3537.799072
1441.960938	3450.029053
1440.924805	3379.960938
1439.888672	3196.101318
1438.852539	2885.889404
1437.816406	2985.228027
1436.779297	2836.840088
1435.742188	2478.807861
1434.705078	2474.530029
1433.666992	2202.538086
1432.629883	1620.135010
1431.591797	1403.965698
1430.553711	1632.055542
1429.514648	1317.555298
1428.476563	1091.514038
1427.437500	694.060730
1426.398438	856.570557
1425.359375	925.756714
1424.320313	851.273438
1423.280273	862.505920
1422.240234	798.186462
1421.200195	686.075012
1420.159180	901.406250
1419.119141	547.706970
1418.078125	742.932922
1417.037109	563.148254
1415.996094	489.175140
1414.954102	578.783752
1413.912109	64.809326
1412.870117	54.027184
1411.828125	20.694956
1410.786133	186.015579
1409.743164	-63.305058
1408.700195	26.733879
1407.657227	76.634041
1406.614258	304.904877
1405.570313	-44.319729
1404.527344	-69.457024
1403.483398	-81.955620
1402.438477	169.092545
1401.394531	-99.111404
1400.349609	-133.861221
1399.304688	255.287994
1398.259766	100.378593
1397.214844	-34.289330
1396.168945	134.416885
1395.123047	172.902420
1394.077148	176.437973
1393.031250	-77.834732
1391.984375	-48.956501
1390.937500	77.678337
1389.890625	179.375443
1388.843750	-36.592785
1387.796875	80.393669
1386.749023	19.890215
1385.701172	84.595306
1384.653320	-60.566509
1383.604492	-248.014099
1382.556641	-205.296234
1381.507813	-124.971992
1380.458984	-34.521690
1379.410156	160.951630
1378.360352	49.394917
1377.310547	-129.334915
1376.260742	-0.837165
1375.210938	-96.773682
1374.161133	191.683853
1373.110352	46.219357
1372.059570	-206.215714
1371.008789	-24.568598
1369.957031	-131.947952
1368.906250	-179.261368
1367.854492	-17.097178
1366.802734	15.672600
1365.750000	-95.825775
1364.698242	148.984650
1363.645508	-148.778046
1362.592773	-90.320854
1361.540039	237.043228
1360.486328	171.413818
1359.433594	-105.362930
1358.379883	11.053496
1357.326172	125.150093
1356.271484	281.652069
1355.216797	321.508789
1354.163086	334.254700
1353.107422	488.767242
1352.052734	606.198242
1350.998047	607.106995
1349.942383	615.672729
1348.886719	919.784607
1347.830078	799.690552
1346.774414	724.539551
1345.717773	1105.979248
1344.661133	1189.928711
1343.604492	1107.972656
1342.546875	1227.029541
1341.490234	1061.306519
1340.432617	1559.829956
1339.375000	1528.306763
1338.316406	1489.587891
1337.258789	1624.435059
1336.200195	1402.999268
1335.141602	1424.417847
1334.082031	1458.417603
1333.023438	1608.908325
1331.963867	1032.445068
1330.904297	1319.408325
1329.844727	1359.270386
1328.784180	1134.879639
1327.723633	1101.082642
1326.663086	1282.464722
1325.602539	1113.263794
1324.541992	1307.367798
1323.480469	1215.219604
1322.418945	1545.426270
1321.357422	1372.283691
1320.295898	1335.142700
1319.233398	1611.511230
1318.170898	1626.569458
1317.108398	1215.286865
1316.045898	1400.965210
1314.982422	1337.857178
1313.918945	1703.741455
1312.855469	1426.710571
1311.791992	1512.077637
1310.728516	1304.595093
1309.664063	1456.854614
1308.599609	1496.039429
1307.535156	1306.562378
1306.469727	1191.187012
1305.404297	1346.648926
1304.338867	1492.415161
1303.273438	1611.282837
1302.208008	1447.615479
1301.141602	1485.747803
1300.075195	1379.099731
1299.008789	1582.225952
1297.942383	1402.323730
1296.875000	1603.296753
1295.807617	1536.790405
1294.740234	1264.337891
1293.672852	1296.476074
1292.604492	1201.216675
1291.537109	1317.131592
1290.468750	1413.560669
1289.399414	786.873535
1288.331055	829.818481
1287.261719	1093.482544
1286.192383	943.140076
1285.123047	1037.997559
1284.052734	954.204346
1282.983398	929.386047
1281.913086	1019.801025
1280.841797	1068.736328
1279.771484	1081.111084
1278.700195	1130.337158
1277.628906	1050.071899
1276.557617	1141.167969
1275.486328	1425.515259
1274.414063	1201.488770
1273.341797	994.815613
1272.269531	1413.824951
1271.197266	1586.090088
1270.124023	1585.033325
1269.050781	1484.010010
1267.977539	1632.147949
1266.904297	1785.235229
1265.830078	1526.034546
1264.756836	1586.632690
1263.681641	1688.792603
1262.607422	1683.739380
1261.533203	1622.733887
1260.458008	1474.130615
1259.382813	1562.067139
1258.307617	1396.707886
1257.231445	1431.250000
1256.155273	1894.460938
1255.079102	1347.216675
1254.002930	1786.093750
1252.926758	1672.464111
1251.849609	1651.429199
1250.772461	1822.652710
1249.695313	1894.174316
1248.617188	1832.023315
1247.540039	1777.264038
1246.461914	1793.081665
1245.382813	1529.545410
1244.304688	1691.300903
1243.225586	1600.469360
1242.146484	1512.166870
1241.067383	1538.054199
1239.988281	1292.153442
1238.908203	1623.929810
1237.828125	1640.225952
1236.748047	1840.893921
1235.667969	1549.252686
1234.586914	1376.576294
1233.505859	1366.408325
1232.424805	1428.973877
1231.343750	1455.197388
1230.261719	1251.323730
1229.179688	1267.933472
1228.097656	1003.699097
1227.015625	1364.119141
1225.932617	1213.751221
1224.850586	988.448853
1223.767578	1181.744629
1222.683594	854.984680
1221.600586	680.692627
1220.516602	528.233032
1219.432617	593.350342
1218.347656	540.031860
1217.263672	701.721130
1216.178711	631.460388
1215.093750	517.742310
1214.008789	773.421143
1212.922852	746.564270
1211.836914	734.166382
1210.750977	748.279114
1209.665039	882.948181
1208.579102	559.330750
1207.492188	903.656189
1206.405273	739.181152
1205.318359	666.305115
1204.230469	627.142029
1203.142578	599.986084
1202.054688	527.023682
1200.966797	42.310665
1199.877930	234.175797
1198.790039	310.365021
1197.701172	92.906044
1196.611328	248.340805
1195.522461	78.945038
1194.432617	-11.101559
1193.342773	95.937225
1192.252930	-20.675585
1191.162109	203.892426
1190.072266	-210.763748
1188.981445	-205.002121
1187.889648	-249.760910
1186.798828	-400.231659
1185.707031	-298.710266
1184.615234	88.225960
1183.523438	-235.261215
1182.430664	-90.978432
1181.337891	-150.707718
1180.245117	24.439371
1179.152344	-21.129147
1178.059570	266.313141
1176.965820	194.123398
1175.872070	-38.643776
1174.778320	111.745987
1173.683594	317.014862
1172.588867	112.731613
1171.494141	387.058472
1170.399414	216.091293
1169.303711	454.130157
1168.208984	17.489643
1167.113281	-91.509712
1166.016602	-119.319061
1164.920898	206.466919
1163.824219	161.599792
1162.727539	185.890045
1161.630859	83.441757
1160.533203	140.880554
1159.435547	334.224457
1158.337891	634.739807
1157.240234	488.743835
1156.141602	566.918457
1155.043945	437.398346
1153.944336	512.862122
1152.845703	535.687805
1151.747070	262.789825
1150.647461	225.777512
1149.547852	179.094345
1148.447266	-120.211082
1147.347656	42.455166
1146.247070	-216.525848
1145.146484	48.122200
1144.044922	-18.302452
1142.944336	-18.235785
1141.842773	-15.951900
1140.741211	-249.271378
1139.638672	-280.550568
1138.537109	232.377441
1137.434570	131.759140
1136.332031	45.278660
1135.228516	274.610535
1134.125977	178.311752
1133.022461	511.655212
1131.917969	759.222717
1130.814453	906.839722
1129.709961	1063.712158
1128.605469	1156.301025
1127.500977	975.938477
1126.396484	1288.697510
1125.291016	1314.302490
1124.185547	1304.183960
1123.080078	985.865906
1121.973633	1070.258301
1120.868164	1104.721069
1119.761719	788.547668
1118.654297	761.178223
1117.547852	643.725403
1116.440430	644.480347
1115.333008	706.590027
1114.225586	586.391296
1113.117188	539.393127
1112.008789	705.037842
1110.900391	612.818909
1109.791992	737.895813
1108.682617	1013.960754
1107.573242	1058.275146
1106.463867	1194.518311
1105.354492	1063.769653
1104.244141	1508.863892
1103.133789	1351.850342
1102.023438	1237.234375
1100.913086	1176.781494
1099.801758	1472.304565
1098.690430	1088.539063
1097.579102	1079.604004
1096.467773	1327.409546
1095.355469	1235.688110
1094.243164	1216.900635
1093.130859	1186.220947
1092.017578	1221.346191
1090.905273	1239.863159
1089.791992	1413.564331
1088.677734	1102.373535
1087.564453	1296.964233
1086.450195	1289.089355
1085.335938	1245.837769
1084.221680	1089.663330
1083.106445	1041.551758
1081.991211	1322.303467
1080.875977	973.272461
1079.760742	805.139221
1078.644531	944.563232
1077.528320	872.558167
1076.412109	772.331970
1075.295898	948.936157
1074.178711	1001.032166
1073.061523	1228.917358
1071.944336	1025.184448
1070.826172	882.406799
1069.708984	739.630188
1068.590820	826.463196
1067.471680	871.012268
1066.353516	810.093079
1065.234375	1074.597168
1064.115234	938.615784
1062.996094	889.236023
1061.875977	456.072174
1060.755859	628.951843
1059.635742	633.310059
1058.515625	925.232056
1057.394531	637.209106
1056.273438	711.547546
1055.152344	573.182556
1054.031250	455.875183
1052.909180	534.774902
1051.787109	594.934509
1050.665039	549.992126
1049.541992	598.403870
1048.418945	471.773376
1047.295898	457.170532
1046.172852	699.126282
1045.048828	714.772461
1043.925781	24.049263
1042.801758	282.246338
1041.676758	265.357513
1040.552734	595.619812
1039.427734	159.455750
1038.302734	354.555023
1037.176758	454.127838
1036.050781	595.574768
1034.924805	555.485352
1033.798828	494.511688
1032.672852	538.266724
1031.545898	663.417969
1030.418945	953.617798
1029.291992	330.299469
1028.164063	455.548615
1027.036133	-27.877125
1025.908203	-48.813946
1024.780273	-339.041443
1023.651367	-480.495331
1022.522461	-101.906433
1021.393555	-282.655945
1020.264648	-256.767639
1019.134766	-73.098808
1018.004883	-503.929474
1016.875000	-99.877182
1015.744141	-8.828338
1014.613281	10.438738
1013.482422	189.650177
1012.351563	262.336761
1011.219727	515.704163
1010.088867	657.950989
1008.956055	441.470978
1007.824219	676.449341
1006.691406	1061.806274
1005.558594	1662.209595
1004.425781	2720.313232
1003.292969	3313.370361
1002.159180	3381.610596
1001.025391	2225.244385
999.891602	1351.406006
998.756836	1055.536133
997.622070	686.057922
996.487305	217.632355
995.352539	188.114090
994.216797	419.509003
993.081055	111.118111
991.945313	345.051727
990.808594	32.532856
989.672852	225.211945
988.536133	189.788101
987.398438	-73.579277
986.261719	-80.922424
985.124023	-336.836365
983.986328	-99.672035
982.847656	275.688904
981.709961	-67.035339
980.571289	191.166763
979.432617	-45.173725
978.292969	22.384201
977.153320	-40.958927
976.013672	63.748268
974.874023	161.712967
973.734375	344.857117
972.593750	266.225861
971.453125	174.057587
970.311523	-0.522193
969.170898	123.633812
968.029297	119.415375
966.886719	-33.735844
965.745117	350.218750
964.602539	426.876892
963.459961	283.592377
962.317383	395.061951
961.173828	424.193329
960.030273	233.564117
958.886719	178.413818
957.743164	407.515015
956.598633	194.812988
955.454102	280.042572
954.309570	134.304230
953.165039	146.753067
952.019531	143.416946
950.874023	179.199463
949.727539	411.843597
948.582031	187.412109
947.435547	22.747862
946.289063	349.659546
945.141602	148.960983
943.995117	284.324310
942.847656	111.613190
941.699219	455.136871
940.551758	522.583618
939.403320	494.409882
938.254883	601.076660
937.105469	488.996307
935.957031	596.095337
934.807617	338.653809
933.658203	355.057343
932.507813	280.556580
931.357422	194.937057
930.207031	180.197937
929.056641	206.685959
927.906250	269.818146
926.754883	185.232452
925.603516	-12.841757
924.451172	253.462219
923.298828	-80.515488
922.146484	49.721760
920.994141	243.776001
919.841797	17.538250
918.688477	55.198025
917.535156	224.812805
916.380859	-68.701118
915.227539	-46.269566
914.073242	-80.368652
912.918945	-359.324829
911.763672	-372.473297
910.608398	-439.838318
909.453125	-225.756195
908.297852	-140.795700
907.141602	-66.992867
905.985352	-267.226501
904.829102	-197.549988
903.672852	-141.298065
902.515625	195.940842
901.358398	-290.888824
900.201172	85.092850
899.042969	-158.952347
897.884766	-260.162689
896.726563	-209.594086
895.568359	234.605728
894.409180	77.407478
893.250000	-267.146393
892.090820	32.663307
890.930664	-60.592831
889.771484	-52.009731
888.611328	-79.390022
887.450195	137.231735
886.289063	320.050995
885.128906	155.417007
883.966797	-60.860191
882.805664	162.915192
881.643555	364.183807
880.481445	306.237946
879.319336	302.544098
878.156250	386.868866
876.993164	583.917969
875.830078	357.566132
874.666016	394.902191
873.502930	299.497192
872.338867	303.285187
871.173828	212.679993
870.009766	259.429688
868.844727	396.224579
867.679688	263.218567
866.513672	364.164948
865.348633	98.793427
864.182617	341.443237
863.015625	271.811005
861.849609	440.327240
860.682617	534.741577
859.515625	543.863403
858.347656	445.321228
857.180664	393.978668
856.012695	818.276978
854.843750	681.752380
853.675781	789.709778
852.506836	866.272156
851.337891	859.899048
850.167969	625.023560
848.999023	623.223938
847.829102	475.879028
846.658203	371.159790
845.488281	174.699066
844.317383	316.264465
843.146484	50.547939
841.975586	-13.740497
840.803711	152.334244
839.631836	121.555992
838.459961	218.171921
837.287109	350.474518
836.114258	192.228241
834.941406	199.307281
833.768555	275.560547
832.594727	568.299988
831.420898	298.354797
830.247070	376.601288
829.072266	378.898254
827.898438	363.266693
826.722656	483.619873
825.547852	476.744843
824.372070	119.859512
823.196289	282.268494
822.020508	143.746933
820.844727	27.466562
819.667969	216.223495
818.491211	142.086563
817.313477	21.142866
816.136719	53.675381
814.958984	-49.622154
813.781250	87.220161
812.602539	168.291306
811.423828	-93.163063
810.245117	56.554893
809.066406	-169.462357
807.886719	-328.854431
806.707031	-190.695129
805.527344	-490.182709
804.346680	-12.679504
803.166992	-214.707581
801.985352	-154.944183
800.804688	-552.359741
799.623047	-419.666473
798.441406	-291.631897
797.259766	-117.267830
796.078125	-231.267685
794.895508	-92.773216
793.712891	-76.351563
792.529297	-212.916000
791.346680	-70.605675
790.163086	-234.014923
788.978516	120.362495
787.794922	107.093788
786.610352	255.144745
785.425781	106.598648
784.241211	267.490112
783.055664	154.030884
781.870117	650.404785
780.684570	342.115601
779.498047	323.172028
778.311523	330.559570
777.125000	176.587250
775.938477	26.923632
774.750977	-50.014381
773.563477	-118.269279
772.375977	192.734253
771.187500	157.190552
769.999023	-74.738785
768.810547	209.067001
767.622070	159.803070
766.432617	189.714676
765.243164	408.876801
764.053711	343.690216
762.863281	412.677673
761.672852	353.805695
760.482422	501.663147
759.291992	710.899536
758.100586	462.377625
756.909180	541.483215
755.717773	477.503082
754.525391	345.278748
753.333008	393.173431
752.140625	377.199097
750.948242	464.338531
749.754883	175.808502
748.561523	212.217560
747.368164	397.750214
746.173828	517.254272
744.979492	417.210236
743.785156	398.265991
742.590820	311.259064
741.395508	224.205566
740.200195	183.139694
739.003906	236.241867
737.808594	177.516861
736.612305	342.163513
735.416016	276.748138
734.218750	110.611641
733.021484	134.924255
731.824219	321.112671
730.626953	364.982605
729.428711	297.262146
728.230469	384.809570
727.032227	391.415344
725.833984	516.039917
724.634766	708.351196
723.435547	516.092712
722.235352	465.911072
721.036133	463.817139
719.835938	472.674835
718.635742	217.483765
717.434570	466.513947
716.233398	508.241608
715.032227	336.276184
713.831055	284.393158
712.628906	300.198761
711.426758	263.778442
710.224609	238.368576
709.021484	95.442825
707.818359	76.840233
706.615234	6.109562
705.412109	-247.321594
704.208008	15.319407
703.003906	206.177582
701.799805	31.629446
700.594727	168.336365
699.389648	-88.414795
698.184570	157.291153
696.979492	133.566452
695.773438	-13.808503
694.567383	112.795647
693.361328	-233.919617
692.154297	-113.424126
690.947266	-225.050629
689.740234	-329.895355
688.533203	-360.695465
687.325195	-46.327480
686.117188	137.998856
684.909180	-137.200790
683.700195	-104.199966
682.491211	-294.200409
681.282227	-33.174068
680.072266	-168.442123
678.863281	-24.015932
677.653320	-286.468750
676.442383	-128.574692
675.232422	-141.482773
674.021484	44.942181
672.810547	-88.628578
671.598633	-20.741652
670.386719	-26.153385
669.174805	1.109423
667.962891	117.212563
666.750000	-198.638931
665.537109	90.753593
664.324219	8.762365
663.110352	268.193787
661.897461	124.024757
660.683594	29.770340
659.468750	-85.817879
658.254883	-9.190935
657.040039	-171.822418
655.824219	47.438122
654.609375	-60.948620
653.393555	54.990036
652.177734	-72.506256
650.960938	15.573380
649.745117	11.052795
648.528320	221.913376
647.311523	284.152435
646.093750	421.696838
644.875977	352.573853
643.658203	279.120392
642.440430	435.738007
641.221680	469.606293
640.002930	165.786652
638.784180	130.571609
637.564453	138.126694
636.344727	212.005798
635.125000	-45.223362
633.905273	350.086853
632.684570	130.836411
631.463867	-71.594604
630.243164	-171.438538
629.021484	333.196259
627.799805	227.853455
626.578125	254.838135
625.356445	416.138306
624.133789	188.626923
622.911133	558.211914
621.688477	549.638489
620.464844	469.379883
619.241211	565.811707
618.017578	-79.714912
616.793945	114.986000
615.569336	40.777222
614.344727	-11.285850
613.120117	202.527115
611.894531	-75.077980
610.668945	77.597122
609.443359	-2.462786
608.216797	-313.077454
606.991211	-18.812620
605.764648	-156.187241
604.537109	-35.257526
