# Supplementary material for: Raman spectroscopy accurately differentiates mucosal healing from non-healing and biochemical changes following biological therapy in inflammatory bowel disease
Source: PLoS One. 2021 Jun 2;16(6):e0252210. doi: 10.1371/journal.pone.0252210 (PMC8172032; doi:10.1371/journal.pone.0252210)
Supplement: S8 Dataset — (ZIP) [file pone.0252210.s010.zip › Pre biologic CD/OC011 pre treatment_BL sub CR removed_93__X_-18303.2__Y_2334.51__Z_-3757.24__Time_1065.txt]

1714.656250	53.208778
1713.679688	45.343815
1712.703125	31.944401
1711.725586	35.475334
1710.749023	18.448839
1709.771484	-5.801888
1708.792969	-48.001858
1707.815430	-89.332962
1706.836914	-70.946671
1705.858398	-134.791870
1704.879883	35.092503
1703.901367	50.418678
1702.922852	-21.820206
1701.943359	-2.348377
1700.963867	7.143800
1699.983398	-17.443125
1699.003906	-3.857817
1698.023438	39.791721
1697.042969	-84.259995
1696.062500	8.830813
1695.082031	134.591660
1694.100586	76.647766
1693.120117	72.786575
1692.137695	200.311035
1691.156250	251.016159
1690.174805	358.333527
1689.192383	170.070282
1688.209961	283.845398
1687.227539	352.810516
1686.244141	446.280731
1685.261719	428.337585
1684.278320	480.205505
1683.294922	330.115875
1682.311523	353.735107
1681.327148	404.468445
1680.342773	564.830750
1679.358398	427.511230
1678.374023	506.277740
1677.389648	697.219666
1676.404297	582.645630
1675.418945	763.753113
1674.433594	838.878296
1673.448242	826.690613
1672.461914	966.400269
1671.475586	1040.044556
1670.489258	1196.410400
1669.502930	991.934692
1668.516602	1101.243286
1667.529297	1194.952271
1666.541992	1113.837280
1665.554688	1194.979004
1664.566406	1247.257568
1663.579102	1241.524292
1662.590820	1175.144287
1661.602539	1413.991089
1660.614258	1335.015015
1659.625000	1372.979248
1658.635742	1329.115112
1657.647461	1449.793701
1656.657227	1348.273926
1655.667969	1337.107178
1654.677734	1127.711060
1653.688477	1027.183594
1652.697266	1154.491821
1651.707031	1006.918945
1650.716797	891.400452
1649.725586	979.761169
1648.734375	677.109009
1647.743164	707.813538
1646.750977	651.538330
1645.759766	579.662048
1644.767578	589.901978
1643.775391	481.526886
1642.783203	476.355896
1641.790039	386.926208
1640.796875	516.736084
1639.803711	367.034210
1638.810547	217.576035
1637.817383	216.023453
1636.823242	127.638000
1635.829102	102.709953
1634.834961	72.677254
1633.840820	153.460373
1632.845703	123.721649
1631.850586	-42.806618
1630.855469	12.032588
1629.860352	48.548691
1628.865234	-46.417068
1627.869141	-54.395226
1626.873047	71.899940
1625.876953	-17.414227
1624.880859	-90.812614
1623.883789	85.659775
1622.887695	-11.197511
1621.890625	49.737843
1620.892578	-73.170135
1619.895508	203.287460
1618.897461	159.327377
1617.899414	128.580338
1616.901367	16.539293
1615.903320	185.401855
1614.904297	68.263901
1613.906250	-95.992180
1612.907227	91.291901
1611.907227	45.181328
1610.908203	12.232273
1609.908203	23.886641
1608.908203	90.589714
1607.908203	246.357498
1606.908203	127.070343
1605.907227	264.472412
1604.906250	140.028656
1603.905273	122.961899
1602.904297	-45.868771
1601.903320	120.259109
1600.901367	19.513376
1599.899414	-26.276491
1598.897461	-61.596840
1597.895508	-99.528198
1596.892578	-153.136429
1595.889648	-55.193817
1594.886719	-210.709427
1593.883789	-44.938835
1592.880859	-114.274277
1591.876953	-71.352249
1590.873047	-7.602845
1589.869141	-3.936186
1588.865234	127.525253
1587.860352	45.004436
1586.855469	48.530621
1585.850586	33.756409
1584.845703	-72.295906
1583.839844	-24.594255
1582.834961	41.267117
1581.829102	117.462852
1580.823242	-9.578707
1579.816406	58.660809
1578.810547	-60.632851
1577.803711	134.987152
1576.796875	122.279701
1575.790039	299.421387
1574.782227	-114.020157
1573.775391	26.538258
1572.767578	52.563053
1571.759766	81.094971
1570.750977	78.347046
1569.743164	59.926254
1568.734375	158.322525
1567.725586	178.675262
1566.716797	82.084892
1565.707031	55.536743
1564.697266	-35.978302
1563.687500	196.809769
1562.677734	123.272591
1561.667969	36.701267
1560.657227	-91.423012
1559.647461	16.337656
1558.636719	222.449432
1557.625000	210.681335
1556.614258	64.084808
1555.602539	23.651922
1554.590820	203.267105
1553.579102	95.286781
1552.567383	49.373611
1551.554688	158.660660
1550.541992	177.223846
1549.529297	50.791409
1548.516602	120.876259
1547.502930	300.685822
1546.490234	96.533676
1545.476563	85.474442
1544.462891	-19.652855
1543.448242	10.790359
1542.434570	-71.069138
1541.419922	63.412739
1540.405273	-203.805115
1539.390625	45.522552
1538.375000	103.972183
1537.359375	77.125084
1536.343750	122.406342
1535.328125	103.066261
1534.312500	-65.952423
1533.295898	15.065148
1532.280273	70.154236
1531.262695	119.939804
1530.246094	38.183136
1529.229492	20.741703
1528.211914	-112.710533
1527.194336	8.688622
1526.176758	3.773819
1525.159180	-63.029919
1524.140625	47.624893
1523.122070	-16.829613
1522.103516	-11.927775
1521.084961	72.571976
1520.065430	28.361074
1519.046875	-36.508617
1518.027344	-57.784088
1517.006836	-50.909016
1515.987305	89.429504
1514.966797	-58.061012
1513.947266	51.174057
1512.925781	188.475952
1511.905273	-159.485001
1510.884766	-68.611008
1509.863281	32.367699
1508.841797	45.980484
1507.820313	0.492792
1506.797852	-39.964500
1505.776367	-198.424179
1504.753906	17.236937
1503.731445	-131.143494
1502.708008	-123.310852
1501.685547	-51.553837
1500.662109	-28.592247
1499.638672	101.776840
1498.615234	27.223915
1497.591797	3.778368
1496.567383	-35.116650
1495.542969	-17.823637
1494.518555	70.966171
1493.494141	44.563530
1492.468750	158.659851
1491.443359	116.712921
1490.417969	166.672729
1489.392578	196.079605
1488.367188	309.663849
1487.340820	274.995911
1486.314453	140.686539
1485.288086	187.565659
1484.261719	476.764069
1483.234375	339.672302
1482.207031	353.048950
1481.179688	356.134186
1480.152344	527.414795
1479.125000	543.042236
1478.096680	701.295837
1477.068359	645.365906
1476.040039	635.237732
1475.011719	515.517822
1473.982422	645.315613
1472.953125	838.631592
1471.923828	845.983948
1470.894531	990.681458
1469.864258	893.536316
1468.834961	1203.367798
1467.804688	1233.244019
1466.774414	1306.268555
1465.743164	1369.022095
1464.712891	1434.238403
1463.681641	1639.113770
1462.650391	1607.581909
1461.618164	1642.036499
1460.586914	1696.745850
1459.554688	1748.831543
1458.522461	1805.920288
1457.490234	1705.595703
1456.458008	1828.540283
1455.424805	1776.347290
1454.391602	1741.885864
1453.358398	1902.635254
1452.325195	2037.924683
1451.291016	1899.383911
1450.256836	2125.752930
1449.222656	1977.046265
1448.188477	1863.829224
1447.154297	2008.925293
1446.119141	2189.364258
1445.083984	2081.136719
1444.048828	1909.660889
1443.013672	1690.160522
1441.977539	1619.968018
1440.941406	1668.651001
1439.905273	1656.608643
1438.869141	1596.521606
1437.832031	1536.434448
1436.795898	1531.959961
1435.758789	1178.825806
1434.720703	1300.678345
1433.683594	1058.837402
1432.645508	1046.835693
1431.608398	868.245117
1430.569336	820.938232
1429.531250	821.599609
1428.493164	761.717773
1427.454102	611.059082
1426.415039	536.113586
1425.375977	539.355652
1424.335938	454.377411
1423.296875	482.849945
1422.256836	413.055328
1421.215820	441.526489
1420.175781	384.387146
1419.135742	417.926636
1418.094727	335.667694
1417.053711	346.578735
1416.011719	463.173798
1414.970703	391.080688
1413.928711	301.427856
1412.886719	284.759216
1411.844727	232.928986
1410.802734	289.226776
1409.759766	182.183395
1408.716797	112.903137
1407.673828	277.285034
1406.630859	338.668518
1405.586914	151.489685
1404.542969	263.143219
1403.499023	158.957809
1402.455078	95.003738
1401.411133	236.824020
1400.366211	75.144463
1399.321289	199.436584
1398.276367	220.936188
1397.230469	232.440475
1396.185547	243.998520
1395.139648	145.358551
1394.093750	169.550385
1393.046875	231.341095
1392.000977	160.471130
1390.954102	172.285797
1389.907227	41.501133
1388.860352	53.454361
1387.812500	120.489891
1386.765625	105.032562
1385.717773	59.630325
1384.669922	184.311829
1383.621094	51.553486
1382.573242	11.387955
1381.524414	3.778667
1380.475586	-56.212387
1379.425781	-88.644714
1378.376953	-153.440887
1377.327148	-48.400681
1376.277344	-73.107971
1375.227539	-112.699921
1374.176758	39.878952
1373.126953	-17.025719
1372.076172	-26.457701
1371.025391	-60.736702
1369.973633	34.680786
1368.922852	42.927288
1367.871094	23.840420
1366.819336	131.877914
1365.766602	-118.660652
1364.714844	89.121185
1363.662109	60.413136
1362.609375	59.179852
1361.556641	194.883942
1360.502930	243.543076
1359.450195	247.508316
1358.396484	154.578491
1357.341797	173.644135
1356.288086	205.225632
1355.233398	157.360062
1354.178711	186.623962
1353.124023	178.709778
1352.069336	394.393372
1351.013672	282.339905
1349.958984	254.831802
1348.903320	527.715637
1347.846680	505.307465
1346.791016	430.915894
1345.734375	679.064270
1344.677734	642.047852
1343.621094	627.455322
1342.563477	645.182312
1341.506836	672.915344
1340.449219	926.177551
1339.391602	944.120544
1338.333008	868.046570
1337.275391	767.350159
1336.216797	840.062927
1335.158203	920.266724
1334.098633	881.766968
1333.040039	761.754761
1331.980469	725.977112
1330.920898	727.403198
1329.861328	897.030334
1328.800781	626.741577
1327.740234	759.445984
1326.679688	704.434387
1325.619141	671.775085
1324.558594	518.227600
1323.497070	730.236206
1322.435547	710.227051
1321.374023	924.766724
1320.312500	806.229431
1319.250000	798.842102
1318.187500	710.170776
1317.125000	789.301147
1316.062500	787.144470
1314.999023	767.831055
1313.935547	664.844177
1312.872070	796.033508
1311.808594	769.630005
1310.745117	708.858704
1309.680664	424.172699
1308.616211	723.051636
1307.551758	837.331421
1306.486328	789.272766
1305.420898	753.626648
1304.355469	713.170227
1303.290039	721.997070
1302.224609	807.114319
1301.158203	734.995483
1300.091797	871.850891
1299.025391	691.839905
1297.958984	801.806030
1296.891602	720.283508
1295.824219	744.446655
1294.756836	810.410828
1293.689453	527.980774
1292.621094	471.465546
1291.553711	522.982910
1290.485352	662.842590
1289.416016	660.521912
1288.347656	589.650452
1287.278320	594.860962
1286.208984	575.647705
1285.139648	426.692780
1284.069336	591.359680
1283.000000	601.774719
1281.929688	658.772583
1280.858398	573.868530
1279.788086	655.465149
1278.716797	636.797363
1277.645508	564.400635
1276.574219	641.269897
1275.502930	647.276611
1274.430664	536.026428
1273.358398	842.763916
1272.286133	922.219360
1271.213867	659.736755
1270.140625	587.917114
1269.067383	828.709717
1267.994141	796.064575
1266.920898	775.695679
1265.846680	826.153992
1264.773438	730.282043
1263.699219	780.842163
1262.624023	763.162292
1261.549805	847.930908
1260.474609	735.296814
1259.399414	732.416687
1258.324219	790.491821
1257.248047	833.977722
1256.172852	677.809937
1255.096680	684.875366
1254.019531	735.796326
1252.943359	747.800049
1251.866211	869.325378
1250.789063	1000.567322
1249.711914	728.094238
1248.634766	749.974060
1247.556641	951.763000
1246.478516	893.456177
1245.400391	849.786926
1244.321289	730.863953
1243.243164	762.600830
1242.164063	821.063416
1241.084961	648.904358
1240.004883	685.577576
1238.925781	632.475403
1237.845703	562.438843
1236.765625	705.896301
1235.684570	568.019531
1234.604492	747.816345
1233.523438	665.776001
1232.442383	729.186462
1231.360352	610.875427
1230.279297	642.807251
1229.197266	519.748352
1228.115234	786.562073
1227.032227	491.680084
1225.950195	472.824371
1224.867188	555.605835
1223.784180	466.603058
1222.701172	401.826691
1221.617188	351.589294
1220.533203	199.841949
1219.449219	214.923981
1218.365234	191.333923
1217.280273	264.383331
1216.195313	272.181000
1215.110352	417.606842
1214.025391	220.141815
1212.940430	319.633575
1211.854492	353.916138
1210.768555	260.301971
1209.681641	352.443939
1208.595703	425.233246
1207.508789	377.425201
1206.421875	334.438873
1205.334961	358.927643
1204.247070	344.834778
1203.160156	183.784195
1202.072266	355.124817
1200.983398	249.472839
1199.895508	9.033908
1198.806641	168.182678
1197.717773	-149.186447
1196.628906	-129.661697
1195.539063	58.176678
1194.449219	-6.579068
1193.359375	70.493141
1192.269531	72.986763
1191.179688	73.036804
1190.088867	104.279678
1188.998047	-30.260456
1187.907227	-37.513515
1186.815430	-32.802124
1185.723633	-35.338310
1184.631836	-93.112488
1183.540039	-162.904099
1182.448242	55.121181
1181.355469	138.707504
1180.262695	-0.765577
1179.169922	142.618362
1178.076172	209.198608
1176.982422	146.315353
1175.888672	28.310846
1174.794922	192.896027
1173.700195	371.716675
1172.606445	57.279556
1171.511719	259.865479
1170.416016	-21.025131
1169.321289	56.973232
1168.225586	-1.447243
1167.129883	57.258877
1166.034180	8.299750
1164.937500	-26.361225
1163.840820	34.507160
1162.744141	9.279635
1161.647461	218.059967
1160.550781	118.644325
1159.453125	143.345520
1158.355469	175.127106
1157.256836	132.850174
1156.159180	135.850174
1155.060547	162.629181
1153.961914	244.171127
1152.863281	180.173691
1151.763672	94.679420
1150.664063	40.129513
1149.564453	-4.940362
1148.464844	57.123165
1147.364258	42.877602
1146.263672	-154.763321
1145.163086	-109.598305
1144.062500	-57.390373
1142.960938	6.612640
1141.859375	56.236942
1140.757813	34.416367
1139.656250	-6.493360
1138.553711	52.374023
1137.451172	42.216202
1136.348633	188.802063
1135.246094	135.702301
1134.142578	153.794724
1133.039063	138.557663
1131.935547	268.054565
1130.832031	250.266891
1129.727539	450.703094
1128.623047	641.480164
1127.518555	564.087830
1126.413086	628.919250
1125.308594	650.973145
1124.203125	447.776337
1123.096680	327.525635
1121.991211	356.500916
1120.884766	323.800995
1119.778320	359.708130
1118.671875	371.846649
1117.564453	331.828125
1116.458008	426.632965
1115.350586	301.296997
1114.242188	381.714478
1113.134766	353.244690
1112.026367	312.887970
1110.917969	185.019165
1109.808594	449.403351
1108.700195	538.766724
1107.590820	538.254639
1106.481445	438.487488
1105.372070	593.672852
1104.261719	798.279846
1103.151367	705.379578
1102.041016	522.796143
1100.930664	519.492126
1099.819336	497.249908
1098.708008	623.483887
1097.596680	518.589844
1096.484375	705.892578
1095.373047	638.589722
1094.260742	613.647461
1093.147461	461.477142
1092.035156	681.321289
1090.921875	465.521149
1089.808594	590.997681
1088.695313	718.708496
1087.581055	425.232391
1086.467773	496.359528
1085.353516	548.581665
1084.238281	612.471069
1083.124023	525.869385
1082.008789	422.800446
1080.893555	427.781952
1079.777344	261.260834
1078.662109	444.619720
1077.545898	609.059448
1076.429688	461.234589
1075.312500	505.827454
1074.196289	625.424194
1073.079102	425.955872
1071.960938	282.803619
1070.843750	345.970337
1069.725586	523.902100
1068.607422	310.407288
1067.489258	286.722687
1066.370117	255.980118
1065.251953	515.569702
1064.132813	463.649078
1063.012695	381.289093
1061.893555	378.496735
1060.773438	354.616608
1059.653320	368.140106
1058.532227	365.257111
1057.412109	226.765884
1056.291016	235.553940
1055.169922	115.798790
1054.047852	133.904205
1052.926758	278.109558
1051.804688	226.081558
1050.681641	223.081604
1049.559570	264.419495
1048.436523	263.718933
1047.313477	169.691849
1046.190430	131.676392
1045.066406	273.214966
1043.942383	239.837448
1042.818359	264.739380
1041.694336	303.609070
1040.569336	228.301941
1039.445313	57.542511
1038.319336	222.170090
1037.194336	202.816650
1036.068359	346.398010
1034.942383	282.822449
1033.816406	314.669861
1032.690430	409.313171
1031.563477	396.955566
1030.436523	393.918945
1029.308594	314.195129
1028.181641	2.160788
1027.053711	41.087425
1025.925781	-26.822317
1024.797852	-6.435791
1023.668945	-88.185814
1022.540039	-135.054398
1021.411133	-31.039255
1020.281250	-126.560921
1019.152344	9.941395
1018.022461	-50.692993
1016.892578	-20.846153
1015.761719	-39.652851
1014.630859	62.087288
1013.500000	85.054733
1012.369141	40.887451
1011.237305	38.464008
1010.105469	43.034878
1008.973633	45.339092
1007.841797	429.506287
1006.708984	489.657349
1005.576172	943.034241
1004.443359	1553.500000
1003.310547	1853.951294
1002.176758	1722.100342
1001.042969	989.570496
999.908203	768.005615
998.774414	498.109314
997.639648	161.436249
996.504883	143.579407
995.370117	-95.775078
994.234375	89.638687
993.098633	-38.713497
991.962891	86.781204
990.826172	-15.996897
989.690430	21.983667
988.553711	87.680794
987.416016	54.339287
986.279297	-15.760360
985.141602	-16.649630
984.003906	-86.533852
982.865234	-216.157822
981.727539	-85.545967
980.588867	-23.941153
979.450195	-111.809357
978.310547	-59.246746
977.170898	-57.202904
976.031250	156.436127
974.891602	126.442024
973.751953	2.347130
972.611328	128.814362
971.470703	225.463409
970.329102	170.614532
969.188477	189.357895
968.046875	15.399887
966.904297	-32.170372
965.762695	184.208328
964.620117	45.090500
963.477539	29.967051
962.334961	74.562904
961.191406	222.382401
960.047852	276.294952
958.904297	78.297874
957.760742	95.795128
956.616211	115.684853
955.471680	103.628433
954.327148	-4.434606
953.182617	93.602211
952.037109	22.421930
950.891602	6.280613
949.745117	141.174408
948.599609	129.815918
947.453125	75.155556
946.306641	91.470306
945.159180	201.555405
944.012695	218.067810
942.865234	166.190475
941.716797	240.009796
940.569336	204.363632
939.420898	221.332901
938.272461	213.319611
937.124023	419.809540
935.974609	174.859650
934.825195	240.165939
933.675781	184.771179
932.525391	200.155853
931.375977	172.368744
930.225586	78.669312
929.074219	171.837799
927.923828	60.207424
926.772461	144.468292
925.621094	76.363121
924.468750	213.135437
923.317383	24.746395
922.165039	70.751480
921.011719	80.482384
919.859375	-25.581419
918.706055	-81.493858
917.552734	-48.676308
916.399414	2.406061
915.245117	-48.591644
914.090820	-38.166420
912.936523	67.678848
911.781250	-39.685741
910.625977	-74.304474
909.470703	-58.908386
908.315430	-18.473686
907.160156	-125.287651
906.003906	-118.635719
904.846680	46.714539
903.690430	35.407898
902.533203	-247.536819
901.375977	-79.705933
900.218750	-58.983177
899.060547	86.293053
897.903320	-35.373631
896.744141	26.332699
895.585938	33.825962
894.426758	68.541359
893.267578	85.247688
892.108398	-99.084068
890.949219	-73.134315
889.789063	99.706596
888.628906	130.285614
887.467773	133.844772
886.307617	-45.345604
885.146484	64.468903
883.985352	-8.429127
882.823242	160.122375
881.661133	-115.557587
880.499023	89.153023
879.336914	30.131565
878.173828	153.730637
877.010742	-101.136864
875.847656	-17.979404
874.684570	-11.360155
873.520508	-18.188150
872.356445	42.563938
871.192383	53.837746
870.027344	209.138840
868.862305	-33.671680
867.697266	141.910263
866.532227	119.628441
865.366211	194.047592
864.200195	75.233643
863.034180	41.878578
861.867188	141.088165
860.700195	264.982880
859.533203	202.529572
858.366211	299.479736
857.198242	100.238945
856.030273	298.168304
854.862305	457.899597
853.693359	393.363373
852.524414	362.498718
851.355469	416.824646
850.186523	368.070190
849.016602	303.673615
847.846680	210.200470
846.676758	210.813324
845.505859	74.888016
844.334961	-7.263867
843.164063	125.410385
841.993164	101.435654
840.821289	151.268829
839.649414	4.317746
838.477539	78.715210
837.305664	56.968071
836.132813	26.282236
834.959961	38.030945
833.786133	7.326824
832.613281	97.168922
831.439453	222.660370
830.264648	200.784103
829.090820	194.498398
827.916016	228.336411
826.741211	201.911484
825.566406	173.231110
824.390625	171.276047
823.214844	73.457100
822.039063	87.032883
820.862305	47.103237
819.685547	44.998631
818.508789	145.252670
817.332031	67.344826
816.154297	-12.802376
814.976563	-104.093468
813.798828	-26.362846
812.621094	-10.993194
811.442383	28.765150
810.263672	61.771694
809.083984	-138.617477
807.905273	-85.728470
806.725586	-75.130112
805.544922	84.169548
804.365234	19.098326
803.184570	-247.981628
802.003906	-111.168541
800.823242	-107.601372
799.641602	22.307831
798.459961	-5.356137
797.278320	-61.906876
796.095703	-260.352142
794.913086	-102.048630
793.730469	-101.187172
792.547852	-228.864807
791.364258	-159.501389
790.180664	-1.711336
788.997070	-43.266758
787.813477	10.251741
786.628906	-15.975602
785.444336	90.414436
784.258789	101.592331
783.074219	46.355907
781.888672	103.768661
780.702148	134.552979
779.516602	92.334038
778.330078	156.052597
777.143555	5.482641
775.956055	148.479782
774.769531	-15.438261
773.582031	25.825270
772.393555	-52.131638
771.206055	163.163086
770.017578	-20.795053
768.829102	37.715370
767.639648	-27.294649
766.451172	88.302696
765.261719	-25.317627
764.072266	294.863373
762.881836	119.438774
761.691406	203.751663
760.500977	140.503693
759.310547	264.217438
758.119141	214.031555
756.927734	209.975250
755.735352	252.019287
754.543945	146.703842
753.351563	15.000916
752.159180	100.796288
750.965820	144.754684
749.773438	61.264290
748.580078	127.044083
747.385742	179.567581
746.192383	207.871979
744.998047	141.774857
743.803711	161.201050
742.608398	42.423008
741.413086	213.045044
740.217773	61.348946
739.022461	111.286011
737.826172	71.343719
736.630859	138.711334
735.433594	65.876350
734.237305	146.296356
733.040039	-90.707039
731.842773	169.106506
730.645508	76.564751
729.447266	106.537796
728.249023	162.729614
727.050781	218.891418
725.851563	211.643982
724.653320	195.662247
723.454102	223.388657
722.253906	321.005280
721.053711	93.237328
719.854492	131.929565
718.653320	105.151489
717.453125	126.416580
716.251953	132.433167
715.050781	214.817535
713.848633	260.134155
712.647461	-30.248896
711.445313	95.833969
710.243164	-0.347363
709.040039	-7.111173
707.836914	31.923132
706.633789	105.839813
705.430664	81.825607
704.226563	16.540735
703.022461	118.904411
701.818359	-35.401241
700.613281	75.783440
699.408203	71.756622
698.203125	28.687902
696.998047	-64.259583
695.791992	-0.623130
694.585938	67.422470
693.379883	-1.292604
692.172852	-74.216042
690.965820	50.542576
689.758789	-121.987907
688.551758	-105.557144
687.343750	-115.055672
686.135742	-70.220230
684.926758	-118.529541
683.718750	41.400810
682.509766	-34.863266
681.300781	-158.648315
680.090820	-128.454803
678.881836	-0.705436
677.671875	129.263809
676.460938	-24.297361
675.250977	-86.781975
674.040039	-49.593517
672.828125	-75.047424
671.617188	61.816994
670.405273	75.472908
669.193359	63.278023
667.981445	-93.621819
666.768555	45.665253
665.555664	46.714882
664.342773	-36.387764
663.128906	-63.236206
661.916016	-42.519096
660.702148	34.363804
659.487305	96.159874
658.272461	97.565704
657.058594	23.511457
655.842773	-41.854038
654.627930	-137.363907
653.412109	-8.682151
652.196289	-17.978395
650.979492	-59.607132
649.763672	279.949554
648.546875	126.202293
647.330078	166.200119
646.112305	137.220398
644.894531	280.285339
643.676758	186.517929
642.458984	133.509277
641.240234	63.156517
640.021484	-0.907318
638.802734	147.620300
637.583008	205.592392
636.363281	9.771562
635.143555	86.515160
633.923828	169.340836
632.703125	73.590919
631.482422	67.643082
630.261719	48.402805
629.040039	50.170826
627.818359	216.598038
626.596680	-1.417701
625.375000	260.319183
624.152344	225.541092
622.929688	147.267822
621.707031	141.171143
620.483398	172.882568
619.259766	49.603409
618.036133	58.269756
616.812500	-40.987514
615.587891	-42.721970
614.363281	97.873940
613.138672	-77.090408
611.913086	65.514130
610.687500	-86.045891
609.461914	0.597112
608.236328	-61.584698
607.009766	-71.741562
605.783203	-29.972298
604.555664	48.647175
