# Supplementary material for: Raman spectroscopy accurately differentiates mucosal healing from non-healing and biochemical changes following biological therapy in inflammatory bowel disease
Source: PLoS One. 2021 Jun 2;16(6):e0252210. doi: 10.1371/journal.pone.0252210 (PMC8172032; doi:10.1371/journal.pone.0252210)
Supplement: S8 Dataset — (ZIP) [file pone.0252210.s010.zip › Pre biologic CD/OC016-1 pre-treatment_base sub CR removed_43__X_-16188.4__Y_5301.85__Z_-2780.53__Time_496.txt]

1714.780273	69.895721
1713.803711	79.279221
1712.827148	29.464176
1711.849609	47.445091
1710.873047	50.153175
1709.895508	-24.140884
1708.917969	-14.555006
1707.939453	-39.073849
1706.961914	-9.200650
1705.983398	24.061459
1705.004883	-57.053955
1704.025391	-172.208923
1703.046875	-48.340969
1702.067383	-108.424812
1701.087891	-50.035931
1700.108398	-95.224678
1699.127930	66.188202
1698.148438	89.299652
1697.167969	198.619705
1696.187500	9.368566
1695.206055	197.546158
1694.225586	60.567558
1693.244141	258.094116
1692.262695	183.955261
1691.281250	171.938599
1690.298828	310.021088
1689.317383	435.425842
1688.334961	454.751343
1687.352539	565.410706
1686.369141	556.707336
1685.386719	410.110260
1684.403320	599.967712
1683.419922	486.693939
1682.435547	611.149780
1681.452148	549.817505
1680.467773	781.981445
1679.483398	812.385742
1678.499023	830.097412
1677.514648	962.822021
1676.529297	923.186340
1675.543945	1126.171509
1674.558594	1135.578491
1673.573242	1164.179932
1672.586914	1347.472046
1671.600586	1329.333496
1670.614258	1439.277466
1669.627930	1390.389893
1668.641602	1527.939575
1667.654297	1538.542480
1666.666992	1613.376465
1665.679688	1598.494873
1664.692383	1777.798462
1663.704102	1774.525391
1662.715820	1946.770264
1661.727539	1896.754395
1660.739258	1696.179321
1659.750977	1822.110718
1658.761719	2099.462891
1657.772461	2136.133545
1656.783203	2043.493774
1655.793945	1969.882202
1654.803711	1944.386353
1653.813477	1670.585205
1652.823242	1661.911133
1651.833008	1553.147339
1650.841797	1648.471802
1649.851563	1239.164917
1648.860352	1155.570435
1647.869141	808.121094
1646.876953	799.410156
1645.885742	854.481689
1644.893555	624.655029
1643.901367	569.560913
1642.908203	517.478638
1641.916016	595.091614
1640.922852	443.431488
1639.929688	479.474365
1638.936523	262.611389
1637.943359	228.108307
1636.949219	109.555504
1635.955078	120.506516
1634.960938	60.587505
1633.966797	-14.834129
1632.971680	86.533905
1631.977539	40.643246
1630.982422	100.346611
1629.986328	62.874603
1628.991211	51.976303
1627.995117	15.005016
1627.000000	-92.754372
1626.003906	2.268264
1625.006836	-102.380928
1624.010742	153.379150
1623.013672	22.856825
1622.016602	87.034859
1621.019531	153.992661
1620.021484	31.979952
1619.024414	128.145615
1618.026367	127.288277
1617.028320	-4.662626
1616.029297	68.290016
1615.031250	159.711105
1614.032227	23.009087
1613.033203	-61.057869
1612.034180	12.351914
1611.035156	-189.415909
1610.035156	-26.682961
1609.035156	-39.486698
1608.035156	21.158392
1607.035156	94.956635
1606.034180	129.524475
1605.033203	190.328308
1604.032227	47.006264
1603.031250	123.624771
1602.030273	-92.768707
1601.028320	-86.677200
1600.026367	-101.470695
1599.024414	-124.067818
1598.022461	-36.836796
1597.019531	-171.765121
1596.016602	-178.584946
1595.013672	-232.414261
1594.010742	-168.684464
1593.007813	-287.769775
1592.003906	-200.562042
1591.000000	-24.660231
1589.996094	-36.739086
1588.992188	-48.834576
1587.987305	-191.368622
1586.983398	-5.289079
1585.978516	-74.836876
1584.972656	12.010337
1583.967773	90.950180
1582.961914	86.428749
1581.956055	141.768478
1580.950195	264.739227
1579.944336	142.823868
1578.937500	257.798981
1577.931641	239.903976
1576.924805	177.704315
1575.916992	261.145325
1574.910156	188.392960
1573.902344	300.222839
1572.894531	365.109711
1571.886719	104.943329
1570.878906	73.484695
1569.870117	166.655380
1568.862305	322.017944
1567.853516	165.542267
1566.843750	273.875031
1565.834961	132.816116
1564.825195	165.595642
1563.815430	159.310623
1562.805664	158.086502
1561.795898	148.949203
1560.785156	131.902496
1559.775391	233.986511
1558.764648	128.515839
1557.752930	129.202850
1556.742188	109.013565
1555.730469	238.932388
1554.718750	236.558289
1553.707031	169.297256
1552.695313	270.181335
1551.682617	114.627823
1550.670898	153.057175
1549.658203	173.198105
1548.644531	154.367706
1547.631836	308.641876
1546.618164	186.037247
1545.604492	71.070396
1544.590820	136.886353
1543.577148	-24.873693
1542.562500	-26.577360
1541.547852	157.497528
1540.533203	-46.004669
1539.518555	-50.815491
1538.503906	-42.898323
1537.488281	-6.780917
1536.472656	13.659554
1535.457031	-2.202179
1534.441406	-0.188088
1533.424805	50.625835
1532.408203	-53.430046
1531.391602	64.010017
1530.375000	72.995949
1529.358398	99.824303
1528.340820	90.394157
1527.323242	80.781265
1526.305664	52.964539
1525.287109	102.184029
1524.269531	120.318825
1523.250977	125.391014
1522.232422	81.401421
1521.213867	181.255569
1520.194336	85.471771
1519.175781	58.951260
1518.156250	91.360184
1517.136719	7.943748
1516.116211	101.626083
1515.096680	23.008314
1514.076172	31.539137
1513.055664	73.256218
1512.034180	-177.838623
1511.013672	-23.550854
1509.992188	2.202355
1508.970703	48.283817
1507.949219	-59.705791
1506.927734	-34.502659
1505.905273	-170.990417
1504.882813	-48.748215
1503.860352	-206.027191
1502.837891	-114.922218
1501.815430	-162.335693
1500.791992	-127.967743
1499.768555	-208.991608
1498.745117	-159.611801
1497.720703	-97.634720
1496.697266	-28.167522
1495.672852	64.118240
1494.648438	23.216360
1493.623047	-25.509552
1492.598633	109.687271
1491.573242	155.207504
1490.547852	399.857269
1489.522461	358.125275
1488.497070	359.678131
1487.470703	358.515564
1486.444336	303.590851
1485.417969	450.187866
1484.391602	425.597351
1483.364258	508.022736
1482.336914	669.347229
1481.309570	598.386658
1480.282227	677.755005
1479.254883	731.462952
1478.226563	662.668579
1477.198242	761.949280
1476.169922	771.894409
1475.141602	746.051758
1474.112305	959.455566
1473.083008	1187.923584
1472.053711	1263.451050
1471.024414	1328.651245
1469.995117	1386.077026
1468.964844	1651.945068
1467.934570	1752.281494
1466.904297	1910.950439
1465.874023	2130.460449
1464.842773	2273.515869
1463.811523	2462.150879
1462.780273	2569.313477
1461.749023	2419.800537
1460.717773	2501.350098
1459.685547	2425.352783
1458.653320	2537.141113
1457.621094	2623.422852
1456.587891	2511.667969
1455.555664	2701.767578
1454.522461	2808.006104
1453.489258	2655.493164
1452.455078	2969.421387
1451.421875	3093.072266
1450.387695	3074.690186
1449.353516	3094.259033
1448.319336	3096.031250
1447.285156	3052.166504
1446.250000	2990.532959
1445.214844	3144.038574
1444.179688	2955.780762
1443.144531	2906.722656
1442.108398	2678.025391
1441.072266	2692.186523
1440.036133	2557.120605
1439.000000	2548.485596
1437.963867	2466.527344
1436.926758	2250.634766
1435.889648	2055.024658
1434.852539	1904.945923
1433.814453	1545.294922
1432.777344	1362.535889
1431.739258	1273.229492
1430.701172	1166.286865
1429.663086	890.330627
1428.624023	854.130188
1427.584961	810.379028
1426.545898	756.564453
1425.506836	619.584717
1424.467773	510.398224
1423.427734	635.613892
1422.387695	445.862823
1421.347656	644.118896
1420.307617	545.145630
1419.266602	340.476379
1418.226563	443.041443
1417.184570	419.727356
1416.143555	303.369324
1415.102539	280.174438
1414.060547	96.045197
1413.018555	296.764618
1411.976563	293.803070
1410.934570	205.428314
1409.891602	24.146444
1408.848633	11.324215
1407.805664	106.570587
1406.762695	38.594105
1405.718750	287.052917
1404.674805	88.637161
1403.630859	78.598785
1402.586914	13.427485
1401.542969	103.887825
1400.498047	204.399399
1399.453125	-51.136688
1398.408203	79.595840
1397.363281	152.699326
1396.317383	150.659454
1395.271484	76.044441
1394.225586	21.583509
1393.179688	197.632797
1392.132813	20.644512
1391.086914	24.069712
1390.040039	-82.546165
1388.992188	58.683937
1387.945313	22.343706
1386.897461	-36.404732
1385.849609	30.002338
1384.801758	-18.519142
1383.753906	-24.423876
1382.705078	-70.214615
1381.657227	56.525887
1380.608398	-286.295105
1379.558594	-71.955338
1378.509766	-119.750229
1377.459961	-105.012688
1376.410156	-145.071365
1375.360352	-27.795774
1374.309570	62.098537
1373.259766	-2.551862
1372.208984	-27.162897
1371.158203	-121.444832
1370.106445	-51.062073
1369.055664	46.839375
1368.003906	5.296554
1366.952148	41.120541
1365.900391	-154.545364
1364.847656	75.762283
1363.794922	37.258381
1362.742188	118.368324
1361.689453	50.285065
1360.636719	251.041351
1359.583008	81.253433
1358.529297	160.341888
1357.475586	50.593254
1356.420898	142.356979
1355.367188	221.806427
1354.312500	246.698776
1353.257813	453.053375
1352.203125	440.923584
1351.147461	414.040710
1350.091797	630.586182
1349.036133	556.813843
1347.980469	646.985107
1346.923828	610.742676
1345.868164	852.453857
1344.811523	692.498047
1343.754883	1070.732422
1342.697266	1022.630615
1341.640625	1133.301880
1340.583008	1149.924805
1339.524414	953.666260
1338.466797	1200.933960
1337.409180	958.017334
1336.350586	1113.887817
1335.291992	938.215027
1334.232422	893.905029
1333.173828	790.400391
1332.114258	894.840759
1331.054688	1137.859863
1329.995117	884.021851
1328.934570	852.888794
1327.875000	994.901550
1326.814453	786.182495
1325.753906	925.979553
1324.692383	957.205750
1323.630859	1025.605713
1322.570313	1118.814209
1321.507813	1128.218140
1320.446289	1127.903198
1319.383789	992.060791
1318.322266	1162.247070
1317.259766	1039.083496
1316.196289	859.420532
1315.133789	1076.795654
1314.070313	1158.694580
1313.006836	996.809326
1311.943359	1027.258301
1310.878906	1077.536621
1309.814453	1120.552002
1308.750977	1316.303833
1307.685547	1285.705566
1306.621094	947.717773
1305.555664	1070.005737
1304.490234	1241.566650
1303.424805	1182.067505
1302.359375	1225.977905
1301.292969	1166.781250
1300.226563	1218.317993
1299.160156	1193.812622
1298.093750	1110.503784
1297.026367	997.897217
1295.958984	1018.040527
1294.891602	979.398254
1293.824219	940.900513
1292.756836	971.241211
1291.688477	964.901794
1290.620117	615.362915
1289.551758	805.494141
1288.482422	863.296631
1287.413086	813.361938
1286.343750	638.606506
1285.274414	635.520752
1284.205078	803.989746
1283.134766	727.641113
1282.064453	805.665283
1280.994141	705.096680
1279.923828	687.877808
1278.852539	922.758667
1277.781250	790.755371
1276.709961	1008.600403
1275.637695	957.522522
1274.566406	825.903503
1273.494141	833.735779
1272.421875	863.649231
1271.349609	922.956360
1270.276367	1172.819702
1269.203125	1183.385254
1268.129883	1186.711792
1267.056641	1021.724854
1265.982422	1164.339233
1264.909180	1158.162598
1263.834961	1142.315796
1262.759766	1180.202026
1261.685547	1274.215698
1260.610352	1268.334351
1259.535156	1269.838989
1258.459961	1076.511475
1257.383789	1209.727173
1256.308594	1177.354248
1255.232422	1196.190063
1254.155273	1185.873169
1253.079102	1083.140625
1252.001953	1282.209961
1250.924805	1332.864746
1249.847656	1123.328979
1248.770508	1003.899536
1247.692383	1256.500488
1246.614258	1180.938599
1245.536133	1416.470215
1244.458008	1209.809937
1243.378906	1129.578491
1242.299805	1066.416138
1241.220703	1068.864624
1240.141602	1132.023071
1239.061523	991.352356
1237.981445	1008.466187
1236.901367	1015.896484
1235.821289	1059.720947
1234.740234	1045.363281
1233.659180	1079.510376
1232.578125	1084.577026
1231.497070	893.405518
1230.415039	917.919678
1229.333984	831.026855
1228.251953	848.296448
1227.168945	812.313110
1226.086914	788.444214
1225.003906	546.823669
1223.920898	702.039246
1222.837891	728.998352
1221.753906	659.221863
1220.669922	497.603790
1219.585938	396.469482
1218.501953	324.364044
1217.416992	346.497864
1216.333008	339.615845
1215.248047	257.862152
1214.162109	407.895569
1213.077148	487.835327
1211.991211	336.050934
1210.905273	613.756958
1209.819336	664.569397
1208.732422	587.516357
1207.646484	558.679199
1206.559570	602.135803
1205.471680	679.277100
1204.384766	563.583557
1203.296875	426.221313
1202.208984	339.449707
1201.121094	233.406326
1200.032227	132.178177
1198.944336	223.478775
1197.855469	-36.617950
1196.765625	23.302404
1195.676758	54.273064
1194.586914	-6.202124
1193.497070	-11.418474
1192.407227	2.531329
1191.316406	23.621214
1190.226563	8.594556
1189.135742	19.928373
1188.044922	-88.882202
1186.953125	-94.479134
1185.861328	-71.344658
1184.769531	-67.495598
1183.677734	-34.936050
1182.585938	9.521795
1181.493164	-111.590897
1180.400391	-55.310574
1179.307617	70.374397
1178.213867	35.351482
1177.120117	7.443428
1176.026367	211.817230
1174.932617	63.954845
1173.838867	200.997467
1172.744141	287.615479
1171.649414	125.195206
1170.554688	99.138153
1169.458984	125.625290
1168.364258	89.814728
1167.268555	39.574551
1166.171875	139.863754
1165.076172	-15.734593
1163.979492	177.505539
1162.882813	253.491913
1161.786133	305.451996
1160.688477	340.566345
1159.590820	332.582428
1158.493164	556.015442
1157.395508	519.129089
1156.297852	620.522217
1155.199219	473.691864
1154.100586	295.812958
1153.000977	260.948883
1151.902344	149.708862
1150.802734	286.242828
1149.703125	117.632988
1148.603516	-3.379040
1147.502930	6.525135
1146.402344	37.734322
1145.301758	-97.817871
1144.201172	-62.079651
1143.099609	-59.789509
1141.999023	-128.984406
1140.896484	-100.764061
1139.794922	-1.346251
1138.692383	14.702190
1137.590820	182.725204
1136.487305	174.716675
1135.384766	306.746399
1134.281250	246.216110
1133.178711	477.650421
1132.074219	492.824799
1130.970703	806.917480
1129.866211	714.984192
1128.761719	893.412231
1127.657227	808.368713
1126.552734	765.921692
1125.447266	785.006042
1124.341797	721.003052
1123.236328	668.753540
1122.130859	618.773926
1121.024414	616.062622
1119.917969	603.757568
1118.811523	449.288544
1117.704102	514.889038
1116.596680	630.032410
1115.489258	598.320374
1114.381836	363.086060
1113.274414	522.755493
1112.166016	691.686951
1111.057617	638.236267
1109.949219	646.133789
1108.839844	819.290344
1107.730469	725.336670
1106.621094	921.780090
1105.511719	820.533569
1104.401367	891.528748
1103.291016	995.417908
1102.180664	1177.007324
1101.070313	924.377258
1099.958984	1244.814941
1098.847656	968.484497
1097.736328	1109.400757
1096.625000	1148.809204
1095.512695	968.968567
1094.400391	921.020020
1093.288086	1028.424927
1092.174805	1036.784546
1091.062500	950.886841
1089.949219	1095.561890
1088.835938	1094.193604
1087.721680	975.107056
1086.607422	1055.885498
1085.493164	1150.642822
1084.378906	923.212830
1083.263672	810.952332
1082.149414	1008.819519
1081.034180	863.529541
1079.917969	1004.744019
1078.802734	1037.807373
1077.686523	840.710876
1076.570313	760.976257
1075.453125	756.280457
1074.336914	667.065369
1073.219727	601.264954
1072.101563	662.037292
1070.984375	450.782135
1069.866211	380.174500
1068.748047	698.505432
1067.629883	585.576843
1066.511719	645.955750
1065.392578	666.434143
1064.273438	719.619751
1063.154297	620.593994
1062.034180	661.951355
1060.914063	679.844788
1059.793945	522.265381
1058.673828	374.065887
1057.552734	352.125153
1056.431641	430.655396
1055.310547	410.967529
1054.189453	484.699158
1053.067383	392.523956
1051.945313	281.677765
1050.823242	350.615143
1049.701172	351.806274
1048.578125	523.309143
1047.455078	407.757599
1046.332031	355.214264
1045.208008	316.660828
1044.083984	303.754822
1042.959961	447.006073
1041.835938	466.676331
1040.710938	337.221069
1039.585938	242.757767
1038.460938	446.401306
1037.335938	375.235260
1036.209961	257.546173
1035.083984	328.405182
1033.958008	471.359344
1032.832031	511.916534
1031.705078	508.277954
1030.578125	286.119202
1029.451172	250.027359
1028.323242	341.773438
1027.195313	249.964706
1026.067383	56.025108
1024.939453	-65.808861
1023.810547	12.097207
1022.682617	-204.769196
1021.552734	-82.713524
1020.423828	-27.948606
1019.293945	-195.843292
1018.164063	-203.609436
1017.034180	-97.724457
1015.904297	144.914291
1014.773438	83.917091
1013.642578	192.127060
1012.511719	337.404144
1011.379883	378.459869
1010.248047	266.758209
1009.116211	388.950134
1007.984375	622.227539
1006.851563	1031.289429
1005.718750	1398.598145
1004.585938	2258.364990
1003.452148	2814.939453
1002.319336	2821.232422
1001.185547	1773.853760
1000.050781	1006.588135
998.916992	392.218750
997.782227	367.071716
996.647461	173.494370
995.512695	155.521149
994.376953	289.949371
993.241211	99.116234
992.105469	86.076683
990.969727	68.534050
989.833008	78.765373
988.696289	183.602539
987.559570	39.627220
986.421875	61.703091
985.284180	-8.249471
984.146484	87.746132
983.008789	27.264610
981.870117	-16.961407
980.731445	1.087038
979.592773	184.895691
978.454102	21.433651
977.314453	175.508072
976.174805	97.442528
975.035156	33.335396
973.894531	121.051682
972.754883	11.292257
971.613281	78.569977
970.472656	77.070442
969.331055	98.666000
968.190430	141.054428
967.047852	178.971588
965.906250	180.312347
964.763672	193.264359
963.621094	323.306641
962.478516	341.102539
961.334961	320.074646
960.192383	349.623718
959.048828	108.982391
957.904297	161.774200
956.759766	237.597229
955.616211	290.649567
954.470703	195.062500
953.326172	204.939926
952.180664	249.287308
951.035156	53.622707
949.889648	102.880440
948.743164	230.004547
947.596680	206.385574
946.450195	256.063141
945.303711	225.925430
944.156250	323.868073
943.008789	357.994629
941.861328	497.284027
940.713867	292.045105
939.565430	351.756836
938.416992	395.639252
937.267578	330.196808
936.119141	502.089966
934.969727	261.458496
933.820313	262.692505
932.669922	437.267578
931.520508	267.946259
930.370117	246.910233
929.218750	103.100128
928.068359	118.874161
926.916992	191.706696
925.765625	180.486481
924.613281	162.616409
923.461914	-48.392361
922.309570	20.536037
921.156250	123.699219
920.003906	-16.197380
918.850586	-5.900455
917.697266	-149.911346
916.543945	-98.379875
915.389648	-123.903946
914.235352	-117.474243
913.081055	-247.052780
911.926758	-167.670471
910.771484	-90.430740
909.616211	-167.282593
908.460938	-130.575470
907.304688	-50.657215
906.148438	-95.264984
904.992188	23.431786
903.835938	47.087837
902.678711	-58.195175
901.521484	1.998175
900.364258	69.102242
899.206055	61.645161
898.047852	167.460281
896.889648	-104.377594
895.731445	-124.928925
894.572266	-82.021286
893.413086	-0.571044
892.253906	80.975914
891.094727	-83.643234
889.934570	0.414095
888.774414	-141.260315
887.613281	-99.862343
886.453125	18.377876
885.291992	114.124557
884.130859	52.022087
882.968750	26.161432
881.807617	-87.522026
880.645508	92.049133
879.482422	215.305267
878.320313	126.784088
877.157227	220.900848
875.994141	197.954742
874.830078	100.817810
873.666016	165.916916
872.501953	60.024200
871.337891	78.036247
870.173828	71.383331
869.008789	130.053421
867.843750	209.017761
866.677734	67.721886
865.512695	-23.989450
864.346680	61.939919
863.179688	174.867004
862.013672	31.764532
860.846680	120.082489
859.679688	338.625946
858.511719	312.499847
857.344727	501.843384
856.176758	421.964294
855.008789	550.751892
853.839844	500.156342
852.670898	619.998474
851.501953	634.491882
850.333008	496.653900
849.163086	432.847870
847.993164	418.375854
846.823242	249.446075
845.652344	324.628510
844.482422	189.419449
843.311523	85.627182
842.139648	-33.750038
840.968750	-9.936687
839.796875	4.940030
838.624023	17.589783
837.452148	119.621086
836.279297	100.961960
835.106445	106.879662
833.933594	253.481369
832.759766	257.120819
831.585938	298.692322
830.412109	371.472015
829.238281	283.558868
828.063477	383.041962
826.888672	326.349915
825.712891	236.222733
824.538086	166.159576
823.362305	176.328079
822.186523	184.227371
821.009766	91.857697
819.833008	211.042053
818.656250	103.036858
817.479492	-65.063004
816.301758	13.880858
815.124023	112.756226
813.946289	-39.810669
812.768555	-12.244797
811.589844	68.610779
810.411133	-79.571098
809.232422	67.794014
808.052734	-84.889885
806.873047	102.252037
805.693359	-203.732208
804.512695	-260.997742
803.332031	-58.633701
802.151367	-167.103119
800.970703	-180.210754
799.789063	-35.917889
798.608398	-40.353226
797.425781	-80.331833
796.244141	-202.394241
795.061523	-140.570999
793.878906	-129.823135
792.696289	-147.968567
791.512695	15.372718
790.329102	120.980415
789.145508	210.946045
787.960938	-46.617458
786.777344	228.962936
785.591797	411.432526
784.407227	299.627197
783.221680	444.203522
782.037109	374.222870
780.850586	326.275513
779.665039	315.790558
778.478516	194.783722
777.291992	230.491714
776.105469	85.062775
774.917969	160.292542
773.730469	54.451538
772.542969	118.405617
771.354492	118.269768
770.166016	-20.880198
768.977539	-60.878292
767.789063	44.486477
766.599609	103.429764
765.410156	316.431519
764.220703	97.587807
763.030273	253.039688
761.840820	291.646301
760.650391	264.115570
759.458984	520.321167
758.267578	485.953156
757.076172	370.134735
755.884766	480.729858
754.693359	586.781799
753.500977	442.171051
752.308594	411.783081
751.115234	431.843170
749.922852	396.903229
748.729492	289.446014
747.535156	225.859528
746.341797	282.914642
745.147461	304.764984
743.953125	276.081451
742.757813	302.164337
741.563477	268.968048
740.368164	119.554321
739.171875	110.397362
737.976563	66.128494
736.780273	67.823074
735.583984	130.778595
734.386719	64.488060
733.189453	179.851257
731.992188	203.210266
730.794922	307.466339
729.596680	391.954895
728.399414	268.631409
727.200195	326.798767
726.001953	343.385254
724.802734	255.057602
723.603516	367.746216
722.404297	471.634521
721.204102	409.512878
720.003906	327.769928
718.803711	431.589661
717.603516	506.999908
716.402344	475.489899
715.201172	354.585602
713.999023	336.247009
712.797852	235.096191
711.595703	177.615204
710.393555	303.233276
709.190430	47.590145
707.987305	-44.539810
706.784180	24.555271
705.581055	-30.420589
704.376953	108.394569
703.172852	186.276733
701.968750	242.430725
700.763672	72.433777
699.559570	11.307604
698.353516	-14.925825
697.148438	119.763588
695.942383	54.567188
694.736328	9.039698
693.530273	-66.782806
692.324219	-99.048958
691.117188	-131.199570
689.910156	-39.524105
688.702148	-188.641800
687.494141	24.699802
686.286133	-87.280762
685.078125	-40.809032
683.870117	-20.262661
682.661133	-1.776286
681.452148	44.984344
680.242188	-18.640715
679.032227	-129.768692
677.822266	-97.817329
676.612305	31.652206
675.401367	-50.921429
674.191406	-44.630230
672.979492	-122.588455
671.768555	-12.238108
670.556641	182.505356
669.344727	98.392807
668.132813	18.746279
666.919922	140.197144
665.707031	56.459278
664.494141	-35.786549
663.281250	-35.053543
662.067383	183.803726
660.853516	65.939301
659.639648	56.086117
658.424805	37.672890
657.209961	-38.915203
655.995117	-63.676414
654.779297	49.581421
653.563477	-44.102249
652.347656	-34.305271
651.131836	-54.677643
649.915039	60.635372
648.698242	7.903498
647.481445	179.038864
646.264648	354.333954
645.046875	221.760910
643.829102	304.277863
642.610352	218.875595
641.392578	169.920013
640.173828	24.083818
638.955078	-42.349602
637.735352	0.629461
636.515625	-3.915704
635.295898	55.709236
634.076172	-0.947791
632.855469	79.496849
631.634766	22.177740
630.414063	123.286789
629.192383	86.619514
627.971680	-107.075050
626.749023	104.111679
625.527344	173.158600
624.304688	256.592743
623.082031	260.071014
621.859375	449.263977
620.636719	237.104889
619.413086	69.239532
618.189453	41.929321
616.964844	-7.654853
615.741211	-38.888729
614.516602	-4.781782
613.291016	-53.031731
612.066406	70.846359
610.840820	-73.775543
609.615234	-14.379841
608.388672	-97.388832
607.163086	-94.148453
605.936523	76.357376
604.708984	8.170263
