# Supplementary material for: Raman spectroscopy accurately differentiates mucosal healing from non-healing and biochemical changes following biological therapy in inflammatory bowel disease
Source: PLoS One. 2021 Jun 2;16(6):e0252210. doi: 10.1371/journal.pone.0252210 (PMC8172032; doi:10.1371/journal.pone.0252210)
Supplement: S8 Dataset — (ZIP) [file pone.0252210.s010.zip › Pre biologic CD/OC004-1 pre-treatment_BL sub CR removed_37__X_-20748.8__Y_2017.08__Z_-580__Time_421.txt]

1714.767578	129.287033
1713.791016	113.357559
1712.814453	74.767204
1711.837891	104.395538
1710.860352	-71.333168
1709.882813	-125.233856
1708.905273	-108.321281
1707.926758	-68.932159
1706.949219	-156.999252
1705.970703	160.361893
1704.992188	-80.928726
1704.013672	18.871435
1703.034180	-46.314671
1702.054688	-131.866882
1701.075195	-162.889084
1700.095703	-115.365898
1699.116211	77.477928
1698.135742	86.699661
1697.155273	59.436325
1696.174805	33.103096
1695.194336	-51.082020
1694.212891	-30.218843
1693.231445	12.871181
1692.250000	80.827248
1691.268555	66.864838
1690.287109	152.467102
1689.304688	270.829010
1688.322266	307.263916
1687.339844	221.815842
1686.356445	385.079834
1685.374023	541.066345
1684.390625	476.536682
1683.407227	452.734253
1682.423828	658.723083
1681.439453	593.691467
1680.455078	462.828003
1679.470703	729.297791
1678.486328	607.799927
1677.501953	878.105225
1676.516602	866.963257
1675.531250	984.103821
1674.545898	1024.709961
1673.560547	1135.014771
1672.574219	1176.749146
1671.588867	1213.751709
1670.602539	1166.286499
1669.615234	1350.431274
1668.628906	1181.921997
1667.641602	1258.224365
1666.654297	1451.788452
1665.666992	1685.577637
1664.679688	1617.341553
1663.691406	1748.523926
1662.703125	1845.652222
1661.714844	1876.925659
1660.726563	1961.646973
1659.738281	1908.978516
1658.749023	2238.245850
1657.759766	1757.293945
1656.770508	1989.297119
1655.781250	2041.565674
1654.791016	1826.850830
1653.800781	1641.717285
1652.810547	1602.546753
1651.820313	1624.589355
1650.829102	1538.531006
1649.838867	1288.927734
1648.847656	1275.015137
1647.856445	1118.712646
1646.864258	1250.780884
1645.873047	963.072876
1644.880859	720.668701
1643.888672	777.024109
1642.895508	458.750183
1641.903320	439.124664
1640.910156	258.787994
1639.916992	347.864166
1638.923828	133.810867
1637.930664	249.700134
1636.936523	278.745667
1635.942383	81.300522
1634.948242	108.138206
1633.954102	-36.103325
1632.958984	25.356281
1631.964844	39.561176
1630.969727	24.957857
1629.973633	-76.355835
1628.978516	-35.354939
1627.982422	-17.916904
1626.987305	-131.881363
1625.991211	-43.159172
1624.994141	-112.130531
1623.998047	-12.706795
1623.000977	-63.041908
1622.003906	-50.192753
1621.006836	-18.868563
1620.008789	15.147657
1619.011719	46.601391
1618.013672	22.972944
1617.015625	188.410614
1616.016602	-13.576893
1615.018555	186.009720
1614.019531	-110.231140
1613.020508	123.462288
1612.021484	-44.087952
1611.022461	215.759598
1610.022461	415.229340
1609.022461	98.422188
1608.022461	138.047302
1607.022461	120.035675
1606.021484	384.836700
1605.020508	144.230423
1604.019531	131.436188
1603.018555	63.672466
1602.017578	307.258484
1601.015625	-137.239731
1600.013672	9.457455
1599.011719	-60.963299
1598.009766	56.815662
1597.006836	-52.880562
1596.003906	-0.579463
1595.000977	-157.347855
1593.998047	-243.590347
1592.995117	-63.515148
1591.991211	-160.320404
1590.987305	-207.565063
1589.983398	-215.723648
1588.979492	-197.869217
1587.974609	44.212284
1586.969727	51.395180
1585.964844	-66.666733
1584.959961	2.910905
1583.955078	-16.249178
1582.949219	149.490906
1581.943359	109.257393
1580.937500	108.000412
1579.931641	-54.809250
1578.924805	112.957436
1577.917969	298.754608
1576.911133	-62.111752
1575.904297	-76.925392
1574.897461	160.448944
1573.889648	192.147018
1572.881836	46.905197
1571.874023	34.163715
1570.866211	-85.259201
1569.857422	70.648010
1568.848633	67.888184
1567.839844	119.529808
1566.831055	-150.970840
1565.822266	141.842590
1564.812500	286.437439
1563.802734	137.594940
1562.792969	146.926025
1561.783203	-111.059914
1560.772461	105.473343
1559.761719	-196.778976
1558.750977	-89.496689
1557.740234	-57.571449
1556.729492	-165.731750
1555.717773	78.294815
1554.706055	3.498511
1553.694336	109.830750
1552.682617	107.228386
1551.669922	267.518158
1550.657227	93.767441
1549.644531	137.247238
1548.631836	79.670067
1547.619141	280.557098
1546.605469	134.734711
1545.591797	81.867966
1544.578125	80.547607
1543.564453	166.913223
1542.549805	-38.838093
1541.535156	88.501633
1540.520508	104.591721
1539.505859	192.794678
1538.490234	-114.110733
1537.475586	30.545244
1536.459961	-137.205582
1535.444336	1.897807
1534.427734	-101.639648
1533.412109	-58.323486
1532.395508	-180.172699
1531.378906	43.208363
1530.362305	-4.209858
1529.344727	-105.876022
1528.328125	-96.901321
1527.310547	-52.050117
1526.292969	226.893585
1525.274414	134.916290
1524.256836	246.123016
1523.238281	-10.786706
1522.219727	130.949783
1521.200195	359.895752
1520.181641	-67.025063
1519.162109	102.439636
1518.142578	-147.227020
1517.123047	29.591534
1516.103516	-107.216576
1515.083008	89.758034
1514.062500	-19.062305
1513.041992	-20.156546
1512.021484	-65.025101
1511.000977	120.938103
1509.979492	11.625406
1508.958008	48.429718
1507.936523	69.695503
1506.914063	-106.619736
1505.892578	-98.413223
1504.870117	40.350342
1503.847656	-79.867950
1502.825195	-18.277195
1501.801758	-143.821671
1500.778320	106.981636
1499.754883	-5.981538
1498.731445	-234.197510
1497.708008	-32.516819
1496.683594	-107.370483
1495.659180	-16.040415
1494.634766	-162.699356
1493.610352	-120.199699
1492.585938	108.782944
1491.560547	20.633583
1490.535156	19.294559
1489.509766	-28.130388
1488.483398	174.651764
1487.458008	27.426739
1486.431641	278.423828
1485.405273	427.121094
1484.377930	493.986084
1483.351563	170.387299
1482.324219	410.559296
1481.296875	523.028381
1480.269531	421.188446
1479.241211	808.742188
1478.213867	852.000183
1477.185547	755.000183
1476.157227	703.825439
1475.127930	1004.074951
1474.099609	1085.145752
1473.070313	1186.465820
1472.041016	1224.044434
1471.011719	1470.223022
1469.981445	1561.017090
1468.952148	1440.599731
1467.921875	1605.002930
1466.891602	1954.899414
1465.860352	2121.545898
1464.830078	2168.635254
1463.798828	2223.266602
1462.767578	2018.698853
1461.735352	2243.415771
1460.704102	2582.288818
1459.671875	2618.839355
1458.639648	2599.496094
1457.607422	2422.788086
1456.575195	2408.510498
1455.541992	2642.795166
1454.508789	2701.958496
1453.475586	2558.224609
1452.442383	2723.816650
1451.408203	2848.748779
1450.375000	2978.700928
1449.340820	3144.035156
1448.305664	3137.035156
1447.271484	3028.751709
1446.236328	3080.000000
1445.202148	2835.078857
1444.166016	2924.286133
1443.130859	2775.637451
1442.095703	2940.734619
1441.059570	2835.135010
1440.023438	2709.360352
1438.986328	2550.768311
1437.950195	2574.257568
1436.913086	2719.029785
1435.875977	2318.048096
1434.838867	2008.191406
1433.801758	2077.292236
1432.763672	1893.891235
1431.725586	1549.041870
1430.687500	1333.079346
1429.649414	799.319275
1428.611328	840.985413
1427.572266	789.335327
1426.533203	760.439026
1425.494141	754.283813
1424.454102	531.394897
1423.415039	590.896973
1422.375000	244.776886
1421.334961	236.382568
1420.293945	459.712982
1419.253906	360.737946
1418.212891	443.085358
1417.171875	331.666229
1416.130859	489.584045
1415.088867	257.553741
1414.046875	53.349476
1413.004883	103.267914
1411.962891	95.407509
1410.920898	266.075623
1409.877930	240.712082
1408.834961	476.722351
1407.791992	345.969452
1406.749023	265.572174
1405.706055	84.854355
1404.662109	42.339058
1403.618164	120.387337
1402.574219	123.207726
1401.529297	121.075409
1400.484375	199.286652
1399.440430	285.087555
1398.394531	408.514038
1397.349609	98.365929
1396.303711	-291.765411
1395.258789	-145.464035
1394.212891	146.134216
1393.166016	239.843338
1392.120117	-21.919392
1391.073242	229.681335
1390.026367	55.807762
1388.979492	79.779381
1387.931641	-298.941284
1386.884766	-134.640259
1385.836914	94.691467
1384.789063	-45.978844
1383.740234	8.462981
1382.692383	-99.433083
1381.643555	-17.309708
1380.594727	-182.407196
1379.544922	-217.476303
1378.496094	42.216545
1377.446289	9.828210
1376.396484	27.479177
1375.346680	102.623268
1374.296875	-14.243743
1373.246094	-41.171959
1372.195313	-182.681107
1371.144531	102.299667
1370.092773	-73.859566
1369.041992	196.252167
1367.990234	2.938939
1366.938477	1.626585
1365.886719	-91.712822
1364.833984	238.367355
1363.781250	438.978027
1362.728516	116.977943
1361.675781	29.129036
1360.623047	95.674721
1359.569336	239.399933
1358.515625	161.873840
1357.461914	91.957932
1356.408203	263.289978
1355.353516	215.976532
1354.298828	248.305923
1353.244141	233.546707
1352.189453	439.938110
1351.133789	715.869263
1350.078125	502.781128
1349.022461	473.559418
1347.966797	325.368988
1346.911133	738.006470
1345.854492	1001.763855
1344.797852	1134.106689
1343.741211	882.246704
1342.683594	940.428162
1341.626953	966.499512
1340.569336	1138.840332
1339.511719	815.830566
1338.453125	1300.388672
1337.395508	992.575073
1336.336914	1016.703613
1335.278320	979.065796
1334.218750	845.055054
1333.160156	968.498230
1332.100586	1129.092896
1331.041016	1203.188599
1329.981445	1168.591187
1328.920898	847.407532
1327.861328	694.515930
1326.800781	1070.493652
1325.740234	873.377258
1324.678711	1118.484619
1323.618164	1232.751587
1322.556641	1364.348267
1321.495117	1012.294739
1320.432617	1272.391724
1319.371094	1236.476563
1318.308594	1380.710327
1317.246094	1359.784424
1316.182617	1457.294678
1315.120117	1037.294556
1314.056641	1566.257935
1312.993164	1316.600708
1311.929688	1483.407471
1310.865234	1374.432861
1309.801758	1132.662476
1308.737305	1582.753174
1307.671875	1363.371826
1306.607422	1606.735840
1305.541992	1385.174438
1304.476563	1559.746826
1303.411133	1326.180176
1302.345703	1636.072632
1301.279297	1336.408081
1300.212891	1498.905273
1299.146484	1538.586304
1298.080078	1524.299438
1297.012695	1323.477783
1295.945313	1405.150269
1294.877930	1226.694580
1293.810547	1468.019165
1292.743164	1103.325928
1291.674805	1047.924927
1290.606445	1188.807983
1289.537109	1280.664063
1288.468750	1107.819214
1287.399414	1072.356689
1286.330078	995.326355
1285.260742	1114.369019
1284.191406	1071.784058
1283.121094	960.718018
1282.050781	1224.312256
1280.980469	849.055176
1279.909180	1044.160156
1278.838867	1021.510254
1277.767578	1038.057129
1276.696289	1064.431763
1275.624023	1254.648315
1274.552734	1073.304443
1273.480469	1410.162598
1272.408203	1358.449219
1271.335938	1255.508301
1270.262695	1062.293823
1269.189453	1233.008667
1268.116211	1230.371704
1267.042969	1359.566895
1265.968750	1320.378174
1264.894531	1427.611816
1263.820313	1276.305298
1262.746094	1464.034668
1261.671875	1030.060181
1260.596680	1298.249878
1259.521484	1147.222290
1258.446289	1135.153442
1257.370117	1084.140137
1256.293945	1120.835938
1255.218750	940.857422
1254.141602	1262.396851
1253.065430	1014.359863
1251.988281	1248.184082
1250.911133	1262.993896
1249.833984	1024.885010
1248.756836	1231.842041
1247.678711	1229.657227
1246.600586	1074.366943
1245.522461	967.746704
1244.444336	1009.363098
1243.365234	902.805298
1242.286133	978.408447
1241.207031	874.330933
1240.127930	1110.092529
1239.047852	889.540222
1237.967773	834.052124
1236.887695	996.876526
1235.807617	849.218750
1234.726563	1055.582031
1233.645508	932.186279
1232.564453	913.033813
1231.483398	799.382690
1230.401367	852.898315
1229.319336	707.784973
1228.237305	737.043091
1227.155273	773.524597
1226.072266	400.955231
1224.990234	730.216492
1223.907227	749.656128
1222.823242	594.921021
1221.740234	536.943481
1220.656250	532.139587
1219.572266	599.811768
1218.488281	321.872528
1217.403320	551.344482
1216.318359	242.059479
1215.233398	529.322693
1214.148438	422.892426
1213.063477	603.697021
1211.977539	378.960114
1210.891602	578.898560
1209.805664	554.376221
1208.718750	426.112823
1207.631836	661.923035
1206.544922	687.860229
1205.458008	357.059906
1204.371094	575.700439
1203.283203	350.948669
1202.195313	309.271973
1201.107422	493.891815
1200.018555	285.978882
1198.929688	20.336607
1197.840820	94.022491
1196.751953	61.764931
1195.663086	-71.558243
1194.573242	-368.403473
1193.483398	-81.000069
1192.393555	162.944901
1191.302734	-66.678436
1190.211914	116.950645
1189.121094	242.779465
1188.030273	49.101067
1186.939453	90.715370
1185.847656	-124.596054
1184.755859	-229.498398
1183.664063	-156.886993
1182.571289	-5.233279
1181.479492	-81.541977
1180.386719	79.462517
1179.292969	245.105499
1178.200195	3.192312
1177.106445	17.671093
1176.012695	-70.939995
1174.918945	333.758881
1173.824219	86.917992
1172.730469	251.852325
1171.635742	280.204803
1170.540039	162.498169
1169.445313	197.868225
1168.349609	199.647003
1167.253906	17.224560
1166.158203	64.295868
1165.061523	61.061691
1163.965820	203.512192
1162.869141	197.687805
1161.771484	366.131104
1160.674805	259.807404
1159.577148	327.717712
1158.479492	510.077148
1157.381836	417.844635
1156.283203	440.074066
1155.184570	435.969147
1154.085938	319.697876
1152.987305	110.410706
1151.887695	289.651611
1150.789063	154.164871
1149.689453	-31.389353
1148.588867	30.776009
1147.489258	107.120583
1146.388672	209.526855
1145.288086	-88.105209
1144.186523	-71.556129
1143.085938	-83.644867
1141.984375	-148.155396
1140.882813	122.609528
1139.781250	-99.017632
1138.678711	69.217590
1137.576172	44.786175
1136.473633	307.786316
1135.371094	228.505692
1134.267578	536.296265
1133.164063	456.826721
1132.060547	517.373108
1130.957031	380.820801
1129.852539	820.842041
1128.748047	850.174255
1127.643555	952.939209
1126.538086	1091.139160
1125.433594	951.836609
1124.328125	660.822144
1123.221680	765.578979
1122.116211	668.851746
1121.009766	778.147583
1119.903320	522.649902
1118.796875	430.549225
1117.690430	437.830963
1116.583008	452.127838
1115.475586	582.276001
1114.368164	494.688782
1113.259766	390.512421
1112.151367	565.296265
1111.042969	451.564941
1109.934570	819.903748
1108.825195	670.591675
1107.716797	563.814758
1106.606445	714.413330
1105.497070	586.297729
1104.387695	857.098755
1103.277344	750.126465
1102.166992	654.944580
1101.055664	708.349609
1099.945313	761.690430
1098.833984	708.845703
1097.721680	542.822754
1096.610352	793.968750
1095.498047	917.713013
1094.385742	485.436066
1093.273438	479.580933
1092.161133	921.045776
1091.047852	550.136719
1089.934570	461.771667
1088.821289	740.466003
1087.707031	607.324646
1086.593750	676.478882
1085.479492	524.539185
1084.364258	920.355103
1083.250000	838.880127
1082.134766	686.918152
1081.019531	758.168762
1079.903320	585.102051
1078.788086	787.794922
1077.671875	734.486755
1076.555664	847.822510
1075.439453	625.552063
1074.322266	537.077393
1073.205078	476.779785
1072.087891	308.637726
1070.969727	384.363770
1069.852539	385.060303
1068.734375	580.230530
1067.615234	683.934998
1066.497070	555.737183
1065.377930	366.710480
1064.258789	435.291077
1063.139648	691.088318
1062.019531	408.576721
1060.900391	528.598755
1059.779297	597.102966
1058.659180	504.258270
1057.538086	315.615082
1056.417969	342.117401
1055.295898	401.325287
1054.174805	117.122383
1053.052734	111.008438
1051.930664	347.778748
1050.808594	210.939362
1049.686523	34.519699
1048.563477	154.560959
1047.440430	220.924698
1046.317383	128.697021
1045.193359	134.481735
1044.069336	110.001602
1042.945313	281.364197
1041.821289	40.243523
1040.696289	71.850967
1039.572266	157.078659
1038.447266	51.364937
1037.321289	108.713997
1036.195313	359.281860
1035.070313	367.796509
1033.943359	148.359543
1032.817383	284.965302
1031.690430	272.742218
1030.563477	290.816681
1029.436523	381.011017
1028.308594	185.402451
1027.181641	-168.008942
1026.052734	-42.719906
1024.924805	-149.616470
1023.796875	-168.158478
1022.667969	-414.080902
1021.538086	-116.805405
1020.409180	-188.450104
1019.279297	-134.730804
1018.149414	-222.395142
1017.019531	-166.185394
1015.889648	-246.660294
1014.758789	-315.417572
1013.627930	72.357193
1012.497070	168.210693
1011.365234	134.437988
1010.233398	160.980118
1009.101563	180.672775
1007.969727	131.044983
1006.836914	865.829590
1005.704102	1292.758179
1004.571289	1872.222900
1003.438477	2590.249023
1002.304688	2452.842773
1001.170898	1405.149536
1000.037109	769.301636
998.902344	302.475800
997.767578	191.613602
996.632813	76.312164
995.498047	95.063103
994.362305	56.236862
993.226563	-192.381790
992.090820	122.038521
990.955078	-6.305670
989.818359	139.890030
988.681641	-27.316778
987.544922	-65.262840
986.407227	-47.766560
985.269531	-23.227823
984.131836	-221.928818
982.994141	-243.124390
981.855469	30.443558
980.716797	-140.092300
979.578125	39.286499
978.439453	32.422573
977.299805	133.783386
976.160156	-215.358429
975.020508	304.624786
973.879883	-80.863701
972.739258	115.211899
971.598633	171.238907
970.458008	32.206112
969.316406	67.864838
968.175781	101.368362
967.033203	180.897629
965.891602	-117.987297
964.749023	81.130234
963.606445	117.501389
962.463867	332.827576
961.320313	390.059906
960.177734	89.956917
959.033203	303.311432
957.889648	-39.839165
956.745117	59.267086
955.600586	357.649597
954.456055	88.437202
953.311523	-43.198391
952.166016	-64.809242
951.020508	0.658488
949.875000	-84.664627
948.728516	-32.627270
947.582031	106.390259
946.435547	268.348450
945.289063	217.930420
944.141602	382.381561
942.994141	268.334503
941.846680	375.931213
940.698242	387.774750
939.550781	265.139374
938.402344	281.868744
937.252930	531.376404
936.104492	409.248230
934.955078	125.474953
933.805664	224.871307
932.655273	404.119080
931.504883	369.296356
930.354492	102.331680
929.204102	81.550041
928.052734	133.768250
926.902344	147.413513
925.750977	124.788666
924.598633	127.341934
923.446289	50.433392
922.294922	-62.682880
921.141602	-116.501671
919.989258	77.554657
918.835938	-219.118103
917.682617	-72.563065
916.529297	196.688782
915.375000	30.009693
914.220703	206.301392
913.066406	-175.646927
911.911133	-260.060516
910.756836	-255.850006
909.601563	-199.358490
908.445313	-13.536886
907.290039	-160.904007
906.133789	52.246353
904.977539	20.713209
903.820313	-151.128677
902.664063	-46.504128
901.506836	17.426487
900.348633	101.807594
899.191406	100.251625
898.033203	80.700172
896.875000	56.728645
895.716797	297.449829
894.557617	67.889229
893.398438	80.383629
892.239258	-10.991398
891.079102	-0.567669
889.919922	253.873154
888.759766	-35.951008
887.598633	94.371384
886.438477	50.901939
885.277344	208.364716
884.115234	169.550064
882.954102	245.847275
881.791992	434.925995
880.629883	261.006714
879.467773	285.572845
878.304688	294.414032
877.141602	274.014252
875.978516	406.833374
874.815430	271.669281
873.651367	-7.461815
872.487305	127.712860
871.323242	170.604370
870.158203	319.248505
868.993164	368.892487
867.828125	234.154419
866.663086	216.404251
865.497070	538.070374
864.331055	82.136307
863.165039	62.251240
861.998047	368.056519
860.832031	411.008301
859.664063	413.548431
858.497070	337.533569
857.329102	530.819763
856.161133	569.224304
854.993164	567.236389
853.825195	686.319702
852.656250	691.015869
851.487305	523.122803
850.317383	810.147095
849.148438	420.498047
847.978516	472.209442
846.808594	461.176849
845.637695	557.574707
844.466797	336.099579
843.295898	298.164429
842.125000	164.020264
840.953125	381.015320
839.781250	273.664642
838.609375	349.613800
837.437500	164.004517
836.264648	295.702515
835.091797	170.400864
833.917969	592.240662
832.745117	413.222504
831.571289	464.143036
830.397461	412.314850
829.222656	538.935547
828.047852	531.591370
826.873047	455.041412
825.698242	460.943512
824.522461	542.553772
823.346680	479.193176
822.170898	484.841858
820.995117	69.425293
819.818359	337.767944
818.641602	40.402199
817.463867	54.701302
816.287109	233.564880
815.109375	54.061825
813.931641	45.812981
812.752930	-13.677650
811.574219	115.728653
810.395508	-19.528395
809.216797	65.162865
808.037109	-121.326462
806.857422	91.953522
805.677734	-165.732956
804.498047	-30.467293
803.317383	-168.374573
802.136719	-88.875290
800.955078	-182.565262
799.774414	23.087599
798.592773	-261.517334
797.411133	-215.793961
796.228516	-340.869415
795.045898	-386.237366
793.863281	-203.533112
792.680664	-260.231750
791.497070	-84.528824
790.313477	-241.091003
789.129883	-1.541568
787.946289	286.449463
786.761719	58.749058
785.577148	83.160034
784.391602	27.834490
783.207031	129.361374
782.021484	120.214706
780.835938	245.729385
779.649414	-30.977659
778.462891	34.639832
777.276367	-38.995476
776.089844	6.482547
774.902344	-7.766188
773.714844	-22.128201
772.527344	-246.160873
771.338867	120.832832
770.151367	121.535049
768.962891	141.961716
767.773438	259.233337
766.584961	208.888351
765.395508	356.706177
764.205078	332.573212
763.015625	343.571777
761.825195	354.463470
760.634766	211.201843
759.443359	382.528992
758.252930	582.276428
757.061523	489.349884
755.869141	391.980438
754.677734	446.234619
753.485352	368.523956
752.292969	115.002541
751.100586	201.981995
749.907227	161.472260
748.713867	265.813416
747.520508	317.352539
746.326172	169.105530
745.131836	207.348450
743.937500	331.057556
742.743164	160.800934
741.547852	60.727478
740.352539	122.850090
739.156250	7.397803
737.960938	174.576614
736.764648	-39.475613
735.568359	208.586487
734.371094	-99.578239
733.174805	253.389053
731.977539	63.479736
730.779297	105.541840
729.582031	-1.157390
728.383789	163.336395
727.185547	397.708862
725.986328	360.945343
724.787109	267.389709
723.587891	355.216400
722.388672	296.676025
721.188477	594.115295
719.988281	264.882019
718.788086	265.404572
717.587891	451.439362
716.386719	366.905426
715.185547	360.970764
713.983398	365.988068
712.782227	142.147980
711.580078	435.018555
710.377930	333.406158
709.174805	506.395813
707.971680	285.154999
706.768555	190.382996
705.565430	28.243877
704.361328	355.967102
703.157227	152.684296
701.953125	64.883415
700.748047	140.332794
699.543945	239.761749
698.338867	280.543182
697.132813	193.174347
695.926758	321.066864
694.720703	164.418549
693.514648	14.468066
692.308594	-33.245377
691.101563	92.844528
689.894531	-58.819019
688.686523	-132.179810
687.478516	-47.027790
686.270508	-109.280167
685.062500	-106.334938
683.854492	28.966219
682.645508	16.944033
681.436523	-237.642792
680.226563	-80.388153
679.016602	-174.329224
677.806641	-196.655334
676.596680	-106.290596
675.386719	-35.335346
674.175781	-167.707520
672.963867	124.095329
671.752930	106.580025
670.541016	192.955551
669.329102	259.924225
668.117188	147.558243
666.904297	234.114563
665.691406	93.867630
664.478516	-253.590744
663.265625	-45.899918
662.051758	8.467936
660.837891	-86.077049
659.623047	56.802013
658.409180	-154.167969
657.194336	-129.950592
655.979492	21.462486
654.763672	-144.120605
653.547852	-31.638645
652.332031	46.257706
651.116211	-15.989461
649.899414	292.156311
648.682617	68.180183
647.465820	158.484024
646.249023	199.089706
645.031250	241.653809
643.813477	301.210114
642.594727	328.250305
641.376953	271.164795
640.158203	127.835808
638.939453	-41.527618
637.719727	85.390038
636.500000	138.834473
635.280273	7.140044
634.060547	-19.711891
632.839844	255.682602
631.619141	96.872894
630.398438	-83.873444
629.176758	39.515060
627.955078	-7.236405
626.733398	31.130602
625.511719	263.849304
624.289063	397.083221
623.066406	205.850952
621.843750	275.204163
620.620117	401.419312
619.397461	267.478088
618.172852	-10.909669
616.949219	80.029221
615.724609	67.021416
614.500000	138.360672
613.275391	231.887863
612.050781	-107.984352
610.825195	-27.978376
609.599609	127.414330
608.373047	110.145164
607.146484	-77.592957
605.919922	-162.353775
604.693359	-125.072762
