# Supplementary material for: Raman spectroscopy accurately differentiates mucosal healing from non-healing and biochemical changes following biological therapy in inflammatory bowel disease
Source: PLoS One. 2021 Jun 2;16(6):e0252210. doi: 10.1371/journal.pone.0252210 (PMC8172032; doi:10.1371/journal.pone.0252210)
Supplement: S9 Dataset — (ZIP) [file pone.0252210.s011.zip]

Archive with 612 entries (609 files):
- Pre-biologic/
- Pre-biologic/OC034-1 pre treatment_base sub CR removed_31__X_-12266.4__Y_35521.2__Z_-0.114562__Time_356.txt
- Pre-biologic/OC013-1 pre treat_base sub CR removed_79__X_-33332.1__Y_11412.5__Z_-414.244__Time_904.txt
- Pre-biologic/OC031-1 pre treatment_base sub CR removed_37__X_2357.14__Y_35195.7__Z_76.0203__Time_426.txt
- __MACOSX/
- __MACOSX/Pre-biologic/
- __MACOSX/Pre-biologic/._OC031-1 pre treatment_base sub CR removed_37__X_2357.14__Y_35195.7__Z_76.0203__Time_426.txt
- Pre-biologic/OC023-2 pre treatment_0__X_25474.7__Y_6209.9__Z_810.6__Time_0.txt
- Pre-biologic/OC034-1 pre treatment_base sub CR removed_57__X_-12272.4__Y_35523.2__Z_0.0158387__Time_653.txt
- Pre-biologic/OC023-2 pre treatment_30__X_25483.7__Y_6212.9__Z_811.367__Time_345.txt
- Pre-biologic/OC023-2 pre treatment_8__X_25482.7__Y_6209.9__Z_813.007__Time_92.txt
- Pre-biologic/OC013-1 pre treat_base sub CR removed_2__X_-33330.1__Y_11405.5__Z_-414.486__Time_23.txt
- Pre-biologic/OC034-1 pre treatment_base sub CR removed_46__X_-12268.4__Y_35522.2__Z_-0.0203577__Time_528.txt
- Pre-biologic/OC023-2 pre treatment_7__X_25481.7__Y_6209.9__Z_812.806__Time_80.txt
- Pre-biologic/OC023-2 pre treatment_54__X_25479.7__Y_6214.9__Z_811.368__Time_620.txt
- Pre-biologic/OC023-2 pre treatment_11__X_25482.7__Y_6210.9__Z_812.763__Time_126.txt
- Pre-biologic/OC023-2 pre treatment_43__X_25477.7__Y_6213.9__Z_811.748__Time_493.txt
- Pre-biologic/OC020-1 pre treatment_base sub CR removed_18__X_-9664.2__Y_46880.7__Z_36.3282__Time_204.txt
- Pre-biologic/OC020-1 pre treatment_base sub CR removed_49__X_-9656.2__Y_46883.7__Z_35.6989__Time_558.txt
- Pre-biologic/OC023-2 pre treatment_17__X_25476.7__Y_6210.9__Z_810.986__Time_195.txt
- Pre-biologic/OC020-1 pre treatment_base sub CR removed_57__X_-9663.2__Y_46884.7__Z_36.368__Time_649.txt
- Pre-biologic/OC031-1 pre treatment_base sub CR removed_7__X_2362.14__Y_35192.7__Z_75.6__Time_80.txt
- Pre-biologic/OC023-2 pre treatment_59__X_25474.7__Y_6214.9__Z_810.848__Time_676.txt
- Pre-biologic/OC013-1 pre treat_base sub CR removed_44__X_-33328.1__Y_11409.5__Z_-414.932__Time_505.txt
- Pre-biologic/OC035 pre treatment-1_base sub cr removed_9__X_-23898.9__Y_33338.7__Z_-434.669__Time_103.txt
- Pre-biologic/OC020-1 pre treatment_base sub CR removed_21__X_-9664.2__Y_46881.7__Z_36.2615__Time_238.txt
- Pre-biologic/OC013-1 pre treat_base sub CR removed_63__X_-33329.1__Y_11411.5__Z_-414.784__Time_722.txt
- Pre-biologic/OC035 pre treatment-1_base sub cr removed_91__X_-23899.9__Y_33347.7__Z_-436.29__Time_1040.txt
- Pre-biologic/OC034-1 pre treatment_base sub CR removed_59__X_-12274.4__Y_35523.2__Z_0.134959__Time_675.txt
- Pre-biologic/OC034-1 pre treatment_base sub CR removed_87__X_-12267.4__Y_35526.2__Z_-1.27527__Time_995.txt
- Pre-biologic/OC031-1 pre treatment_base sub CR removed_69__X_2364.14__Y_35198.7__Z_75.5598__Time_794.txt
- Pre-biologic/OC013-1 pre treat_base sub CR removed_54__X_-33327.1__Y_11410.5__Z_-415.351__Time_618.txt
- Pre-biologic/OC020-1 pre treatment_base sub CR removed_92__X_-9658.2__Y_46888.7__Z_36.1693__Time_1050.txt
- Pre-biologic/OC034-1 pre treatment_base sub CR removed_93__X_-12268.4__Y_35527.2__Z_-1.21657__Time_1063.txt
- Pre-biologic/OC031-1 pre treatment_base sub CR removed_99__X_2355.14__Y_35201.7__Z_75.4__Time_1135.txt
- Pre-biologic/OC023-2 pre treatment_49__X_25483.7__Y_6213.9__Z_810.85__Time_562.txt
- Pre-biologic/OC035 pre treatment-1_base sub cr removed_6__X_-23901.9__Y_33338.7__Z_-434.103__Time_69.txt
- Pre-biologic/OC035 pre treatment-1_base sub cr removed_77__X_-23905.9__Y_33345.7__Z_-435.955__Time_879.txt
- Pre-biologic/OC020-1 pre treatment_base sub CR removed_19__X_-9665.2__Y_46880.7__Z_36.3651__Time_215.txt
- Pre-biologic/OC020-1 pre treatment_base sub CR removed_42__X_-9663.2__Y_46883.7__Z_36.0768__Time_478.txt
- Pre-biologic/OC035 pre treatment-1_base sub cr removed_42__X_-23905.9__Y_33342.7__Z_-435.883__Time_479.txt
- Pre-biologic/OC020-1 pre treatment_base sub CR removed_78__X_-9664.2__Y_46886.7__Z_37.0104__Time_890.txt
- Pre-biologic/OC031-1 pre treatment_base sub CR removed_86__X_2361.14__Y_35200.7__Z_75.5405__Time_987.txt
- Pre-biologic/OC035 pre treatment-1_base sub cr removed_62__X_-23905.9__Y_33344.7__Z_-435.934__Time_707.txt
- Pre-biologic/OC020-1 pre treatment_base sub CR removed_26__X_-9659.2__Y_46881.7__Z_35.9968__Time_296.txt
- Pre-biologic/OC031-1 pre treatment_base sub CR removed_16__X_2358.14__Y_35193.7__Z_76.1633__Time_183.txt
- Pre-biologic/OC013-1 pre treat_base sub CR removed_30__X_-33323.1__Y_11408.5__Z_-415.2__Time_344.txt
- Pre-biologic/OC020-1 pre treatment_base sub CR removed_39__X_-9665.2__Y_46882.7__Z_36.2483__Time_443.txt
- Pre-biologic/OC013-1 pre treat_base sub CR removed_35__X_-33328.1__Y_11408.5__Z_-415.026__Time_401.txt
- Pre-biologic/OC013-1 pre treat_base sub CR removed_70__X_-33323.1__Y_11412.5__Z_-415.733__Time_801.txt
- Pre-biologic/OC023-2 pre treatment_96__X_25477.7__Y_6218.9__Z_810.898__Time_1099.txt
- Pre-biologic/OC013-1 pre treat_base sub CR removed_92__X_-33325.1__Y_11414.5__Z_-416.103__Time_1052.txt
- Pre-biologic/OC035 pre treatment-1_base sub cr removed_34__X_-23902.9__Y_33341.7__Z_-435.547__Time_387.txt
- Pre-biologic/OC035 pre treatment-1_base sub cr removed_7__X_-23900.9__Y_33338.7__Z_-434.292__Time_80.txt
- Pre-biologic/OC013-1 pre treat_base sub CR removed_52__X_-33325.1__Y_11410.5__Z_-415.333__Time_595.txt
- Pre-biologic/OC031-1 pre treatment_base sub CR removed_53__X_2361.14__Y_35197.7__Z_75.8973__Time_609.txt
- Pre-biologic/OC034-1 pre treatment_base sub CR removed_35__X_-12270.4__Y_35521.2__Z_0.40391__Time_402.txt
- Pre-biologic/OC034-1 pre treatment_base sub CR removed_13__X_-12268.4__Y_35519.2__Z_0.754173__Time_149.txt
- Pre-biologic/OC035 pre treatment-1_base sub cr removed_90__X_-23898.9__Y_33347.7__Z_-436.327__Time_1028.txt
- Pre-biologic/OC013-1 pre treat_base sub CR removed_82__X_-33330.1__Y_11413.5__Z_-414.979__Time_938.txt
- Pre-biologic/OC031-1 pre treatment_base sub CR removed_43__X_2358.14__Y_35196.7__Z_75.8356__Time_495.txt
- Pre-biologic/OC031-1 pre treatment_base sub CR removed_98__X_2356.14__Y_35201.7__Z_75.4__Time_1124.txt
- Pre-biologic/OC031-1 pre treatment_base sub CR removed_84__X_2359.14__Y_35200.7__Z_75.5255__Time_965.txt
- Pre-biologic/OC013-1 pre treat_base sub CR removed_96__X_-33329.1__Y_11414.5__Z_-415.518__Time_1098.txt
- Pre-biologic/OC013-1 pre treat_base sub CR removed_74__X_-33327.1__Y_11412.5__Z_-415.703__Time_846.txt
- Pre-biologic/OC023-2 pre treatment_36__X_25477.7__Y_6212.9__Z_811.52__Time_414.txt
- Pre-biologic/OC020-1 pre treatment_base sub CR removed_83__X_-9662.2__Y_46887.7__Z_36.7179__Time_947.txt
- Pre-biologic/OC031-1 pre treatment_base sub CR removed_41__X_2356.14__Y_35196.7__Z_75.6376__Time_472.txt
- Pre-biologic/OC013-1 pre treat_base sub CR removed_25__X_-33327.1__Y_11407.5__Z_-414.461__Time_287.txt
- Pre-biologic/OC020-1 pre treatment_base sub CR removed_45__X_-9660.2__Y_46883.7__Z_35.7806__Time_512.txt
- Pre-biologic/OC035 pre treatment-1_base sub cr removed_78__X_-23906.9__Y_33345.7__Z_-435.972__Time_890.txt
- Pre-biologic/OC023-2 pre treatment_22__X_25476.7__Y_6211.9__Z_811.209__Time_253.txt
- Pre-biologic/OC031-1 pre treatment_base sub CR removed_58__X_2356.14__Y_35197.7__Z_75.4617__Time_667.txt
- Pre-biologic/OC034-1 pre treatment_base sub CR removed_49__X_-12265.4__Y_35522.2__Z_-0.0755511__Time_562.txt
- Pre-biologic/OC035 pre treatment-1_base sub cr removed_69__X_-23898.9__Y_33344.7__Z_-436.38__Time_787.txt
- Pre-biologic/OC034-1 pre treatment_base sub CR removed_92__X_-12267.4__Y_35527.2__Z_-1.29193__Time_1052.txt
- Pre-biologic/OC013-1 pre treat_base sub CR removed_95__X_-33328.1__Y_11414.5__Z_-415.713__Time_1086.txt
- Pre-biologic/OC035 pre treatment-1_base sub cr removed_8__X_-23899.9__Y_33338.7__Z_-434.481__Time_92.txt
- Pre-biologic/OC020-1 pre treatment_base sub CR removed_99__X_-9665.2__Y_46888.7__Z_37.2__Time_1131.txt
- Pre-biologic/OC031-1 pre treatment_base sub CR removed_67__X_2362.14__Y_35198.7__Z_75.7055__Time_771.txt
- Pre-biologic/OC020-1 pre treatment_base sub CR removed_81__X_-9664.2__Y_46887.7__Z_37.057__Time_924.txt
- Pre-biologic/OC020-1 pre treatment_base sub CR removed_28__X_-9657.2__Y_46881.7__Z_35.5937__Time_319.txt
- Pre-biologic/OC023-2 pre treatment_33__X_25480.7__Y_6212.9__Z_811.874__Time_379.txt
- __MACOSX/Pre-biologic/._OC023-2 pre treatment_33__X_25480.7__Y_6212.9__Z_811.874__Time_379.txt
- Pre-biologic/OC020-1 pre treatment_base sub CR removed_44__X_-9661.2__Y_46883.7__Z_35.8817__Time_501.txt
- Pre-biologic/OC023-2 pre treatment_50__X_25483.7__Y_6214.9__Z_810.665__Time_574.txt
- Pre-biologic/OC035 pre treatment-1_base sub cr removed_18__X_-23906.9__Y_33339.7__Z_-433.704__Time_205.txt
- Pre-biologic/OC023-2 pre treatment_61__X_25475.7__Y_6215.9__Z_811.46__Time_699.txt
- Pre-biologic/OC020-1 pre treatment_base sub CR removed_4__X_-9661.2__Y_46879.7__Z_36.4__Time_44.txt
- Pre-biologic/OC013-1 pre treat_base sub CR removed_83__X_-33329.1__Y_11413.5__Z_-415.173__Time_950.txt
- Pre-biologic/OC031-1 pre treatment_base sub CR removed_77__X_2357.14__Y_35199.7__Z_75.5713__Time_885.txt
- Pre-biologic/OC035 pre treatment-1_base sub cr removed_94__X_-23902.9__Y_33347.7__Z_-436.178__Time_1073.txt
- Pre-biologic/OC034-1 pre treatment_base sub CR removed_47__X_-12267.4__Y_35522.2__Z_-0.155475__Time_539.txt
- Pre-biologic/OC023-2 pre treatment_27__X_25481.7__Y_6211.9__Z_812.318__Time_310.txt
- Pre-biologic/OC013-1 pre treat_base sub CR removed_42__X_-33330.1__Y_11409.5__Z_-414.148__Time_482.txt
- Pre-biologic/OC023-2 pre treatment_98__X_25475.7__Y_6218.9__Z_810.975__Time_1121.txt
- Pre-biologic/OC035 pre treatment-1_base sub cr removed_81__X_-23906.9__Y_33346.7__Z_-436.07__Time_925.txt
- Pre-biologic/OC034-1 pre treatment_base sub CR removed_64__X_-12270.4__Y_35524.2__Z_-0.422833__Time_733.txt
- Pre-biologic/OC034-1 pre treatment_base sub CR removed_75__X_-12270.4__Y_35525.2__Z_-0.750865__Time_858.txt
- Pre-biologic/OC031-1 pre treatment_base sub CR removed_38__X_2356.14__Y_35195.7__Z_75.9213__Time_437.txt
- Pre-biologic/OC031-1 pre treatment_base sub CR removed_1__X_2356.14__Y_35192.7__Z_76.4646__Time_11.txt
- Pre-biologic/OC013-1 pre treat_base sub CR removed_59__X_-33332.1__Y_11410.5__Z_-413.553__Time_675.txt
- Pre-biologic/OC034-1 pre treatment_base sub CR removed_95__X_-12270.4__Y_35527.2__Z_-1.06584__Time_1085.txt
- Pre-biologic/OC034-1 pre treatment_base sub CR removed_2__X_-12272.4__Y_35518.2__Z_1.68594__Time_23.txt
- Pre-biologic/OC035 pre treatment-1_base sub cr removed_3__X_-23904.9__Y_33338.7__Z_-433.537__Time_34.txt
- Pre-biologic/OC031-1 pre treatment_base sub CR removed_75__X_2359.14__Y_35199.7__Z_75.6513__Time_862.txt
- Pre-biologic/OC020-1 pre treatment_base sub CR removed_53__X_-9659.2__Y_46884.7__Z_35.861__Time_604.txt
- Pre-biologic/OC020-1 pre treatment_base sub CR removed_35__X_-9661.2__Y_46882.7__Z_35.9621__Time_398.txt
- Pre-biologic/OC023-2 pre treatment_40__X_25474.7__Y_6213.9__Z_810.798__Time_459.txt
- Pre-biologic/OC035 pre treatment-1_base sub cr removed_93__X_-23901.9__Y_33347.7__Z_-436.215__Time_1062.txt
- Pre-biologic/OC013-1 pre treat_base sub CR removed_69__X_-33323.1__Y_11411.5__Z_-415.498__Time_789.txt
- Pre-biologic/OC020-1 pre treatment_base sub CR removed_80__X_-9665.2__Y_46887.7__Z_37.2__Time_912.txt
- Pre-biologic/OC023-2 pre treatment_9__X_25483.7__Y_6209.9__Z_813.208__Time_103.txt
- Pre-biologic/OC034-1 pre treatment_base sub CR removed_10__X_-12265.4__Y_35519.2__Z_0.181125__Time_115.txt
- Pre-biologic/OC035 pre treatment-1_base sub cr removed_71__X_-23899.9__Y_33345.7__Z_-436.601__Time_810.txt
- Pre-biologic/OC013-1 pre treat_base sub CR removed_12__X_-33325.1__Y_11406.5__Z_-414.753__Time_137.txt
- Pre-biologic/OC034-1 pre treatment_base sub CR removed_71__X_-12266.4__Y_35525.2__Z_-0.900523__Time_812.txt
- Pre-biologic/OC035 pre treatment-1_base sub cr removed_13__X_-23901.9__Y_33339.7__Z_-435.122__Time_148.txt
- Pre-biologic/OC023-2 pre treatment_28__X_25482.7__Y_6211.9__Z_812.288__Time_322.txt
- Pre-biologic/OC035 pre treatment-1_base sub cr removed_60__X_-23907.9__Y_33344.7__Z_-435.137__Time_684.txt
- Pre-biologic/OC034-1 pre treatment_base sub CR removed_63__X_-12271.4__Y_35524.2__Z_-0.348867__Time_721.txt
- Pre-biologic/OC023-2 pre treatment_93__X_25480.7__Y_6218.9__Z_810.781__Time_1065.txt
- Pre-biologic/OC013-1 pre treat_base sub CR removed_60__X_-33332.1__Y_11411.5__Z_-413.899__Time_687.txt
- Pre-biologic/OC031-1 pre treatment_base sub CR removed_17__X_2357.14__Y_35193.7__Z_76.3451__Time_195.txt
- Pre-biologic/OC031-1 pre treatment_base sub CR removed_21__X_2356.14__Y_35194.7__Z_76.2049__Time_240.txt
- Pre-biologic/OC013-1 pre treat_base sub CR removed_16__X_-33329.1__Y_11406.5__Z_-414.541__Time_184.txt
- Pre-biologic/OC020-1 pre treatment_base sub CR removed_15__X_-9661.2__Y_46880.7__Z_36.2959__Time_170.txt
- Pre-biologic/OC013-1 pre treat_base sub CR removed_19__X_-33332.1__Y_11406.5__Z_-414.725__Time_218.txt
- Pre-biologic/OC023-2 pre treatment_66__X_25480.7__Y_6215.9__Z_811.025__Time_757.txt
- Pre-biologic/OC031-1 pre treatment_base sub CR removed_57__X_2357.14__Y_35197.7__Z_75.577__Time_655.txt
- Pre-biologic/OC031-1 pre treatment_base sub CR removed_85__X_2360.14__Y_35200.7__Z_75.5347__Time_976.txt
- Pre-biologic/OC020-1 pre treatment_base sub CR removed_52__X_-9658.2__Y_46884.7__Z_35.7695__Time_592.txt
- Pre-biologic/OC031-1 pre treatment_base sub CR removed_9__X_2364.14__Y_35192.7__Z_75.6__Time_103.txt
- Pre-biologic/OC031-1 pre treatment_base sub CR removed_60__X_2355.14__Y_35198.7__Z_75.7948__Time_690.txt
- Pre-biologic/OC013-1 pre treat_base sub CR removed_13__X_-33326.1__Y_11406.5__Z_-414.42__Time_149.txt
- Pre-biologic/OC023-2 pre treatment_71__X_25482.7__Y_6216.9__Z_810.701__Time_814.txt
- Pre-biologic/OC023-2 pre treatment_29__X_25483.7__Y_6211.9__Z_812.103__Time_333.txt
- Pre-biologic/OC013-1 pre treat_base sub CR removed_10__X_-33323.1__Y_11406.5__Z_-415.2__Time_114.txt
- Pre-biologic/OC034-1 pre treatment_base sub CR removed_28__X_-12266.4__Y_35520.2__Z_0.113964__Time_322.txt
- Pre-biologic/OC034-1 pre treatment_base sub CR removed_27__X_-12267.4__Y_35520.2__Z_0.30498__Time_310.txt
- Pre-biologic/OC020-1 pre treatment_base sub CR removed_29__X_-9656.2__Y_46881.7__Z_35.5347__Time_330.txt
- Pre-biologic/OC034-1 pre treatment_base sub CR removed_81__X_-12273.4__Y_35526.2__Z_-0.792614__Time_926.txt
- Pre-biologic/OC013-1 pre treat_base sub CR removed_17__X_-33330.1__Y_11406.5__Z_-414.916__Time_195.txt
- Pre-biologic/OC031-1 pre treatment_base sub CR removed_18__X_2356.14__Y_35193.7__Z_76.4886__Time_206.txt
- Pre-biologic/OC023-2 pre treatment_34__X_25479.7__Y_6212.9__Z_811.611__Time_391.txt
- Pre-biologic/OC013-1 pre treat_base sub CR removed_93__X_-33326.1__Y_11414.5__Z_-416.053__Time_1064.txt
- Pre-biologic/OC031-1 pre treatment_base sub CR removed_39__X_2355.14__Y_35195.7__Z_76.2229__Time_449.txt
- Pre-biologic/OC035 pre treatment-1_base sub cr removed_80__X_-23907.9__Y_33346.7__Z_-435.916__Time_913.txt
- Pre-biologic/OC013-1 pre treat_base sub CR removed_15__X_-33328.1__Y_11406.5__Z_-414.166__Time_172.txt
- Pre-biologic/OC023-2 pre treatment_25__X_25479.7__Y_6211.9__Z_811.855__Time_287.txt
- Pre-biologic/OC023-2 pre treatment_46__X_25480.7__Y_6213.9__Z_811.406__Time_528.txt
- Pre-biologic/OC031-1 pre treatment_base sub CR removed_32__X_2362.14__Y_35195.7__Z_75.8599__Time_367.txt
- Pre-biologic/OC035 pre treatment-1_base sub cr removed_88__X_-23899.9__Y_33346.7__Z_-436.704__Time_1005.txt
- Pre-biologic/OC013-1 pre treat_base sub CR removed_76__X_-33329.1__Y_11412.5__Z_-414.946__Time_869.txt
- Pre-biologic/OC031-1 pre treatment_base sub CR removed_10__X_2364.14__Y_35193.7__Z_75.652__Time_114.txt
- Pre-biologic/OC023-2 pre treatment_95__X_25478.7__Y_6218.9__Z_810.859__Time_1087.txt
- Pre-biologic/OC034-1 pre treatment_base sub CR removed_88__X_-12266.4__Y_35526.2__Z_-1.29932__Time_1006.txt
- Pre-biologic/OC023-2 pre treatment_90__X_25483.7__Y_6218.9__Z_810.665__Time_1031.txt
- Pre-biologic/OC034-1 pre treatment_base sub CR removed_8__X_-12266.4__Y_35518.2__Z_0.551016__Time_92.txt
- Pre-biologic/OC020-1 pre treatment_base sub CR removed_6__X_-9659.2__Y_46879.7__Z_36.1189__Time_67.txt
- Pre-biologic/OC013-1 pre treat_base sub CR removed_62__X_-33330.1__Y_11411.5__Z_-414.392__Time_710.txt
- Pre-biologic/OC020-1 pre treatment_base sub CR removed_13__X_-9659.2__Y_46880.7__Z_36.1141__Time_148.txt
- Pre-biologic/OC013-1 pre treat_base sub CR removed_24__X_-33328.1__Y_11407.5__Z_-414.596__Time_276.txt
- Pre-biologic/OC034-1 pre treatment_base sub CR removed_5__X_-12269.4__Y_35518.2__Z_1.13038__Time_57.txt
- Pre-biologic/OC035 pre treatment-1_base sub cr removed_30__X_-23898.9__Y_33341.7__Z_-435.673__Time_343.txt
- Pre-biologic/OC034-1 pre treatment_base sub CR removed_32__X_-12267.4__Y_35521.2__Z_0.0468032__Time_368.txt
- Pre-biologic/OC035 pre treatment-1_base sub cr removed_5__X_-23902.9__Y_33338.7__Z_-433.915__Time_57.txt
- Pre-biologic/OC034-1 pre treatment_base sub CR removed_45__X_-12269.4__Y_35522.2__Z_0.0677482__Time_516.txt
- Pre-biologic/OC035 pre treatment-1_base sub cr removed_37__X_-23905.9__Y_33341.7__Z_-435.672__Time_422.txt
- Pre-biologic/OC035 pre treatment-1_base sub cr removed_98__X_-23906.9__Y_33347.7__Z_-436.028__Time_1118.txt
- Pre-biologic/OC031-1 pre treatment_base sub CR removed_49__X_2364.14__Y_35196.7__Z_75.7324__Time_564.txt
- Pre-biologic/OC013-1 pre treat_base sub CR removed_47__X_-33325.1__Y_11409.5__Z_-415.2__Time_539.txt
- Pre-biologic/OC034-1 pre treatment_base sub CR removed_83__X_-12271.4__Y_35526.2__Z_-0.983469__Time_949.txt
- Pre-biologic/OC023-2 pre treatment_15__X_25478.7__Y_6210.9__Z_811.728__Time_172.txt
- Pre-biologic/OC035 pre treatment-1_base sub cr removed_45__X_-23902.9__Y_33342.7__Z_-435.758__Time_513.txt
- Pre-biologic/OC031-1 pre treatment_base sub CR removed_48__X_2363.14__Y_35196.7__Z_75.8124__Time_552.txt
- Pre-biologic/OC034-1 pre treatment_base sub CR removed_4__X_-12270.4__Y_35518.2__Z_1.31557__Time_46.txt
- Pre-biologic/OC034-1 pre treatment_base sub CR removed_68__X_-12266.4__Y_35524.2__Z_-0.557127__Time_778.txt
- Pre-biologic/OC013-1 pre treat_base sub CR removed_71__X_-33324.1__Y_11412.5__Z_-415.683__Time_812.txt
- Pre-biologic/OC035 pre treatment-1_base sub cr removed_32__X_-23900.9__Y_33341.7__Z_-435.587__Time_365.txt
- Pre-biologic/OC020-1 pre treatment_base sub CR removed_95__X_-9661.2__Y_46888.7__Z_36.5376__Time_1085.txt
- Pre-biologic/OC023-2 pre treatment_12__X_25481.7__Y_6210.9__Z_812.562__Time_138.txt
- Pre-biologic/OC023-2 pre treatment_47__X_25481.7__Y_6213.9__Z_811.22__Time_539.txt
- Pre-biologic/OC034-1 pre treatment_base sub CR removed_91__X_-12266.4__Y_35527.2__Z_-1.3673__Time_1040.txt
- Pre-biologic/OC034-1 pre treatment_base sub CR removed_38__X_-12273.4__Y_35521.2__Z_0.789086__Time_436.txt
- Pre-biologic/OC023-2 pre treatment_13__X_25480.7__Y_6210.9__Z_812.361__Time_149.txt
- Pre-biologic/OC034-1 pre treatment_base sub CR removed_48__X_-12266.4__Y_35522.2__Z_-0.115513__Time_551.txt
- Pre-biologic/OC013-1 pre treat_base sub CR removed_80__X_-33332.1__Y_11413.5__Z_-414.59__Time_915.txt
- Pre-biologic/OC031-1 pre treatment_base sub CR removed_82__X_2357.14__Y_35200.7__Z_75.5072__Time_942.txt
- __MACOSX/Pre-biologic/._OC031-1 pre treatment_base sub CR removed_82__X_2357.14__Y_35200.7__Z_75.5072__Time_942.txt
- Pre-biologic/OC020-1 pre treatment_base sub CR removed_14__X_-9660.2__Y_46880.7__Z_36.2782__Time_159.txt
- Pre-biologic/OC023-2 pre treatment_85__X_25479.7__Y_6217.9__Z_810.82__Time_974.txt
- Pre-biologic/OC023-2 pre treatment_80__X_25474.7__Y_6217.9__Z_811__Time_916.txt
- Pre-biologic/OC020-1 pre treatment_base sub CR removed_66__X_-9659.2__Y_46885.7__Z_36.0327__Time_752.txt
- Pre-biologic/OC013-1 pre treat_base sub CR removed_38__X_-33331.1__Y_11408.5__Z_-414.206__Time_435.txt
- Pre-biologic/OC031-1 pre treatment_base sub CR removed_31__X_2363.14__Y_35195.7__Z_75.8124__Time_356.txt
- Pre-biologic/OC013-1 pre treat_base sub CR removed_97__X_-33330.1__Y_11414.5__Z_-415.324__Time_1109.txt
- Pre-biologic/OC031-1 pre treatment_base sub CR removed_81__X_2356.14__Y_35200.7__Z_75.4533__Time_931.txt
- Pre-biologic/OC023-2 pre treatment_52__X_25481.7__Y_6214.9__Z_811.03__Time_597.txt
- Pre-biologic/OC020-1 pre treatment_base sub CR removed_38__X_-9664.2__Y_46882.7__Z_36.1948__Time_432.txt
- Pre-biologic/OC031-1 pre treatment_base sub CR removed_83__X_2358.14__Y_35200.7__Z_75.5164__Time_954.txt
- Pre-biologic/OC031-1 pre treatment_base sub CR removed_72__X_2362.14__Y_35199.7__Z_75.5866__Time_828.txt
- Pre-biologic/OC031-1 pre treatment_base sub CR removed_73__X_2361.14__Y_35199.7__Z_75.6594__Time_839.txt
- Pre-biologic/OC034-1 pre treatment_base sub CR removed_0__X_-12274.4__Y_35518.2__Z_2__Time_0.txt
- Pre-biologic/OC035 pre treatment-1_base sub cr removed_33__X_-23901.9__Y_33341.7__Z_-435.543__Time_376.txt
- Pre-biologic/OC035 pre treatment-1_base sub cr removed_52__X_-23900.9__Y_33343.7__Z_-436.07__Time_593.txt
- Pre-biologic/OC020-1 pre treatment_base sub CR removed_97__X_-9663.2__Y_46888.7__Z_36.8766__Time_1108.txt
- Pre-biologic/OC013-1 pre treat_base sub CR removed_78__X_-33331.1__Y_11412.5__Z_-414.439__Time_892.txt
- Pre-biologic/OC035 pre treatment-1_base sub cr removed_97__X_-23905.9__Y_33347.7__Z_-436.066__Time_1107.txt
- Pre-biologic/OC013-1 pre treat_base sub CR removed_28__X_-33324.1__Y_11407.5__Z_-415.2__Time_322.txt
- Pre-biologic/OC020-1 pre treatment_base sub CR removed_40__X_-9665.2__Y_46883.7__Z_36.2452__Time_455.txt
- Pre-biologic/OC013-1 pre treat_base sub CR removed_20__X_-33332.1__Y_11407.5__Z_-414.263__Time_230.txt
- Pre-biologic/OC023-2 pre treatment_97__X_25476.7__Y_6218.9__Z_810.936__Time_1110.txt
- Pre-biologic/OC034-1 pre treatment_base sub CR removed_21__X_-12273.4__Y_35520.2__Z_1.18497__Time_241.txt
- Pre-biologic/OC023-2 pre treatment_76__X_25477.7__Y_6216.9__Z_811.114__Time_871.txt
- Pre-biologic/OC034-1 pre treatment_base sub CR removed_26__X_-12268.4__Y_35520.2__Z_0.495996__Time_299.txt
- Pre-biologic/OC023-2 pre treatment_44__X_25478.7__Y_6213.9__Z_811.653__Time_505.txt
- Pre-biologic/OC034-1 pre treatment_base sub CR removed_96__X_-12271.4__Y_35527.2__Z_-0.990474__Time_1096.txt
- Pre-biologic/OC031-1 pre treatment_base sub CR removed_94__X_2360.14__Y_35201.7__Z_75.4089__Time_1079.txt
- Pre-biologic/OC034-1 pre treatment_base sub CR removed_67__X_-12267.4__Y_35524.2__Z_-0.583734__Time_767.txt
- Pre-biologic/OC023-2 pre treatment_26__X_25480.7__Y_6211.9__Z_812.117__Time_299.txt
- Pre-biologic/OC013-1 pre treat_base sub CR removed_68__X_-33324.1__Y_11411.5__Z_-415.499__Time_778.txt
- Pre-biologic/OC031-1 pre treatment_base sub CR removed_50__X_2364.14__Y_35197.7__Z_75.6787__Time_575.txt
- Pre-biologic/OC031-1 pre treatment_base sub CR removed_66__X_2361.14__Y_35198.7__Z_75.7784__Time_759.txt
- Pre-biologic/OC013-1 pre treat_base sub CR removed_65__X_-33327.1__Y_11411.5__Z_-415.527__Time_745.txt
- Pre-biologic/OC031-1 pre treatment_base sub CR removed_25__X_2360.14__Y_35194.7__Z_75.8951__Time_287.txt
- Pre-biologic/OC034-1 pre treatment_base sub CR removed_15__X_-12270.4__Y_35519.2__Z_1.0253__Time_172.txt
- Pre-biologic/OC023-2 pre treatment_32__X_25481.7__Y_6212.9__Z_811.737__Time_368.txt
- Pre-biologic/OC031-1 pre treatment_base sub CR removed_3__X_2358.14__Y_35192.7__Z_76.101__Time_34.txt
- Pre-biologic/OC031-1 pre treatment_base sub CR removed_28__X_2363.14__Y_35194.7__Z_75.7559__Time_322.txt
- Pre-biologic/OC013-1 pre treat_base sub CR removed_40__X_-33332.1__Y_11409.5__Z_-413.364__Time_459.txt
- Pre-biologic/OC031-1 pre treatment_base sub CR removed_55__X_2359.14__Y_35197.7__Z_75.8074__Time_631.txt
- Pre-biologic/OC035 pre treatment-1_base sub cr removed_41__X_-23906.9__Y_33342.7__Z_-435.925__Time_468.txt
- Pre-biologic/OC020-1 pre treatment_base sub CR removed_73__X_-9659.2__Y_46886.7__Z_36.1932__Time_832.txt
- Pre-biologic/OC020-1 pre treatment_base sub CR removed_98__X_-9664.2__Y_46888.7__Z_37.0461__Time_1119.txt
- Pre-biologic/OC020-1 pre treatment_base sub CR removed_63__X_-9662.2__Y_46885.7__Z_36.4707__Time_718.txt
- Pre-biologic/OC023-2 pre treatment_62__X_25476.7__Y_6215.9__Z_811.411__Time_711.txt
- Pre-biologic/OC013-1 pre treat_base sub CR removed_98__X_-33331.1__Y_11414.5__Z_-415.13__Time_1121.txt
- Pre-biologic/OC013-1 pre treat_base sub CR removed_77__X_-33330.1__Y_11412.5__Z_-414.633__Time_881.txt
- Pre-biologic/OC034-1 pre treatment_base sub CR removed_55__X_-12270.4__Y_35523.2__Z_-0.129616__Time_630.txt
- Pre-biologic/OC035 pre treatment-1_base sub cr removed_53__X_-23901.9__Y_33343.7__Z_-436.025__Time_604.txt
- Pre-biologic/OC013-1 pre treat_base sub CR removed_57__X_-33330.1__Y_11410.5__Z_-414.231__Time_652.txt
- Pre-biologic/OC023-2 pre treatment_4__X_25478.7__Y_6209.9__Z_811.972__Time_46.txt
- Pre-biologic/OC023-2 pre treatment_99__X_25474.7__Y_6218.9__Z_811__Time_1132.txt
- Pre-biologic/OC013-1 pre treat_base sub CR removed_4__X_-33328.1__Y_11405.5__Z_-413.736__Time_46.txt
- Pre-biologic/OC020-1 pre treatment_base sub CR removed_88__X_-9657.2__Y_46887.7__Z_36.0642__Time_1005.txt
- Pre-biologic/OC020-1 pre treatment_base sub CR removed_79__X_-9665.2__Y_46886.7__Z_37.1268__Time_901.txt
- Pre-biologic/OC020-1 pre treatment_base sub CR removed_69__X_-9656.2__Y_46885.7__Z_35.8632__Time_786.txt
- Pre-biologic/OC013-1 pre treat_base sub CR removed_22__X_-33330.1__Y_11407.5__Z_-415.047__Time_253.txt
- Pre-biologic/OC020-1 pre treatment_base sub CR removed_90__X_-9656.2__Y_46888.7__Z_36__Time_1028.txt
- Pre-biologic/OC023-2 pre treatment_16__X_25477.7__Y_6210.9__Z_811.357__Time_184.txt
- Pre-biologic/OC031-1 pre treatment_base sub CR removed_24__X_2359.14__Y_35194.7__Z_76.0769__Time_275.txt
- Pre-biologic/OC035 pre treatment-1_base sub cr removed_63__X_-23904.9__Y_33344.7__Z_-435.896__Time_718.txt
- Pre-biologic/OC034-1 pre treatment_base sub CR removed_76__X_-12271.4__Y_35525.2__Z_-0.655437__Time_869.txt
- Pre-biologic/OC035 pre treatment-1_base sub cr removed_92__X_-23900.9__Y_33347.7__Z_-436.253__Time_1051.txt
- Pre-biologic/OC031-1 pre treatment_base sub CR removed_93__X_2361.14__Y_35201.7__Z_75.418__Time_1068.txt
- Pre-biologic/OC013-1 pre treat_base sub CR removed_73__X_-33326.1__Y_11412.5__Z_-415.693__Time_835.txt
- Pre-biologic/OC013-1 pre treat_base sub CR removed_51__X_-33324.1__Y_11410.5__Z_-415.323__Time_584.txt
- Pre-biologic/OC023-2 pre treatment_82__X_25476.7__Y_6217.9__Z_810.936__Time_939.txt
- Pre-biologic/OC023-2 pre treatment_39__X_25474.7__Y_6212.9__Z_810.747__Time_448.txt
- Pre-biologic/OC035 pre treatment-1_base sub cr removed_48__X_-23899.9__Y_33342.7__Z_-435.84__Time_547.txt
- Pre-biologic/OC034-1 pre treatment_base sub CR removed_7__X_-12267.4__Y_35518.2__Z_0.747019__Time_80.txt
- Pre-biologic/OC034-1 pre treatment_base sub CR removed_24__X_-12270.4__Y_35520.2__Z_0.667344__Time_276.txt
- Pre-biologic/OC035 pre treatment-1_base sub cr removed_95__X_-23903.9__Y_33347.7__Z_-436.14__Time_1085.txt
- Pre-biologic/OC034-1 pre treatment_base sub CR removed_43__X_-12271.4__Y_35522.2__Z_0.213203__Time_493.txt
- Pre-biologic/OC034-1 pre treatment_base sub CR removed_22__X_-12272.4__Y_35520.2__Z_0.999786__Time_253.txt
- Pre-biologic/OC020-1 pre treatment_base sub CR removed_72__X_-9658.2__Y_46886.7__Z_36.081__Time_821.txt
- Pre-biologic/OC031-1 pre treatment_base sub CR removed_29__X_2364.14__Y_35194.7__Z_75.7324__Time_333.txt
- Pre-biologic/OC031-1 pre treatment_base sub CR removed_87__X_2362.14__Y_35200.7__Z_75.4677__Time_999.txt
- Pre-biologic/OC020-1 pre treatment_base sub CR removed_71__X_-9657.2__Y_46886.7__Z_35.9688__Time_809.txt
- Pre-biologic/OC013-1 pre treat_base sub CR removed_61__X_-33331.1__Y_11411.5__Z_-414.093__Time_699.txt
- Pre-biologic/OC020-1 pre treatment_base sub CR removed_85__X_-9660.2__Y_46887.7__Z_36.3883__Time_970.txt
- Pre-biologic/OC020-1 pre treatment_base sub CR removed_93__X_-9659.2__Y_46888.7__Z_36.2774__Time_1062.txt
- Pre-biologic/OC013-1 pre treat_base sub CR removed_75__X_-33328.1__Y_11412.5__Z_-415.338__Time_858.txt
- Pre-biologic/OC023-2 pre treatment_88__X_25482.7__Y_6217.9__Z_810.703__Time_1008.txt
- Pre-biologic/OC034-1 pre treatment_base sub CR removed_82__X_-12272.4__Y_35526.2__Z_-0.888042__Time_937.txt
- Pre-biologic/OC023-2 pre treatment_45__X_25479.7__Y_6213.9__Z_811.558__Time_516.txt
- __MACOSX/Pre-biologic/._OC023-2 pre treatment_45__X_25479.7__Y_6213.9__Z_811.558__Time_516.txt
- Pre-biologic/OC013-1 pre treat_base sub CR removed_18__X_-33331.1__Y_11406.5__Z_-415.105__Time_207.txt
- Pre-biologic/OC035 pre treatment-1_base sub cr removed_26__X_-23901.9__Y_33340.7__Z_-435.333__Time_297.txt
- Pre-biologic/OC034-1 pre treatment_base sub CR removed_65__X_-12269.4__Y_35524.2__Z_-0.51826__Time_744.txt
- Pre-biologic/OC031-1 pre treatment_base sub CR removed_22__X_2357.14__Y_35194.7__Z_76.304__Time_252.txt
- Pre-biologic/OC013-1 pre treat_base sub CR removed_6__X_-33326.1__Y_11405.5__Z_-414.047__Time_68.txt
- Pre-biologic/OC020-1 pre treatment_base sub CR removed_67__X_-9658.2__Y_46885.7__Z_35.9301__Time_764.txt
- Pre-biologic/OC013-1 pre treat_base sub CR removed_3__X_-33329.1__Y_11405.5__Z_-414.111__Time_34.txt
- Pre-biologic/OC023-2 pre treatment_38__X_25475.7__Y_6212.9__Z_811.64__Time_436.txt
- Pre-biologic/OC023-2 pre treatment_69__X_25483.7__Y_6215.9__Z_810.664__Time_792.txt
- Pre-biologic/OC013-1 pre treat_base sub CR removed_85__X_-33327.1__Y_11413.5__Z_-415.879__Time_973.txt
- Pre-biologic/OC035 pre treatment-1_base sub cr removed_99__X_-23907.9__Y_33347.7__Z_-436__Time_1129.txt
- Pre-biologic/OC035 pre treatment-1_base sub cr removed_10__X_-23898.9__Y_33339.7__Z_-435.146__Time_115.txt
- Pre-biologic/OC013-1 pre treat_base sub CR removed_89__X_-33323.1__Y_11413.5__Z_-415.968__Time_1018.txt
- Pre-biologic/OC031-1 pre treatment_base sub CR removed_68__X_2363.14__Y_35198.7__Z_75.6326__Time_782.txt
- Pre-biologic/OC023-2 pre treatment_65__X_25479.7__Y_6215.9__Z_811.177__Time_746.txt
- Pre-biologic/OC013-1 pre treat_base sub CR removed_29__X_-33323.1__Y_11407.5__Z_-415.2__Time_333.txt
- Pre-biologic/OC034-1 pre treatment_base sub CR removed_90__X_-12265.4__Y_35527.2__Z_-1.44266__Time_1029.txt
- Pre-biologic/OC034-1 pre treatment_base sub CR removed_99__X_-12274.4__Y_35527.2__Z_-0.8__Time_1130.txt
- Pre-biologic/OC034-1 pre treatment_base sub CR removed_40__X_-12274.4__Y_35522.2__Z_0.510153__Time_459.txt
- Pre-biologic/OC023-2 pre treatment_14__X_25479.7__Y_6210.9__Z_812.099__Time_161.txt
- Pre-biologic/OC020-1 pre treatment_base sub CR removed_2__X_-9663.2__Y_46879.7__Z_36.4__Time_22.txt
- Pre-biologic/OC013-1 pre treat_base sub CR removed_49__X_-33323.1__Y_11409.5__Z_-415.2__Time_561.txt
[truncated: 312 more entries]
