# Supplementary material for: Raman spectroscopy accurately differentiates mucosal healing from non-healing and biochemical changes following biological therapy in inflammatory bowel disease
Source: PLoS One. 2021 Jun 2;16(6):e0252210. doi: 10.1371/journal.pone.0252210 (PMC8172032; doi:10.1371/journal.pone.0252210)
Supplement: S9 Dataset — (ZIP) [file pone.0252210.s011.zip › Pre-biologic/OC023-2 pre treatment_0__X_25474.7__Y_6209.9__Z_810.6__Time_0.txt]

1714.862305	701.103333
1713.885742	492.342896
1712.909180	376.561798
1711.931641	641.388000
1710.955078	278.664459
1709.977539	-54.742413
1709.000000	-307.867706
1708.021484	-250.504868
1707.043945	-284.494415
1706.065430	-118.120155
1705.086914	-286.938293
1704.107422	44.298313
1703.128906	-302.122406
1702.149414	-79.153427
1701.169922	57.505383
1700.190430	182.752151
1699.210938	109.391785
1698.230469	-277.508179
1697.250000	-234.726105
1696.269531	-107.273834
1695.289063	150.167374
1694.307617	-178.356735
1693.326172	-270.016846
1692.344727	-119.668457
1691.363281	-74.475159
1690.381836	281.857025
1689.399414	57.998062
1688.416992	14.499558
1687.434570	204.537811
1686.452148	257.354095
1685.468750	207.597000
1684.485352	289.860687
1683.501953	277.571350
1682.518555	5.618687
1681.534180	129.174301
1680.550781	419.086639
1679.566406	427.934052
1678.582031	100.045273
1677.596680	547.672974
1676.611328	605.259338
1675.626953	695.918274
1674.641602	582.875244
1673.655273	970.658142
1672.669922	761.408447
1671.683594	1018.207092
1670.697266	917.273438
1669.710938	1329.924683
1668.723633	1291.909302
1667.737305	1013.292358
1666.750000	1258.494995
1665.762695	1525.678711
1664.774414	1499.079590
1663.787109	1558.212402
1662.798828	1641.936279
1661.810547	1575.274292
1660.822266	1594.195801
1659.833008	1581.993408
1658.844727	1483.091919
1657.855469	1387.520264
1656.866211	1512.432495
1655.875977	1590.228516
1654.886719	1763.909790
1653.896484	1334.693359
1652.906250	1549.151855
1651.916016	1523.340088
1650.924805	953.237061
1649.934570	1100.443726
1648.943359	1020.699890
1647.952148	946.735596
1646.959961	746.386475
1645.968750	565.059753
1644.976563	360.422058
1643.984375	488.962769
1642.992188	422.456482
1641.999023	564.812683
1641.005859	340.643616
1640.012695	169.648651
1639.019531	133.545181
1638.026367	142.564529
1637.032227	230.916107
1636.039063	-265.672180
1635.043945	-23.961813
1634.049805	36.080162
1633.055664	362.346252
1632.060547	-85.637054
1631.065430	-143.565948
1630.070313	17.178112
1629.074219	-40.466949
1628.079102	-379.483032
1627.083008	-260.512756
1626.086914	-451.845428
1625.090820	-6.652170
1624.093750	-263.528259
1623.096680	10.708179
1622.100586	-143.436813
1621.102539	135.986191
1620.105469	247.231018
1619.107422	129.955307
1618.109375	-47.646381
1617.111328	116.071449
1616.113281	392.553375
1615.115234	-102.507736
1614.116211	346.961609
1613.117188	124.788010
1612.118164	191.090881
1611.118164	178.637604
1610.119141	-38.296383
1609.119141	80.175194
1608.119141	51.796360
1607.118164	120.227707
1606.118164	60.226650
1605.117188	-18.207014
1604.116211	199.054764
1603.115234	-54.960312
1602.114258	167.181900
1601.112305	-102.708931
1600.110352	-137.259323
1599.108398	-28.143871
1598.106445	-295.671722
1597.103516	-286.236115
1596.100586	188.129623
1595.097656	45.577835
1594.094727	164.085358
1593.091797	-297.357147
1592.087891	-510.800995
1591.083984	-525.984802
1590.080078	17.082657
1589.076172	-241.269272
1588.071289	149.755661
1587.067383	-108.954391
1586.062500	333.570740
1585.057617	410.723633
1584.051758	-57.109768
1583.045898	102.979485
1582.041016	-57.645447
1581.035156	-85.638794
1580.028320	391.272980
1579.022461	-4.388155
1578.015625	279.181641
1577.008789	-153.252838
1576.001953	-83.633499
1574.994141	-329.069244
1573.987305	257.543182
1572.979492	357.404419
1571.971680	524.539001
1570.962891	28.583778
1569.955078	299.103546
1568.946289	67.832634
1567.937500	238.951492
1566.928711	-117.404343
1565.918945	227.032150
1564.910156	-75.221718
1563.900391	151.718796
1562.890625	25.436481
1561.880859	-171.110214
1560.870117	280.442688
1559.859375	384.085449
1558.848633	184.110779
1557.837891	90.190544
1556.827148	-164.622513
1555.815430	432.640381
1554.803711	-29.934975
1553.791992	35.638168
1552.780273	538.414978
1551.767578	354.760040
1550.754883	233.004822
1549.742188	434.411865
1548.729492	374.200806
1547.716797	518.028870
1546.703125	320.193481
1545.689453	160.934113
1544.675781	-14.040898
1543.662109	291.371368
1542.647461	-28.813601
1541.632813	43.438068
1540.618164	244.491287
1539.603516	104.406342
1538.588867	144.786606
1537.573242	244.193604
1536.557617	384.569122
1535.541992	251.200317
1534.526367	130.515121
1533.509766	295.773590
1532.493164	218.391434
1531.476563	84.081917
1530.459961	1.109146
1529.443359	-136.184601
1528.425781	130.651337
1527.408203	-40.625938
1526.390625	-88.506004
1525.373047	424.498199
1524.354492	-28.003094
1523.335938	-176.958740
1522.317383	111.188805
1521.298828	555.852661
1520.280273	231.320847
1519.260742	-134.472900
1518.241211	214.141068
1517.221680	76.743996
1516.202148	388.749176
1515.181641	374.175629
1514.161133	387.643219
1513.140625	28.631800
1512.120117	-150.761566
1511.099609	-53.135063
1510.078125	57.037384
1509.056641	128.486176
1508.035156	-43.925861
1507.012695	-188.290207
1505.991211	-196.882263
1504.968750	-233.888611
1503.946289	-283.870819
1502.923828	-149.563583
1501.900391	-422.769928
1500.877930	-304.201050
1499.854492	-216.611389
1498.830078	-334.040588
1497.806641	-428.503632
1496.782227	-454.048615
1495.758789	-328.772003
1494.734375	-75.870834
1493.708984	84.685661
1492.684570	193.946381
1491.659180	177.740936
1490.633789	202.294983
1489.608398	-153.946213
1488.583008	350.587585
1487.556641	121.853622
1486.530273	398.601440
1485.503906	320.315369
1484.477539	578.811829
1483.450195	329.305481
1482.423828	250.757477
1481.396484	646.460388
1480.368164	707.828003
1479.340820	621.263428
1478.312500	664.585999
1477.284180	855.597046
1476.255859	684.679199
1475.227539	847.422363
1474.198242	1058.364746
1473.169922	1381.211060
1472.140625	1296.537598
1471.111328	1206.747559
1470.081055	2055.757813
1469.050781	1495.077148
1468.021484	1552.639893
1466.990234	2014.337524
1465.959961	2041.122192
1464.928711	2077.979980
1463.898438	2061.463623
1462.867188	2121.090088
1461.834961	2399.062988
1460.803711	2344.258545
1459.771484	2337.655273
1458.739258	2430.031250
1457.707031	2484.284668
1456.674805	2652.680664
1455.641602	2605.327881
1454.608398	2646.757568
1453.575195	2794.669189
1452.541992	2813.226318
1451.508789	2978.787598
1450.474609	2837.621582
1449.440430	2927.080322
1448.406250	3150.764648
1447.371094	3164.138672
1446.336914	2802.851318
1445.301758	3003.662354
1444.266602	3001.955078
1443.230469	2537.196777
1442.195313	2492.649902
1441.159180	2857.847900
1440.123047	2648.930908
1439.086914	2783.972656
1438.049805	2557.519043
1437.013672	2546.053955
1435.976563	2314.802979
1434.939453	1709.870850
1433.901367	1976.479248
1432.864258	1250.806885
1431.826172	1451.900024
1430.788086	1080.077881
1429.750000	943.151672
1428.710938	617.113098
1427.671875	356.870941
1426.633789	424.673279
1425.593750	505.056091
1424.554688	419.176239
1423.514648	318.260651
1422.474609	313.221252
1421.434570	587.880920
1420.394531	-89.433640
1419.354492	119.932320
1418.313477	193.330429
1417.272461	473.179688
1416.231445	131.505859
1415.189453	205.137329
1414.147461	414.668427
1413.105469	174.109146
1412.063477	175.121750
1411.021484	113.411507
1409.978516	94.533791
1408.936523	271.798096
1407.892578	330.972321
1406.849609	222.022919
1405.806641	155.938828
1404.762695	49.803276
1403.718750	169.732239
1402.674805	-229.671005
1401.629883	-277.584625
1400.585938	20.825560
1399.541016	88.506226
1398.496094	81.088005
1397.450195	-81.626404
1396.405273	-46.112793
1395.359375	335.248413
1394.313477	533.735535
1393.267578	111.193542
1392.220703	-268.484406
1391.173828	-137.172989
1390.126953	-296.082001
1389.080078	-4.366550
1388.033203	47.212685
1386.985352	13.854080
1385.937500	-371.923553
1384.889648	102.661934
1383.841797	-57.689331
1382.792969	172.002731
1381.744141	59.467010
1380.695313	-345.116089
1379.646484	-112.523186
1378.597656	-14.698987
1377.547852	63.247387
1376.498047	375.926544
1375.448242	162.143661
1374.397461	120.715797
1373.347656	176.783768
1372.296875	40.950024
1371.246094	-199.367325
1370.194336	-220.096832
1369.143555	-61.189079
1368.091797	493.936157
1367.040039	-189.018768
1365.988281	-161.733444
1364.935547	221.727493
1363.882813	-81.863937
1362.830078	-34.234356
1361.777344	30.967688
1360.724609	265.480316
1359.670898	89.634109
1358.617188	-36.225811
1357.563477	-127.060677
1356.509766	58.219032
1355.455078	34.811588
1354.400391	-82.825478
1353.345703	5.924559
1352.291016	-31.848963
1351.235352	139.099625
1350.180664	553.445435
1349.125000	734.457825
1348.068359	776.570190
1347.012695	883.366577
1345.956055	876.156433
1344.899414	445.090546
1343.842773	822.582153
1342.786133	917.509338
1341.728516	1151.306274
1340.670898	976.361572
1339.613281	1227.705200
1338.555664	1226.500488
1337.497070	1463.115479
1336.438477	1155.195923
1335.379883	1072.783325
1334.321289	1292.431274
1333.262695	1581.408203
1332.203125	1311.422852
1331.143555	1531.314941
1330.083984	1496.622192
1329.023438	1009.753113
1327.963867	772.859375
1326.903320	1250.189087
1325.841797	1356.920898
1324.781250	1098.291504
1323.719727	997.905212
1322.659180	1174.201172
1321.596680	1466.499878
1320.535156	1467.684692
1319.473633	1695.961548
1318.411133	1532.103271
1317.348633	1479.408081
1316.285156	1434.242920
1315.222656	1426.224365
1314.159180	1396.134888
1313.095703	1272.568726
1312.032227	1580.227295
1310.967773	1136.766968
1309.904297	1323.927979
1308.839844	1316.646240
1307.775391	1417.769287
1306.709961	1725.614014
1305.645508	1725.982056
1304.580078	1694.462646
1303.513672	1517.979858
1302.448242	1752.236694
1301.382813	1487.577759
1300.316406	1542.554932
1299.250000	1383.877808
1298.182617	1421.836792
1297.116211	1413.251099
1296.048828	1785.273926
1294.981445	1573.052002
1293.914063	1338.930786
1292.845703	1546.603271
1291.777344	1138.586914
1290.708984	1177.172363
1289.640625	1078.517700
1288.572266	940.772644
1287.502930	1386.423950
1286.433594	1038.082031
1285.364258	1277.897095
1284.293945	1302.129028
1283.224609	1353.379639
1282.154297	1360.589600
1281.083984	932.193115
1280.012695	871.083496
1278.942383	883.474976
1277.871094	820.074402
1276.799805	1111.343140
1275.727539	1138.467529
1274.656250	1456.532471
1273.583984	1337.046021
1272.511719	1325.160767
1271.439453	1457.444336
1270.366211	1003.564087
1269.292969	1055.347900
1268.219727	1292.672485
1267.146484	1154.074219
1266.072266	1405.958740
1264.999023	1025.948975
1263.924805	1382.682861
1262.849609	1580.767456
1261.775391	1337.544067
1260.700195	1140.740723
1259.625000	1307.126587
1258.549805	1400.366943
1257.474609	1077.065063
1256.398438	1175.185303
1255.322266	1879.512451
1254.246094	1507.637573
1253.168945	1303.829956
1252.092773	1615.942627
1251.015625	1616.535645
1249.938477	1410.397705
1248.860352	1338.055908
1247.783203	1285.210449
1246.705078	1426.781494
1245.626953	1135.764404
1244.547852	1559.061279
1243.469727	1015.517151
1242.390625	693.137878
1241.311523	1344.399536
1240.231445	878.817444
1239.152344	796.850037
1238.072266	1144.284424
1236.992188	1105.870117
1235.911133	1499.075684
1234.831055	895.621460
1233.750000	1295.892090
1232.668945	1119.172363
1231.587891	659.010925
1230.505859	952.337280
1229.423828	887.053650
1228.341797	618.368774
1227.259766	756.432922
1226.176758	724.945190
1225.094727	882.173157
1224.011719	915.876404
1222.927734	828.552673
1221.844727	741.227905
1220.760742	859.348816
1219.676758	518.118774
1218.592773	447.618011
1217.507813	174.119537
1216.423828	362.032562
1215.338867	627.037903
1214.252930	445.184357
1213.167969	362.322998
1212.082031	568.981995
1210.996094	601.755981
1209.910156	677.850342
1208.823242	652.518372
1207.737305	706.701660
1206.650391	686.021667
1205.562500	807.429810
1204.475586	598.618225
1203.387695	363.286133
1202.299805	506.083649
1201.211914	253.837463
1200.124023	266.409485
1199.035156	4.482326
1197.946289	269.538513
1196.857422	-158.466202
1195.767578	-81.321976
1194.678711	216.938309
1193.588867	-254.377670
1192.498047	221.392761
1191.408203	278.740723
1190.317383	-178.198318
1189.226563	-101.816017
1188.135742	-148.046936
1187.044922	98.537643
1185.953125	-240.805969
1184.861328	-133.746231
1183.769531	-264.381653
1182.676758	-100.049828
1181.584961	6.554751
1180.492188	-64.453232
1179.398438	-348.914612
1178.305664	-316.991943
1177.211914	-93.547554
1176.118164	-105.084831
1175.024414	-32.912899
1173.929688	-54.299454
1172.835938	75.039330
1171.741211	-20.802530
1170.646484	-83.222290
1169.550781	507.324646
1168.455078	246.027222
1167.359375	-91.798416
1166.263672	-212.043091
1165.167969	171.953156
1164.071289	-13.089560
1162.974609	110.006676
1161.877930	17.960556
1160.780273	49.976402
1159.682617	-23.193249
1158.584961	309.314972
1157.487305	333.712097
1156.389648	207.662338
1155.291016	67.205704
1154.192383	-90.006142
1153.093750	-75.609650
1151.994141	-70.904823
1150.894531	-54.411472
1149.794922	9.601290
1148.695313	109.192497
1147.594727	-339.160736
1146.495117	317.362244
1145.394531	6.984645
1144.292969	148.781067
1143.192383	214.275925
1142.090820	-234.233719
1140.989258	-152.301620
1139.886719	-206.087708
1138.785156	210.745819
1137.682617	87.741570
1136.580078	14.576788
1135.477539	128.998505
1134.374023	580.479370
1133.270508	295.544678
1132.166992	753.675964
1131.063477	698.827393
1129.958984	653.350403
1128.854492	754.872314
1127.750000	777.968628
1126.644531	779.576416
1125.540039	373.336884
1124.434570	754.052734
1123.329102	731.648865
1122.222656	571.714539
1121.117188	871.286255
1120.010742	367.822601
1118.903320	245.625610
1117.796875	504.501740
1116.689453	221.217880
1115.582031	228.976990
1114.474609	451.882263
1113.367188	405.009644
1112.258789	495.166992
1111.150391	509.553711
1110.041016	460.008881
1108.932617	549.832397
1107.823242	634.774841
1106.713867	504.696167
1105.604492	589.453735
1104.494141	1075.347534
1103.383789	907.233704
1102.273438	871.255066
1101.163086	559.229980
1100.051758	803.817749
1098.940430	706.343628
1097.829102	938.864563
1096.717773	1260.773315
1095.605469	962.768005
1094.493164	815.596375
1093.380859	399.959717
1092.268555	954.536133
1091.155273	887.316895
1090.041992	1027.182495
1088.928711	679.877441
1087.814453	890.178223
1086.701172	542.972656
1085.586914	1068.205811
1084.471680	678.665222
1083.357422	1013.180359
1082.242188	1145.399292
1081.126953	1134.230225
1080.011719	906.964844
1078.895508	1309.035767
1077.779297	762.484192
1076.663086	410.968872
1075.546875	650.906494
1074.429688	810.929077
1073.312500	907.538757
1072.195313	699.261536
1071.078125	845.068909
1069.959961	742.327332
1068.841797	639.636658
1067.723633	483.108826
1066.604492	858.298035
1065.486328	587.061218
1064.367188	985.480408
1063.247070	232.144470
1062.127930	658.566406
1061.007813	733.859741
1059.887695	217.389832
1058.767578	657.581299
1057.646484	856.765869
1056.525391	-96.409904
1055.404297	448.759796
1054.283203	596.551147
1053.161133	634.503235
1052.039063	385.254486
1050.916992	264.565460
1049.794922	529.099121
1048.671875	504.171967
1047.548828	334.660614
1046.425781	102.306068
1045.301758	233.862579
1044.177734	687.147888
1043.053711	508.629639
1041.929688	451.435486
1040.805664	683.220459
1039.680664	141.641602
1038.555664	694.867737
1037.429688	62.860687
1036.304688	-126.505920
1035.178711	456.856781
1034.052734	411.871307
1032.925781	425.112946
1031.798828	87.296967
1030.671875	207.734558
1029.544922	297.994720
1028.417969	-201.939560
1027.290039	-197.418259
1026.162109	-6.972836
1025.033203	-243.828110
1023.905273	-475.792450
1022.776367	-352.435150
1021.647461	-616.557678
1020.518555	-117.145905
1019.388672	-374.037506
1018.258789	-806.932800
1017.128906	204.885376
1015.998047	-239.310944
1014.868164	132.566193
1013.737305	85.031265
1012.605469	-402.467804
1011.474609	235.866974
1010.342773	98.425819
1009.210938	259.780548
1008.079102	57.886406
1006.946289	982.914673
1005.813477	1359.467896
1004.680664	2059.743408
1003.546875	2792.186279
1002.414063	2768.630859
1001.280273	2292.282227
1000.145508	1649.939209
999.011719	645.439453
997.876953	350.492126
996.742188	289.026550
995.607422	24.630306
994.471680	637.409546
993.335938	387.206909
992.200195	42.723209
991.064453	344.260681
989.927734	-61.980358
988.791016	-248.888474
987.654297	-138.263107
986.516602	-25.231697
985.379883	-110.136955
984.242188	180.511139
983.103516	-125.106064
981.965820	174.980042
980.827148	-178.450607
979.688477	-260.053925
978.548828	155.371567
977.409180	-13.303138
976.270508	330.995239
975.129883	275.339081
973.990234	323.329407
972.849609	235.920029
971.708984	364.648773
970.568359	-147.167480
969.426758	211.537125
968.285156	326.967590
967.143555	568.753174
966.001953	-1.527720
964.859375	169.488129
963.716797	76.907112
962.574219	844.283997
961.430664	-6.701201
960.287109	240.537582
959.143555	9.047197
958.000000	201.589249
956.855469	162.941788
955.710938	-202.864685
954.566406	221.333588
953.421875	409.837006
952.276367	522.935791
951.130859	-210.082642
949.985352	-185.679871
948.838867	19.493319
947.692383	261.336792
946.545898	357.013824
945.399414	-179.964615
944.251953	270.157318
943.104492	-101.776138
941.957031	385.030853
940.809570	143.721756
939.661133	87.529465
938.512695	268.805023
937.364258	165.090149
936.214844	474.313354
935.065430	366.395264
933.916016	552.721191
932.765625	251.508942
931.616211	110.095657
930.465820	217.164764
929.315430	-376.950195
928.164063	-151.097351
927.012695	-139.115479
925.861328	-220.256500
924.709961	-35.026306
923.557617	213.946106
922.405273	281.071075
921.252930	-54.032490
920.099609	288.436371
918.947266	-23.462885
917.793945	-294.180786
916.639648	143.952560
915.486328	-12.836433
914.332031	-194.380478
913.177734	-44.349030
912.022461	-363.921082
910.868164	-66.176208
909.712891	-555.399414
908.556641	-1.284539
907.401367	-258.794952
906.245117	116.222481
905.088867	28.987572
903.931641	-28.643021
902.775391	-502.805725
901.618164	-21.170919
900.460938	378.867279
899.302734	41.060253
898.144531	-72.478630
896.986328	180.587112
895.828125	-68.406067
894.668945	-2.917484
893.509766	-258.334412
892.350586	-373.426025
891.191406	241.393997
890.031250	417.795349
888.871094	244.171539
887.710938	251.331314
886.549805	68.952377
885.388672	87.576241
884.227539	-15.570449
883.066406	-165.964188
881.904297	123.502510
880.742188	164.894165
879.580078	260.417786
878.416992	225.239487
877.253906	368.107147
876.090820	128.047989
874.927734	818.155579
873.763672	353.037567
872.599609	513.890747
871.435547	663.445313
870.270508	331.504211
869.105469	-69.985870
867.940430	106.634903
866.775391	271.944397
865.609375	805.776794
864.443359	537.160645
863.277344	181.056473
862.110352	660.618896
860.944336	396.705811
859.777344	927.599304
858.609375	867.939514
857.442383	653.467407
856.274414	988.675720
855.105469	1177.907959
853.937500	790.760376
852.768555	601.022705
851.599609	920.082886
850.430664	1088.823364
849.260742	816.109436
848.090820	203.051804
846.920898	850.829895
845.750000	531.168335
844.580078	256.363281
843.409180	223.254822
842.237305	116.256676
841.066406	633.208496
839.894531	429.856201
838.722656	362.869720
837.549805	110.317108
836.376953	264.438751
835.204102	668.570618
834.031250	788.783142
832.857422	241.234161
831.683594	414.832428
830.509766	1063.582031
829.335938	698.963867
828.161133	791.662842
826.986328	861.889099
825.811523	517.256409
824.635742	373.254272
823.459961	356.206573
822.284180	285.559296
821.107422	136.829193
819.931641	-129.991653
818.754883	591.668579
817.577148	-73.888641
816.400391	197.591339
815.222656	181.769745
814.044922	-81.098351
812.866211	-252.844177
811.687500	-142.325562
810.508789	-300.974609
809.330078	-444.168732
808.150391	-216.461960
806.971680	217.532104
805.791016	44.897823
804.611328	-445.293060
803.430664	-500.420105
802.250000	-486.913513
801.069336	-14.372576
799.887695	-338.507904
798.706055	-587.287964
797.524414	-242.007034
796.342773	-366.959320
795.160156	-177.402420
793.977539	-322.651398
792.794922	-339.566467
791.611328	-283.616302
790.427734	-256.665894
789.244141	-28.524311
788.059570	247.976440
786.875977	455.585236
785.691406	156.408081
784.505859	-248.981216
783.321289	154.730057
782.135742	352.495026
780.949219	446.098846
779.763672	194.867340
778.577148	226.229645
777.390625	-89.281494
776.204102	45.495098
775.016602	138.059296
773.829102	-80.723244
772.641602	609.246643
771.453125	588.542969
770.265625	552.241272
769.077148	193.914063
767.887695	16.269995
766.699219	166.835098
765.509766	169.544754
764.319336	271.158905
763.129883	183.212677
761.939453	548.574707
760.749023	180.750549
759.558594	387.184845
758.367188	1114.666748
757.175781	493.550323
755.984375	672.882202
754.791992	542.018066
753.599609	270.418335
752.407227	-106.662910
751.214844	245.555939
750.021484	540.356506
748.828125	531.899475
747.634766	154.552811
746.441406	633.114380
745.247070	363.166748
744.052734	246.770050
742.857422	246.530502
741.662109	239.606323
740.466797	4.631997
739.271484	177.273361
738.076172	29.879963
736.879883	316.144287
735.683594	91.967804
734.486328	110.820480
733.289063	105.529922
732.091797	211.786179
730.894531	-174.310486
729.697266	-372.159637
728.499023	-154.490097
727.300781	452.202240
726.101563	341.645782
724.902344	298.868317
723.703125	70.404335
722.503906	93.225868
721.303711	565.862488
720.104492	684.640320
718.903320	574.164917
717.703125	234.662003
716.501953	-74.116951
715.300781	393.770325
714.099609	202.944717
712.897461	581.252869
711.695313	445.070526
710.493164	-213.950058
709.291016	38.062088
708.087891	28.660906
706.884766	187.030563
705.680664	99.412689
704.477539	351.503204
703.273438	98.746544
702.069336	24.627110
700.864258	-8.015538
699.659180	70.404228
698.454102	296.768677
697.249023	-154.938492
696.042969	49.950581
694.836914	126.743240
693.630859	-30.889662
692.423828	-16.737265
691.217773	-167.369415
690.009766	207.477966
688.802734	-396.255432
687.594727	-75.345810
686.386719	150.203247
685.178711	-92.505234
683.970703	-59.544247
682.761719	235.874908
681.552734	-344.026672
680.342773	-401.335449
679.133789	-480.006531
677.923828	-136.158966
676.712891	372.300873
675.502930	-47.713360
674.291992	-32.351902
673.081055	-98.940704
671.869141	-11.684705
670.657227	153.643478
669.445313	548.321655
668.233398	-247.822067
667.021484	-187.632065
665.808594	-258.994507
664.595703	-73.041344
663.381836	-35.917389
662.167969	48.942867
660.954102	-381.819824
659.740234	-164.780212
658.525391	233.614105
657.310547	77.756897
656.095703	-107.983650
654.880859	-97.224548
653.665039	-49.626827
652.449219	-36.312664
651.233398	-272.710388
650.016602	225.641647
648.799805	-311.819702
647.583008	223.251556
646.365234	570.962769
645.148438	202.086136
643.930664	616.586853
642.711914	547.037170
641.494141	367.947266
640.275391	137.388504
639.056641	285.267853
637.836914	562.020264
636.617188	13.651410
635.397461	275.260193
634.177734	214.576981
632.957031	-200.422470
631.736328	183.112946
630.515625	242.287613
629.293945	168.216537
628.073242	151.882294
626.851563	266.095886
625.628906	-20.979589
624.407227	435.528625
623.184570	640.701721
621.960938	444.692627
620.738281	548.186340
619.514648	-14.916166
618.291016	46.830589
617.067383	-16.232805
615.842773	12.040944
614.618164	-11.798986
613.393555	-128.415283
612.167969	-87.627052
610.942383	399.058228
609.716797	-21.830698
608.491211	-285.466949
607.264648	-37.383087
606.038086	42.729641
604.811523	-60.044941
