# Supplementary material for: Raman spectroscopy accurately differentiates mucosal healing from non-healing and biochemical changes following biological therapy in inflammatory bowel disease
Source: PLoS One. 2021 Jun 2;16(6):e0252210. doi: 10.1371/journal.pone.0252210 (PMC8172032; doi:10.1371/journal.pone.0252210)
Supplement: S9 Dataset — (ZIP) [file pone.0252210.s011.zip › Pre-biologic/OC023-2 pre treatment_30__X_25483.7__Y_6212.9__Z_811.367__Time_345.txt]

1714.862305	185.993896
1713.885742	52.069603
1712.909180	120.905975
1711.931641	-21.368317
1710.955078	-261.909760
1709.977539	13.070867
1709.000000	-140.029541
1708.021484	-32.407330
1707.043945	-52.550159
1706.065430	3.064230
1705.086914	-61.021358
1704.107422	-35.982559
1703.128906	-226.882095
1702.149414	-47.710751
1701.169922	86.697876
1700.190430	-53.623848
1699.210938	18.129648
1698.230469	-133.951218
1697.250000	86.295822
1696.269531	141.554565
1695.289063	47.959812
1694.307617	32.583740
1693.326172	130.115891
1692.344727	124.241234
1691.363281	196.511765
1690.381836	112.055473
1689.399414	100.366364
1688.416992	409.460327
1687.434570	417.817383
1686.452148	437.545380
1685.468750	380.646454
1684.485352	487.018646
1683.501953	359.589752
1682.518555	584.486511
1681.534180	820.584412
1680.550781	796.360779
1679.566406	724.871033
1678.582031	728.578613
1677.596680	708.960754
1676.611328	910.763672
1675.626953	1062.598999
1674.641602	1113.931396
1673.655273	1248.236328
1672.669922	1074.825684
1671.683594	1220.904907
1670.697266	1301.096802
1669.710938	1365.894043
1668.723633	1433.870605
1667.737305	1499.738281
1666.750000	1414.832275
1665.762695	1564.009277
1664.774414	1602.218018
1663.787109	1635.644775
1662.798828	1900.252319
1661.810547	1908.095581
1660.822266	1895.227539
1659.833008	1964.988892
1658.844727	1878.900391
1657.855469	1893.959106
1656.866211	1890.935303
1655.875977	1951.894775
1654.886719	2015.927002
1653.896484	1738.971191
1652.906250	1658.350220
1651.916016	1406.240845
1650.924805	1355.631348
1649.934570	1479.954346
1648.943359	1075.910156
1647.952148	1066.210327
1646.959961	961.753540
1645.968750	947.526367
1644.976563	632.561157
1643.984375	487.070801
1642.992188	645.570313
1641.999023	374.099152
1641.005859	66.118271
1640.012695	362.728699
1639.019531	398.378204
1638.026367	257.615143
1637.032227	61.821423
1636.039063	122.067368
1635.043945	-15.108071
1634.049805	37.731178
1633.055664	-198.968048
1632.060547	-61.364376
1631.065430	-13.117285
1630.070313	82.706802
1629.074219	-163.445419
1628.079102	-154.054794
1627.083008	-168.156387
1626.086914	101.984077
1625.090820	-232.616470
1624.093750	-196.220078
1623.096680	16.419884
1622.100586	137.143280
1621.102539	-41.551590
1620.105469	74.151772
1619.107422	195.183350
1618.109375	58.976906
1617.111328	227.434753
1616.113281	117.737633
1615.115234	-149.246170
1614.116211	145.345352
1613.117188	-152.832489
1612.118164	-170.245102
1611.118164	153.214096
1610.119141	-58.085377
1609.119141	-1.961856
1608.119141	109.197105
1607.118164	126.052338
1606.118164	32.945057
1605.117188	96.988258
1604.116211	310.220367
1603.115234	47.082130
1602.114258	71.864891
1601.112305	-60.313808
1600.110352	1.083821
1599.108398	-21.229641
1598.106445	-72.310074
1597.103516	-131.235916
1596.100586	-36.004105
1595.097656	-181.193649
1594.094727	-122.641266
1593.091797	-155.559555
1592.087891	-76.258133
1591.083984	62.980648
1590.080078	-210.221527
1589.076172	-13.753593
1588.071289	-62.641830
1587.067383	-38.570457
1586.062500	97.519569
1585.057617	95.299065
1584.051758	254.568939
1583.045898	202.611710
1582.041016	147.966217
1581.035156	20.308298
1580.028320	95.698845
1579.022461	236.023376
1578.015625	391.781616
1577.008789	248.084396
1576.001953	387.905518
1574.994141	394.871918
1573.987305	188.451996
1572.979492	392.780365
1571.971680	167.965225
1570.962891	171.799393
1569.955078	289.808380
1568.946289	246.548050
1567.937500	309.634338
1566.928711	-14.370216
1565.918945	147.069199
1564.910156	214.834610
1563.900391	77.395859
1562.890625	92.915085
1561.880859	97.877228
1560.870117	53.384132
1559.859375	70.956139
1558.848633	-67.192024
1557.837891	144.405457
1556.827148	241.719360
1555.815430	315.484924
1554.803711	262.120331
1553.791992	242.250946
1552.780273	90.164345
1551.767578	214.892288
1550.754883	191.868698
1549.742188	277.318939
1548.729492	282.349304
1547.716797	150.115051
1546.703125	227.158142
1545.689453	27.374865
1544.675781	153.110168
1543.662109	232.077240
1542.647461	-130.943054
1541.632813	-16.206663
1540.618164	186.069214
1539.603516	31.787565
1538.588867	29.648361
1537.573242	-6.251701
1536.557617	-3.643727
1535.541992	40.026005
1534.526367	13.840592
1533.509766	-20.284386
1532.493164	-137.090652
1531.476563	119.639908
1530.459961	100.352020
1529.443359	8.734649
1528.425781	-3.217141
1527.408203	12.955509
1526.390625	18.617561
1525.373047	54.959244
1524.354492	101.364792
1523.335938	88.372253
1522.317383	116.338089
1521.298828	-95.077477
1520.280273	66.213593
1519.260742	-101.812286
1518.241211	35.871521
1517.221680	-86.220970
1516.202148	-87.717293
1515.181641	15.884860
1514.161133	-222.275558
1513.140625	-54.892292
1512.120117	-46.910988
1511.099609	-44.253788
1510.078125	-154.687546
1509.056641	19.465984
1508.035156	21.535784
1507.012695	-232.991425
1505.991211	-44.100086
1504.968750	-242.480835
1503.946289	-54.037342
1502.923828	75.228607
1501.900391	9.595148
1500.877930	-35.681026
1499.854492	0.804760
1498.830078	-131.842148
1497.806641	47.624268
1496.782227	-52.042480
1495.758789	-108.326149
1494.734375	-24.099733
1493.708984	-70.481277
1492.684570	-65.854919
1491.659180	-0.056292
1490.633789	111.560371
1489.608398	228.092438
1488.583008	390.406860
1487.556641	381.403381
1486.530273	451.410095
1485.503906	590.171021
1484.477539	583.275879
1483.450195	627.266602
1482.423828	497.667236
1481.396484	597.513977
1480.368164	648.733276
1479.340820	732.968933
1478.312500	832.327942
1477.284180	768.449219
1476.255859	640.795776
1475.227539	1060.713257
1474.198242	1128.907227
1473.169922	1087.510986
1472.140625	1239.470337
1471.111328	1401.449341
1470.081055	1415.676514
1469.050781	1523.928345
1468.021484	1710.908569
1466.990234	1623.074463
1465.959961	1786.891968
1464.928711	2141.169189
1463.898438	2042.921875
1462.867188	2160.575928
1461.834961	2021.551392
1460.803711	2332.027588
1459.771484	2505.188965
1458.739258	2490.377197
1457.707031	2645.552734
1456.674805	2513.894287
1455.641602	2732.298584
1454.608398	2788.245605
1453.575195	2615.914063
1452.541992	2757.975342
1451.508789	2785.882813
1450.474609	2808.657959
1449.440430	2958.069824
1448.406250	2902.219971
1447.371094	2967.908447
1446.336914	2955.079346
1445.301758	2689.083740
1444.266602	2792.687012
1443.230469	2835.489502
1442.195313	2691.083740
1441.159180	2351.969727
1440.123047	2329.080078
1439.086914	2632.327148
1438.049805	2442.554932
1437.013672	2316.066406
1435.976563	2015.295898
1434.939453	1798.024048
1433.901367	1631.351563
1432.864258	1487.512817
1431.826172	1611.317505
1430.788086	1222.767578
1429.750000	973.190247
1428.710938	579.939148
1427.671875	807.344177
1426.633789	722.025269
1425.593750	818.266174
1424.554688	488.553436
1423.514648	572.291809
1422.474609	547.706421
1421.434570	500.512939
1420.394531	481.096893
1419.354492	386.210022
1418.313477	359.373260
1417.272461	357.779053
1416.231445	348.701569
1415.189453	259.176483
1414.147461	225.093277
1413.105469	384.724030
1412.063477	245.186432
1411.021484	138.462448
1409.978516	39.386875
1408.936523	179.138260
1407.892578	173.189957
1406.849609	102.052795
1405.806641	76.231438
1404.762695	-75.018150
1403.718750	215.612305
1402.674805	132.339813
1401.629883	46.676414
1400.585938	139.248108
1399.541016	-51.494442
1398.496094	91.394035
1397.450195	-13.835875
1396.405273	-6.123610
1395.359375	212.141373
1394.313477	49.676224
1393.267578	32.652721
1392.220703	-76.904732
1391.173828	11.467635
1390.126953	64.884834
1389.080078	-129.319412
1388.033203	74.456123
1386.985352	-71.907272
1385.937500	-175.568695
1384.889648	38.456745
1383.841797	-54.924179
1382.792969	-60.679462
1381.744141	58.626820
1380.695313	-129.229568
1379.646484	-139.551041
1378.597656	-162.214233
1377.547852	-29.966982
1376.498047	52.449024
1375.448242	12.703856
1374.397461	-86.765419
1373.347656	23.478052
1372.296875	39.048580
1371.246094	279.141022
1370.194336	10.778812
1369.143555	-38.004890
1368.091797	-4.410219
1367.040039	-62.843643
1365.988281	220.089127
1364.935547	42.411041
1363.882813	198.537323
1362.830078	11.293761
1361.777344	219.924103
1360.724609	316.671021
1359.670898	-101.330635
1358.617188	234.468124
1357.563477	187.414352
1356.509766	118.167603
1355.455078	123.652145
1354.400391	333.024628
1353.345703	336.294037
1352.291016	441.544525
1351.235352	509.654968
1350.180664	329.667908
1349.125000	502.331238
1348.068359	890.946167
1347.012695	671.772034
1345.956055	752.952942
1344.899414	1030.156616
1343.842773	975.192200
1342.786133	1096.394653
1341.728516	987.232483
1340.670898	1282.121582
1339.613281	1225.304810
1338.555664	1314.784668
1337.497070	1122.119141
1336.438477	1130.203613
1335.379883	1175.568115
1334.321289	1362.108276
1333.262695	1130.650879
1332.203125	1399.045288
1331.143555	1182.822998
1330.083984	1142.377563
1329.023438	1109.513184
1327.963867	985.391968
1326.903320	1387.709839
1325.841797	1310.807983
1324.781250	1174.830322
1323.719727	1039.057251
1322.659180	1266.362183
1321.596680	1069.225586
1320.535156	1304.121094
1319.473633	1238.107178
1318.411133	1335.039551
1317.348633	1281.663940
1316.285156	1253.104004
1315.222656	1200.058105
1314.159180	1235.884277
1313.095703	1303.862549
1312.032227	1399.045288
1310.967773	1326.868042
1309.904297	1075.135376
1308.839844	1249.482666
1307.775391	1406.662842
1306.709961	1278.495605
1305.645508	1295.653442
1304.580078	1192.422974
1303.513672	1394.255127
1302.448242	1288.847900
1301.382813	1355.652954
1300.316406	1181.745605
1299.250000	1229.137207
1298.182617	1124.345703
1297.116211	1270.194458
1296.048828	1354.717163
1294.981445	1365.685303
1293.914063	993.940918
1292.845703	1081.264771
1291.777344	992.051147
1290.708984	1062.390991
1289.640625	1243.140747
1288.572266	717.941040
1287.502930	1031.236206
1286.433594	964.710022
1285.364258	947.307678
1284.293945	773.261841
1283.224609	993.618713
1282.154297	900.617249
1281.083984	1023.131958
1280.012695	705.218933
1278.942383	781.418884
1277.871094	970.183105
1276.799805	870.390686
1275.727539	1051.882202
1274.656250	932.721985
1273.583984	972.537720
1272.511719	1163.893677
1271.439453	1450.506226
1270.366211	1053.247681
1269.292969	1125.031372
1268.219727	1028.411987
1267.146484	1500.556885
1266.072266	1118.538696
1264.999023	1134.388184
1263.924805	1328.334839
1262.849609	1090.645874
1261.775391	1238.304932
1260.700195	1183.648071
1259.625000	1270.399902
1258.549805	1517.955444
1257.474609	1227.142456
1256.398438	1304.218384
1255.322266	1269.303833
1254.246094	1387.793213
1253.168945	1158.258423
1252.092773	1264.621582
1251.015625	1307.722534
1249.938477	1450.545044
1248.860352	1143.505981
1247.783203	1215.852539
1246.705078	1195.832886
1245.626953	1090.795044
1244.547852	1364.795410
1243.469727	1203.934814
1242.390625	1196.136108
1241.311523	1096.097900
1240.231445	1051.935425
1239.152344	1221.340942
1238.072266	1332.448730
1236.992188	1290.695313
1235.911133	1047.679565
1234.831055	1081.160156
1233.750000	1092.803345
1232.668945	934.792236
1231.587891	1014.282593
1230.505859	929.005005
1229.423828	996.323120
1228.341797	886.839111
1227.259766	808.852600
1226.176758	1014.043274
1225.094727	638.395630
1224.011719	778.164001
1222.927734	576.819641
1221.844727	730.987061
1220.760742	594.949524
1219.676758	678.882629
1218.592773	397.856415
1217.507813	476.886444
1216.423828	497.870026
1215.338867	453.599060
1214.252930	481.730560
1213.167969	459.113312
1212.082031	484.719696
1210.996094	522.325195
1209.910156	559.860474
1208.823242	529.796936
1207.737305	772.141113
1206.650391	604.524292
1205.562500	538.139648
1204.475586	801.819397
1203.387695	393.221771
1202.299805	512.178589
1201.211914	469.686066
1200.124023	167.150742
1199.035156	394.169678
1197.946289	24.262423
1196.857422	255.872696
1195.767578	160.196045
1194.678711	47.651897
1193.588867	-88.965630
1192.498047	-252.044998
1191.408203	-167.623306
1190.317383	41.602997
1189.226563	-13.566458
1188.135742	-203.278564
1187.044922	-224.935089
1185.953125	-184.266647
1184.861328	-2.121578
1183.769531	-110.463074
1182.676758	-233.245544
1181.584961	-82.675255
1180.492188	125.270851
1179.398438	-175.165436
1178.305664	-22.613634
1177.211914	93.825882
1176.118164	274.788116
1175.024414	117.874611
1173.929688	85.435211
1172.835938	167.812210
1171.741211	149.522644
1170.646484	336.914063
1169.550781	193.975739
1168.455078	19.900209
1167.359375	68.172081
1166.263672	209.546509
1165.167969	-105.767220
1164.071289	-100.851418
1162.974609	78.347466
1161.877930	11.335708
1160.780273	175.868698
1159.682617	68.044350
1158.584961	198.841705
1157.487305	90.827751
1156.389648	111.580246
1155.291016	67.798615
1154.192383	355.396881
1153.093750	316.112091
1151.994141	157.538986
1150.894531	29.898684
1149.794922	195.255478
1148.695313	65.043877
1147.594727	-72.377983
1146.495117	271.104431
1145.394531	-80.779823
1144.292969	7.650630
1143.192383	-20.661777
1142.090820	-80.010971
1140.989258	-120.427513
1139.886719	174.311554
1138.785156	121.731651
1137.682617	47.661247
1136.580078	-95.403282
1135.477539	184.334351
1134.374023	171.688599
1133.270508	232.541000
1132.166992	485.540527
1131.063477	754.921082
1129.958984	810.496948
1128.854492	863.558411
1127.750000	847.697876
1126.644531	1142.359375
1125.540039	872.544617
1124.434570	998.554993
1123.329102	823.448059
1122.222656	847.307068
1121.117188	762.096863
1120.010742	574.982178
1118.903320	574.867065
1117.796875	603.055847
1116.689453	538.824158
1115.582031	647.225769
1114.474609	377.016510
1113.367188	494.654694
1112.258789	430.077637
1111.150391	748.353149
1110.041016	636.273010
1108.932617	486.349213
1107.823242	830.069275
1106.713867	696.495667
1105.604492	638.440308
1104.494141	792.752319
1103.383789	1041.299194
1102.273438	881.461365
1101.163086	1122.614380
1100.051758	1033.392334
1098.940430	1175.186646
1097.829102	1217.826050
1096.717773	1078.893311
1095.605469	1064.810425
1094.493164	1057.718140
1093.380859	1041.130127
1092.268555	1111.590820
1091.155273	1071.293945
1090.041992	1075.657959
1088.928711	1185.830078
1087.814453	943.009583
1086.701172	822.538147
1085.586914	995.962646
1084.471680	1009.378601
1083.357422	992.181824
1082.242188	1075.958984
1081.126953	861.294250
1080.011719	973.131226
1078.895508	704.459778
1077.779297	924.150574
1076.663086	657.857056
1075.546875	851.547302
1074.429688	740.119385
1073.312500	584.135559
1072.195313	641.563843
1071.078125	769.255127
1069.959961	721.055786
1068.841797	642.380798
1067.723633	795.637756
1066.604492	939.413208
1065.486328	703.760620
1064.367188	550.118469
1063.247070	705.464661
1062.127930	579.927063
1061.007813	611.161865
1059.887695	457.590149
1058.767578	743.691895
1057.646484	393.744080
1056.525391	567.505859
1055.404297	556.576294
1054.283203	337.721497
1053.161133	516.022339
1052.039063	292.595306
1050.916992	305.069824
1049.794922	583.629028
1048.671875	537.694641
1047.548828	377.475983
1046.425781	261.660034
1045.301758	82.940125
1044.177734	305.318451
1043.053711	376.109985
1041.929688	167.255783
1040.805664	475.729980
1039.680664	271.650757
1038.555664	221.389420
1037.429688	66.406975
1036.304688	274.649231
1035.178711	352.506500
1034.052734	521.102844
1032.925781	301.215851
1031.798828	395.410828
1030.671875	498.909058
1029.544922	393.217834
1028.417969	375.934418
1027.290039	119.406853
1026.162109	-81.198181
1025.033203	-116.782463
1023.905273	-321.758759
1022.776367	-196.982788
1021.647461	-334.423950
1020.518555	-223.485153
1019.388672	-226.190933
1018.258789	-407.380066
1017.128906	-29.664467
1015.998047	-20.598799
1014.868164	-131.948578
1013.737305	115.936310
1012.605469	30.240992
1011.474609	481.933777
1010.342773	475.091034
1009.210938	378.074371
1008.079102	482.526642
1006.946289	499.105560
1005.813477	802.593384
1004.680664	1667.981567
1003.546875	2482.200195
1002.414063	2826.937256
1001.280273	2411.330322
1000.145508	1737.264893
999.011719	710.234131
997.876953	365.024200
996.742188	278.671265
995.607422	116.308029
994.471680	90.285469
993.335938	82.857071
992.200195	158.593948
991.064453	142.181442
989.927734	144.342896
988.791016	38.301922
987.654297	-5.338270
986.516602	77.884201
985.379883	-165.863617
984.242188	106.460609
983.103516	74.892929
981.965820	-113.030373
980.827148	-171.862015
979.688477	6.444578
978.548828	37.599934
977.409180	43.593647
976.270508	91.120804
975.129883	111.183113
973.990234	99.220680
972.849609	80.519196
971.708984	-87.317375
970.568359	80.344803
969.426758	121.811729
968.285156	-86.768272
967.143555	76.653542
966.001953	139.212769
964.859375	-114.625031
963.716797	-12.749383
962.574219	304.740784
961.430664	216.551575
960.287109	245.432495
959.143555	345.484741
958.000000	189.126709
956.855469	282.601013
955.710938	227.390823
954.566406	165.506226
953.421875	231.960236
952.276367	110.952797
951.130859	175.434097
949.985352	77.699165
948.838867	-74.690392
947.692383	127.425919
946.545898	213.077377
945.399414	164.071518
944.251953	263.713440
943.104492	87.182426
941.957031	107.231133
940.809570	120.591705
939.661133	325.786407
938.512695	150.077682
937.364258	145.676010
936.214844	278.255280
935.065430	333.429901
933.916016	156.273438
932.765625	446.478638
931.616211	335.774292
930.465820	102.299561
929.315430	199.262497
928.164063	346.425537
927.012695	8.911408
925.861328	67.635155
924.709961	90.093765
923.557617	-135.197098
922.405273	-7.787317
921.252930	99.260368
920.099609	-289.033234
918.947266	115.996498
917.793945	-69.632912
916.639648	10.698575
915.486328	-301.664642
914.332031	19.607031
913.177734	-267.345367
912.022461	-256.779816
910.868164	-14.697875
909.712891	-486.965424
908.556641	-292.265503
907.401367	-197.258759
906.245117	-310.652313
905.088867	-25.084639
903.931641	-235.592560
902.775391	-235.256790
901.618164	-128.371582
900.460938	62.346752
899.302734	171.635101
898.144531	18.544409
896.986328	-21.250826
895.828125	-76.736290
894.668945	-136.593811
893.509766	72.680092
892.350586	121.519524
891.191406	-91.632683
890.031250	199.139542
888.871094	6.615482
887.710938	177.779861
886.549805	100.679733
885.388672	71.105721
884.227539	91.277794
883.066406	55.145386
881.904297	217.571152
880.742188	109.468307
879.580078	172.804718
878.416992	339.859192
877.253906	405.534851
876.090820	306.832703
874.927734	280.312317
873.763672	233.620773
872.599609	421.101257
871.435547	82.001762
870.270508	190.825897
869.105469	38.753521
867.940430	152.152664
866.775391	285.784912
865.609375	-34.600929
864.443359	103.612267
863.277344	39.618622
862.110352	317.093811
860.944336	369.926086
859.777344	225.220978
858.609375	390.350342
857.442383	162.748154
856.274414	341.330597
855.105469	685.825989
853.937500	790.248169
852.768555	363.352356
851.599609	674.030579
850.430664	643.989624
849.260742	775.266602
848.090820	519.032837
846.920898	307.703186
845.750000	100.955383
844.580078	187.475189
843.409180	220.253174
842.237305	29.313477
841.066406	12.884952
839.894531	63.531353
838.722656	194.605804
837.549805	323.365173
836.376953	72.203682
835.204102	276.824341
834.031250	318.287689
832.857422	386.493103
831.683594	302.838928
830.509766	451.276367
829.335938	490.273254
828.161133	330.684021
826.986328	275.935638
825.811523	439.656189
824.635742	161.901291
823.459961	51.356869
822.284180	-14.636920
821.107422	130.949142
819.931641	113.830063
818.754883	243.596222
817.577148	261.942261
816.400391	8.708693
815.222656	4.703448
814.044922	22.863314
812.866211	223.286758
811.687500	141.181305
810.508789	-34.323292
809.330078	-54.280857
808.150391	150.073044
806.971680	325.358856
805.791016	18.608133
804.611328	-210.394958
803.430664	-128.646088
802.250000	-288.908234
801.069336	-260.623413
799.887695	-252.411041
798.706055	-186.653793
797.524414	-103.296349
796.342773	-184.098740
795.160156	-369.112091
793.977539	-4.741827
792.794922	-218.721359
791.611328	-56.277599
790.427734	-137.537140
789.244141	130.822556
788.059570	390.093079
786.875977	202.259583
785.691406	259.899200
784.505859	211.264175
783.321289	-25.370409
782.135742	493.851593
780.949219	473.574310
779.763672	276.464294
778.577148	70.498528
777.390625	204.549576
776.204102	409.061127
775.016602	107.965393
773.829102	135.659042
772.641602	145.577255
771.453125	212.718689
770.265625	21.741518
769.077148	165.808487
767.887695	-9.859914
766.699219	56.807446
765.509766	273.126404
764.319336	0.330466
763.129883	-21.444904
761.939453	185.616882
760.749023	370.469330
759.558594	482.525299
758.367188	387.659637
757.175781	268.549072
755.984375	340.681000
754.791992	439.062195
753.599609	286.778076
752.407227	178.417969
751.214844	63.432598
750.021484	161.433304
748.828125	221.982788
747.634766	113.407089
746.441406	307.646576
745.247070	339.367371
744.052734	263.521545
742.857422	16.594629
741.662109	85.428635
740.466797	88.412605
739.271484	124.208138
738.076172	83.251320
736.879883	-130.776794
735.683594	38.472282
734.486328	-83.583008
733.289063	41.715630
732.091797	142.847595
730.894531	230.772858
729.697266	143.645721
728.499023	194.301819
727.300781	277.707458
726.101563	304.226715
724.902344	444.354309
723.703125	293.840546
722.503906	363.998199
721.303711	573.878906
720.104492	405.977112
718.903320	617.945129
717.703125	546.147888
716.501953	620.571411
715.300781	374.356934
714.099609	222.050827
712.897461	285.675568
711.695313	318.791382
710.493164	166.708191
709.291016	219.525848
708.087891	-76.123802
706.884766	-112.455162
705.680664	21.095243
704.477539	-132.659805
703.273438	146.748260
702.069336	-98.203072
700.864258	107.254639
699.659180	166.999969
698.454102	218.100845
697.249023	-50.241199
696.042969	-22.849731
694.836914	-49.694611
693.630859	-111.187019
692.423828	-1.012128
691.217773	-179.526947
690.009766	-140.814987
688.802734	-15.224830
687.594727	-225.847687
686.386719	-43.696335
685.178711	-24.152187
683.970703	-190.949448
682.761719	-134.317444
681.552734	-84.104347
680.342773	-107.459824
679.133789	127.042931
677.923828	45.403564
676.712891	128.442856
675.502930	-117.434509
674.291992	32.896492
673.081055	-7.112737
671.869141	108.725937
670.657227	6.213452
669.445313	200.017395
668.233398	-62.219543
667.021484	261.341095
665.808594	144.128510
664.595703	42.166283
663.381836	199.448029
662.167969	80.390533
660.954102	-101.144257
659.740234	-23.604614
658.525391	-271.812805
657.310547	-64.779648
656.095703	-131.675262
654.880859	96.823662
653.665039	64.424202
652.449219	157.009811
651.233398	-60.697227
650.016602	111.506592
648.799805	-0.663845
647.583008	111.046204
646.365234	145.135162
645.148438	245.811859
643.930664	363.532074
642.711914	422.985718
641.494141	232.803833
640.275391	423.053558
639.056641	131.548523
637.836914	231.041290
636.617188	190.585602
635.397461	515.004272
634.177734	1.475276
632.957031	-14.078127
631.736328	53.709743
630.515625	226.210022
629.293945	-11.586124
628.073242	65.555580
626.851563	39.215038
625.628906	12.332211
624.407227	203.502350
623.184570	511.812439
621.960938	350.096527
620.738281	9.949681
619.514648	159.583130
618.291016	-57.783806
617.067383	-87.558212
615.842773	-6.971381
614.618164	-130.658585
613.393555	-60.675598
612.167969	-130.838654
610.942383	-69.571350
609.716797	135.797363
608.491211	-55.581268
607.264648	-21.766148
606.038086	10.600631
604.811523	94.835876
