# Supplementary material for: Raman spectroscopy accurately differentiates mucosal healing from non-healing and biochemical changes following biological therapy in inflammatory bowel disease
Source: PLoS One. 2021 Jun 2;16(6):e0252210. doi: 10.1371/journal.pone.0252210 (PMC8172032; doi:10.1371/journal.pone.0252210)
Supplement: S9 Dataset — (ZIP) [file pone.0252210.s011.zip › Pre-biologic/OC023-2 pre treatment_8__X_25482.7__Y_6209.9__Z_813.007__Time_92.txt]

1714.862305	88.111359
1713.885742	-138.032562
1712.909180	-117.427788
1711.931641	-93.848320
1710.955078	45.420689
1709.977539	174.239594
1709.000000	110.450974
1708.021484	-105.659874
1707.043945	-165.843262
1706.065430	-129.200134
1705.086914	159.548050
1704.107422	-60.006592
1703.128906	15.432037
1702.149414	-10.399899
1701.169922	-156.103210
1700.190430	3.634071
1699.210938	198.563766
1698.230469	-65.903229
1697.250000	175.378906
1696.269531	101.793144
1695.289063	-21.982185
1694.307617	-22.349623
1693.326172	-51.543556
1692.344727	309.574738
1691.363281	260.068359
1690.381836	211.139496
1689.399414	616.266907
1688.416992	768.397583
1687.434570	659.705078
1686.452148	578.286438
1685.468750	622.705811
1684.485352	510.455200
1683.501953	734.503357
1682.518555	634.068726
1681.534180	851.104065
1680.550781	695.915833
1679.566406	679.742249
1678.582031	682.770691
1677.596680	712.937256
1676.611328	871.330872
1675.626953	1176.508545
1674.641602	1359.775146
1673.655273	799.199280
1672.669922	1225.415771
1671.683594	1516.455444
1670.697266	1566.180542
1669.710938	1470.356323
1668.723633	1595.468994
1667.737305	1482.169312
1666.750000	1324.303589
1665.762695	1684.454102
1664.774414	1251.739014
1663.787109	1710.909424
1662.798828	1647.985107
1661.810547	1633.308716
1660.822266	1772.866333
1659.833008	1936.680420
1658.844727	1878.384399
1657.855469	2045.713379
1656.866211	2126.053467
1655.875977	1738.188354
1654.886719	1742.723633
1653.896484	1813.848755
1652.906250	1668.433594
1651.916016	1552.617432
1650.924805	1492.804443
1649.934570	1126.747559
1648.943359	1015.024902
1647.952148	1022.689331
1646.959961	869.556458
1645.968750	790.865967
1644.976563	535.626526
1643.984375	415.544342
1642.992188	356.603333
1641.999023	435.284821
1641.005859	210.823929
1640.012695	187.311890
1639.019531	274.926758
1638.026367	207.246933
1637.032227	153.088196
1636.039063	-85.236496
1635.043945	122.195038
1634.049805	-144.411026
1633.055664	-10.221140
1632.060547	-75.972870
1631.065430	-70.332993
1630.070313	-164.466385
1629.074219	-84.610825
1628.079102	-288.713776
1627.083008	-155.770233
1626.086914	-54.216862
1625.090820	-78.705750
1624.093750	-226.540863
1623.096680	-71.843056
1622.100586	159.197693
1621.102539	-51.068100
1620.105469	-69.308571
1619.107422	-187.168549
1618.109375	65.384598
1617.111328	149.984222
1616.113281	161.210938
1615.115234	93.857376
1614.116211	349.313965
1613.117188	177.288651
1612.118164	152.289001
1611.118164	122.158150
1610.119141	128.837616
1609.119141	188.007095
1608.119141	-130.017349
1607.118164	-144.001419
1606.118164	-84.583076
1605.117188	-17.280928
1604.116211	10.781588
1603.115234	23.177187
1602.114258	30.372236
1601.112305	84.677017
1600.110352	-169.617737
1599.108398	-94.334480
1598.106445	14.910493
1597.103516	-118.953972
1596.100586	-349.442566
1595.097656	-109.605873
1594.094727	-198.983658
1593.091797	-494.636078
1592.087891	-215.836075
1591.083984	-125.123177
1590.080078	-125.826805
1589.076172	-103.097542
1588.071289	-153.472733
1587.067383	-107.388680
1586.062500	37.683704
1585.057617	153.947891
1584.051758	189.287598
1583.045898	-82.937149
1582.041016	33.030624
1581.035156	172.291092
1580.028320	14.537125
1579.022461	80.645004
1578.015625	-27.779459
1577.008789	170.796814
1576.001953	145.424805
1574.994141	158.950241
1573.987305	133.341843
1572.979492	167.407013
1571.971680	-89.819107
1570.962891	266.260132
1569.955078	110.173462
1568.946289	242.354675
1567.937500	-15.257781
1566.928711	67.248451
1565.918945	-73.712807
1564.910156	-53.846111
1563.900391	274.641724
1562.890625	177.332047
1561.880859	204.395599
1560.870117	322.030121
1559.859375	76.447662
1558.848633	45.940376
1557.837891	2.304434
1556.827148	20.683769
1555.815430	277.184021
1554.803711	-127.059502
1553.791992	74.595535
1552.780273	229.365768
1551.767578	194.917053
1550.754883	-38.977375
1549.742188	91.819344
1548.729492	85.260620
1547.716797	166.424957
1546.703125	112.887932
1545.689453	152.221130
1544.675781	392.907654
1543.662109	144.930725
1542.647461	87.998360
1541.632813	12.794668
1540.618164	-132.314026
1539.603516	-16.832365
1538.588867	-2.282498
1537.573242	68.802826
1536.557617	157.695175
1535.541992	171.525055
1534.526367	136.132034
1533.509766	-43.868637
1532.493164	188.428619
1531.476563	-46.071861
1530.459961	82.616341
1529.443359	33.274681
1528.425781	-8.554437
1527.408203	13.788020
1526.390625	136.300568
1525.373047	55.202507
1524.354492	30.518196
1523.335938	-207.920288
1522.317383	147.714020
1521.298828	-1.074053
1520.280273	-31.746441
1519.260742	-132.043060
1518.241211	-42.331577
1517.221680	-225.237732
1516.202148	-308.092285
1515.181641	143.085098
1514.161133	308.826263
1513.140625	209.853424
1512.120117	-110.025169
1511.099609	-47.610619
1510.078125	-141.950562
1509.056641	-187.718826
1508.035156	-33.636208
1507.012695	-202.901093
1505.991211	-64.661850
1504.968750	134.813644
1503.946289	62.397739
1502.923828	-2.493340
1501.900391	-285.277283
1500.877930	-96.936348
1499.854492	-185.382431
1498.830078	-250.957367
1497.806641	-234.776978
1496.782227	-37.146610
1495.758789	-52.071918
1494.734375	81.145119
1493.708984	265.248871
1492.684570	101.463287
1491.659180	-24.106199
1490.633789	72.523048
1489.608398	324.783569
1488.583008	201.316910
1487.556641	274.352325
1486.530273	245.080231
1485.503906	631.732178
1484.477539	602.096313
1483.450195	447.286346
1482.423828	493.943481
1481.396484	639.883606
1480.368164	749.904541
1479.340820	732.304565
1478.312500	956.688110
1477.284180	760.401245
1476.255859	841.765747
1475.227539	823.640320
1474.198242	820.659424
1473.169922	883.786865
1472.140625	1259.844604
1471.111328	1360.783203
1470.081055	1334.332397
1469.050781	1536.737915
1468.021484	1942.444824
1466.990234	1933.371826
1465.959961	1939.489990
1464.928711	2278.450439
1463.898438	2114.066406
1462.867188	2386.627197
1461.834961	2364.327881
1460.803711	2397.856445
1459.771484	2416.045410
1458.739258	2903.762451
1457.707031	2500.420898
1456.674805	2736.596924
1455.641602	2840.679443
1454.608398	2693.577393
1453.575195	2886.273193
1452.541992	2954.619629
1451.508789	2962.063721
1450.474609	3045.465088
1449.440430	3042.655029
1448.406250	2943.564453
1447.371094	3087.576660
1446.336914	3168.228760
1445.301758	3018.449707
1444.266602	3053.468750
1443.230469	2825.284424
1442.195313	2625.039307
1441.159180	2758.703125
1440.123047	2591.395752
1439.086914	2682.026855
1438.049805	2292.362549
1437.013672	2410.828613
1435.976563	1991.087769
1434.939453	2008.529907
1433.901367	1611.789673
1432.864258	1684.890503
1431.826172	1364.165283
1430.788086	1240.458618
1429.750000	861.988342
1428.710938	1348.979492
1427.671875	874.852478
1426.633789	696.023193
1425.593750	519.787476
1424.554688	499.973022
1423.514648	704.472229
1422.474609	626.757690
1421.434570	541.576538
1420.394531	516.931824
1419.354492	160.004227
1418.313477	452.735962
1417.272461	239.540512
1416.231445	441.688324
1415.189453	412.354126
1414.147461	320.230377
1413.105469	160.333572
1412.063477	191.656677
1411.021484	245.675079
1409.978516	13.253181
1408.936523	97.615555
1407.892578	-1.382086
1406.849609	-19.852009
1405.806641	-121.074371
1404.762695	-36.409058
1403.718750	-195.125809
1402.674805	-321.046448
1401.629883	-25.366577
1400.585938	82.210594
1399.541016	-60.931118
1398.496094	-208.907928
1397.450195	367.668854
1396.405273	6.891772
1395.359375	9.663006
1394.313477	-132.726105
1393.267578	-4.451307
1392.220703	234.044495
1391.173828	-113.207642
1390.126953	-109.785942
1389.080078	-33.667091
1388.033203	115.107719
1386.985352	193.902649
1385.937500	45.247864
1384.889648	-215.704636
1383.841797	18.511591
1382.792969	-104.608047
1381.744141	104.772484
1380.695313	79.404610
1379.646484	71.680351
1378.597656	11.677220
1377.547852	96.623558
1376.498047	154.231354
1375.448242	59.761578
1374.397461	-164.256348
1373.347656	-76.225426
1372.296875	-105.292931
1371.246094	-171.583847
1370.194336	-38.294830
1369.143555	90.132500
1368.091797	-85.311333
1367.040039	-185.787277
1365.988281	-9.614932
1364.935547	32.175617
1363.882813	360.393463
1362.830078	1.722785
1361.777344	188.310608
1360.724609	-62.858219
1359.670898	176.218033
1358.617188	169.179428
1357.563477	323.914948
1356.509766	187.938568
1355.455078	164.004425
1354.400391	254.542740
1353.345703	230.952057
1352.291016	190.158249
1351.235352	343.206970
1350.180664	404.532532
1349.125000	324.521179
1348.068359	450.653809
1347.012695	762.978760
1345.956055	698.328552
1344.899414	834.736755
1343.842773	978.697327
1342.786133	1494.561401
1341.728516	1214.893433
1340.670898	1017.276794
1339.613281	933.859558
1338.555664	989.334595
1337.497070	1215.784180
1336.438477	1432.404297
1335.379883	1302.618286
1334.321289	1074.081543
1333.262695	1103.090210
1332.203125	1028.364014
1331.143555	1312.384888
1330.083984	1435.755615
1329.023438	1067.364136
1327.963867	1242.959106
1326.903320	1099.922852
1325.841797	1046.022583
1324.781250	1276.316284
1323.719727	1143.716553
1322.659180	1179.200806
1321.596680	1246.890381
1320.535156	1275.239502
1319.473633	1303.734375
1318.411133	1186.848022
1317.348633	1496.745605
1316.285156	1190.343750
1315.222656	1318.021851
1314.159180	1514.782593
1313.095703	1635.233643
1312.032227	1423.262207
1310.967773	1598.140869
1309.904297	1509.659424
1308.839844	1285.968384
1307.775391	1318.455933
1306.709961	1397.807129
1305.645508	1464.970825
1304.580078	1502.721313
1303.513672	1656.145142
1302.448242	1600.688354
1301.382813	1592.084839
1300.316406	1436.174805
1299.250000	1518.755005
1298.182617	1471.242065
1297.116211	1374.769775
1296.048828	1246.536377
1294.981445	1248.568726
1293.914063	1128.016846
1292.845703	934.024353
1291.777344	1144.961304
1290.708984	855.630127
1289.640625	971.091309
1288.572266	863.537842
1287.502930	890.922119
1286.433594	918.398865
1285.364258	1217.879761
1284.293945	1037.286255
1283.224609	1253.552002
1282.154297	1291.100098
1281.083984	1218.582764
1280.012695	957.759521
1278.942383	971.151123
1277.871094	1009.074036
1276.799805	988.373230
1275.727539	1214.689453
1274.656250	1023.005493
1273.583984	699.511597
1272.511719	987.048462
1271.439453	1230.562744
1270.366211	1180.967041
1269.292969	1234.008057
1268.219727	1111.329712
1267.146484	1450.036987
1266.072266	1451.921387
1264.999023	1163.562256
1263.924805	1363.174194
1262.849609	1221.362183
1261.775391	1282.011841
1260.700195	1345.115356
1259.625000	1242.526367
1258.549805	1264.275635
1257.474609	1037.606445
1256.398438	1492.932007
1255.322266	1232.289429
1254.246094	1156.789185
1253.168945	1103.248779
1252.092773	1383.092285
1251.015625	1251.732422
1249.938477	1543.620117
1248.860352	1334.510254
1247.783203	1366.174561
1246.705078	1227.705444
1245.626953	1344.442505
1244.547852	1157.467041
1243.469727	1223.177368
1242.390625	1240.293213
1241.311523	1046.189331
1240.231445	1378.862793
1239.152344	971.263000
1238.072266	1022.367371
1236.992188	1272.335815
1235.911133	1379.101196
1234.831055	1158.501343
1233.750000	1231.277588
1232.668945	1141.632935
1231.587891	950.244446
1230.505859	1098.043213
1229.423828	848.570129
1228.341797	1189.973145
1227.259766	802.548889
1226.176758	604.034851
1225.094727	995.978394
1224.011719	778.083374
1222.927734	724.704895
1221.844727	444.013672
1220.760742	610.641174
1219.676758	552.366943
1218.592773	697.052185
1217.507813	249.717468
1216.423828	604.438232
1215.338867	471.144531
1214.252930	451.318573
1213.167969	318.000916
1212.082031	599.750427
1210.996094	483.216248
1209.910156	569.289063
1208.823242	761.364319
1207.737305	844.787903
1206.650391	607.497070
1205.562500	664.251648
1204.475586	653.448730
1203.387695	647.382751
1202.299805	306.475128
1201.211914	124.558128
1200.124023	164.112488
1199.035156	3.795026
1197.946289	173.119354
1196.857422	258.081909
1195.767578	90.366768
1194.678711	278.528870
1193.588867	139.551117
1192.498047	-338.367004
1191.408203	-162.539108
1190.317383	-90.199432
1189.226563	241.420380
1188.135742	214.983093
1187.044922	-193.284058
1185.953125	142.626785
1184.861328	-30.474510
1183.769531	-292.374268
1182.676758	-14.556959
1181.584961	-127.869507
1180.492188	27.290493
1179.398438	-263.599701
1178.305664	231.613647
1177.211914	151.438782
1176.118164	-12.657146
1175.024414	77.075020
1173.929688	149.882751
1172.835938	181.852615
1171.741211	-114.203239
1170.646484	-5.858000
1169.550781	68.821136
1168.455078	-93.432098
1167.359375	-133.782333
1166.263672	-14.060133
1165.167969	-250.639038
1164.071289	-281.736938
1162.974609	272.374725
1161.877930	116.726913
1160.780273	338.318298
1159.682617	125.174812
1158.584961	425.186829
1157.487305	87.783890
1156.389648	377.877960
1155.291016	255.057266
1154.192383	413.567230
1153.093750	304.849243
1151.994141	253.256973
1150.894531	103.854645
1149.794922	54.464619
1148.695313	-4.555511
1147.594727	103.022713
1146.495117	-287.182831
1145.394531	-79.858055
1144.292969	-60.772434
1143.192383	-194.086670
1142.090820	210.139816
1140.989258	-6.670045
1139.886719	-161.692520
1138.785156	134.910721
1137.682617	84.257385
1136.580078	-173.217346
1135.477539	189.332916
1134.374023	86.079285
1133.270508	281.941772
1132.166992	304.296173
1131.063477	597.096436
1129.958984	804.210754
1128.854492	702.710083
1127.750000	940.310181
1126.644531	966.631042
1125.540039	1144.568481
1124.434570	793.746277
1123.329102	897.946838
1122.222656	490.247070
1121.117188	613.199890
1120.010742	418.656982
1118.903320	598.152466
1117.796875	403.490051
1116.689453	488.040466
1115.582031	499.106689
1114.474609	129.244827
1113.367188	371.936798
1112.258789	321.237518
1111.150391	315.376251
1110.041016	704.062012
1108.932617	449.846191
1107.823242	946.795776
1106.713867	756.206909
1105.604492	737.971802
1104.494141	625.225281
1103.383789	585.601624
1102.273438	793.651367
1101.163086	1027.470215
1100.051758	982.805969
1098.940430	1051.256226
1097.829102	926.301453
1096.717773	1051.144775
1095.605469	1197.047485
1094.493164	1175.560791
1093.380859	821.944580
1092.268555	1205.403931
1091.155273	1141.342773
1090.041992	921.917969
1088.928711	860.178589
1087.814453	1111.266724
1086.701172	1002.359741
1085.586914	886.380371
1084.471680	944.346252
1083.357422	1286.630371
1082.242188	1062.415161
1081.126953	929.873535
1080.011719	1095.626953
1078.895508	1038.178955
1077.779297	626.237610
1076.663086	932.637512
1075.546875	870.463074
1074.429688	904.457886
1073.312500	420.072601
1072.195313	625.272583
1071.078125	797.534973
1069.959961	486.861084
1068.841797	544.199829
1067.723633	357.856476
1066.604492	574.420349
1065.486328	385.786713
1064.367188	808.241150
1063.247070	659.383911
1062.127930	763.329041
1061.007813	804.041809
1059.887695	461.154785
1058.767578	728.748718
1057.646484	474.870087
1056.525391	464.198273
1055.404297	488.595337
1054.283203	503.647797
1053.161133	532.712830
1052.039063	713.567505
1050.916992	392.417450
1049.794922	272.173553
1048.671875	394.683350
1047.548828	388.854553
1046.425781	760.916382
1045.301758	493.884369
1044.177734	446.160370
1043.053711	207.373932
1041.929688	197.107712
1040.805664	149.616257
1039.680664	353.737640
1038.555664	185.226898
1037.429688	393.992523
1036.304688	276.867889
1035.178711	259.907654
1034.052734	445.421326
1032.925781	272.700378
1031.798828	418.710449
1030.671875	411.280212
1029.544922	227.271469
1028.417969	196.796112
1027.290039	266.300171
1026.162109	-3.270645
1025.033203	1.373584
1023.905273	-244.626846
1022.776367	-297.786194
1021.647461	-153.581070
1020.518555	-461.761078
1019.388672	-326.688293
1018.258789	-300.575928
1017.128906	-40.212780
1015.998047	39.320580
1014.868164	30.873775
1013.737305	138.365433
1012.605469	197.260925
1011.474609	6.151383
1010.342773	150.936432
1009.210938	446.220245
1008.079102	313.372009
1006.946289	770.655518
1005.813477	1204.717529
1004.680664	2061.885986
1003.546875	2618.216309
1002.414063	3038.049072
1001.280273	2209.928223
1000.145508	1125.864014
999.011719	552.917114
997.876953	287.493317
996.742188	193.177536
995.607422	71.344528
994.471680	362.768768
993.335938	-5.633276
992.200195	-71.561188
991.064453	-141.923630
989.927734	175.208557
988.791016	79.753128
987.654297	-56.987736
986.516602	195.833359
985.379883	-124.833633
984.242188	-138.931931
983.103516	26.700243
981.965820	49.715027
980.827148	-12.277372
979.688477	86.965546
978.548828	230.016449
977.409180	-123.544647
976.270508	-58.345375
975.129883	135.688370
973.990234	17.281073
972.849609	-50.367481
971.708984	-14.459494
970.568359	136.417831
969.426758	18.775450
968.285156	-36.669510
967.143555	-9.307144
966.001953	158.157959
964.859375	-18.337069
963.716797	117.285423
962.574219	411.203491
961.430664	400.309662
960.287109	323.141876
959.143555	136.215942
958.000000	45.750721
956.855469	-10.153835
955.710938	206.572601
954.566406	192.201477
953.421875	152.842056
952.276367	17.584908
951.130859	195.913620
949.985352	-85.287338
948.838867	-116.999336
947.692383	-169.091003
946.545898	-67.886993
945.399414	65.424706
944.251953	48.103310
943.104492	42.377033
941.957031	278.815521
940.809570	104.488388
939.661133	188.256790
938.512695	370.250458
937.364258	458.818085
936.214844	483.664917
935.065430	422.039185
933.916016	191.955490
932.765625	370.011841
931.616211	500.313629
930.465820	-134.535660
929.315430	-135.915710
928.164063	74.572617
927.012695	159.947678
925.861328	-418.969666
924.709961	3.477281
923.557617	-28.981873
922.405273	-129.483856
921.252930	20.272444
920.099609	-193.522217
918.947266	-432.059021
917.793945	95.203468
916.639648	109.097794
915.486328	18.685757
914.332031	-98.779648
913.177734	-84.417068
912.022461	-22.273487
910.868164	-184.592972
909.712891	-274.127594
908.556641	1.556369
907.401367	-1.575054
906.245117	-176.812454
905.088867	-254.410370
903.931641	-64.552078
902.775391	200.073135
901.618164	-74.166428
900.460938	-153.490784
899.302734	-58.403233
898.144531	-404.438538
896.986328	134.240585
895.828125	82.531891
894.668945	-369.225922
893.509766	78.967056
892.350586	38.922512
891.191406	-168.196274
890.031250	-72.441025
888.871094	-55.675629
887.710938	223.067764
886.549805	194.790329
885.388672	137.276260
884.227539	194.932785
883.066406	182.717880
881.904297	175.097717
880.742188	241.953766
879.580078	380.976379
878.416992	1.709959
877.253906	95.797440
876.090820	-17.315044
874.927734	81.357689
873.763672	53.967587
872.599609	213.460052
871.435547	285.163971
870.270508	237.647415
869.105469	127.220833
867.940430	147.306808
866.775391	135.947113
865.609375	75.182533
864.443359	515.571411
863.277344	147.028534
862.110352	151.522476
860.944336	394.051819
859.777344	443.422180
858.609375	703.761292
857.442383	461.358612
856.274414	369.387115
855.105469	746.210754
853.937500	355.999939
852.768555	373.970581
851.599609	524.161316
850.430664	831.119934
849.260742	436.760345
848.090820	468.101837
846.920898	427.760437
845.750000	302.355316
844.580078	-80.388283
843.409180	230.649902
842.237305	94.123077
841.066406	241.653229
839.894531	111.829262
838.722656	71.444168
837.549805	133.843658
836.376953	57.643105
835.204102	160.134659
834.031250	519.354675
832.857422	92.435921
831.683594	266.124969
830.509766	243.290283
829.335938	354.273071
828.161133	482.991302
826.986328	228.006287
825.811523	510.401611
824.635742	429.263123
823.459961	301.291199
822.284180	159.940628
821.107422	-152.931244
819.931641	126.624268
818.754883	-1.459122
817.577148	104.150375
816.400391	-57.414383
815.222656	-150.018707
814.044922	-58.053036
812.866211	-253.081924
811.687500	-248.022858
810.508789	-336.410645
809.330078	161.802063
808.150391	-197.873169
806.971680	73.319389
805.791016	-235.285843
804.611328	-255.240616
803.430664	26.573364
802.250000	28.552345
801.069336	-25.033131
799.887695	-194.034775
798.706055	-303.190582
797.524414	-257.216064
796.342773	-142.662598
795.160156	-276.448303
793.977539	-73.546791
792.794922	-67.970085
791.611328	280.711365
790.427734	190.792068
789.244141	116.297401
788.059570	132.449905
786.875977	121.941422
785.691406	29.494406
784.505859	381.423431
783.321289	257.792206
782.135742	326.391418
780.949219	465.555389
779.763672	443.286224
778.577148	502.636017
777.390625	73.879936
776.204102	342.792450
775.016602	304.703674
773.829102	-20.307947
772.641602	-155.557434
771.453125	247.277573
770.265625	98.603699
769.077148	66.734253
767.887695	312.467682
766.699219	-43.513233
765.509766	-24.942215
764.319336	88.227554
763.129883	300.339752
761.939453	534.277710
760.749023	457.719574
759.558594	312.913818
758.367188	489.249664
757.175781	337.753265
755.984375	155.476242
754.791992	494.169189
753.599609	263.456421
752.407227	109.688683
751.214844	89.923790
750.021484	245.793335
748.828125	28.295273
747.634766	559.352905
746.441406	150.864288
745.247070	203.261948
744.052734	391.589203
742.857422	189.444748
741.662109	171.528366
740.466797	247.845856
739.271484	190.426514
738.076172	242.559479
736.879883	-58.002071
735.683594	9.463538
734.486328	-28.202515
733.289063	336.889526
732.091797	32.187271
730.894531	285.521088
729.697266	118.785896
728.499023	83.346497
727.300781	91.667023
726.101563	388.520569
724.902344	368.402527
723.703125	455.377777
722.503906	376.347168
721.303711	585.636658
720.104492	104.992058
718.903320	135.359268
717.703125	237.779526
716.501953	370.746185
715.300781	486.265991
714.099609	320.495392
712.897461	418.664734
711.695313	386.085144
710.493164	390.641327
709.291016	201.388000
708.087891	-81.352776
706.884766	130.432587
705.680664	9.124714
704.477539	-11.909840
703.273438	-206.915497
702.069336	166.079514
700.864258	-11.270956
699.659180	63.813011
698.454102	23.752041
697.249023	27.294706
696.042969	85.276154
694.836914	76.002495
693.630859	27.760738
692.423828	105.604408
691.217773	-213.740753
690.009766	-248.488663
688.802734	-337.339508
687.594727	-287.180573
686.386719	-108.952477
685.178711	-136.676758
683.970703	-103.560898
682.761719	-189.539291
681.552734	-99.833603
680.342773	-96.701035
679.133789	49.498730
677.923828	-183.187363
676.712891	-207.820435
675.502930	-390.326508
674.291992	-44.655567
673.081055	181.976730
671.869141	-125.617165
670.657227	406.019684
669.445313	79.246590
668.233398	269.272003
667.021484	264.811493
665.808594	158.887848
664.595703	-26.838350
663.381836	-100.140503
662.167969	152.620926
660.954102	-127.812508
659.740234	83.893738
658.525391	-15.144006
657.310547	38.997753
656.095703	95.252731
654.880859	-150.364166
653.665039	125.677940
652.449219	73.994392
651.233398	33.029018
650.016602	267.676849
648.799805	198.478195
647.583008	163.619980
646.365234	160.905914
645.148438	231.175644
643.930664	524.949890
642.711914	747.381287
641.494141	350.150757
640.275391	378.495056
639.056641	84.110466
637.836914	-244.861542
636.617188	139.210632
635.397461	75.941231
634.177734	-62.896713
632.957031	70.512962
631.736328	-82.124550
630.515625	63.045219
629.293945	-107.823784
628.073242	166.905914
626.851563	136.320251
625.628906	242.236160
624.407227	385.925995
623.184570	629.447388
621.960938	119.974922
620.738281	374.513580
619.514648	152.542923
618.291016	199.408951
617.067383	-112.299713
615.842773	-114.724823
614.618164	-90.545731
613.393555	-178.889221
612.167969	-67.525902
610.942383	74.441002
609.716797	90.871933
608.491211	-208.417999
607.264648	89.018562
606.038086	-132.342880
604.811523	18.328650
