# Supplementary material for: Raman spectroscopy accurately differentiates mucosal healing from non-healing and biochemical changes following biological therapy in inflammatory bowel disease
Source: PLoS One. 2021 Jun 2;16(6):e0252210. doi: 10.1371/journal.pone.0252210 (PMC8172032; doi:10.1371/journal.pone.0252210)
Supplement: S9 Dataset — (ZIP) [file pone.0252210.s011.zip › Pre-biologic/OC023-2 pre treatment_7__X_25481.7__Y_6209.9__Z_812.806__Time_80.txt]

1714.862305	24.652960
1713.885742	175.640213
1712.909180	-43.382824
1711.931641	-325.969666
1710.955078	46.559856
1709.977539	81.892365
1709.000000	0.065730
1708.021484	-62.251026
1707.043945	-99.603142
1706.065430	37.857361
1705.086914	-64.926819
1704.107422	55.240795
1703.128906	128.018417
1702.149414	-197.158554
1701.169922	-21.184593
1700.190430	11.081317
1699.210938	52.141098
1698.230469	48.477467
1697.250000	-55.954536
1696.269531	0.759808
1695.289063	-80.680008
1694.307617	-27.810181
1693.326172	-78.321060
1692.344727	125.567764
1691.363281	169.999634
1690.381836	151.137085
1689.399414	250.386520
1688.416992	134.311737
1687.434570	368.357544
1686.452148	536.397095
1685.468750	366.572113
1684.485352	442.715515
1683.501953	567.510315
1682.518555	418.631287
1681.534180	683.259155
1680.550781	700.915405
1679.566406	743.193115
1678.582031	770.184143
1677.596680	781.861084
1676.611328	725.056946
1675.626953	964.172302
1674.641602	999.095276
1673.655273	1047.926636
1672.669922	1147.910645
1671.683594	1248.464233
1670.697266	1309.765259
1669.710938	1549.600952
1668.723633	1277.470215
1667.737305	1741.420288
1666.750000	1717.399536
1665.762695	1585.188965
1664.774414	1466.861450
1663.787109	1508.312744
1662.798828	1719.995239
1661.810547	1828.744141
1660.822266	1561.615601
1659.833008	1674.057495
1658.844727	1911.506836
1657.855469	1926.852783
1656.866211	2112.175293
1655.875977	1961.654541
1654.886719	1623.762451
1653.896484	1625.215942
1652.906250	1661.524658
1651.916016	1449.619263
1650.924805	1246.168579
1649.934570	1156.947998
1648.943359	1176.554199
1647.952148	755.203247
1646.959961	984.430725
1645.968750	799.210083
1644.976563	738.570679
1643.984375	644.002441
1642.992188	507.594421
1641.999023	353.108643
1641.005859	370.551514
1640.012695	148.236679
1639.019531	-2.447946
1638.026367	52.934399
1637.032227	45.303753
1636.039063	3.705032
1635.043945	44.080334
1634.049805	-20.677652
1633.055664	-45.636684
1632.060547	-54.545074
1631.065430	-86.908714
1630.070313	-313.830444
1629.074219	28.036968
1628.079102	-74.717186
1627.083008	-29.916389
1626.086914	-205.875916
1625.090820	-26.591772
1624.093750	-317.807190
1623.096680	-41.002857
1622.100586	206.929916
1621.102539	-36.409626
1620.105469	122.375313
1619.107422	160.408905
1618.109375	251.051041
1617.111328	81.886467
1616.113281	-39.867092
1615.115234	-9.298476
1614.116211	199.709595
1613.117188	114.958336
1612.118164	77.505737
1611.118164	71.576973
1610.119141	-167.562912
1609.119141	36.277447
1608.119141	150.987411
1607.118164	202.802521
1606.118164	29.407896
1605.117188	-70.604012
1604.116211	109.504158
1603.115234	106.338264
1602.114258	113.625412
1601.112305	-46.532955
1600.110352	-282.492767
1599.108398	-343.204285
1598.106445	-477.127441
1597.103516	105.066116
1596.100586	-136.141037
1595.097656	-301.546356
1594.094727	-20.324080
1593.091797	-201.495987
1592.087891	-223.422913
1591.083984	18.197002
1590.080078	-69.188889
1589.076172	80.782906
1588.071289	-330.238525
1587.067383	307.186035
1586.062500	29.040096
1585.057617	71.525276
1584.051758	108.646164
1583.045898	143.015015
1582.041016	106.902878
1581.035156	-75.195564
1580.028320	-114.148491
1579.022461	-103.765617
1578.015625	257.835938
1577.008789	129.894989
1576.001953	40.870430
1574.994141	295.063629
1573.987305	112.084946
1572.979492	207.205078
1571.971680	-30.622919
1570.962891	217.454880
1569.955078	106.677658
1568.946289	304.887482
1567.937500	224.919464
1566.928711	126.614548
1565.918945	235.834137
1564.910156	152.745667
1563.900391	69.480972
1562.890625	162.468506
1561.880859	11.383800
1560.870117	-155.414063
1559.859375	185.826599
1558.848633	73.072655
1557.837891	32.716904
1556.827148	142.445206
1555.815430	148.272491
1554.803711	-120.657364
1553.791992	115.238327
1552.780273	244.667389
1551.767578	296.154083
1550.754883	153.312378
1549.742188	56.875759
1548.729492	120.620857
1547.716797	269.451355
1546.703125	123.224976
1545.689453	323.217407
1544.675781	207.596298
1543.662109	-37.400261
1542.647461	99.790092
1541.632813	-62.907261
1540.618164	-88.910187
1539.603516	300.508057
1538.588867	-7.363129
1537.573242	53.666893
1536.557617	47.359074
1535.541992	156.897583
1534.526367	173.320206
1533.509766	70.887444
1532.493164	40.445435
1531.476563	-103.606430
1530.459961	-31.388227
1529.443359	-36.709393
1528.425781	256.494629
1527.408203	6.020726
1526.390625	110.706169
1525.373047	-47.414398
1524.354492	139.125443
1523.335938	116.967438
1522.317383	104.888657
1521.298828	-89.990021
1520.280273	-130.731232
1519.260742	-76.576218
1518.241211	172.668930
1517.221680	-2.368771
1516.202148	141.010056
1515.181641	-103.725410
1514.161133	-102.046204
1513.140625	-167.321152
1512.120117	-101.860390
1511.099609	171.234955
1510.078125	30.931536
1509.056641	-209.545166
1508.035156	6.381656
1507.012695	-475.401794
1505.991211	-200.923828
1504.968750	-157.428391
1503.946289	-242.247467
1502.923828	3.264386
1501.900391	-40.946636
1500.877930	-116.018349
1499.854492	-55.559296
1498.830078	-322.945831
1497.806641	31.495832
1496.782227	-230.999893
1495.758789	-250.512466
1494.734375	220.836548
1493.708984	277.592957
1492.684570	152.701599
1491.659180	175.930908
1490.633789	183.675964
1489.608398	142.740891
1488.583008	224.287231
1487.556641	412.896545
1486.530273	430.241943
1485.503906	521.475220
1484.477539	339.486603
1483.450195	450.849548
1482.423828	521.259521
1481.396484	622.105957
1480.368164	508.595276
1479.340820	609.189270
1478.312500	615.311951
1477.284180	814.996887
1476.255859	734.261353
1475.227539	994.778870
1474.198242	916.383972
1473.169922	881.246460
1472.140625	1174.381470
1471.111328	1294.260376
1470.081055	1523.397339
1469.050781	1513.250366
1468.021484	1719.244385
1466.990234	1945.378662
1465.959961	1665.487549
1464.928711	1921.923218
1463.898438	2063.873779
1462.867188	2098.986572
1461.834961	2212.757080
1460.803711	2318.844727
1459.771484	2412.128418
1458.739258	2449.494629
1457.707031	2748.214600
1456.674805	2432.750488
1455.641602	2381.198242
1454.608398	2826.748535
1453.575195	2582.385498
1452.541992	2857.819824
1451.508789	2887.271484
1450.474609	2947.088379
1449.440430	3049.949219
1448.406250	2977.990723
1447.371094	3032.667236
1446.336914	2917.714600
1445.301758	2990.120850
1444.266602	2738.565186
1443.230469	2826.168213
1442.195313	2764.528564
1441.159180	2571.396240
1440.123047	2517.451904
1439.086914	2549.517578
1438.049805	2356.627686
1437.013672	2065.329834
1435.976563	1961.134033
1434.939453	1854.501709
1433.901367	1513.075684
1432.864258	1366.287231
1431.826172	1156.482666
1430.788086	891.303040
1429.750000	845.819702
1428.710938	954.280823
1427.671875	442.309509
1426.633789	492.973785
1425.593750	689.864258
1424.554688	569.181152
1423.514648	672.883179
1422.474609	665.768555
1421.434570	568.056763
1420.394531	646.762329
1419.354492	289.934601
1418.313477	318.478607
1417.272461	606.330688
1416.231445	194.645569
1415.189453	-18.048454
1414.147461	51.151264
1413.105469	185.803741
1412.063477	114.352737
1411.021484	256.693085
1409.978516	29.650209
1408.936523	8.863294
1407.892578	25.837536
1406.849609	-117.785423
1405.806641	-82.955627
1404.762695	-88.202774
1403.718750	-218.813248
1402.674805	-276.470673
1401.629883	318.264252
1400.585938	208.104538
1399.541016	153.270737
1398.496094	33.411114
1397.450195	41.551289
1396.405273	-17.813820
1395.359375	98.349747
1394.313477	197.068420
1393.267578	240.792908
1392.220703	189.475052
1391.173828	53.214962
1390.126953	24.779572
1389.080078	-5.997794
1388.033203	93.479805
1386.985352	180.539719
1385.937500	-149.890823
1384.889648	-210.013885
1383.841797	-309.949493
1382.792969	-247.266403
1381.744141	-154.471771
1380.695313	3.388408
1379.646484	81.424324
1378.597656	-214.945267
1377.547852	95.566948
1376.498047	-38.146896
1375.448242	32.974392
1374.397461	109.198914
1373.347656	-430.492065
1372.296875	134.886337
1371.246094	54.469410
1370.194336	-83.093460
1369.143555	-110.763916
1368.091797	-140.764923
1367.040039	113.387512
1365.988281	83.687721
1364.935547	138.809128
1363.882813	24.797575
1362.830078	47.889442
1361.777344	68.651108
1360.724609	99.523911
1359.670898	147.947479
1358.617188	99.538887
1357.563477	302.419006
1356.509766	249.362961
1355.455078	149.265945
1354.400391	322.679688
1353.345703	255.238602
1352.291016	245.112122
1351.235352	649.793579
1350.180664	411.541046
1349.125000	252.964798
1348.068359	231.080292
1347.012695	412.806671
1345.956055	805.428772
1344.899414	952.553223
1343.842773	710.548218
1342.786133	877.784119
1341.728516	1225.999268
1340.670898	1321.512451
1339.613281	1313.109741
1338.555664	1607.000977
1337.497070	1328.966064
1336.438477	1113.094482
1335.379883	1310.779541
1334.321289	1382.342407
1333.262695	1444.133179
1332.203125	1313.122070
1331.143555	1033.955933
1330.083984	1007.227173
1329.023438	1148.722412
1327.963867	1497.889893
1326.903320	1078.685059
1325.841797	916.686951
1324.781250	1058.663086
1323.719727	1156.269043
1322.659180	1291.009766
1321.596680	1339.437866
1320.535156	1528.630371
1319.473633	1236.845215
1318.411133	1480.500977
1317.348633	1578.703125
1316.285156	1112.446777
1315.222656	1292.283447
1314.159180	1346.488403
1313.095703	1299.789429
1312.032227	1218.750977
1310.967773	1327.479980
1309.904297	1510.151733
1308.839844	1419.632202
1307.775391	1548.292969
1306.709961	1241.510742
1305.645508	1727.065552
1304.580078	1472.249512
1303.513672	1955.291626
1302.448242	1491.800903
1301.382813	1566.863159
1300.316406	1516.671997
1299.250000	1744.207275
1298.182617	1480.510498
1297.116211	1411.023804
1296.048828	1373.572266
1294.981445	1056.414795
1293.914063	1029.054932
1292.845703	1279.030640
1291.777344	1349.920654
1290.708984	910.769592
1289.640625	1151.051758
1288.572266	1045.677002
1287.502930	1165.888306
1286.433594	923.486877
1285.364258	1244.696899
1284.293945	1031.912109
1283.224609	1059.259766
1282.154297	900.600281
1281.083984	906.060303
1280.012695	847.951843
1278.942383	848.647827
1277.871094	727.098694
1276.799805	845.306030
1275.727539	1391.359375
1274.656250	1081.711182
1273.583984	1026.394409
1272.511719	1293.658325
1271.439453	1201.766357
1270.366211	1354.167358
1269.292969	1328.298218
1268.219727	1107.185669
1267.146484	1428.010864
1266.072266	1465.676147
1264.999023	1376.502441
1263.924805	1367.872925
1262.849609	1215.396484
1261.775391	1301.927368
1260.700195	1293.376099
1259.625000	1233.669434
1258.549805	1395.707275
1257.474609	1460.252930
1256.398438	1234.980225
1255.322266	1438.317993
1254.246094	1081.714966
1253.168945	1448.050171
1252.092773	1310.577759
1251.015625	1268.029297
1249.938477	1638.932739
1248.860352	1457.716309
1247.783203	1368.948608
1246.705078	1336.101196
1245.626953	1390.727783
1244.547852	1071.189941
1243.469727	1176.818237
1242.390625	1384.359741
1241.311523	1067.397339
1240.231445	1070.931396
1239.152344	1096.278931
1238.072266	1196.788330
1236.992188	1219.603638
1235.911133	1208.414185
1234.831055	1100.219238
1233.750000	1021.114990
1232.668945	1504.237549
1231.587891	1189.971802
1230.505859	982.378174
1229.423828	1019.431091
1228.341797	974.093262
1227.259766	841.575745
1226.176758	965.601135
1225.094727	975.794312
1224.011719	988.341064
1222.927734	713.000977
1221.844727	483.670776
1220.760742	493.705872
1219.676758	636.606506
1218.592773	689.968567
1217.507813	687.664917
1216.423828	475.159363
1215.338867	636.968994
1214.252930	421.994354
1213.167969	542.560974
1212.082031	469.929749
1210.996094	529.949341
1209.910156	575.387695
1208.823242	683.420227
1207.737305	634.605713
1206.650391	877.395935
1205.562500	707.873352
1204.475586	538.345215
1203.387695	568.735840
1202.299805	447.292908
1201.211914	10.380446
1200.124023	40.590965
1199.035156	229.533066
1197.946289	285.951080
1196.857422	-66.724464
1195.767578	-272.635132
1194.678711	-105.827278
1193.588867	231.489304
1192.498047	-162.137802
1191.408203	-166.394974
1190.317383	62.277138
1189.226563	91.381668
1188.135742	77.140434
1187.044922	-45.238377
1185.953125	-126.875298
1184.861328	-350.172943
1183.769531	-124.817551
1182.676758	-81.984489
1181.584961	162.175003
1180.492188	185.519775
1179.398438	-186.788864
1178.305664	90.434456
1177.211914	-35.121773
1176.118164	112.351822
1175.024414	20.147823
1173.929688	229.559174
1172.835938	17.446209
1171.741211	80.537689
1170.646484	392.337006
1169.550781	29.250156
1168.455078	65.630402
1167.359375	-5.727422
1166.263672	195.366074
1165.167969	21.002686
1164.071289	64.043167
1162.974609	257.454773
1161.877930	-5.539732
1160.780273	392.922180
1159.682617	-49.287491
1158.584961	336.837311
1157.487305	204.831985
1156.389648	132.415604
1155.291016	238.800049
1154.192383	254.400909
1153.093750	-18.609497
1151.994141	73.078178
1150.894531	131.243225
1149.794922	-156.205597
1148.695313	13.714692
1147.594727	-102.348862
1146.495117	83.922775
1145.394531	-151.348816
1144.292969	46.500874
1143.192383	41.916561
1142.090820	61.001793
1140.989258	18.132757
1139.886719	-48.616146
1138.785156	-117.807152
1137.682617	50.580711
1136.580078	-82.982132
1135.477539	73.231911
1134.374023	257.759888
1133.270508	506.211273
1132.166992	222.677048
1131.063477	238.224792
1129.958984	552.637451
1128.854492	942.722229
1127.750000	753.808594
1126.644531	766.431213
1125.540039	767.110474
1124.434570	924.117615
1123.329102	554.893311
1122.222656	787.491699
1121.117188	799.627075
1120.010742	420.929779
1118.903320	397.428436
1117.796875	563.222717
1116.689453	463.805817
1115.582031	612.769470
1114.474609	432.798920
1113.367188	200.807953
1112.258789	311.649231
1111.150391	618.553528
1110.041016	625.103882
1108.932617	695.383606
1107.823242	772.635132
1106.713867	618.345520
1105.604492	841.827087
1104.494141	571.779968
1103.383789	839.865234
1102.273438	970.920776
1101.163086	877.763000
1100.051758	876.548950
1098.940430	1056.832520
1097.829102	932.891174
1096.717773	1079.978882
1095.605469	1057.289917
1094.493164	994.516846
1093.380859	936.437317
1092.268555	1017.260437
1091.155273	657.787842
1090.041992	766.784668
1088.928711	892.165283
1087.814453	506.963562
1086.701172	933.319519
1085.586914	1183.083862
1084.471680	786.219910
1083.357422	796.123474
1082.242188	855.327026
1081.126953	874.545227
1080.011719	785.700439
1078.895508	729.736755
1077.779297	563.449036
1076.663086	857.239990
1075.546875	719.135498
1074.429688	452.044464
1073.312500	400.849823
1072.195313	438.778503
1071.078125	516.545776
1069.959961	484.103729
1068.841797	618.053955
1067.723633	630.127258
1066.604492	684.348145
1065.486328	584.024719
1064.367188	661.668091
1063.247070	781.409668
1062.127930	725.627808
1061.007813	162.212723
1059.887695	363.912384
1058.767578	670.772156
1057.646484	537.990540
1056.525391	246.362183
1055.404297	139.508682
1054.283203	4.705890
1053.161133	610.402344
1052.039063	410.234497
1050.916992	492.689026
1049.794922	358.084747
1048.671875	342.585297
1047.548828	287.483032
1046.425781	314.094818
1045.301758	261.451538
1044.177734	176.251709
1043.053711	100.474213
1041.929688	281.129181
1040.805664	-18.165871
1039.680664	220.780426
1038.555664	103.398598
1037.429688	14.065666
1036.304688	173.917267
1035.178711	0.988394
1034.052734	251.644806
1032.925781	55.666096
1031.798828	173.794785
1030.671875	384.951019
1029.544922	-1.263494
1028.417969	-261.721588
1027.290039	-106.110161
1026.162109	-240.821960
1025.033203	-305.719482
1023.905273	-47.762897
1022.776367	-372.442902
1021.647461	-214.183929
1020.518555	-285.577789
1019.388672	-13.556931
1018.258789	-316.659454
1017.128906	-109.451866
1015.998047	-242.971817
1014.868164	298.049194
1013.737305	67.422691
1012.605469	-65.704727
1011.474609	-145.375824
1010.342773	159.424606
1009.210938	184.135895
1008.079102	414.915924
1006.946289	613.315613
1005.813477	1036.117554
1004.680664	1574.479492
1003.546875	2447.948730
1002.414063	2560.695313
1001.280273	2174.364746
1000.145508	1293.927734
999.011719	658.889282
997.876953	534.628113
996.742188	156.605377
995.607422	125.130882
994.471680	188.420578
993.335938	14.194801
992.200195	100.841408
991.064453	-43.007622
989.927734	101.537849
988.791016	-81.134575
987.654297	-10.084438
986.516602	111.762283
985.379883	-132.516891
984.242188	-215.337296
983.103516	28.950769
981.965820	10.894546
980.827148	41.319668
979.688477	-66.147476
978.548828	-37.705585
977.409180	-153.988403
976.270508	74.805237
975.129883	151.940002
973.990234	24.691271
972.849609	194.023102
971.708984	122.269554
970.568359	307.903625
969.426758	-39.018715
968.285156	185.910263
967.143555	202.077454
966.001953	177.108002
964.859375	230.294647
963.716797	-168.119766
962.574219	192.659683
961.430664	33.140896
960.287109	103.011444
959.143555	225.710632
958.000000	174.445328
956.855469	219.540176
955.710938	-62.595341
954.566406	14.911496
953.421875	319.087646
952.276367	-5.845356
951.130859	-110.888954
949.985352	141.001236
948.838867	-0.279116
947.692383	174.080444
946.545898	-78.780121
945.399414	219.208771
944.251953	-35.506039
943.104492	196.433960
941.957031	321.129456
940.809570	85.313942
939.661133	176.067413
938.512695	399.251556
937.364258	296.341858
936.214844	184.514297
935.065430	257.549957
933.916016	193.957352
932.765625	173.838562
931.616211	85.544487
930.465820	202.419128
929.315430	-108.685104
928.164063	-14.286942
927.012695	-131.444489
925.861328	-107.327232
924.709961	-155.870300
923.557617	161.915726
922.405273	-43.274055
921.252930	54.115330
920.099609	-130.219437
918.947266	-282.516632
917.793945	-125.666290
916.639648	-277.625000
915.486328	-274.979492
914.332031	-154.164169
913.177734	64.309723
912.022461	-295.772736
910.868164	-417.378265
909.712891	-239.442444
908.556641	-34.262001
907.401367	-275.618866
906.245117	86.083145
905.088867	-132.299103
903.931641	166.002380
902.775391	-92.834351
901.618164	19.875443
900.460938	21.724421
899.302734	-107.579742
898.144531	-69.294228
896.986328	45.978920
895.828125	61.791939
894.668945	-137.094559
893.509766	-82.629608
892.350586	26.133471
891.191406	263.715546
890.031250	334.121613
888.871094	25.191219
887.710938	-39.681736
886.549805	35.501980
885.388672	415.372711
884.227539	346.169922
883.066406	202.633133
881.904297	153.947296
880.742188	-108.831818
879.580078	158.261810
878.416992	418.528442
877.253906	194.351837
876.090820	173.049484
874.927734	318.444763
873.763672	297.222870
872.599609	181.525070
871.435547	122.180595
870.270508	413.861023
869.105469	275.846222
867.940430	443.748535
866.775391	51.819069
865.609375	-5.002937
864.443359	223.605194
863.277344	369.005859
862.110352	399.814148
860.944336	369.994507
859.777344	183.063171
858.609375	162.318146
857.442383	574.655457
856.274414	679.468323
855.105469	616.029480
853.937500	788.055115
852.768555	560.969910
851.599609	735.164856
850.430664	633.666382
849.260742	899.589783
848.090820	849.589783
846.920898	613.753540
845.750000	380.248962
844.580078	234.116882
843.409180	459.455719
842.237305	-19.979374
841.066406	281.295929
839.894531	188.879990
838.722656	313.304779
837.549805	15.250014
836.376953	320.564148
835.204102	207.973267
834.031250	236.086304
832.857422	170.368118
831.683594	354.636169
830.509766	163.847183
829.335938	414.860229
828.161133	319.956512
826.986328	287.481201
825.811523	466.768127
824.635742	240.227371
823.459961	272.237579
822.284180	134.837799
821.107422	-69.386147
819.931641	-39.758293
818.754883	174.572800
817.577148	-212.250305
816.400391	-64.889030
815.222656	-35.587864
814.044922	-59.762222
812.866211	-135.150543
811.687500	149.576126
810.508789	-234.948914
809.330078	-150.498535
808.150391	-8.412787
806.971680	-128.574219
805.791016	11.042614
804.611328	-38.203377
803.430664	-336.108246
802.250000	-134.683762
801.069336	-257.350800
799.887695	34.706730
798.706055	-57.086933
797.524414	-104.597794
796.342773	-76.824570
795.160156	-352.736328
793.977539	-121.302834
792.794922	-193.508896
791.611328	-128.495499
790.427734	22.725100
789.244141	14.420253
788.059570	140.993881
786.875977	-51.151459
785.691406	-68.582657
784.505859	31.082893
783.321289	238.920380
782.135742	557.063782
780.949219	435.249481
779.763672	543.133423
778.577148	145.111145
777.390625	186.572449
776.204102	168.310959
775.016602	77.130920
773.829102	292.590698
772.641602	-147.308914
771.453125	-209.974548
770.265625	168.275116
769.077148	-31.295986
767.887695	20.371666
766.699219	186.497192
765.509766	189.445908
764.319336	273.783386
763.129883	465.881805
761.939453	437.678467
760.749023	462.217834
759.558594	196.235931
758.367188	550.607361
757.175781	506.681732
755.984375	370.355377
754.791992	576.920959
753.599609	530.591736
752.407227	170.027908
751.214844	77.544228
750.021484	364.950928
748.828125	423.821045
747.634766	265.293732
746.441406	203.338150
745.247070	128.184540
744.052734	4.754080
742.857422	385.706696
741.662109	404.674744
740.466797	243.848373
739.271484	247.406128
738.076172	285.975800
736.879883	76.971260
735.683594	65.113182
734.486328	-3.698194
733.289063	-79.074127
732.091797	377.314545
730.894531	273.388763
729.697266	237.294144
728.499023	157.458344
727.300781	396.836761
726.101563	100.579689
724.902344	403.203156
723.703125	557.118408
722.503906	549.324768
721.303711	375.572021
720.104492	627.623596
718.903320	384.094208
717.703125	673.133057
716.501953	647.889343
715.300781	419.826202
714.099609	331.448608
712.897461	539.623657
711.695313	300.908234
710.493164	149.494568
709.291016	460.037903
708.087891	178.032181
706.884766	-127.757095
705.680664	115.242088
704.477539	31.694389
703.273438	372.545746
702.069336	110.670639
700.864258	133.885010
699.659180	228.898972
698.454102	-200.009995
697.249023	-359.152374
696.042969	114.162506
694.836914	48.548412
693.630859	-106.026283
692.423828	-80.242233
691.217773	-134.728058
690.009766	-115.337387
688.802734	-102.396179
687.594727	-24.316450
686.386719	-24.286737
685.178711	-254.043015
683.970703	-201.798019
682.761719	-231.874146
681.552734	-149.189529
680.342773	102.495583
679.133789	-42.224010
677.923828	-100.196838
676.712891	-207.875275
675.502930	119.596046
674.291992	-37.729618
673.081055	146.883530
671.869141	89.224335
670.657227	20.834484
669.445313	45.484138
668.233398	16.132561
667.021484	60.305042
665.808594	80.728264
664.595703	12.623446
663.381836	-38.152657
662.167969	-19.799652
660.954102	106.477135
659.740234	3.973888
658.525391	164.713531
657.310547	392.234741
656.095703	112.898613
654.880859	-118.903015
653.665039	-251.483353
652.449219	-13.413245
651.233398	60.767757
650.016602	115.465294
648.799805	348.792358
647.583008	164.272003
646.365234	334.874176
645.148438	496.680634
643.930664	346.337799
642.711914	456.174316
641.494141	294.860291
640.275391	10.902571
639.056641	49.292000
637.836914	141.174133
636.617188	-25.020105
635.397461	-6.665670
634.177734	-113.134445
632.957031	-11.597614
631.736328	83.140594
630.515625	46.600105
629.293945	-224.136047
628.073242	146.204620
626.851563	108.518822
625.628906	357.696564
624.407227	507.700592
623.184570	453.551331
621.960938	328.193878
620.738281	412.256104
619.514648	-26.841249
618.291016	145.962570
617.067383	198.158096
615.842773	-133.438538
614.618164	-290.179016
613.393555	-49.758217
612.167969	27.194695
610.942383	43.390232
609.716797	-105.917503
608.491211	196.961716
607.264648	20.097170
606.038086	-219.674728
604.811523	69.208702
