# Supplementary material for: Raman spectroscopy accurately differentiates mucosal healing from non-healing and biochemical changes following biological therapy in inflammatory bowel disease
Source: PLoS One. 2021 Jun 2;16(6):e0252210. doi: 10.1371/journal.pone.0252210 (PMC8172032; doi:10.1371/journal.pone.0252210)
Supplement: S9 Dataset — (ZIP) [file pone.0252210.s011.zip › Pre-biologic/OC023-2 pre treatment_54__X_25479.7__Y_6214.9__Z_811.368__Time_620.txt]

1714.862305	-80.120125
1713.885742	-9.408350
1712.909180	-50.474842
1711.931641	76.957436
1710.955078	-69.509918
1709.977539	-66.192055
1709.000000	102.949081
1708.021484	6.458554
1707.043945	-36.643021
1706.065430	-15.697642
1705.086914	-16.367613
1704.107422	-17.217810
1703.128906	-55.632107
1702.149414	55.681309
1701.169922	-52.468540
1700.190430	112.175148
1699.210938	129.674744
1698.230469	398.427979
1697.250000	260.869843
1696.269531	246.343475
1695.289063	95.667046
1694.307617	257.611755
1693.326172	443.638947
1692.344727	322.730560
1691.363281	378.188538
1690.381836	479.163513
1689.399414	441.544312
1688.416992	542.846802
1687.434570	662.998962
1686.452148	759.348511
1685.468750	693.304932
1684.485352	760.799133
1683.501953	772.601868
1682.518555	848.620300
1681.534180	914.237915
1680.550781	687.311096
1679.566406	884.007996
1678.582031	1131.516357
1677.596680	1323.367554
1676.611328	1268.112427
1675.626953	1346.233643
1674.641602	1451.255493
1673.655273	1381.146484
1672.669922	1396.512085
1671.683594	1470.693237
1670.697266	1579.764648
1669.710938	1670.593506
1668.723633	1671.485474
1667.737305	1683.416748
1666.750000	1923.976929
1665.762695	1963.178589
1664.774414	1883.376953
1663.787109	1825.258789
1662.798828	1902.797241
1661.810547	2060.247803
1660.822266	2207.440918
1659.833008	2113.827393
1658.844727	2161.097168
1657.855469	2163.716553
1656.866211	2179.988037
1655.875977	2003.378784
1654.886719	2081.377441
1653.896484	1979.783936
1652.906250	1807.202759
1651.916016	1725.038452
1650.924805	1571.893188
1649.934570	1374.273560
1648.943359	1224.705811
1647.952148	1250.023560
1646.959961	1072.249878
1645.968750	807.768860
1644.976563	646.776367
1643.984375	700.111145
1642.992188	653.471802
1641.999023	480.518127
1641.005859	527.018433
1640.012695	492.066620
1639.019531	349.334320
1638.026367	196.458160
1637.032227	220.622360
1636.039063	242.475754
1635.043945	45.901600
1634.049805	65.785164
1633.055664	215.045334
1632.060547	45.877014
1631.065430	95.620834
1630.070313	8.748955
1629.074219	-80.434761
1628.079102	-148.247620
1627.083008	-42.135872
1626.086914	-130.435074
1625.090820	-176.365326
1624.093750	-40.627678
1623.096680	-28.240288
1622.100586	-110.221825
1621.102539	167.991745
1620.105469	-15.987544
1619.107422	65.563065
1618.109375	8.132872
1617.111328	82.175285
1616.113281	114.387856
1615.115234	15.580918
1614.116211	-62.018524
1613.117188	107.115860
1612.118164	166.212387
1611.118164	34.068333
1610.119141	-116.217468
1609.119141	-72.387947
1608.119141	89.447731
1607.118164	183.239792
1606.118164	101.658371
1605.117188	20.225317
1604.116211	9.604995
1603.115234	111.616280
1602.114258	140.414017
1601.112305	-79.219673
1600.110352	-13.618711
1599.108398	-183.299957
1598.106445	-190.769989
1597.103516	10.904161
1596.100586	-61.824856
1595.097656	-105.744667
1594.094727	9.712150
1593.091797	-83.757011
1592.087891	-226.765594
1591.083984	-61.699673
1590.080078	-48.053528
1589.076172	-81.374107
1588.071289	-151.201294
1587.067383	-51.498146
1586.062500	-45.717361
1585.057617	108.623627
1584.051758	64.798653
1583.045898	88.704063
1582.041016	-22.907621
1581.035156	128.539902
1580.028320	285.078949
1579.022461	147.307739
1578.015625	87.618973
1577.008789	105.955193
1576.001953	87.785324
1574.994141	215.209213
1573.987305	311.285248
1572.979492	282.430817
1571.971680	79.330544
1570.962891	232.269409
1569.955078	-12.508516
1568.946289	257.071533
1567.937500	-3.409983
1566.928711	29.526054
1565.918945	36.365768
1564.910156	-27.003019
1563.900391	163.834183
1562.890625	53.502373
1561.880859	-85.451859
1560.870117	195.627914
1559.859375	20.118391
1558.848633	127.084541
1557.837891	187.203247
1556.827148	73.538742
1555.815430	309.484558
1554.803711	154.082733
1553.791992	120.285507
1552.780273	192.478333
1551.767578	124.701035
1550.754883	250.860001
1549.742188	99.961632
1548.729492	49.828323
1547.716797	123.667870
1546.703125	101.627220
1545.689453	293.963257
1544.675781	44.097435
1543.662109	-14.644798
1542.647461	-135.553818
1541.632813	45.577599
1540.618164	-73.095711
1539.603516	146.280899
1538.588867	120.164688
1537.573242	13.861578
1536.557617	-71.954414
1535.541992	53.578590
1534.526367	-6.820968
1533.509766	115.659294
1532.493164	-133.313736
1531.476563	140.790665
1530.459961	-28.610897
1529.443359	74.922661
1528.425781	33.970840
1527.408203	124.157036
1526.390625	-56.217991
1525.373047	-79.713257
1524.354492	-23.636383
1523.335938	199.443329
1522.317383	72.397301
1521.298828	-5.937587
1520.280273	-130.723419
1519.260742	27.098831
1518.241211	68.997421
1517.221680	-2.382353
1516.202148	-61.088940
1515.181641	75.218010
1514.161133	-48.086403
1513.140625	-4.663185
1512.120117	-66.694260
1511.099609	-193.050446
1510.078125	-27.074535
1509.056641	123.245140
1508.035156	14.287024
1507.012695	-66.623070
1505.991211	-42.577538
1504.968750	-105.880920
1503.946289	15.145247
1502.923828	-184.293594
1501.900391	-186.624084
1500.877930	-253.143616
1499.854492	-135.494034
1498.830078	-76.955521
1497.806641	-156.798340
1496.782227	-26.993326
1495.758789	-135.297791
1494.734375	-49.372517
1493.708984	-30.143362
1492.684570	144.860535
1491.659180	56.366737
1490.633789	113.398460
1489.608398	131.926529
1488.583008	285.661072
1487.556641	416.181366
1486.530273	449.477203
1485.503906	446.875061
1484.477539	405.847931
1483.450195	459.085602
1482.423828	639.716919
1481.396484	822.671326
1480.368164	684.123169
1479.340820	662.782349
1478.312500	755.999451
1477.284180	721.641846
1476.255859	659.151917
1475.227539	950.612976
1474.198242	864.929749
1473.169922	959.949463
1472.140625	1118.439453
1471.111328	1294.568726
1470.081055	1473.046387
1469.050781	1460.560181
1468.021484	1592.963257
1466.990234	1783.666382
1465.959961	1758.124756
1464.928711	2083.238525
1463.898438	2049.846680
1462.867188	2057.020996
1461.834961	2206.337891
1460.803711	2393.624268
1459.771484	2425.867676
1458.739258	2397.105957
1457.707031	2639.841797
1456.674805	2600.769775
1455.641602	2510.904541
1454.608398	2725.368896
1453.575195	2645.550537
1452.541992	2662.053467
1451.508789	2782.421875
1450.474609	2849.465576
1449.440430	2989.913818
1448.406250	2909.896973
1447.371094	3055.254150
1446.336914	2975.198242
1445.301758	2829.320068
1444.266602	2840.392578
1443.230469	2798.290039
1442.195313	2753.676758
1441.159180	2552.244629
1440.123047	2535.481689
1439.086914	2632.485352
1438.049805	2413.483887
1437.013672	2419.500000
1435.976563	2026.316528
1434.939453	1933.896851
1433.901367	1596.546997
1432.864258	1388.141602
1431.826172	1364.101440
1430.788086	1087.714966
1429.750000	1030.993408
1428.710938	976.829285
1427.671875	665.458313
1426.633789	677.038940
1425.593750	459.200073
1424.554688	448.195831
1423.514648	522.903320
1422.474609	292.768890
1421.434570	463.291565
1420.394531	457.505554
1419.354492	383.795563
1418.313477	264.847412
1417.272461	453.057281
1416.231445	339.300995
1415.189453	160.237167
1414.147461	197.622955
1413.105469	116.877106
1412.063477	222.282532
1411.021484	56.256905
1409.978516	252.240280
1408.936523	-81.893585
1407.892578	86.557251
1406.849609	41.570637
1405.806641	54.442039
1404.762695	102.530731
1403.718750	-127.890686
1402.674805	-16.860901
1401.629883	-31.226530
1400.585938	127.592392
1399.541016	28.148455
1398.496094	-86.187798
1397.450195	208.186508
1396.405273	-18.690697
1395.359375	25.220188
1394.313477	151.889694
1393.267578	135.871521
1392.220703	22.315746
1391.173828	-0.950139
1390.126953	108.563942
1389.080078	-7.046531
1388.033203	112.680107
1386.985352	89.904106
1385.937500	109.779266
1384.889648	19.773933
1383.841797	-105.054718
1382.792969	-184.723831
1381.744141	-54.348877
1380.695313	23.651602
1379.646484	-118.015999
1378.597656	-89.693199
1377.547852	81.038849
1376.498047	-92.578804
1375.448242	-113.766708
1374.397461	-74.936813
1373.347656	253.360153
1372.296875	170.199677
1371.246094	-109.730881
1370.194336	11.903996
1369.143555	51.409664
1368.091797	-195.482178
1367.040039	-155.653275
1365.988281	56.151943
1364.935547	86.247978
1363.882813	211.082581
1362.830078	121.979523
1361.777344	75.372894
1360.724609	173.232849
1359.670898	139.377335
1358.617188	78.341011
1357.563477	64.725723
1356.509766	252.608856
1355.455078	254.181839
1354.400391	288.212860
1353.345703	444.105377
1352.291016	202.735397
1351.235352	316.681488
1350.180664	341.379425
1349.125000	624.332031
1348.068359	557.449829
1347.012695	781.015259
1345.956055	707.007446
1344.899414	665.427246
1343.842773	995.901245
1342.786133	1147.930176
1341.728516	1158.794556
1340.670898	1273.870361
1339.613281	1128.966797
1338.555664	1080.867554
1337.497070	1139.406128
1336.438477	1086.683716
1335.379883	1378.149536
1334.321289	1063.429077
1333.262695	1214.078125
1332.203125	1065.544189
1331.143555	907.337463
1330.083984	1120.183472
1329.023438	1073.560547
1327.963867	1088.891479
1326.903320	1114.244751
1325.841797	1080.451050
1324.781250	1118.441772
1323.719727	1166.435913
1322.659180	1120.757813
1321.596680	875.337524
1320.535156	1210.006348
1319.473633	1334.991821
1318.411133	1161.637695
1317.348633	1178.365479
1316.285156	968.421265
1315.222656	1103.766968
1314.159180	1221.940186
1313.095703	1128.325562
1312.032227	1369.866089
1310.967773	1333.164551
1309.904297	1173.510864
1308.839844	1196.204956
1307.775391	1196.868408
1306.709961	1419.095581
1305.645508	1289.589233
1304.580078	1248.798828
1303.513672	1225.357666
1302.448242	1383.961670
1301.382813	1314.045410
1300.316406	1347.478149
1299.250000	1240.981812
1298.182617	1439.204346
1297.116211	1119.322754
1296.048828	1062.381104
1294.981445	1047.299683
1293.914063	1174.661621
1292.845703	1088.621948
1291.777344	997.816650
1290.708984	983.175415
1289.640625	917.150269
1288.572266	1044.903198
1287.502930	783.022156
1286.433594	940.338074
1285.364258	935.996155
1284.293945	902.354187
1283.224609	849.224487
1282.154297	1021.426331
1281.083984	1073.705078
1280.012695	864.209656
1278.942383	804.118896
1277.871094	966.712585
1276.799805	833.412476
1275.727539	959.400940
1274.656250	1056.069214
1273.583984	1098.999146
1272.511719	1056.460938
1271.439453	1299.802734
1270.366211	1228.056030
1269.292969	1034.315796
1268.219727	1192.237793
1267.146484	1323.297363
1266.072266	1149.344360
1264.999023	1314.608643
1263.924805	1199.364624
1262.849609	1335.377563
1261.775391	1234.892700
1260.700195	1183.241211
1259.625000	1195.007080
1258.549805	1345.672241
1257.474609	1186.960938
1256.398438	1315.708618
1255.322266	1164.437622
1254.246094	1147.138550
1253.168945	1207.746704
1252.092773	1261.048828
1251.015625	1095.417603
1249.938477	1177.941406
1248.860352	1374.724731
1247.783203	1311.319580
1246.705078	1167.751099
1245.626953	1262.380493
1244.547852	1021.726807
1243.469727	1179.502441
1242.390625	1276.503296
1241.311523	1441.436890
1240.231445	1006.779480
1239.152344	1140.142090
1238.072266	1118.168091
1236.992188	987.041809
1235.911133	1246.393799
1234.831055	1163.758789
1233.750000	967.218872
1232.668945	964.619385
1231.587891	1056.493286
1230.505859	1090.167725
1229.423828	1005.131470
1228.341797	832.938354
1227.259766	873.817627
1226.176758	742.812073
1225.094727	766.688416
1224.011719	492.965790
1222.927734	553.094299
1221.844727	584.136780
1220.760742	576.444336
1219.676758	469.613892
1218.592773	401.448212
1217.507813	637.671448
1216.423828	581.476074
1215.338867	467.299591
1214.252930	394.163544
1213.167969	523.759644
1212.082031	691.853394
1210.996094	570.289368
1209.910156	610.333374
1208.823242	645.473145
1207.737305	615.432251
1206.650391	409.369385
1205.562500	533.502502
1204.475586	590.043945
1203.387695	530.861023
1202.299805	411.421051
1201.211914	356.972565
1200.124023	174.883148
1199.035156	-40.896904
1197.946289	188.496521
1196.857422	275.769073
1195.767578	165.697021
1194.678711	-91.092735
1193.588867	-117.058952
1192.498047	-54.167007
1191.408203	133.565033
1190.317383	-89.699883
1189.226563	-41.535290
1188.135742	-89.539970
1187.044922	25.644337
1185.953125	-80.147896
1184.861328	-58.799316
1183.769531	-308.671265
1182.676758	-71.588646
1181.584961	-31.360704
1180.492188	-41.601086
1179.398438	31.961538
1178.305664	-9.644565
1177.211914	44.506580
1176.118164	242.260834
1175.024414	272.176056
1173.929688	210.984589
1172.835938	219.138580
1171.741211	198.462708
1170.646484	91.547615
1169.550781	37.202518
1168.455078	-134.420166
1167.359375	117.167366
1166.263672	153.372864
1165.167969	93.849258
1164.071289	139.382034
1162.974609	108.335205
1161.877930	294.545380
1160.780273	222.657242
1159.682617	14.607470
1158.584961	195.603882
1157.487305	302.429535
1156.389648	165.741531
1155.291016	243.675476
1154.192383	431.159912
1153.093750	163.065948
1151.994141	135.726242
1150.894531	272.722076
1149.794922	71.216682
1148.695313	24.522667
1147.594727	65.850410
1146.495117	109.431023
1145.394531	121.931129
1144.292969	3.416158
1143.192383	-138.947525
1142.090820	-121.981071
1140.989258	144.586487
1139.886719	11.457293
1138.785156	173.056427
1137.682617	37.383400
1136.580078	1.460692
1135.477539	-53.559765
1134.374023	124.086372
1133.270508	230.308670
1132.166992	184.440826
1131.063477	651.148560
1129.958984	533.801514
1128.854492	686.850708
1127.750000	735.365356
1126.644531	911.797913
1125.540039	1142.578979
1124.434570	830.372192
1123.329102	634.317932
1122.222656	582.763794
1121.117188	602.195984
1120.010742	614.410461
1118.903320	657.293823
1117.796875	484.672638
1116.689453	513.173523
1115.582031	439.834045
1114.474609	550.931702
1113.367188	510.539001
1112.258789	505.530579
1111.150391	509.888702
1110.041016	542.508362
1108.932617	449.811432
1107.823242	794.054382
1106.713867	651.571411
1105.604492	686.147278
1104.494141	796.153198
1103.383789	745.551697
1102.273438	730.284729
1101.163086	981.500305
1100.051758	1088.658447
1098.940430	910.397888
1097.829102	998.516907
1096.717773	1143.084717
1095.605469	1061.313965
1094.493164	1229.211060
1093.380859	1128.481567
1092.268555	910.004211
1091.155273	908.125610
1090.041992	887.359009
1088.928711	991.247131
1087.814453	805.673584
1086.701172	817.694946
1085.586914	893.132263
1084.471680	860.337769
1083.357422	975.581238
1082.242188	928.583008
1081.126953	1048.350830
1080.011719	836.858521
1078.895508	606.627014
1077.779297	970.392029
1076.663086	726.071472
1075.546875	843.182068
1074.429688	817.092468
1073.312500	678.400757
1072.195313	551.465454
1071.078125	612.103027
1069.959961	536.737793
1068.841797	688.674072
1067.723633	519.567261
1066.604492	666.699097
1065.486328	652.179321
1064.367188	686.801636
1063.247070	641.806580
1062.127930	507.905334
1061.007813	514.414307
1059.887695	499.859589
1058.767578	744.865417
1057.646484	543.214539
1056.525391	381.388153
1055.404297	427.607208
1054.283203	214.485153
1053.161133	349.473694
1052.039063	393.334412
1050.916992	336.793030
1049.794922	387.655457
1048.671875	541.172241
1047.548828	361.014130
1046.425781	383.879486
1045.301758	430.062958
1044.177734	296.728333
1043.053711	191.449066
1041.929688	172.463577
1040.805664	286.309174
1039.680664	78.691658
1038.555664	243.789368
1037.429688	429.788696
1036.304688	310.830048
1035.178711	182.647400
1034.052734	208.114197
1032.925781	270.818329
1031.798828	261.448578
1030.671875	649.687744
1029.544922	370.701843
1028.417969	187.171661
1027.290039	3.772167
1026.162109	31.880371
1025.033203	-70.018143
1023.905273	-95.188309
1022.776367	-97.083778
1021.647461	-131.403961
1020.518555	-149.402756
1019.388672	-151.098282
1018.258789	-182.871811
1017.128906	79.881119
1015.998047	-44.510784
1014.868164	-78.387764
1013.737305	258.511261
1012.605469	132.069153
1011.474609	329.975494
1010.342773	236.148926
1009.210938	353.084503
1008.079102	557.987061
1006.946289	707.348877
1005.813477	1000.138245
1004.680664	1632.819824
1003.546875	2431.753174
1002.414063	2661.803955
1001.280273	2233.235107
1000.145508	1319.785522
999.011719	727.929016
997.876953	295.782867
996.742188	94.814713
995.607422	87.931267
994.471680	78.843262
993.335938	-75.481201
992.200195	-148.895203
991.064453	98.374092
989.927734	105.862892
988.791016	-24.837162
987.654297	-60.880066
986.516602	32.221764
985.379883	171.467682
984.242188	-80.713280
983.103516	-189.922165
981.965820	-94.099831
980.827148	100.744858
979.688477	134.577469
978.548828	-116.700790
977.409180	41.589245
976.270508	64.292282
975.129883	-57.701084
973.990234	130.719391
972.849609	243.361588
971.708984	213.676376
970.568359	204.803238
969.426758	-8.263222
968.285156	-131.582306
967.143555	-75.719727
966.001953	315.202118
964.859375	398.725006
963.716797	200.291031
962.574219	112.131172
961.430664	271.687897
960.287109	218.197693
959.143555	125.925636
958.000000	65.902397
956.855469	106.799294
955.710938	189.025024
954.566406	1.274232
953.421875	38.002216
952.276367	207.541763
951.130859	262.783386
949.985352	-8.850947
948.838867	126.713043
947.692383	154.932739
946.545898	210.701721
945.399414	134.086380
944.251953	265.489410
943.104492	122.962288
941.957031	323.079102
940.809570	80.466644
939.661133	273.939056
938.512695	312.334320
937.364258	282.432434
936.214844	334.774323
935.065430	261.850800
933.916016	84.264030
932.765625	326.164581
931.616211	183.098663
930.465820	215.611099
929.315430	145.783707
928.164063	7.836754
927.012695	63.547016
925.861328	114.818123
924.709961	134.356400
923.557617	117.635376
922.405273	-49.010201
921.252930	-47.221775
920.099609	-13.478714
918.947266	40.830509
917.793945	-52.406246
916.639648	-16.010895
915.486328	-27.184217
914.332031	-76.809273
913.177734	-51.387478
912.022461	-9.964070
910.868164	-215.690079
909.712891	-169.455627
908.556641	-290.896393
907.401367	-92.538139
906.245117	24.267609
905.088867	-250.831161
903.931641	-70.369453
902.775391	-100.491173
901.618164	98.202827
900.460938	102.249664
899.302734	-67.840462
898.144531	-79.357880
896.986328	17.818945
895.828125	173.860321
894.668945	119.676132
893.509766	-6.705107
892.350586	43.348747
891.191406	-42.074123
890.031250	-0.854628
888.871094	-74.723503
887.710938	-10.736214
886.549805	238.414993
885.388672	-63.076176
884.227539	161.346100
883.066406	65.463150
881.904297	109.537048
880.742188	187.498398
879.580078	249.732986
878.416992	185.837982
877.253906	349.602112
876.090820	360.210876
874.927734	217.769714
873.763672	217.313477
872.599609	315.970367
871.435547	243.635788
870.270508	247.906235
869.105469	83.556183
867.940430	110.488785
866.775391	83.521255
865.609375	63.381107
864.443359	182.630600
863.277344	61.506805
862.110352	230.238342
860.944336	255.230652
859.777344	345.375763
858.609375	247.006531
857.442383	332.726379
856.274414	387.052521
855.105469	535.602966
853.937500	464.378296
852.768555	525.497559
851.599609	494.737152
850.430664	629.840027
849.260742	388.574097
848.090820	259.437469
846.920898	282.649506
845.750000	308.123718
844.580078	277.654266
843.409180	229.330185
842.237305	304.090698
841.066406	157.420166
839.894531	241.142212
838.722656	72.241051
837.549805	71.052170
836.376953	110.092995
835.204102	321.123962
834.031250	391.365479
832.857422	146.769272
831.683594	292.926025
830.509766	233.697754
829.335938	236.967026
828.161133	217.929733
826.986328	294.787903
825.811523	240.055939
824.635742	252.214920
823.459961	172.985489
822.284180	153.933868
821.107422	-78.955986
819.931641	162.570129
818.754883	-101.423958
817.577148	-107.111298
816.400391	105.253708
815.222656	70.542404
814.044922	-131.004730
812.866211	118.938980
811.687500	-51.460106
810.508789	-1.768408
809.330078	74.526794
808.150391	55.220882
806.971680	7.000553
805.791016	-152.258926
804.611328	65.916016
803.430664	-97.815613
802.250000	-92.874893
801.069336	-194.476456
799.887695	-218.448090
798.706055	-213.637375
797.524414	-162.331161
796.342773	-53.481255
795.160156	-192.915512
793.977539	-79.796654
792.794922	59.783943
791.611328	-57.620781
790.427734	50.768124
789.244141	90.427742
788.059570	-31.525587
786.875977	-180.043594
785.691406	166.856842
784.505859	188.484802
783.321289	238.760117
782.135742	326.513306
780.949219	467.181488
779.763672	384.583435
778.577148	244.527924
777.390625	168.490280
776.204102	-77.571495
775.016602	-1.377305
773.829102	83.523155
772.641602	124.178818
771.453125	138.269104
770.265625	-4.286105
769.077148	113.258636
767.887695	109.451233
766.699219	98.942604
765.509766	216.115585
764.319336	139.345352
763.129883	280.490479
761.939453	155.131668
760.749023	467.682495
759.558594	493.967743
758.367188	311.180176
757.175781	282.326508
755.984375	385.312744
754.791992	431.007324
753.599609	426.041321
752.407227	359.464508
751.214844	306.004303
750.021484	182.203918
748.828125	264.746674
747.634766	136.435425
746.441406	205.594543
745.247070	406.269012
744.052734	433.469849
742.857422	293.903107
741.662109	327.509735
740.466797	356.624084
739.271484	333.036743
738.076172	136.289154
736.879883	60.014046
735.683594	95.365883
734.486328	255.405029
733.289063	141.674881
732.091797	137.324631
730.894531	222.585571
729.697266	425.832550
728.499023	279.015503
727.300781	232.748734
726.101563	339.420563
724.902344	284.252014
723.703125	526.145569
722.503906	492.634552
721.303711	411.018372
720.104492	407.952789
718.903320	548.867676
717.703125	464.876801
716.501953	511.747559
715.300781	429.835602
714.099609	522.336792
712.897461	414.153839
711.695313	530.449463
710.493164	419.996765
709.291016	279.027832
708.087891	233.894623
706.884766	254.044388
705.680664	-8.891637
704.477539	213.599884
703.273438	209.622452
702.069336	177.307281
700.864258	97.103943
699.659180	145.178986
698.454102	210.571503
697.249023	186.771851
696.042969	-10.901305
694.836914	13.063637
693.630859	-88.998169
692.423828	-82.481895
691.217773	-258.366028
690.009766	-143.367859
688.802734	-162.992142
687.594727	-128.404465
686.386719	-85.186523
685.178711	-29.006847
683.970703	-18.403080
682.761719	42.022621
681.552734	72.062798
680.342773	180.061615
679.133789	-32.554379
677.923828	-173.627625
676.712891	49.052406
675.502930	72.499313
674.291992	167.338455
673.081055	-47.229179
671.869141	105.987389
670.657227	-21.968998
669.445313	-54.739212
668.233398	61.646236
667.021484	-55.381233
665.808594	223.001312
664.595703	216.171722
663.381836	-43.277451
662.167969	163.724045
660.954102	31.796186
659.740234	94.162468
658.525391	31.404812
657.310547	-44.231739
656.095703	-35.699432
654.880859	119.464531
653.665039	-83.187073
652.449219	-31.427813
651.233398	-87.363235
650.016602	-209.990219
648.799805	100.316017
647.583008	66.079826
646.365234	21.157036
645.148438	152.769516
643.930664	142.397568
642.711914	286.961243
641.494141	173.484833
640.275391	68.736107
639.056641	189.797485
637.836914	22.933403
636.617188	10.914682
635.397461	-144.921783
634.177734	-124.510567
632.957031	69.883759
631.736328	75.400894
630.515625	-17.698425
629.293945	129.633987
628.073242	118.278389
626.851563	-10.907999
625.628906	145.222549
624.407227	97.764633
623.184570	324.746918
621.960938	253.942154
620.738281	61.198318
619.514648	99.951881
618.291016	27.485216
617.067383	-171.107880
615.842773	67.092987
614.618164	65.695122
613.393555	-217.913696
612.167969	-24.348833
610.942383	-209.161469
609.716797	20.951267
608.491211	-116.466537
607.264648	39.054310
606.038086	-80.894218
604.811523	177.382446
