# Supplementary material for: Raman spectroscopy accurately differentiates mucosal healing from non-healing and biochemical changes following biological therapy in inflammatory bowel disease
Source: PLoS One. 2021 Jun 2;16(6):e0252210. doi: 10.1371/journal.pone.0252210 (PMC8172032; doi:10.1371/journal.pone.0252210)
Supplement: S9 Dataset — (ZIP) [file pone.0252210.s011.zip › Pre-biologic/OC023-2 pre treatment_11__X_25482.7__Y_6210.9__Z_812.763__Time_126.txt]

1714.862305	11.173455
1713.885742	-65.705429
1712.909180	-18.608185
1711.931641	-27.588614
1710.955078	57.644596
1709.977539	-20.364988
1709.000000	-124.769394
1708.021484	132.906555
1707.043945	-115.340683
1706.065430	132.328857
1705.086914	-173.896301
1704.107422	-94.117828
1703.128906	117.265053
1702.149414	-21.508915
1701.169922	-20.630299
1700.190430	103.772812
1699.210938	-110.930405
1698.230469	-89.814880
1697.250000	118.904274
1696.269531	181.119507
1695.289063	166.390549
1694.307617	245.666351
1693.326172	288.095123
1692.344727	405.825439
1691.363281	-57.739819
1690.381836	312.004761
1689.399414	564.759033
1688.416992	572.621277
1687.434570	746.403198
1686.452148	326.207977
1685.468750	527.794312
1684.485352	620.643738
1683.501953	679.426147
1682.518555	650.896057
1681.534180	764.093994
1680.550781	875.218750
1679.566406	805.877258
1678.582031	721.209656
1677.596680	799.453430
1676.611328	806.451660
1675.626953	1018.850220
1674.641602	1141.331543
1673.655273	1192.563354
1672.669922	1241.737305
1671.683594	1155.953491
1670.697266	1328.468018
1669.710938	1493.525635
1668.723633	1289.996826
1667.737305	1549.061035
1666.750000	1723.633179
1665.762695	1728.876343
1664.774414	1609.976563
1663.787109	1595.144897
1662.798828	1888.445068
1661.810547	1848.124023
1660.822266	1988.594604
1659.833008	1734.682617
1658.844727	1844.381104
1657.855469	1700.256714
1656.866211	1810.928223
1655.875977	1789.662842
1654.886719	1813.917847
1653.896484	1671.915527
1652.906250	1903.514038
1651.916016	1579.990234
1650.924805	1444.831055
1649.934570	1310.201782
1648.943359	1091.478271
1647.952148	1164.007080
1646.959961	859.078857
1645.968750	776.622864
1644.976563	829.304993
1643.984375	642.080994
1642.992188	645.413330
1641.999023	79.018211
1641.005859	267.946686
1640.012695	177.512558
1639.019531	182.433914
1638.026367	45.303791
1637.032227	119.487411
1636.039063	188.706543
1635.043945	2.580713
1634.049805	114.583511
1633.055664	-76.086586
1632.060547	47.013271
1631.065430	-140.348907
1630.070313	109.631721
1629.074219	-158.708603
1628.079102	-250.372650
1627.083008	-18.176083
1626.086914	-161.948914
1625.090820	-160.802200
1624.093750	-235.679688
1623.096680	-168.378784
1622.100586	-19.437948
1621.102539	-140.982544
1620.105469	-25.884392
1619.107422	-91.865601
1618.109375	204.670151
1617.111328	117.992035
1616.113281	-34.110195
1615.115234	47.512661
1614.116211	131.851685
1613.117188	79.897270
1612.118164	-40.095707
1611.118164	5.221792
1610.119141	-35.873287
1609.119141	-103.068436
1608.119141	60.387321
1607.118164	32.637611
1606.118164	151.609467
1605.117188	66.371231
1604.116211	75.447365
1603.115234	147.365036
1602.114258	28.285311
1601.112305	-184.890533
1600.110352	-193.968842
1599.108398	-145.511917
1598.106445	-128.445160
1597.103516	-98.326820
1596.100586	7.540030
1595.097656	-325.546082
1594.094727	-115.252319
1593.091797	-241.940094
1592.087891	-373.839081
1591.083984	-278.646210
1590.080078	-162.672745
1589.076172	49.721394
1588.071289	6.324329
1587.067383	4.598579
1586.062500	104.477440
1585.057617	-69.483978
1584.051758	277.775055
1583.045898	95.841316
1582.041016	-20.989933
1581.035156	140.800278
1580.028320	36.800072
1579.022461	351.872894
1578.015625	159.129181
1577.008789	192.736221
1576.001953	231.395233
1574.994141	254.288147
1573.987305	147.000046
1572.979492	5.805755
1571.971680	262.235138
1570.962891	136.353821
1569.955078	10.367702
1568.946289	214.183746
1567.937500	199.575104
1566.928711	280.874084
1565.918945	45.233044
1564.910156	87.238075
1563.900391	232.836151
1562.890625	40.908337
1561.880859	108.257294
1560.870117	97.580032
1559.859375	-63.670185
1558.848633	54.905384
1557.837891	103.253479
1556.827148	-14.453479
1555.815430	-88.284439
1554.803711	176.990814
1553.791992	144.158371
1552.780273	121.481972
1551.767578	160.710693
1550.754883	127.247902
1549.742188	168.607712
1548.729492	207.142242
1547.716797	281.642181
1546.703125	58.544632
1545.689453	484.142273
1544.675781	369.189087
1543.662109	-61.171261
1542.647461	25.075073
1541.632813	-209.204681
1540.618164	93.480217
1539.603516	80.846161
1538.588867	-61.068050
1537.573242	-12.203243
1536.557617	-53.889771
1535.541992	-13.249665
1534.526367	-155.957581
1533.509766	-97.738014
1532.493164	-8.842880
1531.476563	7.620844
1530.459961	129.489639
1529.443359	6.346166
1528.425781	-13.965313
1527.408203	251.328293
1526.390625	70.899757
1525.373047	168.300888
1524.354492	-69.113808
1523.335938	63.829391
1522.317383	101.317299
1521.298828	254.291718
1520.280273	21.306816
1519.260742	222.616882
1518.241211	148.626602
1517.221680	43.614994
1516.202148	-110.378082
1515.181641	-177.209183
1514.161133	-213.410965
1513.140625	6.920891
1512.120117	-158.063110
1511.099609	59.179195
1510.078125	34.936161
1509.056641	-187.013000
1508.035156	-26.950138
1507.012695	-151.775726
1505.991211	-192.134857
1504.968750	-214.746964
1503.946289	-160.670456
1502.923828	231.352203
1501.900391	-50.609360
1500.877930	-184.096619
1499.854492	-158.994492
1498.830078	-29.156128
1497.806641	-283.394287
1496.782227	153.089844
1495.758789	169.723434
1494.734375	-156.532150
1493.708984	-43.045349
1492.684570	180.171646
1491.659180	185.872375
1490.633789	32.989517
1489.608398	35.856388
1488.583008	362.951874
1487.556641	260.733795
1486.530273	189.052505
1485.503906	454.196564
1484.477539	359.261200
1483.450195	486.188263
1482.423828	533.873840
1481.396484	364.612152
1480.368164	506.356659
1479.340820	548.519775
1478.312500	735.805359
1477.284180	782.749695
1476.255859	689.444214
1475.227539	723.427734
1474.198242	989.008545
1473.169922	1175.473511
1472.140625	1216.651367
1471.111328	1255.176758
1470.081055	1474.226807
1469.050781	1499.768311
1468.021484	1588.821899
1466.990234	2076.927246
1465.959961	1763.983032
1464.928711	2058.535645
1463.898438	2014.950562
1462.867188	2060.221436
1461.834961	2255.252930
1460.803711	2231.773193
1459.771484	2505.288330
1458.739258	2362.340820
1457.707031	2399.598389
1456.674805	2419.039307
1455.641602	2664.187256
1454.608398	2650.502441
1453.575195	2667.221191
1452.541992	2803.062012
1451.508789	2905.870117
1450.474609	2805.872314
1449.440430	2855.380371
1448.406250	3188.548584
1447.371094	3063.177246
1446.336914	2953.066895
1445.301758	2787.291504
1444.266602	2712.702148
1443.230469	2711.505615
1442.195313	2682.515869
1441.159180	2608.006104
1440.123047	2467.799805
1439.086914	2312.506348
1438.049805	2283.662109
1437.013672	2434.295654
1435.976563	1991.152832
1434.939453	1904.391357
1433.901367	1676.260742
1432.864258	1736.125000
1431.826172	1672.294800
1430.788086	1058.354980
1429.750000	1050.307739
1428.710938	853.094360
1427.671875	635.844360
1426.633789	688.583496
1425.593750	499.297638
1424.554688	489.139709
1423.514648	418.553955
1422.474609	365.707489
1421.434570	443.943970
1420.394531	655.700806
1419.354492	303.447662
1418.313477	180.486511
1417.272461	309.341309
1416.231445	148.864304
1415.189453	247.644836
1414.147461	296.175171
1413.105469	196.419815
1412.063477	18.871447
1411.021484	60.180019
1409.978516	63.861866
1408.936523	-85.591812
1407.892578	-6.324042
1406.849609	62.996384
1405.806641	-25.781250
1404.762695	-39.113888
1403.718750	145.951157
1402.674805	70.097626
1401.629883	-299.135132
1400.585938	61.809238
1399.541016	-101.385124
1398.496094	-66.320068
1397.450195	-31.156105
1396.405273	-171.276611
1395.359375	-218.516113
1394.313477	80.083351
1393.267578	-34.532246
1392.220703	-116.425323
1391.173828	-5.384579
1390.126953	53.193996
1389.080078	41.830383
1388.033203	-51.937923
1386.985352	-73.000992
1385.937500	1.120065
1384.889648	-192.149719
1383.841797	-212.714462
1382.792969	24.266626
1381.744141	161.361465
1380.695313	-108.612526
1379.646484	141.148331
1378.597656	-18.526966
1377.547852	-150.530502
1376.498047	-217.426239
1375.448242	-254.189026
1374.397461	-188.505600
1373.347656	-142.626328
1372.296875	-69.187981
1371.246094	-5.589550
1370.194336	107.983665
1369.143555	-10.072766
1368.091797	-60.656239
1367.040039	195.336334
1365.988281	127.630791
1364.935547	351.424225
1363.882813	154.586639
1362.830078	174.529297
1361.777344	117.494423
1360.724609	177.575790
1359.670898	-18.396175
1358.617188	134.017807
1357.563477	206.978729
1356.509766	168.223709
1355.455078	-46.799206
1354.400391	235.344528
1353.345703	197.098892
1352.291016	392.482056
1351.235352	431.511871
1350.180664	413.608429
1349.125000	606.823608
1348.068359	817.479553
1347.012695	375.776520
1345.956055	713.212524
1344.899414	1050.668335
1343.842773	941.891357
1342.786133	1053.921753
1341.728516	1188.358398
1340.670898	1369.972046
1339.613281	1504.603638
1338.555664	1171.279297
1337.497070	1326.012695
1336.438477	1166.458374
1335.379883	1311.541138
1334.321289	1199.382690
1333.262695	1050.321655
1332.203125	1250.200439
1331.143555	1039.670410
1330.083984	1254.603638
1329.023438	1153.209473
1327.963867	874.096130
1326.903320	938.654907
1325.841797	1265.152344
1324.781250	1320.010010
1323.719727	1278.690186
1322.659180	1331.338501
1321.596680	1391.494995
1320.535156	1481.378052
1319.473633	1364.143066
1318.411133	1311.213623
1317.348633	1357.071289
1316.285156	1220.608276
1315.222656	1212.505371
1314.159180	1251.346069
1313.095703	1529.271362
1312.032227	1292.412231
1310.967773	1279.868652
1309.904297	1577.671265
1308.839844	1282.238770
1307.775391	1203.617798
1306.709961	1413.009888
1305.645508	1373.982300
1304.580078	1438.370239
1303.513672	1522.505981
1302.448242	1383.016113
1301.382813	1447.682861
1300.316406	1431.333374
1299.250000	1486.335449
1298.182617	1556.147339
1297.116211	1461.504150
1296.048828	1305.615723
1294.981445	1203.888428
1293.914063	1021.314148
1292.845703	1243.724487
1291.777344	1272.343872
1290.708984	1254.439575
1289.640625	1003.698608
1288.572266	1064.462402
1287.502930	843.436035
1286.433594	872.503540
1285.364258	1016.768005
1284.293945	994.491272
1283.224609	832.724487
1282.154297	1160.708740
1281.083984	994.206543
1280.012695	962.421387
1278.942383	930.710510
1277.871094	798.782227
1276.799805	1141.375366
1275.727539	1205.150635
1274.656250	1156.509766
1273.583984	1122.596924
1272.511719	1323.295410
1271.439453	1235.704224
1270.366211	1250.761597
1269.292969	1451.413086
1268.219727	1676.421753
1267.146484	1588.968872
1266.072266	1055.049438
1264.999023	1167.867065
1263.924805	1453.822632
1262.849609	1254.421509
1261.775391	1276.980469
1260.700195	1355.603760
1259.625000	1458.572388
1258.549805	1539.583252
1257.474609	1508.522461
1256.398438	1399.551514
1255.322266	1215.158325
1254.246094	1378.932495
1253.168945	1440.419922
1252.092773	1377.792969
1251.015625	1346.808228
1249.938477	1245.303467
1248.860352	1530.434082
1247.783203	1392.446777
1246.705078	1429.490723
1245.626953	1539.399780
1244.547852	1306.702515
1243.469727	1236.817627
1242.390625	1103.804321
1241.311523	1458.793457
1240.231445	1214.083252
1239.152344	1182.996826
1238.072266	1241.655640
1236.992188	1183.825806
1235.911133	1142.955688
1234.831055	1286.331543
1233.750000	1308.401123
1232.668945	1054.145264
1231.587891	1061.630371
1230.505859	977.011841
1229.423828	1117.610596
1228.341797	911.852417
1227.259766	1122.499023
1226.176758	834.432068
1225.094727	921.485840
1224.011719	947.960938
1222.927734	819.568237
1221.844727	444.530853
1220.760742	594.194214
1219.676758	738.889771
1218.592773	692.553162
1217.507813	496.376648
1216.423828	684.263733
1215.338867	647.408875
1214.252930	521.161926
1213.167969	525.241333
1212.082031	524.409668
1210.996094	533.147583
1209.910156	811.961304
1208.823242	690.234192
1207.737305	975.953003
1206.650391	740.776428
1205.562500	614.062134
1204.475586	554.783997
1203.387695	692.969299
1202.299805	498.642487
1201.211914	325.978058
1200.124023	206.258087
1199.035156	120.185661
1197.946289	204.898987
1196.857422	200.463348
1195.767578	56.425526
1194.678711	321.143890
1193.588867	30.291100
1192.498047	-125.940697
1191.408203	-106.780350
1190.317383	-491.356415
1189.226563	-313.811005
1188.135742	0.429339
1187.044922	19.115801
1185.953125	-70.338158
1184.861328	116.119240
1183.769531	-117.489197
1182.676758	-72.857613
1181.584961	0.427786
1180.492188	28.006643
1179.398438	-71.592506
1178.305664	-111.337997
1177.211914	38.100761
1176.118164	-59.375721
1175.024414	271.773254
1173.929688	193.206619
1172.835938	349.166168
1171.741211	21.479790
1170.646484	186.743988
1169.550781	134.113541
1168.455078	69.431320
1167.359375	-179.457001
1166.263672	-67.361954
1165.167969	-127.523750
1164.071289	-135.207809
1162.974609	165.179428
1161.877930	-9.996619
1160.780273	75.072647
1159.682617	47.776131
1158.584961	254.291855
1157.487305	310.260742
1156.389648	211.009369
1155.291016	159.385101
1154.192383	274.603699
1153.093750	258.523071
1151.994141	-17.491997
1150.894531	-188.637436
1149.794922	33.308041
1148.695313	31.128277
1147.594727	-56.905895
1146.495117	-40.238480
1145.394531	-199.849976
1144.292969	-178.638321
1143.192383	-274.123016
1142.090820	-41.404167
1140.989258	-44.348385
1139.886719	83.367508
1138.785156	-366.730194
1137.682617	171.953125
1136.580078	-21.556040
1135.477539	165.010941
1134.374023	151.879333
1133.270508	319.113098
1132.166992	362.727020
1131.063477	475.052460
1129.958984	437.724640
1128.854492	703.981812
1127.750000	725.723633
1126.644531	763.950562
1125.540039	866.087646
1124.434570	790.314026
1123.329102	721.591125
1122.222656	892.083130
1121.117188	477.380005
1120.010742	432.185730
1118.903320	344.300507
1117.796875	606.695618
1116.689453	544.678223
1115.582031	383.243652
1114.474609	439.415100
1113.367188	426.907135
1112.258789	374.125885
1111.150391	385.115875
1110.041016	459.824158
1108.932617	470.650970
1107.823242	467.219177
1106.713867	730.581421
1105.604492	660.854797
1104.494141	784.646423
1103.383789	622.765076
1102.273438	696.843506
1101.163086	740.164978
1100.051758	908.391235
1098.940430	784.122192
1097.829102	721.147034
1096.717773	1080.008911
1095.605469	1153.547119
1094.493164	1040.910767
1093.380859	904.732788
1092.268555	775.642273
1091.155273	1020.849731
1090.041992	884.643005
1088.928711	844.936401
1087.814453	809.909119
1086.701172	840.732727
1085.586914	911.476379
1084.471680	1059.726196
1083.357422	963.468323
1082.242188	925.967224
1081.126953	763.956299
1080.011719	695.951538
1078.895508	714.829346
1077.779297	559.967896
1076.663086	825.285400
1075.546875	567.208069
1074.429688	602.473633
1073.312500	412.563812
1072.195313	490.055084
1071.078125	342.457611
1069.959961	497.269012
1068.841797	469.242432
1067.723633	347.528595
1066.604492	649.802979
1065.486328	645.211914
1064.367188	703.836365
1063.247070	610.301819
1062.127930	575.346313
1061.007813	334.545074
1059.887695	687.967529
1058.767578	152.666702
1057.646484	391.458923
1056.525391	137.001328
1055.404297	413.143921
1054.283203	196.250290
1053.161133	311.154419
1052.039063	171.515274
1050.916992	90.348793
1049.794922	132.973648
1048.671875	170.948578
1047.548828	204.291718
1046.425781	209.683029
1045.301758	70.536827
1044.177734	346.500000
1043.053711	202.842270
1041.929688	-131.768127
1040.805664	-0.209892
1039.680664	77.773338
1038.555664	214.005783
1037.429688	105.781036
1036.304688	407.348389
1035.178711	127.074196
1034.052734	56.395618
1032.925781	369.606476
1031.798828	287.428864
1030.671875	296.044525
1029.544922	76.955391
1028.417969	34.667370
1027.290039	11.062448
1026.162109	-184.319382
1025.033203	-240.195602
1023.905273	-198.430222
1022.776367	-59.106499
1021.647461	-186.616547
1020.518555	-242.044525
1019.388672	-230.086060
1018.258789	-433.692200
1017.128906	-351.927704
1015.998047	-295.599243
1014.868164	-16.709352
1013.737305	55.956921
1012.605469	105.532333
1011.474609	180.683609
1010.342773	181.819595
1009.210938	407.599518
1008.079102	277.018951
1006.946289	347.894836
1005.813477	807.454285
1004.680664	1549.048340
1003.546875	2449.941406
1002.414063	2999.214111
1001.280273	2159.511230
1000.145508	1248.701416
999.011719	523.241638
997.876953	183.892517
996.742188	-30.491177
995.607422	226.234222
994.471680	-96.254105
993.335938	-76.998245
992.200195	-11.481629
991.064453	81.818146
989.927734	23.047373
988.791016	-243.000778
987.654297	-93.985657
986.516602	-16.323214
985.379883	-56.013187
984.242188	-26.462400
983.103516	-56.644436
981.965820	-229.364624
980.827148	46.869312
979.688477	44.745670
978.548828	-212.547348
977.409180	-308.597198
976.270508	-32.003590
975.129883	83.706001
973.990234	6.491295
972.849609	39.734806
971.708984	6.504460
970.568359	-3.592165
969.426758	-68.635681
968.285156	27.171768
967.143555	86.373184
966.001953	-51.599827
964.859375	56.061169
963.716797	-12.743178
962.574219	97.457680
961.430664	155.040802
960.287109	322.742218
959.143555	59.817539
958.000000	-102.051964
956.855469	125.583397
955.710938	-154.968781
954.566406	173.585953
953.421875	131.438492
952.276367	89.458794
951.130859	125.414665
949.985352	202.664856
948.838867	69.702599
947.692383	160.939728
946.545898	-74.478035
945.399414	190.671112
944.251953	26.453053
943.104492	200.407806
941.957031	166.680923
940.809570	235.824127
939.661133	384.938751
938.512695	112.089569
937.364258	261.451202
936.214844	397.199493
935.065430	213.869385
933.916016	267.795563
932.765625	251.197006
931.616211	227.909271
930.465820	143.274048
929.315430	386.698517
928.164063	165.745758
927.012695	65.650757
925.861328	-66.121216
924.709961	-77.136169
923.557617	137.137970
922.405273	-66.937416
921.252930	-348.082764
920.099609	-206.248215
918.947266	-55.272938
917.793945	-67.807419
916.639648	42.422230
915.486328	-90.234459
914.332031	-32.032913
913.177734	-162.112885
912.022461	5.212677
910.868164	-390.000580
909.712891	-217.950775
908.556641	-329.292053
907.401367	-395.143219
906.245117	-64.264473
905.088867	-80.101097
903.931641	-211.358261
902.775391	126.326904
901.618164	135.647858
900.460938	-60.934898
899.302734	-42.341133
898.144531	26.104296
896.986328	-127.073570
895.828125	41.027237
894.668945	-68.960144
893.509766	-36.415619
892.350586	91.099823
891.191406	177.962677
890.031250	-132.691772
888.871094	4.004267
887.710938	-184.412598
886.549805	243.536758
885.388672	337.360535
884.227539	173.999634
883.066406	-25.316069
881.904297	188.191528
880.742188	198.741348
879.580078	313.018341
878.416992	366.445190
877.253906	136.023895
876.090820	295.413971
874.927734	290.380463
873.763672	6.227033
872.599609	359.211334
871.435547	97.740967
870.270508	173.883331
869.105469	142.054199
867.940430	157.483429
866.775391	172.926270
865.609375	242.325211
864.443359	347.658447
863.277344	181.126587
862.110352	459.392822
860.944336	162.693405
859.777344	166.964798
858.609375	420.366608
857.442383	610.818665
856.274414	426.542603
855.105469	697.643372
853.937500	668.138550
852.768555	436.886536
851.599609	537.429993
850.430664	709.612305
849.260742	608.403381
848.090820	272.060913
846.920898	186.635284
845.750000	112.420715
844.580078	138.925354
843.409180	160.915710
842.237305	-49.776520
841.066406	104.132423
839.894531	327.250793
838.722656	154.565155
837.549805	263.514221
836.376953	336.621765
835.204102	333.702179
834.031250	498.229950
832.857422	651.473938
831.683594	565.749084
830.509766	305.942322
829.335938	438.885681
828.161133	674.320557
826.986328	659.818298
825.811523	295.222748
824.635742	238.347656
823.459961	188.121948
822.284180	478.735443
821.107422	247.925537
819.931641	-156.545135
818.754883	29.102646
817.577148	-21.345617
816.400391	17.166119
815.222656	40.016499
814.044922	58.332600
812.866211	-245.878677
811.687500	-183.189240
810.508789	-122.832611
809.330078	-13.696580
808.150391	124.192528
806.971680	102.009384
805.791016	30.907356
804.611328	-11.387759
803.430664	-451.042999
802.250000	-373.543335
801.069336	-302.822998
799.887695	-356.425995
798.706055	-472.178680
797.524414	-430.563995
796.342773	-335.863525
795.160156	-132.718964
793.977539	-106.985458
792.794922	-3.833141
791.611328	-175.393951
790.427734	166.633636
789.244141	258.314087
788.059570	82.120865
786.875977	-27.711159
785.691406	233.979828
784.505859	334.045441
783.321289	252.701630
782.135742	264.133423
780.949219	326.292236
779.763672	17.211077
778.577148	490.010284
777.390625	231.647217
776.204102	35.130444
775.016602	8.558395
773.829102	105.476746
772.641602	47.849331
771.453125	29.862478
770.265625	95.589897
769.077148	70.827148
767.887695	41.586952
766.699219	325.156494
765.509766	84.247169
764.319336	63.602360
763.129883	252.062561
761.939453	380.926849
760.749023	287.384949
759.558594	427.040009
758.367188	401.584290
757.175781	602.588684
755.984375	183.414398
754.791992	313.905975
753.599609	99.249931
752.407227	280.114227
751.214844	324.647430
750.021484	399.850372
748.828125	150.025162
747.634766	102.207191
746.441406	361.595978
745.247070	171.045914
744.052734	-21.650297
742.857422	94.908661
741.662109	128.058594
740.466797	196.227737
739.271484	-75.335342
738.076172	198.727341
736.879883	102.457764
735.683594	-15.692711
734.486328	282.163635
733.289063	91.747780
732.091797	43.644417
730.894531	-39.456299
729.697266	74.321350
728.499023	177.101440
727.300781	336.667633
726.101563	386.862732
724.902344	185.732132
723.703125	225.014908
722.503906	179.096542
721.303711	403.982025
720.104492	620.038635
718.903320	571.900940
717.703125	384.140839
716.501953	685.171936
715.300781	364.459290
714.099609	299.052429
712.897461	419.005066
711.695313	299.174835
710.493164	-62.449444
709.291016	190.484222
708.087891	260.375214
706.884766	143.000793
705.680664	104.092285
704.477539	-87.112892
703.273438	-71.464958
702.069336	168.299271
700.864258	70.869965
699.659180	-37.335617
698.454102	385.012421
697.249023	-68.693626
696.042969	140.619034
694.836914	52.261581
693.630859	105.182640
692.423828	-52.496391
691.217773	-275.167084
690.009766	-243.735382
688.802734	-84.231071
687.594727	-282.692200
686.386719	20.021227
685.178711	-258.477173
683.970703	-287.472382
682.761719	-231.865341
681.552734	-124.212273
680.342773	24.611029
679.133789	-134.123688
677.923828	-65.359421
676.712891	-143.776718
675.502930	-48.950512
674.291992	273.095764
673.081055	60.700478
671.869141	-10.956814
670.657227	-37.118427
669.445313	-26.466576
668.233398	267.365082
667.021484	144.060928
665.808594	100.787605
664.595703	-117.376579
663.381836	29.523470
662.167969	109.459862
660.954102	3.767733
659.740234	34.086575
658.525391	211.104553
657.310547	-110.180389
656.095703	-114.333023
654.880859	-193.941940
653.665039	-105.410362
652.449219	-25.556450
651.233398	-189.208313
650.016602	101.643494
648.799805	45.626808
647.583008	-113.751915
646.365234	99.235954
645.148438	331.420105
643.930664	556.959717
642.711914	408.050507
641.494141	151.585419
640.275391	-10.286203
639.056641	100.757080
637.836914	175.070419
636.617188	-42.988625
635.397461	-24.852558
634.177734	182.057236
632.957031	285.612396
631.736328	313.775970
630.515625	157.138321
629.293945	-119.829941
628.073242	-13.001110
626.851563	256.459167
625.628906	193.167007
624.407227	52.405632
623.184570	399.945099
621.960938	329.158966
620.738281	93.073898
619.514648	100.797653
618.291016	208.690048
617.067383	-60.672665
615.842773	-30.818047
614.618164	-29.321369
613.393555	-158.868759
612.167969	27.553101
610.942383	42.224880
609.716797	56.238926
608.491211	133.676880
607.264648	-99.453880
606.038086	-42.716389
604.811523	-330.625732
