# Supplementary material for: Raman spectroscopy accurately differentiates mucosal healing from non-healing and biochemical changes following biological therapy in inflammatory bowel disease
Source: PLoS One. 2021 Jun 2;16(6):e0252210. doi: 10.1371/journal.pone.0252210 (PMC8172032; doi:10.1371/journal.pone.0252210)
Supplement: S9 Dataset — (ZIP) [file pone.0252210.s011.zip › Pre-biologic/OC023-2 pre treatment_43__X_25477.7__Y_6213.9__Z_811.748__Time_493.txt]

1714.862305	-61.498177
1713.885742	66.880920
1712.909180	67.003983
1711.931641	-38.220776
1710.955078	-103.868011
1709.977539	-17.372942
1709.000000	-62.840683
1708.021484	-57.969677
1707.043945	-0.038688
1706.065430	-116.709793
1705.086914	7.188303
1704.107422	61.003418
1703.128906	66.268364
1702.149414	-89.361626
1701.169922	83.793312
1700.190430	96.137100
1699.210938	177.752655
1698.230469	253.754974
1697.250000	137.120880
1696.269531	68.483734
1695.289063	234.831787
1694.307617	243.414017
1693.326172	214.539703
1692.344727	383.177460
1691.363281	340.873077
1690.381836	429.335419
1689.399414	435.060120
1688.416992	510.171204
1687.434570	494.650818
1686.452148	713.821838
1685.468750	746.401917
1684.485352	787.081726
1683.501953	729.306885
1682.518555	719.654297
1681.534180	885.906433
1680.550781	871.249146
1679.566406	803.539246
1678.582031	877.110046
1677.596680	849.749695
1676.611328	1016.812073
1675.626953	995.250610
1674.641602	1210.564453
1673.655273	1152.237427
1672.669922	1216.479248
1671.683594	1456.318726
1670.697266	1340.385986
1669.710938	1384.152954
1668.723633	1563.604614
1667.737305	1448.644043
1666.750000	1556.973877
1665.762695	1718.649780
1664.774414	1811.591919
1663.787109	1796.099976
1662.798828	1719.948120
1661.810547	1678.636230
1660.822266	1913.337158
1659.833008	1756.080688
1658.844727	1853.591309
1657.855469	1951.395752
1656.866211	1776.750732
1655.875977	1957.295288
1654.886719	1698.731201
1653.896484	1737.016846
1652.906250	1505.769653
1651.916016	1560.660767
1650.924805	1459.836914
1649.934570	1232.506348
1648.943359	1243.528076
1647.952148	993.249207
1646.959961	864.963440
1645.968750	694.822693
1644.976563	715.250549
1643.984375	630.388184
1642.992188	543.260254
1641.999023	670.285706
1641.005859	462.458984
1640.012695	302.538940
1639.019531	261.705994
1638.026367	250.217560
1637.032227	117.764702
1636.039063	1.502299
1635.043945	101.680016
1634.049805	-77.160393
1633.055664	136.863174
1632.060547	-88.729439
1631.065430	-192.818329
1630.070313	79.856049
1629.074219	-2.617669
1628.079102	-142.669495
1627.083008	-182.433365
1626.086914	-50.963715
1625.090820	-103.367256
1624.093750	-16.169846
1623.096680	52.831799
1622.100586	116.784294
1621.102539	25.923893
1620.105469	171.727951
1619.107422	57.697590
1618.109375	27.942795
1617.111328	116.525757
1616.113281	-83.415703
1615.115234	168.214218
1614.116211	55.285679
1613.117188	126.169220
1612.118164	-214.477432
1611.118164	37.649895
1610.119141	-29.931986
1609.119141	-5.622911
1608.119141	29.297832
1607.118164	25.050480
1606.118164	136.155090
1605.117188	-11.858340
1604.116211	141.324600
1603.115234	79.958344
1602.114258	131.226059
1601.112305	-71.167397
1600.110352	-53.702366
1599.108398	-145.980286
1598.106445	-104.821747
1597.103516	-40.089825
1596.100586	-247.073669
1595.097656	-90.785164
1594.094727	-133.015945
1593.091797	-261.357391
1592.087891	-199.022659
1591.083984	-186.276993
1590.080078	-40.423523
1589.076172	1.023768
1588.071289	8.557096
1587.067383	-20.418999
1586.062500	-28.522230
1585.057617	62.429207
1584.051758	-81.226990
1583.045898	17.485552
1582.041016	-79.249100
1581.035156	118.340271
1580.028320	52.812515
1579.022461	28.926058
1578.015625	10.211928
1577.008789	33.091488
1576.001953	295.262695
1574.994141	229.516769
1573.987305	15.499752
1572.979492	110.907158
1571.971680	141.211853
1570.962891	80.462425
1569.955078	115.791733
1568.946289	60.094765
1567.937500	69.258141
1566.928711	52.352745
1565.918945	95.061974
1564.910156	-33.659603
1563.900391	130.795929
1562.890625	-34.426037
1561.880859	-12.937202
1560.870117	161.423798
1559.859375	198.167740
1558.848633	27.390753
1557.837891	107.941971
1556.827148	53.585697
1555.815430	69.055428
1554.803711	71.425110
1553.791992	65.878761
1552.780273	21.352993
1551.767578	214.815018
1550.754883	100.098053
1549.742188	-74.233070
1548.729492	82.438332
1547.716797	132.850647
1546.703125	46.041161
1545.689453	62.499634
1544.675781	-40.101162
1543.662109	-73.065887
1542.647461	46.220627
1541.632813	-23.259594
1540.618164	-12.840200
1539.603516	-51.655037
1538.588867	7.446335
1537.573242	25.048468
1536.557617	-50.419952
1535.541992	-102.825768
1534.526367	97.333420
1533.509766	52.275162
1532.493164	123.047386
1531.476563	15.772428
1530.459961	65.529732
1529.443359	91.890533
1528.425781	69.108101
1527.408203	12.668259
1526.390625	-33.641640
1525.373047	136.084000
1524.354492	109.963310
1523.335938	140.262024
1522.317383	80.326942
1521.298828	174.525925
1520.280273	42.231342
1519.260742	-90.205765
1518.241211	18.805426
1517.221680	22.228830
1516.202148	-164.642441
1515.181641	-156.434296
1514.161133	-45.706219
1513.140625	-71.281563
1512.120117	77.503685
1511.099609	-51.111645
1510.078125	2.293909
1509.056641	-108.676254
1508.035156	80.269142
1507.012695	-241.296371
1505.991211	-37.388550
1504.968750	-151.559448
1503.946289	-124.931503
1502.923828	-1.144229
1501.900391	-128.601166
1500.877930	-120.450317
1499.854492	-204.652802
1498.830078	-171.259476
1497.806641	-4.967993
1496.782227	-30.815910
1495.758789	35.278687
1494.734375	-13.915137
1493.708984	-60.704781
1492.684570	50.869709
1491.659180	241.457031
1490.633789	168.615326
1489.608398	192.729294
1488.583008	232.006882
1487.556641	230.247849
1486.530273	116.007706
1485.503906	330.947662
1484.477539	392.535187
1483.450195	385.054504
1482.423828	479.488831
1481.396484	441.117920
1480.368164	616.800598
1479.340820	545.014954
1478.312500	450.181885
1477.284180	854.706909
1476.255859	718.841003
1475.227539	972.619385
1474.198242	1103.925537
1473.169922	1112.870239
1472.140625	1114.050781
1471.111328	1216.920410
1470.081055	1306.906494
1469.050781	1618.066284
1468.021484	1415.267700
1466.990234	1586.213989
1465.959961	1675.659302
1464.928711	1726.839722
1463.898438	1760.139893
1462.867188	2146.466553
1461.834961	1976.269775
1460.803711	2174.308838
1459.771484	2263.001953
1458.739258	2371.893311
1457.707031	2513.664795
1456.674805	2416.804932
1455.641602	2431.528809
1454.608398	2283.872070
1453.575195	2450.648438
1452.541992	2472.800781
1451.508789	2624.160645
1450.474609	2696.840576
1449.440430	2632.638672
1448.406250	2616.553467
1447.371094	2663.736572
1446.336914	2629.863770
1445.301758	2598.492432
1444.266602	2344.399170
1443.230469	2654.628174
1442.195313	2458.775391
1441.159180	2429.903809
1440.123047	2398.502930
1439.086914	2283.680176
1438.049805	2143.610107
1437.013672	2094.585693
1435.976563	1929.350220
1434.939453	1617.684570
1433.901367	1626.870972
1432.864258	1444.188721
1431.826172	1213.621826
1430.788086	814.076416
1429.750000	863.859314
1428.710938	752.176086
1427.671875	668.310669
1426.633789	486.180756
1425.593750	566.324646
1424.554688	560.786194
1423.514648	577.951904
1422.474609	504.451355
1421.434570	516.670166
1420.394531	365.234222
1419.354492	470.733276
1418.313477	269.113281
1417.272461	412.432953
1416.231445	223.606186
1415.189453	324.211823
1414.147461	213.564163
1413.105469	253.908096
1412.063477	279.218842
1411.021484	153.777298
1409.978516	61.118549
1408.936523	116.826530
1407.892578	11.797535
1406.849609	80.195816
1405.806641	-74.817627
1404.762695	8.788633
1403.718750	54.800507
1402.674805	-9.521923
1401.629883	-3.492773
1400.585938	-75.109879
1399.541016	106.657448
1398.496094	77.853256
1397.450195	-46.099033
1396.405273	45.636745
1395.359375	-42.967636
1394.313477	214.256287
1393.267578	15.680542
1392.220703	52.651726
1391.173828	159.815414
1390.126953	221.999527
1389.080078	-15.994382
1388.033203	139.002335
1386.985352	-73.631104
1385.937500	109.051819
1384.889648	-195.738373
1383.841797	-32.852718
1382.792969	132.578522
1381.744141	125.672127
1380.695313	-103.416275
1379.646484	-209.901184
1378.597656	-161.399490
1377.547852	22.007780
1376.498047	43.246090
1375.448242	-17.731289
1374.397461	195.866959
1373.347656	60.337490
1372.296875	-197.193176
1371.246094	-43.105171
1370.194336	58.705688
1369.143555	222.928314
1368.091797	53.354206
1367.040039	128.113235
1365.988281	-43.565392
1364.935547	-33.269413
1363.882813	19.489853
1362.830078	159.485413
1361.777344	-13.955091
1360.724609	21.800642
1359.670898	-4.496763
1358.617188	51.429485
1357.563477	288.971283
1356.509766	108.980492
1355.455078	274.637787
1354.400391	343.478973
1353.345703	186.399673
1352.291016	183.516174
1351.235352	173.330872
1350.180664	503.398743
1349.125000	351.990204
1348.068359	530.808716
1347.012695	719.634827
1345.956055	846.518982
1344.899414	918.949280
1343.842773	902.249756
1342.786133	774.172974
1341.728516	916.410706
1340.670898	1063.695435
1339.613281	948.502319
1338.555664	1041.536865
1337.497070	948.979492
1336.438477	1131.385376
1335.379883	1019.352295
1334.321289	947.105286
1333.262695	1030.890625
1332.203125	976.278992
1331.143555	914.420166
1330.083984	934.319092
1329.023438	1087.821045
1327.963867	1041.244751
1326.903320	987.417358
1325.841797	1141.237671
1324.781250	976.570313
1323.719727	1059.011719
1322.659180	902.121033
1321.596680	1219.272217
1320.535156	1030.615356
1319.473633	1153.000244
1318.411133	1139.817993
1317.348633	1109.516846
1316.285156	1071.964844
1315.222656	928.583252
1314.159180	1108.198242
1313.095703	1305.111084
1312.032227	1053.783081
1310.967773	1228.713501
1309.904297	1098.405273
1308.839844	970.738464
1307.775391	1099.189087
1306.709961	1114.524414
1305.645508	1176.713135
1304.580078	1248.829224
1303.513672	1308.734741
1302.448242	1140.112549
1301.382813	1131.429932
1300.316406	1120.405640
1299.250000	1293.745483
1298.182617	1248.522705
1297.116211	1142.037231
1296.048828	1040.612549
1294.981445	1260.878540
1293.914063	1186.670288
1292.845703	982.561401
1291.777344	996.949158
1290.708984	1099.711304
1289.640625	856.813782
1288.572266	903.367615
1287.502930	910.779114
1286.433594	724.706482
1285.364258	889.108582
1284.293945	798.809753
1283.224609	789.436340
1282.154297	895.208496
1281.083984	783.178528
1280.012695	893.954102
1278.942383	772.336853
1277.871094	890.549255
1276.799805	820.481201
1275.727539	892.315857
1274.656250	969.070984
1273.583984	1062.962769
1272.511719	956.526306
1271.439453	806.226135
1270.366211	975.976990
1269.292969	1187.216187
1268.219727	1132.331177
1267.146484	1377.712036
1266.072266	1237.505371
1264.999023	1104.723999
1263.924805	1072.041992
1262.849609	1119.885864
1261.775391	1357.902100
1260.700195	1364.301025
1259.625000	1146.541870
1258.549805	1201.775757
1257.474609	1147.405518
1256.398438	1041.948120
1255.322266	1404.022705
1254.246094	1220.709106
1253.168945	1095.905151
1252.092773	1134.189209
1251.015625	1167.609131
1249.938477	1222.915039
1248.860352	1088.555298
1247.783203	1056.360596
1246.705078	1014.467590
1245.626953	1215.584351
1244.547852	1134.813599
1243.469727	1275.097412
1242.390625	917.525452
1241.311523	1043.223877
1240.231445	1091.192017
1239.152344	1032.355225
1238.072266	1099.693848
1236.992188	1120.902588
1235.911133	1054.788330
1234.831055	1032.324341
1233.750000	1174.681519
1232.668945	917.088623
1231.587891	1073.900879
1230.505859	995.650146
1229.423828	842.329651
1228.341797	989.286133
1227.259766	770.612183
1226.176758	835.167603
1225.094727	781.093079
1224.011719	797.159851
1222.927734	576.157898
1221.844727	548.655945
1220.760742	506.617462
1219.676758	713.502136
1218.592773	606.107910
1217.507813	474.553223
1216.423828	495.173798
1215.338867	539.880127
1214.252930	528.983826
1213.167969	341.828766
1212.082031	608.385803
1210.996094	599.717712
1209.910156	711.597229
1208.823242	794.424744
1207.737305	749.361267
1206.650391	552.386902
1205.562500	543.412109
1204.475586	572.921509
1203.387695	474.672394
1202.299805	272.831635
1201.211914	391.251343
1200.124023	64.185951
1199.035156	322.037415
1197.946289	269.287537
1196.857422	108.224068
1195.767578	199.692200
1194.678711	40.952618
1193.588867	175.499756
1192.498047	-250.130707
1191.408203	-180.635574
1190.317383	-43.990490
1189.226563	15.639757
1188.135742	-37.714687
1187.044922	-26.313671
1185.953125	40.195400
1184.861328	-37.408470
1183.769531	40.878639
1182.676758	-142.428726
1181.584961	-100.320488
1180.492188	35.176701
1179.398438	-66.801529
1178.305664	30.081688
1177.211914	289.749481
1176.118164	10.211317
1175.024414	113.889351
1173.929688	344.319183
1172.835938	229.823120
1171.741211	76.978836
1170.646484	194.483917
1169.550781	330.965546
1168.455078	65.468224
1167.359375	149.096985
1166.263672	-13.657352
1165.167969	-80.842041
1164.071289	50.226444
1162.974609	37.784672
1161.877930	256.923218
1160.780273	311.081238
1159.682617	381.816071
1158.584961	447.634369
1157.487305	434.562408
1156.389648	490.574707
1155.291016	286.451965
1154.192383	223.009949
1153.093750	350.221344
1151.994141	267.497498
1150.894531	289.557922
1149.794922	116.124420
1148.695313	102.255768
1147.594727	40.648270
1146.495117	40.866947
1145.394531	-108.996628
1144.292969	64.758751
1143.192383	71.774971
1142.090820	-175.859787
1140.989258	9.354409
1139.886719	37.440605
1138.785156	-51.073654
1137.682617	-8.943582
1136.580078	170.874268
1135.477539	131.948837
1134.374023	297.183746
1133.270508	167.798599
1132.166992	358.852692
1131.063477	540.220764
1129.958984	586.142212
1128.854492	769.535278
1127.750000	781.972107
1126.644531	874.918518
1125.540039	690.350830
1124.434570	813.887085
1123.329102	911.201111
1122.222656	719.332642
1121.117188	714.579285
1120.010742	598.425598
1118.903320	541.411560
1117.796875	508.004181
1116.689453	687.490540
1115.582031	559.237671
1114.474609	523.199829
1113.367188	636.071655
1112.258789	493.454926
1111.150391	438.273773
1110.041016	661.880798
1108.932617	715.197754
1107.823242	711.706848
1106.713867	604.227112
1105.604492	706.846985
1104.494141	705.470642
1103.383789	857.414490
1102.273438	801.582275
1101.163086	828.261780
1100.051758	1001.064148
1098.940430	1133.633179
1097.829102	921.908936
1096.717773	993.020020
1095.605469	720.019897
1094.493164	861.671814
1093.380859	932.541992
1092.268555	741.959167
1091.155273	878.605652
1090.041992	871.566345
1088.928711	756.236511
1087.814453	838.499451
1086.701172	821.898682
1085.586914	1094.459717
1084.471680	1098.846313
1083.357422	847.012634
1082.242188	794.965210
1081.126953	900.291565
1080.011719	812.938782
1078.895508	810.107483
1077.779297	856.536499
1076.663086	701.063660
1075.546875	801.393250
1074.429688	990.780212
1073.312500	586.661987
1072.195313	574.292480
1071.078125	873.695190
1069.959961	601.044189
1068.841797	752.621643
1067.723633	451.966675
1066.604492	645.618530
1065.486328	612.034241
1064.367188	496.505005
1063.247070	629.104248
1062.127930	632.939392
1061.007813	550.195313
1059.887695	670.968689
1058.767578	520.428650
1057.646484	496.190643
1056.525391	535.071228
1055.404297	391.667145
1054.283203	318.419098
1053.161133	340.965942
1052.039063	323.812683
1050.916992	526.131348
1049.794922	441.277588
1048.671875	396.138428
1047.548828	495.682648
1046.425781	469.247345
1045.301758	272.605347
1044.177734	260.256622
1043.053711	126.735497
1041.929688	256.627106
1040.805664	269.998932
1039.680664	248.450134
1038.555664	264.203186
1037.429688	335.851410
1036.304688	90.959488
1035.178711	185.963043
1034.052734	318.188843
1032.925781	503.886627
1031.798828	354.679962
1030.671875	368.334534
1029.544922	314.626770
1028.417969	247.052780
1027.290039	198.141769
1026.162109	68.015083
1025.033203	-24.846840
1023.905273	-222.071869
1022.776367	-103.477371
1021.647461	-277.268463
1020.518555	-156.265549
1019.388672	-211.541611
1018.258789	85.762421
1017.128906	-20.408239
1015.998047	-54.606941
1014.868164	-165.180466
1013.737305	220.166016
1012.605469	197.742096
1011.474609	351.411438
1010.342773	400.901917
1009.210938	411.105072
1008.079102	481.556793
1006.946289	714.007874
1005.813477	1006.580078
1004.680664	1345.357056
1003.546875	2042.416992
1002.414063	2512.733398
1001.280273	2083.987305
1000.145508	1193.462524
999.011719	735.393188
997.876953	305.344269
996.742188	261.156525
995.607422	189.395798
994.471680	258.535217
993.335938	138.565491
992.200195	-8.917386
991.064453	122.808594
989.927734	42.472729
988.791016	68.316154
987.654297	48.172096
986.516602	147.950745
985.379883	72.749306
984.242188	124.349953
983.103516	-33.464687
981.965820	29.884304
980.827148	63.405205
979.688477	198.260925
978.548828	-46.345848
977.409180	111.712372
976.270508	19.230534
975.129883	188.938492
973.990234	243.800415
972.849609	209.161789
971.708984	110.355415
970.568359	317.138824
969.426758	250.751465
968.285156	232.726852
967.143555	249.263824
966.001953	135.155884
964.859375	138.209198
963.716797	253.756500
962.574219	27.791370
961.430664	276.514771
960.287109	266.318542
959.143555	400.593597
958.000000	260.090240
956.855469	199.933533
955.710938	82.709068
954.566406	292.975586
953.421875	224.113068
952.276367	347.587769
951.130859	118.913353
949.985352	-2.041075
948.838867	80.661682
947.692383	26.329706
946.545898	278.357422
945.399414	-13.308075
944.251953	-44.326904
943.104492	-95.743202
941.957031	76.725975
940.809570	-29.195059
939.661133	11.106319
938.512695	398.282623
937.364258	242.595154
936.214844	349.341370
935.065430	328.513092
933.916016	351.133301
932.765625	467.301392
931.616211	191.723129
930.465820	50.783512
929.315430	199.221710
928.164063	8.532956
927.012695	157.178772
925.861328	157.986465
924.709961	163.474747
923.557617	-108.373535
922.405273	-32.076000
921.252930	-7.969531
920.099609	73.072495
918.947266	-91.192368
917.793945	-66.705170
916.639648	-8.037005
915.486328	50.726177
914.332031	-8.453814
913.177734	-137.836945
912.022461	-53.755119
910.868164	-78.478828
909.712891	-241.410828
908.556641	-188.747452
907.401367	-36.255047
906.245117	-19.694244
905.088867	10.567591
903.931641	13.747854
902.775391	-100.727325
901.618164	-108.622833
900.460938	-179.786041
899.302734	-47.130161
898.144531	-59.233269
896.986328	28.300453
895.828125	122.680275
894.668945	67.897507
893.509766	-7.102964
892.350586	-39.034794
891.191406	213.819962
890.031250	51.034863
888.871094	188.767258
887.710938	118.815086
886.549805	46.731556
885.388672	78.574097
884.227539	333.842743
883.066406	38.711330
881.904297	221.874832
880.742188	217.906921
879.580078	470.972595
878.416992	183.170242
877.253906	165.927780
876.090820	322.198242
874.927734	208.242218
873.763672	303.784271
872.599609	131.503937
871.435547	35.876637
870.270508	250.822342
869.105469	128.347519
867.940430	226.355301
866.775391	59.093487
865.609375	258.325928
864.443359	315.949463
863.277344	281.487305
862.110352	287.520752
860.944336	356.462585
859.777344	396.235413
858.609375	400.123260
857.442383	282.873657
856.274414	558.302917
855.105469	459.091522
853.937500	433.948730
852.768555	576.981018
851.599609	713.249023
850.430664	627.648743
849.260742	329.302826
848.090820	490.238464
846.920898	360.034454
845.750000	415.712738
844.580078	234.140549
843.409180	240.619949
842.237305	166.580368
841.066406	287.144806
839.894531	264.564636
838.722656	304.585785
837.549805	190.389496
836.376953	279.566406
835.204102	172.123108
834.031250	551.572998
832.857422	301.209564
831.683594	285.334503
830.509766	349.792358
829.335938	273.641449
828.161133	451.803253
826.986328	375.631317
825.811523	364.129333
824.635742	319.177765
823.459961	314.334320
822.284180	100.034447
821.107422	46.186852
819.931641	166.024612
818.754883	201.173843
817.577148	11.462551
816.400391	66.583046
815.222656	54.897652
814.044922	0.913714
812.866211	-46.413269
811.687500	112.994499
810.508789	-3.336504
809.330078	-10.776237
808.150391	55.054558
806.971680	58.603939
805.791016	-199.925339
804.611328	-58.782387
803.430664	-108.641624
802.250000	-67.558449
801.069336	-133.044220
799.887695	-10.032326
798.706055	-281.849396
797.524414	-249.887527
796.342773	30.225849
795.160156	-93.146851
793.977539	-260.839691
792.794922	32.155743
791.611328	-0.558931
790.427734	22.009653
789.244141	139.660080
788.059570	0.504628
786.875977	102.460701
785.691406	102.554810
784.505859	193.228088
783.321289	369.986359
782.135742	190.752350
780.949219	577.176270
779.763672	249.799698
778.577148	353.161224
777.390625	63.357033
776.204102	148.876587
775.016602	280.616028
773.829102	52.550770
772.641602	18.624552
771.453125	163.263687
770.265625	131.349197
769.077148	344.043854
767.887695	278.863617
766.699219	129.891312
765.509766	223.206345
764.319336	270.138336
763.129883	360.985504
761.939453	324.025238
760.749023	427.833923
759.558594	430.288483
758.367188	467.844177
757.175781	360.141296
755.984375	335.942596
754.791992	333.642761
753.599609	282.901947
752.407227	247.469391
751.214844	394.274139
750.021484	231.272217
748.828125	134.119461
747.634766	271.786041
746.441406	218.371033
745.247070	294.336304
744.052734	234.176987
742.857422	287.988708
741.662109	177.250244
740.466797	94.968231
739.271484	168.224472
738.076172	245.738556
736.879883	366.935974
735.683594	299.660461
734.486328	111.917549
733.289063	215.289459
732.091797	283.515533
730.894531	266.301025
729.697266	279.634308
728.499023	463.446655
727.300781	408.791534
726.101563	371.567902
724.902344	111.391022
723.703125	406.176300
722.503906	462.669312
721.303711	294.142914
720.104492	629.934570
718.903320	557.340454
717.703125	521.807678
716.501953	566.942993
715.300781	583.635864
714.099609	519.573547
712.897461	544.861755
711.695313	400.068054
710.493164	362.057404
709.291016	369.756500
708.087891	303.340332
706.884766	278.274200
705.680664	294.530975
704.477539	110.487968
703.273438	9.171041
702.069336	-31.231577
700.864258	171.938477
699.659180	220.582428
698.454102	164.810715
697.249023	122.066795
696.042969	170.568542
694.836914	62.597290
693.630859	106.678574
692.423828	-9.978546
691.217773	-183.053452
690.009766	-73.920296
688.802734	-125.436981
687.594727	-300.608459
686.386719	-167.734207
685.178711	-28.434130
683.970703	47.915005
682.761719	-116.366486
681.552734	-115.899307
680.342773	-37.453007
679.133789	116.755264
677.923828	-62.581390
676.712891	-42.671783
675.502930	-115.837555
674.291992	-156.512604
673.081055	62.437233
671.869141	-127.489113
670.657227	13.520214
669.445313	128.529755
668.233398	33.848167
667.021484	-8.916112
665.808594	123.341255
664.595703	33.091141
663.381836	44.390987
662.167969	77.294594
660.954102	127.472748
659.740234	43.866699
658.525391	14.258441
657.310547	-80.012321
656.095703	-40.516171
654.880859	42.109856
653.665039	32.050987
652.449219	73.748222
651.233398	-24.569412
650.016602	157.195358
648.799805	155.880753
647.583008	135.232224
646.365234	200.728806
645.148438	201.683777
643.930664	333.915161
642.711914	192.971039
641.494141	396.198395
640.275391	289.797180
639.056641	-3.501678
637.836914	-139.747635
636.617188	-162.016602
635.397461	129.367828
634.177734	34.138641
632.957031	48.496174
631.736328	150.903122
630.515625	-66.425400
629.293945	33.920807
628.073242	-50.188602
626.851563	5.180649
625.628906	30.563772
624.407227	96.714653
623.184570	122.171059
621.960938	239.795044
620.738281	282.447388
619.514648	224.483170
618.291016	8.162397
617.067383	18.884687
615.842773	57.473660
614.618164	-34.419529
613.393555	-136.917053
612.167969	-76.791237
610.942383	60.323498
609.716797	-3.512756
608.491211	95.140846
607.264648	-13.459996
606.038086	-145.468872
604.811523	28.014690
