# Supplementary material for: Raman spectroscopy accurately differentiates mucosal healing from non-healing and biochemical changes following biological therapy in inflammatory bowel disease
Source: PLoS One. 2021 Jun 2;16(6):e0252210. doi: 10.1371/journal.pone.0252210 (PMC8172032; doi:10.1371/journal.pone.0252210)
Supplement: S9 Dataset — (ZIP) [file pone.0252210.s011.zip › Pre-biologic/OC023-2 pre treatment_17__X_25476.7__Y_6210.9__Z_810.986__Time_195.txt]

1714.862305	-73.556259
1713.885742	15.658874
1712.909180	-28.629557
1711.931641	101.230560
1710.955078	64.713211
1709.977539	-113.977615
1709.000000	-13.957380
1708.021484	75.222939
1707.043945	35.794117
1706.065430	-22.392353
1705.086914	-40.372112
1704.107422	67.476418
1703.128906	-188.592102
1702.149414	-24.429251
1701.169922	40.785397
1700.190430	55.274830
1699.210938	40.481983
1698.230469	-75.760529
1697.250000	120.903442
1696.269531	-43.049149
1695.289063	209.996658
1694.307617	401.685028
1693.326172	289.116760
1692.344727	491.840454
1691.363281	270.362946
1690.381836	401.464020
1689.399414	519.411072
1688.416992	680.261597
1687.434570	628.010315
1686.452148	570.749207
1685.468750	636.403809
1684.485352	595.756714
1683.501953	699.315308
1682.518555	608.722046
1681.534180	507.832550
1680.550781	596.381165
1679.566406	797.010620
1678.582031	766.386292
1677.596680	722.810669
1676.611328	937.633972
1675.626953	1144.774048
1674.641602	1102.248047
1673.655273	1049.463257
1672.669922	1063.539185
1671.683594	1186.905518
1670.697266	1547.017212
1669.710938	1469.145996
1668.723633	1349.191772
1667.737305	1558.868408
1666.750000	1683.891357
1665.762695	1857.006226
1664.774414	1842.062256
1663.787109	1819.571533
1662.798828	1752.382568
1661.810547	1860.577759
1660.822266	1741.168213
1659.833008	1767.921997
1658.844727	1879.836792
1657.855469	1968.227783
1656.866211	2035.770630
1655.875977	2050.692871
1654.886719	1938.938721
1653.896484	1637.049683
1652.906250	1798.672852
1651.916016	1394.511597
1650.924805	1469.552124
1649.934570	1106.015991
1648.943359	1068.123169
1647.952148	1109.880493
1646.959961	935.283386
1645.968750	769.036377
1644.976563	782.782532
1643.984375	709.713013
1642.992188	449.562042
1641.999023	514.478333
1641.005859	603.429993
1640.012695	347.044373
1639.019531	246.694717
1638.026367	241.620407
1637.032227	163.012161
1636.039063	234.977127
1635.043945	288.730560
1634.049805	158.309738
1633.055664	249.484344
1632.060547	103.852303
1631.065430	161.282166
1630.070313	121.537064
1629.074219	55.730091
1628.079102	21.770227
1627.083008	-93.499451
1626.086914	70.298843
1625.090820	-212.779022
1624.093750	-111.695259
1623.096680	-57.761345
1622.100586	-6.275918
1621.102539	-130.653198
1620.105469	36.774132
1619.107422	-97.697586
1618.109375	138.261673
1617.111328	195.786713
1616.113281	19.876612
1615.115234	-84.961746
1614.116211	62.220188
1613.117188	-118.355804
1612.118164	18.552546
1611.118164	-138.085297
1610.119141	-100.582848
1609.119141	-149.458145
1608.119141	-77.695045
1607.118164	38.662758
1606.118164	31.986528
1605.117188	111.796288
1604.116211	136.683060
1603.115234	124.995819
1602.114258	134.311111
1601.112305	-47.272469
1600.110352	98.184601
1599.108398	-17.841581
1598.106445	-128.546738
1597.103516	-105.878761
1596.100586	-30.930378
1595.097656	-3.014322
1594.094727	-71.731354
1593.091797	-281.415558
1592.087891	-177.718597
1591.083984	-272.437073
1590.080078	-244.470291
1589.076172	-62.594498
1588.071289	-167.745255
1587.067383	-134.654160
1586.062500	-205.900497
1585.057617	35.663929
1584.051758	89.435738
1583.045898	158.774246
1582.041016	76.940407
1581.035156	-20.540533
1580.028320	38.196369
1579.022461	190.566299
1578.015625	129.368820
1577.008789	245.076340
1576.001953	139.511353
1574.994141	140.552124
1573.987305	198.719467
1572.979492	85.166153
1571.971680	221.112473
1570.962891	-9.547709
1569.955078	100.170425
1568.946289	157.773727
1567.937500	230.822098
1566.928711	-0.088668
1565.918945	163.583633
1564.910156	-85.627747
1563.900391	-31.249817
1562.890625	111.181686
1561.880859	-55.253586
1560.870117	1.263769
1559.859375	179.474060
1558.848633	4.924024
1557.837891	-16.793610
1556.827148	163.450119
1555.815430	58.500748
1554.803711	20.777493
1553.791992	156.399841
1552.780273	265.913147
1551.767578	261.324829
1550.754883	59.901791
1549.742188	277.517761
1548.729492	26.689253
1547.716797	-27.663908
1546.703125	204.814972
1545.689453	232.803223
1544.675781	92.613602
1543.662109	22.064791
1542.647461	67.604942
1541.632813	-36.859013
1540.618164	189.053421
1539.603516	6.783361
1538.588867	82.509354
1537.573242	-1.987866
1536.557617	-27.301983
1535.541992	-11.527627
1534.526367	6.625425
1533.509766	47.771523
1532.493164	158.303421
1531.476563	0.561427
1530.459961	17.903494
1529.443359	81.409355
1528.425781	-76.815918
1527.408203	35.202839
1526.390625	105.783905
1525.373047	191.579620
1524.354492	274.555969
1523.335938	118.028046
1522.317383	128.563522
1521.298828	110.607018
1520.280273	15.325953
1519.260742	246.342026
1518.241211	117.254890
1517.221680	149.904053
1516.202148	141.239456
1515.181641	-124.469193
1514.161133	82.224518
1513.140625	-186.315201
1512.120117	-208.526794
1511.099609	97.551758
1510.078125	62.064629
1509.056641	62.312038
1508.035156	-147.923477
1507.012695	-194.174835
1505.991211	-138.042175
1504.968750	-164.145462
1503.946289	-28.993786
1502.923828	75.174217
1501.900391	-197.403397
1500.877930	-42.390217
1499.854492	-189.736649
1498.830078	-298.816315
1497.806641	-95.803391
1496.782227	-26.108042
1495.758789	-12.875358
1494.734375	-117.474060
1493.708984	186.892441
1492.684570	18.053780
1491.659180	-5.211084
1490.633789	380.213654
1489.608398	195.615448
1488.583008	368.521088
1487.556641	267.946564
1486.530273	269.384399
1485.503906	380.431824
1484.477539	567.842346
1483.450195	326.370880
1482.423828	431.797546
1481.396484	506.419495
1480.368164	777.189209
1479.340820	644.943481
1478.312500	652.783386
1477.284180	627.365234
1476.255859	797.997375
1475.227539	927.679932
1474.198242	914.563354
1473.169922	1036.288696
1472.140625	1030.556641
1471.111328	1309.743774
1470.081055	1408.033813
1469.050781	1480.738281
1468.021484	1634.710205
1466.990234	1752.881226
1465.959961	1962.441162
1464.928711	1940.508301
1463.898438	2058.272461
1462.867188	2028.526489
1461.834961	2326.352539
1460.803711	2177.039551
1459.771484	2395.836914
1458.739258	2363.164795
1457.707031	2490.317383
1456.674805	2495.555908
1455.641602	2622.470947
1454.608398	2845.645264
1453.575195	2657.883789
1452.541992	2612.112549
1451.508789	2616.999023
1450.474609	2946.173828
1449.440430	2953.403320
1448.406250	3059.372314
1447.371094	2927.186523
1446.336914	3088.739502
1445.301758	2862.871338
1444.266602	2657.316406
1443.230469	2580.844971
1442.195313	2418.391357
1441.159180	2357.133057
1440.123047	2412.199951
1439.086914	2677.062256
1438.049805	2527.259521
1437.013672	2296.666260
1435.976563	2088.885498
1434.939453	1828.146118
1433.901367	1822.566284
1432.864258	1372.636475
1431.826172	1321.730957
1430.788086	897.336731
1429.750000	1010.589783
1428.710938	879.089417
1427.671875	825.852966
1426.633789	505.388824
1425.593750	636.324768
1424.554688	547.964844
1423.514648	502.496918
1422.474609	404.174377
1421.434570	280.743408
1420.394531	434.429535
1419.354492	394.220123
1418.313477	479.921692
1417.272461	500.201355
1416.231445	324.258240
1415.189453	93.082581
1414.147461	284.611786
1413.105469	96.412048
1412.063477	114.513496
1411.021484	9.509635
1409.978516	-47.650108
1408.936523	-16.757902
1407.892578	4.112382
1406.849609	-243.649643
1405.806641	-44.292850
1404.762695	6.935181
1403.718750	-79.810463
1402.674805	179.843750
1401.629883	-44.718742
1400.585938	167.345963
1399.541016	136.157852
1398.496094	-82.950890
1397.450195	101.672951
1396.405273	68.312782
1395.359375	127.758171
1394.313477	117.147392
1393.267578	24.004042
1392.220703	186.390869
1391.173828	60.937889
1390.126953	63.297489
1389.080078	130.831955
1388.033203	-1.680465
1386.985352	223.637833
1385.937500	103.894600
1384.889648	181.836731
1383.841797	59.907341
1382.792969	-121.833023
1381.744141	-135.965744
1380.695313	-62.531208
1379.646484	95.917427
1378.597656	44.696117
1377.547852	16.085579
1376.498047	-22.355824
1375.448242	-73.116959
1374.397461	-53.876797
1373.347656	-14.534079
1372.296875	-59.862083
1371.246094	-30.232073
1370.194336	-122.616577
1369.143555	96.705444
1368.091797	-75.097916
1367.040039	-77.290260
1365.988281	-353.277863
1364.935547	-53.841366
1363.882813	83.812668
1362.830078	-64.653824
1361.777344	108.089020
1360.724609	42.088791
1359.670898	-8.814507
1358.617188	-7.317686
1357.563477	19.198963
1356.509766	73.204712
1355.455078	241.648407
1354.400391	251.169327
1353.345703	288.171173
1352.291016	317.869171
1351.235352	335.289673
1350.180664	169.178680
1349.125000	402.870087
1348.068359	443.069580
1347.012695	542.964417
1345.956055	680.172546
1344.899414	740.613525
1343.842773	853.254272
1342.786133	1025.497925
1341.728516	1002.050537
1340.670898	914.360474
1339.613281	735.221313
1338.555664	903.032288
1337.497070	905.035034
1336.438477	941.855713
1335.379883	902.102295
1334.321289	1156.975464
1333.262695	946.823486
1332.203125	1122.746948
1331.143555	1046.535889
1330.083984	1049.629272
1329.023438	823.007996
1327.963867	1056.283569
1326.903320	980.783569
1325.841797	794.315491
1324.781250	874.802307
1323.719727	910.961121
1322.659180	865.809021
1321.596680	808.477966
1320.535156	1067.158203
1319.473633	1012.590149
1318.411133	965.590515
1317.348633	931.092468
1316.285156	1086.576294
1315.222656	1316.089844
1314.159180	1195.734497
1313.095703	1095.287354
1312.032227	1120.648560
1310.967773	1293.891479
1309.904297	1336.720703
1308.839844	919.369629
1307.775391	1117.579346
1306.709961	1387.190308
1305.645508	1297.683350
1304.580078	1259.994629
1303.513672	1266.711182
1302.448242	1103.943481
1301.382813	1140.453979
1300.316406	1108.275269
1299.250000	847.769043
1298.182617	1164.690796
1297.116211	1287.611572
1296.048828	1209.285034
1294.981445	1199.841919
1293.914063	1087.456299
1292.845703	933.526428
1291.777344	755.251892
1290.708984	883.718811
1289.640625	887.198547
1288.572266	702.037781
1287.502930	713.127441
1286.433594	856.631409
1285.364258	836.049561
1284.293945	788.637207
1283.224609	834.398132
1282.154297	770.071594
1281.083984	720.557312
1280.012695	874.260254
1278.942383	844.505554
1277.871094	858.880920
1276.799805	866.002319
1275.727539	875.651978
1274.656250	792.499084
1273.583984	1073.589722
1272.511719	1100.538818
1271.439453	1166.637695
1270.366211	961.699280
1269.292969	1218.397583
1268.219727	1028.329712
1267.146484	1204.503296
1266.072266	1244.022217
1264.999023	1212.843262
1263.924805	1047.595825
1262.849609	1209.231934
1261.775391	1270.901245
1260.700195	1074.236450
1259.625000	1175.005371
1258.549805	1256.289795
1257.474609	1500.783569
1256.398438	1348.271606
1255.322266	1259.173096
1254.246094	1233.443726
1253.168945	1312.408691
1252.092773	1045.877808
1251.015625	1132.217163
1249.938477	1216.117920
1248.860352	1110.354858
1247.783203	958.477783
1246.705078	1112.923096
1245.626953	1017.045227
1244.547852	1001.396057
1243.469727	915.337036
1242.390625	999.307556
1241.311523	716.667786
1240.231445	943.870117
1239.152344	921.035645
1238.072266	1070.469116
1236.992188	843.875488
1235.911133	930.211975
1234.831055	1048.026367
1233.750000	976.713501
1232.668945	910.273071
1231.587891	952.882324
1230.505859	983.348328
1229.423828	1023.474609
1228.341797	756.063477
1227.259766	997.108765
1226.176758	923.397888
1225.094727	743.231812
1224.011719	703.428101
1222.927734	690.219604
1221.844727	599.607849
1220.760742	453.401276
1219.676758	432.907654
1218.592773	545.290771
1217.507813	686.574341
1216.423828	562.063782
1215.338867	430.319458
1214.252930	501.388916
1213.167969	396.174500
1212.082031	476.774506
1210.996094	569.350525
1209.910156	630.472839
1208.823242	561.283081
1207.737305	658.431274
1206.650391	639.769287
1205.562500	705.402344
1204.475586	660.106812
1203.387695	426.867157
1202.299805	444.136536
1201.211914	292.778351
1200.124023	266.596466
1199.035156	194.621918
1197.946289	151.479172
1196.857422	2.427267
1195.767578	170.843781
1194.678711	182.804337
1193.588867	2.348032
1192.498047	-72.357033
1191.408203	-180.756195
1190.317383	198.509583
1189.226563	-20.569166
1188.135742	82.147659
1187.044922	-141.791580
1185.953125	-269.712799
1184.861328	-174.491318
1183.769531	-158.584503
1182.676758	-30.045029
1181.584961	-107.904381
1180.492188	121.067406
1179.398438	66.972366
1178.305664	130.232758
1177.211914	32.823242
1176.118164	-98.185188
1175.024414	77.312859
1173.929688	269.381470
1172.835938	169.204727
1171.741211	293.934296
1170.646484	124.179893
1169.550781	248.636261
1168.455078	210.285446
1167.359375	-50.543259
1166.263672	209.793884
1165.167969	-82.219460
1164.071289	-32.511940
1162.974609	-104.785370
1161.877930	-267.907562
1160.780273	321.130188
1159.682617	145.806137
1158.584961	619.675476
1157.487305	389.235809
1156.389648	356.802124
1155.291016	219.304642
1154.192383	284.449951
1153.093750	382.822693
1151.994141	302.248383
1150.894531	159.625473
1149.794922	200.402954
1148.695313	45.710617
1147.594727	-92.371399
1146.495117	69.494301
1145.394531	107.374352
1144.292969	76.089752
1143.192383	68.494286
1142.090820	120.243919
1140.989258	86.226639
1139.886719	123.427429
1138.785156	-110.507912
1137.682617	-78.281517
1136.580078	-5.797781
1135.477539	21.392883
1134.374023	209.944077
1133.270508	438.654968
1132.166992	235.075851
1131.063477	596.344971
1129.958984	743.761108
1128.854492	774.743225
1127.750000	715.461914
1126.644531	945.375916
1125.540039	923.775635
1124.434570	994.497070
1123.329102	1003.456726
1122.222656	775.374084
1121.117188	774.672241
1120.010742	499.152344
1118.903320	450.916565
1117.796875	504.376099
1116.689453	285.551270
1115.582031	478.378296
1114.474609	495.970612
1113.367188	525.269714
1112.258789	762.493591
1111.150391	704.034851
1110.041016	584.043945
1108.932617	622.309814
1107.823242	792.723633
1106.713867	755.137756
1105.604492	892.184387
1104.494141	842.579102
1103.383789	613.541626
1102.273438	821.003235
1101.163086	870.229126
1100.051758	799.053772
1098.940430	916.441589
1097.829102	929.964539
1096.717773	1032.946533
1095.605469	902.521790
1094.493164	892.207764
1093.380859	968.952576
1092.268555	1095.025635
1091.155273	1053.812744
1090.041992	984.296814
1088.928711	999.441650
1087.814453	995.673157
1086.701172	958.916687
1085.586914	1053.769165
1084.471680	1066.219727
1083.357422	914.088745
1082.242188	893.534363
1081.126953	802.449341
1080.011719	990.832825
1078.895508	838.583130
1077.779297	806.071777
1076.663086	1015.261719
1075.546875	853.557556
1074.429688	900.653503
1073.312500	757.701477
1072.195313	706.216370
1071.078125	694.563843
1069.959961	736.769958
1068.841797	626.604065
1067.723633	767.121338
1066.604492	954.368347
1065.486328	750.455994
1064.367188	738.563232
1063.247070	724.295898
1062.127930	766.179199
1061.007813	665.300049
1059.887695	711.798279
1058.767578	636.659790
1057.646484	514.770020
1056.525391	542.509155
1055.404297	362.251678
1054.283203	387.655365
1053.161133	314.930939
1052.039063	330.970306
1050.916992	281.630463
1049.794922	314.007660
1048.671875	479.371277
1047.548828	350.707977
1046.425781	476.349365
1045.301758	457.351990
1044.177734	256.529663
1043.053711	489.351654
1041.929688	260.684784
1040.805664	288.418304
1039.680664	383.697754
1038.555664	131.986221
1037.429688	250.582626
1036.304688	143.387955
1035.178711	192.179199
1034.052734	427.105835
1032.925781	378.180817
1031.798828	529.308411
1030.671875	131.731354
1029.544922	380.558594
1028.417969	306.307251
1027.290039	136.876236
1026.162109	-88.168350
1025.033203	-73.874794
1023.905273	-29.337317
1022.776367	-230.809235
1021.647461	-188.461975
1020.518555	-155.347824
1019.388672	35.535954
1018.258789	-209.564316
1017.128906	-18.612103
1015.998047	-254.174820
1014.868164	13.326007
1013.737305	79.211220
1012.605469	293.379822
1011.474609	86.080696
1010.342773	392.929993
1009.210938	313.178223
1008.079102	340.006287
1006.946289	452.509369
1005.813477	847.248230
1004.680664	1447.714111
1003.546875	2355.484131
1002.414063	2715.137207
1001.280273	2258.975830
1000.145508	1426.538818
999.011719	481.429779
997.876953	201.933334
996.742188	98.145447
995.607422	123.781906
994.471680	98.746284
993.335938	-62.276073
992.200195	37.541840
991.064453	-86.248383
989.927734	101.380226
988.791016	-148.894424
987.654297	11.265297
986.516602	37.848507
985.379883	-108.190262
984.242188	-148.104843
983.103516	46.960178
981.965820	-255.094238
980.827148	-138.057419
979.688477	13.575402
978.548828	84.768585
977.409180	225.060760
976.270508	-213.916199
975.129883	41.591850
973.990234	76.531471
972.849609	-30.841228
971.708984	77.893387
970.568359	147.692444
969.426758	146.437042
968.285156	71.888039
967.143555	-59.838356
966.001953	-76.636749
964.859375	264.535431
963.716797	92.049675
962.574219	288.908691
961.430664	219.954193
960.287109	345.972107
959.143555	2.446498
958.000000	94.424782
956.855469	44.547844
955.710938	161.979813
954.566406	158.215240
953.421875	264.454681
952.276367	148.897064
951.130859	289.725220
949.985352	23.628803
948.838867	185.326538
947.692383	107.129601
946.545898	-105.680687
945.399414	13.030440
944.251953	-14.323610
943.104492	241.650558
941.957031	54.788757
940.809570	253.903275
939.661133	26.388340
938.512695	148.184433
937.364258	185.703293
936.214844	154.964432
935.065430	28.660652
933.916016	264.966248
932.765625	154.977142
931.616211	159.111160
930.465820	231.733658
929.315430	154.204422
928.164063	-61.988655
927.012695	-109.497902
925.861328	-8.921868
924.709961	-192.587662
923.557617	201.668732
922.405273	-90.779419
921.252930	89.902725
920.099609	-102.064903
918.947266	167.464279
917.793945	-128.612610
916.639648	127.481827
915.486328	111.141281
914.332031	97.232231
913.177734	-191.127441
912.022461	-309.028778
910.868164	-272.474854
909.712891	-111.056351
908.556641	-298.738434
907.401367	-141.634430
906.245117	-143.100082
905.088867	-212.396683
903.931641	71.852043
902.775391	23.195654
901.618164	-364.921021
900.460938	35.011581
899.302734	299.105286
898.144531	-11.478326
896.986328	-68.444542
895.828125	-104.904915
894.668945	48.695068
893.509766	46.376682
892.350586	50.957932
891.191406	28.541933
890.031250	17.548655
888.871094	112.810333
887.710938	16.229763
886.549805	30.408716
885.388672	-23.013359
884.227539	207.961929
883.066406	132.169846
881.904297	207.602005
880.742188	100.477440
879.580078	79.147926
878.416992	-7.428028
877.253906	104.379425
876.090820	259.013763
874.927734	231.257278
873.763672	383.700500
872.599609	221.039276
871.435547	99.031418
870.270508	130.136658
869.105469	44.336716
867.940430	188.003601
866.775391	-120.207512
865.609375	25.802893
864.443359	115.622673
863.277344	131.316116
862.110352	380.640045
860.944336	227.949554
859.777344	169.666580
858.609375	320.185577
857.442383	490.859436
856.274414	464.077026
855.105469	278.104858
853.937500	583.300476
852.768555	610.405457
851.599609	619.588196
850.430664	530.195190
849.260742	573.033081
848.090820	326.951904
846.920898	354.164307
845.750000	401.521942
844.580078	110.911522
843.409180	91.179268
842.237305	140.804428
841.066406	273.141479
839.894531	81.203629
838.722656	148.647537
837.549805	35.025082
836.376953	-36.111526
835.204102	216.661362
834.031250	257.128754
832.857422	284.157013
831.683594	364.713440
830.509766	304.600769
829.335938	233.322800
828.161133	349.413788
826.986328	320.449768
825.811523	565.687561
824.635742	610.152588
823.459961	150.901489
822.284180	291.136597
821.107422	14.719211
819.931641	-34.487888
818.754883	-50.334476
817.577148	129.639511
816.400391	215.989716
815.222656	271.083923
814.044922	137.014664
812.866211	-126.043404
811.687500	97.830620
810.508789	28.120686
809.330078	0.579347
808.150391	-58.134438
806.971680	-8.078805
805.791016	-293.440430
804.611328	85.036331
803.430664	-251.451523
802.250000	-152.949875
801.069336	-132.241867
799.887695	-215.887466
798.706055	-248.595154
797.524414	-261.440887
796.342773	-343.096252
795.160156	-271.923004
793.977539	33.931530
792.794922	-112.292900
791.611328	-152.273560
790.427734	-112.653374
789.244141	179.141647
788.059570	45.840412
786.875977	-116.277077
785.691406	132.936676
784.505859	213.866226
783.321289	-52.435131
782.135742	189.594803
780.949219	455.693359
779.763672	317.282898
778.577148	278.198669
777.390625	320.706024
776.204102	369.690399
775.016602	27.892260
773.829102	-4.965433
772.641602	8.390759
771.453125	237.746185
770.265625	275.041199
769.077148	93.962654
767.887695	150.859314
766.699219	70.998558
765.509766	103.394127
764.319336	263.384277
763.129883	117.128937
761.939453	98.494034
760.749023	420.858032
759.558594	430.520813
758.367188	437.859497
757.175781	500.055878
755.984375	353.234314
754.791992	201.970230
753.599609	279.214508
752.407227	171.753998
751.214844	420.077728
750.021484	237.748413
748.828125	380.336884
747.634766	215.449646
746.441406	173.429703
745.247070	291.488220
744.052734	279.977020
742.857422	92.938385
741.662109	79.095566
740.466797	137.500000
739.271484	121.281357
738.076172	140.038116
736.879883	66.706184
735.683594	105.009644
734.486328	237.358078
733.289063	336.737610
732.091797	190.908234
730.894531	237.604706
729.697266	240.469055
728.499023	94.569153
727.300781	370.625183
726.101563	196.233414
724.902344	270.988281
723.703125	426.494995
722.503906	291.387207
721.303711	407.424377
720.104492	416.397827
718.903320	741.815674
717.703125	471.328949
716.501953	510.735107
715.300781	412.691772
714.099609	667.936340
712.897461	449.965729
711.695313	360.684753
710.493164	434.872894
709.291016	402.276459
708.087891	334.849487
706.884766	245.686264
705.680664	128.273056
704.477539	119.761047
703.273438	-14.937016
702.069336	196.358032
700.864258	118.306305
699.659180	353.451141
698.454102	355.906830
697.249023	101.933235
696.042969	117.569283
694.836914	85.452705
693.630859	14.308941
692.423828	-98.004768
691.217773	-151.588470
690.009766	38.000164
688.802734	-288.870636
687.594727	-216.348557
686.386719	-354.170868
685.178711	-162.255508
683.970703	-135.109344
682.761719	54.658543
681.552734	-82.775887
680.342773	-59.748447
679.133789	13.175322
677.923828	-175.854660
676.712891	-29.149864
675.502930	-40.414612
674.291992	2.517423
673.081055	-15.045994
671.869141	196.758514
670.657227	82.050529
669.445313	6.408427
668.233398	-97.196159
667.021484	41.361420
665.808594	141.067444
664.595703	115.554192
663.381836	-153.855698
662.167969	-153.190018
660.954102	-22.931429
659.740234	-43.690884
658.525391	155.694763
657.310547	74.684006
656.095703	-32.084488
654.880859	145.842926
653.665039	30.633602
652.449219	1.737964
651.233398	84.942070
650.016602	-79.530563
648.799805	-123.292885
647.583008	-87.339874
646.365234	23.960451
645.148438	359.023804
643.930664	319.609344
642.711914	56.527153
641.494141	369.853912
640.275391	-140.382782
639.056641	131.955338
637.836914	-6.313403
636.617188	53.072716
635.397461	-3.629713
634.177734	64.151459
632.957031	114.619553
631.736328	72.644318
630.515625	43.419186
629.293945	138.479233
628.073242	100.325699
626.851563	-62.393463
625.628906	-28.023582
624.407227	276.154114
623.184570	271.328125
621.960938	231.920105
620.738281	190.058762
619.514648	254.929550
618.291016	220.896835
617.067383	-34.014549
615.842773	59.559654
614.618164	26.371368
613.393555	-26.575285
612.167969	71.776711
610.942383	-161.914734
609.716797	195.973114
608.491211	-6.899449
607.264648	60.942097
606.038086	-12.998123
604.811523	-134.701462
