# Supplementary material for: Raman spectroscopy accurately differentiates mucosal healing from non-healing and biochemical changes following biological therapy in inflammatory bowel disease
Source: PLoS One. 2021 Jun 2;16(6):e0252210. doi: 10.1371/journal.pone.0252210 (PMC8172032; doi:10.1371/journal.pone.0252210)
Supplement: S9 Dataset — (ZIP) [file pone.0252210.s011.zip › Pre-biologic/OC023-2 pre treatment_59__X_25474.7__Y_6214.9__Z_810.848__Time_676.txt]

1714.862305	-2.298512
1713.885742	-16.301149
1712.909180	32.772366
1711.931641	-38.879154
1710.955078	-110.443047
1709.977539	-34.533913
1709.000000	-55.065624
1708.021484	74.505356
1707.043945	-20.847980
1706.065430	-19.654257
1705.086914	86.100418
1704.107422	-0.789358
1703.128906	-23.204823
1702.149414	-21.365604
1701.169922	85.004364
1700.190430	-11.701203
1699.210938	79.035751
1698.230469	194.012024
1697.250000	63.325394
1696.269531	250.932968
1695.289063	286.476288
1694.307617	215.444778
1693.326172	369.043549
1692.344727	322.675659
1691.363281	335.371460
1690.381836	313.708191
1689.399414	516.460754
1688.416992	604.787170
1687.434570	610.769775
1686.452148	609.116211
1685.468750	711.758118
1684.485352	686.824219
1683.501953	731.550293
1682.518555	811.269043
1681.534180	798.118958
1680.550781	758.767761
1679.566406	847.574951
1678.582031	891.504578
1677.596680	1076.807983
1676.611328	1134.758789
1675.626953	1193.112183
1674.641602	1323.617676
1673.655273	1350.789795
1672.669922	1436.848511
1671.683594	1555.148315
1670.697266	1514.427002
1669.710938	1636.141113
1668.723633	1792.717041
1667.737305	1657.645142
1666.750000	1753.930054
1665.762695	1818.743652
1664.774414	1748.628174
1663.787109	1933.584229
1662.798828	1880.200684
1661.810547	1840.501221
1660.822266	1941.697266
1659.833008	2037.935059
1658.844727	1853.713013
1657.855469	2093.750732
1656.866211	2087.795410
1655.875977	2063.687012
1654.886719	1949.985962
1653.896484	1889.632935
1652.906250	1618.017822
1651.916016	1727.805908
1650.924805	1578.729248
1649.934570	1393.074707
1648.943359	1318.876587
1647.952148	1205.421265
1646.959961	1065.933960
1645.968750	945.351257
1644.976563	793.459290
1643.984375	718.543152
1642.992188	659.827087
1641.999023	588.256104
1641.005859	419.397522
1640.012695	361.729279
1639.019531	241.088531
1638.026367	147.169800
1637.032227	317.228210
1636.039063	129.021622
1635.043945	209.972153
1634.049805	85.656601
1633.055664	114.445328
1632.060547	64.472427
1631.065430	101.665901
1630.070313	10.103558
1629.074219	21.464035
1628.079102	-51.142937
1627.083008	-231.348877
1626.086914	-108.788734
1625.090820	119.115669
1624.093750	-155.004440
1623.096680	-79.224655
1622.100586	-71.602867
1621.102539	7.138041
1620.105469	191.096451
1619.107422	-63.408268
1618.109375	202.222107
1617.111328	-46.591057
1616.113281	95.893982
1615.115234	20.690437
1614.116211	-17.611715
1613.117188	12.428241
1612.118164	-17.722313
1611.118164	-191.919739
1610.119141	24.596584
1609.119141	-49.733200
1608.119141	62.080441
1607.118164	1.073273
1606.118164	115.633667
1605.117188	154.304245
1604.116211	59.542568
1603.115234	59.103962
1602.114258	32.567036
1601.112305	-51.445797
1600.110352	-41.220245
1599.108398	91.938187
1598.106445	-174.880920
1597.103516	-182.806244
1596.100586	-54.824131
1595.097656	-222.078232
1594.094727	-49.702347
1593.091797	-182.910278
1592.087891	-190.738525
1591.083984	-47.175167
1590.080078	-235.097870
1589.076172	75.373589
1588.071289	111.806480
1587.067383	-172.571106
1586.062500	-52.715225
1585.057617	22.740997
1584.051758	77.278603
1583.045898	43.157269
1582.041016	102.784401
1581.035156	128.475433
1580.028320	34.316727
1579.022461	-33.831009
1578.015625	22.919853
1577.008789	14.517777
1576.001953	102.305969
1574.994141	153.560562
1573.987305	111.085831
1572.979492	-40.660130
1571.971680	153.293945
1570.962891	133.957092
1569.955078	83.346542
1568.946289	-1.118523
1567.937500	101.342453
1566.928711	-4.086169
1565.918945	38.391197
1564.910156	75.538910
1563.900391	84.001587
1562.890625	97.522713
1561.880859	64.217278
1560.870117	-88.500137
1559.859375	64.655617
1558.848633	-57.166981
1557.837891	41.209438
1556.827148	108.304634
1555.815430	9.427992
1554.803711	169.439026
1553.791992	18.499393
1552.780273	79.753723
1551.767578	285.766052
1550.754883	111.131729
1549.742188	112.337959
1548.729492	196.150360
1547.716797	334.067566
1546.703125	65.828056
1545.689453	56.028934
1544.675781	154.606094
1543.662109	33.340267
1542.647461	15.278745
1541.632813	203.667068
1540.618164	19.961037
1539.603516	83.990562
1538.588867	-19.958284
1537.573242	-20.827900
1536.557617	50.359028
1535.541992	-61.807968
1534.526367	-45.168453
1533.509766	92.453972
1532.493164	126.720268
1531.476563	8.729596
1530.459961	37.471329
1529.443359	60.860222
1528.425781	71.167419
1527.408203	63.255867
1526.390625	145.264679
1525.373047	52.024456
1524.354492	105.309372
1523.335938	47.751457
1522.317383	-45.981529
1521.298828	-0.992268
1520.280273	38.647396
1519.260742	85.786316
1518.241211	-16.346016
1517.221680	-31.258715
1516.202148	-0.110736
1515.181641	15.419505
1514.161133	-66.820808
1513.140625	-113.268730
1512.120117	-16.142517
1511.099609	-55.249214
1510.078125	-94.529961
1509.056641	-18.545551
1508.035156	-35.097466
1507.012695	-95.418175
1505.991211	-148.191238
1504.968750	-219.067535
1503.946289	-56.913815
1502.923828	-125.565933
1501.900391	-212.299850
1500.877930	-209.531570
1499.854492	-291.429413
1498.830078	43.748692
1497.806641	30.594130
1496.782227	-246.258926
1495.758789	-19.220791
1494.734375	10.625891
1493.708984	160.464340
1492.684570	131.149460
1491.659180	12.227743
1490.633789	102.735985
1489.608398	323.344879
1488.583008	124.829109
1487.556641	286.300079
1486.530273	342.882263
1485.503906	468.217133
1484.477539	440.240784
1483.450195	412.126221
1482.423828	593.076111
1481.396484	707.493713
1480.368164	627.935791
1479.340820	647.717773
1478.312500	754.010803
1477.284180	765.853271
1476.255859	744.453003
1475.227539	850.299011
1474.198242	1004.355652
1473.169922	982.575439
1472.140625	1095.591309
1471.111328	1475.667236
1470.081055	1453.454590
1469.050781	1596.498901
1468.021484	1647.840942
1466.990234	1757.520142
1465.959961	1808.604492
1464.928711	2052.727783
1463.898438	2103.552490
1462.867188	2172.041016
1461.834961	2235.323975
1460.803711	2265.504883
1459.771484	2369.211670
1458.739258	2470.264404
1457.707031	2383.405518
1456.674805	2405.620850
1455.641602	2645.911377
1454.608398	2705.967041
1453.575195	2618.870850
1452.541992	2592.602539
1451.508789	2644.866699
1450.474609	2737.590820
1449.440430	2926.503662
1448.406250	2910.123779
1447.371094	3015.253174
1446.336914	2892.447510
1445.301758	2913.934814
1444.266602	2948.035889
1443.230469	2574.707520
1442.195313	2720.126221
1441.159180	2493.655762
1440.123047	2679.434570
1439.086914	2589.555420
1438.049805	2396.057861
1437.013672	2346.692139
1435.976563	2014.359985
1434.939453	1846.354126
1433.901367	1819.827393
1432.864258	1677.188599
1431.826172	1421.007813
1430.788086	1177.564453
1429.750000	1042.738281
1428.710938	799.493225
1427.671875	632.036438
1426.633789	477.296448
1425.593750	564.640503
1424.554688	583.934692
1423.514648	598.196594
1422.474609	660.354736
1421.434570	548.715637
1420.394531	351.538940
1419.354492	260.236481
1418.313477	337.662933
1417.272461	593.794373
1416.231445	356.683228
1415.189453	461.845367
1414.147461	187.229340
1413.105469	227.115997
1412.063477	194.136841
1411.021484	206.478973
1409.978516	178.658401
1408.936523	35.358620
1407.892578	93.116051
1406.849609	-12.304972
1405.806641	78.242393
1404.762695	163.792969
1403.718750	31.036467
1402.674805	28.899998
1401.629883	46.904850
1400.585938	17.347265
1399.541016	60.599640
1398.496094	66.318901
1397.450195	222.508011
1396.405273	-127.473183
1395.359375	234.333267
1394.313477	122.652130
1393.267578	-48.983372
1392.220703	29.930056
1391.173828	121.434158
1390.126953	52.827667
1389.080078	-65.683502
1388.033203	-58.946205
1386.985352	-37.104263
1385.937500	109.876518
1384.889648	-178.106705
1383.841797	-58.418514
1382.792969	-16.142860
1381.744141	31.234303
1380.695313	-128.614624
1379.646484	68.860619
1378.597656	-53.222336
1377.547852	-90.260490
1376.498047	-104.690811
1375.448242	108.085648
1374.397461	26.513926
1373.347656	-19.958281
1372.296875	38.447590
1371.246094	-17.719952
1370.194336	-33.854359
1369.143555	144.547470
1368.091797	24.020844
1367.040039	-31.547558
1365.988281	-37.141212
1364.935547	-25.170687
1363.882813	176.130035
1362.830078	116.163101
1361.777344	116.085472
1360.724609	83.814827
1359.670898	41.745766
1358.617188	300.731293
1357.563477	343.460419
1356.509766	155.158249
1355.455078	198.189545
1354.400391	452.538391
1353.345703	361.652405
1352.291016	335.527039
1351.235352	393.975647
1350.180664	360.711365
1349.125000	518.708313
1348.068359	751.221985
1347.012695	738.197876
1345.956055	879.100159
1344.899414	1020.095764
1343.842773	843.848755
1342.786133	1029.712646
1341.728516	1230.511353
1340.670898	1089.472778
1339.613281	1097.270508
1338.555664	1018.541016
1337.497070	1066.265991
1336.438477	1124.025024
1335.379883	1045.793213
1334.321289	1133.529297
1333.262695	1063.056030
1332.203125	1054.590088
1331.143555	1066.062500
1330.083984	1070.263672
1329.023438	1077.080566
1327.963867	985.204529
1326.903320	1041.747925
1325.841797	913.156555
1324.781250	937.885681
1323.719727	1034.347046
1322.659180	1081.548950
1321.596680	1020.279175
1320.535156	1284.880859
1319.473633	1243.623291
1318.411133	1128.533813
1317.348633	1075.282471
1316.285156	1120.801270
1315.222656	1205.880493
1314.159180	1335.414429
1313.095703	1307.358643
1312.032227	1422.312256
1310.967773	1224.605591
1309.904297	1224.084717
1308.839844	1093.236938
1307.775391	1358.792480
1306.709961	1208.552246
1305.645508	1247.920898
1304.580078	1287.400513
1303.513672	1162.248657
1302.448242	1187.234497
1301.382813	1136.144531
1300.316406	1409.550903
1299.250000	1407.813110
1298.182617	1349.705566
1297.116211	1362.955200
1296.048828	1263.384766
1294.981445	1183.609253
1293.914063	1292.940430
1292.845703	1159.445190
1291.777344	928.002502
1290.708984	814.485718
1289.640625	720.741699
1288.572266	793.834045
1287.502930	1001.790833
1286.433594	820.172180
1285.364258	851.858215
1284.293945	925.265686
1283.224609	702.454651
1282.154297	942.526489
1281.083984	719.997864
1280.012695	698.315369
1278.942383	965.416931
1277.871094	934.084351
1276.799805	1093.593628
1275.727539	1062.417969
1274.656250	830.900879
1273.583984	1095.657715
1272.511719	1206.451294
1271.439453	1134.067871
1270.366211	1130.171875
1269.292969	1365.632813
1268.219727	1061.570435
1267.146484	1182.372192
1266.072266	1203.145508
1264.999023	1243.488525
1263.924805	1181.438477
1262.849609	1251.152588
1261.775391	1269.695190
1260.700195	1273.661743
1259.625000	1177.769165
1258.549805	1306.108032
1257.474609	1222.527832
1256.398438	1253.487793
1255.322266	1243.087524
1254.246094	1191.353271
1253.168945	1441.451416
1252.092773	1192.692749
1251.015625	1347.883057
1249.938477	1123.643311
1248.860352	1400.419556
1247.783203	1074.226318
1246.705078	1209.981934
1245.626953	1255.795532
1244.547852	1155.852539
1243.469727	1233.273682
1242.390625	1087.279175
1241.311523	1235.118042
1240.231445	984.847351
1239.152344	945.814575
1238.072266	1212.498901
1236.992188	763.526062
1235.911133	1005.892822
1234.831055	911.146729
1233.750000	1037.023804
1232.668945	973.814880
1231.587891	886.399536
1230.505859	990.383057
1229.423828	968.376404
1228.341797	815.618713
1227.259766	861.415344
1226.176758	699.038574
1225.094727	698.832031
1224.011719	734.894043
1222.927734	831.383545
1221.844727	507.061340
1220.760742	567.244385
1219.676758	458.181793
1218.592773	436.129211
1217.507813	433.382263
1216.423828	580.352417
1215.338867	466.418976
1214.252930	386.298615
1213.167969	658.581787
1212.082031	435.988525
1210.996094	536.750549
1209.910156	473.393280
1208.823242	576.418213
1207.737305	558.790283
1206.650391	555.581787
1205.562500	786.092407
1204.475586	515.271851
1203.387695	415.548584
1202.299805	527.747681
1201.211914	237.722794
1200.124023	205.345337
1199.035156	252.342026
1197.946289	188.563675
1196.857422	151.205887
1195.767578	-179.635529
1194.678711	-70.355347
1193.588867	82.076569
1192.498047	18.045179
1191.408203	-106.111359
1190.317383	-100.557587
1189.226563	-61.458599
1188.135742	-137.727936
1187.044922	33.244301
1185.953125	-134.392746
1184.861328	-81.259819
1183.769531	-176.993027
1182.676758	-37.697277
1181.584961	-97.603149
1180.492188	63.008484
1179.398438	-116.935089
1178.305664	33.835148
1177.211914	225.174652
1176.118164	112.103226
1175.024414	166.631500
1173.929688	108.497879
1172.835938	282.497803
1171.741211	214.588547
1170.646484	115.502441
1169.550781	131.184662
1168.455078	-46.975018
1167.359375	49.828224
1166.263672	38.902191
1165.167969	54.165058
1164.071289	133.831268
1162.974609	316.081268
1161.877930	192.411453
1160.780273	97.341751
1159.682617	336.443604
1158.584961	200.584671
1157.487305	320.014374
1156.389648	520.396362
1155.291016	305.533356
1154.192383	534.215332
1153.093750	290.608917
1151.994141	218.619217
1150.894531	251.403778
1149.794922	198.285538
1148.695313	47.411758
1147.594727	13.181494
1146.495117	90.758911
1145.394531	51.540909
1144.292969	55.059341
1143.192383	-122.368568
1142.090820	14.167267
1140.989258	-1.684202
1139.886719	-119.892525
1138.785156	-19.457880
1137.682617	42.784039
1136.580078	121.513992
1135.477539	95.566193
1134.374023	183.511795
1133.270508	283.173553
1132.166992	382.674896
1131.063477	529.482910
1129.958984	602.545593
1128.854492	832.035767
1127.750000	890.534973
1126.644531	868.266296
1125.540039	995.254883
1124.434570	989.335938
1123.329102	841.127441
1122.222656	906.090393
1121.117188	551.677673
1120.010742	606.981689
1118.903320	593.487305
1117.796875	658.004395
1116.689453	604.056641
1115.582031	597.342896
1114.474609	642.563354
1113.367188	604.887939
1112.258789	557.661987
1111.150391	359.073181
1110.041016	611.835938
1108.932617	701.363525
1107.823242	660.826782
1106.713867	674.523315
1105.604492	983.245300
1104.494141	911.680481
1103.383789	906.129883
1102.273438	1070.365112
1101.163086	932.493164
1100.051758	733.267883
1098.940430	1128.207397
1097.829102	1197.573120
1096.717773	958.086853
1095.605469	1024.919678
1094.493164	1072.790161
1093.380859	1141.749878
1092.268555	968.073608
1091.155273	1043.914551
1090.041992	997.259399
1088.928711	863.486816
1087.814453	929.646179
1086.701172	983.948303
1085.586914	897.062744
1084.471680	986.447998
1083.357422	1181.490234
1082.242188	986.313599
1081.126953	770.017029
1080.011719	981.206726
1078.895508	933.936890
1077.779297	576.749878
1076.663086	815.809753
1075.546875	789.551025
1074.429688	549.759216
1073.312500	807.248474
1072.195313	712.839111
1071.078125	665.309570
1069.959961	854.467712
1068.841797	640.455139
1067.723633	585.801147
1066.604492	613.097839
1065.486328	553.711487
1064.367188	751.825928
1063.247070	778.945190
1062.127930	490.127258
1061.007813	599.111450
1059.887695	555.987000
1058.767578	510.517822
1057.646484	252.291962
1056.525391	520.057922
1055.404297	362.389221
1054.283203	445.407318
1053.161133	441.942413
1052.039063	513.191406
1050.916992	434.980713
1049.794922	527.186768
1048.671875	395.315552
1047.548828	361.487854
1046.425781	479.284088
1045.301758	198.260162
1044.177734	323.029968
1043.053711	422.108551
1041.929688	208.888947
1040.805664	589.868591
1039.680664	374.395538
1038.555664	212.597275
1037.429688	237.134293
1036.304688	210.481842
1035.178711	255.994736
1034.052734	403.878540
1032.925781	430.761658
1031.798828	639.047852
1030.671875	633.377319
1029.544922	309.306976
1028.417969	306.112701
1027.290039	131.027603
1026.162109	88.462067
1025.033203	32.019371
1023.905273	-45.237171
1022.776367	44.705223
1021.647461	-162.377975
1020.518555	-53.784218
1019.388672	-95.960823
1018.258789	8.036469
1017.128906	-122.115227
1015.998047	-187.248825
1014.868164	-32.130024
1013.737305	-41.516754
1012.605469	120.568054
1011.474609	301.183472
1010.342773	389.175415
1009.210938	502.664368
1008.079102	609.238403
1006.946289	625.608154
1005.813477	873.358459
1004.680664	1669.143066
1003.546875	2448.453613
1002.414063	2656.577637
1001.280273	2252.306396
1000.145508	1319.242676
999.011719	790.933960
997.876953	671.706360
996.742188	333.306061
995.607422	325.238037
994.471680	227.276031
993.335938	87.938446
992.200195	227.872711
991.064453	171.839508
989.927734	145.912689
988.791016	20.999819
987.654297	-50.735172
986.516602	11.303273
985.379883	87.259506
984.242188	-147.581360
983.103516	197.978989
981.965820	-100.973488
980.827148	-100.507576
979.688477	-7.886716
978.548828	2.014537
977.409180	-17.848789
976.270508	17.613571
975.129883	89.962929
973.990234	486.433807
972.849609	163.761581
971.708984	64.180756
970.568359	75.012962
969.426758	51.543514
968.285156	344.978149
967.143555	140.466507
966.001953	255.090805
964.859375	128.974609
963.716797	97.085693
962.574219	246.477814
961.430664	175.914490
960.287109	245.319977
959.143555	207.172745
958.000000	150.876999
956.855469	158.879227
955.710938	256.320770
954.566406	58.619366
953.421875	176.952484
952.276367	167.275772
951.130859	217.232788
949.985352	148.421768
948.838867	214.686340
947.692383	260.513275
946.545898	267.637329
945.399414	117.291367
944.251953	197.862350
943.104492	61.634148
941.957031	229.262268
940.809570	280.577972
939.661133	167.744980
938.512695	180.602081
937.364258	152.567276
936.214844	304.850494
935.065430	270.296783
933.916016	322.533905
932.765625	51.353218
931.616211	53.834888
930.465820	222.744278
929.315430	341.647095
928.164063	-44.710880
927.012695	79.087227
925.861328	109.702118
924.709961	42.651875
923.557617	41.754864
922.405273	13.739725
921.252930	-70.927376
920.099609	176.425720
918.947266	19.379471
917.793945	-3.401721
916.639648	-119.120430
915.486328	-0.757721
914.332031	90.472565
913.177734	-129.098938
912.022461	-33.020145
910.868164	-261.213867
909.712891	-160.297318
908.556641	-170.367020
907.401367	-123.609390
906.245117	-42.722073
905.088867	-242.671631
903.931641	35.587353
902.775391	-48.484337
901.618164	44.239712
900.460938	-105.137444
899.302734	96.482651
898.144531	76.424377
896.986328	106.283737
895.828125	-46.906803
894.668945	-71.007484
893.509766	-88.177010
892.350586	143.383545
891.191406	-31.707573
890.031250	87.064644
888.871094	81.709808
887.710938	-81.554382
886.549805	184.257996
885.388672	274.052551
884.227539	156.365250
883.066406	210.279816
881.904297	282.334167
880.742188	207.929413
879.580078	111.135551
878.416992	235.344147
877.253906	361.858276
876.090820	369.044617
874.927734	533.963257
873.763672	498.547943
872.599609	350.710602
871.435547	178.289490
870.270508	179.281021
869.105469	133.133881
867.940430	-59.062813
866.775391	14.197995
865.609375	103.250763
864.443359	284.473450
863.277344	315.173767
862.110352	123.592552
860.944336	167.941895
859.777344	427.863434
858.609375	537.364258
857.442383	527.946960
856.274414	428.871674
855.105469	641.661926
853.937500	515.818054
852.768555	600.820129
851.599609	555.843018
850.430664	622.970581
849.260742	598.273865
848.090820	678.892517
846.920898	316.174988
845.750000	231.252914
844.580078	269.489288
843.409180	348.020752
842.237305	303.516113
841.066406	203.137894
839.894531	8.929141
838.722656	78.603294
837.549805	235.425903
836.376953	253.658234
835.204102	329.968933
834.031250	310.217072
832.857422	413.285431
831.683594	478.356079
830.509766	389.405304
829.335938	461.131073
828.161133	543.971741
826.986328	497.415131
825.811523	388.434601
824.635742	466.732117
823.459961	366.687195
822.284180	253.295654
821.107422	124.342453
819.931641	184.697403
818.754883	84.694305
817.577148	80.418800
816.400391	16.010490
815.222656	93.981705
814.044922	116.259155
812.866211	287.473328
811.687500	25.021730
810.508789	29.360382
809.330078	102.522430
808.150391	84.505440
806.971680	61.979263
805.791016	157.099564
804.611328	-67.595840
803.430664	71.752251
802.250000	-64.204048
801.069336	-180.210663
799.887695	-45.610111
798.706055	-137.340790
797.524414	-69.499069
796.342773	-223.421539
795.160156	-49.411816
793.977539	-163.576752
792.794922	-36.373886
791.611328	4.315897
790.427734	-17.106068
789.244141	209.258301
788.059570	258.393250
786.875977	201.201416
785.691406	418.175018
784.505859	197.127136
783.321289	274.493408
782.135742	225.730438
780.949219	388.994232
779.763672	432.760315
778.577148	544.848145
777.390625	360.879486
776.204102	373.335144
775.016602	376.828735
773.829102	252.212051
772.641602	176.050079
771.453125	300.482666
770.265625	235.094116
769.077148	158.578629
767.887695	234.027481
766.699219	104.385262
765.509766	437.253906
764.319336	285.321625
763.129883	329.268311
761.939453	419.278442
760.749023	449.679565
759.558594	493.118591
758.367188	472.602112
757.175781	621.281494
755.984375	596.048157
754.791992	390.432831
753.599609	342.992004
752.407227	550.286133
751.214844	599.178467
750.021484	553.469421
748.828125	382.485657
747.634766	303.623016
746.441406	459.459076
745.247070	492.211975
744.052734	489.703491
742.857422	392.753265
741.662109	354.896393
740.466797	400.202118
739.271484	318.239807
738.076172	271.224396
736.879883	359.890472
735.683594	349.828888
734.486328	273.950043
733.289063	320.541473
732.091797	391.042267
730.894531	279.785187
729.697266	391.547394
728.499023	360.984253
727.300781	492.084625
726.101563	467.805664
724.902344	447.781189
723.703125	484.441193
722.503906	470.723572
721.303711	559.524963
720.104492	442.946259
718.903320	627.513000
717.703125	650.399475
716.501953	679.709656
715.300781	684.904236
714.099609	709.617065
712.897461	359.237915
711.695313	451.380280
710.493164	469.295532
709.291016	452.251709
708.087891	385.030273
706.884766	272.026581
705.680664	307.030945
704.477539	204.819489
703.273438	202.677246
702.069336	246.150604
700.864258	154.686172
699.659180	76.247612
698.454102	199.966995
697.249023	193.164932
696.042969	308.001038
694.836914	20.832026
693.630859	-14.298621
692.423828	54.777603
691.217773	-2.123268
690.009766	-67.712570
688.802734	-224.428940
687.594727	100.516350
686.386719	123.817551
685.178711	49.520432
683.970703	-78.944420
682.761719	-70.805672
681.552734	112.851814
680.342773	27.801395
679.133789	172.388977
677.923828	-3.547636
676.712891	78.239731
675.502930	-73.730240
674.291992	-71.963333
673.081055	159.158722
671.869141	-81.285782
670.657227	37.380932
669.445313	65.249725
668.233398	4.550107
667.021484	62.789890
665.808594	-131.689804
664.595703	153.479858
663.381836	39.117577
662.167969	93.280434
660.954102	-7.892156
659.740234	150.015503
658.525391	143.989182
657.310547	215.715271
656.095703	-16.529430
654.880859	59.729027
653.665039	95.116035
652.449219	-158.142700
651.233398	-111.706367
650.016602	-224.549255
648.799805	69.773399
647.583008	13.180112
646.365234	38.541214
645.148438	31.754835
643.930664	296.187012
642.711914	289.635803
641.494141	156.366241
640.275391	77.058937
639.056641	83.918022
637.836914	88.783020
636.617188	113.139587
635.397461	-197.423920
634.177734	42.050709
632.957031	86.211075
631.736328	-107.737068
630.515625	41.916538
629.293945	-93.675133
628.073242	114.147636
626.851563	-108.991417
625.628906	-12.415189
624.407227	-5.748999
623.184570	196.086609
621.960938	209.452164
620.738281	308.645203
619.514648	65.308151
618.291016	38.474293
617.067383	69.592850
615.842773	-245.842499
614.618164	-51.788548
613.393555	67.442673
612.167969	22.078983
610.942383	-6.039505
609.716797	-63.958858
608.491211	81.278183
607.264648	36.390640
606.038086	-6.251867
604.811523	-1.812095
