# Supplementary material for: Raman spectroscopy accurately differentiates mucosal healing from non-healing and biochemical changes following biological therapy in inflammatory bowel disease
Source: PLoS One. 2021 Jun 2;16(6):e0252210. doi: 10.1371/journal.pone.0252210 (PMC8172032; doi:10.1371/journal.pone.0252210)
Supplement: S9 Dataset — (ZIP) [file pone.0252210.s011.zip › Pre-biologic/OC023-2 pre treatment_49__X_25483.7__Y_6213.9__Z_810.85__Time_562.txt]

1714.862305	109.643806
1713.885742	61.792801
1712.909180	42.446690
1711.931641	173.873093
1710.955078	212.093643
1709.977539	-51.986584
1709.000000	57.204285
1708.021484	-58.090408
1707.043945	-306.552734
1706.065430	-77.592049
1705.086914	-54.219227
1704.107422	50.083385
1703.128906	82.803581
1702.149414	-89.866074
1701.169922	-95.924896
1700.190430	5.680392
1699.210938	62.474331
1698.230469	12.968482
1697.250000	60.386177
1696.269531	41.674164
1695.289063	-35.108871
1694.307617	38.357586
1693.326172	216.614883
1692.344727	395.478027
1691.363281	123.898857
1690.381836	71.926598
1689.399414	423.452942
1688.416992	527.458496
1687.434570	373.439880
1686.452148	377.452881
1685.468750	392.766815
1684.485352	478.021484
1683.501953	531.931152
1682.518555	626.426636
1681.534180	798.731995
1680.550781	798.582764
1679.566406	791.066040
1678.582031	858.704041
1677.596680	799.216492
1676.611328	809.542908
1675.626953	1243.345459
1674.641602	1236.194214
1673.655273	1277.483765
1672.669922	1234.336304
1671.683594	1284.780273
1670.697266	1365.013794
1669.710938	1586.553101
1668.723633	1458.066284
1667.737305	1407.207031
1666.750000	1425.922729
1665.762695	1593.778320
1664.774414	1770.050781
1663.787109	1853.972046
1662.798828	1606.916260
1661.810547	1686.578369
1660.822266	1859.489990
1659.833008	1770.482300
1658.844727	2227.786133
1657.855469	1978.158569
1656.866211	1917.144775
1655.875977	1853.977905
1654.886719	1701.320313
1653.896484	1567.705811
1652.906250	1630.389526
1651.916016	1384.000244
1650.924805	1489.880371
1649.934570	1352.896484
1648.943359	1293.041870
1647.952148	1077.692993
1646.959961	817.913696
1645.968750	854.516357
1644.976563	762.063660
1643.984375	577.606323
1642.992188	435.833435
1641.999023	648.150330
1641.005859	361.988464
1640.012695	160.711700
1639.019531	141.849899
1638.026367	102.219101
1637.032227	-66.273758
1636.039063	-23.515621
1635.043945	93.299988
1634.049805	110.231186
1633.055664	77.380600
1632.060547	-102.671425
1631.065430	88.867867
1630.070313	56.815681
1629.074219	175.031479
1628.079102	-9.167687
1627.083008	-66.789986
1626.086914	-234.638412
1625.090820	-199.732437
1624.093750	-148.870514
1623.096680	-24.247725
1622.100586	-83.445572
1621.102539	115.024460
1620.105469	-46.282585
1619.107422	-73.431938
1618.109375	67.611198
1617.111328	59.110046
1616.113281	134.723389
1615.115234	163.198029
1614.116211	-10.212615
1613.117188	5.392159
1612.118164	225.611877
1611.118164	144.354797
1610.119141	26.521387
1609.119141	-135.728836
1608.119141	53.215652
1607.118164	79.748093
1606.118164	46.090992
1605.117188	206.237732
1604.116211	314.004028
1603.115234	285.673767
1602.114258	21.905968
1601.112305	-63.849739
1600.110352	4.744076
1599.108398	-12.972649
1598.106445	-43.752640
1597.103516	-202.589249
1596.100586	-45.200348
1595.097656	-217.065933
1594.094727	-127.698082
1593.091797	-234.248444
1592.087891	-126.710983
1591.083984	-162.824463
1590.080078	-162.438461
1589.076172	12.694226
1588.071289	31.183350
1587.067383	-23.426104
1586.062500	96.606720
1585.057617	138.305695
1584.051758	83.475037
1583.045898	213.579391
1582.041016	49.157166
1581.035156	100.882492
1580.028320	50.929035
1579.022461	76.385025
1578.015625	317.752441
1577.008789	160.750107
1576.001953	284.677399
1574.994141	275.767242
1573.987305	209.515808
1572.979492	189.958603
1571.971680	289.845856
1570.962891	64.684746
1569.955078	78.520836
1568.946289	24.657528
1567.937500	64.164375
1566.928711	10.015577
1565.918945	168.608765
1564.910156	-114.271217
1563.900391	-26.115868
1562.890625	178.581207
1561.880859	162.536926
1560.870117	76.302933
1559.859375	-59.335266
1558.848633	95.228241
1557.837891	109.593628
1556.827148	232.590637
1555.815430	117.016640
1554.803711	148.928070
1553.791992	102.949928
1552.780273	230.249283
1551.767578	160.584106
1550.754883	129.564697
1549.742188	129.404373
1548.729492	248.026443
1547.716797	177.610260
1546.703125	50.133965
1545.689453	59.507210
1544.675781	68.669350
1543.662109	173.220016
1542.647461	-91.899170
1541.632813	50.955997
1540.618164	-31.112623
1539.603516	-100.450348
1538.588867	57.163017
1537.573242	-128.721085
1536.557617	105.794983
1535.541992	105.268593
1534.526367	112.264061
1533.509766	186.069672
1532.493164	125.584229
1531.476563	-40.756622
1530.459961	34.964329
1529.443359	-69.891304
1528.425781	203.681946
1527.408203	8.271789
1526.390625	0.665888
1525.373047	134.412704
1524.354492	182.959579
1523.335938	74.330948
1522.317383	202.182907
1521.298828	131.747833
1520.280273	4.565773
1519.260742	13.460429
1518.241211	-162.900818
1517.221680	-28.486483
1516.202148	-9.939815
1515.181641	88.003784
1514.161133	-114.738205
1513.140625	-109.645752
1512.120117	169.884262
1511.099609	-138.565491
1510.078125	-113.559151
1509.056641	26.668703
1508.035156	35.848396
1507.012695	-47.485943
1505.991211	-136.092438
1504.968750	-27.519958
1503.946289	-98.548759
1502.923828	-213.284180
1501.900391	-233.400681
1500.877930	-74.429726
1499.854492	-123.093575
1498.830078	-79.781036
1497.806641	-118.541977
1496.782227	21.623198
1495.758789	-55.859055
1494.734375	53.202690
1493.708984	31.634714
1492.684570	9.924124
1491.659180	172.065262
1490.633789	134.666412
1489.608398	316.831818
1488.583008	148.844498
1487.556641	310.178864
1486.530273	522.356018
1485.503906	285.050720
1484.477539	468.780426
1483.450195	527.254578
1482.423828	639.149902
1481.396484	799.303101
1480.368164	704.259827
1479.340820	866.617493
1478.312500	886.034546
1477.284180	762.623291
1476.255859	718.119324
1475.227539	994.449524
1474.198242	1227.239502
1473.169922	955.727966
1472.140625	1455.478271
1471.111328	1311.048828
1470.081055	1512.595337
1469.050781	1429.048584
1468.021484	1772.729248
1466.990234	2006.798462
1465.959961	2032.235352
1464.928711	1935.558594
1463.898438	2245.434082
1462.867188	2201.941406
1461.834961	2381.895508
1460.803711	2259.519043
1459.771484	2490.018799
1458.739258	2606.124756
1457.707031	2590.150391
1456.674805	2670.539795
1455.641602	2568.172852
1454.608398	2721.955078
1453.575195	2771.656982
1452.541992	2638.760986
1451.508789	2946.897949
1450.474609	3143.346680
1449.440430	2992.582275
1448.406250	3087.547363
1447.371094	2997.554932
1446.336914	2968.357178
1445.301758	2992.288818
1444.266602	2851.685547
1443.230469	2878.105957
1442.195313	2750.204346
1441.159180	2531.278076
1440.123047	2620.932861
1439.086914	2457.734619
1438.049805	2372.941162
1437.013672	2404.446777
1435.976563	2360.131104
1434.939453	1803.077026
1433.901367	1733.657349
1432.864258	1505.234009
1431.826172	1345.064697
1430.788086	1124.414551
1429.750000	1067.894043
1428.710938	824.726868
1427.671875	826.344910
1426.633789	590.979675
1425.593750	721.274963
1424.554688	559.186707
1423.514648	447.594116
1422.474609	535.132813
1421.434570	393.459930
1420.394531	503.737640
1419.354492	462.951111
1418.313477	422.222900
1417.272461	321.168640
1416.231445	227.769608
1415.189453	197.351563
1414.147461	126.772057
1413.105469	292.668549
1412.063477	48.772163
1411.021484	-1.399820
1409.978516	169.655304
1408.936523	172.400803
1407.892578	54.624058
1406.849609	117.821953
1405.806641	306.623138
1404.762695	206.733704
1403.718750	-13.487935
1402.674805	-72.928123
1401.629883	35.824528
1400.585938	142.138718
1399.541016	17.793972
1398.496094	26.483929
1397.450195	37.769665
1396.405273	61.705421
1395.359375	35.620235
1394.313477	2.144672
1393.267578	61.463326
1392.220703	53.255810
1391.173828	-92.509880
1390.126953	72.255020
1389.080078	-3.142015
1388.033203	134.264648
1386.985352	-105.950455
1385.937500	-60.860161
1384.889648	-218.164993
1383.841797	37.158142
1382.792969	-112.348099
1381.744141	-56.777752
1380.695313	-81.027794
1379.646484	34.728382
1378.597656	38.215786
1377.547852	-48.036118
1376.498047	15.641402
1375.448242	22.045483
1374.397461	1.139480
1373.347656	-61.998669
1372.296875	-70.111359
1371.246094	-127.933136
1370.194336	58.683357
1369.143555	11.131116
1368.091797	-235.578339
1367.040039	-3.760387
1365.988281	3.974462
1364.935547	46.709633
1363.882813	-27.415775
1362.830078	35.534477
1361.777344	-38.238770
1360.724609	94.662544
1359.670898	90.860458
1358.617188	-4.786204
1357.563477	73.800156
1356.509766	137.602386
1355.455078	290.990997
1354.400391	414.663879
1353.345703	260.238464
1352.291016	312.172058
1351.235352	386.583618
1350.180664	369.289551
1349.125000	493.623444
1348.068359	471.663971
1347.012695	824.484192
1345.956055	991.291626
1344.899414	959.815430
1343.842773	948.352417
1342.786133	835.434692
1341.728516	1034.964355
1340.670898	1185.021606
1339.613281	1280.684204
1338.555664	1349.229126
1337.497070	1214.873413
1336.438477	1226.790283
1335.379883	1174.519165
1334.321289	1164.497925
1333.262695	1068.060181
1332.203125	1154.843384
1331.143555	1088.441650
1330.083984	1044.479980
1329.023438	1161.351440
1327.963867	1186.905884
1326.903320	1014.956116
1325.841797	1211.274414
1324.781250	1299.011230
1323.719727	823.933411
1322.659180	1111.975098
1321.596680	1202.604980
1320.535156	1108.302612
1319.473633	1147.403687
1318.411133	1186.637207
1317.348633	1048.469604
1316.285156	1255.642578
1315.222656	1204.085205
1314.159180	1349.829102
1313.095703	1352.766724
1312.032227	1198.211304
1310.967773	1154.680542
1309.904297	1249.188599
1308.839844	1055.801880
1307.775391	1276.080688
1306.709961	1191.307983
1305.645508	966.501587
1304.580078	1302.657471
1303.513672	1444.554565
1302.448242	1318.575317
1301.382813	1178.036743
1300.316406	1362.038574
1299.250000	1199.700684
1298.182617	1202.119995
1297.116211	1295.523193
1296.048828	1229.429443
1294.981445	1148.761475
1293.914063	1080.519531
1292.845703	1336.280518
1291.777344	885.608398
1290.708984	1018.915527
1289.640625	938.967468
1288.572266	817.495605
1287.502930	975.573486
1286.433594	834.761536
1285.364258	689.219849
1284.293945	761.819946
1283.224609	883.465088
1282.154297	823.998047
1281.083984	874.795227
1280.012695	935.454834
1278.942383	954.593323
1277.871094	932.233765
1276.799805	1064.035156
1275.727539	1093.183228
1274.656250	968.410583
1273.583984	704.480225
1272.511719	860.990356
1271.439453	1225.142700
1270.366211	1254.633057
1269.292969	1247.561157
1268.219727	1274.740967
1267.146484	1377.637329
1266.072266	1256.073608
1264.999023	1256.604736
1263.924805	1271.833618
1262.849609	1382.218872
1261.775391	1187.875488
1260.700195	1281.285645
1259.625000	1350.340454
1258.549805	1363.384155
1257.474609	1293.655762
1256.398438	1280.017334
1255.322266	1341.905762
1254.246094	1187.171387
1253.168945	1241.838379
1252.092773	1257.589233
1251.015625	1351.211426
1249.938477	1306.203247
1248.860352	1151.830444
1247.783203	1209.046387
1246.705078	1254.112671
1245.626953	1299.183716
1244.547852	1094.037842
1243.469727	1224.173462
1242.390625	1218.289673
1241.311523	1105.603271
1240.231445	1250.261963
1239.152344	1018.736511
1238.072266	1017.802490
1236.992188	1019.301514
1235.911133	1100.829712
1234.831055	1121.710205
1233.750000	1115.916992
1232.668945	1073.772217
1231.587891	1043.754883
1230.505859	996.787354
1229.423828	1238.027710
1228.341797	849.614197
1227.259766	768.792786
1226.176758	772.698547
1225.094727	740.286804
1224.011719	567.559692
1222.927734	617.397766
1221.844727	480.995758
1220.760742	525.940613
1219.676758	384.728607
1218.592773	511.771637
1217.507813	387.470428
1216.423828	345.308136
1215.338867	303.128418
1214.252930	637.557922
1213.167969	588.005005
1212.082031	603.588440
1210.996094	546.735535
1209.910156	538.102478
1208.823242	698.235352
1207.737305	718.400391
1206.650391	646.901550
1205.562500	618.758301
1204.475586	474.912018
1203.387695	347.933167
1202.299805	493.096191
1201.211914	183.043808
1200.124023	116.202995
1199.035156	-87.862923
1197.946289	88.279106
1196.857422	98.276779
1195.767578	-24.087900
1194.678711	65.133583
1193.588867	5.184623
1192.498047	-13.956119
1191.408203	113.416237
1190.317383	-18.819521
1189.226563	-45.393669
1188.135742	-230.535233
1187.044922	-281.230988
1185.953125	-159.168121
1184.861328	-258.031525
1183.769531	-90.624374
1182.676758	-50.516743
1181.584961	-46.493324
1180.492188	-92.918625
1179.398438	-26.756048
1178.305664	-35.013306
1177.211914	81.225929
1176.118164	44.001259
1175.024414	68.960999
1173.929688	129.721130
1172.835938	85.021080
1171.741211	164.689545
1170.646484	105.432755
1169.550781	134.607666
1168.455078	8.200054
1167.359375	18.037205
1166.263672	44.496235
1165.167969	-60.624802
1164.071289	18.186022
1162.974609	-134.887589
1161.877930	-101.702744
1160.780273	7.766950
1159.682617	121.847198
1158.584961	369.426117
1157.487305	299.393799
1156.389648	145.773254
1155.291016	395.213562
1154.192383	224.710052
1153.093750	292.585632
1151.994141	245.893509
1150.894531	63.266178
1149.794922	-21.712639
1148.695313	112.376770
1147.594727	-34.735874
1146.495117	-115.231300
1145.394531	-55.367695
1144.292969	-93.231361
1143.192383	113.878563
1142.090820	-12.263408
1140.989258	137.412033
1139.886719	20.587263
1138.785156	5.919223
1137.682617	36.290146
1136.580078	45.140995
1135.477539	32.487652
1134.374023	221.594208
1133.270508	137.427444
1132.166992	300.071716
1131.063477	555.087036
1129.958984	684.099487
1128.854492	706.177979
1127.750000	818.258667
1126.644531	783.145142
1125.540039	804.833252
1124.434570	864.313538
1123.329102	764.882202
1122.222656	776.724548
1121.117188	430.795319
1120.010742	802.422302
1118.903320	605.558228
1117.796875	560.162354
1116.689453	592.762329
1115.582031	587.381836
1114.474609	709.622437
1113.367188	739.470337
1112.258789	658.069458
1111.150391	739.694946
1110.041016	599.030396
1108.932617	626.078918
1107.823242	919.924561
1106.713867	625.499207
1105.604492	885.950623
1104.494141	957.335266
1103.383789	936.548340
1102.273438	1000.612610
1101.163086	970.194519
1100.051758	1248.630615
1098.940430	1050.568481
1097.829102	1267.382568
1096.717773	1048.011108
1095.605469	1167.932861
1094.493164	1179.351563
1093.380859	1152.996460
1092.268555	1185.431519
1091.155273	1114.182373
1090.041992	1113.488525
1088.928711	952.713745
1087.814453	860.144470
1086.701172	972.161438
1085.586914	1131.070923
1084.471680	1125.268188
1083.357422	1086.501465
1082.242188	850.297607
1081.126953	1032.287109
1080.011719	955.775635
1078.895508	1041.245483
1077.779297	908.289551
1076.663086	848.092285
1075.546875	851.218323
1074.429688	927.001465
1073.312500	742.354980
1072.195313	822.709778
1071.078125	703.709534
1069.959961	701.895935
1068.841797	622.708984
1067.723633	798.868713
1066.604492	867.156921
1065.486328	755.076904
1064.367188	804.537048
1063.247070	694.770874
1062.127930	800.313110
1061.007813	662.460632
1059.887695	608.844360
1058.767578	669.806335
1057.646484	585.760315
1056.525391	368.504181
1055.404297	623.355713
1054.283203	361.765533
1053.161133	303.476379
1052.039063	546.435730
1050.916992	457.757324
1049.794922	464.809662
1048.671875	581.519226
1047.548828	348.222229
1046.425781	485.891693
1045.301758	362.316498
1044.177734	334.387421
1043.053711	509.261200
1041.929688	292.573090
1040.805664	374.205414
1039.680664	427.853271
1038.555664	586.283447
1037.429688	164.942215
1036.304688	244.261810
1035.178711	479.471100
1034.052734	298.149323
1032.925781	542.586426
1031.798828	528.816711
1030.671875	461.614075
1029.544922	496.750488
1028.417969	-4.894713
1027.290039	-13.739300
1026.162109	0.691187
1025.033203	98.751488
1023.905273	131.816528
1022.776367	-180.940765
1021.647461	-61.869366
1020.518555	-295.445435
1019.388672	-176.298355
1018.258789	-224.113235
1017.128906	24.916933
1015.998047	9.648252
1014.868164	186.803314
1013.737305	343.085175
1012.605469	133.386932
1011.474609	359.227631
1010.342773	478.532349
1009.210938	296.955231
1008.079102	293.730927
1006.946289	783.377075
1005.813477	1013.820068
1004.680664	1900.994629
1003.546875	2727.727295
1002.414063	2728.995605
1001.280273	2496.952393
1000.145508	1502.691528
999.011719	774.628967
997.876953	428.029938
996.742188	275.628601
995.607422	308.058777
994.471680	234.423828
993.335938	382.414520
992.200195	212.141190
991.064453	32.837139
989.927734	-123.219170
988.791016	184.211365
987.654297	53.778000
986.516602	-74.175140
985.379883	148.169067
984.242188	174.789139
983.103516	-12.592190
981.965820	-1.803118
980.827148	-66.833275
979.688477	-83.388046
978.548828	107.203453
977.409180	-58.591625
976.270508	293.114288
975.129883	125.324509
973.990234	302.452606
972.849609	-46.474995
971.708984	176.826447
970.568359	51.124828
969.426758	84.033119
968.285156	126.254517
967.143555	42.393703
966.001953	234.026016
964.859375	136.714020
963.716797	337.705170
962.574219	213.210388
961.430664	258.534760
960.287109	49.637054
959.143555	308.350220
958.000000	223.535400
956.855469	264.859344
955.710938	134.622955
954.566406	114.470467
953.421875	18.975756
952.276367	193.637009
951.130859	27.586399
949.985352	-53.615993
948.838867	-61.463898
947.692383	88.562973
946.545898	94.725739
945.399414	123.895805
944.251953	221.735107
943.104492	203.239716
941.957031	191.768234
940.809570	223.834457
939.661133	228.669052
938.512695	135.573013
937.364258	200.059967
936.214844	251.002502
935.065430	183.545715
933.916016	161.870148
932.765625	261.138641
931.616211	21.096218
930.465820	-166.282700
929.315430	-41.459415
928.164063	-37.178879
927.012695	131.132385
925.861328	51.513878
924.709961	-16.528103
923.557617	133.963013
922.405273	-8.769187
921.252930	232.906433
920.099609	47.366631
918.947266	23.398643
917.793945	140.447235
916.639648	-135.295715
915.486328	-97.412109
914.332031	4.175319
913.177734	-155.116531
912.022461	-255.179840
910.868164	-262.037201
909.712891	-300.482574
908.556641	-182.305893
907.401367	-168.307083
906.245117	-54.443474
905.088867	-273.545563
903.931641	24.074175
902.775391	-144.821945
901.618164	-39.528355
900.460938	-22.419170
899.302734	146.456100
898.144531	-100.911781
896.986328	93.067245
895.828125	185.327942
894.668945	146.554489
893.509766	-20.907560
892.350586	-20.927279
891.191406	187.043182
890.031250	388.274231
888.871094	94.981865
887.710938	54.819324
886.549805	118.635292
885.388672	261.527222
884.227539	61.541698
883.066406	-50.262920
881.904297	149.305054
880.742188	229.402084
879.580078	356.907654
878.416992	310.952087
877.253906	242.595749
876.090820	217.173096
874.927734	88.279312
873.763672	252.224609
872.599609	443.198761
871.435547	98.618088
870.270508	127.752953
869.105469	-103.941620
867.940430	235.719193
866.775391	292.041290
865.609375	301.225830
864.443359	135.215714
863.277344	196.259155
862.110352	129.333786
860.944336	349.923218
859.777344	330.276581
858.609375	319.689972
857.442383	524.575317
856.274414	348.063873
855.105469	420.651825
853.937500	372.169739
852.768555	435.856445
851.599609	441.290741
850.430664	729.092651
849.260742	656.145447
848.090820	310.038452
846.920898	461.210083
845.750000	439.982056
844.580078	306.886414
843.409180	276.813812
842.237305	125.991737
841.066406	207.844666
839.894531	68.330727
838.722656	190.437469
837.549805	200.764069
836.376953	307.171082
835.204102	237.064667
834.031250	426.054077
832.857422	315.775604
831.683594	453.321259
830.509766	340.849182
829.335938	447.074127
828.161133	468.480988
826.986328	625.898193
825.811523	315.017120
824.635742	120.180099
823.459961	302.028107
822.284180	314.437164
821.107422	288.952637
819.931641	-14.923369
818.754883	44.217281
817.577148	101.073822
816.400391	133.377075
815.222656	-14.581114
814.044922	17.652201
812.866211	-152.533905
811.687500	15.239438
810.508789	-43.837067
809.330078	12.610917
808.150391	-137.634048
806.971680	5.310231
805.791016	-45.055046
804.611328	-130.992889
803.430664	113.759598
802.250000	-43.319382
801.069336	-153.809296
799.887695	-91.317390
798.706055	-219.633652
797.524414	-237.125549
796.342773	-192.633072
795.160156	-24.154182
793.977539	66.621201
792.794922	79.743828
791.611328	-66.655403
790.427734	65.855072
789.244141	131.810547
788.059570	84.793022
786.875977	46.541435
785.691406	346.598541
784.505859	358.965424
783.321289	293.844635
782.135742	551.330322
780.949219	265.033203
779.763672	489.050079
778.577148	456.666229
777.390625	276.248383
776.204102	362.909760
775.016602	233.137421
773.829102	246.731232
772.641602	55.051678
771.453125	189.749802
770.265625	191.969437
769.077148	-46.201382
767.887695	70.444527
766.699219	226.571365
765.509766	98.346909
764.319336	331.241241
763.129883	75.108894
761.939453	296.650452
760.749023	291.291870
759.558594	494.833893
758.367188	506.788727
757.175781	470.236115
755.984375	501.737915
754.791992	401.219269
753.599609	313.813324
752.407227	290.044006
751.214844	195.876846
750.021484	505.712555
748.828125	338.851959
747.634766	446.331116
746.441406	351.748657
745.247070	397.513153
744.052734	247.923172
742.857422	181.624542
741.662109	303.795166
740.466797	399.494080
739.271484	328.493317
738.076172	270.563049
736.879883	227.888077
735.683594	316.521240
734.486328	411.579041
733.289063	390.483734
732.091797	465.585022
730.894531	444.291229
729.697266	304.800873
728.499023	569.834839
727.300781	517.648376
726.101563	605.286621
724.902344	524.536255
723.703125	622.886169
722.503906	668.689575
721.303711	755.884338
720.104492	609.362549
718.903320	530.500671
717.703125	486.520782
716.501953	525.396362
715.300781	553.285217
714.099609	657.420959
712.897461	528.180786
711.695313	366.252197
710.493164	430.972382
709.291016	441.149261
708.087891	170.307587
706.884766	67.222107
705.680664	308.118744
704.477539	248.506805
703.273438	212.827057
702.069336	285.911102
700.864258	60.961441
699.659180	-5.166815
698.454102	115.679192
697.249023	125.608391
696.042969	44.256851
694.836914	-32.719479
693.630859	-105.320099
692.423828	-41.086708
691.217773	-144.042908
690.009766	93.811188
688.802734	-9.112361
687.594727	-164.043045
686.386719	-34.757732
685.178711	-94.165375
683.970703	-53.799007
682.761719	-35.100983
681.552734	52.956188
680.342773	-233.778961
679.133789	112.088043
677.923828	-38.038788
676.712891	-168.573792
675.502930	58.114292
674.291992	118.123650
673.081055	54.840206
671.869141	97.614838
670.657227	-15.269446
669.445313	60.031853
668.233398	124.544693
667.021484	83.201118
665.808594	41.934349
664.595703	128.173737
663.381836	76.234985
662.167969	315.822296
660.954102	197.072678
659.740234	106.490059
658.525391	9.536812
657.310547	-186.526459
656.095703	-184.058975
654.880859	-88.835281
653.665039	-21.617617
652.449219	97.337540
651.233398	-171.491440
650.016602	-84.761292
648.799805	-26.018742
647.583008	172.675354
646.365234	240.025497
645.148438	451.552795
643.930664	372.581177
642.711914	454.988556
641.494141	367.498627
640.275391	108.076591
639.056641	270.059570
637.836914	40.874462
636.617188	18.034025
635.397461	-172.344803
634.177734	94.737175
632.957031	65.392906
631.736328	115.437531
630.515625	244.805847
629.293945	204.563812
628.073242	7.684873
626.851563	-114.135612
625.628906	102.742134
624.407227	390.138397
623.184570	231.536819
621.960938	344.956543
620.738281	387.474884
619.514648	262.757751
618.291016	86.516052
617.067383	-136.955872
615.842773	161.602783
614.618164	38.276497
613.393555	-31.798536
612.167969	-18.744093
610.942383	15.355837
609.716797	-55.655727
608.491211	39.676437
607.264648	-51.329697
606.038086	201.181824
604.811523	49.476185
