# Supplementary material for: Raman spectroscopy accurately differentiates mucosal healing from non-healing and biochemical changes following biological therapy in inflammatory bowel disease
Source: PLoS One. 2021 Jun 2;16(6):e0252210. doi: 10.1371/journal.pone.0252210 (PMC8172032; doi:10.1371/journal.pone.0252210)
Supplement: S9 Dataset — (ZIP) [file pone.0252210.s011.zip › Pre-biologic/OC020-1 pre treatment_base sub CR removed_26__X_-9659.2__Y_46881.7__Z_35.9968__Time_296.txt]

1714.640625	107.865051
1713.664063	29.347555
1712.687500	-44.470211
1711.709961	-29.027742
1710.733398	107.871445
1709.755859	-44.032974
1708.778320	-114.705299
1707.799805	85.970482
1706.821289	-176.054947
1705.843750	-110.459244
1704.864258	-28.150417
1703.885742	-159.217056
1702.907227	2.214314
1701.927734	-6.947752
1700.948242	62.206005
1699.968750	-31.062763
1698.988281	106.338875
1698.007813	105.408707
1697.028320	14.371417
1696.046875	-78.646584
1695.066406	125.624741
1694.084961	92.792801
1693.104492	74.055298
1692.123047	221.491486
1691.140625	345.500549
1690.159180	422.134949
1689.176758	256.630127
1688.194336	329.230743
1687.211914	559.777222
1686.228516	457.624878
1685.246094	505.442352
1684.262695	652.444885
1683.279297	576.239502
1682.295898	439.436768
1681.311523	681.411682
1680.327148	689.616760
1679.342773	826.180847
1678.358398	838.214172
1677.374023	784.320984
1676.388672	935.822876
1675.403320	1053.262207
1674.417969	1314.783081
1673.432617	1191.330566
1672.446289	1304.981812
1671.459961	1469.607056
1670.473633	1339.850098
1669.487305	1465.624512
1668.500977	1480.349487
1667.513672	1530.073730
1666.526367	1527.203247
1665.539063	1699.948486
1664.550781	1820.039063
1663.563477	1943.220703
1662.575195	1875.896484
1661.586914	1923.056885
1660.598633	2028.960815
1659.609375	1838.479004
1658.620117	1910.790771
1657.631836	1999.402832
1656.641602	2122.804443
1655.652344	1844.165894
1654.662109	1918.077881
1653.672852	2021.472778
1652.681641	1871.210815
1651.691406	1634.117432
1650.701172	1535.016357
1649.709961	1417.809326
1648.718750	1221.710815
1647.727539	1078.902832
1646.735352	1089.737793
1645.744141	945.053040
1644.751953	755.853333
1643.759766	889.185364
1642.766602	645.264160
1641.774414	552.192505
1640.781250	543.887756
1639.788086	622.927734
1638.794922	580.882385
1637.801758	241.149780
1636.807617	231.367691
1635.813477	229.749817
1634.819336	54.454094
1633.825195	-107.355576
1632.830078	171.017319
1631.834961	-21.900354
1630.839844	-122.368904
1629.844727	-151.515747
1628.849609	-19.915987
1627.853516	109.184326
1626.857422	-79.887962
1625.861328	-16.221956
1624.865234	50.214405
1623.868164	-83.010056
1622.871094	-63.582150
1621.874023	187.221283
1620.876953	80.766068
1619.879883	74.298943
1618.881836	123.106041
1617.883789	111.626617
1616.885742	66.141327
1615.887695	107.381073
1614.888672	51.625854
1613.889648	-45.983105
1612.890625	108.299973
1611.891602	113.141861
1610.892578	-49.715916
1609.892578	-81.393974
1608.892578	33.735691
1607.892578	91.235649
1606.892578	-45.057514
1605.891602	72.750717
1604.890625	174.834824
1603.889648	-52.890240
1602.888672	201.005692
1601.887695	146.089584
1600.885742	-91.889030
1599.883789	-68.244675
1598.881836	-15.849572
1597.879883	-47.129581
1596.876953	-211.689850
1595.874023	-122.746429
1594.871094	-99.169258
1593.868164	-164.427307
1592.864258	-106.960922
1591.861328	-227.078201
1590.857422	73.033752
1589.853516	12.863164
1588.848633	-196.037979
1587.844727	-11.044945
1586.839844	48.636585
1585.834961	-9.095948
1584.830078	222.466034
1583.824219	109.853638
1582.819336	33.689754
1581.813477	178.900299
1580.807617	37.480160
1579.800781	86.112816
1578.794922	113.804970
1577.788086	287.140411
1576.781250	278.151825
1575.773438	217.031433
1574.766602	239.062943
1573.758789	279.178345
1572.750977	274.963776
1571.743164	83.481056
1570.735352	151.838409
1569.726563	142.096573
1568.718750	93.267204
1567.708984	111.853676
1566.700195	223.775299
1565.691406	70.724358
1564.681641	49.967449
1563.671875	70.596474
1562.662109	158.525558
1561.652344	-7.915071
1560.641602	-39.586983
1559.630859	71.198807
1558.620117	13.300600
1557.609375	38.201801
1556.597656	49.979546
1555.586914	-8.344486
1554.575195	91.174927
1553.563477	-73.617554
1552.550781	178.280701
1551.539063	31.329445
1550.526367	44.704922
1549.513672	-45.576370
1548.500977	251.987762
1547.487305	207.905899
1546.473633	36.985760
1545.459961	44.319633
1544.446289	23.050165
1543.432617	-26.806883
1542.417969	54.920197
1541.404297	58.960827
1540.389648	55.071262
1539.374023	48.419411
1538.359375	-255.213776
1537.343750	-58.302338
1536.328125	-186.716782
1535.312500	9.735530
1534.296875	64.092499
1533.280273	-95.750923
1532.263672	159.293716
1531.247070	40.369541
1530.230469	86.214432
1529.212891	-66.499741
1528.196289	264.859772
1527.178711	57.738544
1526.160156	82.208221
1525.142578	299.528229
1524.124023	182.047165
1523.106445	234.241058
1522.087891	237.356384
1521.068359	196.566162
1520.049805	39.927738
1519.030273	32.258018
1518.010742	129.781555
1516.991211	16.398697
1515.971680	67.294960
1514.951172	28.096323
1513.930664	76.042862
1512.910156	144.334946
1511.889648	-16.003796
1510.868164	33.965672
1509.846680	4.212806
1508.826172	125.648178
1507.803711	126.316994
1506.782227	6.328260
1505.759766	-106.094421
1504.737305	-85.365326
1503.714844	-51.995556
1502.692383	-70.034264
1501.668945	-111.283585
1500.646484	-80.963409
1499.623047	-137.864319
1498.599609	27.782202
1497.575195	-101.084198
1496.550781	-155.851852
1495.527344	-70.049126
1494.502930	25.788054
1493.477539	170.007965
1492.453125	170.886444
1491.427734	253.393707
1490.402344	167.088745
1489.376953	269.724701
1488.350586	617.357544
1487.325195	344.222565
1486.298828	420.816284
1485.272461	550.849792
1484.245117	578.615112
1483.218750	420.011627
1482.191406	666.914001
1481.164063	605.015320
1480.136719	627.165649
1479.108398	638.982849
1478.080078	801.050110
1477.052734	881.413940
1476.023438	714.501343
1474.995117	911.785889
1473.965820	1037.569458
1472.937500	1203.947021
1471.908203	1219.969238
1470.877930	1218.061279
1469.848633	1495.943726
1468.818359	1526.864014
1467.788086	1473.759888
1466.757813	1786.730957
1465.727539	1725.803101
1464.696289	2018.078613
1463.665039	1956.956665
1462.633789	2154.911621
1461.602539	2291.752930
1460.570313	2448.768066
1459.539063	2631.053223
1458.506836	2493.359375
1457.473633	2439.395264
1456.441406	2664.501709
1455.408203	2780.365479
1454.375000	2670.415039
1453.341797	2656.813477
1452.308594	2650.775146
1451.274414	2890.525879
1450.241211	2912.229004
1449.207031	3083.339111
1448.171875	3198.603027
1447.137695	3085.891113
1446.102539	2990.904053
1445.067383	2908.586670
1444.032227	3031.265869
1442.997070	2708.563721
1441.960938	2628.808350
1440.924805	2561.715088
1439.888672	2393.496094
1438.852539	2366.905518
1437.816406	2418.669189
1436.779297	2045.868896
1435.742188	1971.336304
1434.705078	1808.432617
1433.666992	1711.242798
1432.629883	1301.046509
1431.591797	1335.280273
1430.553711	1326.606812
1429.514648	1007.590637
1428.476563	862.801392
1427.437500	859.312256
1426.398438	649.081909
1425.359375	572.577698
1424.320313	687.685059
1423.280273	588.567078
1422.240234	492.043335
1421.200195	458.564697
1420.159180	452.824524
1419.119141	535.260986
1418.078125	574.898010
1417.037109	420.779572
1415.996094	307.031189
1414.954102	414.737976
1413.912109	263.401794
1412.870117	449.128448
1411.828125	207.457428
1410.786133	199.697708
1409.743164	68.857452
1408.700195	217.007401
1407.657227	-21.658800
1406.614258	-21.583258
1405.570313	38.805874
1404.527344	-136.701721
1403.483398	272.677094
1402.438477	212.737625
1401.394531	-7.631378
1400.349609	130.811630
1399.304688	146.411865
1398.259766	-3.369688
1397.214844	82.605659
1396.168945	168.620209
1395.123047	81.820496
1394.077148	-82.497665
1393.031250	118.974213
1391.984375	152.694473
1390.937500	-18.763096
1389.890625	175.342499
1388.843750	216.839127
1387.796875	175.869125
1386.749023	54.978115
1385.701172	-150.771576
1384.653320	-163.823654
1383.604492	-49.299271
1382.556641	-97.128166
1381.507813	107.502495
1380.458984	39.896549
1379.410156	47.357166
1378.360352	-154.805740
1377.310547	10.183877
1376.260742	-54.378738
1375.210938	-63.895638
1374.161133	168.693008
1373.110352	37.161400
1372.059570	-49.303078
1371.008789	1.514561
1369.957031	-141.983276
1368.906250	48.641193
1367.854492	94.804062
1366.802734	118.662598
1365.750000	80.376411
1364.698242	97.028603
1363.645508	146.159180
1362.592773	252.646423
1361.540039	-83.669022
1360.486328	219.613159
1359.433594	296.587219
1358.379883	132.462326
1357.326172	38.158844
1356.271484	145.352890
1355.216797	232.764313
1354.163086	183.648514
1353.107422	248.937622
1352.052734	299.452393
1350.998047	496.575043
1349.942383	631.694214
1348.886719	469.092133
1347.830078	594.518005
1346.774414	871.364136
1345.717773	939.900085
1344.661133	996.155518
1343.604492	844.294556
1342.546875	1012.367676
1341.490234	900.511719
1340.432617	1224.876343
1339.375000	1209.911133
1338.316406	1140.614380
1337.258789	1165.585327
1336.200195	1252.569336
1335.141602	1319.865112
1334.082031	1325.419312
1333.023438	950.175842
1331.963867	1173.741333
1330.904297	979.484924
1329.844727	1069.750000
1328.784180	1137.874634
1327.723633	810.753540
1326.663086	1232.477173
1325.602539	967.518799
1324.541992	1216.459839
1323.480469	1050.661987
1322.418945	1193.623169
1321.357422	1314.457764
1320.295898	1196.057617
1319.233398	1198.718872
1318.170898	1144.799561
1317.108398	1266.107544
1316.045898	1232.200684
1314.982422	1232.950317
1313.918945	1204.271729
1312.855469	1473.829956
1311.791992	1287.757935
1310.728516	1156.078125
1309.664063	1135.375366
1308.599609	1117.278809
1307.535156	1239.592163
1306.469727	1177.462036
1305.404297	1231.100220
1304.338867	1324.194824
1303.273438	1336.242065
1302.208008	1341.040283
1301.141602	1314.013062
1300.075195	1292.040161
1299.008789	1346.354980
1297.942383	1069.209839
1296.875000	1185.184937
1295.807617	1340.510132
1294.740234	1061.459473
1293.672852	1163.000244
1292.604492	798.480469
1291.537109	914.986023
1290.468750	874.611755
1289.399414	863.789246
1288.331055	806.511719
1287.261719	717.512451
1286.192383	871.223206
1285.123047	926.992065
1284.052734	884.881470
1282.983398	867.379761
1281.913086	847.541321
1280.841797	903.684143
1279.771484	964.796814
1278.700195	840.057251
1277.628906	676.335938
1276.557617	852.678772
1275.486328	1011.923889
1274.414063	1007.428345
1273.341797	1090.998535
1272.269531	1162.404175
1271.197266	928.538757
1270.124023	1178.392578
1269.050781	1076.637695
1267.977539	1214.227295
1266.904297	1117.550171
1265.830078	1011.233398
1264.756836	1466.100830
1263.681641	1247.716797
1262.607422	1292.839233
1261.533203	1213.684082
1260.458008	1195.563354
1259.382813	1170.206177
1258.307617	1244.807739
1257.231445	1209.836426
1256.155273	1211.465210
1255.079102	1140.115112
1254.002930	1419.353271
1252.926758	1299.427734
1251.849609	1337.751099
1250.772461	1254.485840
1249.695313	1202.918823
1248.617188	1088.207031
1247.540039	1352.795654
1246.461914	1211.452148
1245.382813	1111.518555
1244.304688	1164.704956
1243.225586	1164.473755
1242.146484	994.305908
1241.067383	1117.984497
1239.988281	1129.990723
1238.908203	1074.078735
1237.828125	1132.237183
1236.748047	1086.097900
1235.667969	1170.945801
1234.586914	991.517395
1233.505859	1168.490845
1232.424805	1027.946167
1231.343750	809.945557
1230.261719	960.235474
1229.179688	851.343628
1228.097656	759.453430
1227.015625	694.234680
1225.932617	861.377075
1224.850586	638.894348
1223.767578	655.992249
1222.683594	409.465637
1221.600586	622.448181
1220.516602	506.562775
1219.432617	477.724884
1218.347656	320.822510
1217.263672	342.742462
1216.178711	499.891693
1215.093750	367.185791
1214.008789	246.587540
1212.922852	352.905853
1211.836914	546.023132
1210.750977	422.979492
1209.665039	389.207428
1208.579102	468.759796
1207.492188	512.081116
1206.405273	475.803955
1205.318359	562.410828
1204.230469	463.421478
1203.142578	323.485229
1202.054688	354.556274
1200.966797	127.941406
1199.877930	276.907288
1198.790039	185.088974
1197.701172	413.279419
1196.611328	76.003090
1195.522461	-145.735489
1194.432617	91.835922
1193.342773	67.208992
1192.252930	18.500225
1191.162109	-20.634295
1190.072266	125.167023
1188.981445	-135.068176
1187.889648	-164.727371
1186.798828	-108.013031
1185.707031	-87.395813
1184.615234	-122.050415
1183.523438	73.556847
1182.430664	21.946981
1181.337891	-75.277092
1180.245117	-4.706622
1179.152344	46.577908
1178.059570	193.619080
1176.965820	306.971893
1175.872070	94.419403
1174.778320	85.440804
1173.683594	416.374146
1172.588867	208.475464
1171.494141	390.679077
1170.399414	89.387199
1169.303711	125.436653
1168.208984	17.881733
1167.113281	-94.499214
1166.016602	20.179253
1164.920898	10.431935
1163.824219	-209.680008
1162.727539	-38.004063
1161.630859	147.827988
1160.533203	283.332275
1159.435547	418.676300
1158.337891	482.255707
1157.240234	476.505280
1156.141602	415.782715
1155.043945	400.303864
1153.944336	439.573792
1152.845703	416.736450
1151.747070	281.777557
1150.647461	75.282021
1149.547852	140.375488
1148.447266	-6.660935
1147.347656	-1.326665
1146.247070	6.275996
1145.146484	116.119858
1144.044922	-16.933140
1142.944336	-9.659854
1141.842773	-73.861450
1140.741211	-142.900528
1139.638672	-21.811886
1138.537109	4.029894
1137.434570	167.586700
1136.332031	52.965179
1135.228516	38.050232
1134.125977	-7.840408
1133.022461	297.584595
1131.917969	474.569061
1130.814453	663.229309
1129.709961	733.050476
1128.605469	866.777893
1127.500977	677.780884
1126.396484	917.938416
1125.291016	849.690552
1124.185547	925.936401
1123.080078	907.254395
1121.973633	630.242554
1120.868164	616.151062
1119.761719	424.355225
1118.654297	523.722473
1117.547852	438.322876
1116.440430	445.133972
1115.333008	492.052032
1114.225586	560.126404
1113.117188	479.080688
1112.008789	475.981415
1110.900391	524.775513
1109.791992	526.179626
1108.682617	645.599548
1107.573242	573.536011
1106.463867	801.308228
1105.354492	830.553711
1104.244141	810.109802
1103.133789	801.372253
1102.023438	856.238464
1100.913086	1071.375366
1099.801758	1177.830200
1098.690430	1053.083984
1097.579102	1246.511963
1096.467773	989.641418
1095.355469	1364.215698
1094.243164	1140.217285
1093.130859	1132.887695
1092.017578	1287.921265
1090.905273	1190.929077
1089.791992	1044.464355
1088.677734	1119.137817
1087.564453	887.898010
1086.450195	957.696289
1085.335938	985.056152
1084.221680	1000.566956
1083.106445	907.875732
1081.991211	951.423279
1080.875977	971.380981
1079.760742	1101.632324
1078.644531	973.462769
1077.528320	866.404358
1076.412109	827.382568
1075.295898	760.150940
1074.178711	706.949158
1073.061523	536.438293
1071.944336	637.931763
1070.826172	736.960876
1069.708984	617.929016
1068.590820	447.333862
1067.471680	651.564758
1066.353516	904.835999
1065.234375	586.597107
1064.115234	617.256042
1062.996094	736.786438
1061.875977	781.326904
1060.755859	786.029846
1059.635742	559.141235
1058.515625	594.200256
1057.394531	481.915924
1056.273438	533.247314
1055.152344	378.890778
1054.031250	572.651245
1052.909180	453.312714
1051.787109	572.171509
1050.665039	487.844940
1049.541992	550.560486
1048.418945	438.214111
1047.295898	715.489624
1046.172852	467.837463
1045.048828	427.802460
1043.925781	506.673615
1042.801758	357.073547
1041.676758	305.390289
1040.552734	437.771271
1039.427734	486.226837
1038.302734	415.897278
1037.176758	401.462311
1036.050781	380.050507
1034.924805	458.708099
1033.798828	432.644440
1032.672852	501.960480
1031.545898	701.462891
1030.418945	582.385742
1029.291992	542.402222
1028.164063	251.483215
1027.036133	69.905716
1025.908203	4.564629
1024.780273	-39.825802
1023.651367	-0.602288
1022.522461	-17.073805
1021.393555	-56.713615
1020.264648	-121.823112
1019.134766	-54.669529
1018.004883	-38.525848
1016.875000	51.834862
1015.744141	42.523392
1014.613281	65.700249
1013.482422	186.214417
1012.351563	163.117981
1011.219727	336.903748
1010.088867	242.118423
1008.956055	594.125549
1007.824219	666.038818
1006.691406	717.149292
1005.558594	1374.285034
1004.425781	2181.485352
1003.292969	2805.739014
1002.159180	2713.256592
1001.025391	2285.825928
999.891602	1366.587158
998.756836	826.635803
997.622070	520.239990
996.487305	334.114716
995.352539	254.330460
994.216797	223.120026
993.081055	21.292025
991.945313	244.037003
990.808594	256.922943
989.672852	297.567108
988.536133	167.721649
987.398438	300.719849
986.261719	108.929382
985.124023	-20.488953
983.986328	-2.370934
982.847656	156.268875
981.709961	119.311012
980.571289	20.343662
979.432617	126.282524
978.292969	-112.720650
977.153320	-6.578536
976.013672	65.147118
974.874023	-92.880867
973.734375	321.449524
972.593750	299.213257
971.453125	79.589767
970.311523	80.627838
969.170898	171.329437
968.029297	34.891178
966.886719	-37.107025
965.745117	299.410248
964.602539	112.972206
963.459961	217.967255
962.317383	116.727783
961.173828	201.315887
960.030273	228.718155
958.886719	350.174072
957.743164	403.004181
956.598633	192.625397
955.454102	339.610565
954.309570	296.710785
953.165039	162.450500
952.019531	307.488220
950.874023	315.382416
949.727539	245.676620
948.582031	228.735855
947.435547	493.066132
946.289063	222.748734
945.141602	299.939758
943.995117	361.262817
942.847656	45.963062
941.699219	219.481949
940.551758	402.206818
939.403320	443.534821
938.254883	313.914185
937.105469	353.278961
935.957031	299.300415
934.807617	514.495789
933.658203	201.013657
932.507813	361.767029
931.357422	376.815277
930.207031	248.540375
929.056641	452.912140
927.906250	156.552673
926.754883	288.347076
925.603516	40.269810
924.451172	90.462036
923.298828	236.309952
922.146484	257.198120
920.994141	210.045227
919.841797	178.982788
918.688477	193.539124
917.535156	33.342670
916.380859	7.372079
915.227539	-127.409386
914.073242	-157.549744
912.918945	-235.172302
911.763672	-174.199402
910.608398	-169.803528
909.453125	-138.039154
908.297852	156.867340
907.141602	-99.014870
905.985352	-44.155869
904.829102	126.378922
903.672852	34.236954
902.515625	275.184021
901.358398	-45.308331
900.201172	-164.046890
899.042969	-74.384781
897.884766	101.357040
896.726563	-80.215294
895.568359	186.192764
894.409180	-8.582138
893.250000	-94.627281
892.090820	72.602737
890.930664	269.268982
889.771484	113.623878
888.611328	-315.039124
887.450195	-81.879593
886.289063	112.936111
885.128906	163.369034
883.966797	247.760391
882.805664	138.266281
881.643555	-86.044373
880.481445	84.399536
879.319336	166.985672
878.156250	186.569199
876.993164	217.527405
875.830078	86.426567
874.666016	-69.258873
873.502930	90.408409
872.338867	110.576729
871.173828	250.110321
870.009766	49.988796
868.844727	-53.215263
867.679688	131.547241
866.513672	206.177856
865.348633	233.670044
864.182617	32.062717
863.015625	113.701279
861.849609	121.272926
860.682617	362.453674
859.515625	163.622879
858.347656	214.093536
857.180664	432.897858
856.012695	425.118530
854.843750	617.027466
853.675781	571.243347
852.506836	709.372681
851.337891	650.289124
850.167969	611.473022
848.999023	454.008270
847.829102	359.392303
846.658203	300.711243
845.488281	103.321205
844.317383	62.738346
843.146484	163.179749
841.975586	62.302662
840.803711	82.286697
839.631836	223.035294
838.459961	99.992790
837.287109	64.206024
836.114258	108.900589
834.941406	242.949493
833.768555	198.308731
832.594727	66.648277
831.420898	247.563705
830.247070	399.399719
829.072266	557.879028
827.898438	375.019867
826.722656	424.188812
825.547852	172.356125
824.372070	266.135345
823.196289	313.074097
822.020508	246.365784
820.844727	77.224220
819.667969	119.709091
818.491211	-18.167019
817.313477	-75.859093
816.136719	-100.169952
814.958984	13.447442
813.781250	-10.910211
812.602539	-66.406898
811.423828	-117.460487
810.245117	-1.828626
809.066406	-21.831459
807.886719	-15.197458
806.707031	-199.613800
805.527344	133.387573
804.346680	57.719734
803.166992	-13.529530
801.985352	-102.532722
800.804688	-164.934937
799.623047	-280.584167
798.441406	-209.981567
797.259766	-21.983013
796.078125	74.995056
794.895508	18.980873
793.712891	106.915131
792.529297	41.929550
791.346680	304.593842
790.163086	354.553589
788.978516	185.319244
787.794922	372.309662
786.610352	457.381134
785.425781	436.172424
784.241211	394.990295
783.055664	468.692902
781.870117	451.662537
780.684570	425.711029
779.498047	523.387878
778.311523	461.916687
777.125000	433.498108
775.938477	204.122910
774.750977	204.278091
773.563477	283.761017
772.375977	252.814682
771.187500	51.978699
769.999023	126.730637
768.810547	2.960166
767.622070	88.497452
766.432617	26.277609
765.243164	199.669479
764.053711	124.023972
762.863281	164.999817
761.672852	199.242722
760.482422	519.440735
759.291992	328.953979
758.100586	299.021149
756.909180	453.712494
755.717773	590.632507
754.525391	472.409485
753.333008	327.761749
752.140625	437.921936
750.948242	240.414719
749.754883	348.130219
748.561523	312.982727
747.368164	343.589966
746.173828	503.546173
744.979492	185.054245
743.785156	147.354279
742.590820	260.872040
741.395508	374.233917
740.200195	252.913132
739.003906	203.862259
737.808594	218.261734
736.612305	232.556686
735.416016	325.575500
734.218750	276.155579
733.021484	196.019211
731.824219	387.163239
730.626953	291.536774
729.428711	530.503601
728.230469	443.456604
727.032227	699.587341
725.833984	566.470154
724.634766	636.550049
723.435547	702.147217
722.235352	695.561157
721.036133	658.330017
719.835938	782.591370
718.635742	640.452271
717.434570	546.317627
716.233398	493.610046
715.032227	375.432983
713.831055	440.414307
712.628906	487.869232
711.426758	302.042114
710.224609	268.778839
709.021484	239.841827
707.818359	125.932854
706.615234	214.536575
705.412109	-84.433632
704.208008	204.335556
703.003906	277.522736
701.799805	152.684006
700.594727	214.920746
699.389648	183.608032
698.184570	252.288330
696.979492	114.452370
695.773438	-81.997665
694.567383	-204.504974
693.361328	-57.651085
692.154297	-212.682281
690.947266	-0.770281
689.740234	-116.669525
688.533203	-87.128624
687.325195	-131.346069
686.117188	132.442780
684.909180	-78.730515
683.700195	-99.016716
682.491211	25.938469
681.282227	44.691784
680.072266	76.465363
678.863281	-19.524952
677.653320	79.442291
676.442383	70.164742
675.232422	115.038406
674.021484	-39.129482
672.810547	122.655960
671.598633	100.582108
670.386719	80.731361
669.174805	43.648491
667.962891	276.791168
666.750000	213.861847
665.537109	170.460602
664.324219	250.241776
663.110352	27.753988
661.897461	170.252701
660.683594	-23.937517
659.468750	-84.197350
658.254883	90.766617
657.040039	0.432709
655.824219	-107.048431
654.609375	-80.770332
653.393555	117.972176
652.177734	68.881981
650.960938	-53.375702
649.745117	130.300079
648.528320	40.478550
647.311523	26.086420
646.093750	166.704361
644.875977	158.819672
643.658203	185.389389
642.440430	270.040985
641.221680	210.607147
640.002930	52.323036
638.784180	143.432648
637.564453	13.176182
636.344727	-18.210073
635.125000	-64.636261
633.905273	-65.976051
632.684570	27.106739
631.463867	-38.729393
630.243164	-162.534042
629.021484	50.462208
627.799805	-15.553037
626.578125	-163.123871
625.356445	165.190155
624.133789	195.299362
622.911133	261.676392
621.688477	447.829346
620.464844	331.711334
619.241211	82.678207
618.017578	6.949069
616.793945	106.522240
615.569336	171.546173
614.344727	-16.202948
613.120117	-3.120686
611.894531	-7.493444
610.668945	-5.818344
609.443359	51.032780
608.216797	-29.336622
606.991211	35.156780
605.764648	-3.399323
604.537109	-38.191845
