# Supplementary material for: Raman spectroscopy accurately differentiates mucosal healing from non-healing and biochemical changes following biological therapy in inflammatory bowel disease
Source: PLoS One. 2021 Jun 2;16(6):e0252210. doi: 10.1371/journal.pone.0252210 (PMC8172032; doi:10.1371/journal.pone.0252210)
Supplement: S9 Dataset — (ZIP) [file pone.0252210.s011.zip › Pre-biologic/OC031-1 pre treatment_base sub CR removed_16__X_2358.14__Y_35193.7__Z_76.1633__Time_183.txt]

1714.793945	128.851379
1713.817383	-61.061142
1712.840820	40.572659
1711.864258	19.291584
1710.886719	140.568222
1709.909180	240.831741
1708.931641	103.031975
1707.953125	-74.438118
1706.975586	-82.567856
1705.997070	-125.056015
1705.018555	1.627195
1704.040039	-37.228413
1703.060547	-19.419195
1702.081055	-108.165848
1701.101563	65.740906
1700.122070	26.091730
1699.142578	32.379307
1698.162109	-22.378563
1697.181641	-60.616127
1696.201172	-39.596478
1695.220703	88.718933
1694.239258	59.835583
1693.257813	-112.771523
1692.276367	46.160427
1691.294922	96.037682
1690.313477	20.920202
1689.331055	207.683334
1688.348633	237.435013
1687.366211	219.603104
1686.383789	303.504486
1685.400391	337.127686
1684.416992	213.933517
1683.433594	306.995483
1682.450195	219.303497
1681.465820	302.460693
1680.482422	420.603271
1679.498047	485.834564
1678.512695	442.303650
1677.528320	524.234009
1676.542969	500.094452
1675.558594	651.867554
1674.572266	434.350891
1673.586914	496.411743
1672.601563	625.241943
1671.615234	719.814514
1670.628906	865.164063
1669.642578	936.430603
1668.655273	715.923035
1667.668945	750.697571
1666.681641	873.354675
1665.694336	972.399292
1664.706055	870.093018
1663.718750	1142.117310
1662.730469	1016.572815
1661.742188	878.130249
1660.753906	1039.545898
1659.764648	1092.527222
1658.775391	1060.993164
1657.787109	1127.763062
1656.796875	1115.318359
1655.807617	1068.738037
1654.818359	1120.377441
1653.828125	1119.318970
1652.837891	838.062195
1651.846680	792.591187
1650.856445	742.099060
1649.865234	829.347656
1648.874023	797.834961
1647.882813	502.277496
1646.891602	262.557831
1645.899414	332.228271
1644.907227	209.278473
1643.915039	281.983673
1642.922852	286.217285
1641.930664	192.986404
1640.937500	194.975327
1639.944336	94.256790
1638.951172	141.465027
1637.957031	286.390778
1636.963867	109.777313
1635.969727	141.632690
1634.975586	126.194946
1633.981445	42.412910
1632.986328	-136.017441
1631.991211	54.467739
1630.996094	39.633770
1630.000977	-85.623611
1629.005859	76.167526
1628.009766	-1.436618
1627.013672	-47.322403
1626.017578	-306.113953
1625.021484	3.287782
1624.024414	-2.818716
1623.028320	114.709465
1622.031250	98.258507
1621.033203	39.865425
1620.036133	123.420280
1619.038086	-52.964993
1618.041016	-34.912254
1617.041992	6.822877
1616.043945	-121.976936
1615.045898	51.073624
1614.046875	119.174629
1613.047852	35.185215
1612.048828	-64.453133
1611.048828	43.091297
1610.049805	-56.423988
1609.049805	-119.177376
1608.049805	87.963737
1607.048828	40.977386
1606.048828	-60.956097
1605.047852	140.867676
1604.046875	93.956390
1603.045898	-52.367088
1602.044922	-46.870678
1601.042969	94.647217
1600.041016	-46.340679
1599.039063	-43.465397
1598.037109	-111.178696
1597.034180	-113.536583
1596.031250	19.966612
1595.028320	-16.411228
1594.025391	33.395950
1593.022461	-68.295250
1592.018555	-23.772087
1591.014648	-190.717972
1590.010742	-195.832718
1589.006836	-143.584167
1588.001953	-224.428406
1586.997070	-26.238916
1585.992188	-10.690867
1584.987305	56.937130
1583.982422	108.847961
1582.976563	113.780907
1581.970703	97.815636
1580.964844	-202.089401
1579.958984	107.390495
1578.952148	197.990219
1577.945313	119.303101
1576.938477	178.500702
1575.931641	32.070087
1574.924805	65.106796
1573.916992	40.840775
1572.909180	117.907478
1571.901367	2.505144
1570.893555	27.410696
1569.884766	18.442890
1568.876953	-19.178993
1567.868164	26.237156
1566.858398	37.787090
1565.849609	64.821136
1564.839844	-4.284361
1563.830078	84.839211
1562.820313	59.676765
1561.810547	158.933472
1560.799805	-37.585850
1559.790039	-96.701820
1558.779297	41.108135
1557.767578	10.300603
1556.756836	210.010284
1555.745117	15.773516
1554.733398	-59.347382
1553.721680	-62.038872
1552.709961	181.101501
1551.697266	38.376221
1550.685547	198.369247
1549.672852	169.318680
1548.659180	114.301193
1547.646484	77.302910
1546.632813	-45.115322
1545.619141	0.427604
1544.605469	-135.067291
1543.591797	-74.246895
1542.577148	27.762077
1541.562500	-58.923790
1540.547852	81.542908
1539.533203	77.265984
1538.518555	-9.717133
1537.502930	-96.782967
1536.487305	-111.687683
1535.471680	95.125824
1534.456055	56.747433
1533.439453	-53.927662
1532.422852	157.546143
1531.406250	142.022552
1530.389648	-30.782927
1529.373047	95.195412
1528.355469	20.108297
1527.337891	-31.885996
1526.320313	-4.164532
1525.302734	105.794594
1524.284180	58.614994
1523.265625	91.098114
1522.247070	-61.744278
1521.228516	137.684097
1520.208984	169.786865
1519.190430	111.802483
1518.170898	-2.814479
1517.151367	111.189926
1516.130859	-8.742355
1515.111328	-67.082848
1514.090820	-25.369352
1513.070313	62.430946
1512.049805	-16.749420
1511.028320	119.549232
1510.006836	55.567146
1508.986328	68.469307
1507.963867	-23.898338
1506.942383	-52.220497
1505.919922	-137.034805
1504.898438	-111.699715
1503.875977	28.822042
1502.852539	23.155853
1501.830078	35.333553
1500.806641	65.326508
1499.783203	-181.282028
1498.759766	-77.213936
1497.736328	-11.667640
1496.711914	48.634041
1495.687500	-126.510849
1494.663086	-148.223999
1493.638672	-8.932743
1492.613281	-107.532494
1491.587891	34.067688
1490.563477	160.203201
1489.537109	275.965424
1488.511719	110.654556
1487.485352	113.862282
1486.458984	145.075500
1485.432617	196.619476
1484.406250	64.327286
1483.379883	296.869904
1482.352539	294.553101
1481.325195	236.061462
1480.297852	266.768158
1479.269531	435.043243
1478.241211	437.517334
1477.213867	620.856018
1476.184570	488.131653
1475.156250	477.673615
1474.127930	627.591125
1473.098633	550.786194
1472.069336	560.503662
1471.040039	931.535217
1470.009766	788.391174
1468.979492	683.414185
1467.950195	853.115906
1466.918945	936.223999
1465.888672	948.081604
1464.857422	954.797424
1463.827148	1075.826904
1462.795898	1166.267700
1461.763672	1177.881226
1460.732422	1230.094971
1459.700195	1119.750488
1458.667969	1199.797363
1457.635742	1355.913086
1456.603516	1463.723267
1455.570313	1302.555542
1454.537109	1483.815186
1453.503906	1482.406494
1452.470703	1698.994385
1451.436523	1537.807251
1450.403320	1635.151978
1449.369141	1588.016357
1448.333984	1644.725098
1447.299805	1655.822632
1446.264648	1598.532593
1445.230469	1424.826172
1444.194336	1499.177368
1443.159180	1393.855835
1442.124023	1420.116211
1441.087891	1373.004639
1440.051758	1290.510864
1439.015625	1316.758301
1437.978516	1391.008057
1436.941406	1222.637329
1435.904297	1180.664429
1434.867188	1032.628174
1433.830078	866.985107
1432.791992	825.127930
1431.754883	909.525391
1430.715820	499.220123
1429.677734	490.307465
1428.639648	337.622314
1427.600586	467.487030
1426.561523	342.634155
1425.522461	492.650269
1424.482422	388.041260
1423.443359	386.830139
1422.403320	176.520462
1421.363281	341.643433
1420.322266	136.514679
1419.282227	268.901001
1418.241211	237.628387
1417.200195	148.516022
1416.159180	197.867050
1415.117188	61.062592
1414.076172	35.029198
1413.034180	-66.402939
1411.992188	-42.048733
1410.949219	236.188873
1409.907227	-66.136070
1408.864258	-34.145237
1407.821289	158.639206
1406.777344	-15.282280
1405.734375	169.975983
1404.690430	146.840439
1403.646484	-21.800194
1402.602539	43.037682
1401.557617	62.734592
1400.513672	7.243934
1399.468750	1.972104
1398.423828	172.252747
1397.377930	-35.976814
1396.333008	61.680611
1395.287109	-23.550816
1394.241211	91.706184
1393.195313	-45.966335
1392.148438	134.459961
1391.101563	204.726364
1390.054688	-40.318527
1389.007813	-52.487289
1387.960938	-204.678452
1386.913086	-24.094896
1385.865234	-161.097321
1384.817383	-50.466167
1383.769531	40.191952
1382.720703	-174.004379
1381.671875	66.681442
1380.623047	22.574348
1379.574219	-21.442131
1378.524414	-67.870300
1377.475586	73.027008
1376.425781	4.285561
1375.375977	95.344498
1374.325195	54.213436
1373.274414	8.189734
1372.224609	-65.158104
1371.172852	13.664794
1370.122070	67.615746
1369.070313	74.267540
1368.019531	8.751275
1366.967773	52.935909
1365.915039	-29.835148
1364.863281	163.893860
1363.810547	86.277443
1362.757813	1.309209
1361.705078	-58.657021
1360.651367	33.228947
1359.598633	28.167057
1358.544922	-14.117176
1357.491211	53.089062
1356.436523	48.262165
1355.382813	1.283952
1354.328125	145.709610
1353.273438	71.568893
1352.217773	350.185120
1351.163086	-29.193420
1350.107422	33.529015
1349.051758	317.192322
1347.996094	166.594406
1346.939453	365.925018
1345.883789	423.890533
1344.827148	447.193817
1343.769531	572.211060
1342.712891	679.915588
1341.655273	616.666016
1340.598633	684.844421
1339.540039	559.861511
1338.482422	841.162781
1337.423828	617.332886
1336.366211	559.541321
1335.307617	719.640808
1334.248047	718.919312
1333.189453	559.965759
1332.129883	309.649719
1331.070313	549.121948
1330.010742	588.327271
1328.950195	538.614807
1327.890625	424.762848
1326.830078	669.269775
1325.768555	323.410675
1324.708008	619.856018
1323.646484	494.057678
1322.585938	543.657288
1321.523438	605.645508
1320.461914	640.550110
1319.400391	640.984253
1318.337891	560.104065
1317.275391	656.871460
1316.211914	640.269897
1315.149414	564.606018
1314.085938	683.712708
1313.022461	615.610962
1311.958984	641.210266
1310.894531	666.868469
1309.831055	576.880615
1308.766602	629.764709
1307.701172	623.633545
1306.636719	770.124451
1305.571289	744.428711
1304.505859	790.135132
1303.440430	661.318909
1302.375000	726.827026
1301.308594	873.476685
1300.242188	742.469482
1299.175781	724.590698
1298.109375	657.663757
1297.041992	666.949341
1295.975586	551.092163
1294.908203	504.070801
1293.839844	516.024231
1292.772461	476.514526
1291.704102	586.705322
1290.635742	520.338562
1289.567383	441.800934
1288.498047	321.679810
1287.428711	483.503082
1286.360352	495.851227
1285.290039	437.202423
1284.220703	368.839081
1283.150391	435.229187
1282.080078	425.750946
1281.009766	533.809570
1279.939453	367.807190
1278.868164	221.494690
1277.796875	366.358398
1276.725586	342.472382
1275.654297	563.127502
1274.582031	446.412628
1273.509766	632.820740
1272.437500	504.010803
1271.365234	614.682861
1270.291992	556.834045
1269.218750	569.856628
1268.145508	641.497498
1267.072266	683.855957
1265.999023	714.031555
1264.924805	634.448181
1263.850586	520.788025
1262.776367	546.198303
1261.701172	622.821899
1260.625977	621.446106
1259.550781	656.651917
1258.475586	652.887268
1257.400391	561.464478
1256.324219	703.883850
1255.248047	778.093933
1254.171875	552.895142
1253.094727	724.490234
1252.018555	596.766113
1250.941406	576.144958
1249.864258	628.510559
1248.786133	627.376160
1247.708008	662.721313
1246.630859	654.318359
1245.551758	553.595215
1244.473633	554.960449
1243.394531	490.757263
1242.316406	584.427124
1241.236328	559.105103
1240.157227	383.317841
1239.077148	523.072571
1237.998047	558.449524
1236.917969	450.705994
1235.836914	333.311523
1234.756836	470.538605
1233.675781	583.464905
1232.594727	495.197845
1231.512695	457.845459
1230.431641	454.419556
1229.349609	501.846436
1228.267578	430.605591
1227.185547	337.601105
1226.102539	222.847366
1225.019531	381.554321
1223.936523	218.438599
1222.853516	343.193420
1221.769531	252.673996
1220.686523	263.716461
1219.602539	182.892593
1218.517578	225.325348
1217.433594	117.938820
1216.348633	49.224720
1215.263672	7.085509
1214.178711	42.199844
1213.092773	284.858398
1212.007813	107.490402
1210.921875	70.110855
1209.834961	266.697205
1208.749023	417.352692
1207.662109	254.475967
1206.575195	296.537170
1205.488281	186.723785
1204.400391	144.391846
1203.313477	316.441742
1202.225586	136.760239
1201.136719	84.740929
1200.048828	157.890808
1198.959961	-12.108534
1197.871094	-4.008372
1196.782227	-39.249008
1195.692383	-31.220648
1194.603516	-165.103394
1193.513672	-48.943443
1192.423828	-269.368805
1191.333008	-95.646698
1190.242188	77.956261
1189.151367	-46.397572
1188.060547	74.202209
1186.969727	-23.771477
1185.877930	19.870085
1184.786133	-13.345494
1183.694336	99.761780
1182.601563	6.483105
1181.509766	33.109135
1180.416992	-93.774185
1179.323242	11.866606
1178.230469	-19.190231
1177.136719	40.764095
1176.042969	-31.109541
1174.949219	-7.204252
1173.854492	19.030718
1172.760742	-261.206909
1171.666016	52.168262
1170.570313	16.001350
1169.475586	101.804848
1168.379883	220.997940
1167.284180	-11.418197
1166.188477	-71.659744
1165.091797	23.425385
1163.996094	-156.384140
1162.899414	163.132248
1161.801758	74.018036
1160.705078	130.553207
1159.607422	12.724713
1158.509766	52.423912
1157.412109	-5.790834
1156.313477	167.381760
1155.215820	49.420483
1154.117188	160.384155
1153.017578	185.405304
1151.918945	50.657394
1150.819336	-72.175980
1149.719727	121.867401
1148.620117	1.337262
1147.519531	-2.507346
1146.418945	-115.933479
1145.318359	-115.107178
1144.217773	35.589722
1143.116211	-120.776237
1142.014648	5.944182
1140.913086	61.201233
1139.811523	26.021358
1138.708984	45.469025
1137.606445	-23.087505
1136.503906	-124.936180
1135.401367	-20.124691
1134.297852	172.452316
1133.194336	113.188774
1132.090820	170.216736
1130.987305	186.811829
1129.882813	205.711121
1128.778320	255.383026
1127.673828	293.116913
1126.569336	489.649445
1125.463867	301.976318
1124.358398	543.331909
1123.252930	530.971375
1122.146484	338.504761
1121.041016	200.551163
1119.934570	195.208939
1118.828125	73.807480
1117.720703	234.066956
1116.613281	306.643036
1115.505859	173.302811
1114.398438	172.428635
1113.291016	119.476105
1112.182617	139.781479
1111.074219	103.297630
1109.964844	274.731842
1108.856445	186.153641
1107.747070	319.597168
1106.637695	346.660065
1105.528320	401.994354
1104.417969	221.202682
1103.307617	514.791077
1102.197266	404.742645
1101.086914	353.670410
1099.975586	649.241455
1098.864258	628.691467
1097.752930	443.099304
1096.641602	794.875977
1095.529297	566.828003
1094.416992	564.982422
1093.304688	377.045044
1092.191406	610.609619
1091.079102	573.324219
1089.965820	477.174225
1088.852539	759.849915
1087.738281	546.001465
1086.624023	445.103516
1085.509766	454.727203
1084.395508	530.134216
1083.280273	391.595886
1082.166016	372.928833
1081.050781	523.371033
1079.934570	568.020020
1078.819336	471.741486
1077.703125	389.557465
1076.586914	438.813873
1075.469727	290.913818
1074.353516	375.307129
1073.236328	222.748108
1072.119141	302.372894
1071.000977	377.244690
1069.882813	367.685211
1068.765625	297.191986
1067.646484	123.622353
1066.528320	235.860443
1065.409180	254.358658
1064.290039	415.637054
1063.170898	370.860840
1062.050781	312.044342
1060.930664	332.783875
1059.810547	402.618591
1058.690430	465.395386
1057.569336	266.290710
1056.449219	151.418961
1055.327148	307.642151
1054.206055	241.854462
1053.083984	201.777802
1051.961914	339.185303
1050.839844	324.778320
1049.717773	116.651802
1048.594727	237.638458
1047.471680	120.609093
1046.348633	134.250427
1045.224609	70.930397
1044.101563	224.466522
1042.976563	205.444580
1041.852539	172.462799
1040.728516	202.406708
1039.603516	29.700882
1038.478516	106.251251
1037.352539	199.068390
1036.227539	52.122013
1035.101563	156.570786
1033.974609	174.900284
1032.848633	242.087967
1031.721680	432.504486
1030.594727	176.474594
1029.467773	445.883240
1028.340820	224.868286
1027.212891	75.993217
1026.084961	-133.181000
1024.956055	-7.844755
1023.828125	-179.704605
1022.699219	-156.491119
1021.570313	-149.503799
1020.440430	-337.378265
1019.311523	-172.567413
1018.181641	31.614435
1017.050781	-70.300293
1015.920898	-26.102573
1014.790039	1.882670
1013.659180	-173.985138
1012.528320	60.241348
1011.396484	116.082001
1010.265625	164.996414
1009.132813	-22.173691
1008.000977	137.902939
1006.868164	263.239716
1005.736328	527.347656
1004.602539	888.490784
1003.469727	1270.324097
1002.335938	1388.521240
1001.202148	1220.166992
1000.068359	686.909607
998.933594	417.260468
997.799805	101.607849
996.665039	153.233414
995.529297	87.165550
994.394531	65.032379
993.258789	-0.875384
992.123047	11.726441
990.986328	-19.440525
989.849609	-105.866653
988.712891	137.410782
987.576172	-66.417984
986.439453	13.282583
985.301758	-111.993240
984.164063	-131.220551
983.025391	93.654579
981.887695	-29.063341
980.749023	184.305084
979.610352	-16.473322
978.470703	123.314682
977.332031	12.457446
976.192383	28.160166
975.051758	87.589622
973.912109	-34.473091
972.771484	121.570107
971.630859	24.956154
970.490234	240.754898
969.348633	-41.662834
968.207031	4.340037
967.065430	13.679003
965.923828	66.672844
964.781250	16.499180
963.638672	-31.286282
962.496094	-19.368732
961.352539	123.256729
960.208984	0.079141
959.065430	138.200348
957.921875	244.265152
956.777344	32.063789
955.632813	145.119110
954.488281	95.694008
953.343750	16.620691
952.198242	-12.013565
951.052734	-56.567120
949.907227	157.365402
948.760742	12.354815
947.614258	64.046387
946.467773	92.941116
945.321289	124.183548
944.173828	66.411064
943.026367	68.112320
941.878906	124.677872
940.730469	242.915161
939.582031	231.111389
938.433594	112.171684
937.285156	16.171082
936.135742	111.825386
934.987305	91.251251
933.836914	93.550774
932.687500	-49.901119
931.537109	134.825684
930.386719	71.294022
929.236328	-53.610718
928.084961	-71.390198
926.934570	-148.258942
925.783203	25.270323
924.630859	-135.607346
923.478516	-12.049358
922.327148	-33.995670
921.173828	41.886181
920.021484	45.081043
918.868164	11.991835
917.714844	-9.653570
916.561523	-15.319651
915.407227	-163.956879
914.252930	-24.165770
913.098633	-9.192120
911.944336	19.457504
910.789063	-6.281488
909.633789	-127.190605
908.478516	-55.254013
907.322266	-101.159256
906.166016	20.725010
905.009766	-40.907726
903.853516	-54.878643
902.696289	-184.277481
901.539063	-293.176361
900.381836	68.858398
899.223633	-239.075394
898.065430	-53.579350
896.907227	59.502781
895.749023	154.498093
894.589844	70.894218
893.430664	186.296265
892.271484	-93.771423
891.112305	-136.428116
889.952148	105.590279
888.791992	69.785118
887.630859	18.242788
886.470703	93.173836
885.309570	-134.269302
884.148438	-7.353068
882.986328	54.137917
881.825195	23.187248
880.663086	100.511101
879.500000	173.331970
878.337891	189.823593
877.174805	80.184776
876.011719	225.152573
874.847656	343.067505
873.684570	152.534698
872.520508	182.701340
871.355469	-79.640846
870.191406	141.854233
869.026367	32.649349
867.861328	38.205917
866.695313	57.276684
865.530273	96.591293
864.364258	1.092180
863.197266	-8.970043
862.031250	144.947601
860.864258	247.170471
859.697266	93.445869
858.530273	249.534119
857.362305	163.232010
856.194336	124.096359
855.026367	284.598419
853.857422	373.286926
852.688477	356.583954
851.519531	328.692169
850.350586	320.988037
849.180664	279.694214
848.010742	48.059811
846.840820	188.222107
845.670898	151.476547
844.500000	132.655151
843.329102	98.179924
842.157227	77.142632
840.986328	20.328161
839.814453	14.962513
838.642578	20.770447
837.469727	147.249039
836.296875	54.699226
835.124023	125.247604
833.951172	280.614502
832.777344	181.367294
831.603516	198.226944
830.429688	170.430420
829.255859	153.785019
828.081055	-83.696541
826.906250	160.607178
825.731445	148.379501
824.555664	98.243462
823.379883	5.766907
822.204102	80.406654
821.027344	54.752533
819.851563	-6.547587
818.674805	185.960587
817.497070	-46.784653
816.320313	3.162593
815.142578	110.901093
813.963867	-97.286102
812.786133	-29.666698
811.607422	-91.059021
810.428711	5.352333
809.250000	-64.978485
808.070313	100.179932
806.890625	-172.333405
805.710938	-227.141388
804.531250	22.182871
803.350586	-216.943665
802.169922	-72.114334
800.988281	-191.390732
799.807617	-62.245598
798.625977	95.622490
797.444336	0.645844
796.261719	-132.007614
795.079102	23.414875
793.896484	-104.841095
792.713867	158.933975
791.530273	70.470490
790.346680	61.695347
789.163086	39.598438
787.979492	-62.193592
786.794922	-108.680794
785.610352	183.187088
784.425781	143.199921
783.240234	5.917212
782.054688	142.699051
780.869141	246.224106
779.682617	100.029449
778.496094	-15.224794
777.309570	112.403847
776.123047	142.795380
774.935547	111.328712
773.748047	-83.447014
772.560547	41.676472
771.373047	-11.943087
770.184570	22.608387
768.996094	-6.829562
767.806641	-109.027405
766.618164	-72.415482
765.428711	67.663116
764.239258	196.618591
763.048828	228.591644
761.858398	84.407684
760.667969	136.110443
759.477539	29.333530
758.286133	325.100494
757.094727	156.669754
755.903320	87.215057
754.710938	160.630173
753.518555	170.242050
752.326172	199.585983
751.133789	-225.804688
749.940430	124.166992
748.747070	214.869324
747.553711	134.286972
746.359375	249.018906
745.166016	109.169037
743.970703	-118.383408
742.776367	105.887550
741.581055	248.907104
740.385742	104.697365
739.190430	67.911285
737.994141	-91.567833
736.797852	-104.238205
735.601563	95.492714
734.405273	89.318054
733.208008	126.908348
732.010742	41.924767
730.813477	-123.977509
729.615234	16.404339
728.416992	204.821472
727.218750	237.924286
726.020508	251.336792
724.821289	107.408455
723.622070	293.434479
722.422852	431.325134
721.222656	313.668213
720.022461	189.525604
718.822266	141.841812
717.621094	218.571869
716.420898	395.635345
715.218750	415.591431
714.017578	291.638184
712.815430	102.361412
711.614258	137.692276
710.411133	220.967606
709.208984	86.379326
708.005859	71.673607
706.802734	80.959145
705.599609	-33.815636
704.395508	151.855362
703.191406	26.311182
701.987305	116.238487
700.782227	47.392429
699.577148	-21.376392
698.372070	25.151806
697.166992	19.545408
695.960938	-51.197247
694.754883	-117.509064
693.548828	87.754372
692.341797	28.065039
691.135742	-127.056656
689.927734	-153.994278
688.720703	-107.081688
687.512695	11.462107
686.304688	-188.809250
685.096680	-91.855316
683.888672	-129.287125
682.679688	-138.456131
681.470703	-47.876648
680.260742	57.895672
679.050781	-48.562012
677.840820	-1.157143
676.630859	33.308170
675.419922	147.912796
674.209961	111.070747
672.998047	184.649338
671.787109	163.104782
670.575195	46.504158
669.363281	165.669128
668.151367	51.431278
666.938477	60.486946
665.725586	0.482249
664.512695	-176.052567
663.299805	-30.697828
662.085938	-176.779266
660.872070	5.337430
659.658203	49.336880
658.443359	17.875219
657.228516	-13.510826
656.013672	-10.320975
654.797852	100.714516
653.583008	101.829399
652.366211	152.557022
651.150391	30.961239
649.934570	189.459076
648.717773	-59.054131
647.500000	118.840767
646.283203	236.413254
645.065430	224.846161
643.847656	316.564850
642.629883	139.397079
641.411133	256.912781
640.192383	226.031265
638.973633	160.763550
637.753906	-44.167397
636.534180	105.448349
635.314453	-45.742783
634.094727	-46.592903
632.874023	218.714600
631.653320	33.094822
630.432617	23.447052
629.211914	204.654419
627.990234	-41.154430
626.768555	118.329109
625.545898	254.031128
624.324219	368.095490
623.101563	419.808960
621.877930	284.937408
620.655273	156.367645
619.431641	-6.607573
618.208008	252.043182
616.983398	35.151379
615.759766	74.902161
614.535156	54.453068
613.310547	-71.093529
612.084961	143.124039
610.859375	-49.321400
609.633789	40.115044
608.408203	218.882645
607.181641	-55.796322
605.955078	-142.810410
604.728516	77.279137
