# Supplementary material for: Raman spectroscopy accurately differentiates mucosal healing from non-healing and biochemical changes following biological therapy in inflammatory bowel disease
Source: PLoS One. 2021 Jun 2;16(6):e0252210. doi: 10.1371/journal.pone.0252210 (PMC8172032; doi:10.1371/journal.pone.0252210)
Supplement: S9 Dataset — (ZIP) [file pone.0252210.s011.zip › Pre-biologic/OC013-1 pre treat_base sub CR removed_30__X_-33323.1__Y_11408.5__Z_-415.2__Time_344.txt]

1714.715820	121.045250
1713.739258	-48.106071
1712.762695	-121.379936
1711.785156	-63.610073
1710.808594	-78.550034
1709.831055	-16.070738
1708.853516	131.871704
1707.875000	-125.056946
1706.897461	-41.864372
1705.918945	102.684715
1704.940430	-55.505676
1703.960938	-18.367098
1702.982422	-61.584919
1702.002930	130.570374
1701.023438	-22.455605
1700.043945	-121.938919
1699.063477	-66.322678
1698.083984	98.927078
1697.103516	-59.240982
1696.123047	138.092972
1695.141602	78.964241
1694.161133	193.595261
1693.179688	388.377563
1692.198242	260.218689
1691.216797	327.107635
1690.234375	137.967346
1689.251953	133.175400
1688.269531	27.247963
1687.287109	225.565781
1686.304688	437.360474
1685.321289	286.809570
1684.337891	357.753052
1683.354492	354.343445
1682.371094	276.641937
1681.387695	481.530334
1680.403320	470.959991
1679.418945	311.654266
1678.434570	400.217865
1677.449219	438.495117
1676.464844	681.925293
1675.479492	635.703430
1674.494141	954.088684
1673.507813	570.927612
1672.522461	674.641113
1671.536133	858.357788
1670.549805	946.733826
1669.563477	1099.179199
1668.576172	882.850891
1667.589844	1187.307251
1666.602539	1001.010559
1665.615234	995.609375
1664.626953	1046.285767
1663.639648	1110.609253
1662.651367	1077.166016
1661.663086	1285.369751
1660.674805	1289.791382
1659.685547	1212.440308
1658.696289	1278.575195
1657.707031	1371.559570
1656.717773	1218.624023
1655.728516	1333.542969
1654.738281	1086.160278
1653.748047	1013.931396
1652.757813	905.080933
1651.767578	944.791199
1650.777344	625.208252
1649.786133	647.203247
1648.794922	822.881714
1647.803711	642.081421
1646.811523	681.023560
1645.820313	437.676880
1644.828125	329.483246
1643.835938	303.553131
1642.843750	272.713562
1641.850586	295.016846
1640.857422	288.635284
1639.864258	224.564407
1638.871094	-36.953346
1637.877930	5.233519
1636.883789	5.542516
1635.889648	145.878922
1634.895508	99.374336
1633.901367	13.688549
1632.906250	-90.092133
1631.912109	-14.433434
1630.916992	-17.501070
1629.920898	-107.143501
1628.925781	-1.696692
1627.929688	-127.562119
1626.934570	-116.291862
1625.937500	-75.833397
1624.941406	30.619999
1623.945313	-57.247620
1622.948242	12.874770
1621.951172	-77.073761
1620.954102	138.014908
1619.956055	-17.104235
1618.958984	95.937057
1617.960938	-323.811707
1616.962891	44.305889
1615.963867	-15.285403
1614.965820	69.668488
1613.966797	-7.849613
1612.967773	150.895889
1611.968750	-219.881531
1610.968750	-21.462278
1609.969727	-147.935028
1608.969727	40.254269
1607.969727	71.345200
1606.968750	238.777802
1605.968750	113.013870
1604.967773	-15.166547
1603.966797	147.388641
1602.965820	236.737762
1601.963867	195.362701
1600.962891	-13.275005
1599.960938	-96.176041
1598.958984	-139.708359
1597.956055	-151.746887
1596.954102	14.039277
1595.951172	-78.828026
1594.948242	-20.050007
1593.945313	80.575623
1592.941406	-205.221878
1591.938477	70.466881
1590.934570	-212.453308
1589.930664	-56.789280
1588.925781	-91.589600
1587.921875	111.041176
1586.916992	34.593529
1585.912109	125.084869
1584.907227	137.373322
1583.901367	246.113953
1582.896484	99.488297
1581.890625	117.063713
1580.884766	132.042358
1579.877930	79.326744
1578.872070	-184.227631
1577.865234	98.911865
1576.858398	-16.207655
1575.851563	-63.642410
1574.843750	130.831772
1573.836914	52.153824
1572.829102	30.688747
1571.821289	-42.777615
1570.812500	211.209625
1569.804688	-189.704041
1568.795898	-125.493309
1567.787109	195.766754
1566.778320	2.721859
1565.768555	180.944305
1564.758789	6.056680
1563.750000	-124.696075
1562.739258	-276.206055
1561.729492	-10.111250
1560.718750	245.430984
1559.708984	21.153885
1558.698242	50.928333
1557.686523	26.193581
1556.675781	141.307587
1555.664063	106.046326
1554.652344	119.927422
1553.640625	105.234451
1552.628906	33.508881
1551.616211	57.486378
1550.603516	58.073898
1549.590820	53.392284
1548.578125	172.770477
1547.565430	108.393959
1546.551758	224.923157
1545.538086	142.264954
1544.524414	248.192963
1543.510742	108.512169
1542.496094	95.358521
1541.481445	146.667953
1540.466797	182.352127
1539.452148	341.823792
1538.437500	44.275028
1537.421875	353.142487
1536.406250	439.890381
1535.390625	273.709137
1534.374023	414.352661
1533.358398	485.208771
1532.341797	617.774536
1531.325195	448.639160
1530.308594	552.571655
1529.291016	231.289520
1528.274414	510.111847
1527.256836	441.074066
1526.238281	359.066101
1525.220703	431.402100
1524.202148	367.196075
1523.184570	143.387711
1522.166016	387.682526
1521.146484	336.007996
1520.127930	194.247131
1519.108398	245.207474
1518.088867	108.414284
1517.069336	285.024200
1516.049805	37.572754
1515.029297	139.389282
1514.008789	128.058380
1512.988281	216.731049
1511.967773	294.978271
1510.946289	-163.254623
1509.925781	-144.209625
1508.904297	67.079353
1507.882813	-268.075500
1506.860352	322.368622
1505.838867	-48.819427
1504.816406	5.460581
1503.793945	162.092804
1502.770508	-191.247406
1501.748047	-157.803711
1500.724609	-196.189468
1499.701172	-152.746429
1498.677734	-99.192932
1497.654297	-145.570480
1496.629883	-5.274342
1495.605469	-31.407385
1494.581055	-121.566658
1493.556641	-142.754440
1492.531250	137.599640
1491.505859	-32.072544
1490.480469	33.306911
1489.455078	-3.621518
1488.429688	84.522903
1487.403320	80.602310
1486.376953	-132.751602
1485.350586	-11.731207
1484.324219	93.839272
1483.296875	321.737823
1482.270508	324.994507
1481.243164	264.403534
1480.214844	-30.821310
1479.187500	127.764633
1478.159180	479.897583
1477.130859	531.133057
1476.102539	388.663727
1475.074219	640.973206
1474.044922	488.214111
1473.015625	770.807617
1471.986328	676.504944
1470.957031	958.818176
1469.927734	1070.487061
1468.897461	1194.763428
1467.867188	1250.270264
1466.836914	1257.392334
1465.806641	1333.101074
1464.775391	1812.833008
1463.744141	1634.191284
1462.712891	1699.471558
1461.681641	1904.383057
1460.649414	1974.575195
1459.618164	2065.024170
1458.585938	2003.096436
1457.552734	2095.960449
1456.520508	2226.827148
1455.487305	2499.660156
1454.455078	2518.750977
1453.420898	2461.727295
1452.387695	2673.436768
1451.354492	2629.057861
1450.320313	2860.880615
1449.286133	2634.043701
1448.251953	2726.441895
1447.216797	2545.291504
1446.182617	2349.037109
1445.147461	2289.547363
1444.112305	2612.226563
1443.076172	2398.364746
1442.041016	1967.061401
1441.004883	2054.413086
1439.968750	1901.523438
1438.932617	1892.815063
1437.895508	1853.788574
1436.858398	1726.356323
1435.821289	1677.319214
1434.784180	1570.232544
1433.747070	1367.258789
1432.708984	1452.217041
1431.670898	941.449158
1430.632813	872.582336
1429.594727	818.921509
1428.556641	533.240479
1427.517578	613.417236
1426.478516	406.146606
1425.439453	526.741394
1424.399414	334.784668
1423.359375	299.196747
1422.320313	359.423065
1421.279297	268.528351
1420.239258	280.989166
1419.199219	26.619087
1418.158203	54.340366
1417.117188	250.731003
1416.075195	-63.685112
1415.034180	-65.955650
1413.992188	-93.315086
1412.950195	193.726349
1411.908203	15.626554
1410.866211	-41.676098
1409.823242	-129.041260
1408.780273	-193.678787
1407.737305	-187.875992
1406.694336	-13.736624
1405.650391	-196.125992
1404.606445	55.919456
1403.562500	92.109344
1402.518555	-167.708054
1401.474609	-28.452066
1400.429688	125.876534
1399.384766	149.841293
1398.339844	158.847000
1397.294922	238.127502
1396.249023	96.943031
1395.203125	3.521658
1394.157227	-62.205597
1393.111328	2.422715
1392.064453	-53.061428
1391.018555	-55.842155
1389.971680	-10.971001
1388.923828	36.486118
1387.876953	29.000603
1386.829102	196.699173
1385.781250	-0.645422
1384.733398	44.708076
1383.685547	160.143448
1382.636719	-36.732468
1381.587891	-11.048861
1380.539063	-92.669121
1379.490234	-96.719360
1378.440430	191.470047
1377.391602	15.354269
1376.341797	118.952507
1375.291016	245.076324
1374.241211	119.311935
1373.190430	153.344147
1372.139648	-61.874550
1371.088867	-57.490120
1370.038086	49.208874
1368.986328	263.138885
1367.934570	213.007629
1366.882813	192.915115
1365.831055	130.621445
1364.778320	-16.177309
1363.726563	-70.678894
1362.673828	11.848400
1361.620117	-0.088992
1360.567383	202.050568
1359.513672	292.306061
1358.459961	129.018555
1357.406250	154.869751
1356.352539	39.162437
1355.297852	251.652023
1354.243164	449.268799
1353.188477	264.407227
1352.133789	263.524200
1351.078125	483.740753
1350.023438	363.916046
1348.966797	445.292633
1347.911133	348.111847
1346.855469	370.178253
1345.798828	734.621155
1344.742188	508.885071
1343.685547	655.235168
1342.627930	496.787384
1341.571289	744.929871
1340.513672	869.215149
1339.456055	877.157227
1338.397461	875.313782
1337.339844	737.423401
1336.281250	1218.553223
1335.222656	1028.925537
1334.163086	1012.701843
1333.104492	1033.713501
1332.044922	903.971802
1330.985352	969.749268
1329.925781	912.011902
1328.865234	1015.073914
1327.805664	1338.132690
1326.745117	1320.239258
1325.684570	1339.519165
1324.623047	1512.015503
1323.561523	1516.666016
1322.500977	1834.911621
1321.438477	1896.481689
1320.376953	1778.021851
1319.314453	1837.334595
1318.252930	1682.167847
1317.189453	1551.839844
1316.126953	1584.375732
1315.064453	1451.875610
1314.000977	1593.055298
1312.937500	1571.684937
1311.874023	1459.296753
1310.809570	1300.276367
1309.745117	1217.747437
1308.680664	1297.806396
1307.616211	1358.244751
1306.551758	1276.055420
1305.486328	1221.059937
1304.420898	1198.155029
1303.355469	1074.546143
1302.289063	1179.699707
1301.223633	1171.842773
1300.157227	1188.655884
1299.090820	1085.175415
1298.023438	1109.547974
1296.957031	1153.636353
1295.889648	1278.809082
1294.822266	1202.745117
1293.754883	1062.995483
1292.686523	935.656067
1291.618164	877.132080
1290.549805	1213.533081
1289.481445	1017.828308
1288.413086	1074.760254
1287.343750	1048.419312
1286.274414	1009.913147
1285.205078	1165.011719
1284.134766	1293.176636
1283.064453	1242.605103
1281.995117	1316.966919
1280.923828	1313.049072
1279.853516	1411.963623
1278.782227	1386.130005
1277.710938	1289.436523
1276.639648	1452.049438
1275.568359	1272.373535
1274.496094	1425.253418
1273.423828	1587.895874
1272.351563	1454.888794
1271.279297	1580.910278
1270.206055	1391.895264
1269.132813	1488.675049
1268.059570	1204.650269
1266.986328	1360.086792
1265.913086	1364.215210
1264.838867	1087.849731
1263.764648	1204.307617
1262.689453	1228.096313
1261.615234	1215.334717
1260.540039	1068.564575
1259.464844	1058.349487
1258.389648	872.757935
1257.313477	921.106201
1256.238281	928.057617
1255.162109	1098.152466
1254.085938	1151.360352
1253.008789	1087.759277
1251.931641	975.543213
1250.854492	994.749695
1249.777344	814.543091
1248.700195	862.982300
1247.622070	1037.823120
1246.543945	814.021240
1245.465820	1120.024536
1244.387695	855.022522
1243.308594	850.023193
1242.229492	760.044861
1241.150391	662.826172
1240.071289	844.767883
1238.991211	963.543823
1237.911133	701.377563
1236.831055	1050.548706
1235.750977	941.243347
1234.669922	921.688049
1233.588867	657.323120
1232.507813	800.186218
1231.426758	773.379395
1230.344727	843.469055
1229.262695	804.536316
1228.180664	995.618835
1227.098633	811.396790
1226.015625	748.249268
1224.933594	501.216858
1223.849609	605.048645
1222.766602	503.231201
1221.683594	575.530273
1220.599609	381.860016
1219.515625	507.282227
1218.430664	357.158295
1217.346680	615.345703
1216.261719	298.551849
1215.176758	39.823139
1214.091797	469.230652
1213.005859	521.885742
1211.920898	292.137451
1210.834961	397.815155
1209.748047	604.722290
1208.662109	635.449524
1207.575195	355.112091
1206.488281	441.249908
1205.401367	589.968445
1204.313477	427.770630
1203.225586	157.203293
1202.137695	221.470673
1201.049805	237.508377
1199.961914	32.027477
1198.873047	-62.694874
1197.784180	145.755783
1196.695313	-62.109615
1195.605469	-128.026657
1194.515625	-88.161751
1193.425781	158.379913
1192.335938	-85.549812
1191.246094	-2.622501
1190.155273	-11.070903
1189.064453	78.907684
1187.973633	29.514835
1186.881836	-0.699084
1185.790039	-182.172348
1184.698242	-73.252151
1183.606445	-151.573730
1182.514648	-11.639497
1181.421875	51.439682
1180.329102	-101.348320
1179.236328	-112.701134
1178.142578	-162.447495
1177.049805	-8.576492
1175.956055	75.702980
1174.861328	4.220599
1173.767578	-62.503571
1172.672852	-114.891518
1171.578125	-38.079731
1170.483398	91.278320
1169.387695	139.185730
1168.291992	232.453537
1167.196289	-92.828514
1166.100586	-59.437794
1165.004883	2.558292
1163.908203	16.678331
1162.811523	-26.604137
1161.714844	118.757828
1160.617188	3.715343
1159.519531	108.301765
1158.421875	355.987946
1157.324219	181.131470
1156.225586	77.867935
1155.127930	79.536102
1154.028320	-78.622810
1152.929688	-84.189331
1151.831055	84.188972
1150.731445	80.854591
1149.631836	132.260529
1148.531250	2.556859
1147.431641	-122.385498
1146.331055	-194.947479
1145.230469	34.770538
1144.129883	-45.048355
1143.028320	-143.921219
1141.926758	45.023476
1140.825195	19.788233
1139.723633	37.307232
1138.621094	159.359207
1137.518555	-217.781662
1136.416016	77.616699
1135.313477	204.167282
1134.209961	266.485657
1133.106445	359.592377
1132.002930	288.806519
1130.898438	248.857849
1129.794922	650.221741
1128.690430	467.773987
1127.585938	584.202454
1126.480469	619.910522
1125.375977	593.917175
1124.270508	634.255920
1123.164063	681.642517
1122.058594	345.176117
1120.952148	309.621643
1119.845703	482.424255
1118.739258	534.368164
1117.631836	309.323547
1116.525391	320.976868
1115.417969	370.440582
1114.309570	363.080872
1113.202148	157.049347
1112.093750	319.892822
1110.985352	577.175964
1109.876953	342.779846
1108.767578	618.778625
1107.658203	403.316193
1106.548828	622.440613
1105.439453	383.409027
1104.329102	201.111908
1103.218750	188.785156
1102.108398	426.529633
1100.998047	366.933533
1099.886719	646.935181
1098.775391	405.729645
1097.664063	579.481262
1096.552734	456.197205
1095.440430	684.015076
1094.328125	659.667114
1093.215820	383.327484
1092.102539	255.436539
1090.990234	530.118591
1089.876953	604.626099
1088.762695	446.155670
1087.649414	447.710693
1086.535156	642.106934
1085.420898	537.799500
1084.306641	642.752625
1083.191406	726.503357
1082.076172	453.072205
1080.960938	419.375641
1079.845703	430.320343
1078.729492	485.876984
1077.613281	637.661804
1076.497070	496.016022
1075.380859	551.541748
1074.263672	442.842407
1073.146484	270.880005
1072.029297	171.699860
1070.912109	302.315155
1069.793945	350.857849
1068.675781	378.307312
1067.557617	305.030273
1066.438477	311.439911
1065.319336	327.233398
1064.200195	570.122131
1063.081055	305.042145
1061.961914	154.766357
1060.841797	369.534271
1059.721680	373.736267
1058.600586	342.892151
1057.480469	146.112122
1056.359375	335.102386
1055.238281	33.333256
1054.116211	234.016098
1052.995117	133.347702
1051.873047	207.897797
1050.750000	72.346611
1049.627930	202.975662
1048.504883	363.924225
1047.381836	508.513885
1046.258789	111.969650
1045.134766	44.448399
1044.011719	81.914818
1042.886719	212.648544
1041.762695	89.377457
1040.638672	152.592438
1039.513672	3.882200
1038.388672	130.071808
1037.262695	37.423897
1036.136719	107.805397
1035.010742	15.324963
1033.884766	160.246521
1032.758789	233.059540
1031.631836	161.732880
1030.504883	74.229866
1029.377930	93.750832
1028.250000	-2.854343
1027.122070	-343.283722
1025.994141	-290.954193
1024.866211	-275.730896
1023.737305	-188.470779
1022.608398	-449.337097
1021.479492	-510.442078
1020.350586	-146.888275
1019.220703	-219.477768
1018.090820	-345.291138
1016.960938	-44.389942
1015.830078	-35.590786
1014.700195	-290.887482
1013.569336	-314.307739
1012.437500	-45.789951
1011.306641	86.059303
1010.174805	162.371841
1009.042969	109.117180
1007.910156	127.711441
1006.778320	414.748535
1005.645508	692.489685
1004.512695	1148.247681
1003.378906	1659.370728
1002.245117	1617.932983
1001.111328	1444.888184
999.977539	867.719543
998.843750	348.653046
997.708984	157.830933
996.574219	163.427673
995.438477	185.275970
994.303711	15.675765
993.167969	259.213928
992.032227	345.891602
990.895508	144.383575
989.758789	187.440781
988.622070	133.769592
987.485352	54.873230
986.348633	65.959000
985.210938	240.674561
984.073242	12.428533
982.934570	60.654816
981.796875	-31.447418
980.658203	-162.522217
979.519531	-1.262976
978.379883	3.621843
977.240234	-30.487173
976.100586	-98.965019
974.960938	230.315216
973.821289	511.285126
972.680664	171.945541
971.540039	347.349304
970.398438	355.148682
969.257813	291.869781
968.116211	146.099579
966.974609	48.683460
965.832031	580.006348
964.689453	161.637939
963.546875	197.585770
962.404297	45.630737
961.261719	93.244110
960.118164	115.734901
958.974609	-35.795464
957.830078	222.821487
956.686523	153.964218
955.541992	165.365677
954.396484	119.646629
953.251953	71.749428
952.106445	273.330261
950.960938	120.406784
949.815430	155.149200
948.668945	50.525215
947.522461	138.025772
946.375977	-89.749298
945.229492	-86.598663
944.082031	129.051041
942.934570	157.452042
941.787109	-49.202175
940.638672	134.607162
939.491211	-19.291086
938.342773	-79.492195
937.193359	330.247192
936.044922	245.078674
934.895508	105.331139
933.745117	287.088684
932.595703	47.304138
931.445313	317.992310
930.294922	48.874065
929.144531	114.667992
927.993164	-76.715088
926.842773	-122.287918
925.690430	5.176744
924.539063	125.822174
923.386719	-60.531471
922.234375	-169.420731
921.082031	119.614006
919.929688	-95.942314
918.776367	-270.423676
917.623047	20.911362
916.468750	-69.348267
915.315430	-170.865097
914.161133	-204.164978
913.006836	-14.987181
911.851563	-36.835461
910.696289	-90.374039
909.541016	-134.760712
908.385742	-40.768528
907.229492	-187.032974
906.074219	-108.833672
904.916992	-132.557266
903.760742	-110.928734
902.603516	-50.757408
901.446289	-60.754848
900.289063	-115.975456
899.131836	145.689438
897.973633	-187.745102
896.815430	-143.242767
895.656250	-180.126404
894.498047	9.117568
893.338867	60.436047
892.178711	-177.481232
891.019531	25.287312
889.859375	-2.391382
888.699219	-43.579887
887.539063	168.131149
886.377930	-17.476488
885.216797	-114.969368
884.055664	28.999363
882.893555	-63.900814
881.732422	158.944733
880.570313	244.188309
879.407227	198.685562
878.245117	243.340103
877.082031	121.280869
875.918945	118.658943
874.754883	62.010052
873.590820	162.978470
872.426758	189.625885
871.262695	18.244423
870.098633	8.916304
868.933594	112.054184
867.768555	343.306274
866.602539	187.787384
865.436523	261.578339
864.270508	-12.959285
863.104492	188.868027
861.938477	246.845673
860.771484	145.366714
859.604492	138.201599
858.436523	243.246307
857.269531	218.069931
856.101563	278.135132
854.932617	261.903992
853.764648	386.901886
852.595703	397.497589
851.426758	340.824066
850.256836	286.395386
849.087891	348.433441
847.917969	394.740509
846.748047	248.433105
845.577148	279.006683
844.406250	99.158997
843.235352	239.307480
842.064453	46.048321
840.892578	65.301720
839.720703	100.150414
838.548828	137.172089
837.375977	178.605255
836.204102	68.032288
835.031250	24.480360
833.857422	378.412903
832.684570	263.257355
831.510742	244.091492
830.335938	291.835846
829.162109	94.072563
827.987305	277.776642
826.812500	412.272858
825.637695	270.188049
824.461914	264.083710
823.286133	159.867874
822.110352	222.729980
820.933594	134.044968
819.757813	72.048447
818.580078	87.952850
817.403320	14.741317
816.225586	23.839254
815.048828	-105.079590
813.870117	75.174194
812.692383	-22.696632
811.513672	50.598236
810.334961	-25.130754
809.156250	-0.902715
807.976563	23.248808
806.796875	-121.486519
805.617188	-115.231209
804.436523	-46.887028
803.255859	-102.940758
802.075195	-281.086060
800.894531	-161.955002
799.712891	-107.268806
798.531250	-112.553856
797.349609	-153.383499
796.167969	-289.572266
794.985352	-104.476196
793.802734	-214.176895
792.619141	-363.759949
791.436523	4.771181
790.252930	47.643738
789.069336	-106.554474
787.884766	77.787178
786.700195	-127.370232
785.515625	32.408230
784.331055	324.700104
783.145508	57.513416
781.959961	35.690563
780.774414	243.594391
779.587891	150.908661
778.402344	358.538116
777.215820	31.679825
776.028320	263.388977
774.840820	22.638573
773.654297	-19.499516
772.465820	-41.823509
771.278320	-17.899576
770.089844	160.287216
768.901367	36.334415
767.711914	104.108253
766.523438	127.714424
765.333984	245.968369
764.143555	172.516632
762.954102	200.310120
761.763672	245.644547
760.573242	398.730469
759.382813	210.665985
758.191406	290.992096
757.000000	314.048553
755.808594	110.587868
754.616211	392.946960
753.423828	207.046875
752.231445	276.039734
751.039063	164.840256
749.845703	106.355690
748.652344	115.915672
747.458984	50.800343
746.264648	-56.013741
745.070313	245.253494
743.875977	79.147903
742.680664	73.171486
741.486328	108.816444
740.291016	115.924637
739.094727	-19.430649
737.899414	5.176650
736.703125	-73.191933
735.506836	124.368195
734.309570	-89.762016
733.112305	83.600433
731.915039	-12.287315
730.717773	-95.017715
729.519531	-81.476364
728.322266	-181.663467
727.123047	-253.380066
725.924805	-23.448357
724.725586	210.748856
723.526367	265.695618
722.327148	244.176559
721.126953	257.615784
719.926758	87.677078
718.726563	260.494720
717.525391	317.600281
716.325195	117.264206
715.123047	305.278442
713.921875	272.984863
712.719727	253.815338
711.518555	171.469879
710.315430	154.570724
709.113281	277.129486
707.910156	112.175797
706.707031	75.804970
705.502930	333.384705
704.299805	-1.115783
703.095703	188.991531
701.891602	107.126022
700.686523	105.823418
699.481445	-130.264587
698.276367	99.027412
697.071289	45.725166
695.865234	94.635956
694.659180	48.000072
693.453125	88.321678
692.246094	-58.043072
691.039063	-71.849251
689.832031	-24.811556
688.625000	-118.764862
687.416992	-156.192810
686.208984	-35.203384
685.000977	-26.947046
683.791992	-29.448425
682.583008	-216.090271
681.374023	69.802979
680.164063	-133.932953
678.955078	-209.711624
677.745117	-68.832047
676.534180	-196.357010
675.324219	-109.473167
674.113281	68.347809
672.902344	-247.050385
671.690430	-92.876984
670.478516	100.241676
669.266602	46.923729
668.054688	-215.914932
666.841797	76.792763
665.628906	0.056513
664.416016	89.758698
663.203125	220.544296
661.989258	-22.088093
660.775391	-22.781870
659.561523	-55.741032
658.346680	-2.284488
657.131836	200.064865
655.916992	78.981567
654.701172	80.942451
653.485352	240.336105
652.269531	115.326889
651.053711	136.965744
649.836914	16.550541
648.620117	214.973877
647.403320	195.969818
646.186523	202.897324
644.968750	293.842987
643.750977	296.634979
642.532227	379.102905
641.314453	422.906952
640.095703	348.545837
638.875977	250.668625
637.657227	320.515717
636.437500	104.692070
635.217773	-7.862576
633.997070	-171.820465
632.777344	-41.526443
631.556641	-3.511626
630.335938	36.693012
629.114258	-71.082466
627.892578	125.814049
626.670898	108.232666
625.449219	28.532064
624.226563	53.942947
623.003906	184.378128
621.781250	259.080383
620.557617	160.287628
619.333984	119.376724
618.110352	33.537060
616.886719	-60.818634
615.662109	90.972389
614.437500	135.714752
613.212891	-39.892429
611.987305	-46.489937
610.761719	-160.013138
609.536133	-91.833000
608.310547	44.657791
607.083984	-4.836061
605.857422	-15.918812
604.630859	-148.792542
