# Supplementary material for: Raman spectroscopy accurately differentiates mucosal healing from non-healing and biochemical changes following biological therapy in inflammatory bowel disease
Source: PLoS One. 2021 Jun 2;16(6):e0252210. doi: 10.1371/journal.pone.0252210 (PMC8172032; doi:10.1371/journal.pone.0252210)
Supplement: S9 Dataset — (ZIP) [file pone.0252210.s011.zip › Pre-biologic/OC020-1 pre treatment_base sub CR removed_39__X_-9665.2__Y_46882.7__Z_36.2483__Time_443.txt]

1714.640625	40.704369
1713.664063	85.897606
1712.687500	63.485245
1711.709961	-19.997992
1710.733398	76.848671
1709.755859	8.065574
1708.778320	-81.493439
1707.799805	-57.897369
1706.821289	-103.324341
1705.843750	-43.631527
1704.864258	-55.697281
1703.885742	-136.693588
1702.907227	69.304062
1701.927734	5.573619
1700.948242	-9.365355
1699.968750	-12.987789
1698.988281	184.492462
1698.007813	182.013977
1697.028320	22.498550
1696.046875	101.387413
1695.066406	20.594698
1694.084961	276.899841
1693.104492	226.656784
1692.123047	318.472290
1691.140625	282.700531
1690.159180	372.953156
1689.176758	439.705322
1688.194336	512.330627
1687.211914	436.169098
1686.228516	384.570496
1685.246094	640.070862
1684.262695	696.138794
1683.279297	787.359131
1682.295898	740.581360
1681.311523	848.781433
1680.327148	779.094543
1679.342773	928.216064
1678.358398	870.229797
1677.374023	916.538391
1676.388672	1090.987793
1675.403320	989.300781
1674.417969	1066.283813
1673.432617	1167.645264
1672.446289	1187.048096
1671.459961	1278.655884
1670.473633	1442.414185
1669.487305	1572.041138
1668.500977	1550.730347
1667.513672	1638.702759
1666.526367	1636.850342
1665.539063	1709.732178
1664.550781	1812.183350
1663.563477	2063.548584
1662.575195	2095.134033
1661.586914	1970.713501
1660.598633	2087.938721
1659.609375	2051.816650
1658.620117	2185.654297
1657.631836	2073.509766
1656.641602	2306.020264
1655.652344	1890.190430
1654.662109	1713.121094
1653.672852	1912.266968
1652.681641	1704.230469
1651.691406	1568.058472
1650.701172	1453.442749
1649.709961	1304.833984
1648.718750	1267.637817
1647.727539	1119.782837
1646.735352	1059.491455
1645.744141	962.557251
1644.751953	696.934753
1643.759766	846.268494
1642.766602	618.320862
1641.774414	488.409119
1640.781250	467.008026
1639.788086	292.872162
1638.794922	332.709290
1637.801758	225.112503
1636.807617	318.167145
1635.813477	221.643433
1634.819336	228.165756
1633.825195	208.563110
1632.830078	233.963348
1631.834961	246.395645
1630.839844	166.876556
1629.844727	-12.438138
1628.849609	84.848099
1627.853516	-122.938484
1626.857422	45.715786
1625.861328	-11.712377
1624.865234	49.373909
1623.868164	15.952091
1622.871094	82.571434
1621.874023	41.571625
1620.876953	100.559471
1619.879883	15.194108
1618.881836	119.063248
1617.883789	-13.278965
1616.885742	159.031815
1615.887695	100.440063
1614.888672	31.482368
1613.889648	36.097382
1612.890625	95.874268
1611.891602	-119.597260
1610.892578	34.719833
1609.892578	-135.938934
1608.892578	154.708679
1607.892578	41.859066
1606.892578	120.309265
1605.891602	73.086258
1604.890625	86.141716
1603.889648	133.256256
1602.888672	57.392712
1601.887695	-26.258976
1600.885742	18.319370
1599.883789	-2.482467
1598.881836	-323.938202
1597.879883	-185.182861
1596.876953	-151.021164
1595.874023	-150.844864
1594.871094	-205.533890
1593.868164	-132.237076
1592.864258	-74.654953
1591.861328	-134.597931
1590.857422	-238.910431
1589.853516	-236.221039
1588.848633	-181.388809
1587.844727	66.396027
1586.839844	84.545883
1585.834961	68.745590
1584.830078	237.970978
1583.824219	3.124349
1582.819336	114.851761
1581.813477	203.022034
1580.807617	82.733727
1579.800781	118.655769
1578.794922	37.337399
1577.788086	200.629135
1576.781250	207.637894
1575.773438	133.907608
1574.766602	286.406433
1573.758789	308.722778
1572.750977	172.337769
1571.743164	132.086151
1570.735352	198.297821
1569.726563	173.436508
1568.718750	101.717590
1567.708984	100.038055
1566.700195	126.805359
1565.691406	-150.287582
1564.681641	16.433716
1563.671875	118.087715
1562.662109	-0.944254
1561.652344	-140.804703
1560.641602	-24.011751
1559.630859	-5.923163
1558.620117	-24.268156
1557.609375	60.917507
1556.597656	47.467552
1555.586914	147.860321
1554.575195	64.184723
1553.563477	47.719948
1552.550781	-41.372890
1551.539063	73.890358
1550.526367	85.445923
1549.513672	8.882451
1548.500977	35.657043
1547.487305	-98.067596
1546.473633	-120.720718
1545.459961	32.245823
1544.446289	-78.610962
1543.432617	63.624390
1542.417969	-112.098228
1541.404297	-130.365616
1540.389648	73.264915
1539.374023	-22.817698
1538.359375	-134.506729
1537.343750	-63.110218
1536.328125	28.726610
1535.312500	-98.884415
1534.296875	93.154449
1533.280273	91.572586
1532.263672	-26.172312
1531.247070	103.363907
1530.230469	67.775352
1529.212891	73.242172
1528.196289	-34.777859
1527.178711	109.410561
1526.160156	160.684509
1525.142578	26.459465
1524.124023	-40.981186
1523.106445	122.983864
1522.087891	8.912405
1521.068359	-25.568171
1520.049805	78.638710
1519.030273	254.598358
1518.010742	201.589966
1516.991211	61.077599
1515.971680	113.119598
1514.951172	93.052956
1513.930664	21.474136
1512.910156	188.507584
1511.889648	265.473572
1510.868164	208.797577
1509.846680	0.616944
1508.826172	182.249359
1507.803711	-77.457359
1506.782227	-106.453621
1505.759766	38.700996
1504.737305	-77.768250
1503.714844	20.884653
1502.692383	-147.076202
1501.668945	-107.675438
1500.646484	31.429552
1499.623047	-54.970703
1498.599609	-0.710323
1497.575195	-84.815300
1496.550781	-117.862549
1495.527344	7.558404
1494.502930	-69.256721
1493.477539	83.918602
1492.453125	180.662872
1491.427734	98.318550
1490.402344	217.729645
1489.376953	247.544632
1488.350586	494.296753
1487.325195	362.906830
1486.298828	359.079987
1485.272461	549.111755
1484.245117	435.254333
1483.218750	423.387573
1482.191406	513.424316
1481.164063	491.094788
1480.136719	601.241516
1479.108398	693.371277
1478.080078	673.211731
1477.052734	749.790222
1476.023438	828.750244
1474.995117	1001.822754
1473.965820	1044.838135
1472.937500	1016.463257
1471.908203	1206.888916
1470.877930	1216.443726
1469.848633	1327.685059
1468.818359	1464.212524
1467.788086	1615.851807
1466.757813	1647.837891
1465.727539	1725.483765
1464.696289	1912.288940
1463.665039	2040.493530
1462.633789	2176.188965
1461.602539	2136.499756
1460.570313	2251.645264
1459.539063	2171.197998
1458.506836	2382.607910
1457.473633	2649.681641
1456.441406	2338.115234
1455.408203	2424.864990
1454.375000	2427.831055
1453.341797	2537.238770
1452.308594	2730.204834
1451.274414	2715.201172
1450.241211	2951.034668
1449.207031	2837.103027
1448.171875	2890.335693
1447.137695	2842.231201
1446.102539	2816.886230
1445.067383	2758.616211
1444.032227	2495.358154
1442.997070	2467.490723
1441.960938	2457.307129
1440.924805	2479.986328
1439.888672	2204.272705
1438.852539	2141.013672
1437.816406	2113.156250
1436.779297	2143.406250
1435.742188	1921.000854
1434.705078	1686.058960
1433.666992	1521.910400
1432.629883	1292.206543
1431.591797	1289.770020
1430.553711	1103.115601
1429.514648	878.690247
1428.476563	856.195801
1427.437500	631.948425
1426.398438	601.972351
1425.359375	632.533752
1424.320313	695.872681
1423.280273	799.514282
1422.240234	447.138885
1421.200195	520.624939
1420.159180	445.522217
1419.119141	546.744873
1418.078125	431.470825
1417.037109	311.255035
1415.996094	402.489655
1414.954102	249.706955
1413.912109	51.768875
1412.870117	236.172470
1411.828125	108.821022
1410.786133	56.983536
1409.743164	-85.249428
1408.700195	129.393829
1407.657227	40.081158
1406.614258	99.038498
1405.570313	80.193008
1404.527344	6.216757
1403.483398	2.602457
1402.438477	81.853508
1401.394531	116.007668
1400.349609	145.198639
1399.304688	31.531765
1398.259766	-56.931313
1397.214844	42.711861
1396.168945	144.895798
1395.123047	-103.624268
1394.077148	13.760110
1393.031250	-134.264572
1391.984375	-79.337761
1390.937500	-111.947853
1389.890625	123.343521
1388.843750	-44.206928
1387.796875	46.084213
1386.749023	-18.635038
1385.701172	61.813251
1384.653320	-155.161026
1383.604492	-111.999481
1382.556641	-121.207420
1381.507813	-20.379629
1380.458984	-224.213867
1379.410156	-48.252583
1378.360352	160.200729
1377.310547	129.048431
1376.260742	48.119068
1375.210938	-85.047890
1374.161133	-45.903255
1373.110352	0.823119
1372.059570	-141.849991
1371.008789	156.930222
1369.957031	-12.879325
1368.906250	-165.030670
1367.854492	111.528610
1366.802734	24.438541
1365.750000	84.441605
1364.698242	-69.555305
1363.645508	-6.791831
1362.592773	26.220011
1361.540039	-17.774763
1360.486328	60.276379
1359.433594	126.009262
1358.379883	37.681492
1357.326172	78.810448
1356.271484	152.368988
1355.216797	34.701290
1354.163086	431.512268
1353.107422	281.830139
1352.052734	415.470581
1350.998047	343.127136
1349.942383	417.411987
1348.886719	491.813721
1347.830078	596.100952
1346.774414	774.920227
1345.717773	968.687439
1344.661133	951.756592
1343.604492	801.116211
1342.546875	1131.518799
1341.490234	1169.536011
1340.432617	1227.500977
1339.375000	1280.640869
1338.316406	1123.411743
1337.258789	1236.275635
1336.200195	1237.849731
1335.141602	1180.181763
1334.082031	1167.221436
1333.023438	1154.425537
1331.963867	1040.382935
1330.904297	1042.755981
1329.844727	931.563843
1328.784180	1124.568237
1327.723633	1006.292969
1326.663086	1157.502441
1325.602539	963.005737
1324.541992	899.622620
1323.480469	969.732483
1322.418945	884.457031
1321.357422	1060.954834
1320.295898	1355.953735
1319.233398	1019.486877
1318.170898	1080.370483
1317.108398	1099.459473
1316.045898	1158.127808
1314.982422	1438.726440
1313.918945	1229.001709
1312.855469	1122.979980
1311.791992	1260.982666
1310.728516	1239.009644
1309.664063	1182.718018
1308.599609	1237.353271
1307.535156	1223.201416
1306.469727	1196.890381
1305.404297	1153.510864
1304.338867	1289.809692
1303.273438	1290.957642
1302.208008	1245.533447
1301.141602	1256.786743
1300.075195	1356.621704
1299.008789	1181.410156
1297.942383	1112.014038
1296.875000	1212.202637
1295.807617	1039.975586
1294.740234	1029.940552
1293.672852	985.680237
1292.604492	1051.960327
1291.537109	865.695862
1290.468750	1084.255127
1289.399414	930.174927
1288.331055	751.765869
1287.261719	835.770874
1286.192383	917.402893
1285.123047	861.933716
1284.052734	718.434509
1282.983398	910.552612
1281.913086	933.782898
1280.841797	905.713562
1279.771484	801.904480
1278.700195	800.990540
1277.628906	731.694458
1276.557617	816.579773
1275.486328	950.419983
1274.414063	942.531067
1273.341797	951.845154
1272.269531	799.997070
1271.197266	978.057007
1270.124023	990.065857
1269.050781	1190.153687
1267.977539	1465.906128
1266.904297	1180.310669
1265.830078	1404.867188
1264.756836	1031.746948
1263.681641	1066.158813
1262.607422	1154.270630
1261.533203	1076.643066
1260.458008	1255.032227
1259.382813	1067.900269
1258.307617	1051.448364
1257.231445	1300.553711
1256.155273	1189.211670
1255.079102	1460.204956
1254.002930	1205.381226
1252.926758	1040.762451
1251.849609	1297.173584
1250.772461	1293.249146
1249.695313	1194.529785
1248.617188	1069.154907
1247.540039	1186.958130
1246.461914	1261.005615
1245.382813	1058.069580
1244.304688	1047.162231
1243.225586	1123.728638
1242.146484	1154.156982
1241.067383	1116.626709
1239.988281	1059.723267
1238.908203	1189.713379
1237.828125	1094.051270
1236.748047	1192.485718
1235.667969	951.404907
1234.586914	984.403687
1233.505859	787.133667
1232.424805	679.623657
1231.343750	836.251404
1230.261719	711.838074
1229.179688	870.822449
1228.097656	688.351624
1227.015625	815.801208
1225.932617	730.224915
1224.850586	780.172546
1223.767578	554.323120
1222.683594	572.834534
1221.600586	596.155945
1220.516602	544.515259
1219.432617	417.956757
1218.347656	344.597626
1217.263672	321.977020
1216.178711	246.208557
1215.093750	288.769165
1214.008789	302.311920
1212.922852	508.912994
1211.836914	447.531860
1210.750977	509.184906
1209.665039	512.883667
1208.579102	547.889709
1207.492188	541.855164
1206.405273	622.555298
1205.318359	679.072876
1204.230469	610.233948
1203.142578	418.524689
1202.054688	380.979279
1200.966797	259.123993
1199.877930	214.300293
1198.790039	32.254845
1197.701172	211.152969
1196.611328	120.483788
1195.522461	157.256088
1194.432617	32.844872
1193.342773	55.064205
1192.252930	74.799950
1191.162109	-80.956367
1190.072266	-27.711834
1188.981445	-101.862457
1187.889648	-27.175800
1186.798828	-12.622339
1185.707031	30.647673
1184.615234	117.009560
1183.523438	-53.461163
1182.430664	-8.064351
1181.337891	-34.718323
1180.245117	77.606628
1179.152344	-1.969931
1178.059570	205.972397
1176.965820	75.903015
1175.872070	178.148300
1174.778320	158.113098
1173.683594	322.350616
1172.588867	259.005981
1171.494141	339.182312
1170.399414	148.845184
1169.303711	257.509491
1168.208984	-16.640570
1167.113281	53.542221
1166.016602	410.450989
1164.920898	102.667053
1163.824219	210.679977
1162.727539	249.253128
1161.630859	1.089629
1160.533203	175.573975
1159.435547	337.927979
1158.337891	359.272797
1157.240234	404.354675
1156.141602	425.440643
1155.043945	386.769501
1153.944336	371.842010
1152.845703	323.423523
1151.747070	324.960846
1150.647461	188.161102
1149.547852	189.482697
1148.447266	281.194183
1147.347656	175.084885
1146.247070	173.656265
1145.146484	91.172005
1144.044922	-48.516636
1142.944336	-55.028477
1141.842773	-247.203598
1140.741211	36.213490
1139.638672	-91.955536
1138.537109	-110.845039
1137.434570	76.903381
1136.332031	-32.562584
1135.228516	283.099945
1134.125977	377.625824
1133.022461	377.001648
1131.917969	418.975159
1130.814453	491.657959
1129.709961	673.325134
1128.605469	802.591309
1127.500977	877.120728
1126.396484	866.127563
1125.291016	738.846558
1124.185547	964.638062
1123.080078	664.160645
1121.973633	619.541443
1120.868164	527.450195
1119.761719	529.988525
1118.654297	558.435791
1117.547852	624.618774
1116.440430	449.278168
1115.333008	304.648499
1114.225586	351.544006
1113.117188	365.185059
1112.008789	466.171875
1110.900391	621.352966
1109.791992	651.099304
1108.682617	758.670105
1107.573242	596.804810
1106.463867	864.680237
1105.354492	1009.548401
1104.244141	948.874268
1103.133789	888.110779
1102.023438	1060.833374
1100.913086	1190.904419
1099.801758	1153.364014
1098.690430	1290.197754
1097.579102	1160.500854
1096.467773	1188.646484
1095.355469	1249.651245
1094.243164	1237.499268
1093.130859	1345.353027
1092.017578	1130.485718
1090.905273	983.884949
1089.791992	1314.979858
1088.677734	1015.255432
1087.564453	1042.547363
1086.450195	1161.441772
1085.335938	1146.167236
1084.221680	1170.769287
1083.106445	1021.349854
1081.991211	965.892395
1080.875977	882.184937
1079.760742	854.793823
1078.644531	1080.905518
1077.528320	844.383972
1076.412109	833.194153
1075.295898	814.890564
1074.178711	714.406860
1073.061523	665.490173
1071.944336	628.247925
1070.826172	755.037476
1069.708984	605.155334
1068.590820	764.561035
1067.471680	703.615906
1066.353516	574.725464
1065.234375	593.340027
1064.115234	712.551270
1062.996094	761.437561
1061.875977	609.007385
1060.755859	543.153198
1059.635742	580.187988
1058.515625	698.997864
1057.394531	389.893951
1056.273438	373.040497
1055.152344	519.721191
1054.031250	406.987244
1052.909180	625.913452
1051.787109	457.089142
1050.665039	292.982574
1049.541992	425.327637
1048.418945	405.914978
1047.295898	538.125061
1046.172852	285.417389
1045.048828	445.529877
1043.925781	239.553085
1042.801758	371.605652
1041.676758	463.965576
1040.552734	428.153198
1039.427734	387.686554
1038.302734	289.021515
1037.176758	278.858887
1036.050781	115.090019
1034.924805	358.619965
1033.798828	274.021637
1032.672852	347.632690
1031.545898	397.960663
1030.418945	466.881256
1029.291992	452.115936
1028.164063	249.148865
1027.036133	299.527618
1025.908203	85.129860
1024.780273	26.441681
1023.651367	-229.527252
1022.522461	-127.904259
1021.393555	36.362152
1020.264648	-147.398224
1019.134766	-101.416756
1018.004883	-231.644180
1016.875000	-69.654030
1015.744141	18.135923
1014.613281	68.862686
1013.482422	-109.729919
1012.351563	200.530655
1011.219727	79.994370
1010.088867	306.850952
1008.956055	346.174591
1007.824219	448.035889
1006.691406	871.487915
1005.558594	1070.463013
1004.425781	1838.271484
1003.292969	2490.210449
1002.159180	2617.252686
1001.025391	2162.005859
999.891602	1404.418701
998.756836	474.041046
997.622070	398.578064
996.487305	288.618073
995.352539	65.711266
994.216797	152.212448
993.081055	130.346848
991.945313	-27.484812
990.808594	96.181831
989.672852	-10.630778
988.536133	-34.313499
987.398438	52.729900
986.261719	-76.698563
985.124023	70.433647
983.986328	24.192553
982.847656	111.616302
981.709961	-141.508713
980.571289	-208.005676
979.432617	-60.392117
978.292969	45.878231
977.153320	2.768990
976.013672	93.153099
974.874023	41.131966
973.734375	127.146820
972.593750	20.283415
971.453125	-47.341118
970.311523	43.646263
969.170898	61.280869
968.029297	175.446838
966.886719	2.879494
965.745117	89.780220
964.602539	75.872688
963.459961	85.057983
962.317383	131.074753
961.173828	234.522369
960.030273	120.399025
958.886719	283.682495
957.743164	153.891510
956.598633	35.771313
955.454102	357.404327
954.309570	308.282776
953.165039	25.958374
952.019531	201.457047
950.874023	102.591881
949.727539	193.724884
948.582031	83.819115
947.435547	204.967972
946.289063	116.016937
945.141602	189.472961
943.995117	116.903160
942.847656	87.923386
941.699219	198.381195
940.551758	261.037018
939.403320	337.528870
938.254883	277.291687
937.105469	363.219757
935.957031	549.610168
934.807617	366.800201
933.658203	418.994385
932.507813	295.898987
931.357422	302.883179
930.207031	59.525940
929.056641	80.579987
927.906250	140.500168
926.754883	143.675766
925.603516	74.219086
924.451172	130.084061
923.298828	-2.658489
922.146484	-5.561825
920.994141	121.279694
919.841797	-4.019362
918.688477	-76.824905
917.535156	5.041249
916.380859	52.981918
915.227539	-130.516052
914.073242	-300.132477
912.918945	-272.061096
911.763672	-198.452454
910.608398	-113.366928
909.453125	-286.677765
908.297852	14.111804
907.141602	33.859394
905.985352	-77.674881
904.829102	-109.695572
903.672852	-127.947327
902.515625	-87.146454
901.358398	26.243723
900.201172	-165.832153
899.042969	49.675446
897.884766	61.619045
896.726563	57.877682
895.568359	13.585215
894.409180	68.944794
893.250000	-63.176174
892.090820	-140.854919
890.930664	-80.535568
889.771484	-85.609520
888.611328	234.637680
887.450195	76.263702
886.289063	85.125145
885.128906	-57.078129
883.966797	-20.846722
882.805664	-63.449520
881.643555	58.710812
880.481445	162.902191
879.319336	104.887665
878.156250	310.668091
876.993164	-19.700943
875.830078	127.684067
874.666016	-13.106508
873.502930	28.621185
872.338867	113.203972
871.173828	-36.156651
870.009766	19.360456
868.844727	218.898178
867.679688	60.918262
866.513672	105.432762
865.348633	-74.739883
864.182617	113.766335
863.015625	142.777618
861.849609	162.864807
860.682617	75.249702
859.515625	214.477295
858.347656	333.517914
857.180664	537.825562
856.012695	603.027771
854.843750	553.890808
853.675781	392.719025
852.506836	402.050201
851.337891	613.128052
850.167969	494.796997
848.999023	253.357117
847.829102	343.528076
846.658203	288.168854
845.488281	239.577240
844.317383	273.851044
843.146484	-78.931412
841.975586	11.375845
840.803711	-3.438225
839.631836	153.928268
838.459961	183.824417
837.287109	171.265793
836.114258	-2.142057
834.941406	121.615036
833.768555	238.614716
832.594727	328.772949
831.420898	418.881836
830.247070	350.498596
829.072266	458.393616
827.898438	595.210327
826.722656	439.832153
825.547852	398.198212
824.372070	240.662216
823.196289	225.788025
822.020508	206.432770
820.844727	204.869629
819.667969	54.079979
818.491211	-67.738350
817.313477	-109.409676
816.136719	133.711243
814.958984	91.912491
813.781250	-116.734749
812.602539	-91.848778
811.423828	-15.904099
810.245117	91.057388
809.066406	40.135441
807.886719	-28.595898
806.707031	66.988892
805.527344	15.901828
804.346680	-13.031117
803.166992	-110.838707
801.985352	-111.037033
800.804688	12.903729
799.623047	-125.002655
798.441406	-163.152252
797.259766	-66.149765
796.078125	-44.639881
794.895508	52.105633
793.712891	35.731358
792.529297	300.539703
791.346680	314.911438
790.163086	251.700378
788.978516	327.848999
787.794922	295.429230
786.610352	327.073914
785.425781	197.149567
784.241211	591.192932
783.055664	487.575806
781.870117	545.222778
780.684570	624.823242
779.498047	622.544800
778.311523	604.690674
777.125000	403.471008
775.938477	25.637175
774.750977	283.445648
773.563477	176.965988
772.375977	121.151009
771.187500	224.028687
769.999023	-81.148170
768.810547	54.552090
767.622070	-12.677040
766.432617	131.518616
765.243164	61.864361
764.053711	240.970047
762.863281	237.138138
761.672852	277.211761
760.482422	339.154602
759.291992	251.344559
758.100586	321.833160
756.909180	436.153870
755.717773	367.828461
754.525391	426.911438
753.333008	461.682037
752.140625	397.462158
750.948242	170.625641
749.754883	235.854050
748.561523	329.486969
747.368164	238.600739
746.173828	472.430725
744.979492	376.970459
743.785156	434.993835
742.590820	352.554169
741.395508	291.988556
740.200195	244.513916
739.003906	280.246735
737.808594	131.852341
736.612305	36.017948
735.416016	172.263977
734.218750	100.397484
733.021484	221.102280
731.824219	144.745117
730.626953	265.252380
729.428711	129.745758
728.230469	317.872559
727.032227	287.243988
725.833984	464.215546
724.634766	527.436340
723.435547	638.648010
722.235352	511.705902
721.036133	463.398956
719.835938	554.803955
718.635742	454.077942
717.434570	318.468933
716.233398	418.513000
715.032227	503.233124
713.831055	457.076202
712.628906	288.861664
711.426758	133.805450
710.224609	190.189484
709.021484	170.315720
707.818359	148.288818
706.615234	-4.352494
705.412109	12.904170
704.208008	123.770027
703.003906	167.166016
701.799805	51.777275
700.594727	195.299423
699.389648	234.433456
698.184570	32.301884
696.979492	119.378700
695.773438	-80.338829
694.567383	-12.697989
693.361328	-105.735794
692.154297	-211.682632
690.947266	-102.590401
689.740234	-232.203476
688.533203	-68.746925
687.325195	-15.911369
686.117188	-192.900925
684.909180	-70.489937
683.700195	19.447975
682.491211	-137.627045
681.282227	13.155504
680.072266	-39.654579
678.863281	-18.699636
677.653320	-66.932396
676.442383	216.177963
675.232422	-37.471279
674.021484	55.312263
672.810547	104.899849
671.598633	3.186416
670.386719	148.128250
669.174805	96.394417
667.962891	157.177994
666.750000	155.384338
665.537109	268.189331
664.324219	106.759285
663.110352	88.017868
661.897461	97.440796
660.683594	-63.544289
659.468750	-2.115810
658.254883	65.832588
657.040039	0.113883
655.824219	-158.217911
654.609375	54.367043
653.393555	49.233700
652.177734	-104.527611
650.960938	-27.673910
649.745117	-21.908157
648.528320	145.367096
647.311523	65.002487
646.093750	189.132172
644.875977	240.021927
643.658203	329.571014
642.440430	479.245117
641.221680	310.544434
640.002930	68.739655
638.784180	67.656517
637.564453	38.515320
636.344727	221.916550
635.125000	24.902170
633.905273	-66.999733
632.684570	70.628723
631.463867	-103.267944
630.243164	5.886110
629.021484	50.327183
627.799805	-64.304665
626.578125	11.592298
625.356445	110.633873
624.133789	95.596832
622.911133	200.089661
621.688477	319.018158
620.464844	218.864609
619.241211	242.360321
618.017578	166.721069
616.793945	26.215513
615.569336	-61.465992
614.344727	12.700877
613.120117	158.716965
611.894531	-91.845039
610.668945	-28.965401
609.443359	73.486847
608.216797	-28.201216
606.991211	-43.378136
605.764648	8.595005
604.537109	-17.618464
