# Supplementary material for: Raman spectroscopy accurately differentiates mucosal healing from non-healing and biochemical changes following biological therapy in inflammatory bowel disease
Source: PLoS One. 2021 Jun 2;16(6):e0252210. doi: 10.1371/journal.pone.0252210 (PMC8172032; doi:10.1371/journal.pone.0252210)
Supplement: S9 Dataset — (ZIP) [file pone.0252210.s011.zip › Pre-biologic/OC013-1 pre treat_base sub CR removed_35__X_-33328.1__Y_11408.5__Z_-415.026__Time_401.txt]

1714.715820	77.937691
1713.739258	32.152935
1712.762695	139.047699
1711.785156	68.810379
1710.808594	-6.772168
1709.831055	32.881798
1708.853516	-34.674404
1707.875000	29.065783
1706.897461	-158.935196
1705.918945	-143.300644
1704.940430	-12.473438
1703.960938	-44.918369
1702.982422	-176.223373
1702.002930	40.443230
1701.023438	-114.651672
1700.043945	-218.706848
1699.063477	-135.413269
1698.083984	-75.997505
1697.103516	146.583496
1696.123047	-133.030380
1695.141602	71.176376
1694.161133	61.905678
1693.179688	-118.022568
1692.198242	-41.343727
1691.216797	152.998856
1690.234375	144.720459
1689.251953	-20.656858
1688.269531	147.716919
1687.287109	129.669861
1686.304688	405.183838
1685.321289	105.177391
1684.337891	85.418625
1683.354492	167.234726
1682.371094	65.573532
1681.387695	267.866852
1680.403320	196.181213
1679.418945	364.430328
1678.434570	445.145386
1677.449219	257.456329
1676.464844	495.815735
1675.479492	572.198486
1674.494141	582.450073
1673.507813	593.048279
1672.522461	449.901245
1671.536133	695.082092
1670.549805	791.778381
1669.563477	503.729065
1668.576172	909.157349
1667.589844	643.206238
1666.602539	722.747131
1665.615234	733.644897
1664.626953	880.191406
1663.639648	833.460144
1662.651367	911.735718
1661.663086	786.226013
1660.674805	934.140442
1659.685547	1130.044067
1658.696289	777.843140
1657.707031	1146.599976
1656.717773	1110.408569
1655.728516	1270.511597
1654.738281	1065.624268
1653.748047	1125.817993
1652.757813	977.331909
1651.767578	953.587341
1650.777344	626.081726
1649.786133	629.551819
1648.794922	707.378967
1647.803711	563.519287
1646.811523	586.507874
1645.820313	284.909607
1644.828125	406.330414
1643.835938	190.043808
1642.843750	290.957336
1641.850586	85.975319
1640.857422	21.248005
1639.864258	-87.993195
1638.871094	362.277954
1637.877930	206.143326
1636.883789	137.363754
1635.889648	105.803329
1634.895508	29.738974
1633.901367	54.103779
1632.906250	-52.982143
1631.912109	-170.280945
1630.916992	15.512734
1629.920898	-82.817841
1628.925781	-104.528709
1627.929688	-336.484985
1626.934570	-147.195740
1625.937500	-70.856926
1624.941406	-83.720589
1623.945313	-125.272934
1622.948242	85.724365
1621.951172	-163.014343
1620.954102	156.030487
1619.956055	270.257904
1618.958984	279.593689
1617.960938	118.456192
1616.962891	52.068481
1615.963867	-108.590599
1614.965820	79.951149
1613.966797	95.445534
1612.967773	-43.637993
1611.968750	87.559990
1610.968750	-56.401726
1609.969727	85.518860
1608.969727	248.476532
1607.969727	160.000610
1606.968750	131.929810
1605.968750	279.439941
1604.967773	322.278717
1603.966797	61.585419
1602.965820	-115.150375
1601.963867	359.751556
1600.962891	78.592140
1599.960938	145.460144
1598.958984	86.882240
1597.956055	-50.014545
1596.954102	-50.878040
1595.951172	-211.061005
1594.948242	-62.856251
1593.945313	-183.670242
1592.941406	-152.930084
1591.938477	31.872309
1590.934570	-13.049556
1589.930664	-138.809753
1588.925781	-178.386780
1587.921875	-251.827271
1586.916992	84.214615
1585.912109	-4.852626
1584.907227	247.609039
1583.901367	132.508240
1582.896484	-193.587265
1581.890625	-42.826229
1580.884766	87.030159
1579.877930	128.292191
1578.872070	-23.120522
1577.865234	-226.538147
1576.858398	87.947388
1575.851563	155.118317
1574.843750	76.574242
1573.836914	0.633790
1572.829102	-57.110210
1571.821289	111.278152
1570.812500	-53.096462
1569.804688	-100.525200
1568.795898	-90.832222
1567.787109	142.157120
1566.778320	180.247253
1565.768555	54.712864
1564.758789	118.639168
1563.750000	216.206406
1562.739258	41.256546
1561.729492	73.814964
1560.718750	18.115801
1559.708984	14.217521
1558.698242	-163.430038
1557.686523	143.536621
1556.675781	90.140511
1555.664063	205.057816
1554.652344	195.521698
1553.640625	139.291718
1552.628906	-23.146929
1551.616211	127.560600
1550.603516	190.126648
1549.590820	154.256393
1548.578125	216.588684
1547.565430	190.867935
1546.551758	252.956680
1545.538086	330.420685
1544.524414	213.920593
1543.510742	174.873978
1542.496094	200.311234
1541.481445	109.405281
1540.466797	-30.634094
1539.452148	126.150040
1538.437500	71.110207
1537.421875	320.467072
1536.406250	373.527283
1535.390625	204.623047
1534.374023	203.290359
1533.358398	129.650421
1532.341797	92.006409
1531.325195	49.102379
1530.308594	493.067810
1529.291016	256.646484
1528.274414	504.397583
1527.256836	229.205536
1526.238281	275.801300
1525.220703	21.119997
1524.202148	0.587501
1523.184570	193.481339
1522.166016	-17.666504
1521.146484	264.897736
1520.127930	-36.408867
1519.108398	24.728376
1518.088867	286.174072
1517.069336	-20.456108
1516.049805	140.456497
1515.029297	165.052383
1514.008789	168.975189
1512.988281	103.459961
1511.967773	284.253510
1510.946289	8.074249
1509.925781	-250.139328
1508.904297	135.453125
1507.882813	-158.821121
1506.860352	-153.113052
1505.838867	-83.431297
1504.816406	73.236656
1503.793945	-113.622108
1502.770508	47.876389
1501.748047	-13.622167
1500.724609	-185.317780
1499.701172	-267.446411
1498.677734	-242.145401
1497.654297	-94.128128
1496.629883	28.127724
1495.605469	-77.423782
1494.581055	8.768688
1493.556641	-142.959290
1492.531250	-59.551418
1491.505859	-93.840202
1490.480469	-56.664780
1489.455078	3.392598
1488.429688	76.103218
1487.403320	227.843460
1486.376953	-59.685390
1485.350586	35.689434
1484.324219	107.971771
1483.296875	83.179420
1482.270508	239.431900
1481.243164	163.456238
1480.214844	316.900696
1479.187500	261.181213
1478.159180	399.098694
1477.130859	485.923706
1476.102539	386.671082
1475.074219	562.469849
1474.044922	498.751526
1473.015625	478.277252
1471.986328	946.462341
1470.957031	747.643860
1469.927734	770.205017
1468.897461	879.180542
1467.867188	1168.623901
1466.836914	1066.323730
1465.806641	1340.251709
1464.775391	1326.810059
1463.744141	1465.792480
1462.712891	1632.618408
1461.681641	1654.557861
1460.649414	1437.738037
1459.618164	1584.041992
1458.585938	1773.394043
1457.552734	1691.081787
1456.520508	1654.457886
1455.487305	1734.502319
1454.455078	1951.450928
1453.420898	1823.425171
1452.387695	2070.634277
1451.354492	2208.737061
1450.320313	2182.048096
1449.286133	2003.353149
1448.251953	1971.635010
1447.216797	2109.579590
1446.182617	1981.630737
1445.147461	1937.257446
1444.112305	1814.450439
1443.076172	1734.702271
1442.041016	1589.232056
1441.004883	1792.838989
1439.968750	1478.010742
1438.932617	1689.160767
1437.895508	1604.507202
1436.858398	1482.002686
1435.821289	1594.526123
1434.784180	1113.442383
1433.747070	1102.298462
1432.708984	876.569458
1431.670898	923.583618
1430.632813	662.715332
1429.594727	515.533142
1428.556641	555.123169
1427.517578	604.812134
1426.478516	455.315826
1425.439453	200.042603
1424.399414	229.725510
1423.359375	292.200256
1422.320313	377.379425
1421.279297	248.450409
1420.239258	391.616638
1419.199219	169.696136
1418.158203	-147.737061
1417.117188	13.196269
1416.075195	103.659142
1415.034180	40.700520
1413.992188	113.638657
1412.950195	91.057510
1411.908203	25.816339
1410.866211	26.021461
1409.823242	-182.283005
1408.780273	-126.624771
1407.737305	32.071125
1406.694336	-123.138908
1405.650391	-49.733013
1404.606445	-116.850647
1403.562500	-156.250916
1402.518555	-177.986908
1401.474609	146.561111
1400.429688	54.706291
1399.384766	-114.753876
1398.339844	66.928200
1397.294922	198.495163
1396.249023	34.391277
1395.203125	53.345207
1394.157227	27.299721
1393.111328	-168.931366
1392.064453	-174.699417
1391.018555	185.116333
1389.971680	84.372406
1388.923828	-98.803734
1387.876953	110.965851
1386.829102	-81.932556
1385.781250	107.943420
1384.733398	162.843857
1383.685547	32.866486
1382.636719	97.967163
1381.587891	38.229317
1380.539063	-136.272888
1379.490234	-73.341270
1378.440430	-72.748184
1377.391602	210.042007
1376.341797	-26.290615
1375.291016	274.054840
1374.241211	25.570297
1373.190430	61.633644
1372.139648	-74.255997
1371.088867	-32.962254
1370.038086	25.880692
1368.986328	134.654526
1367.934570	76.576523
1366.882813	56.008503
1365.831055	60.476295
1364.778320	10.283794
1363.726563	-69.630531
1362.673828	149.258698
1361.620117	141.747070
1360.567383	263.726349
1359.513672	-116.628067
1358.459961	-78.944016
1357.406250	8.571630
1356.352539	71.319412
1355.297852	318.052216
1354.243164	65.428696
1353.188477	344.600250
1352.133789	288.520020
1351.078125	257.416809
1350.023438	233.903290
1348.966797	356.946533
1347.911133	380.815582
1346.855469	320.456970
1345.798828	624.832397
1344.742188	497.747589
1343.685547	611.316467
1342.627930	491.974731
1341.571289	618.136475
1340.513672	902.927063
1339.456055	667.559753
1338.397461	841.026062
1337.339844	1044.253784
1336.281250	858.887634
1335.222656	918.731018
1334.163086	968.772949
1333.104492	793.808289
1332.044922	878.725769
1330.985352	607.665100
1329.925781	885.655945
1328.865234	666.855530
1327.805664	697.847656
1326.745117	901.880371
1325.684570	923.166931
1324.623047	964.315186
1323.561523	1116.666016
1322.500977	985.202393
1321.438477	997.046143
1320.376953	981.860718
1319.314453	961.861511
1318.252930	1188.606445
1317.189453	1237.837524
1316.126953	1191.015869
1315.064453	1329.170654
1314.000977	917.884216
1312.937500	992.205017
1311.874023	1221.772583
1310.809570	884.975220
1309.745117	1131.910767
1308.680664	817.642578
1307.616211	1030.241699
1306.551758	895.940369
1305.486328	1042.218872
1304.420898	895.880615
1303.355469	1189.817017
1302.289063	1048.624756
1301.223633	875.635742
1300.157227	1267.958984
1299.090820	952.707947
1298.023438	902.941589
1296.957031	806.629700
1295.889648	926.491211
1294.822266	727.310059
1293.754883	690.260681
1292.686523	682.756714
1291.618164	844.584839
1290.549805	807.789429
1289.481445	991.748840
1288.413086	785.962524
1287.343750	891.585815
1286.274414	850.229065
1285.205078	833.462952
1284.134766	873.109924
1283.064453	925.054504
1281.995117	832.609680
1280.923828	825.944397
1279.853516	821.792725
1278.782227	1030.549561
1277.710938	627.811951
1276.639648	1024.939453
1275.568359	876.761719
1274.496094	916.921753
1273.423828	920.466614
1272.351563	1043.783325
1271.279297	969.244141
1270.206055	936.311890
1269.132813	908.329163
1268.059570	870.643921
1266.986328	916.001526
1265.913086	841.826050
1264.838867	1097.057007
1263.764648	1183.936157
1262.689453	1095.259644
1261.615234	1001.782776
1260.540039	732.905090
1259.464844	683.489197
1258.389648	775.431946
1257.313477	1013.513794
1256.238281	961.735046
1255.162109	700.636108
1254.085938	1006.821655
1253.008789	1069.549927
1251.931641	862.211792
1250.854492	810.666809
1249.777344	720.254211
1248.700195	868.180298
1247.622070	894.520752
1246.543945	991.346069
1245.465820	847.594055
1244.387695	876.396851
1243.308594	650.188538
1242.229492	645.054260
1241.150391	751.603699
1240.071289	676.079407
1238.991211	869.948792
1237.911133	680.423889
1236.831055	558.897583
1235.750977	532.000244
1234.669922	907.574280
1233.588867	737.604187
1232.507813	650.100098
1231.426758	812.178772
1230.344727	729.534241
1229.262695	651.760315
1228.180664	666.017761
1227.098633	832.760132
1226.015625	575.897339
1224.933594	684.488037
1223.849609	522.089905
1222.766602	454.064362
1221.683594	688.298828
1220.599609	407.498077
1219.515625	189.640076
1218.430664	428.556580
1217.346680	396.763702
1216.261719	299.751404
1215.176758	241.391403
1214.091797	146.816208
1213.005859	489.137787
1211.920898	285.897980
1210.834961	524.231140
1209.748047	217.299042
1208.662109	482.001221
1207.575195	478.933838
1206.488281	540.913269
1205.401367	369.063385
1204.313477	488.792938
1203.225586	133.884354
1202.137695	195.733002
1201.049805	108.229500
1199.961914	222.929459
1198.873047	29.480812
1197.784180	71.878136
1196.695313	70.909569
1195.605469	-45.546570
1194.515625	-238.944717
1193.425781	159.084396
1192.335938	117.047722
1191.246094	-9.122925
1190.155273	1.651839
1189.064453	-78.900436
1187.973633	140.696075
1186.881836	-132.018372
1185.790039	168.996506
1184.698242	-10.123268
1183.606445	-172.424210
1182.514648	-325.113983
1181.421875	-38.935635
1180.329102	-131.758698
1179.236328	-150.291687
1178.142578	-118.544373
1177.049805	-46.143341
1175.956055	-196.605621
1174.861328	-28.538242
1173.767578	-126.382828
1172.672852	89.347252
1171.578125	118.243088
1170.483398	-61.102871
1169.387695	65.772064
1168.291992	-15.546632
1167.196289	27.446659
1166.100586	67.966576
1165.004883	182.495346
1163.908203	41.234795
1162.811523	-37.912804
1161.714844	-143.362579
1160.617188	18.618437
1159.519531	46.769703
1158.421875	306.365631
1157.324219	360.559509
1156.225586	359.794189
1155.127930	132.368713
1154.028320	296.070282
1152.929688	221.219330
1151.831055	72.446198
1150.731445	-11.979283
1149.631836	13.164551
1148.531250	-14.167978
1147.431641	-177.295975
1146.331055	16.723139
1145.230469	-10.782175
1144.129883	-76.416069
1143.028320	138.675049
1141.926758	189.473206
1140.825195	-88.005569
1139.723633	36.405197
1138.621094	91.763092
1137.518555	139.904953
1136.416016	76.291267
1135.313477	200.312225
1134.209961	214.969666
1133.106445	421.891724
1132.002930	355.663055
1130.898438	377.222870
1129.794922	408.206329
1128.690430	697.699280
1127.585938	477.080322
1126.480469	624.044373
1125.375977	529.078735
1124.270508	481.506226
1123.164063	483.665405
1122.058594	485.770416
1120.952148	248.604889
1119.845703	579.810486
1118.739258	453.901886
1117.631836	446.347321
1116.525391	374.856537
1115.417969	667.688477
1114.309570	347.734589
1113.202148	458.264587
1112.093750	419.755890
1110.985352	305.586090
1109.876953	293.040466
1108.767578	389.138885
1107.658203	416.655670
1106.548828	295.346771
1105.439453	556.532715
1104.329102	371.442352
1103.218750	507.347198
1102.108398	508.673248
1100.998047	370.797760
1099.886719	461.705383
1098.775391	408.719574
1097.664063	398.159943
1096.552734	630.312988
1095.440430	624.365479
1094.328125	460.572723
1093.215820	442.844208
1092.102539	297.958527
1090.990234	630.971924
1089.876953	507.249878
1088.762695	494.152069
1087.649414	495.157806
1086.535156	211.579620
1085.420898	344.291260
1084.306641	587.414246
1083.191406	567.192932
1082.076172	469.434753
1080.960938	273.050293
1079.845703	227.057632
1078.729492	284.393585
1077.613281	560.016968
1076.497070	605.510254
1075.380859	503.159180
1074.263672	536.915222
1073.146484	422.903198
1072.029297	365.223236
1070.912109	335.706055
1069.793945	226.523819
1068.675781	89.281837
1067.557617	-57.256622
1066.438477	213.176422
1065.319336	263.392303
1064.200195	311.259735
1063.081055	108.690483
1061.961914	245.522980
1060.841797	426.761658
1059.721680	306.225555
1058.600586	319.050995
1057.480469	355.273804
1056.359375	192.840775
1055.238281	147.345337
1054.116211	167.313492
1052.995117	49.500629
1051.873047	34.518784
1050.750000	77.941864
1049.627930	326.772095
1048.504883	309.509430
1047.381836	-183.621140
1046.258789	27.895576
1045.134766	87.787018
1044.011719	-8.504530
1042.886719	247.241318
1041.762695	113.766167
1040.638672	66.600174
1039.513672	308.319580
1038.388672	265.888306
1037.262695	-51.181847
1036.136719	-28.231722
1035.010742	-0.583145
1033.884766	55.028000
1032.758789	-33.535553
1031.631836	152.397430
1030.504883	156.968155
1029.377930	124.411400
1028.250000	122.143639
1027.122070	-172.782013
1025.994141	-5.291945
1024.866211	-311.526489
1023.737305	-208.946869
1022.608398	-66.886063
1021.479492	0.924807
1020.350586	-218.898788
1019.220703	-130.059128
1018.090820	-210.462723
1016.960938	-262.932587
1015.830078	-155.367172
1014.700195	-233.155502
1013.569336	-39.766529
1012.437500	-45.575871
1011.306641	-37.407623
1010.174805	213.931763
1009.042969	113.423759
1007.910156	320.818726
1006.778320	324.615143
1005.645508	594.491394
1004.512695	1134.886597
1003.378906	1400.009399
1002.245117	1681.278076
1001.111328	1463.375122
999.977539	982.295654
998.843750	450.720001
997.708984	88.063156
996.574219	-8.832255
995.438477	42.137268
994.303711	-59.122673
993.167969	31.251431
992.032227	322.348877
990.895508	46.146397
989.758789	226.649094
988.622070	234.301849
987.485352	36.967491
986.348633	153.145538
985.210938	-43.868603
984.073242	-157.787231
982.934570	80.690048
981.796875	40.658028
980.658203	125.013046
979.519531	-128.748703
978.379883	73.124611
977.240234	-35.420876
976.100586	141.261520
974.960938	306.476685
973.821289	104.060699
972.680664	152.261749
971.540039	88.004860
970.398438	-111.588593
969.257813	-35.498459
968.116211	309.207428
966.974609	178.866669
965.832031	30.346958
964.689453	136.593079
963.546875	-71.249641
962.404297	32.893826
961.261719	178.351364
960.118164	115.334702
958.974609	70.782120
957.830078	67.590034
956.686523	96.557465
955.541992	2.003944
954.396484	118.171486
953.251953	296.165131
952.106445	179.079208
950.960938	158.212524
949.815430	105.449226
948.668945	25.388317
947.522461	-27.105425
946.375977	48.487835
945.229492	261.214264
944.082031	183.893723
942.934570	17.660080
941.787109	292.190247
940.638672	139.910690
939.491211	83.628082
938.342773	2.383732
937.193359	165.314636
936.044922	159.527649
934.895508	208.557632
933.745117	187.015091
932.595703	181.518051
931.445313	-79.010567
930.294922	-36.423550
929.144531	240.756454
927.993164	-44.363903
926.842773	-1.547406
925.690430	155.118317
924.539063	125.255447
923.386719	-343.428131
922.234375	-36.475338
921.082031	-66.013565
919.929688	-43.186802
918.776367	-292.933990
917.623047	-204.024033
916.468750	87.050446
915.315430	-160.051117
914.161133	146.913208
913.006836	65.735634
911.851563	-97.004021
910.696289	-82.667007
909.541016	83.672745
908.385742	-51.546986
907.229492	-202.496292
906.074219	-330.659424
904.916992	-75.785301
903.760742	2.337286
902.603516	-152.762787
901.446289	199.414948
900.289063	119.146942
899.131836	-35.711201
897.973633	-398.581360
896.815430	-109.798286
895.656250	-29.144159
894.498047	-181.360138
893.338867	86.966927
892.178711	278.384949
891.019531	103.742416
889.859375	12.802180
888.699219	-254.198593
887.539063	93.039856
886.377930	-33.838779
885.216797	33.436729
884.055664	78.147545
882.893555	-93.658310
881.732422	88.663048
880.570313	192.022232
879.407227	353.963104
878.245117	107.972229
877.082031	-52.269249
875.918945	247.049759
874.754883	217.487076
873.590820	302.759979
872.426758	133.669113
871.262695	36.667450
870.098633	-4.044941
868.933594	0.253801
867.768555	116.978233
866.602539	-4.640015
865.436523	109.781395
864.270508	323.007965
863.104492	194.662613
861.938477	-23.471556
860.771484	140.209106
859.604492	303.795044
858.436523	159.822495
857.269531	58.519501
856.101563	100.820938
854.932617	246.252075
853.764648	454.359467
852.595703	478.532990
851.426758	462.323242
850.256836	497.631683
849.087891	304.390869
847.917969	411.314728
846.748047	365.895477
845.577148	63.042290
844.406250	136.265106
843.235352	133.337479
842.064453	-138.062668
840.892578	55.792107
839.720703	162.307495
838.548828	105.543304
837.375977	243.187866
836.204102	119.297005
835.031250	-22.452139
833.857422	7.771715
832.684570	42.378304
831.510742	257.718384
830.335938	138.163391
829.162109	89.985764
827.987305	347.358337
826.812500	307.949432
825.637695	308.621979
824.461914	157.663696
823.286133	182.751999
822.110352	129.779251
820.933594	132.451035
819.757813	3.654450
818.580078	-7.145810
817.403320	-62.541534
816.225586	-213.668365
815.048828	-57.795734
813.870117	80.144943
812.692383	117.864639
811.513672	4.319160
810.334961	70.778008
809.156250	-0.648161
807.976563	-14.356498
806.796875	9.615252
805.617188	-186.340836
804.436523	-118.103401
803.255859	-56.642437
802.075195	-161.718033
800.894531	-51.643913
799.712891	18.375988
798.531250	-133.461746
797.349609	-298.616180
796.167969	-326.368622
794.985352	-130.392715
793.802734	-202.644699
792.619141	-201.857849
791.436523	-201.164703
790.252930	-191.697983
789.069336	-93.795158
787.884766	-93.375107
786.700195	-31.103148
785.515625	37.689247
784.331055	-145.699448
783.145508	90.926109
781.959961	13.531058
780.774414	48.774422
779.587891	130.313446
778.402344	79.218147
777.215820	-69.076714
776.028320	-217.374924
774.840820	-200.163666
773.654297	-35.215870
772.465820	158.264969
771.278320	-124.778671
770.089844	48.640324
768.901367	94.056946
767.711914	46.827702
766.523438	83.270660
765.333984	60.160809
764.143555	54.619865
762.954102	145.886368
761.763672	217.242966
760.573242	103.650345
759.382813	36.257004
758.191406	96.421509
757.000000	270.857788
755.808594	124.166710
754.616211	25.858225
753.423828	125.327278
752.231445	88.489342
751.039063	77.984558
749.845703	-11.606710
748.652344	-52.892067
747.458984	-12.979251
746.264648	169.524673
745.070313	235.635406
743.875977	242.466049
742.680664	47.529755
741.486328	236.323334
740.291016	74.318558
739.094727	-52.559792
737.899414	-124.625229
736.703125	125.312813
735.506836	118.922882
734.309570	40.290573
733.112305	-22.983828
731.915039	-11.824924
730.717773	43.089787
729.519531	165.795242
728.322266	115.702843
727.123047	247.111282
725.924805	11.281038
724.725586	142.693985
723.526367	230.378235
722.327148	195.738434
721.126953	106.562614
719.926758	253.238251
718.726563	223.094757
717.525391	367.577484
716.325195	359.324036
715.123047	163.562515
713.921875	238.326050
712.719727	25.351892
711.518555	45.738102
710.315430	-51.479164
709.113281	36.580235
707.910156	72.398857
706.707031	10.285310
705.502930	33.182171
704.299805	25.668064
703.095703	46.529461
701.891602	195.814743
700.686523	60.204723
699.481445	-5.673389
698.276367	37.264874
697.071289	-21.874620
695.865234	-4.833985
694.659180	51.398067
693.453125	135.937820
692.246094	-46.534111
691.039063	-152.837097
689.832031	-124.424591
688.625000	-87.238480
687.416992	-162.762405
686.208984	-21.258097
685.000977	-189.781189
683.791992	-156.500153
682.583008	-233.655991
681.374023	-262.994385
680.164063	67.408699
678.955078	-137.190598
677.745117	-83.903900
676.534180	-82.477425
675.324219	-167.519516
674.113281	-137.722031
672.902344	-97.012115
671.690430	-88.646523
670.478516	125.238907
669.266602	224.556229
668.054688	84.028725
666.841797	43.069656
665.628906	62.715454
664.416016	-114.091843
663.203125	-102.870491
661.989258	107.047531
660.775391	170.189133
659.561523	-25.551981
658.346680	-89.529266
657.131836	107.561119
655.916992	-79.194016
654.701172	70.500145
653.485352	131.808273
652.269531	-151.634369
651.053711	-21.291615
649.836914	12.105132
648.620117	112.254601
647.403320	130.558609
646.186523	185.441864
644.968750	235.990173
643.750977	148.810196
642.532227	382.110504
641.314453	213.141754
640.095703	35.598930
638.875977	122.437210
637.657227	24.341141
636.437500	98.061028
635.217773	-221.422745
633.997070	79.689919
632.777344	64.921379
631.556641	45.703751
630.335938	2.703344
629.114258	49.625797
627.892578	-197.545563
626.670898	-80.311073
625.449219	-111.327164
624.226563	101.728645
623.003906	198.654388
621.781250	132.370056
620.557617	157.856613
619.333984	116.553581
618.110352	68.424919
616.886719	246.754898
615.662109	122.793503
614.437500	-10.179777
613.212891	-105.132866
611.987305	-38.089890
610.761719	-132.039124
609.536133	23.499294
608.310547	-58.924675
607.083984	-60.841003
605.857422	32.606880
604.630859	-94.749603
