# Supplementary material for: Raman spectroscopy accurately differentiates mucosal healing from non-healing and biochemical changes following biological therapy in inflammatory bowel disease
Source: PLoS One. 2021 Jun 2;16(6):e0252210. doi: 10.1371/journal.pone.0252210 (PMC8172032; doi:10.1371/journal.pone.0252210)
Supplement: S9 Dataset — (ZIP) [file pone.0252210.s011.zip › Pre-biologic/OC013-1 pre treat_base sub CR removed_70__X_-33323.1__Y_11412.5__Z_-415.733__Time_801.txt]

1714.715820	92.532524
1713.739258	334.300323
1712.762695	-66.990593
1711.785156	57.796890
1710.808594	46.162483
1709.831055	85.765968
1708.853516	-67.253807
1707.875000	-10.925619
1706.897461	96.629005
1705.918945	46.444393
1704.940430	101.028816
1703.960938	67.563568
1702.982422	-16.376673
1702.002930	-223.047104
1701.023438	-121.684258
1700.043945	100.301300
1699.063477	-51.824772
1698.083984	-240.956329
1697.103516	-202.543732
1696.123047	71.296570
1695.141602	8.733689
1694.161133	-106.872261
1693.179688	-171.398926
1692.198242	-142.150803
1691.216797	-40.541874
1690.234375	-0.056965
1689.251953	112.748322
1688.269531	103.127815
1687.287109	157.813797
1686.304688	-8.482969
1685.321289	4.149574
1684.337891	102.347374
1683.354492	400.605255
1682.371094	94.423866
1681.387695	-22.261623
1680.403320	71.699471
1679.418945	112.676727
1678.434570	-82.909424
1677.449219	6.531921
1676.464844	136.133133
1675.479492	470.707581
1674.494141	103.520737
1673.507813	316.224060
1672.522461	258.058838
1671.536133	335.680481
1670.549805	389.631500
1669.563477	451.793945
1668.576172	126.532509
1667.589844	11.401997
1666.602539	459.205933
1665.615234	445.386719
1664.626953	662.605896
1663.639648	410.560547
1662.651367	697.137390
1661.663086	485.447510
1660.674805	562.993042
1659.685547	664.582092
1658.696289	620.660034
1657.707031	735.913452
1656.717773	422.365875
1655.728516	530.137390
1654.738281	413.094910
1653.748047	407.475555
1652.757813	597.866211
1651.767578	592.654541
1650.777344	243.873840
1649.786133	262.963318
1648.794922	448.789764
1647.803711	151.113907
1646.811523	247.457703
1645.820313	103.584969
1644.828125	92.020332
1643.835938	112.346260
1642.843750	98.541252
1641.850586	-41.757492
1640.857422	0.267260
1639.864258	2.889898
1638.871094	3.059623
1637.877930	124.711967
1636.883789	228.029999
1635.889648	-190.413147
1634.895508	71.394249
1633.901367	22.368216
1632.906250	107.863419
1631.912109	-248.934723
1630.916992	-142.023727
1629.920898	-108.711685
1628.925781	-30.510408
1627.929688	-123.221130
1626.934570	-52.635567
1625.937500	-81.884117
1624.941406	83.613991
1623.945313	-137.264069
1622.948242	128.330200
1621.951172	-205.178680
1620.954102	-102.295456
1619.956055	16.431332
1618.958984	-101.099823
1617.960938	33.586269
1616.962891	-28.525944
1615.963867	229.672791
1614.965820	178.283142
1613.966797	-114.299706
1612.967773	89.027412
1611.968750	32.800911
1610.968750	-70.481598
1609.969727	1.991415
1608.969727	35.229622
1607.969727	304.331818
1606.968750	70.535316
1605.968750	43.811085
1604.967773	137.618896
1603.966797	63.962479
1602.965820	3.513204
1601.963867	60.910343
1600.962891	16.356445
1599.960938	8.516393
1598.958984	144.563492
1597.956055	37.523182
1596.954102	-30.189680
1595.951172	-97.801079
1594.948242	-97.388908
1593.945313	33.681301
1592.941406	122.980354
1591.938477	-40.922192
1590.934570	-14.156781
1589.930664	67.458221
1588.925781	-30.922049
1587.921875	129.029388
1586.916992	-159.579071
1585.912109	250.734863
1584.907227	24.891029
1583.901367	210.959991
1582.896484	170.313263
1581.890625	134.938766
1580.884766	-14.971372
1579.877930	1.870487
1578.872070	18.747694
1577.865234	30.448454
1576.858398	-61.906483
1575.851563	12.315862
1574.843750	52.725697
1573.836914	246.578812
1572.829102	76.385567
1571.821289	-13.125908
1570.812500	-3.817832
1569.804688	-124.402313
1568.795898	87.593239
1567.787109	120.316895
1566.778320	28.409672
1565.768555	17.036936
1564.758789	0.494217
1563.750000	105.936386
1562.739258	-195.967346
1561.729492	-93.096077
1560.718750	-101.768692
1559.708984	-128.574326
1558.698242	-103.519287
1557.686523	-57.735695
1556.675781	26.899248
1555.664063	59.693829
1554.652344	76.937866
1553.640625	-141.450882
1552.628906	212.373093
1551.616211	237.340302
1550.603516	-131.026917
1549.590820	-18.037271
1548.578125	273.371674
1547.565430	171.580704
1546.551758	-33.589893
1545.538086	89.601105
1544.524414	117.112717
1543.510742	196.278976
1542.496094	68.744461
1541.481445	212.434097
1540.466797	152.064835
1539.452148	259.510864
1538.437500	15.882702
1537.421875	340.043762
1536.406250	186.770706
1535.390625	508.146851
1534.374023	509.600037
1533.358398	392.439453
1532.341797	656.806763
1531.325195	328.304962
1530.308594	499.781189
1529.291016	666.012939
1528.274414	144.504044
1527.256836	498.670502
1526.238281	299.174835
1525.220703	359.701721
1524.202148	317.249146
1523.184570	192.466736
1522.166016	49.710861
1521.146484	323.593384
1520.127930	214.248520
1519.108398	130.632172
1518.088867	432.522736
1517.069336	171.557648
1516.049805	-32.803394
1515.029297	112.187881
1514.008789	41.399895
1512.988281	-21.680233
1511.967773	51.275452
1510.946289	229.384369
1509.925781	37.951275
1508.904297	62.035393
1507.882813	55.309109
1506.860352	69.071472
1505.838867	21.281813
1504.816406	-39.327911
1503.793945	174.226395
1502.770508	-1.722077
1501.748047	86.183746
1500.724609	53.674732
1499.701172	-140.132050
1498.677734	6.537906
1497.654297	-107.897331
1496.629883	-86.713943
1495.605469	-93.700951
1494.581055	-64.907028
1493.556641	-166.547821
1492.531250	-163.364365
1491.505859	11.025356
1490.480469	-39.538574
1489.455078	22.299547
1488.429688	-74.266655
1487.403320	214.766846
1486.376953	67.091850
1485.350586	-72.886063
1484.324219	121.473068
1483.296875	-28.709547
1482.270508	221.630341
1481.243164	7.689878
1480.214844	140.579742
1479.187500	23.574305
1478.159180	105.389198
1477.130859	210.082733
1476.102539	121.096756
1475.074219	113.633842
1474.044922	256.394257
1473.015625	119.024284
1471.986328	419.498077
1470.957031	432.260437
1469.927734	597.657593
1468.897461	523.852600
1467.867188	668.778076
1466.836914	795.828125
1465.806641	767.738647
1464.775391	658.314270
1463.744141	1115.571777
1462.712891	1095.008667
1461.681641	1183.658936
1460.649414	1168.141479
1459.618164	1355.728638
1458.585938	1233.547852
1457.552734	1476.845581
1456.520508	1560.185425
1455.487305	1673.918091
1454.455078	1584.703735
1453.420898	1627.365479
1452.387695	1672.539307
1451.354492	1540.269531
1450.320313	1699.455200
1449.286133	1688.826416
1448.251953	1650.334961
1447.216797	1728.340942
1446.182617	1505.027344
1445.147461	1451.397095
1444.112305	1562.285767
1443.076172	1458.056641
1442.041016	1452.528931
1441.004883	1257.317261
1439.968750	1115.289307
1438.932617	1190.732788
1437.895508	1018.449585
1436.858398	982.696777
1435.821289	962.121643
1434.784180	830.420105
1433.747070	769.488403
1432.708984	706.060059
1431.670898	713.343384
1430.632813	430.403534
1429.594727	667.365234
1428.556641	611.608093
1427.517578	258.273804
1426.478516	61.435989
1425.439453	84.020088
1424.399414	237.667892
1423.359375	-24.528524
1422.320313	-42.216431
1421.279297	129.025269
1420.239258	73.561035
1419.199219	194.378387
1418.158203	-135.428696
1417.117188	101.178047
1416.075195	111.242844
1415.034180	-127.724022
1413.992188	-62.248055
1412.950195	-112.450249
1411.908203	88.787247
1410.866211	-31.765375
1409.823242	-134.657547
1408.780273	-46.542595
1407.737305	-325.174744
1406.694336	-43.642208
1405.650391	-209.128159
1404.606445	-25.595566
1403.562500	-293.864136
1402.518555	-45.105091
1401.474609	160.925323
1400.429688	8.236450
1399.384766	-16.476650
1398.339844	-234.189941
1397.294922	-28.188957
1396.249023	383.235901
1395.203125	108.036423
1394.157227	-26.743870
1393.111328	-16.185461
1392.064453	-143.310089
1391.018555	20.029964
1389.971680	103.242828
1388.923828	48.831074
1387.876953	11.990073
1386.829102	-114.842590
1385.781250	65.981789
1384.733398	109.262520
1383.685547	10.088988
1382.636719	108.409393
1381.587891	214.218948
1380.539063	117.692917
1379.490234	365.876678
1378.440430	69.689285
1377.391602	-16.645416
1376.341797	81.777588
1375.291016	247.567230
1374.241211	340.980347
1373.190430	175.005142
1372.139648	231.069992
1371.088867	112.639160
1370.038086	69.075325
1368.986328	-16.792076
1367.934570	59.362614
1366.882813	192.817093
1365.831055	151.932022
1364.778320	188.291870
1363.726563	102.705299
1362.673828	124.214928
1361.620117	280.121948
1360.567383	246.943756
1359.513672	211.337418
1358.459961	257.848846
1357.406250	172.624741
1356.352539	306.209320
1355.297852	350.322083
1354.243164	354.710815
1353.188477	421.242004
1352.133789	259.320068
1351.078125	296.142242
1350.023438	256.044220
1348.966797	245.792068
1347.911133	439.053619
1346.855469	761.275085
1345.798828	795.706543
1344.742188	621.882446
1343.685547	492.804779
1342.627930	557.158386
1341.571289	420.813263
1340.513672	851.920105
1339.456055	866.761169
1338.397461	814.781982
1337.339844	926.281006
1336.281250	693.708984
1335.222656	765.687805
1334.163086	694.175842
1333.104492	949.277710
1332.044922	605.804016
1330.985352	853.494324
1329.925781	952.798950
1328.865234	1064.467529
1327.805664	1119.302246
1326.745117	1132.163940
1325.684570	1201.878052
1324.623047	1469.167847
1323.561523	1294.454346
1322.500977	1534.552002
1321.438477	1303.237915
1320.376953	1484.111694
1319.314453	1660.023682
1318.252930	1648.471680
1317.189453	1259.722656
1316.126953	1450.503296
1315.064453	1281.412354
1314.000977	1247.969482
1312.937500	1497.896851
1311.874023	1274.863159
1310.809570	1088.911499
1309.745117	915.397888
1308.680664	1054.606079
1307.616211	1011.694153
1306.551758	944.244751
1305.486328	1159.748413
1304.420898	1099.766968
1303.355469	998.057678
1302.289063	928.395630
1301.223633	1075.082520
1300.157227	1069.408691
1299.090820	997.454163
1298.023438	731.547668
1296.957031	1045.301147
1295.889648	929.341125
1294.822266	518.941772
1293.754883	889.106506
1292.686523	888.694580
1291.618164	905.494446
1290.549805	858.568237
1289.481445	858.286621
1288.413086	1054.145264
1287.343750	933.819824
1286.274414	953.246094
1285.205078	1225.014404
1284.134766	1046.073120
1283.064453	1131.691772
1281.995117	1378.877075
1280.923828	1192.793457
1279.853516	1124.278564
1278.782227	1207.509644
1277.710938	1447.276855
1276.639648	1457.112793
1275.568359	1315.401733
1274.496094	1256.894897
1273.423828	1301.084106
1272.351563	1196.253174
1271.279297	1216.076172
1270.206055	1250.578857
1269.132813	1238.707275
1268.059570	1212.227295
1266.986328	1239.480103
1265.913086	1049.594116
1264.838867	996.432190
1263.764648	1021.367615
1262.689453	856.131348
1261.615234	1017.662170
1260.540039	1064.600220
1259.464844	870.304260
1258.389648	768.697388
1257.313477	835.226685
1256.238281	775.120361
1255.162109	758.891174
1254.085938	920.380920
1253.008789	855.506348
1251.931641	902.601501
1250.854492	859.696960
1249.777344	897.087097
1248.700195	871.264343
1247.622070	774.982422
1246.543945	904.782349
1245.465820	930.062805
1244.387695	756.152344
1243.308594	791.208923
1242.229492	750.993286
1241.150391	686.536865
1240.071289	648.821533
1238.991211	574.743591
1237.911133	794.262939
1236.831055	535.876831
1235.750977	866.883545
1234.669922	598.926514
1233.588867	636.510376
1232.507813	768.600403
1231.426758	764.964417
1230.344727	695.942200
1229.262695	547.042358
1228.180664	674.235901
1227.098633	535.106140
1226.015625	584.821045
1224.933594	390.136536
1223.849609	381.820557
1222.766602	443.647766
1221.683594	437.748138
1220.599609	330.326752
1219.515625	440.479034
1218.430664	313.784119
1217.346680	406.986084
1216.261719	647.486145
1215.176758	296.262390
1214.091797	304.915833
1213.005859	108.405556
1211.920898	264.298859
1210.834961	323.620972
1209.748047	139.298035
1208.662109	333.664032
1207.575195	306.131805
1206.488281	382.258728
1205.401367	361.949493
1204.313477	235.635834
1203.225586	222.588943
1202.137695	238.443039
1201.049805	54.436825
1199.961914	137.710373
1198.873047	165.588974
1197.784180	-56.794781
1196.695313	11.994133
1195.605469	68.720444
1194.515625	48.466984
1193.425781	114.757668
1192.335938	-68.954887
1191.246094	177.530960
1190.155273	282.156708
1189.064453	216.190781
1187.973633	32.576099
1186.881836	199.550980
1185.790039	222.422058
1184.698242	197.273819
1183.606445	-118.179329
1182.514648	96.596367
1181.421875	-300.255524
1180.329102	-54.395088
1179.236328	-81.922325
1178.142578	108.629562
1177.049805	349.392181
1175.956055	70.225273
1174.861328	104.898972
1173.767578	43.761780
1172.672852	-58.058033
1171.578125	-47.366833
1170.483398	181.039154
1169.387695	201.205765
1168.291992	41.967331
1167.196289	-55.049480
1166.100586	-30.123295
1165.004883	-64.980957
1163.908203	-159.577637
1162.811523	-115.593506
1161.714844	-97.924316
1160.617188	-46.850479
1159.519531	-119.964165
1158.421875	74.255882
1157.324219	-68.099724
1156.225586	-83.966690
1155.127930	-47.378502
1154.028320	137.026047
1152.929688	11.383448
1151.831055	26.406473
1150.731445	31.869320
1149.631836	56.366611
1148.531250	-62.088211
1147.431641	-59.062431
1146.331055	-103.677490
1145.230469	-98.309326
1144.129883	-73.929688
1143.028320	-156.651169
1141.926758	57.984367
1140.825195	-250.707672
1139.723633	-171.725372
1138.621094	-123.703812
1137.518555	121.529152
1136.416016	136.148331
1135.313477	46.213333
1134.209961	286.419098
1133.106445	165.576584
1132.002930	267.910461
1130.898438	301.348083
1129.794922	225.593536
1128.690430	230.509277
1127.585938	237.769699
1126.480469	401.505249
1125.375977	271.176086
1124.270508	164.585983
1123.164063	377.917603
1122.058594	174.172348
1120.952148	81.818878
1119.845703	226.281830
1118.739258	150.483276
1117.631836	131.504761
1116.525391	39.152611
1115.417969	133.720551
1114.309570	197.477310
1113.202148	-22.587976
1112.093750	-41.615292
1110.985352	173.346634
1109.876953	173.144775
1108.767578	184.736603
1107.658203	97.096893
1106.548828	35.453529
1105.439453	207.553925
1104.329102	204.885803
1103.218750	136.123276
1102.108398	138.152466
1100.998047	121.293121
1099.886719	286.011444
1098.775391	229.008972
1097.664063	195.587952
1096.552734	206.941177
1095.440430	305.450836
1094.328125	215.453415
1093.215820	186.712051
1092.102539	160.325745
1090.990234	195.137039
1089.876953	269.928345
1088.762695	304.674805
1087.649414	115.918259
1086.535156	232.970398
1085.420898	354.659088
1084.306641	260.015167
1083.191406	252.361237
1082.076172	329.286926
1080.960938	131.323074
1079.845703	149.508362
1078.729492	177.070694
1077.613281	289.121246
1076.497070	382.337372
1075.380859	318.293945
1074.263672	256.621185
1073.146484	35.488930
1072.029297	152.102905
1070.912109	198.331940
1069.793945	223.443008
1068.675781	72.802261
1067.557617	210.372314
1066.438477	118.353752
1065.319336	-41.528824
1064.200195	117.039726
1063.081055	114.043510
1061.961914	73.610176
1060.841797	98.702072
1059.721680	282.827026
1058.600586	204.980637
1057.480469	176.265701
1056.359375	-95.502129
1055.238281	-51.685150
1054.116211	41.179054
1052.995117	0.874942
1051.873047	-18.385326
1050.750000	25.405861
1049.627930	-17.173113
1048.504883	21.950314
1047.381836	37.737103
1046.258789	-44.432095
1045.134766	-96.235413
1044.011719	99.114441
1042.886719	-57.553188
1041.762695	2.575502
1040.638672	-32.826035
1039.513672	-75.180000
1038.388672	136.321182
1037.262695	117.265114
1036.136719	93.581398
1035.010742	7.098957
1033.884766	120.752151
1032.758789	71.560326
1031.631836	10.786946
1030.504883	196.498260
1029.377930	-12.983659
1028.250000	-175.866959
1027.122070	-129.561050
1025.994141	-57.700897
1024.866211	-92.664627
1023.737305	-183.301910
1022.608398	-102.111122
1021.479492	-69.658867
1020.350586	-208.870163
1019.220703	-194.901245
1018.090820	-204.096283
1016.960938	-187.753357
1015.830078	-199.196564
1014.700195	-148.036194
1013.569336	21.291704
1012.437500	-27.145636
1011.306641	-31.528997
1010.174805	230.368820
1009.042969	-84.150146
1007.910156	230.938812
1006.778320	314.566925
1005.645508	298.739960
1004.512695	516.516602
1003.378906	976.984253
1002.245117	1055.906494
1001.111328	760.482361
999.977539	573.821777
998.843750	380.362915
997.708984	138.548737
996.574219	44.646576
995.438477	8.539879
994.303711	-179.805847
993.167969	-51.949562
992.032227	161.236282
990.895508	42.314911
989.758789	66.434280
988.622070	175.873260
987.485352	80.224190
986.348633	104.469032
985.210938	174.822556
984.073242	84.003708
982.934570	48.535915
981.796875	10.832849
980.658203	131.981857
979.519531	11.566944
978.379883	52.269825
977.240234	-28.865664
976.100586	14.237057
974.960938	4.511977
973.821289	169.486816
972.680664	-10.157486
971.540039	338.605988
970.398438	168.310730
969.257813	218.539215
968.116211	43.877674
966.974609	103.411385
965.832031	-105.431458
964.689453	112.488953
963.546875	107.941414
962.404297	215.789429
961.261719	82.990234
960.118164	365.065948
958.974609	294.273224
957.830078	125.094200
956.686523	310.972321
955.541992	-20.548172
954.396484	44.105209
953.251953	209.466370
952.106445	-34.675095
950.960938	199.367661
949.815430	-23.954182
948.668945	56.940430
947.522461	71.578949
946.375977	202.806061
945.229492	137.571915
944.082031	99.842438
942.934570	183.210236
941.787109	125.065804
940.638672	103.533386
939.491211	47.840717
938.342773	17.334057
937.193359	-26.774727
936.044922	61.440964
934.895508	275.059052
933.745117	242.505264
932.595703	269.263397
931.445313	-109.407692
930.294922	70.136566
929.144531	163.133133
927.993164	160.543457
926.842773	-62.748802
925.690430	75.909134
924.539063	-53.867775
923.386719	12.063628
922.234375	-6.103760
921.082031	-24.205383
919.929688	-64.968307
918.776367	64.757614
917.623047	87.715782
916.468750	144.789795
915.315430	-179.555801
914.161133	47.910599
913.006836	166.391129
911.851563	80.676704
910.696289	51.764236
909.541016	36.523155
908.385742	-146.435928
907.229492	1.690688
906.074219	-13.374523
904.916992	-168.841995
903.760742	-133.922775
902.603516	-185.020355
901.446289	-143.220337
900.289063	201.918808
899.131836	-75.383072
897.973633	-216.754776
896.815430	80.796982
895.656250	2.868048
894.498047	148.834274
893.338867	-28.444719
892.178711	-67.747162
891.019531	-50.516792
889.859375	-116.822556
888.699219	-2.405928
887.539063	-165.696655
886.377930	197.038910
885.216797	78.985909
884.055664	-90.868446
882.893555	118.323753
881.732422	20.762745
880.570313	54.043926
879.407227	-0.558410
878.245117	-30.327602
877.082031	320.681427
875.918945	11.623281
874.754883	-78.835739
873.590820	-85.933693
872.426758	57.792042
871.262695	84.460342
870.098633	63.892212
868.933594	88.341866
867.768555	-6.379082
866.602539	157.493347
865.436523	89.807823
864.270508	-139.615677
863.104492	-52.170090
861.938477	118.344444
860.771484	70.990715
859.604492	-5.516474
858.436523	169.390549
857.269531	-122.496971
856.101563	184.715469
854.932617	56.702293
853.764648	54.305508
852.595703	166.242828
851.426758	159.343277
850.256836	152.450821
849.087891	98.508102
847.917969	149.850937
846.748047	93.688248
845.577148	140.521194
844.406250	79.899498
843.235352	153.539566
842.064453	101.865776
840.892578	119.536476
839.720703	27.626844
838.548828	170.449966
837.375977	185.811584
836.204102	40.272804
835.031250	-49.368916
833.857422	70.935776
832.684570	166.591873
831.510742	117.096909
830.335938	110.005142
829.162109	109.574272
827.987305	55.587841
826.812500	-56.384525
825.637695	130.414673
824.461914	116.492165
823.286133	256.302460
822.110352	101.928314
820.933594	221.561920
819.757813	18.201820
818.580078	-55.962566
817.403320	-114.560570
816.225586	-119.759346
815.048828	-4.870568
813.870117	43.205952
812.692383	0.035744
811.513672	7.977776
810.334961	42.539883
809.156250	-42.958683
807.976563	-172.891357
806.796875	-265.056732
805.617188	-108.532974
804.436523	-58.689659
803.255859	157.535172
802.075195	-121.222687
800.894531	-155.880112
799.712891	-92.983543
798.531250	-309.564484
797.349609	-155.888367
796.167969	17.601688
794.985352	-35.055904
793.802734	-280.480194
792.619141	-182.557587
791.436523	-202.104156
790.252930	8.525893
789.069336	-77.573235
787.884766	24.383844
786.700195	-37.469440
785.515625	53.240498
784.331055	106.254471
783.145508	33.179081
781.959961	15.322941
780.774414	110.092026
779.587891	47.916130
778.402344	-9.886349
777.215820	137.614746
776.028320	86.313660
774.840820	6.279388
773.654297	65.212059
772.465820	121.851089
771.278320	275.425903
770.089844	45.225620
768.901367	24.474022
767.711914	36.724800
766.523438	29.068493
765.333984	30.164036
764.143555	26.790915
762.954102	118.020630
761.763672	33.050983
760.573242	121.907326
759.382813	1.641961
758.191406	-57.037186
757.000000	249.295944
755.808594	82.727013
754.616211	131.586975
753.423828	22.138165
752.231445	55.485924
751.039063	150.260086
749.845703	-108.621490
748.652344	-40.314018
747.458984	172.768524
746.264648	78.477623
745.070313	194.792145
743.875977	69.722092
742.680664	21.412928
741.486328	78.304184
740.291016	38.680645
739.094727	3.412764
737.899414	202.526428
736.703125	44.485027
735.506836	144.868790
734.309570	50.319317
733.112305	-90.190399
731.915039	-145.332458
730.717773	158.299240
729.519531	218.976242
728.322266	47.796684
727.123047	77.800125
725.924805	7.214585
724.725586	-41.511372
723.526367	-90.240074
722.327148	131.860641
721.126953	209.719711
719.926758	130.338287
718.726563	208.122864
717.525391	19.645027
716.325195	84.299667
715.123047	260.153473
713.921875	198.234283
712.719727	171.221161
711.518555	-41.045506
710.315430	56.210022
709.113281	94.599739
707.910156	26.255899
706.707031	38.517017
705.502930	-29.763834
704.299805	10.818316
703.095703	151.491547
701.891602	0.606103
700.686523	8.583534
699.481445	-46.479813
698.276367	-1.493463
697.071289	-182.535889
695.865234	151.515701
694.659180	61.826908
693.453125	-49.503986
692.246094	-108.630524
691.039063	-48.291492
689.832031	-35.686527
688.625000	-114.175446
687.416992	-170.885376
686.208984	-58.349277
685.000977	-151.805008
683.791992	-106.417740
682.583008	-106.509758
681.374023	-102.207718
680.164063	27.802675
678.955078	77.677719
677.745117	-125.741432
676.534180	-64.889153
675.324219	138.844452
674.113281	201.912903
672.902344	-16.202291
671.690430	-15.695797
670.478516	6.510244
669.266602	247.123337
668.054688	27.353781
666.841797	88.670807
665.628906	39.868355
664.416016	10.610456
663.203125	-20.709499
661.989258	-19.544462
660.775391	182.424057
659.561523	136.242310
658.346680	-54.364239
657.131836	76.561829
655.916992	-14.582228
654.701172	64.712875
653.485352	85.863724
652.269531	20.897808
651.053711	33.600208
649.836914	218.685638
648.620117	212.125137
647.403320	212.104446
646.186523	259.511139
644.968750	263.940918
643.750977	249.078415
642.532227	328.933899
641.314453	191.632019
640.095703	112.507248
638.875977	29.184725
637.657227	242.485107
636.437500	-31.923965
635.217773	177.098358
633.997070	121.948883
632.777344	-70.544754
631.556641	18.255449
630.335938	115.618462
629.114258	-53.065418
627.892578	18.558735
626.670898	-124.287560
625.449219	-35.539532
624.226563	-36.866463
623.003906	197.497665
621.781250	193.909058
620.557617	68.190811
619.333984	152.329056
618.110352	-3.427222
616.886719	-52.173370
615.662109	63.787045
614.437500	10.565804
613.212891	-25.644341
611.987305	-12.787944
610.761719	-40.714985
609.536133	-0.401821
608.310547	-114.162453
607.083984	-33.650047
605.857422	50.870789
604.630859	66.769241
