# Supplementary material for: Raman spectroscopy accurately differentiates mucosal healing from non-healing and biochemical changes following biological therapy in inflammatory bowel disease
Source: PLoS One. 2021 Jun 2;16(6):e0252210. doi: 10.1371/journal.pone.0252210 (PMC8172032; doi:10.1371/journal.pone.0252210)
Supplement: S9 Dataset — (ZIP) [file pone.0252210.s011.zip › Pre-biologic/OC023-2 pre treatment_96__X_25477.7__Y_6218.9__Z_810.898__Time_1099.txt]

1714.862305	34.924007
1713.885742	67.204399
1712.909180	42.075340
1711.931641	-4.482779
1710.955078	-83.099678
1709.977539	-62.449368
1709.000000	-122.099281
1708.021484	-47.666515
1707.043945	26.903646
1706.065430	-48.396919
1705.086914	21.092777
1704.107422	7.736312
1703.128906	45.469795
1702.149414	45.924931
1701.169922	-76.430305
1700.190430	-94.177696
1699.210938	32.729717
1698.230469	87.655495
1697.250000	86.722252
1696.269531	184.952148
1695.289063	-21.083466
1694.307617	117.793777
1693.326172	248.928528
1692.344727	230.850418
1691.363281	357.250122
1690.381836	235.794922
1689.399414	376.170013
1688.416992	460.842682
1687.434570	468.524994
1686.452148	268.643951
1685.468750	439.698334
1684.485352	397.891296
1683.501953	521.675720
1682.518555	544.592468
1681.534180	679.726807
1680.550781	644.839661
1679.566406	690.211548
1678.582031	754.605408
1677.596680	893.862976
1676.611328	1004.217407
1675.626953	1043.156738
1674.641602	1103.751587
1673.655273	1185.988647
1672.669922	1172.954834
1671.683594	1216.128540
1670.697266	1344.709351
1669.710938	1420.537476
1668.723633	1531.254395
1667.737305	1445.914795
1666.750000	1483.100708
1665.762695	1608.250000
1664.774414	1516.210815
1663.787109	1851.651245
1662.798828	1702.084106
1661.810547	1857.864746
1660.822266	1873.503784
1659.833008	1828.578369
1658.844727	1868.859863
1657.855469	1864.478149
1656.866211	2059.099609
1655.875977	1912.477539
1654.886719	1694.844971
1653.896484	1702.620117
1652.906250	1469.999146
1651.916016	1555.275146
1650.924805	1421.366577
1649.934570	1139.819092
1648.943359	1125.732544
1647.952148	993.072632
1646.959961	889.874756
1645.968750	710.458618
1644.976563	584.271729
1643.984375	622.182495
1642.992188	517.840698
1641.999023	593.334839
1641.005859	270.648834
1640.012695	367.885773
1639.019531	317.671173
1638.026367	164.926392
1637.032227	128.536346
1636.039063	121.440575
1635.043945	140.969025
1634.049805	-158.044220
1633.055664	-19.394848
1632.060547	74.675156
1631.065430	113.658951
1630.070313	-70.889214
1629.074219	-107.739525
1628.079102	81.945534
1627.083008	-67.592537
1626.086914	-53.782303
1625.090820	-68.695587
1624.093750	-122.835526
1623.096680	17.744144
1622.100586	-109.587761
1621.102539	-18.621117
1620.105469	101.373764
1619.107422	63.917847
1618.109375	213.052170
1617.111328	65.655617
1616.113281	-110.397308
1615.115234	-21.228148
1614.116211	125.748573
1613.117188	-39.308105
1612.118164	-73.067497
1611.118164	11.272601
1610.119141	53.746033
1609.119141	-18.991951
1608.119141	57.724602
1607.118164	71.636909
1606.118164	96.097572
1605.117188	89.208023
1604.116211	43.127213
1603.115234	167.232117
1602.114258	-22.627573
1601.112305	80.620613
1600.110352	102.795250
1599.108398	-24.038948
1598.106445	-129.872391
1597.103516	-47.455463
1596.100586	11.429420
1595.097656	-0.231870
1594.094727	-197.321060
1593.091797	-39.186119
1592.087891	-285.781647
1591.083984	-370.448364
1590.080078	-204.571609
1589.076172	-17.912613
1588.071289	-120.895485
1587.067383	-12.625828
1586.062500	113.816261
1585.057617	-4.872250
1584.051758	87.550713
1583.045898	177.278931
1582.041016	35.059673
1581.035156	-8.183743
1580.028320	52.688404
1579.022461	90.032867
1578.015625	171.538467
1577.008789	81.182533
1576.001953	180.707382
1574.994141	186.464661
1573.987305	-54.927944
1572.979492	70.294243
1571.971680	156.372086
1570.962891	156.548813
1569.955078	11.111223
1568.946289	153.980774
1567.937500	208.370804
1566.928711	-93.122047
1565.918945	257.016815
1564.910156	225.336075
1563.900391	100.123184
1562.890625	42.289772
1561.880859	-46.778458
1560.870117	71.520348
1559.859375	98.883110
1558.848633	22.404320
1557.837891	184.244476
1556.827148	1.255095
1555.815430	126.466003
1554.803711	235.930756
1553.791992	228.671066
1552.780273	169.481201
1551.767578	128.274567
1550.754883	112.802429
1549.742188	216.184052
1548.729492	73.627159
1547.716797	75.784386
1546.703125	-33.405815
1545.689453	79.587395
1544.675781	99.321724
1543.662109	23.272427
1542.647461	-21.921665
1541.632813	30.872864
1540.618164	-22.402145
1539.603516	63.576096
1538.588867	133.852142
1537.573242	80.049751
1536.557617	-12.609465
1535.541992	8.084344
1534.526367	54.375290
1533.509766	-90.334908
1532.493164	-95.967155
1531.476563	86.355209
1530.459961	103.509949
1529.443359	56.070667
1528.425781	173.298019
1527.408203	55.965199
1526.390625	201.092377
1525.373047	96.304741
1524.354492	109.745842
1523.335938	74.114227
1522.317383	46.030434
1521.298828	-13.085111
1520.280273	-0.366594
1519.260742	-108.659744
1518.241211	27.065290
1517.221680	46.923553
1516.202148	-120.940552
1515.181641	-137.384384
1514.161133	92.513016
1513.140625	24.327393
1512.120117	-0.371774
1511.099609	-45.765919
1510.078125	-122.111839
1509.056641	-95.994263
1508.035156	-93.142303
1507.012695	71.060966
1505.991211	-164.866577
1504.968750	-121.513824
1503.946289	-88.596260
1502.923828	44.052319
1501.900391	-171.861816
1500.877930	-208.586533
1499.854492	-25.290628
1498.830078	-6.058621
1497.806641	-109.818001
1496.782227	-252.076675
1495.758789	-18.394279
1494.734375	66.694931
1493.708984	120.904549
1492.684570	44.580204
1491.659180	93.365654
1490.633789	101.103157
1489.608398	175.117722
1488.583008	174.890656
1487.556641	151.532684
1486.530273	153.580612
1485.503906	278.016327
1484.477539	305.292969
1483.450195	462.541901
1482.423828	509.921295
1481.396484	605.602539
1480.368164	397.683563
1479.340820	612.923828
1478.312500	611.303772
1477.284180	655.438660
1476.255859	831.920044
1475.227539	845.205688
1474.198242	909.297913
1473.169922	998.733398
1472.140625	1205.108276
1471.111328	1306.956909
1470.081055	1329.778931
1469.050781	1342.324463
1468.021484	1586.227051
1466.990234	1634.122559
1465.959961	1687.010742
1464.928711	1716.909058
1463.898438	1896.654663
1462.867188	1895.854492
1461.834961	1910.210571
1460.803711	2180.990967
1459.771484	2286.544922
1458.739258	2290.455078
1457.707031	2276.538574
1456.674805	2287.942383
1455.641602	2431.185791
1454.608398	2483.010742
1453.575195	2377.553711
1452.541992	2718.279785
1451.508789	2587.381836
1450.474609	2707.357666
1449.440430	2850.046143
1448.406250	2551.902832
1447.371094	2669.159180
1446.336914	2781.288330
1445.301758	2627.537842
1444.266602	2458.645996
1443.230469	2611.136475
1442.195313	2530.823730
1441.159180	2331.646484
1440.123047	2527.011963
1439.086914	2244.474121
1438.049805	2371.503174
1437.013672	2073.949707
1435.976563	2158.009766
1434.939453	1827.781494
1433.901367	1651.737061
1432.864258	1495.990479
1431.826172	1221.663818
1430.788086	1202.372559
1429.750000	961.062012
1428.710938	891.404419
1427.671875	670.469727
1426.633789	689.224426
1425.593750	602.085876
1424.554688	484.783630
1423.514648	609.472717
1422.474609	464.561279
1421.434570	538.898621
1420.394531	572.951721
1419.354492	304.892456
1418.313477	308.851410
1417.272461	310.341370
1416.231445	349.626526
1415.189453	255.604065
1414.147461	179.284622
1413.105469	193.584656
1412.063477	152.630051
1411.021484	26.297148
1409.978516	13.157187
1408.936523	125.728470
1407.892578	102.652336
1406.849609	-55.941994
1405.806641	109.507370
1404.762695	26.429773
1403.718750	-257.313599
1402.674805	83.946838
1401.629883	156.702072
1400.585938	46.429871
1399.541016	69.184952
1398.496094	199.825485
1397.450195	310.438416
1396.405273	117.882973
1395.359375	58.284771
1394.313477	239.284180
1393.267578	49.655434
1392.220703	110.584404
1391.173828	-58.714699
1390.126953	-67.657234
1389.080078	-13.932523
1388.033203	-115.227959
1386.985352	66.251572
1385.937500	-139.833176
1384.889648	-63.204411
1383.841797	-18.988146
1382.792969	50.305843
1381.744141	-62.701851
1380.695313	-50.644207
1379.646484	-163.341766
1378.597656	-16.193718
1377.547852	88.566933
1376.498047	43.658627
1375.448242	-36.038647
1374.397461	-75.668785
1373.347656	139.263809
1372.296875	-47.255268
1371.246094	-64.032288
1370.194336	16.530867
1369.143555	72.279709
1368.091797	-23.853508
1367.040039	-52.555145
1365.988281	53.373268
1364.935547	69.747086
1363.882813	24.015198
1362.830078	100.393021
1361.777344	176.874756
1360.724609	186.292923
1359.670898	163.503372
1358.617188	255.250031
1357.563477	168.094803
1356.509766	31.405174
1355.455078	352.160431
1354.400391	248.062790
1353.345703	248.479630
1352.291016	390.594696
1351.235352	368.910126
1350.180664	401.996368
1349.125000	492.286316
1348.068359	612.448242
1347.012695	772.400452
1345.956055	659.592041
1344.899414	869.337891
1343.842773	888.237488
1342.786133	837.870667
1341.728516	827.310669
1340.670898	1153.846313
1339.613281	987.453979
1338.555664	1135.789307
1337.497070	1172.778687
1336.438477	1224.746338
1335.379883	1029.342041
1334.321289	1299.340820
1333.262695	913.802612
1332.203125	931.709717
1331.143555	929.965698
1330.083984	987.693787
1329.023438	877.457703
1327.963867	1021.935791
1326.903320	1045.426025
1325.841797	945.533386
1324.781250	1115.002808
1323.719727	998.125061
1322.659180	930.805603
1321.596680	1167.194824
1320.535156	1181.551392
1319.473633	1075.157471
1318.411133	1134.179932
1317.348633	1198.236938
1316.285156	1097.221436
1315.222656	1215.737061
1314.159180	1216.045288
1313.095703	1191.841797
1312.032227	1019.986633
1310.967773	1033.018677
1309.904297	1156.960083
1308.839844	1108.662354
1307.775391	1097.417969
1306.709961	1184.711426
1305.645508	1134.331543
1304.580078	1219.352051
1303.513672	1314.282715
1302.448242	1256.872437
1301.382813	1270.873413
1300.316406	1324.291016
1299.250000	1075.624756
1298.182617	1087.521973
1297.116211	1074.964722
1296.048828	1150.897461
1294.981445	1106.627808
1293.914063	834.256775
1292.845703	900.679810
1291.777344	797.920044
1290.708984	977.325317
1289.640625	923.820740
1288.572266	826.307800
1287.502930	773.042786
1286.433594	1018.817810
1285.364258	877.521606
1284.293945	751.066895
1283.224609	874.510620
1282.154297	1034.705322
1281.083984	906.097046
1280.012695	909.763672
1278.942383	681.088501
1277.871094	909.981445
1276.799805	806.270874
1275.727539	837.145264
1274.656250	943.848694
1273.583984	1045.685181
1272.511719	1096.234497
1271.439453	1166.365845
1270.366211	987.425293
1269.292969	1213.937866
1268.219727	1232.913330
1267.146484	1061.569336
1266.072266	1190.481445
1264.999023	1158.379150
1263.924805	1099.512451
1262.849609	1240.673462
1261.775391	1159.966187
1260.700195	1091.526611
1259.625000	1154.746582
1258.549805	1115.654297
1257.474609	1315.320801
1256.398438	1198.356567
1255.322266	1249.471313
1254.246094	1281.120972
1253.168945	1239.778320
1252.092773	1205.778931
1251.015625	1220.472412
1249.938477	974.956360
1248.860352	1164.805908
1247.783203	1128.510986
1246.705078	965.869507
1245.626953	958.825684
1244.547852	971.235046
1243.469727	1151.233887
1242.390625	1056.770508
1241.311523	1020.621338
1240.231445	931.096863
1239.152344	1103.688843
1238.072266	946.256958
1236.992188	927.150635
1235.911133	1148.130615
1234.831055	1034.423218
1233.750000	986.208313
1232.668945	945.274902
1231.587891	761.398254
1230.505859	744.732910
1229.423828	851.573547
1228.341797	723.484680
1227.259766	677.738831
1226.176758	842.551941
1225.094727	736.263794
1224.011719	576.778870
1222.927734	644.687927
1221.844727	562.616150
1220.760742	475.717957
1219.676758	364.655548
1218.592773	376.847107
1217.507813	372.088501
1216.423828	299.661499
1215.338867	495.275909
1214.252930	417.947479
1213.167969	485.434845
1212.082031	531.130188
1210.996094	588.822205
1209.910156	419.697723
1208.823242	552.052490
1207.737305	575.796997
1206.650391	585.016541
1205.562500	565.258179
1204.475586	528.584229
1203.387695	489.461456
1202.299805	334.693787
1201.211914	338.853027
1200.124023	256.285309
1199.035156	183.317444
1197.946289	119.943001
1196.857422	85.398911
1195.767578	21.940493
1194.678711	76.267921
1193.588867	-49.806545
1192.498047	-163.878098
1191.408203	12.793424
1190.317383	-125.414093
1189.226563	111.068367
1188.135742	-159.329178
1187.044922	-91.160591
1185.953125	-92.711906
1184.861328	20.847500
1183.769531	21.509285
1182.676758	24.487753
1181.584961	-90.131180
1180.492188	-12.971128
1179.398438	107.216278
1178.305664	112.227951
1177.211914	-40.988327
1176.118164	66.884758
1175.024414	42.896698
1173.929688	133.761429
1172.835938	224.494095
1171.741211	73.367035
1170.646484	197.387070
1169.550781	125.091675
1168.455078	67.085533
1167.359375	42.487228
1166.263672	-25.227217
1165.167969	12.158498
1164.071289	-117.840881
1162.974609	-80.644974
1161.877930	1.817583
1160.780273	177.274765
1159.682617	192.597336
1158.584961	346.253754
1157.487305	187.129456
1156.389648	249.859009
1155.291016	388.787781
1154.192383	324.850098
1153.093750	210.774368
1151.994141	122.866737
1150.894531	104.009186
1149.794922	-60.277336
1148.695313	70.783058
1147.594727	89.749718
1146.495117	-0.914484
1145.394531	-198.760315
1144.292969	-108.653145
1143.192383	-180.480545
1142.090820	-71.588638
1140.989258	-55.599247
1139.886719	-149.096451
1138.785156	102.045700
1137.682617	-24.917919
1136.580078	90.441650
1135.477539	103.498833
1134.374023	182.949554
1133.270508	380.992157
1132.166992	443.529510
1131.063477	377.775970
1129.958984	651.274963
1128.854492	673.082703
1127.750000	630.746643
1126.644531	818.343323
1125.540039	614.592834
1124.434570	756.884644
1123.329102	742.621338
1122.222656	645.347839
1121.117188	709.093689
1120.010742	706.409973
1118.903320	665.752441
1117.796875	634.495850
1116.689453	491.937073
1115.582031	536.261536
1114.474609	514.247620
1113.367188	466.145416
1112.258789	493.631287
1111.150391	513.930237
1110.041016	590.846497
1108.932617	603.859863
1107.823242	737.249573
1106.713867	660.317139
1105.604492	708.476990
1104.494141	817.904175
1103.383789	764.367371
1102.273438	904.252625
1101.163086	664.220520
1100.051758	964.279968
1098.940430	959.974426
1097.829102	823.593384
1096.717773	896.955627
1095.605469	845.332764
1094.493164	906.738220
1093.380859	1026.930420
1092.268555	963.347229
1091.155273	918.558105
1090.041992	850.193970
1088.928711	993.568970
1087.814453	899.221924
1086.701172	868.368896
1085.586914	828.065674
1084.471680	731.302979
1083.357422	723.849915
1082.242188	904.323486
1081.126953	903.780151
1080.011719	917.283020
1078.895508	848.546753
1077.779297	819.707825
1076.663086	711.044556
1075.546875	637.588806
1074.429688	681.421509
1073.312500	485.968414
1072.195313	768.923706
1071.078125	669.593933
1069.959961	699.180969
1068.841797	651.400696
1067.723633	659.841125
1066.604492	534.744873
1065.486328	517.405701
1064.367188	684.993652
1063.247070	714.387756
1062.127930	542.519287
1061.007813	506.397339
1059.887695	524.075989
1058.767578	497.307220
1057.646484	416.765533
1056.525391	361.964996
1055.404297	393.646881
1054.283203	467.363953
1053.161133	459.291718
1052.039063	402.186462
1050.916992	412.815857
1049.794922	299.740479
1048.671875	382.735535
1047.548828	526.360962
1046.425781	327.060242
1045.301758	218.804840
1044.177734	292.463318
1043.053711	228.586548
1041.929688	148.448044
1040.805664	184.857452
1039.680664	384.312744
1038.555664	292.617889
1037.429688	240.564865
1036.304688	65.211601
1035.178711	220.408569
1034.052734	433.732086
1032.925781	339.956696
1031.798828	390.440826
1030.671875	447.917938
1029.544922	310.164459
1028.417969	388.636414
1027.290039	39.628059
1026.162109	43.887257
1025.033203	-23.798544
1023.905273	6.116895
1022.776367	31.424309
1021.647461	-63.892300
1020.518555	-133.585922
1019.388672	63.551037
1018.258789	-191.539627
1017.128906	-124.184181
1015.998047	-8.124117
1014.868164	22.214111
1013.737305	89.672829
1012.605469	94.627083
1011.474609	296.496674
1010.342773	340.909424
1009.210938	440.930542
1008.079102	513.216064
1006.946289	604.052246
1005.813477	986.372131
1004.680664	1683.099365
1003.546875	2250.114014
1002.414063	2495.668701
1001.280273	2209.690918
1000.145508	1272.416016
999.011719	686.766724
997.876953	383.211243
996.742188	234.579300
995.607422	314.625336
994.471680	60.120598
993.335938	29.626001
992.200195	-0.752568
991.064453	31.251892
989.927734	144.033981
988.791016	-26.638868
987.654297	164.671173
986.516602	-37.966305
985.379883	102.803589
984.242188	-5.085255
983.103516	2.299296
981.965820	-52.347744
980.827148	183.093567
979.688477	36.634785
978.548828	-1.534864
977.409180	27.121290
976.270508	249.006638
975.129883	312.307495
973.990234	175.783737
972.849609	237.022385
971.708984	323.622894
970.568359	440.161224
969.426758	299.639801
968.285156	260.303070
967.143555	200.461319
966.001953	-8.344727
964.859375	186.756714
963.716797	317.691223
962.574219	191.927094
961.430664	288.680115
960.287109	250.321716
959.143555	377.065216
958.000000	196.964706
956.855469	333.087860
955.710938	169.376755
954.566406	273.667603
953.421875	199.561264
952.276367	66.143250
951.130859	47.284706
949.985352	161.196701
948.838867	309.484558
947.692383	165.284531
946.545898	37.285130
945.399414	80.820320
944.251953	94.781822
943.104492	321.233063
941.957031	230.392593
940.809570	240.156738
939.661133	302.534729
938.512695	374.145996
937.364258	274.803650
936.214844	335.261322
935.065430	400.385956
933.916016	568.177185
932.765625	298.534241
931.616211	277.461853
930.465820	251.980896
929.315430	404.251434
928.164063	83.083313
927.012695	37.585545
925.861328	176.548416
924.709961	101.742668
923.557617	197.678543
922.405273	48.132431
921.252930	-12.556688
920.099609	-61.722111
918.947266	-58.479271
917.793945	38.029652
916.639648	-69.776146
915.486328	-57.068523
914.332031	-51.050667
913.177734	57.215721
912.022461	-74.951790
910.868164	-66.297348
909.712891	-14.434591
908.556641	-59.969028
907.401367	-37.363289
906.245117	-152.890686
905.088867	-150.430313
903.931641	-7.411258
902.775391	-77.228699
901.618164	-60.862370
900.460938	34.831551
899.302734	-0.664661
898.144531	201.527908
896.986328	163.958374
895.828125	216.968765
894.668945	166.057190
893.509766	212.466354
892.350586	182.117279
891.191406	226.435883
890.031250	200.812073
888.871094	159.484146
887.710938	127.298843
886.549805	293.854187
885.388672	313.736816
884.227539	288.572632
883.066406	263.504181
881.904297	222.748734
880.742188	233.946304
879.580078	263.247101
878.416992	443.596100
877.253906	484.253143
876.090820	369.547058
874.927734	372.060608
873.763672	379.148071
872.599609	406.553345
871.435547	287.742889
870.270508	196.050568
869.105469	232.663391
867.940430	363.758698
866.775391	87.934753
865.609375	261.815552
864.443359	273.875946
863.277344	252.278564
862.110352	316.088898
860.944336	184.550613
859.777344	378.634003
858.609375	319.051544
857.442383	389.669769
856.274414	487.212982
855.105469	557.832153
853.937500	556.686462
852.768555	638.516113
851.599609	594.821838
850.430664	667.682129
849.260742	633.005432
848.090820	497.577606
846.920898	498.810150
845.750000	314.258026
844.580078	266.313690
843.409180	238.540619
842.237305	213.026154
841.066406	272.502594
839.894531	206.743423
838.722656	237.131119
837.549805	247.390503
836.376953	190.605286
835.204102	234.355026
834.031250	371.864807
832.857422	339.611450
831.683594	633.255798
830.509766	467.013275
829.335938	506.089478
828.161133	493.823456
826.986328	416.860626
825.811523	558.398865
824.635742	358.801575
823.459961	339.769989
822.284180	320.708099
821.107422	223.660889
819.931641	253.543320
818.754883	234.391968
817.577148	150.657684
816.400391	180.399246
815.222656	78.817177
814.044922	124.031189
812.866211	53.537323
811.687500	-21.428331
810.508789	103.624413
809.330078	153.002182
808.150391	57.889427
806.971680	-35.028980
805.791016	9.715189
804.611328	5.522104
803.430664	-5.394784
802.250000	-82.951988
801.069336	-80.681465
799.887695	-91.792496
798.706055	-100.759857
797.524414	105.237144
796.342773	-234.178970
795.160156	-139.201935
793.977539	-190.568802
792.794922	-11.657872
791.611328	109.514771
790.427734	-37.326603
789.244141	79.186913
788.059570	-45.629784
786.875977	94.979645
785.691406	80.613960
784.505859	161.244583
783.321289	237.314041
782.135742	286.733276
780.949219	320.567627
779.763672	259.291534
778.577148	306.168182
777.390625	151.990692
776.204102	59.595440
775.016602	26.733545
773.829102	15.848027
772.641602	210.016617
771.453125	104.056786
770.265625	-1.959430
769.077148	-4.422081
767.887695	-26.818871
766.699219	140.171967
765.509766	247.506744
764.319336	231.361053
763.129883	212.912827
761.939453	260.409119
760.749023	309.979126
759.558594	489.233612
758.367188	399.940002
757.175781	453.531738
755.984375	579.549377
754.791992	443.829773
753.599609	305.874146
752.407227	374.408844
751.214844	264.888794
750.021484	322.222015
748.828125	203.786362
747.634766	227.984253
746.441406	249.880264
745.247070	295.805206
744.052734	352.579926
742.857422	102.223724
741.662109	237.760864
740.466797	77.234810
739.271484	241.023026
738.076172	314.818542
736.879883	165.077057
735.683594	218.976929
734.486328	95.433846
733.289063	214.826630
732.091797	150.265564
730.894531	267.244812
729.697266	322.848389
728.499023	343.366089
727.300781	341.938995
726.101563	456.288513
724.902344	336.697601
723.703125	391.874664
722.503906	302.806366
721.303711	351.292297
720.104492	604.915405
718.903320	535.331177
717.703125	485.365784
716.501953	474.642181
715.300781	553.303528
714.099609	590.450134
712.897461	442.228302
711.695313	350.706116
710.493164	355.070038
709.291016	379.004486
708.087891	270.034607
706.884766	128.424164
705.680664	154.486374
704.477539	195.749969
703.273438	-8.916358
702.069336	125.876312
700.864258	208.391418
699.659180	116.897789
698.454102	110.224586
697.249023	27.478300
696.042969	-113.900894
694.836914	-59.692936
693.630859	7.526017
692.423828	-168.481598
691.217773	-51.320721
690.009766	-44.893528
688.802734	-81.852615
687.594727	-212.059891
686.386719	-155.659760
685.178711	145.767517
683.970703	-116.571228
682.761719	-146.847321
681.552734	-105.570671
680.342773	24.543423
679.133789	-22.967232
677.923828	-18.447046
676.712891	-111.305710
675.502930	-37.421848
674.291992	248.532928
673.081055	47.649498
671.869141	4.797182
670.657227	111.219894
669.445313	83.612717
668.233398	194.401062
667.021484	-18.931211
665.808594	126.511185
664.595703	-4.514048
663.381836	24.375454
662.167969	85.695770
660.954102	39.133141
659.740234	25.023996
658.525391	-40.790794
657.310547	117.799622
656.095703	6.838138
654.880859	115.887932
653.665039	58.990410
652.449219	86.220200
651.233398	-15.761587
650.016602	26.672804
648.799805	-100.967369
647.583008	19.086641
646.365234	40.132793
645.148438	203.244553
643.930664	299.639435
642.711914	318.608582
641.494141	161.280884
640.275391	70.714935
639.056641	-9.026167
637.836914	-47.867214
636.617188	-32.953918
635.397461	-144.749374
634.177734	3.359100
632.957031	44.066303
631.736328	-54.755646
630.515625	50.327904
629.293945	22.339523
628.073242	-50.697178
626.851563	-27.223986
625.628906	92.683983
624.407227	-55.438316
623.184570	105.043755
621.960938	263.247772
620.738281	196.397781
619.514648	176.606903
618.291016	-110.895836
617.067383	104.643661
615.842773	16.080284
614.618164	-96.114441
613.393555	-135.680527
612.167969	98.341011
610.942383	-24.984295
609.716797	26.829990
608.491211	-7.079045
607.264648	18.619040
606.038086	54.731560
604.811523	-48.260983
