# Supplementary material for: Raman spectroscopy accurately differentiates mucosal healing from non-healing and biochemical changes following biological therapy in inflammatory bowel disease
Source: PLoS One. 2021 Jun 2;16(6):e0252210. doi: 10.1371/journal.pone.0252210 (PMC8172032; doi:10.1371/journal.pone.0252210)
Supplement: S9 Dataset — (ZIP) [file pone.0252210.s011.zip › Pre-biologic/OC013-1 pre treat_base sub CR removed_92__X_-33325.1__Y_11414.5__Z_-416.103__Time_1052.txt]

1714.715820	46.911777
1713.739258	62.748894
1712.762695	-65.183083
1711.785156	48.168880
1710.808594	-74.522240
1709.831055	81.514183
1708.853516	71.282684
1707.875000	-78.314468
1706.897461	26.606440
1705.918945	-112.238579
1704.940430	115.770370
1703.960938	97.415932
1702.982422	95.168266
1702.002930	-91.667580
1701.023438	21.214886
1700.043945	-138.671921
1699.063477	-124.646904
1698.083984	-97.168915
1697.103516	90.714500
1696.123047	-71.404488
1695.141602	-3.634582
1694.161133	-47.933590
1693.179688	36.053082
1692.198242	8.012838
1691.216797	-107.951683
1690.234375	37.748863
1689.251953	36.811687
1688.269531	-43.982399
1687.287109	-47.254284
1686.304688	104.258614
1685.321289	34.643879
1684.337891	130.443008
1683.354492	103.832237
1682.371094	215.915726
1681.387695	101.794411
1680.403320	163.610077
1679.418945	84.524467
1678.434570	173.319382
1677.449219	392.624207
1676.464844	377.978821
1675.479492	291.732300
1674.494141	325.372742
1673.507813	329.957184
1672.522461	361.337891
1671.536133	504.495514
1670.549805	334.359406
1669.563477	273.399200
1668.576172	401.185699
1667.589844	364.562073
1666.602539	248.543411
1665.615234	541.411011
1664.626953	624.788452
1663.639648	687.140076
1662.651367	593.228577
1661.663086	719.610107
1660.674805	703.031067
1659.685547	792.659912
1658.696289	601.646790
1657.707031	617.528687
1656.717773	665.394348
1655.728516	525.482239
1654.738281	502.298981
1653.748047	630.175720
1652.757813	461.885651
1651.767578	613.938232
1650.777344	390.604126
1649.786133	479.553070
1648.794922	518.441223
1647.803711	351.374847
1646.811523	250.629501
1645.820313	292.778748
1644.828125	279.635315
1643.835938	271.970123
1642.843750	121.944199
1641.850586	22.312191
1640.857422	9.985865
1639.864258	153.496643
1638.871094	59.743542
1637.877930	58.501530
1636.883789	115.429657
1635.889648	48.620132
1634.895508	47.888786
1633.901367	-36.986691
1632.906250	20.573145
1631.912109	-11.268742
1630.916992	-40.311699
1629.920898	-8.648325
1628.925781	-95.275856
1627.929688	-31.743801
1626.934570	-73.318092
1625.937500	-130.520767
1624.941406	-27.160660
1623.945313	168.298874
1622.948242	-27.818377
1621.951172	162.555267
1620.954102	84.998482
1619.956055	20.726952
1618.958984	166.684479
1617.960938	139.410950
1616.962891	104.385536
1615.963867	95.723785
1614.965820	121.280220
1613.966797	47.244537
1612.967773	-45.019276
1611.968750	-163.368591
1610.968750	6.781413
1609.969727	9.211095
1608.969727	323.537872
1607.969727	147.920273
1606.968750	-22.306040
1605.968750	51.146534
1604.967773	-53.387585
1603.966797	62.057495
1602.965820	75.459511
1601.963867	52.288849
1600.962891	159.974640
1599.960938	-20.000465
1598.958984	-56.040905
1597.956055	49.141891
1596.954102	39.332706
1595.951172	-56.654251
1594.948242	-194.356796
1593.945313	-271.890656
1592.941406	-85.624672
1591.938477	-32.549648
1590.934570	12.701399
1589.930664	21.425602
1588.925781	-76.796852
1587.921875	-109.745949
1586.916992	99.863640
1585.912109	-76.474632
1584.907227	49.651665
1583.901367	19.366428
1582.896484	179.308197
1581.890625	102.131264
1580.884766	285.434204
1579.877930	78.077469
1578.872070	175.395996
1577.865234	74.859200
1576.858398	143.501389
1575.851563	165.275894
1574.843750	-73.076309
1573.836914	60.532951
1572.829102	45.872559
1571.821289	62.394062
1570.812500	-38.058414
1569.804688	14.808695
1568.795898	127.377098
1567.787109	-14.647965
1566.778320	19.928453
1565.768555	31.096575
1564.758789	-84.947922
1563.750000	22.186602
1562.739258	-86.089661
1561.729492	13.148268
1560.718750	37.102325
1559.708984	29.895735
1558.698242	30.428152
1557.686523	-39.053890
1556.675781	119.459435
1555.664063	241.593750
1554.652344	13.995259
1553.640625	-3.816251
1552.628906	32.695660
1551.616211	-13.680829
1550.603516	-73.026207
1549.590820	118.551567
1548.578125	110.830826
1547.565430	206.499603
1546.551758	74.553566
1545.538086	133.890259
1544.524414	118.199783
1543.510742	45.616177
1542.496094	58.251286
1541.481445	122.476166
1540.466797	23.941088
1539.452148	69.956512
1538.437500	38.461361
1537.421875	138.520554
1536.406250	217.836700
1535.390625	199.042206
1534.374023	120.879654
1533.358398	243.792480
1532.341797	209.349258
1531.325195	254.748672
1530.308594	186.696136
1529.291016	77.390656
1528.274414	94.268646
1527.256836	77.599937
1526.238281	199.887726
1525.220703	80.122612
1524.202148	140.471146
1523.184570	-33.384869
1522.166016	132.293243
1521.146484	-15.903234
1520.127930	0.451130
1519.108398	91.276878
1518.088867	66.352112
1517.069336	-40.846325
1516.049805	-32.462639
1515.029297	109.404510
1514.008789	32.888088
1512.988281	12.822011
1511.967773	154.402527
1510.946289	75.172462
1509.925781	34.402042
1508.904297	-134.665314
1507.882813	-216.527481
1506.860352	29.765520
1505.838867	29.813559
1504.816406	91.308449
1503.793945	104.036362
1502.770508	34.723030
1501.748047	-60.224987
1500.724609	-47.644516
1499.701172	90.320755
1498.677734	-30.341084
1497.654297	-112.618942
1496.629883	-49.086079
1495.605469	-110.968895
1494.581055	-4.090242
1493.556641	-170.886215
1492.531250	-84.593254
1491.505859	14.394052
1490.480469	26.415533
1489.455078	-165.983887
1488.429688	-118.262665
1487.403320	171.975952
1486.376953	68.886971
1485.350586	83.212181
1484.324219	64.315437
1483.296875	86.204247
1482.270508	261.097778
1481.243164	-12.972483
1480.214844	166.883682
1479.187500	201.328506
1478.159180	309.629700
1477.130859	287.898773
1476.102539	227.931854
1475.074219	328.420013
1474.044922	411.005859
1473.015625	353.502289
1471.986328	329.085266
1470.957031	375.907410
1469.927734	412.507019
1468.897461	403.275146
1467.867188	528.813416
1466.836914	692.416565
1465.806641	685.608215
1464.775391	800.773560
1463.744141	859.969360
1462.712891	967.392151
1461.681641	879.178040
1460.649414	961.122253
1459.618164	1045.561890
1458.585938	962.421082
1457.552734	1163.530396
1456.520508	1202.166138
1455.487305	1258.529907
1454.455078	1175.379883
1453.420898	1120.141235
1452.387695	1133.374512
1451.354492	1240.375244
1450.320313	1283.975464
1449.286133	1226.217651
1448.251953	1277.400757
1447.216797	1108.244019
1446.182617	1086.013062
1445.147461	1321.981812
1444.112305	1246.574341
1443.076172	1183.852417
1442.041016	989.629639
1441.004883	952.298035
1439.968750	884.650757
1438.932617	806.932129
1437.895508	974.421875
1436.858398	884.105408
1435.821289	773.632385
1434.784180	744.050781
1433.747070	631.163635
1432.708984	470.368713
1431.670898	501.504944
1430.632813	345.895691
1429.594727	218.129990
1428.556641	327.569305
1427.517578	308.356689
1426.478516	208.488068
1425.439453	133.899094
1424.399414	215.635208
1423.359375	241.927582
1422.320313	268.242554
1421.279297	236.635437
1420.239258	81.681877
1419.199219	50.198833
1418.158203	-139.826706
1417.117188	88.036331
1416.075195	230.285706
1415.034180	60.577744
1413.992188	64.517853
1412.950195	-11.969427
1411.908203	-103.468155
1410.866211	111.756935
1409.823242	-115.347504
1408.780273	-8.163305
1407.737305	-24.062195
1406.694336	143.416626
1405.650391	-131.031052
1404.606445	66.610138
1403.562500	43.360519
1402.518555	77.879547
1401.474609	-38.084961
1400.429688	-81.218903
1399.384766	-8.936415
1398.339844	-34.407207
1397.294922	103.104744
1396.249023	162.923447
1395.203125	-17.747820
1394.157227	-37.976799
1393.111328	-50.629585
1392.064453	11.888475
1391.018555	122.000221
1389.971680	224.609726
1388.923828	44.484779
1387.876953	64.627419
1386.829102	174.857025
1385.781250	62.547634
1384.733398	-69.654312
1383.685547	-129.255219
1382.636719	3.646562
1381.587891	-100.797432
1380.539063	24.668560
1379.490234	67.730446
1378.440430	-16.503937
1377.391602	178.943176
1376.341797	-7.478450
1375.291016	-76.485657
1374.241211	271.208984
1373.190430	-99.489929
1372.139648	76.128548
1371.088867	-20.006182
1370.038086	95.827263
1368.986328	94.551552
1367.934570	-46.179359
1366.882813	37.396378
1365.831055	-103.131760
1364.778320	266.877838
1363.726563	49.323433
1362.673828	172.886124
1361.620117	199.418671
1360.567383	26.993269
1359.513672	133.265411
1358.459961	87.876129
1357.406250	278.747253
1356.352539	131.570145
1355.297852	357.270508
1354.243164	53.749756
1353.188477	95.690414
1352.133789	232.048416
1351.078125	194.611923
1350.023438	281.373596
1348.966797	253.999100
1347.911133	375.578278
1346.855469	333.442200
1345.798828	524.525757
1344.742188	482.505127
1343.685547	403.380951
1342.627930	614.346069
1341.571289	309.855896
1340.513672	548.130310
1339.456055	466.839233
1338.397461	610.999817
1337.339844	544.710510
1336.281250	602.280518
1335.222656	531.197693
1334.163086	566.601563
1333.104492	567.419128
1332.044922	585.610291
1330.985352	712.651001
1329.925781	646.871887
1328.865234	541.636230
1327.805664	572.412415
1326.745117	714.408875
1325.684570	643.984009
1324.623047	739.100952
1323.561523	762.636414
1322.500977	655.393860
1321.438477	797.507813
1320.376953	798.979248
1319.314453	807.906982
1318.252930	950.061035
1317.189453	998.514160
1316.126953	958.251892
1315.064453	876.162354
1314.000977	742.416992
1312.937500	773.839233
1311.874023	694.464539
1310.809570	735.836609
1309.745117	723.079346
1308.680664	695.608215
1307.616211	547.614807
1306.551758	544.894348
1305.486328	611.098999
1304.420898	901.114319
1303.355469	760.771545
1302.289063	930.269836
1301.223633	863.801392
1300.157227	888.322083
1299.090820	711.434814
1298.023438	780.273499
1296.957031	581.471375
1295.889648	807.509949
1294.822266	623.598389
1293.754883	542.870789
1292.686523	560.353638
1291.618164	580.319580
1290.549805	575.791260
1289.481445	720.858643
1288.413086	684.507202
1287.343750	525.672913
1286.274414	555.605713
1285.205078	406.734406
1284.134766	505.321228
1283.064453	623.485107
1281.995117	597.192627
1280.923828	558.707764
1279.853516	742.939575
1278.782227	557.712280
1277.710938	724.799011
1276.639648	718.220398
1275.568359	738.563416
1274.496094	634.266296
1273.423828	825.729919
1272.351563	689.745483
1271.279297	632.006409
1270.206055	762.361023
1269.132813	773.040405
1268.059570	822.791626
1266.986328	716.347229
1265.913086	583.127197
1264.838867	745.156860
1263.764648	633.974670
1262.689453	661.847046
1261.615234	738.474792
1260.540039	486.049988
1259.464844	621.193054
1258.389648	836.685303
1257.313477	854.804138
1256.238281	663.500122
1255.162109	623.237915
1254.085938	804.504150
1253.008789	596.333008
1251.931641	582.900574
1250.854492	552.453003
1249.777344	446.634033
1248.700195	506.201630
1247.622070	723.754456
1246.543945	732.205872
1245.465820	626.455444
1244.387695	617.922241
1243.308594	592.395508
1242.229492	676.146851
1241.150391	733.156128
1240.071289	469.759308
1238.991211	485.534698
1237.911133	680.825317
1236.831055	466.116760
1235.750977	559.466858
1234.669922	468.516357
1233.588867	687.857361
1232.507813	531.474487
1231.426758	552.017395
1230.344727	601.612244
1229.262695	435.640137
1228.180664	388.371033
1227.098633	437.937958
1226.015625	528.615417
1224.933594	328.886536
1223.849609	501.773407
1222.766602	258.581726
1221.683594	317.730560
1220.599609	367.171112
1219.515625	336.816071
1218.430664	349.955566
1217.346680	338.910889
1216.261719	335.101654
1215.176758	135.679977
1214.091797	375.717529
1213.005859	222.199646
1211.920898	377.610962
1210.834961	417.129822
1209.748047	355.305389
1208.662109	464.702515
1207.575195	207.559525
1206.488281	454.295776
1205.401367	281.570465
1204.313477	402.846924
1203.225586	275.932800
1202.137695	250.200699
1201.049805	275.017365
1199.961914	290.168549
1198.873047	115.159943
1197.784180	127.883400
1196.695313	-23.008152
1195.605469	1.714137
1194.515625	48.038895
1193.425781	60.658646
1192.335938	58.823536
1191.246094	-0.710409
1190.155273	-19.403374
1189.064453	74.770081
1187.973633	-32.840225
1186.881836	-15.589058
1185.790039	-72.783859
1184.698242	52.395432
1183.606445	-45.636368
1182.514648	-2.135345
1181.421875	-42.616970
1180.329102	-23.173153
1179.236328	195.184692
1178.142578	51.543110
1177.049805	63.669434
1175.956055	-27.243090
1174.861328	44.706211
1173.767578	159.687729
1172.672852	-0.702100
1171.578125	135.713211
1170.483398	123.684563
1169.387695	190.572784
1168.291992	27.798159
1167.196289	3.748821
1166.100586	-96.821327
1165.004883	-171.089050
1163.908203	-20.741455
1162.811523	-49.667622
1161.714844	62.303867
1160.617188	45.246117
1159.519531	-0.484718
1158.421875	-36.681034
1157.324219	58.351109
1156.225586	-30.392897
1155.127930	121.774193
1154.028320	130.762131
1152.929688	132.559875
1151.831055	-3.923578
1150.731445	-104.630898
1149.631836	-86.199677
1148.531250	-89.245468
1147.431641	219.645035
1146.331055	73.614082
1145.230469	-81.903511
1144.129883	-51.756611
1143.028320	-57.342094
1141.926758	70.253014
1140.825195	59.824413
1139.723633	68.391930
1138.621094	79.302765
1137.518555	-92.818031
1136.416016	-5.900785
1135.313477	121.332184
1134.209961	196.229492
1133.106445	142.845062
1132.002930	217.647034
1130.898438	88.279388
1129.794922	307.746826
1128.690430	280.371094
1127.585938	350.222870
1126.480469	360.736664
1125.375977	392.555542
1124.270508	414.855621
1123.164063	392.097748
1122.058594	331.421265
1120.952148	270.748810
1119.845703	112.993538
1118.739258	182.560760
1117.631836	197.635345
1116.525391	238.710892
1115.417969	185.113663
1114.309570	150.442780
1113.202148	155.967361
1112.093750	289.136139
1110.985352	-24.506092
1109.876953	243.303436
1108.767578	220.375031
1107.658203	296.645111
1106.548828	353.971741
1105.439453	198.768570
1104.329102	326.871765
1103.218750	306.228119
1102.108398	210.080460
1100.998047	196.520706
1099.886719	223.044159
1098.775391	240.112366
1097.664063	179.372925
1096.552734	300.112640
1095.440430	326.541168
1094.328125	348.236298
1093.215820	165.024384
1092.102539	177.310379
1090.990234	302.572540
1089.876953	244.203629
1088.762695	265.852234
1087.649414	256.904388
1086.535156	297.343140
1085.420898	187.278107
1084.306641	305.279358
1083.191406	366.818726
1082.076172	374.285645
1080.960938	146.836609
1079.845703	278.821930
1078.729492	302.736450
1077.613281	272.648315
1076.497070	230.840454
1075.380859	266.485016
1074.263672	236.431335
1073.146484	365.876953
1072.029297	206.858246
1070.912109	146.375946
1069.793945	99.988884
1068.675781	292.633362
1067.557617	98.661705
1066.438477	225.653732
1065.319336	193.369980
1064.200195	247.728165
1063.081055	86.747566
1061.961914	84.967514
1060.841797	253.975220
1059.721680	151.610245
1058.600586	203.634628
1057.480469	101.355118
1056.359375	55.231102
1055.238281	58.214401
1054.116211	145.314178
1052.995117	73.568008
1051.873047	-35.488926
1050.750000	-39.422756
1049.627930	-1.323936
1048.504883	81.112823
1047.381836	196.192734
1046.258789	133.979492
1045.134766	95.135689
1044.011719	26.024767
1042.886719	-29.045553
1041.762695	141.965057
1040.638672	-50.509796
1039.513672	13.336101
1038.388672	-8.979826
1037.262695	201.548401
1036.136719	-79.102386
1035.010742	187.247681
1033.884766	92.903427
1032.758789	5.610126
1031.631836	127.671219
1030.504883	179.961334
1029.377930	67.234016
1028.250000	91.692680
1027.122070	2.335863
1025.994141	-110.173233
1024.866211	-99.523468
1023.737305	-2.943974
1022.608398	-59.563786
1021.479492	-292.480957
1020.350586	-214.376617
1019.220703	-11.020761
1018.090820	-192.659790
1016.960938	-89.017792
1015.830078	28.522961
1014.700195	-141.296280
1013.569336	80.533813
1012.437500	-79.871399
1011.306641	19.191982
1010.174805	44.167557
1009.042969	18.252453
1007.910156	186.772583
1006.778320	228.013046
1005.645508	199.889404
1004.512695	451.626404
1003.378906	934.481201
1002.245117	1075.075073
1001.111328	836.674805
999.977539	411.299469
998.843750	277.194519
997.708984	-27.680609
996.574219	136.290131
995.438477	-39.059734
994.303711	-50.444107
993.167969	14.357969
992.032227	-89.195892
990.895508	49.474060
989.758789	91.300919
988.622070	38.656517
987.485352	25.259857
986.348633	184.704437
985.210938	-68.158379
984.073242	-12.287361
982.934570	71.236320
981.796875	-63.887760
980.658203	51.925922
979.519531	-46.217182
978.379883	51.242008
977.240234	196.996719
976.100586	213.992874
974.960938	237.928329
973.821289	36.711369
972.680664	37.809437
971.540039	96.379341
970.398438	67.718178
969.257813	211.299805
968.116211	22.066530
966.974609	101.448853
965.832031	86.789871
964.689453	49.254864
963.546875	-63.880337
962.404297	33.999950
961.261719	170.850250
960.118164	241.240402
958.974609	190.232819
957.830078	155.336838
956.686523	86.159508
955.541992	78.880249
954.396484	-58.797813
953.251953	123.984970
952.106445	39.081116
950.960938	-43.444424
949.815430	15.889118
948.668945	-50.483391
947.522461	166.630768
946.375977	31.807520
945.229492	88.990967
944.082031	20.587774
942.934570	212.570206
941.787109	20.998545
940.638672	139.961166
939.491211	149.390274
938.342773	181.679779
937.193359	99.973976
936.044922	125.517799
934.895508	41.680923
933.745117	222.307327
932.595703	38.328175
931.445313	166.572342
930.294922	139.935822
929.144531	26.835665
927.993164	111.884987
926.842773	37.626801
925.690430	-123.004387
924.539063	12.201490
923.386719	81.439957
922.234375	130.226791
921.082031	-93.745651
919.929688	-99.396828
918.776367	-116.358559
917.623047	-24.234892
916.468750	163.274048
915.315430	123.683090
914.161133	-97.439682
913.006836	146.811264
911.851563	155.028381
910.696289	-77.163658
909.541016	92.194504
908.385742	-144.331345
907.229492	-27.092060
906.074219	49.331417
904.916992	94.045601
903.760742	-83.213097
902.603516	-56.535267
901.446289	72.047211
900.289063	-104.973679
899.131836	-8.055644
897.973633	-46.894115
896.815430	-112.825310
895.656250	36.141922
894.498047	-27.455841
893.338867	-208.525742
892.178711	177.729416
891.019531	-61.986954
889.859375	77.906395
888.699219	89.043755
887.539063	-51.060032
886.377930	-125.611458
885.216797	-26.346449
884.055664	90.943199
882.893555	93.175034
881.732422	145.031616
880.570313	48.096912
879.407227	149.578156
878.245117	163.144135
877.082031	169.969696
875.918945	127.258682
874.754883	138.633804
873.590820	109.497581
872.426758	143.410721
871.262695	53.562832
870.098633	-83.471245
868.933594	236.149017
867.768555	13.722071
866.602539	94.903870
865.436523	-12.733215
864.270508	-14.701261
863.104492	104.649773
861.938477	91.442574
860.771484	40.083614
859.604492	112.222359
858.436523	40.701309
857.269531	32.040462
856.101563	189.394409
854.932617	66.340912
853.764648	129.445862
852.595703	161.144135
851.426758	190.587143
850.256836	123.675499
849.087891	182.233871
847.917969	19.052610
846.748047	180.603943
845.577148	73.462288
844.406250	76.026649
843.235352	40.549129
842.064453	-95.578026
840.892578	70.266953
839.720703	-61.339645
838.548828	82.049599
837.375977	13.064260
836.204102	33.465717
835.031250	129.798584
833.857422	134.518570
832.684570	121.357361
831.510742	190.783813
830.335938	-0.928944
829.162109	217.946442
827.987305	-33.936630
826.812500	144.676010
825.637695	147.057556
824.461914	149.425339
823.286133	234.225540
822.110352	80.580467
820.933594	176.458893
819.757813	54.035328
818.580078	-59.436268
817.403320	31.891251
816.225586	51.949295
815.048828	-28.144106
813.870117	-3.676203
812.692383	0.737054
811.513672	-77.129318
810.334961	40.606194
809.156250	-32.842205
807.976563	-88.505875
806.796875	115.691139
805.617188	0.007011
804.436523	41.972832
803.255859	-78.133194
802.075195	-153.834595
800.894531	-54.275974
799.712891	-23.546446
798.531250	-34.994595
797.349609	-4.350446
796.167969	-62.407013
794.985352	-107.171432
793.802734	-151.949646
792.619141	-139.153625
791.436523	-59.977543
790.252930	-104.838089
789.069336	-54.547394
787.884766	-17.589766
786.700195	-13.869039
785.515625	5.292598
784.331055	150.438202
783.145508	41.265991
781.959961	47.027599
780.774414	32.861336
779.587891	89.353058
778.402344	75.102455
777.215820	16.662918
776.028320	37.680531
774.840820	36.577621
773.654297	66.318665
772.465820	-34.134418
771.278320	167.544525
770.089844	232.390488
768.901367	85.550652
767.711914	95.208321
766.523438	-97.885063
765.333984	129.794510
764.143555	-69.903122
762.954102	45.288387
761.763672	72.337708
760.573242	187.355774
759.382813	205.468979
758.191406	89.356033
757.000000	333.904907
755.808594	230.917831
754.616211	264.217957
753.423828	148.024506
752.231445	172.450272
751.039063	124.334648
749.845703	144.275635
748.652344	17.065899
747.458984	133.510696
746.264648	65.526825
745.070313	120.389046
743.875977	225.628754
742.680664	157.540131
741.486328	67.512314
740.291016	-18.130634
739.094727	124.124084
737.899414	12.130249
736.703125	-29.761881
735.506836	110.074471
734.309570	135.962173
733.112305	170.550110
731.915039	19.078833
730.717773	154.228897
729.519531	214.910522
728.322266	-37.178013
727.123047	78.094490
725.924805	193.269592
724.725586	142.281036
723.526367	95.645828
722.327148	219.355698
721.126953	229.422363
719.926758	206.699905
718.726563	155.576630
717.525391	257.188263
716.325195	216.911194
715.123047	324.933533
713.921875	306.396210
712.719727	294.375671
711.518555	-42.423683
710.315430	204.880325
709.113281	59.904682
707.910156	124.054314
706.707031	29.187374
705.502930	121.556770
704.299805	57.147205
703.095703	171.169189
701.891602	152.409836
700.686523	94.486336
699.481445	184.426132
698.276367	117.778175
697.071289	66.353203
695.865234	41.007244
694.659180	-14.760833
693.453125	22.869570
692.246094	4.010912
691.039063	102.371216
689.832031	-185.652618
688.625000	-15.717380
687.416992	-58.467308
686.208984	-59.999821
685.000977	-42.025749
683.791992	-73.925552
682.583008	22.055578
681.374023	-51.023506
680.164063	-156.563644
678.955078	93.134766
677.745117	-88.173996
676.534180	-29.101252
675.324219	-67.445320
674.113281	-30.029816
672.902344	-40.214207
671.690430	-119.589302
670.478516	-10.795700
669.266602	59.052219
668.054688	25.145306
666.841797	58.260754
665.628906	2.813877
664.416016	-80.658058
663.203125	-4.276399
661.989258	139.025513
660.775391	38.411263
659.561523	-122.535637
658.346680	22.966154
657.131836	67.077019
655.916992	-9.536763
654.701172	-83.906433
653.485352	68.115402
652.269531	-42.757820
651.053711	184.702606
649.836914	-1.400155
648.620117	27.979958
647.403320	156.446976
646.186523	67.550865
644.968750	99.279739
643.750977	92.356224
642.532227	137.147766
641.314453	44.391441
640.095703	37.772179
638.875977	78.548477
637.657227	7.674179
636.437500	-56.604809
635.217773	-17.638641
633.997070	-10.771609
632.777344	-74.624687
631.556641	-95.380730
630.335938	49.246136
629.114258	58.802406
627.892578	-4.414172
626.670898	65.511597
625.449219	-76.668945
624.226563	-4.264453
623.003906	14.718428
621.781250	6.032631
620.557617	91.799324
619.333984	53.531132
618.110352	163.220444
616.886719	35.494152
615.662109	-19.177282
614.437500	35.530128
613.212891	-80.654404
611.987305	-4.055894
610.761719	21.465801
609.536133	-83.132706
608.310547	-71.993156
607.083984	65.504349
605.857422	-40.257992
604.630859	8.111708
