# Supplementary material for: Raman spectroscopy accurately differentiates mucosal healing from non-healing and biochemical changes following biological therapy in inflammatory bowel disease
Source: PLoS One. 2021 Jun 2;16(6):e0252210. doi: 10.1371/journal.pone.0252210 (PMC8172032; doi:10.1371/journal.pone.0252210)
Supplement: S9 Dataset — (ZIP) [file pone.0252210.s011.zip › Pre-biologic/OC035 pre treatment-1_base sub cr removed_34__X_-23902.9__Y_33341.7__Z_-435.547__Time_387.txt]

1714.837891	128.473999
1713.861328	210.477234
1712.884766	306.194305
1711.907227	370.230469
1710.930664	24.674969
1709.953125	55.077354
1708.975586	-90.814293
1707.997070	-99.456352
1707.019531	114.855980
1706.041016	-61.372307
1705.062500	151.280594
1704.083984	-58.510563
1703.104492	21.358688
1702.125000	-144.381516
1701.145508	-28.600813
1700.166016	-147.640625
1699.186523	-225.948975
1698.206055	-156.667130
1697.225586	81.518333
1696.245117	39.610203
1695.264648	-17.745298
1694.283203	-111.941544
1693.301758	-128.105392
1692.320313	3.115081
1691.338867	-3.957585
1690.357422	98.919930
1689.375000	4.852604
1688.392578	39.387939
1687.410156	-2.883384
1686.427734	-17.945013
1685.444336	132.748291
1684.460938	100.034409
1683.477539	382.222382
1682.494141	150.742310
1681.509766	196.793472
1680.526367	216.738327
1679.541992	-15.712917
1678.557617	50.486858
1677.572266	66.576775
1676.587891	125.735184
1675.602539	352.866516
1674.617188	577.720581
1673.630859	273.953278
1672.645508	116.984840
1671.659180	284.680328
1670.672852	577.613586
1669.686523	225.518402
1668.699219	269.633759
1667.712891	160.231384
1666.725586	529.021484
1665.738281	319.638824
1664.750000	139.941055
1663.762695	276.386627
1662.774414	601.441040
1661.786133	317.021271
1660.797852	520.824646
1659.808594	414.888367
1658.820313	441.880432
1657.831055	339.448975
1656.841797	290.414032
1655.851563	371.495972
1654.862305	444.993225
1653.872070	367.970093
1652.881836	495.071014
1651.891602	622.474548
1650.900391	419.585297
1649.910156	336.127747
1648.918945	300.616852
1647.927734	336.814392
1646.935547	114.370522
1645.944336	5.954111
1644.952148	301.982208
1643.959961	183.628311
1642.966797	102.579857
1641.974609	167.045227
1640.981445	-100.721130
1639.988281	-64.688583
1638.995117	-73.228561
1638.001953	126.839279
1637.007813	-126.393532
1636.013672	-86.666084
1635.019531	-128.390778
1634.025391	-117.150909
1633.031250	-66.156715
1632.036133	-122.928665
1631.041016	70.693329
1630.045898	93.352577
1629.049805	-70.642525
1628.054688	-60.676743
1627.058594	-42.620140
1626.062500	-321.567596
1625.065430	-61.145409
1624.069336	-16.210571
1623.072266	102.480850
1622.075195	192.397690
1621.078125	253.552628
1620.081055	272.824554
1619.083008	87.413666
1618.084961	-47.871986
1617.086914	103.174736
1616.088867	4.989507
1615.089844	-24.797094
1614.091797	-80.660370
1613.092773	0.006570
1612.092773	-24.123743
1611.093750	-19.281189
1610.093750	-168.964462
1609.094727	-48.570816
1608.093750	-129.856827
1607.093750	-27.657768
1606.093750	82.447090
1605.092773	-43.038090
1604.091797	268.741333
1603.090820	135.581940
1602.088867	143.834915
1601.087891	13.519875
1600.085938	184.074020
1599.083984	9.476832
1598.081055	-115.327278
1597.079102	13.489610
1596.076172	-1.421771
1595.073242	-55.473560
1594.070313	-148.644119
1593.067383	-43.286739
1592.063477	-159.863708
1591.059570	125.593742
1590.055664	-3.979430
1589.051758	-141.310333
1588.046875	-82.943954
1587.041992	-92.404564
1586.037109	78.042831
1585.032227	352.683075
1584.027344	-84.295593
1583.021484	143.332596
1582.015625	256.223358
1581.009766	111.197937
1580.003906	135.465302
1578.997070	196.138107
1577.990234	-107.643242
1576.984375	-130.282089
1575.976563	96.803474
1574.969727	235.311401
1573.961914	157.861496
1572.954102	-125.005951
1571.946289	200.463486
1570.938477	91.721542
1569.929688	58.312653
1568.921875	82.008247
1567.913086	284.829254
1566.903320	300.529266
1565.894531	438.169312
1564.884766	279.777924
1563.875000	196.629913
1562.865234	559.672668
1561.855469	447.798920
1560.844727	501.850922
1559.834961	410.600037
1558.824219	132.653336
1557.813477	139.808945
1556.801758	123.536934
1555.790039	234.106415
1554.779297	266.830902
1553.766602	358.981506
1552.754883	352.612793
1551.743164	255.547577
1550.730469	401.652161
1549.717773	361.303070
1548.705078	204.457428
1547.691406	218.234375
1546.677734	361.160370
1545.665039	224.735107
1544.650391	129.581772
1543.636719	207.467545
1542.623047	176.694260
1541.608398	-55.653465
1540.593750	158.685349
1539.579102	210.157654
1538.563477	44.658424
1537.547852	201.661118
1536.533203	162.389725
1535.516602	-98.843842
1534.500977	356.825195
1533.485352	268.139557
1532.468750	158.721405
1531.452148	-319.329712
1530.435547	292.604614
1529.417969	-15.540172
1528.400391	250.650513
1527.383789	246.217850
1526.365234	411.538116
1525.347656	136.517319
1524.329102	123.939400
1523.311523	-66.291512
1522.292969	185.828796
1521.273438	247.379807
1520.254883	-22.908154
1519.235352	-18.184853
1518.215820	66.060013
1517.196289	142.413391
1516.176758	90.140030
1515.156250	30.026783
1514.136719	8.319626
1513.116211	-75.150078
1512.094727	87.664444
1511.074219	121.965233
1510.052734	-38.895535
1509.031250	18.199633
1508.009766	-71.053429
1506.988281	-32.214706
1505.965820	208.964828
1504.943359	119.282104
1503.920898	-121.683060
1502.898438	124.053520
1501.875000	-286.150116
1500.852539	-68.935432
1499.829102	-84.939705
1498.805664	-111.315125
1497.781250	28.507969
1496.757813	-254.009140
1495.733398	-30.076822
1494.708984	-39.102428
1493.684570	-242.581848
1492.659180	-75.452660
1491.633789	-18.425428
1490.608398	-68.875801
1489.583008	141.144836
1488.557617	54.665215
1487.531250	-34.471378
1486.504883	44.804585
1485.478516	266.862762
1484.452148	368.760376
1483.424805	133.690994
1482.398438	161.355118
1481.371094	382.699799
1480.342773	369.238159
1479.315430	159.388214
1478.287109	387.876770
1477.259766	473.471985
1476.230469	319.415802
1475.202148	498.997223
1474.173828	456.846069
1473.144531	368.765594
1472.115234	509.708099
1471.085938	462.167725
1470.055664	811.449524
1469.025391	443.131195
1467.996094	713.247803
1466.964844	1115.346802
1465.934570	1024.015747
1464.904297	1036.838867
1463.873047	836.103455
1462.841797	871.637634
1461.809570	1310.917969
1460.778320	1236.972656
1459.746094	1312.760132
1458.713867	1256.441162
1457.681641	1131.551270
1456.649414	1308.578979
1455.616211	1409.340332
1454.583008	1342.601807
1453.549805	1230.182373
1452.516602	1683.082031
1451.483398	1276.498779
1450.449219	1239.986572
1449.415039	1238.900146
1448.380859	1334.011597
1447.345703	1264.407959
1446.311523	1263.158325
1445.276367	839.112427
1444.241211	1285.797241
1443.205078	1274.255005
1442.169922	1169.094116
1441.133789	1101.861206
1440.097656	968.874573
1439.061523	1313.722534
1438.024414	1127.589844
1436.988281	1224.547974
1435.951172	955.084900
1434.914063	812.009155
1433.875977	525.009338
1432.838867	745.625793
1431.800781	673.293762
1430.762695	648.929138
1429.724609	321.776611
1428.685547	443.778625
1427.646484	406.823761
1426.607422	137.893051
1425.568359	131.266220
1424.529297	316.205505
1423.489258	324.651367
1422.449219	116.426025
1421.409180	-16.136086
1420.369141	198.906891
1419.328125	-99.787704
1418.288086	19.550774
1417.247070	221.892822
1416.205078	-109.290359
1415.164063	22.593964
1414.122070	21.127741
1413.080078	52.378994
1412.038086	287.285583
1410.996094	42.039299
1409.953125	-162.876190
1408.910156	139.847198
1407.867188	-155.356628
1406.824219	-36.016666
1405.780273	-49.774101
1404.737305	57.031246
1403.693359	-102.215263
1402.648438	127.572701
1401.604492	-101.761475
1400.559570	37.740131
1399.514648	-13.339619
1398.469727	121.183022
1397.424805	-35.049232
1396.378906	66.949760
1395.333984	83.801834
1394.288086	93.182327
1393.241211	2.435251
1392.195313	9.465145
1391.148438	-166.190948
1390.101563	53.740444
1389.054688	60.964371
1388.006836	153.307236
1386.959961	-39.426914
1385.912109	-244.512894
1384.864258	80.591827
1383.815430	18.198256
1382.767578	110.875275
1381.718750	231.069382
1380.669922	-35.876591
1379.621094	71.996048
1378.571289	299.752594
1377.522461	5.790874
1376.472656	-98.279655
1375.421875	-67.476677
1374.372070	20.807926
1373.321289	-23.046375
1372.270508	-171.512207
1371.219727	-205.121353
1370.168945	-343.298187
1369.117188	-52.689648
1368.066406	-6.247674
1367.014648	-91.747948
1365.961914	-67.530655
1364.910156	-65.607071
1363.857422	-28.726923
1362.804688	-165.963699
1361.751953	-198.515488
1360.698242	-44.364513
1359.645508	-126.429626
1358.591797	-113.857971
1357.538086	-148.403503
1356.483398	-48.598869
1355.429688	-351.280060
1354.375000	-136.935135
1353.320313	-123.758171
1352.264648	73.306458
1351.209961	32.068127
1350.154297	139.906769
1349.098633	86.512505
1348.042969	92.823524
1346.986328	67.003311
1345.930664	286.883209
1344.874023	204.268127
1343.817383	322.634430
1342.759766	364.237823
1341.703125	378.711151
1340.645508	460.198151
1339.587891	380.781921
1338.529297	403.062317
1337.471680	356.155396
1336.413086	433.168610
1335.354492	168.752838
1334.295898	278.216888
1333.236328	132.963806
1332.176758	153.620453
1331.117188	228.810028
1330.057617	155.774780
1328.998047	327.604614
1327.937500	304.275330
1326.876953	320.625854
1325.816406	228.427597
1324.754883	99.359787
1323.694336	224.800156
1322.632813	375.005707
1321.571289	206.925873
1320.508789	451.101563
1319.447266	409.167114
1318.384766	367.384369
1317.322266	357.815369
1316.259766	326.201935
1315.196289	390.858887
1314.132813	285.599731
1313.069336	146.033356
1312.005859	499.284271
1310.942383	177.781586
1309.877930	188.920776
1308.813477	197.731247
1307.749023	376.479950
1306.683594	58.277435
1305.619141	232.330368
1304.553711	352.331299
1303.488281	74.088150
1302.421875	223.831009
1301.356445	351.529053
1300.290039	363.809296
1299.223633	265.666565
1298.157227	197.170227
1297.089844	433.320374
1296.022461	220.222656
1294.955078	-58.924736
1293.887695	175.054901
1292.819336	97.470604
1291.751953	71.558601
1290.683594	278.752563
1289.614258	78.969620
1288.545898	153.947189
1287.476563	106.469154
1286.407227	154.690613
1285.337891	180.963806
1284.268555	97.129257
1283.198242	89.352242
1282.127930	111.068558
1281.057617	370.302246
1279.986328	198.857468
1278.916016	5.584661
1277.844727	49.757725
1276.773438	250.526642
1275.701172	84.580681
1274.629883	89.919746
1273.557617	41.593842
1272.485352	428.291504
1271.413086	243.323700
1270.339844	339.383942
1269.266602	127.853821
1268.193359	214.329346
1267.120117	356.996368
1266.045898	367.927643
1264.972656	669.250061
1263.898438	238.835495
1262.823242	562.174622
1261.749023	609.977783
1260.673828	331.236420
1259.598633	503.514679
1258.523438	541.801025
1257.448242	477.851532
1256.372070	340.948395
1255.295898	170.096893
1254.219727	559.250305
1253.142578	712.241760
1252.066406	614.633789
1250.989258	487.944275
1249.912109	679.971069
1248.833984	344.352234
1247.756836	441.649658
1246.678711	799.016541
1245.599609	573.121094
1244.521484	493.141876
1243.442383	539.550842
1242.364258	299.461914
1241.285156	469.813995
1240.205078	528.489990
1239.125977	254.740341
1238.045898	536.736572
1236.965820	573.668274
1235.884766	566.978760
1234.804688	378.494232
1233.723633	350.113159
1232.642578	321.782745
1231.561523	581.821350
1230.479492	618.922363
1229.397461	394.484161
1228.315430	405.035980
1227.233398	686.734070
1226.150391	527.855896
1225.068359	388.428375
1223.985352	191.024246
1222.901367	690.282227
1221.818359	594.494568
1220.734375	327.120972
1219.650391	366.836823
1218.566406	290.556213
1217.481445	166.002136
1216.396484	97.062920
1215.311523	226.178009
1214.226563	273.152100
1213.141602	30.455927
1212.055664	304.298920
1210.969727	331.922852
1209.883789	398.124725
1208.796875	399.178345
1207.709961	89.194763
1206.623047	343.406433
1205.536133	86.571304
1204.449219	27.416000
1203.361328	52.581635
1202.273438	80.128502
1201.185547	57.080170
1200.096680	-69.494522
1199.008789	124.068016
1197.919922	-79.510727
1196.830078	-165.144669
1195.741211	-140.132950
1194.651367	-218.558838
1193.561523	-145.521942
1192.471680	-226.379410
1191.381836	-112.591911
1190.291016	-80.575043
1189.200195	-96.650909
1188.109375	79.354675
1187.017578	-18.458344
1185.926758	-229.087616
1184.834961	-204.485931
1183.742188	-158.348297
1182.650391	2.859185
1181.557617	-219.763733
1180.464844	-164.210541
1179.372070	-197.428009
1178.279297	-94.079636
1177.185547	126.571068
1176.091797	-14.650778
1174.998047	-33.725025
1173.903320	62.082790
1172.808594	131.453476
1171.713867	61.917030
1170.619141	83.274948
1169.524414	-38.975929
1168.428711	-32.085651
1167.333008	-37.220661
1166.237305	-63.938728
1165.140625	71.814697
1164.044922	-115.154816
1162.948242	-3.485143
1161.850586	60.293232
1160.753906	-7.369123
1159.656250	177.991180
1158.558594	52.897881
1157.460938	-24.489777
1156.362305	134.273117
1155.263672	436.003510
1154.165039	222.417435
1153.066406	182.893021
1151.967773	-106.978661
1150.868164	82.204132
1149.768555	285.514709
1148.667969	-125.916718
1147.568359	-82.377861
1146.467773	-217.515930
1145.367188	-81.311867
1144.266602	16.667410
1143.165039	7.444465
1142.063477	381.128510
1140.961914	-80.218353
1139.860352	131.456238
1138.757813	-94.460068
1137.655273	-94.580292
1136.552734	397.066010
1135.450195	125.841873
1134.346680	158.654327
1133.244141	91.636017
1132.139648	174.111664
1131.036133	429.723145
1129.931641	488.175018
1128.827148	449.245758
1127.722656	479.027252
1126.618164	686.548767
1125.512695	583.316589
1124.407227	645.955444
1123.301758	355.398987
1122.196289	382.344757
1121.089844	219.699188
1119.983398	322.259277
1118.876953	365.494110
1117.769531	730.522888
1116.663086	411.406921
1115.555664	250.857025
1114.447266	35.885178
1113.339844	123.623451
1112.231445	246.694504
1111.123047	350.710632
1110.014648	277.355988
1108.905273	251.196808
1107.795898	378.501953
1106.686523	482.049500
1105.577148	568.937744
1104.466797	414.928131
1103.357422	600.746155
1102.247070	359.337646
1101.135742	353.840027
1100.025391	442.604309
1098.914063	557.177551
1097.802734	412.323792
1096.690430	418.282623
1095.579102	242.743637
1094.466797	415.835602
1093.353516	541.666809
1092.241211	422.499573
1091.127930	458.673309
1090.014648	271.179169
1088.901367	570.758606
1087.788086	333.783875
1086.673828	567.217163
1085.559570	487.751038
1084.445313	394.150513
1083.330078	218.264374
1082.214844	411.299164
1081.099609	472.631287
1079.984375	601.984802
1078.868164	191.153702
1077.751953	259.354645
1076.635742	367.366425
1075.519531	203.085159
1074.402344	303.910187
1073.285156	217.003738
1072.167969	83.193604
1071.050781	228.368118
1069.932617	155.451965
1068.814453	373.084229
1067.696289	332.877930
1066.578125	116.987091
1065.458984	250.049271
1064.339844	233.182281
1063.220703	440.979675
1062.100586	276.578979
1060.980469	383.598175
1059.860352	460.130829
1058.740234	115.690529
1057.619141	250.631577
1056.498047	415.868958
1055.376953	529.597961
1054.255859	383.931732
1053.133789	275.677765
1052.011719	214.157410
1050.889648	316.069885
1049.767578	91.153435
1048.644531	202.350311
1047.521484	271.489777
1046.398438	263.618744
1045.274414	167.124771
1044.150391	96.317650
1043.026367	34.863430
1041.902344	292.686005
1040.778320	72.791328
1039.653320	-81.784561
1038.528320	33.840405
1037.402344	128.460159
1036.277344	76.414848
1035.151367	187.292267
1034.024414	81.758545
1032.898438	15.839337
1031.771484	49.954540
1030.644531	218.917801
1029.517578	-44.503231
1028.390625	115.154449
1027.262695	-96.965446
1026.134766	9.255314
1025.005859	-346.664490
1023.877930	-233.406693
1022.749023	81.763512
1021.620117	-48.727230
1020.490234	20.397818
1019.361328	-130.813004
1018.231445	-33.788742
1017.101563	-342.489594
1015.970703	-277.826202
1014.839844	23.223545
1013.708984	-109.057167
1012.578125	90.003532
1011.447266	122.292343
1010.315430	68.955437
1009.183594	237.907211
1008.050781	228.649384
1006.918945	386.041595
1005.786133	635.940979
1004.653320	844.163879
1003.519531	1322.852905
1002.386719	1172.687500
1001.252930	1135.894165
1000.118164	759.564819
998.984375	480.503296
997.849609	393.313660
996.714844	158.485489
995.580078	283.922821
994.444336	44.772488
993.308594	110.355896
992.172852	-73.112488
991.036133	237.074890
989.900391	136.833847
988.763672	163.499786
987.626953	-293.680634
986.489258	-13.317986
985.351563	280.826324
984.213867	243.329880
983.076172	19.465473
981.937500	219.318054
980.798828	198.264465
979.660156	135.913345
978.521484	-172.417679
977.381836	167.975708
976.242188	257.719818
975.102539	159.055969
973.961914	246.676941
972.822266	237.878204
971.681641	38.552032
970.540039	413.508270
969.399414	19.317060
968.257813	272.681732
967.116211	314.930603
965.973633	81.969788
964.832031	-10.850310
963.689453	79.937943
962.545898	173.089432
961.403320	181.516296
960.259766	380.247223
959.116211	242.238480
957.972656	221.224869
956.828125	14.861045
955.683594	39.938713
954.539063	296.296112
953.393555	275.775513
952.249023	175.318298
951.103516	214.548187
949.957031	-116.553864
948.811523	76.144112
947.665039	-48.821526
946.518555	123.452995
945.371094	30.767405
944.224609	50.164719
943.077148	53.691742
941.929688	114.413712
940.781250	83.937233
939.632813	261.245209
938.484375	292.591187
937.335938	221.412292
936.186523	72.862190
935.038086	302.931000
933.887695	136.444260
932.738281	79.532288
931.587891	154.893906
930.437500	73.192398
929.287109	3.036360
928.135742	190.269333
926.985352	99.871765
925.833984	98.375305
924.681641	40.126923
923.530273	-179.454224
922.377930	-60.025497
921.224609	66.281395
920.072266	24.462994
918.918945	-212.627884
917.765625	2.555130
916.612305	45.145466
915.458008	-41.596821
914.303711	-1.069165
913.149414	-284.989838
911.995117	-74.045914
910.839844	-53.639286
909.684570	-44.482407
908.529297	46.393764
907.373047	-236.693817
906.216797	-134.286118
905.060547	-253.873245
903.904297	29.892580
902.747070	-164.224304
901.589844	-152.124756
900.432617	-289.342010
899.274414	-93.734642
898.117188	43.033451
896.958984	-102.924774
895.799805	-36.158157
894.641602	44.219696
893.482422	25.179426
892.322266	-145.185364
891.163086	-30.729000
890.002930	95.038925
888.842773	-75.016075
887.682617	-10.124929
886.521484	-220.573746
885.360352	-180.380096
884.199219	-49.901958
883.038086	-48.001274
881.875977	80.237083
880.713867	25.849922
879.551758	5.342407
878.388672	230.516418
877.225586	16.310871
876.062500	-78.382401
874.899414	18.414330
873.735352	124.206078
872.571289	-85.130943
871.407227	139.955154
870.242188	189.486969
869.077148	142.301529
867.912109	252.563950
866.747070	66.038925
865.581055	275.192444
864.415039	338.201233
863.249023	95.660034
862.083008	147.462463
860.916016	82.484604
859.749023	194.883606
858.581055	300.496460
857.414063	302.829895
856.246094	358.998291
855.077148	269.348358
853.909180	354.617249
852.740234	123.747498
851.571289	536.191223
850.402344	513.724854
849.232422	312.032928
848.062500	385.880188
846.892578	242.468872
845.721680	128.194443
844.551758	150.448837
843.380859	110.008293
842.208984	217.182404
841.038086	261.636841
839.866211	120.444557
838.694336	-7.320749
837.521484	166.624954
836.348633	-177.929611
835.175781	-48.821041
834.002930	28.799681
832.829102	175.534866
831.655273	391.331787
830.481445	252.119629
829.307617	262.386230
828.132813	285.960449
826.958008	240.311371
825.783203	410.870392
824.607422	291.495544
823.431641	192.150482
822.255859	108.360466
821.079102	91.346786
819.903320	58.658833
818.726563	286.381866
817.548828	-15.847498
816.372070	100.327431
815.194336	-201.910706
814.016602	58.635288
812.837891	-70.198181
811.659180	49.927002
810.480469	-152.400711
809.301758	-181.409195
808.122070	78.302368
806.942383	53.479031
805.762695	-13.634185
804.583008	-171.848801
803.402344	-174.730820
802.221680	13.110070
801.041016	23.268852
799.859375	15.564306
798.677734	-218.427170
797.496094	-17.911068
796.313477	-105.736565
795.131836	61.188297
793.949219	-232.871536
792.765625	-15.289377
791.583008	-145.568085
790.399414	-19.105087
789.215820	-10.121192
788.031250	14.231758
786.846680	-136.305710
785.662109	100.155746
784.477539	110.853233
783.291992	55.113522
782.106445	140.734619
780.920898	332.262573
779.735352	190.020950
778.548828	-47.227856
777.362305	37.897057
776.174805	-73.591797
774.988281	68.668289
773.800781	7.765326
772.613281	140.911133
771.424805	48.942604
770.236328	115.673546
769.047852	12.541890
767.859375	176.032562
766.669922	110.209206
765.480469	72.966553
764.291016	189.817245
763.101563	255.891235
761.911133	106.133293
760.720703	86.214302
759.529297	442.463928
758.338867	235.363922
757.147461	479.121216
755.955078	313.755035
754.763672	528.687256
753.571289	470.958832
752.378906	435.181396
751.186523	491.630646
749.993164	269.115387
748.799805	206.941040
747.606445	89.889473
746.412109	277.898712
745.217773	242.012833
744.023438	412.310944
742.829102	67.176964
741.633789	66.406654
740.438477	203.724258
739.243164	7.890921
738.046875	-43.246513
736.850586	308.681000
735.654297	139.280579
734.458008	11.581217
733.260742	107.230972
732.063477	-35.650887
730.866211	300.701202
729.667969	-10.490177
728.469727	50.269302
727.271484	-251.856201
726.073242	95.389313
724.874023	73.240479
723.674805	-119.224388
722.474609	306.608459
721.275391	116.539551
720.075195	-132.289658
718.875000	-88.424149
717.673828	14.449393
716.473633	243.923767
715.272461	128.797302
714.070313	46.558712
712.869141	110.561790
711.666992	109.287010
710.463867	236.724884
709.261719	39.648262
708.058594	-9.069341
706.855469	66.517746
705.652344	144.416885
704.448242	-197.614700
703.244141	-14.887952
702.040039	-30.030699
700.834961	83.347115
699.630859	-151.049423
698.424805	223.576981
697.219727	-14.685274
696.013672	-63.580460
694.807617	-34.031319
693.601563	-45.546024
692.395508	-4.722867
691.188477	-63.555092
689.981445	-234.996552
688.773438	10.494408
687.566406	-97.512123
686.358398	-68.593910
685.149414	-308.331146
683.941406	-155.339630
682.732422	-93.208893
681.523438	168.482132
680.313477	-26.816256
679.104492	165.899902
677.894531	192.030853
676.683594	77.668907
675.473633	-153.288239
674.262695	57.518078
673.051758	67.257759
671.839844	107.497574
670.628906	191.174240
669.416992	24.252661
668.204102	-25.671635
666.992188	91.000931
665.779297	69.552292
664.566406	93.646065
663.352539	370.547882
662.138672	-116.746643
660.924805	-36.026390
659.710938	-311.251068
658.497070	-357.549347
657.282227	-0.386332
656.066406	-175.902328
654.851563	26.002258
653.635742	40.363525
652.419922	110.783112
651.204102	21.768251
649.987305	-4.738916
648.770508	110.861336
647.553711	269.414124
646.336914	150.167480
645.119141	-1.395260
643.901367	440.753693
642.682617	103.936165
641.464844	225.100861
640.246094	485.734314
639.027344	49.592754
637.807617	49.582336
636.587891	386.532288
635.368164	-91.093582
634.148438	249.235092
632.927734	75.845421
631.707031	363.501434
630.486328	184.807495
629.264648	333.839020
628.043945	162.548294
626.822266	134.301041
625.599609	399.013275
624.376953	75.469673
623.155273	218.343750
621.931641	430.891083
620.708984	344.582764
619.485352	400.692841
618.261719	252.215378
617.037109	38.337673
615.813477	159.218307
614.588867	135.286224
613.364258	88.480652
612.138672	-178.023849
610.913086	-131.786331
609.687500	32.369411
608.461914	23.618254
607.235352	-117.441025
606.008789	-38.354252
604.782227	-170.775528
