# Supplementary material for: Raman spectroscopy accurately differentiates mucosal healing from non-healing and biochemical changes following biological therapy in inflammatory bowel disease
Source: PLoS One. 2021 Jun 2;16(6):e0252210. doi: 10.1371/journal.pone.0252210 (PMC8172032; doi:10.1371/journal.pone.0252210)
Supplement: S9 Dataset — (ZIP) [file pone.0252210.s011.zip › Pre-biologic/OC035 pre treatment-1_base sub cr removed_7__X_-23900.9__Y_33338.7__Z_-434.292__Time_80.txt]

1714.837891	213.555298
1713.861328	204.684616
1712.884766	438.424774
1711.907227	141.434738
1710.930664	-331.879120
1709.953125	-121.110489
1708.975586	9.602425
1707.997070	-17.436520
1707.019531	-231.447235
1706.041016	-131.644150
1705.062500	-58.192245
1704.083984	61.201687
1703.104492	-67.925362
1702.125000	22.886116
1701.145508	-252.319748
1700.166016	195.164932
1699.186523	54.723438
1698.206055	-152.035919
1697.225586	-123.013275
1696.245117	253.859314
1695.264648	-450.803619
1694.283203	-257.328461
1693.301758	-236.974045
1692.320313	-5.214651
1691.338867	104.201752
1690.357422	-4.703556
1689.375000	6.965164
1688.392578	85.839432
1687.410156	21.220976
1686.427734	178.438644
1685.444336	-154.345047
1684.460938	334.291199
1683.477539	-106.531601
1682.494141	55.338661
1681.509766	49.858757
1680.526367	34.324875
1679.541992	-41.934746
1678.557617	236.305038
1677.572266	387.205475
1676.587891	251.346497
1675.602539	110.716194
1674.617188	257.825714
1673.630859	99.669739
1672.645508	500.244904
1671.659180	377.703033
1670.672852	449.653931
1669.686523	479.602448
1668.699219	244.494247
1667.712891	793.159607
1666.725586	678.547729
1665.738281	466.323486
1664.750000	225.476959
1663.762695	733.216370
1662.774414	907.080444
1661.786133	720.817383
1660.797852	-159.292145
1659.808594	596.419617
1658.820313	313.791779
1657.831055	524.390930
1656.841797	557.950256
1655.851563	229.216995
1654.862305	605.221191
1653.872070	460.150024
1652.881836	318.245941
1651.891602	293.245789
1650.900391	334.785187
1649.910156	133.529770
1648.918945	323.994934
1647.927734	152.736786
1646.935547	-166.025543
1645.944336	163.025864
1644.952148	-178.531815
1643.959961	-168.335953
1642.966797	-52.181705
1641.974609	-109.844658
1640.981445	-396.697754
1639.988281	224.502548
1638.995117	-196.051025
1638.001953	-244.228226
1637.007813	179.880814
1636.013672	-120.704811
1635.019531	61.457455
1634.025391	-225.096130
1633.031250	-163.477768
1632.036133	-443.940094
1631.041016	242.354279
1630.045898	-40.058556
1629.049805	-8.875664
1628.054688	-219.441971
1627.058594	-306.003876
1626.062500	28.586693
1625.065430	-102.135750
1624.069336	82.981377
1623.072266	-2.458397
1622.075195	219.863663
1621.078125	19.358494
1620.081055	-65.226990
1619.083008	176.080734
1618.084961	183.853195
1617.086914	278.477905
1616.088867	0.627520
1615.089844	93.049980
1614.091797	-102.884590
1613.092773	94.846382
1612.092773	46.189674
1611.093750	-206.704559
1610.093750	-144.816360
1609.094727	-156.121338
1608.093750	-151.572922
1607.093750	-254.231430
1606.093750	-354.062439
1605.092773	-482.523010
1604.091797	-92.513138
1603.090820	-351.535614
1602.088867	-275.437653
1601.087891	-78.900269
1600.085938	-115.103165
1599.083984	-143.337433
1598.081055	170.976120
1597.079102	-100.156822
1596.076172	-216.938309
1595.073242	-302.230042
1594.070313	74.891273
1593.067383	-148.670502
1592.063477	-199.780701
1591.059570	-423.074615
1590.055664	-372.214661
1589.051758	-381.328064
1588.046875	-184.349960
1587.041992	132.545181
1586.037109	-103.418076
1585.032227	-318.397980
1584.027344	66.162193
1583.021484	83.151939
1582.015625	-14.474169
1581.009766	-117.268616
1580.003906	264.313812
1578.997070	67.756706
1577.990234	-16.809420
1576.984375	-44.089828
1575.976563	274.603760
1574.969727	-119.556282
1573.961914	235.359848
1572.954102	-109.313736
1571.946289	-128.957031
1570.938477	-60.278053
1569.929688	325.293091
1568.921875	383.340454
1567.913086	-57.381851
1566.903320	-51.378613
1565.894531	162.251205
1564.884766	251.109207
1563.875000	51.804028
1562.865234	114.534492
1561.855469	465.065948
1560.844727	128.105133
1559.834961	252.722366
1558.824219	203.483719
1557.813477	452.194031
1556.801758	71.044373
1555.790039	145.867264
1554.779297	129.913712
1553.766602	-212.458633
1552.754883	610.186401
1551.743164	223.622177
1550.730469	67.379341
1549.717773	-8.731814
1548.705078	339.258270
1547.691406	293.852875
1546.677734	320.714417
1545.665039	24.322359
1544.650391	177.547424
1543.636719	578.622864
1542.623047	119.134155
1541.608398	186.541275
1540.593750	-100.003731
1539.579102	160.719498
1538.563477	-56.360508
1537.547852	123.885567
1536.533203	247.146301
1535.516602	228.269714
1534.500977	247.927399
1533.485352	200.368332
1532.468750	152.626129
1531.452148	161.421356
1530.435547	164.877502
1529.417969	95.992752
1528.400391	50.132973
1527.383789	377.504608
1526.365234	-165.661224
1525.347656	264.167694
1524.329102	307.601746
1523.311523	-35.072620
1522.292969	285.820831
1521.273438	272.038635
1520.254883	-227.854080
1519.235352	153.958710
1518.215820	-220.178009
1517.196289	197.051712
1516.176758	-146.500916
1515.156250	252.129776
1514.136719	365.394318
1513.116211	-145.470993
1512.094727	-189.193314
1511.074219	-71.398918
1510.052734	-84.727364
1509.031250	37.695965
1508.009766	75.242424
1506.988281	168.982666
1505.965820	134.279892
1504.943359	-108.197304
1503.920898	-27.913216
1502.898438	-81.074234
1501.875000	-218.958176
1500.852539	-139.292572
1499.829102	214.053726
1498.805664	-72.850792
1497.781250	-272.846863
1496.757813	43.898273
1495.733398	-261.297882
1494.708984	-361.963501
1493.684570	-595.730164
1492.659180	72.767937
1491.633789	114.624390
1490.608398	-4.706238
1489.583008	215.609604
1488.557617	149.577362
1487.531250	-340.535309
1486.504883	-215.332886
1485.478516	-212.880051
1484.452148	62.450008
1483.424805	-246.817657
1482.398438	369.869965
1481.371094	50.123627
1480.342773	230.065979
1479.315430	315.473724
1478.287109	390.453003
1477.259766	572.289001
1476.230469	437.918182
1475.202148	637.139038
1474.173828	471.968445
1473.144531	189.563385
1472.115234	1190.025269
1471.085938	874.200439
1470.055664	1263.108765
1469.025391	1099.703979
1467.996094	1020.182068
1466.964844	937.945374
1465.934570	1285.268921
1464.904297	1240.891357
1463.873047	1097.265991
1462.841797	1227.948730
1461.809570	1581.931763
1460.778320	1331.282227
1459.746094	1621.376099
1458.713867	1659.922241
1457.681641	1584.134644
1456.649414	1657.961426
1455.616211	1366.324219
1454.583008	1652.955811
1453.549805	1617.328125
1452.516602	1954.280151
1451.483398	1631.994629
1450.449219	1737.970947
1449.415039	1668.997192
1448.380859	1992.572754
1447.345703	2371.598877
1446.311523	2003.509155
1445.276367	2106.290527
1444.241211	1515.512939
1443.205078	1724.441040
1442.169922	1541.137451
1441.133789	1714.421021
1440.097656	1245.291626
1439.061523	1701.588501
1438.024414	1434.712891
1436.988281	1635.435059
1435.951172	1434.268799
1434.914063	887.093018
1433.875977	1105.262085
1432.838867	876.436951
1431.800781	1215.604126
1430.762695	794.935608
1429.724609	525.809814
1428.685547	980.752869
1427.646484	648.561890
1426.607422	112.244301
1425.568359	655.155029
1424.529297	303.031860
1423.489258	99.693886
1422.449219	155.938293
1421.409180	199.561462
1420.369141	99.617577
1419.328125	-68.296890
1418.288086	383.158783
1417.247070	404.029633
1416.205078	-20.501198
1415.164063	10.539639
1414.122070	-79.177673
1413.080078	-80.817154
1412.038086	91.038589
1410.996094	177.392899
1409.953125	296.377625
1408.910156	-335.878479
1407.867188	-181.590881
1406.824219	-313.623505
1405.780273	-164.375580
1404.737305	42.629055
1403.693359	104.002853
1402.648438	431.342957
1401.604492	151.539078
1400.559570	-338.799835
1399.514648	108.981544
1398.469727	-40.043358
1397.424805	297.335541
1396.378906	281.266449
1395.333984	-85.447998
1394.288086	-71.209724
1393.241211	-11.847512
1392.195313	242.909409
1391.148438	107.097099
1390.101563	139.123795
1389.054688	101.172012
1388.006836	-64.285240
1386.959961	-234.540894
1385.912109	-254.608749
1384.864258	-297.065643
1383.815430	-214.449982
1382.767578	-126.719788
1381.718750	-126.395882
1380.669922	-530.618225
1379.621094	-215.294373
1378.571289	-524.227905
1377.522461	260.520081
1376.472656	-110.523216
1375.421875	-24.675289
1374.372070	-63.435650
1373.321289	-319.069366
1372.270508	-726.561523
1371.219727	-101.597305
1370.168945	154.344925
1369.117188	-294.955353
1368.066406	-310.359070
1367.014648	-163.727371
1365.961914	209.590652
1364.910156	164.635376
1363.857422	-275.984802
1362.804688	-362.842621
1361.751953	-576.404968
1360.698242	-665.356323
1359.645508	-555.099609
1358.591797	-397.505371
1357.538086	-172.686584
1356.483398	-154.127930
1355.429688	-314.300262
1354.375000	-44.440224
1353.320313	34.213455
1352.264648	-145.296097
1351.209961	-418.874939
1350.154297	-438.981110
1349.098633	-245.459747
1348.042969	206.217758
1346.986328	-21.873550
1345.930664	-358.786316
1344.874023	475.019073
1343.817383	639.282288
1342.759766	141.840652
1341.703125	251.964050
1340.645508	538.107483
1339.587891	296.716675
1338.529297	491.457672
1337.471680	332.270477
1336.413086	294.619232
1335.354492	539.312012
1334.295898	271.908020
1333.236328	316.491913
1332.176758	-19.628933
1331.117188	285.026367
1330.057617	-238.432388
1328.998047	-158.383820
1327.937500	418.499725
1326.876953	209.688431
1325.816406	334.623840
1324.754883	-128.061234
1323.694336	4.704142
1322.632813	-22.861410
1321.571289	371.796967
1320.508789	440.769653
1319.447266	132.508667
1318.384766	85.991791
1317.322266	288.737762
1316.259766	321.492371
1315.196289	364.272552
1314.132813	631.475220
1313.069336	287.783478
1312.005859	151.337540
1310.942383	52.093929
1309.877930	-140.488297
1308.813477	-103.868965
1307.749023	575.236450
1306.683594	348.795197
1305.619141	341.601257
1304.553711	491.984528
1303.488281	180.241821
1302.421875	409.630096
1301.356445	405.648529
1300.290039	102.065941
1299.223633	331.900818
1298.157227	333.409912
1297.089844	472.604797
1296.022461	273.132172
1294.955078	123.026009
1293.887695	221.023331
1292.819336	414.831604
1291.751953	518.004883
1290.683594	273.060974
1289.614258	-145.692337
1288.545898	14.446208
1287.476563	253.100876
1286.407227	141.447601
1285.337891	301.937927
1284.268555	36.382740
1283.198242	77.178253
1282.127930	52.034660
1281.057617	252.243225
1279.986328	-78.479179
1278.916016	-44.348782
1277.844727	146.456741
1276.773438	-56.361221
1275.701172	388.942047
1274.629883	49.598122
1273.557617	155.321075
1272.485352	659.405273
1271.413086	271.833069
1270.339844	133.670090
1269.266602	130.014847
1268.193359	631.818298
1267.120117	154.879166
1266.045898	276.091614
1264.972656	304.711548
1263.898438	135.885208
1262.823242	111.130264
1261.749023	279.131378
1260.673828	456.930023
1259.598633	430.088013
1258.523438	369.286530
1257.448242	179.538864
1256.372070	196.986313
1255.295898	241.330627
1254.219727	193.280334
1253.142578	288.941833
1252.066406	236.274689
1250.989258	332.115387
1249.912109	552.059509
1248.833984	-23.086882
1247.756836	454.736298
1246.678711	217.905472
1245.599609	326.305023
1244.521484	152.971008
1243.442383	331.975647
1242.364258	214.756897
1241.285156	512.809204
1240.205078	72.950600
1239.125977	298.282410
1238.045898	533.291809
1236.965820	673.682495
1235.884766	130.226196
1234.804688	265.949432
1233.723633	270.785339
1232.642578	828.230103
1231.561523	396.960754
1230.479492	244.507202
1229.397461	467.564667
1228.315430	346.763245
1227.233398	603.709595
1226.150391	722.633118
1225.068359	6.789469
1223.985352	307.331757
1222.901367	646.476196
1221.818359	223.837402
1220.734375	137.455566
1219.650391	225.173721
1218.566406	39.829025
1217.481445	122.756775
1216.396484	-159.035995
1215.311523	153.365982
1214.226563	262.858459
1213.141602	-163.526062
1212.055664	151.145554
1210.969727	284.743500
1209.883789	307.343231
1208.796875	81.538170
1207.709961	-276.766388
1206.623047	447.426941
1205.536133	228.994461
1204.449219	-64.031227
1203.361328	185.072311
1202.273438	34.268955
1201.185547	-176.666489
1200.096680	-414.007599
1199.008789	-680.124878
1197.919922	-419.176239
1196.830078	-706.871155
1195.741211	-458.091766
1194.651367	-279.187347
1193.561523	-357.623596
1192.471680	-731.684143
1191.381836	-334.238464
1190.291016	-357.442871
1189.200195	-385.473877
1188.109375	-384.708679
1187.017578	-585.659119
1185.926758	-452.905945
1184.834961	-577.040771
1183.742188	-365.272858
1182.650391	14.270270
1181.557617	-795.905334
1180.464844	-454.901489
1179.372070	-552.771057
1178.279297	-233.648849
1177.185547	-247.784912
1176.091797	-106.261299
1174.998047	-364.818176
1173.903320	-72.615837
1172.808594	140.392838
1171.713867	-144.571304
1170.619141	-491.685822
1169.524414	-668.866455
1168.428711	-377.265808
1167.333008	76.730118
1166.237305	-435.372528
1165.140625	-421.507538
1164.044922	-469.843292
1162.948242	-138.390350
1161.850586	-170.228500
1160.753906	-44.517750
1159.656250	-229.323669
1158.558594	-113.379189
1157.460938	-162.232498
1156.362305	27.416775
1155.263672	42.769581
1154.165039	15.098199
1153.066406	92.256981
1151.967773	133.533905
1150.868164	-180.399719
1149.768555	-260.791565
1148.667969	-155.454788
1147.568359	-157.414413
1146.467773	-373.772278
1145.367188	57.345451
1144.266602	-63.960384
1143.165039	-249.569489
1142.063477	195.189270
1140.961914	59.350410
1139.860352	268.241516
1138.757813	10.994448
1137.655273	-120.277733
1136.552734	121.459702
1135.450195	-19.488949
1134.346680	487.898712
1133.244141	346.725281
1132.139648	642.292847
1131.036133	273.076294
1129.931641	70.011108
1128.827148	450.531677
1127.722656	484.485626
1126.618164	845.556519
1125.512695	182.188446
1124.407227	1059.636475
1123.301758	706.733032
1122.196289	119.345261
1121.089844	425.053864
1119.983398	479.509094
1118.876953	119.519936
1117.769531	185.631668
1116.663086	171.161087
1115.555664	50.116425
1114.447266	201.025314
1113.339844	193.330185
1112.231445	197.347504
1111.123047	241.443451
1110.014648	164.896118
1108.905273	364.695892
1107.795898	172.197571
1106.686523	503.956787
1105.577148	382.146301
1104.466797	231.955643
1103.357422	374.387634
1102.247070	417.546814
1101.135742	620.981018
1100.025391	465.775665
1098.914063	461.437408
1097.802734	308.501831
1096.690430	575.025452
1095.579102	426.664795
1094.466797	294.762024
1093.353516	341.806702
1092.241211	810.229248
1091.127930	560.359863
1090.014648	261.098297
1088.901367	293.660950
1087.788086	293.197937
1086.673828	661.886658
1085.559570	296.717102
1084.445313	300.714417
1083.330078	410.384155
1082.214844	292.013367
1081.099609	387.400879
1079.984375	492.075897
1078.868164	704.633789
1077.751953	543.772156
1076.635742	392.309418
1075.519531	198.626541
1074.402344	887.025879
1073.285156	134.986649
1072.167969	-173.578888
1071.050781	-95.242737
1069.932617	60.336533
1068.814453	255.638351
1067.696289	352.411072
1066.578125	477.203949
1065.458984	311.526367
1064.339844	239.533768
1063.220703	574.791077
1062.100586	324.846771
1060.980469	577.973633
1059.860352	-120.982094
1058.740234	167.157883
1057.619141	569.680420
1056.498047	471.819366
1055.376953	324.909302
1054.255859	423.363037
1053.133789	379.264374
1052.011719	204.409714
1050.889648	-52.081047
1049.767578	186.368958
1048.644531	452.691315
1047.521484	249.963760
1046.398438	17.013233
1045.274414	418.439392
1044.150391	68.991844
1043.026367	384.005371
1041.902344	148.943680
1040.778320	32.825161
1039.653320	238.198883
1038.528320	145.431564
1037.402344	-3.158099
1036.277344	-72.492035
1035.151367	291.052673
1034.024414	-171.458557
1032.898438	152.474014
1031.771484	287.922791
1030.644531	-39.296562
1029.517578	-173.396057
1028.390625	-40.146324
1027.262695	-387.837616
1026.134766	-816.607544
1025.005859	-437.008026
1023.877930	-531.126099
1022.749023	-265.380707
1021.620117	-649.448792
1020.490234	-205.034378
1019.361328	-373.080566
1018.231445	20.197376
1017.101563	100.387749
1015.970703	-238.931870
1014.839844	-31.114750
1013.708984	-52.673840
1012.578125	-53.282272
1011.447266	-153.374924
1010.315430	367.130066
1009.183594	-184.191422
1008.050781	405.683990
1006.918945	569.709534
1005.786133	490.878601
1004.653320	731.317505
1003.519531	1482.686523
1002.386719	2037.359985
1001.252930	1383.288940
1000.118164	1212.491821
998.984375	552.228760
997.849609	211.064789
996.714844	230.343903
995.580078	171.263657
994.444336	603.860168
993.308594	249.664444
992.172852	124.116112
991.036133	257.028900
989.900391	334.699677
988.763672	-27.777374
987.626953	27.155233
986.489258	10.772537
985.351563	335.444214
984.213867	312.390808
983.076172	-124.909286
981.937500	664.956055
980.798828	591.668152
979.660156	-213.032928
978.521484	261.655090
977.381836	25.711140
976.242188	63.624458
975.102539	361.408203
973.961914	50.256382
972.822266	527.437500
971.681641	423.447662
970.540039	193.366684
969.399414	457.168945
968.257813	11.781030
967.116211	-286.364166
965.973633	-107.013351
964.832031	306.388428
963.689453	91.452385
962.545898	-6.289013
961.403320	107.069603
960.259766	-123.176224
959.116211	329.568909
957.972656	454.750824
956.828125	660.197876
955.683594	220.137527
954.539063	341.222473
953.393555	306.824310
952.249023	210.864731
951.103516	179.168732
949.957031	-401.126434
948.811523	-123.670563
947.665039	-216.430862
946.518555	-226.697311
945.371094	30.503899
944.224609	-449.943481
943.077148	351.013916
941.929688	-126.641396
940.781250	165.263931
939.632813	62.458054
938.484375	146.948090
937.335938	635.272339
936.186523	300.389679
935.038086	79.833038
933.887695	-60.679070
932.738281	288.957031
931.587891	-124.546631
930.437500	223.012787
929.287109	19.555866
928.135742	180.596741
926.985352	23.110950
925.833984	38.796093
924.681641	-170.563797
923.530273	-309.154510
922.377930	-167.836319
921.224609	37.225330
920.072266	-219.000198
918.918945	-320.435028
917.765625	-35.488239
916.612305	263.111511
915.458008	-58.132568
914.303711	90.819038
913.149414	-642.969604
911.995117	-588.942261
910.839844	-87.919708
909.684570	-56.433586
908.529297	-113.244301
907.373047	-178.957611
906.216797	-24.672146
905.060547	-652.000061
903.904297	-447.577087
902.747070	-204.618149
901.589844	-328.437439
900.432617	378.665100
899.274414	-161.388626
898.117188	22.938837
896.958984	157.529572
895.799805	-166.908478
894.641602	-18.549597
893.482422	-157.226120
892.322266	-184.999847
891.163086	29.083120
890.002930	-102.434174
888.842773	-138.949753
887.682617	-229.545410
886.521484	-168.783295
885.360352	-297.526642
884.199219	34.115250
883.038086	252.892395
881.875977	-288.308044
880.713867	104.173698
879.551758	-57.943760
878.388672	-64.441170
877.225586	-163.248932
876.062500	370.956970
874.899414	-146.655777
873.735352	67.694626
872.571289	97.417297
871.407227	205.918137
870.242188	60.178150
869.077148	-98.960136
867.912109	-48.879944
866.747070	-21.292637
865.581055	240.048386
864.415039	-136.893402
863.249023	-48.622387
862.083008	273.189087
860.916016	260.268036
859.749023	164.280975
858.581055	505.982269
857.414063	627.603882
856.246094	657.170715
855.077148	516.240662
853.909180	826.041992
852.740234	407.099457
851.571289	683.083496
850.402344	521.962463
849.232422	838.017883
848.062500	625.322754
846.892578	343.259552
845.721680	278.406525
844.551758	155.328629
843.380859	251.510986
842.208984	152.957077
841.038086	226.575974
839.866211	192.750992
838.694336	6.852715
837.521484	10.912381
836.348633	-108.015633
835.175781	163.924133
834.002930	415.532532
832.829102	55.149242
831.655273	168.051865
830.481445	46.459385
829.307617	201.465836
828.132813	492.340515
826.958008	495.275696
825.783203	141.350006
824.607422	351.399048
823.431641	19.689857
822.255859	309.602081
821.079102	33.463463
819.903320	-336.222656
818.726563	39.956188
817.548828	-251.948486
816.372070	70.317757
815.194336	29.631737
814.016602	-4.522986
812.837891	59.017052
811.659180	184.614807
810.480469	-256.798248
809.301758	124.025871
808.122070	-213.089264
806.942383	-10.486739
805.762695	34.179497
804.583008	-376.463135
803.402344	-176.716171
802.221680	-252.405930
801.041016	64.435265
799.859375	26.068361
798.677734	-444.863373
797.496094	-651.942566
796.313477	-400.318451
795.131836	-308.537872
793.949219	-161.605545
792.765625	-229.768036
791.583008	390.565887
790.399414	213.457474
789.215820	374.880554
788.031250	117.830589
786.846680	154.942184
785.662109	92.329597
784.477539	9.665874
783.291992	90.442650
782.106445	-140.626022
780.920898	187.262314
779.735352	673.871277
778.548828	29.305883
777.362305	-89.620796
776.174805	87.133911
774.988281	276.890381
773.800781	212.641998
772.613281	446.062378
771.424805	-55.188293
770.236328	43.368938
769.047852	2.854844
767.859375	486.726288
766.669922	115.327332
765.480469	186.728027
764.291016	266.768677
763.101563	331.231110
761.911133	426.342560
760.720703	277.010223
759.529297	352.043579
758.338867	429.135986
757.147461	316.952332
755.955078	541.099548
754.763672	560.635498
753.571289	257.014038
752.378906	151.195190
751.186523	403.388458
749.993164	495.072174
748.799805	718.378906
747.606445	-85.735260
746.412109	743.173279
745.217773	705.026855
744.023438	333.457794
742.829102	317.297943
741.633789	454.585205
740.438477	201.637070
739.243164	360.785828
738.046875	112.354973
736.850586	-403.169556
735.654297	58.244114
734.458008	-176.739212
733.260742	-440.033722
732.063477	-138.578796
730.866211	320.314087
729.667969	-23.678875
728.469727	-229.668839
727.271484	-448.591980
726.073242	91.127319
724.874023	-374.513855
723.674805	77.756157
722.474609	104.008987
721.275391	267.957764
720.075195	17.166178
718.875000	-194.067017
717.673828	5.189732
716.473633	348.519653
715.272461	351.604706
714.070313	234.938995
712.869141	227.542282
711.666992	100.468384
710.463867	-468.683228
709.261719	-2.519058
708.058594	60.714657
706.855469	-41.326073
705.652344	170.425980
704.448242	197.329254
703.244141	65.648003
702.040039	69.187225
700.834961	516.703857
699.630859	44.508446
698.424805	122.844574
697.219727	249.272217
696.013672	-10.827468
694.807617	-420.381134
693.601563	26.332182
692.395508	-102.255989
691.188477	-234.783646
689.981445	-518.832458
688.773438	-533.325806
687.566406	-200.352768
686.358398	-144.788895
685.149414	-498.716278
683.941406	-576.785889
682.732422	-296.834106
681.523438	132.871979
680.313477	-45.999218
679.104492	11.665878
677.894531	-183.668625
676.683594	212.461380
675.473633	48.208340
674.262695	-57.175167
673.051758	-131.862076
671.839844	-126.132797
670.628906	20.499084
669.416992	297.120697
668.204102	409.689636
666.992188	77.402466
665.779297	175.500900
664.566406	29.795002
663.352539	-89.630280
662.138672	-316.655396
660.924805	-31.787661
659.710938	-27.320942
658.497070	-5.362961
657.282227	-41.428307
656.066406	86.599342
654.851563	-304.815979
653.635742	-318.719727
652.419922	337.658264
651.204102	17.915485
649.987305	-8.686840
648.770508	-541.278870
647.553711	127.665001
646.336914	172.082291
645.119141	246.542725
643.901367	-223.435776
642.682617	-58.838921
641.464844	640.916321
640.246094	278.082733
639.027344	308.462341
637.807617	138.641068
636.587891	249.943665
635.368164	203.946793
634.148438	264.829926
632.927734	-9.802120
631.707031	-5.911718
630.486328	-238.781204
629.264648	182.035080
628.043945	-223.991394
626.822266	295.633148
625.599609	245.861252
624.376953	210.023361
623.155273	-4.843038
621.931641	267.589813
620.708984	290.058777
619.485352	201.829788
618.261719	-48.511192
617.037109	161.923630
615.813477	231.373932
614.588867	-52.010929
613.364258	24.202600
612.138672	55.437191
610.913086	-298.340729
609.687500	-297.408722
608.461914	96.321953
607.235352	181.609940
606.008789	-351.196136
604.782227	-683.890076
