# Supplementary material for: Raman spectroscopy accurately differentiates mucosal healing from non-healing and biochemical changes following biological therapy in inflammatory bowel disease
Source: PLoS One. 2021 Jun 2;16(6):e0252210. doi: 10.1371/journal.pone.0252210 (PMC8172032; doi:10.1371/journal.pone.0252210)
Supplement: S9 Dataset — (ZIP) [file pone.0252210.s011.zip › Pre-biologic/OC013-1 pre treat_base sub CR removed_52__X_-33325.1__Y_11410.5__Z_-415.333__Time_595.txt]

1714.715820	40.628361
1713.739258	-60.190556
1712.762695	53.299240
1711.785156	67.166267
1710.808594	8.356919
1709.831055	-2.482594
1708.853516	-72.528748
1707.875000	-86.537209
1706.897461	19.803879
1705.918945	0.021778
1704.940430	-151.107620
1703.960938	-53.406796
1702.982422	140.482681
1702.002930	-13.661783
1701.023438	-146.426590
1700.043945	111.238655
1699.063477	-13.625793
1698.083984	-39.544594
1697.103516	233.817535
1696.123047	68.866783
1695.141602	45.552273
1694.161133	83.720215
1693.179688	31.104177
1692.198242	2.588653
1691.216797	-44.529995
1690.234375	28.497843
1689.251953	82.908516
1688.269531	73.388535
1687.287109	282.633698
1686.304688	209.329544
1685.321289	277.428101
1684.337891	151.122833
1683.354492	120.932938
1682.371094	197.457275
1681.387695	26.474962
1680.403320	74.031471
1679.418945	278.793976
1678.434570	262.792328
1677.449219	273.584229
1676.464844	242.044037
1675.479492	263.899628
1674.494141	365.728394
1673.507813	318.866791
1672.522461	197.870560
1671.536133	425.201477
1670.549805	660.643677
1669.563477	497.871368
1668.576172	584.988220
1667.589844	741.358459
1666.602539	667.008301
1665.615234	584.993469
1664.626953	638.556335
1663.639648	716.251099
1662.651367	855.153015
1661.663086	673.496338
1660.674805	741.334656
1659.685547	838.553833
1658.696289	806.196289
1657.707031	662.891968
1656.717773	604.671082
1655.728516	663.247131
1654.738281	732.653809
1653.748047	585.316711
1652.757813	425.102081
1651.767578	212.339859
1650.777344	713.982849
1649.786133	454.214508
1648.794922	242.424957
1647.803711	488.215820
1646.811523	385.396027
1645.820313	338.389679
1644.828125	-75.432426
1643.835938	78.905357
1642.843750	112.019577
1641.850586	153.300812
1640.857422	-29.452271
1639.864258	-79.944862
1638.871094	178.448807
1637.877930	65.184471
1636.883789	7.590936
1635.889648	-12.812459
1634.895508	-254.303726
1633.901367	-179.271332
1632.906250	-138.266693
1631.912109	-78.583923
1630.916992	-2.885491
1629.920898	-50.701080
1628.925781	1.765223
1627.929688	-11.337254
1626.934570	170.479645
1625.937500	-131.490417
1624.941406	-141.216888
1623.945313	-27.151798
1622.948242	-110.040268
1621.951172	-13.983782
1620.954102	76.995415
1619.956055	-10.463511
1618.958984	267.350067
1617.960938	308.955658
1616.962891	4.264094
1615.963867	-79.657082
1614.965820	122.647087
1613.966797	285.703400
1612.967773	60.737183
1611.968750	37.949535
1610.968750	162.149979
1609.969727	97.774864
1608.969727	88.625183
1607.969727	82.269012
1606.968750	26.315321
1605.968750	30.778170
1604.967773	56.338722
1603.966797	-14.803813
1602.965820	55.546646
1601.963867	84.149208
1600.962891	217.513474
1599.960938	81.592590
1598.958984	13.844810
1597.956055	1.149905
1596.954102	-48.000164
1595.951172	-21.234182
1594.948242	112.744484
1593.945313	126.637833
1592.941406	23.130011
1591.938477	-75.003929
1590.934570	176.755890
1589.930664	31.859941
1588.925781	25.395161
1587.921875	-14.884588
1586.916992	117.056084
1585.912109	103.016960
1584.907227	274.137787
1583.901367	62.159328
1582.896484	-110.570450
1581.890625	-64.338478
1580.884766	-20.665514
1579.877930	233.963074
1578.872070	-34.725269
1577.865234	297.990967
1576.858398	24.304819
1575.851563	159.238159
1574.843750	60.061913
1573.836914	-39.030941
1572.829102	-340.838715
1571.821289	87.941925
1570.812500	25.391798
1569.804688	-65.684906
1568.795898	-73.571426
1567.787109	9.465336
1566.778320	66.518951
1565.768555	146.927399
1564.758789	-37.423805
1563.750000	87.105705
1562.739258	146.729523
1561.729492	323.051544
1560.718750	50.669083
1559.708984	154.338684
1558.698242	-27.173349
1557.686523	16.851051
1556.675781	195.576859
1555.664063	-16.943396
1554.652344	340.387238
1553.640625	247.003830
1552.628906	-53.462181
1551.616211	-115.704422
1550.603516	129.985641
1549.590820	160.813828
1548.578125	28.647129
1547.565430	338.710022
1546.551758	198.740646
1545.538086	17.438189
1544.524414	319.444275
1543.510742	298.310760
1542.496094	-45.756340
1541.481445	305.016693
1540.466797	247.621338
1539.452148	321.863556
1538.437500	677.355042
1537.421875	372.049957
1536.406250	378.991974
1535.390625	476.154358
1534.374023	552.590759
1533.358398	641.831299
1532.341797	846.972168
1531.325195	835.487244
1530.308594	849.714294
1529.291016	737.649475
1528.274414	733.741577
1527.256836	943.489807
1526.238281	540.384277
1525.220703	989.322571
1524.202148	509.051758
1523.184570	535.747131
1522.166016	498.058868
1521.146484	560.611145
1520.127930	260.548584
1519.108398	325.558228
1518.088867	490.698517
1517.069336	493.825439
1516.049805	111.549919
1515.029297	19.585644
1514.008789	97.061821
1512.988281	184.701813
1511.967773	338.966339
1510.946289	192.853180
1509.925781	298.159149
1508.904297	287.919098
1507.882813	282.739502
1506.860352	118.524361
1505.838867	-248.199356
1504.816406	348.784515
1503.793945	222.875854
1502.770508	55.958023
1501.748047	42.713043
1500.724609	19.155527
1499.701172	-132.467529
1498.677734	79.357895
1497.654297	-74.916656
1496.629883	31.763905
1495.605469	53.917507
1494.581055	-128.597931
1493.556641	164.462280
1492.531250	155.684357
1491.505859	-78.060829
1490.480469	-125.247231
1489.455078	146.848480
1488.429688	71.404770
1487.403320	-24.504015
1486.376953	152.732773
1485.350586	214.968460
1484.324219	167.382629
1483.296875	262.625702
1482.270508	23.613279
1481.243164	-49.594883
1480.214844	374.359436
1479.187500	69.012375
1478.159180	253.070908
1477.130859	126.125961
1476.102539	475.570190
1475.074219	70.896912
1474.044922	348.788544
1473.015625	425.381195
1471.986328	545.159485
1470.957031	522.325806
1469.927734	675.007263
1468.897461	708.014160
1467.867188	873.205688
1466.836914	987.427734
1465.806641	994.787231
1464.775391	1124.090332
1463.744141	1187.229614
1462.712891	1326.514038
1461.681641	1587.617065
1460.649414	1693.661987
1459.618164	1746.313232
1458.585938	1710.060547
1457.552734	1795.596680
1456.520508	2013.004272
1455.487305	2103.447510
1454.455078	2064.484131
1453.420898	1642.622681
1452.387695	1996.648193
1451.354492	2162.942139
1450.320313	2030.125977
1449.286133	2178.555664
1448.251953	2157.196777
1447.216797	1890.183472
1446.182617	1671.374878
1445.147461	1758.922729
1444.112305	1692.043457
1443.076172	1346.852783
1442.041016	1525.440552
1441.004883	1420.676147
1439.968750	1551.105103
1438.932617	1380.634399
1437.895508	1382.095459
1436.858398	1113.167725
1435.821289	942.882263
1434.784180	924.220947
1433.747070	865.162964
1432.708984	803.602234
1431.670898	696.635254
1430.632813	390.345734
1429.594727	639.291809
1428.556641	355.864685
1427.517578	390.347015
1426.478516	397.089203
1425.439453	55.942432
1424.399414	216.525269
1423.359375	480.371674
1422.320313	96.645416
1421.279297	113.589882
1420.239258	39.893436
1419.199219	-101.729614
1418.158203	295.416565
1417.117188	151.327652
1416.075195	143.195648
1415.034180	34.476040
1413.992188	-36.446743
1412.950195	-172.685547
1411.908203	-24.749681
1410.866211	-160.865234
1409.823242	19.737047
1408.780273	127.441208
1407.737305	-8.513075
1406.694336	-96.652725
1405.650391	-26.539446
1404.606445	-69.373367
1403.562500	-94.577957
1402.518555	-189.980972
1401.474609	-157.357483
1400.429688	-107.146957
1399.384766	35.871090
1398.339844	-64.301109
1397.294922	151.437302
1396.249023	66.420441
1395.203125	51.645847
1394.157227	-10.658714
1393.111328	92.406380
1392.064453	-17.339264
1391.018555	33.232327
1389.971680	341.618622
1388.923828	84.440033
1387.876953	-80.000092
1386.829102	118.348747
1385.781250	94.128937
1384.733398	-12.514956
1383.685547	-139.040894
1382.636719	-78.027328
1381.587891	-129.397629
1380.539063	-80.761215
1379.490234	217.660187
1378.440430	161.476807
1377.391602	-19.418713
1376.341797	109.304543
1375.291016	160.693527
1374.241211	252.054443
1373.190430	34.180508
1372.139648	150.617218
1371.088867	62.652443
1370.038086	348.681427
1368.986328	111.351990
1367.934570	297.748322
1366.882813	5.894506
1365.831055	137.609543
1364.778320	122.449646
1363.726563	89.956589
1362.673828	72.493233
1361.620117	289.011536
1360.567383	371.189392
1359.513672	10.705560
1358.459961	55.780964
1357.406250	-95.476524
1356.352539	-22.882891
1355.297852	119.346161
1354.243164	0.733898
1353.188477	73.523834
1352.133789	143.888153
1351.078125	417.904388
1350.023438	255.006332
1348.966797	203.947617
1347.911133	388.720215
1346.855469	265.895782
1345.798828	673.971985
1344.742188	578.597168
1343.685547	508.146454
1342.627930	534.480957
1341.571289	531.160034
1340.513672	456.085571
1339.456055	762.587036
1338.397461	615.862732
1337.339844	754.020935
1336.281250	852.606812
1335.222656	834.925842
1334.163086	634.248962
1333.104492	812.232422
1332.044922	698.394653
1330.985352	831.964539
1329.925781	743.076721
1328.865234	943.496460
1327.805664	1205.696411
1326.745117	1203.529907
1325.684570	1371.885376
1324.623047	1671.139648
1323.561523	1743.215210
1322.500977	1630.220825
1321.438477	1702.456909
1320.376953	1708.133057
1319.314453	1780.500732
1318.252930	1648.226440
1317.189453	1895.820557
1316.126953	1603.522583
1315.064453	1466.711792
1314.000977	1475.431763
1312.937500	1402.937744
1311.874023	1404.452881
1310.809570	1349.418335
1309.745117	1245.255249
1308.680664	1256.909302
1307.616211	1081.615234
1306.551758	1100.849976
1305.486328	1007.010986
1304.420898	923.133179
1303.355469	1097.541016
1302.289063	1075.302246
1301.223633	1028.575195
1300.157227	854.180664
1299.090820	1028.776978
1298.023438	864.444641
1296.957031	901.612183
1295.889648	870.103577
1294.822266	873.048523
1293.754883	1087.104492
1292.686523	1019.007385
1291.618164	904.410278
1290.549805	1022.906067
1289.481445	864.373596
1288.413086	1284.472168
1287.343750	1287.843384
1286.274414	1109.970825
1285.205078	1157.611328
1284.134766	1286.123535
1283.064453	1189.379272
1281.995117	1158.836548
1280.923828	1311.942139
1279.853516	1545.790039
1278.782227	1476.248169
1277.710938	1445.933105
1276.639648	1496.388916
1275.568359	1287.734619
1274.496094	1455.652344
1273.423828	1564.905029
1272.351563	1510.473267
1271.279297	1434.136963
1270.206055	1262.652832
1269.132813	1420.910400
1268.059570	1244.729126
1266.986328	1290.762939
1265.913086	1205.069458
1264.838867	929.191406
1263.764648	972.979309
1262.689453	931.458435
1261.615234	1089.898804
1260.540039	1077.709961
1259.464844	953.479126
1258.389648	826.909424
1257.313477	749.156189
1256.238281	854.109131
1255.162109	744.813782
1254.085938	701.326172
1253.008789	910.988281
1251.931641	933.252686
1250.854492	928.784119
1249.777344	805.186829
1248.700195	774.069946
1247.622070	745.432983
1246.543945	923.417603
1245.465820	800.058777
1244.387695	863.833679
1243.308594	791.605286
1242.229492	673.297363
1241.150391	766.271973
1240.071289	633.506470
1238.991211	743.484802
1237.911133	688.463745
1236.831055	866.334717
1235.750977	416.079803
1234.669922	547.909729
1233.588867	769.380066
1232.507813	443.089111
1231.426758	746.888245
1230.344727	604.872070
1229.262695	508.942596
1228.180664	640.658325
1227.098633	663.394958
1226.015625	615.950195
1224.933594	585.464478
1223.849609	438.894714
1222.766602	338.339294
1221.683594	554.588074
1220.599609	451.644867
1219.515625	600.107117
1218.430664	332.892731
1217.346680	319.451660
1216.261719	354.326782
1215.176758	186.341248
1214.091797	211.564240
1213.005859	458.835510
1211.920898	457.429413
1210.834961	371.580170
1209.748047	278.528931
1208.662109	183.092072
1207.575195	290.215790
1206.488281	139.359985
1205.401367	301.849884
1204.313477	466.667755
1203.225586	243.570526
1202.137695	266.205658
1201.049805	161.200104
1199.961914	46.594933
1198.873047	78.837273
1197.784180	55.701744
1196.695313	-10.745179
1195.605469	177.761978
1194.515625	125.705933
1193.425781	78.457893
1192.335938	-28.881416
1191.246094	229.050446
1190.155273	124.082382
1189.064453	187.264694
1187.973633	94.304581
1186.881836	-20.244471
1185.790039	-67.564468
1184.698242	21.891705
1183.606445	-11.082741
1182.514648	-27.283428
1181.421875	4.458289
1180.329102	105.682304
1179.236328	-18.493883
1178.142578	-111.489555
1177.049805	3.965528
1175.956055	64.243385
1174.861328	62.194901
1173.767578	12.219460
1172.672852	-104.793472
1171.578125	-39.903233
1170.483398	15.348659
1169.387695	53.795708
1168.291992	101.752769
1167.196289	-154.024750
1166.100586	-153.935745
1165.004883	-96.526512
1163.908203	-129.981232
1162.811523	-130.016983
1161.714844	-44.111679
1160.617188	-137.375320
1159.519531	8.095288
1158.421875	5.474651
1157.324219	-95.026588
1156.225586	54.981495
1155.127930	-129.056183
1154.028320	137.654617
1152.929688	115.716690
1151.831055	12.702606
1150.731445	-73.625755
1149.631836	-131.370514
1148.531250	-255.825516
1147.431641	29.331869
1146.331055	-42.815987
1145.230469	111.157364
1144.129883	79.388588
1143.028320	-38.062733
1141.926758	113.291557
1140.825195	-4.206746
1139.723633	239.707047
1138.621094	46.076801
1137.518555	-135.629593
1136.416016	-212.753845
1135.313477	106.821350
1134.209961	-17.910040
1133.106445	175.542587
1132.002930	250.166702
1130.898438	248.767761
1129.794922	287.657288
1128.690430	58.420586
1127.585938	329.679413
1126.480469	472.729370
1125.375977	395.193909
1124.270508	445.639526
1123.164063	408.346710
1122.058594	382.868958
1120.952148	383.415070
1119.845703	284.463745
1118.739258	275.477295
1117.631836	261.721802
1116.525391	127.242455
1115.417969	352.390411
1114.309570	123.264702
1113.202148	180.332596
1112.093750	263.343567
1110.985352	-27.181356
1109.876953	46.307232
1108.767578	242.581177
1107.658203	507.226135
1106.548828	245.097229
1105.439453	56.241924
1104.329102	315.919312
1103.218750	242.697708
1102.108398	374.737915
1100.998047	348.644135
1099.886719	421.576782
1098.775391	286.963684
1097.664063	310.311493
1096.552734	432.595490
1095.440430	382.799316
1094.328125	137.482819
1093.215820	313.800110
1092.102539	369.931091
1090.990234	324.785950
1089.876953	265.516632
1088.762695	434.479340
1087.649414	203.439026
1086.535156	289.975220
1085.420898	263.587555
1084.306641	286.554230
1083.191406	43.919338
1082.076172	330.044891
1080.960938	463.327362
1079.845703	413.341888
1078.729492	257.700836
1077.613281	325.125793
1076.497070	329.135254
1075.380859	405.866943
1074.263672	358.219391
1073.146484	268.364410
1072.029297	141.020767
1070.912109	128.593796
1069.793945	296.629456
1068.675781	340.390503
1067.557617	124.089867
1066.438477	113.989349
1065.319336	160.083176
1064.200195	121.874352
1063.081055	153.893265
1061.961914	361.390015
1060.841797	297.421356
1059.721680	287.274475
1058.600586	108.775711
1057.480469	110.367561
1056.359375	116.638039
1055.238281	101.879280
1054.116211	299.723267
1052.995117	-56.061314
1051.873047	-17.043638
1050.750000	-27.060450
1049.627930	191.667664
1048.504883	153.626236
1047.381836	-162.003906
1046.258789	-97.296837
1045.134766	42.014271
1044.011719	22.745832
1042.886719	40.799652
1041.762695	-34.349785
1040.638672	100.226471
1039.513672	-42.406807
1038.388672	117.765053
1037.262695	52.064651
1036.136719	163.310349
1035.010742	-88.482094
1033.884766	80.955048
1032.758789	145.673676
1031.631836	26.688850
1030.504883	42.627419
1029.377930	125.992424
1028.250000	-74.145317
1027.122070	-92.947151
1025.994141	-153.515518
1024.866211	-158.289764
1023.737305	31.989491
1022.608398	-190.931030
1021.479492	-12.260250
1020.350586	-279.070343
1019.220703	-348.560822
1018.090820	-132.754654
1016.960938	-148.842224
1015.830078	-99.978035
1014.700195	-23.287529
1013.569336	64.998413
1012.437500	86.123085
1011.306641	111.912903
1010.174805	-105.346199
1009.042969	66.394699
1007.910156	177.944183
1006.778320	180.754303
1005.645508	204.434509
1004.512695	753.079407
1003.378906	1088.830688
1002.245117	1357.450928
1001.111328	1240.096069
999.977539	829.447693
998.843750	407.499817
997.708984	212.111130
996.574219	245.429504
995.438477	131.077393
994.303711	35.295650
993.167969	-7.314156
992.032227	53.951244
990.895508	152.150970
989.758789	174.288925
988.622070	201.091385
987.485352	124.250381
986.348633	162.702118
985.210938	104.469749
984.073242	101.597847
982.934570	-103.794640
981.796875	-154.814957
980.658203	160.139496
979.519531	63.212570
978.379883	122.809494
977.240234	161.752686
976.100586	140.977173
974.960938	-24.517612
973.821289	366.225800
972.680664	182.526855
971.540039	-3.308993
970.398438	-39.721962
969.257813	-27.837450
968.116211	126.421852
966.974609	117.763351
965.832031	79.366142
964.689453	139.686493
963.546875	140.434555
962.404297	42.680805
961.261719	261.340454
960.118164	365.408203
958.974609	27.361393
957.830078	232.369614
956.686523	2.288239
955.541992	250.855850
954.396484	119.458397
953.251953	-39.263107
952.106445	113.293533
950.960938	55.440918
949.815430	116.595940
948.668945	-78.233589
947.522461	-26.058571
946.375977	55.873741
945.229492	30.475248
944.082031	228.993179
942.934570	210.575439
941.787109	-13.211859
940.638672	103.249725
939.491211	66.847420
938.342773	135.480515
937.193359	131.181030
936.044922	115.551575
934.895508	122.806175
933.745117	150.649597
932.595703	89.684036
931.445313	97.166748
930.294922	13.620648
929.144531	32.647701
927.993164	101.823738
926.842773	198.341980
925.690430	-126.033592
924.539063	93.477600
923.386719	-121.417320
922.234375	-101.951889
921.082031	-207.451080
919.929688	-1.484070
918.776367	-134.082199
917.623047	-64.383629
916.468750	21.251232
915.315430	-90.630280
914.161133	-122.939522
913.006836	-161.979996
911.851563	7.803019
910.696289	-1.631440
909.541016	-128.928925
908.385742	-58.855118
907.229492	-104.352272
906.074219	-131.650391
904.916992	20.123262
903.760742	210.378860
902.603516	-95.341103
901.446289	-95.216850
900.289063	-122.202705
899.131836	25.122978
897.973633	9.538786
896.815430	-26.347637
895.656250	-41.810398
894.498047	-238.097107
893.338867	-95.192223
892.178711	27.358112
891.019531	-21.819969
889.859375	-95.773270
888.699219	58.422867
887.539063	68.094154
886.377930	28.147249
885.216797	-45.594913
884.055664	-119.269547
882.893555	-109.416275
881.732422	80.852203
880.570313	83.948357
879.407227	-9.840235
878.245117	-204.970184
877.082031	181.259125
875.918945	44.790462
874.754883	39.019760
873.590820	-14.005782
872.426758	32.042301
871.262695	-56.926468
870.098633	-22.109032
868.933594	-12.026443
867.768555	110.490456
866.602539	179.015320
865.436523	87.940926
864.270508	50.842735
863.104492	45.217125
861.938477	104.728439
860.771484	16.025497
859.604492	-29.983351
858.436523	27.273548
857.269531	-3.016258
856.101563	72.143784
854.932617	147.269516
853.764648	188.707733
852.595703	234.608215
851.426758	217.722137
850.256836	254.613251
849.087891	181.698761
847.917969	117.767029
846.748047	168.036072
845.577148	-1.103248
844.406250	17.803446
843.235352	18.776951
842.064453	48.802910
840.892578	291.250610
839.720703	102.037453
838.548828	125.236031
837.375977	-19.208265
836.204102	15.112601
835.031250	210.216034
833.857422	141.682358
832.684570	79.831009
831.510742	227.796387
830.335938	268.540710
829.162109	81.644432
827.987305	222.688034
826.812500	249.887314
825.637695	45.157791
824.461914	61.150654
823.286133	65.942215
822.110352	8.296702
820.933594	119.912094
819.757813	84.439034
818.580078	109.051285
817.403320	15.619314
816.225586	126.902626
815.048828	24.489882
813.870117	84.445908
812.692383	70.919273
811.513672	-16.022243
810.334961	41.482689
809.156250	114.446648
807.976563	67.350517
806.796875	-173.025146
805.617188	8.542301
804.436523	-180.780792
803.255859	-50.483120
802.075195	-84.522591
800.894531	-29.884434
799.712891	-106.196350
798.531250	-113.809898
797.349609	-83.810768
796.167969	-29.524843
794.985352	6.937654
793.802734	-297.848633
792.619141	-88.742958
791.436523	-138.886871
790.252930	218.238937
789.069336	243.137314
787.884766	44.470364
786.700195	33.846626
785.515625	-43.203892
784.331055	-91.557396
783.145508	112.038940
781.959961	21.520340
780.774414	56.903324
779.587891	151.834213
778.402344	354.845520
777.215820	142.588287
776.028320	-85.098633
774.840820	-45.725586
773.654297	42.080257
772.465820	173.888031
771.278320	25.469141
770.089844	44.607964
768.901367	154.032120
767.711914	157.546005
766.523438	92.672356
765.333984	-66.963936
764.143555	99.327110
762.954102	313.893036
761.763672	19.813618
760.573242	73.498016
759.382813	237.087845
758.191406	-98.784431
757.000000	18.442160
755.808594	16.816624
754.616211	320.654053
753.423828	57.311707
752.231445	-69.761818
751.039063	49.165379
749.845703	-1.116966
748.652344	-145.846832
747.458984	295.480316
746.264648	297.653290
745.070313	-7.382903
743.875977	93.443832
742.680664	-16.346209
741.486328	-3.370959
740.291016	7.356596
739.094727	-135.361801
737.899414	-72.128983
736.703125	43.597664
735.506836	62.875366
734.309570	-112.740280
733.112305	-34.418411
731.915039	-126.852875
730.717773	128.568207
729.519531	-31.729330
728.322266	70.418365
727.123047	106.911659
725.924805	228.600723
724.725586	37.737118
723.526367	54.485443
722.327148	-35.813507
721.126953	-67.122299
719.926758	209.390854
718.726563	101.631378
717.525391	151.031357
716.325195	86.962555
715.123047	129.804001
713.921875	222.779816
712.719727	-17.820021
711.518555	-14.191936
710.315430	-12.722266
709.113281	176.112991
707.910156	64.322845
706.707031	31.001299
705.502930	-89.350647
704.299805	25.440723
703.095703	81.468689
701.891602	-32.173676
700.686523	26.104731
699.481445	101.799324
698.276367	116.640366
697.071289	40.247795
695.865234	-1.281196
694.659180	-114.415131
693.453125	-31.960794
692.246094	-203.520020
691.039063	-110.079994
689.832031	85.402107
688.625000	-35.922482
687.416992	-109.375053
686.208984	-117.637390
685.000977	38.989555
683.791992	-55.821171
682.583008	-109.307281
681.374023	-65.156487
680.164063	-96.733658
678.955078	235.667786
677.745117	54.859413
676.534180	8.476881
675.324219	-26.943813
674.113281	188.784317
672.902344	30.294651
671.690430	146.691437
670.478516	51.268879
669.266602	111.679588
668.054688	59.820271
666.841797	-2.666566
665.628906	153.215652
664.416016	177.431717
663.203125	119.742233
661.989258	176.658981
660.775391	201.337799
659.561523	-75.917076
658.346680	-93.998138
657.131836	185.733139
655.916992	6.222172
654.701172	70.576508
653.485352	74.729729
652.269531	-9.286254
651.053711	77.103271
649.836914	239.023331
648.620117	226.635803
647.403320	386.659363
646.186523	165.839920
644.968750	410.100128
643.750977	439.304626
642.532227	455.785126
641.314453	433.729980
640.095703	368.883270
638.875977	370.889374
637.657227	59.343231
636.437500	173.499786
635.217773	15.013859
633.997070	193.920502
632.777344	-26.396587
631.556641	-115.498909
630.335938	-49.884762
629.114258	-22.734646
627.892578	165.434616
626.670898	68.482689
625.449219	143.247406
624.226563	170.989761
623.003906	66.013176
621.781250	38.358444
620.557617	250.764206
619.333984	356.137787
618.110352	78.366348
616.886719	-42.902615
615.662109	-125.468971
614.437500	10.336053
613.212891	-33.493828
611.987305	87.462921
610.761719	-105.839561
609.536133	-142.941345
608.310547	78.614990
607.083984	122.801773
605.857422	62.342159
604.630859	-77.076698
