# Supplementary material for: Raman spectroscopy accurately differentiates mucosal healing from non-healing and biochemical changes following biological therapy in inflammatory bowel disease
Source: PLoS One. 2021 Jun 2;16(6):e0252210. doi: 10.1371/journal.pone.0252210 (PMC8172032; doi:10.1371/journal.pone.0252210)
Supplement: S9 Dataset — (ZIP) [file pone.0252210.s011.zip › Pre-biologic/OC031-1 pre treatment_base sub CR removed_53__X_2361.14__Y_35197.7__Z_75.8973__Time_609.txt]

1714.793945	106.435890
1713.817383	130.988007
1712.840820	120.247231
1711.864258	13.366122
1710.886719	-87.732834
1709.909180	135.936859
1708.931641	43.685265
1707.953125	-42.792160
1706.975586	-59.171249
1705.997070	-24.287689
1705.018555	-74.700577
1704.040039	-31.011326
1703.060547	-19.081837
1702.081055	-33.521099
1701.101563	56.758617
1700.122070	32.391003
1699.142578	-42.379086
1698.162109	-55.265739
1697.181641	-59.745049
1696.201172	21.659781
1695.220703	55.323833
1694.239258	75.980240
1693.257813	22.239634
1692.276367	113.047234
1691.294922	33.374020
1690.313477	66.170570
1689.331055	77.959572
1688.348633	103.438744
1687.366211	110.597397
1686.383789	136.766769
1685.400391	176.588196
1684.416992	262.037354
1683.433594	187.944901
1682.450195	239.408829
1681.465820	213.948669
1680.482422	228.776245
1679.498047	329.087341
1678.512695	328.544037
1677.528320	320.348145
1676.542969	309.800232
1675.558594	315.531860
1674.572266	395.992737
1673.586914	466.094910
1672.601563	355.749329
1671.615234	577.855530
1670.628906	712.489807
1669.642578	528.655579
1668.655273	499.173950
1667.668945	554.932617
1666.681641	751.589172
1665.694336	688.389160
1664.706055	649.345642
1663.718750	775.016846
1662.730469	611.848572
1661.742188	642.522705
1660.753906	699.927734
1659.764648	805.234497
1658.775391	820.648560
1657.787109	743.581238
1656.796875	780.627747
1655.807617	762.279236
1654.818359	799.733826
1653.828125	641.543457
1652.837891	581.516418
1651.846680	529.643555
1650.856445	525.589111
1649.865234	418.602875
1648.874023	425.510895
1647.882813	422.020020
1646.891602	225.816605
1645.899414	328.372101
1644.907227	306.911896
1643.915039	209.041824
1642.922852	121.926369
1641.930664	222.388214
1640.937500	143.510071
1639.944336	146.586456
1638.951172	81.216530
1637.957031	87.200745
1636.963867	-4.242085
1635.969727	36.264927
1634.975586	113.761917
1633.981445	-116.927170
1632.986328	10.829898
1631.991211	38.555946
1630.996094	-144.272125
1630.000977	20.546253
1629.005859	-25.166216
1628.009766	-57.620403
1627.013672	-3.171182
1626.017578	-93.326294
1625.021484	29.617523
1624.024414	-28.823586
1623.028320	-13.584115
1622.031250	117.328674
1621.033203	124.758530
1620.036133	-104.163307
1619.038086	60.969440
1618.041016	-52.230614
1617.041992	0.027078
1616.043945	86.411110
1615.045898	54.717697
1614.046875	-79.239677
1613.047852	91.108856
1612.048828	62.125946
1611.048828	4.335729
1610.049805	-92.731689
1609.049805	-63.970680
1608.049805	-35.216923
1607.048828	-58.857159
1606.048828	82.485573
1605.047852	213.290710
1604.046875	32.549442
1603.045898	82.165939
1602.044922	92.502464
1601.042969	3.418172
1600.041016	24.193102
1599.039063	13.561262
1598.037109	47.348034
1597.034180	-36.514515
1596.031250	127.858940
1595.028320	-10.908184
1594.025391	-19.059111
1593.022461	-63.802334
1592.018555	-152.947357
1591.014648	18.915522
1590.010742	-91.172485
1589.006836	-57.765827
1588.001953	-19.205690
1586.997070	173.149979
1585.992188	-2.259428
1584.987305	163.833176
1583.982422	-61.128796
1582.976563	146.477844
1581.970703	124.689766
1580.964844	22.109247
1579.958984	-62.263912
1578.952148	144.908310
1577.945313	104.658157
1576.938477	158.035904
1575.931641	112.456146
1574.924805	72.026382
1573.916992	34.140247
1572.909180	170.394089
1571.901367	210.334061
1570.893555	37.072777
1569.884766	211.979401
1568.876953	160.727875
1567.868164	114.610825
1566.858398	81.414200
1565.849609	50.745708
1564.839844	-26.713198
1563.830078	-41.944599
1562.820313	-49.471672
1561.810547	85.578949
1560.799805	140.091766
1559.790039	7.820315
1558.779297	196.942932
1557.767578	-5.437090
1556.756836	105.698586
1555.745117	154.523544
1554.733398	164.388443
1553.721680	106.835503
1552.709961	147.592026
1551.697266	61.412807
1550.685547	83.865829
1549.672852	214.875885
1548.659180	182.780563
1547.646484	65.271072
1546.632813	120.945137
1545.619141	96.371399
1544.605469	69.132507
1543.591797	173.588989
1542.577148	-76.000862
1541.562500	64.414528
1540.547852	124.632324
1539.533203	47.909206
1538.518555	-44.357483
1537.502930	46.537102
1536.487305	83.124146
1535.471680	44.805016
1534.456055	-42.584812
1533.439453	83.968880
1532.422852	71.182831
1531.406250	112.436066
1530.389648	65.979736
1529.373047	73.555244
1528.355469	47.556446
1527.337891	-84.089386
1526.320313	-22.681765
1525.302734	-56.616375
1524.284180	-52.023960
1523.265625	52.822983
1522.247070	-4.505315
1521.228516	-74.747200
1520.208984	42.648537
1519.190430	-17.448492
1518.170898	-23.631186
1517.151367	-24.748585
1516.130859	15.156572
1515.111328	8.745105
1514.090820	20.232231
1513.070313	-32.538822
1512.049805	30.143526
1511.028320	43.966293
1510.006836	-42.344707
1508.986328	-13.252840
1507.963867	5.490280
1506.942383	-52.753395
1505.919922	-16.195293
1504.898438	-95.039833
1503.875977	-27.865339
1502.852539	-142.673141
1501.830078	-139.668243
1500.806641	-88.075745
1499.783203	-31.442020
1498.759766	86.542366
1497.736328	-51.482555
1496.711914	43.315666
1495.687500	-33.361042
1494.663086	-143.301331
1493.638672	-38.467693
1492.613281	7.472212
1491.587891	25.232727
1490.563477	17.395075
1489.537109	86.144608
1488.511719	119.071281
1487.485352	100.864975
1486.458984	64.755875
1485.432617	36.282070
1484.406250	61.375172
1483.379883	76.216812
1482.352539	177.740585
1481.325195	141.472290
1480.297852	352.515930
1479.269531	265.174652
1478.241211	376.639435
1477.213867	256.156891
1476.184570	252.876648
1475.156250	333.632996
1474.127930	294.647491
1473.098633	316.754425
1472.069336	545.011047
1471.040039	470.312439
1470.009766	301.482513
1468.979492	471.033173
1467.950195	589.639893
1466.918945	647.145325
1465.888672	679.200867
1464.857422	810.349548
1463.827148	735.614746
1462.795898	909.869873
1461.763672	850.360046
1460.732422	879.759521
1459.700195	1005.615112
1458.667969	928.347839
1457.635742	904.408264
1456.603516	916.002441
1455.570313	985.932678
1454.537109	936.636658
1453.503906	1062.327637
1452.470703	1149.945313
1451.436523	1171.628052
1450.403320	1231.329346
1449.369141	1100.997681
1448.333984	1211.357178
1447.299805	1108.967896
1446.264648	1143.351440
1445.230469	1094.209961
1444.194336	1017.254211
1443.159180	915.054688
1442.124023	987.467896
1441.087891	1069.980835
1440.051758	1036.165161
1439.015625	931.601013
1437.978516	890.287659
1436.941406	849.017761
1435.904297	706.734802
1434.867188	642.843689
1433.830078	632.042236
1432.791992	671.765320
1431.754883	635.780701
1430.715820	365.121918
1429.677734	306.568970
1428.639648	205.189545
1427.600586	257.733002
1426.561523	166.559418
1425.522461	171.262466
1424.482422	314.623871
1423.443359	127.853012
1422.403320	220.853226
1421.363281	225.693207
1420.322266	49.245586
1419.282227	81.901489
1418.241211	66.752960
1417.200195	129.674149
1416.159180	147.322067
1415.117188	81.985962
1414.076172	180.214142
1413.034180	-88.687614
1411.992188	-20.543724
1410.949219	-0.141981
1409.907227	45.436550
1408.864258	-72.268150
1407.821289	-11.526584
1406.777344	-184.320251
1405.734375	112.540276
1404.690430	-85.203506
1403.646484	-56.932259
1402.602539	54.185116
1401.557617	14.783962
1400.513672	30.639523
1399.468750	26.477591
1398.423828	162.769211
1397.377930	-89.456093
1396.333008	132.118408
1395.287109	32.954700
1394.241211	-43.564365
1393.195313	-99.957504
1392.148438	-101.188652
1391.101563	-67.313660
1390.054688	-50.913319
1389.007813	45.610767
1387.960938	164.667999
1386.913086	23.611542
1385.865234	135.237183
1384.817383	-20.631657
1383.769531	38.586708
1382.720703	37.860821
1381.671875	-95.221840
1380.623047	31.597603
1379.574219	-43.863888
1378.524414	-39.336338
1377.475586	35.151730
1376.425781	9.834559
1375.375977	81.904137
1374.325195	-5.659928
1373.274414	61.513382
1372.224609	61.395435
1371.172852	-70.801178
1370.122070	-5.964538
1369.070313	58.902512
1368.019531	66.502632
1366.967773	56.720871
1365.915039	19.607035
1364.863281	22.411224
1363.810547	114.887932
1362.757813	110.322929
1361.705078	80.937660
1360.651367	9.331382
1359.598633	72.127075
1358.544922	217.012329
1357.491211	163.005463
1356.436523	2.199076
1355.382813	266.465118
1354.328125	274.769897
1353.273438	134.091400
1352.217773	199.653717
1351.163086	302.491394
1350.107422	236.539368
1349.051758	170.672806
1347.996094	286.025024
1346.939453	408.823273
1345.883789	474.581909
1344.827148	304.795441
1343.769531	449.985992
1342.712891	486.111389
1341.655273	492.536072
1340.598633	476.715698
1339.540039	468.382080
1338.482422	551.734924
1337.423828	533.588074
1336.366211	545.207458
1335.307617	509.848053
1334.248047	486.923431
1333.189453	446.743500
1332.129883	525.343872
1331.070313	453.122467
1330.010742	398.285675
1328.950195	504.173645
1327.890625	493.921906
1326.830078	449.130920
1325.768555	498.263428
1324.708008	468.396637
1323.646484	529.936340
1322.585938	576.682190
1321.523438	608.640076
1320.461914	566.606262
1319.400391	551.765808
1318.337891	453.117401
1317.275391	655.370789
1316.211914	655.427124
1315.149414	581.581421
1314.085938	589.119568
1313.022461	485.828827
1311.958984	626.460876
1310.894531	685.802063
1309.831055	658.982178
1308.766602	558.361511
1307.701172	620.236755
1306.636719	613.226196
1305.571289	515.233215
1304.505859	732.104492
1303.440430	656.315613
1302.375000	558.462891
1301.308594	603.226135
1300.242188	510.394043
1299.175781	510.979431
1298.109375	506.676758
1297.041992	595.710205
1295.975586	689.637512
1294.908203	599.458252
1293.839844	617.312805
1292.772461	421.732361
1291.704102	554.941711
1290.635742	553.232361
1289.567383	539.281738
1288.498047	495.938110
1287.428711	425.670227
1286.360352	573.516113
1285.290039	488.592529
1284.220703	511.480591
1283.150391	485.398071
1282.080078	454.442017
1281.009766	408.824402
1279.939453	466.009735
1278.868164	564.767822
1277.796875	396.885132
1276.725586	466.284180
1275.654297	447.644714
1274.582031	487.680969
1273.509766	708.543213
1272.437500	557.939453
1271.365234	488.013000
1270.291992	503.594727
1269.218750	543.585876
1268.145508	605.529053
1267.072266	755.303711
1265.999023	680.528748
1264.924805	566.751831
1263.850586	555.457275
1262.776367	592.931335
1261.701172	610.880005
1260.625977	555.694275
1259.550781	610.182373
1258.475586	647.584290
1257.400391	580.225342
1256.324219	639.515686
1255.248047	601.383850
1254.171875	709.305298
1253.094727	508.101166
1252.018555	679.230225
1250.941406	541.341003
1249.864258	602.920959
1248.786133	652.300964
1247.708008	550.927856
1246.630859	563.810608
1245.551758	477.047028
1244.473633	509.339630
1243.394531	483.309021
1242.316406	590.823486
1241.236328	581.740479
1240.157227	480.410217
1239.077148	478.594330
1237.998047	440.366302
1236.917969	584.047852
1235.836914	572.442017
1234.756836	572.940796
1233.675781	537.055176
1232.594727	452.692352
1231.512695	351.380951
1230.431641	378.471710
1229.349609	432.162994
1228.267578	427.693146
1227.185547	236.802399
1226.102539	372.691132
1225.019531	249.589523
1223.936523	184.571289
1222.853516	267.084686
1221.769531	214.120117
1220.686523	238.509323
1219.602539	270.106110
1218.517578	318.571136
1217.433594	173.712875
1216.348633	275.250275
1215.263672	161.791779
1214.178711	219.762772
1213.092773	210.089081
1212.007813	156.948730
1210.921875	277.508148
1209.834961	217.068207
1208.749023	219.322266
1207.662109	245.648560
1206.575195	255.053787
1205.488281	216.219360
1204.400391	268.922485
1203.313477	107.174324
1202.225586	167.029587
1201.136719	31.785337
1200.048828	272.102356
1198.959961	119.972229
1197.871094	239.774124
1196.782227	118.916580
1195.692383	70.227455
1194.603516	52.782486
1193.513672	-15.180411
1192.423828	-35.080669
1191.333008	-18.968430
1190.242188	6.707683
1189.151367	77.969086
1188.060547	-105.386414
1186.969727	-132.644501
1185.877930	68.096733
1184.786133	-134.451920
1183.694336	68.520592
1182.601563	-64.456459
1181.509766	-27.142284
1180.416992	7.716491
1179.323242	73.679398
1178.230469	2.972813
1177.136719	162.272797
1176.042969	105.870125
1174.949219	23.109142
1173.854492	129.500916
1172.760742	221.445068
1171.666016	6.962620
1170.570313	-8.864324
1169.475586	87.715179
1168.379883	83.758606
1167.284180	96.503868
1166.188477	-177.669907
1165.091797	71.668610
1163.996094	-39.962166
1162.899414	77.762566
1161.801758	-41.064739
1160.705078	38.326050
1159.607422	-20.827345
1158.509766	-10.771510
1157.412109	132.877670
1156.313477	114.190514
1155.215820	47.773945
1154.117188	64.814178
1153.017578	17.436499
1151.918945	77.312485
1150.819336	-89.269745
1149.719727	-53.293243
1148.620117	-76.916794
1147.519531	-48.173210
1146.418945	47.191360
1145.318359	-76.515991
1144.217773	40.167110
1143.116211	-35.962143
1142.014648	-81.163910
1140.913086	11.563288
1139.811523	-14.666770
1138.708984	-62.311836
1137.606445	-128.977631
1136.503906	-102.973663
1135.401367	-53.253506
1134.297852	5.913515
1133.194336	-67.943909
1132.090820	-42.088387
1130.987305	7.463567
1129.882813	175.607605
1128.778320	108.791023
1127.673828	312.364502
1126.569336	409.115753
1125.463867	69.587402
1124.358398	251.627686
1123.252930	284.276794
1122.146484	82.347298
1121.041016	174.193008
1119.934570	-11.084018
1118.828125	40.452007
1117.720703	51.704941
1116.613281	-31.720930
1115.505859	45.752224
1114.398438	135.000565
1113.291016	141.425186
1112.182617	126.550034
1111.074219	62.029766
1109.964844	-40.288921
1108.856445	84.242050
1107.747070	111.854431
1106.637695	155.973450
1105.528320	192.978729
1104.417969	232.313644
1103.307617	273.981079
1102.197266	242.479828
1101.086914	274.674377
1099.975586	309.201477
1098.864258	209.313034
1097.752930	232.040604
1096.641602	254.753052
1095.529297	270.378632
1094.416992	316.616577
1093.304688	294.533539
1092.191406	220.654938
1091.079102	264.512299
1089.965820	254.216217
1088.852539	330.983032
1087.738281	233.635986
1086.624023	449.129730
1085.509766	394.127594
1084.395508	308.594177
1083.280273	310.058868
1082.166016	250.438843
1081.050781	223.736862
1079.934570	234.627014
1078.819336	238.478653
1077.703125	120.261353
1076.586914	105.374489
1075.469727	104.578392
1074.353516	209.362457
1073.236328	110.058594
1072.119141	78.811775
1071.000977	228.098663
1069.882813	79.673546
1068.765625	100.045067
1067.646484	66.532982
1066.528320	168.899033
1065.409180	163.516830
1064.290039	261.160583
1063.170898	274.517517
1062.050781	142.805145
1060.930664	135.161865
1059.810547	232.791962
1058.690430	80.193184
1057.569336	-9.196693
1056.449219	51.065228
1055.327148	48.223068
1054.206055	71.106277
1053.083984	110.349075
1051.961914	0.150692
1050.839844	18.429737
1049.717773	71.736145
1048.594727	6.032700
1047.471680	-50.282249
1046.348633	115.037010
1045.224609	194.025101
1044.101563	51.530087
1042.976563	139.874451
1041.852539	167.623566
1040.728516	162.773972
1039.603516	8.886738
1038.478516	48.379951
1037.352539	29.681435
1036.227539	50.595829
1035.101563	-86.706787
1033.974609	31.998785
1032.848633	13.455445
1031.721680	-0.396553
1030.594727	95.061760
1029.467773	81.268349
1028.340820	62.869637
1027.212891	42.190632
1026.084961	42.462429
1024.956055	5.614565
1023.828125	-49.455399
1022.699219	-116.664719
1021.570313	97.294792
1020.440430	-145.861221
1019.311523	-196.344864
1018.181641	-135.458847
1017.050781	-21.239361
1015.920898	11.844848
1014.790039	-131.164032
1013.659180	-47.019775
1012.528320	-32.360794
1011.396484	26.330149
1010.265625	163.753296
1009.132813	236.341751
1008.000977	135.385025
1006.868164	184.896988
1005.736328	218.239609
1004.602539	452.792206
1003.469727	862.987305
1002.335938	893.965576
1001.202148	860.268921
1000.068359	507.809692
998.933594	312.622406
997.799805	92.170517
996.665039	77.339027
995.529297	111.029503
994.394531	-9.860350
993.258789	-56.822765
992.123047	34.674099
990.986328	-5.270029
989.849609	-5.956908
988.712891	-73.440742
987.576172	-21.019400
986.439453	-74.554726
985.301758	-35.887783
984.164063	-45.552048
983.025391	-6.820158
981.887695	-78.541061
980.749023	-83.450882
979.610352	3.711125
978.470703	-155.231400
977.332031	-19.712223
976.192383	-29.049746
975.051758	71.987434
973.912109	198.300217
972.771484	-68.255264
971.630859	-17.676949
970.490234	62.774204
969.348633	95.019707
968.207031	56.142044
967.065430	97.640457
965.923828	-14.545868
964.781250	63.733196
963.638672	162.656601
962.496094	142.363693
961.352539	108.370377
960.208984	216.506348
959.065430	65.758072
957.921875	61.706738
956.777344	37.089546
955.632813	23.971827
954.488281	230.622711
953.343750	126.015923
952.198242	58.101650
951.052734	104.616417
949.907227	-77.514923
948.760742	174.835129
947.614258	107.127586
946.467773	-24.491060
945.321289	13.040227
944.173828	-24.778889
943.026367	181.779999
941.878906	116.616272
940.730469	256.928406
939.582031	200.974915
938.433594	170.175705
937.285156	155.390076
936.135742	220.451309
934.987305	73.507080
933.836914	99.877312
932.687500	178.673050
931.537109	102.557137
930.386719	72.056892
929.236328	116.741028
928.084961	90.864861
926.934570	28.614180
925.783203	162.102280
924.630859	83.997032
923.478516	112.847046
922.327148	5.284297
921.173828	-20.365173
920.021484	101.745110
918.868164	-116.997421
917.714844	-178.872437
916.561523	-65.823975
915.407227	-61.790894
914.252930	42.141880
913.098633	18.957048
911.944336	77.484489
910.789063	-18.245363
909.633789	6.285014
908.478516	-64.405067
907.322266	-64.772919
906.166016	-17.533014
905.009766	-94.912628
903.853516	-6.882673
902.696289	1.858843
901.539063	3.818585
900.381836	87.279045
899.223633	125.452896
898.065430	77.646576
896.907227	57.017078
895.749023	90.682838
894.589844	51.994759
893.430664	128.612732
892.271484	89.952095
891.112305	-57.128506
889.952148	57.884472
888.791992	-46.197723
887.630859	-98.297089
886.470703	7.632886
885.309570	11.970097
884.148438	52.407139
882.986328	133.428772
881.825195	22.736780
880.663086	128.530869
879.500000	207.229324
878.337891	328.704834
877.174805	85.156647
876.011719	204.351593
874.847656	91.552292
873.684570	113.880013
872.520508	-19.106115
871.355469	75.240242
870.191406	-37.433743
869.026367	-111.822357
867.861328	142.117676
866.695313	272.287659
865.530273	110.206467
864.364258	143.687088
863.197266	199.610809
862.031250	206.087311
860.864258	243.989212
859.697266	198.803253
858.530273	191.783279
857.362305	227.390259
856.194336	204.643677
855.026367	202.081619
853.857422	309.380371
852.688477	275.388123
851.519531	279.499908
850.350586	323.928223
849.180664	269.757996
848.010742	280.547516
846.840820	148.018509
845.670898	161.041245
844.500000	140.474594
843.329102	276.524384
842.157227	106.034851
840.986328	47.429787
839.814453	33.554783
838.642578	62.141140
837.469727	59.410072
836.296875	181.783859
835.124023	158.887756
833.951172	-40.440094
832.777344	142.100647
831.603516	78.998779
830.429688	29.298075
829.255859	100.082855
828.081055	202.044067
826.906250	219.196548
825.731445	169.436157
824.555664	75.100838
823.379883	136.784622
822.204102	111.530396
821.027344	-5.054348
819.851563	-57.024002
818.674805	44.631340
817.497070	-14.040005
816.320313	-21.521473
815.142578	-69.063454
813.963867	-101.031631
812.786133	47.117065
811.607422	32.884167
810.428711	-74.712601
809.250000	-33.393303
808.070313	21.217619
806.890625	2.488579
805.710938	10.397320
804.531250	144.826874
803.350586	-118.117691
802.169922	-108.019501
800.988281	-84.631859
799.807617	18.573198
798.625977	-104.462982
797.444336	-134.347794
796.261719	-86.661705
795.079102	-43.445156
793.896484	-144.259293
792.713867	-118.798058
791.530273	-9.220496
790.346680	11.741164
789.163086	81.370575
787.979492	27.042698
786.794922	23.608278
785.610352	99.782463
784.425781	38.819668
783.240234	165.775223
782.054688	107.013794
780.869141	125.604752
779.682617	58.025337
778.496094	25.804819
777.309570	-8.616770
776.123047	85.003365
774.935547	-75.226662
773.748047	49.241528
772.560547	69.967171
771.373047	-1.948017
770.184570	18.770128
768.996094	-57.515987
767.806641	9.479042
766.618164	47.796299
765.428711	6.794510
764.239258	-7.762504
763.048828	67.958054
761.858398	90.813774
760.667969	206.089539
759.477539	125.496544
758.286133	108.733803
757.094727	204.138428
755.903320	-12.701468
754.710938	181.609970
753.518555	118.717926
752.326172	108.591408
751.133789	210.500198
749.940430	42.257614
748.747070	-38.076595
747.553711	4.554933
746.359375	126.177956
745.166016	26.164532
743.970703	171.874680
742.776367	8.326263
741.581055	-52.089069
740.385742	89.190750
739.190430	-39.119724
737.994141	32.012611
736.797852	13.323111
735.601563	126.048264
734.405273	107.379143
733.208008	106.246307
732.010742	-2.093511
730.813477	90.911064
729.615234	52.656422
728.416992	112.843033
727.218750	30.917244
726.020508	102.050453
724.821289	68.283081
723.622070	137.233429
722.422852	46.729557
721.222656	107.820953
720.022461	206.732315
718.822266	-32.770420
717.621094	261.453766
716.420898	216.960007
715.218750	76.544464
714.017578	160.819138
712.815430	72.854630
711.614258	91.754478
710.411133	21.331095
709.208984	48.999798
708.005859	-141.120468
706.802734	6.389102
705.599609	-33.367527
704.395508	-25.196392
703.191406	28.692219
701.987305	-19.666735
700.782227	62.521210
699.577148	96.857079
698.372070	124.679871
697.166992	-130.033783
695.960938	-30.415813
694.754883	73.523643
693.548828	-83.192558
692.341797	18.584749
691.135742	-127.148384
689.927734	-142.566757
688.720703	19.971062
687.512695	-30.146278
686.304688	-36.845009
685.096680	45.379665
683.888672	-41.511959
682.679688	-102.339424
681.470703	-11.445332
680.260742	-33.231396
679.050781	31.637329
677.840820	59.673958
676.630859	63.891521
675.419922	-100.703804
674.209961	13.913891
672.998047	50.602303
671.787109	124.040894
670.575195	-66.358704
669.363281	-3.741781
668.151367	86.936752
666.938477	-27.711639
665.725586	125.560020
664.512695	99.482574
663.299805	6.462031
662.085938	-58.469231
660.872070	68.696625
659.658203	25.311092
658.443359	199.806534
657.228516	-11.878826
656.013672	5.067094
654.797852	224.613342
653.583008	-71.103714
652.366211	-28.423330
651.150391	98.205490
649.934570	127.800095
648.717773	-34.321198
647.500000	21.005730
646.283203	158.028351
645.065430	129.226639
643.847656	167.053986
642.629883	21.962675
641.411133	167.148804
640.192383	181.037186
638.973633	40.070934
637.753906	-42.911945
636.534180	58.794888
635.314453	125.977402
634.094727	-56.082996
632.874023	103.168533
631.653320	-8.226449
630.432617	13.338722
629.211914	-29.610481
627.990234	92.467514
626.768555	92.102859
625.545898	-2.757664
624.324219	18.001726
623.101563	182.149994
621.877930	16.101381
620.655273	179.799225
619.431641	58.407120
618.208008	-18.176271
616.983398	44.188953
615.759766	-58.474606
614.535156	148.902893
613.310547	-3.408776
612.084961	36.564838
610.859375	37.777637
609.633789	-59.603855
608.408203	116.327454
607.181641	-24.323662
605.955078	-47.720306
604.728516	-22.291813
