# Supplementary material for: Raman spectroscopy accurately differentiates mucosal healing from non-healing and biochemical changes following biological therapy in inflammatory bowel disease
Source: PLoS One. 2021 Jun 2;16(6):e0252210. doi: 10.1371/journal.pone.0252210 (PMC8172032; doi:10.1371/journal.pone.0252210)
Supplement: S9 Dataset — (ZIP) [file pone.0252210.s011.zip › Pre-biologic/OC034-1 pre treatment_base sub CR removed_35__X_-12270.4__Y_35521.2__Z_0.40391__Time_402.txt]

1714.640625	99.624496
1713.664063	103.751579
1712.687500	51.950432
1711.709961	-49.802826
1710.733398	-56.649235
1709.755859	44.658932
1708.778320	-21.941927
1707.799805	-23.305902
1706.821289	8.397567
1705.843750	-28.599216
1704.864258	-5.848763
1703.885742	-102.652824
1702.907227	-64.751770
1701.927734	-1.973605
1700.948242	-21.315779
1699.968750	-18.442930
1698.988281	65.409317
1698.007813	-10.374427
1697.028320	40.269855
1696.046875	32.817993
1695.066406	68.869446
1694.084961	110.948112
1693.104492	124.367363
1692.123047	250.570145
1691.140625	257.282806
1690.159180	165.955627
1689.176758	224.691025
1688.194336	188.029114
1687.211914	325.327179
1686.228516	359.195984
1685.246094	393.666687
1684.262695	444.683289
1683.279297	392.357391
1682.295898	353.935486
1681.311523	419.919067
1680.327148	654.132202
1679.342773	595.990479
1678.358398	650.153137
1677.374023	545.169617
1676.388672	741.276123
1675.403320	831.406494
1674.417969	844.865967
1673.432617	882.700684
1672.446289	926.272278
1671.459961	994.173950
1670.473633	988.096375
1669.487305	1136.465942
1668.500977	1155.075806
1667.513672	1261.663940
1666.526367	1334.089233
1665.539063	1290.111694
1664.550781	1540.966309
1663.563477	1410.162598
1662.575195	1658.928589
1661.586914	1531.485474
1660.598633	1786.078125
1659.609375	1736.148193
1658.620117	1890.536621
1657.631836	1775.002686
1656.641602	1757.781494
1655.652344	1788.507080
1654.662109	1795.668579
1653.672852	1564.931152
1652.681641	1503.872559
1651.691406	1453.671509
1650.701172	1342.910034
1649.709961	1285.306763
1648.718750	1053.494507
1647.727539	869.570862
1646.735352	773.128845
1645.744141	513.153503
1644.751953	742.072083
1643.759766	487.880859
1642.766602	511.164703
1641.774414	310.273682
1640.781250	273.235840
1639.788086	265.392517
1638.794922	323.642578
1637.801758	181.605743
1636.807617	161.044312
1635.813477	124.809738
1634.819336	115.069389
1633.825195	52.761021
1632.830078	11.668386
1631.834961	-37.198734
1630.839844	29.904619
1629.844727	60.222282
1628.849609	-19.915361
1627.853516	-65.726028
1626.857422	-85.131317
1625.861328	6.005832
1624.865234	149.760101
1623.868164	93.724518
1622.871094	19.374033
1621.874023	144.814133
1620.876953	128.382828
1619.879883	-8.819568
1618.881836	111.424919
1617.883789	-23.013258
1616.885742	39.498466
1615.887695	20.655752
1614.888672	-82.113976
1613.889648	-72.028908
1612.890625	11.494584
1611.891602	37.305588
1610.892578	-65.339737
1609.892578	52.211349
1608.892578	54.415375
1607.892578	169.256287
1606.892578	-14.544076
1605.891602	189.267410
1604.890625	123.319023
1603.889648	91.402412
1602.888672	64.707031
1601.887695	24.912165
1600.885742	47.881065
1599.883789	52.497639
1598.881836	30.926998
1597.879883	92.971298
1596.876953	-119.464569
1595.874023	-47.054588
1594.871094	-50.483681
1593.868164	21.774723
1592.864258	-67.944702
1591.861328	-27.157104
1590.857422	44.873791
1589.853516	-31.930773
1588.848633	37.331779
1587.844727	64.759872
1586.839844	37.343212
1585.834961	241.906647
1584.830078	170.001083
1583.824219	19.868168
1582.819336	112.031723
1581.813477	201.470535
1580.807617	58.995758
1579.800781	145.635361
1578.794922	180.083740
1577.788086	217.031937
1576.781250	277.292908
1575.773438	264.592468
1574.766602	137.357483
1573.758789	101.099274
1572.750977	225.953659
1571.743164	176.500671
1570.735352	80.191513
1569.726563	129.324341
1568.718750	-47.662571
1567.708984	157.098083
1566.700195	-20.024975
1565.691406	57.229439
1564.681641	199.230301
1563.671875	-32.596867
1562.662109	57.261814
1561.652344	63.973366
1560.641602	-33.154972
1559.630859	-3.312776
1558.620117	-64.316284
1557.609375	-50.250961
1556.597656	-54.440895
1555.586914	18.971592
1554.575195	-8.764993
1553.563477	15.182920
1552.550781	150.321320
1551.539063	60.118069
1550.526367	11.239695
1549.513672	39.879997
1548.500977	96.845039
1547.487305	-29.932997
1546.473633	81.084381
1545.459961	54.943115
1544.446289	59.709442
1543.432617	48.856628
1542.417969	-70.601944
1541.404297	-104.895020
1540.389648	23.379955
1539.374023	9.499531
1538.359375	-32.876804
1537.343750	-0.519902
1536.328125	-58.585327
1535.312500	74.129005
1534.296875	-82.146217
1533.280273	-78.621895
1532.263672	9.850940
1531.247070	23.438622
1530.230469	-48.116558
1529.212891	-104.299210
1528.196289	-49.820175
1527.178711	14.821595
1526.160156	128.235153
1525.142578	22.724783
1524.124023	-13.374769
1523.106445	68.781769
1522.087891	11.898185
1521.068359	42.362747
1520.049805	57.288494
1519.030273	66.958542
1518.010742	104.790810
1516.991211	-60.475464
1515.971680	79.918549
1514.951172	122.552917
1513.930664	123.986412
1512.910156	81.679344
1511.889648	64.959465
1510.868164	132.826263
1509.846680	10.719577
1508.826172	60.430969
1507.803711	86.936897
1506.782227	46.684917
1505.759766	31.987072
1504.737305	-69.928642
1503.714844	-54.025818
1502.692383	-12.599311
1501.668945	-71.167542
1500.646484	-6.879785
1499.623047	-14.390430
1498.599609	-34.777290
1497.575195	-65.478455
1496.550781	36.791729
1495.527344	44.305798
1494.502930	74.749512
1493.477539	-12.513605
1492.453125	104.691704
1491.427734	203.877991
1490.402344	231.406845
1489.376953	274.181854
1488.350586	245.349869
1487.325195	175.614716
1486.298828	299.861176
1485.272461	235.112305
1484.245117	300.466522
1483.218750	475.445953
1482.191406	464.076813
1481.164063	414.401733
1480.136719	415.684540
1479.108398	470.436188
1478.080078	497.076904
1477.052734	684.188843
1476.023438	466.101379
1474.995117	507.856445
1473.965820	941.687073
1472.937500	906.853699
1471.908203	861.801208
1470.877930	1012.666687
1469.848633	1178.699829
1468.818359	1232.691650
1467.788086	1273.906860
1466.757813	1515.934814
1465.727539	1498.533447
1464.696289	1559.885376
1463.665039	1710.113892
1462.633789	1674.796021
1461.602539	1786.779297
1460.570313	2170.390869
1459.539063	2056.214111
1458.506836	2119.732422
1457.473633	2058.845215
1456.441406	2015.732300
1455.408203	2051.246094
1454.375000	2218.605469
1453.341797	2421.375488
1452.308594	2307.166504
1451.274414	2345.054688
1450.241211	2380.390137
1449.207031	2514.495361
1448.171875	2466.161133
1447.137695	2468.496338
1446.102539	2508.793945
1445.067383	2642.727051
1444.032227	2503.286621
1442.997070	2556.197021
1441.960938	2401.649902
1440.924805	2338.218262
1439.888672	2383.545654
1438.852539	2294.876465
1437.816406	2150.648193
1436.779297	2019.117432
1435.742188	2122.605957
1434.705078	1690.586670
1433.666992	1526.437988
1432.629883	1576.986816
1431.591797	1175.689209
1430.553711	994.139832
1429.514648	835.388184
1428.476563	676.733337
1427.437500	626.609009
1426.398438	768.165039
1425.359375	554.228821
1424.320313	630.260376
1423.280273	398.852539
1422.240234	459.818024
1421.200195	377.216248
1420.159180	357.630463
1419.119141	378.378693
1418.078125	268.250549
1417.037109	273.972076
1415.996094	352.695862
1414.954102	270.419861
1413.912109	288.821075
1412.870117	161.414429
1411.828125	222.651794
1410.786133	120.534378
1409.743164	66.242813
1408.700195	230.595459
1407.657227	-19.524195
1406.614258	44.421097
1405.570313	125.956848
1404.527344	94.556404
1403.483398	15.530923
1402.438477	-38.323948
1401.394531	20.791927
1400.349609	52.342312
1399.304688	-36.424847
1398.259766	-9.776143
1397.214844	14.412936
1396.168945	1.055446
1395.123047	47.893173
1394.077148	109.800575
1393.031250	-58.650166
1391.984375	263.761810
1390.937500	-17.173222
1389.890625	-32.639446
1388.843750	-25.513983
1387.796875	9.192259
1386.749023	96.467445
1385.701172	26.241112
1384.653320	16.113127
1383.604492	-111.419899
1382.556641	-76.392891
1381.507813	23.642714
1380.458984	-43.647152
1379.410156	36.505241
1378.360352	-10.643957
1377.310547	54.631931
1376.260742	132.433105
1375.210938	5.674203
1374.161133	145.969528
1373.110352	29.386051
1372.059570	-14.757249
1371.008789	95.762779
1369.957031	64.237854
1368.906250	107.568405
1367.854492	190.817429
1366.802734	167.003647
1365.750000	180.629929
1364.698242	234.173172
1363.645508	158.328735
1362.592773	239.387390
1361.540039	106.510597
1360.486328	85.712257
1359.433594	179.416595
1358.379883	225.914398
1357.326172	105.911964
1356.271484	254.473251
1355.216797	191.833664
1354.163086	300.733612
1353.107422	367.436798
1352.052734	501.250122
1350.998047	374.395233
1349.942383	401.577148
1348.886719	394.087280
1347.830078	629.840149
1346.774414	510.844696
1345.717773	518.468628
1344.661133	776.613281
1343.604492	717.411987
1342.546875	774.809265
1341.490234	857.049011
1340.432617	857.579773
1339.375000	910.210510
1338.316406	910.896851
1337.258789	973.566101
1336.200195	796.185791
1335.141602	794.674927
1334.082031	847.680298
1333.023438	940.328064
1331.963867	859.896057
1330.904297	678.205627
1329.844727	751.301880
1328.784180	888.708374
1327.723633	823.514771
1326.663086	817.723755
1325.602539	779.908020
1324.541992	927.396851
1323.480469	892.204224
1322.418945	973.120605
1321.357422	928.224670
1320.295898	1132.622681
1319.233398	967.001038
1318.170898	961.833252
1317.108398	1109.617676
1316.045898	1188.393066
1314.982422	1139.053223
1313.918945	1023.282227
1312.855469	1208.187988
1311.791992	1107.384033
1310.728516	1176.608643
1309.664063	1144.939087
1308.599609	1219.197144
1307.535156	1217.211304
1306.469727	1173.473511
1305.404297	1346.287354
1304.338867	1401.055054
1303.273438	1296.055054
1302.208008	1370.616699
1301.141602	1472.249756
1300.075195	1414.196899
1299.008789	1397.999390
1297.942383	1386.788574
1296.875000	1203.766357
1295.807617	1241.834839
1294.740234	1117.960938
1293.672852	950.035706
1292.604492	1047.208618
1291.537109	999.686157
1290.468750	807.562744
1289.399414	922.051086
1288.331055	823.295776
1287.261719	709.938904
1286.192383	927.456665
1285.123047	1076.348022
1284.052734	877.466614
1282.983398	842.777466
1281.913086	908.525635
1280.841797	913.113586
1279.771484	961.795349
1278.700195	919.992615
1277.628906	863.583801
1276.557617	821.920837
1275.486328	936.789795
1274.414063	1178.756226
1273.341797	1039.447266
1272.269531	1056.606812
1271.197266	1125.097778
1270.124023	1174.066772
1269.050781	1164.458984
1267.977539	1128.044922
1266.904297	1282.043701
1265.830078	1121.263184
1264.756836	1136.226074
1263.681641	1129.272339
1262.607422	1234.518555
1261.533203	1105.724121
1260.458008	1310.925537
1259.382813	1131.065796
1258.307617	1209.551880
1257.231445	1122.410767
1256.155273	1152.221558
1255.079102	1216.130127
1254.002930	1029.330322
1252.926758	1231.998413
1251.849609	1130.481079
1250.772461	1092.274292
1249.695313	1090.583984
1248.617188	1088.916138
1247.540039	1045.941528
1246.461914	961.690552
1245.382813	1071.874878
1244.304688	970.682373
1243.225586	1007.984741
1242.146484	914.163086
1241.067383	966.051208
1239.988281	855.312378
1238.908203	839.268616
1237.828125	828.091492
1236.748047	787.819885
1235.667969	822.744019
1234.586914	879.478394
1233.505859	737.434875
1232.424805	874.136169
1231.343750	763.654785
1230.261719	808.246277
1229.179688	608.223938
1228.097656	647.982056
1227.015625	656.250244
1225.932617	420.081177
1224.850586	530.004761
1223.767578	569.721497
1222.683594	357.891327
1221.600586	412.116058
1220.516602	410.707001
1219.432617	392.367523
1218.347656	347.443634
1217.263672	278.364807
1216.178711	284.175293
1215.093750	302.038940
1214.008789	409.200714
1212.922852	414.923523
1211.836914	480.950409
1210.750977	385.282257
1209.665039	405.411560
1208.579102	437.564758
1207.492188	426.282501
1206.405273	364.358795
1205.318359	403.650482
1204.230469	209.189880
1203.142578	352.020599
1202.054688	210.578568
1200.966797	184.739243
1199.877930	228.688660
1198.790039	63.202477
1197.701172	-54.121582
1196.611328	126.865784
1195.522461	182.670441
1194.432617	-4.443544
1193.342773	116.196236
1192.252930	-49.268600
1191.162109	-12.855310
1190.072266	52.326675
1188.981445	91.017189
1187.889648	21.588758
1186.798828	7.362393
1185.707031	-124.513573
1184.615234	5.188358
1183.523438	-47.551212
1182.430664	-78.727310
1181.337891	48.333534
1180.245117	24.241848
1179.152344	21.682882
1178.059570	-48.028214
1176.965820	121.832130
1175.872070	205.328812
1174.778320	149.832169
1173.683594	223.598434
1172.588867	139.286407
1171.494141	83.674713
1170.399414	157.235840
1169.303711	106.313744
1168.208984	119.929031
1167.113281	23.489943
1166.016602	80.028442
1164.920898	5.030367
1163.824219	13.636589
1162.727539	89.067101
1161.630859	119.021095
1160.533203	120.245056
1159.435547	336.262909
1158.337891	251.385223
1157.240234	257.157959
1156.141602	363.062805
1155.043945	237.493469
1153.944336	209.683838
1152.845703	301.025269
1151.747070	120.533684
1150.647461	156.910263
1149.547852	100.286583
1148.447266	29.328110
1147.347656	29.776232
1146.247070	6.345986
1145.146484	-2.860066
1144.044922	-0.233231
1142.944336	83.218918
1141.842773	4.810140
1140.741211	54.788826
1139.638672	147.470551
1138.537109	73.645653
1137.434570	-45.371513
1136.332031	-133.517303
1135.228516	56.236111
1134.125977	110.462837
1133.022461	69.617455
1131.917969	237.617752
1130.814453	350.886475
1129.709961	430.812408
1128.605469	453.698090
1127.500977	464.644714
1126.396484	632.012268
1125.291016	583.505005
1124.185547	577.611267
1123.080078	446.063690
1121.973633	527.714844
1120.868164	474.258667
1119.761719	366.292603
1118.654297	528.187378
1117.547852	389.350830
1116.440430	373.554810
1115.333008	364.795227
1114.225586	322.857605
1113.117188	399.103943
1112.008789	451.606567
1110.900391	520.563599
1109.791992	523.256348
1108.682617	525.878601
1107.573242	596.931763
1106.463867	731.647339
1105.354492	698.610229
1104.244141	578.186584
1103.133789	830.610535
1102.023438	773.785889
1100.913086	818.352051
1099.801758	858.115906
1098.690430	963.815125
1097.579102	925.618896
1096.467773	958.078308
1095.355469	962.187012
1094.243164	907.346741
1093.130859	927.833130
1092.017578	934.122253
1090.905273	848.552368
1089.791992	1059.488403
1088.677734	905.578613
1087.564453	836.371460
1086.450195	847.098816
1085.335938	916.549255
1084.221680	943.603455
1083.106445	923.587891
1081.991211	877.685791
1080.875977	993.841431
1079.760742	830.420593
1078.644531	854.862854
1077.528320	881.595337
1076.412109	753.374390
1075.295898	634.553589
1074.178711	703.406616
1073.061523	507.167755
1071.944336	559.522217
1070.826172	571.956482
1069.708984	563.258240
1068.590820	709.168335
1067.471680	632.423767
1066.353516	583.788513
1065.234375	727.140991
1064.115234	664.388794
1062.996094	503.335358
1061.875977	606.729248
1060.755859	527.576294
1059.635742	518.596069
1058.515625	441.783417
1057.394531	381.339569
1056.273438	409.713348
1055.152344	370.287415
1054.031250	403.277954
1052.909180	275.073090
1051.787109	261.325409
1050.665039	322.270660
1049.541992	329.484985
1048.418945	360.015533
1047.295898	227.216248
1046.172852	225.077316
1045.048828	232.251022
1043.925781	283.710907
1042.801758	311.826569
1041.676758	197.776672
1040.552734	323.733032
1039.427734	298.229889
1038.302734	63.165562
1037.176758	426.507874
1036.050781	293.927216
1034.924805	231.218506
1033.798828	289.515564
1032.672852	408.263153
1031.545898	359.534149
1030.418945	327.108826
1029.291992	252.871414
1028.164063	227.472458
1027.036133	169.574005
1025.908203	95.457367
1024.780273	160.716797
1023.651367	93.629318
1022.522461	112.469284
1021.393555	47.783581
1020.264648	27.228020
1019.134766	-21.132204
1018.004883	-32.343632
1016.875000	12.116231
1015.744141	68.167641
1014.613281	89.463203
1013.482422	80.662605
1012.351563	166.861084
1011.219727	266.942383
1010.088867	248.947205
1008.956055	251.819336
1007.824219	400.515350
1006.691406	620.895264
1005.558594	961.485779
1004.425781	1403.705933
1003.292969	1730.170898
1002.159180	1548.036255
1001.025391	1033.282593
999.891602	541.919250
998.756836	344.162872
997.622070	190.424728
996.487305	147.624649
995.352539	-61.282829
994.216797	-25.440792
993.081055	-33.391800
991.945313	134.011017
990.808594	26.987492
989.672852	-3.843795
988.536133	-78.393082
987.398438	72.975868
986.261719	53.863670
985.124023	-91.853477
983.986328	-67.035080
982.847656	-26.046904
981.709961	-81.671204
980.571289	-12.942474
979.432617	-3.986645
978.292969	7.337069
977.153320	-1.964119
976.013672	-8.884171
974.874023	149.760666
973.734375	221.093094
972.593750	154.631104
971.453125	283.507935
970.311523	116.191414
969.170898	245.184204
968.029297	204.357437
966.886719	225.589279
965.745117	272.135315
964.602539	300.397797
963.459961	177.398026
962.317383	95.811195
961.173828	181.662720
960.030273	180.493561
958.886719	250.434952
957.743164	313.566833
956.598633	163.813202
955.454102	108.084793
954.309570	178.358414
953.165039	129.711929
952.019531	145.238586
950.874023	142.561035
949.727539	123.977715
948.582031	57.498726
947.435547	199.129501
946.289063	180.850174
945.141602	32.470642
943.995117	357.024109
942.847656	229.430237
941.699219	122.545151
940.551758	166.444443
939.403320	338.203949
938.254883	329.775604
937.105469	173.216354
935.957031	242.567688
934.807617	184.337708
933.658203	360.982269
932.507813	321.195251
931.357422	201.806778
930.207031	150.905411
929.056641	154.781799
927.906250	60.882298
926.754883	133.270752
925.603516	103.346497
924.451172	14.403946
923.298828	153.032135
922.146484	114.358917
920.994141	219.019943
919.841797	160.114700
918.688477	171.781143
917.535156	67.703888
916.380859	-102.072723
915.227539	-19.641918
914.073242	15.192182
912.918945	-6.615814
911.763672	-26.034998
910.608398	29.516918
909.453125	-139.358444
908.297852	-194.685471
907.141602	33.460045
905.985352	28.189188
904.829102	52.480404
903.672852	94.985931
902.515625	67.377747
901.358398	19.510599
900.201172	-35.020504
899.042969	-14.742148
897.884766	84.813324
896.726563	46.448837
895.568359	55.692371
894.409180	173.553680
893.250000	-2.377972
892.090820	86.263191
890.930664	247.258057
889.771484	157.557175
888.611328	67.998215
887.450195	163.704376
886.289063	40.523029
885.128906	201.813416
883.966797	354.103699
882.805664	172.598282
881.643555	126.569122
880.481445	292.564728
879.319336	145.280624
878.156250	282.077789
876.993164	171.086899
875.830078	368.793427
874.666016	303.039948
873.502930	239.645065
872.338867	252.888062
871.173828	144.699768
870.009766	158.114197
868.844727	155.859131
867.679688	234.626526
866.513672	257.234283
865.348633	176.513138
864.182617	203.758652
863.015625	282.731567
861.849609	350.499084
860.682617	256.639191
859.515625	324.514191
858.347656	260.011047
857.180664	404.261810
856.012695	463.265289
854.843750	430.352295
853.675781	433.378815
852.506836	490.261200
851.337891	412.701630
850.167969	507.757629
848.999023	477.368134
847.829102	404.493866
846.658203	233.188110
845.488281	250.029312
844.317383	226.626205
843.146484	122.725937
841.975586	63.648350
840.803711	138.818268
839.631836	137.968109
838.459961	14.208643
837.287109	176.588303
836.114258	64.110359
834.941406	121.469101
833.768555	145.326080
832.594727	153.569565
831.420898	206.469376
830.247070	303.992188
829.072266	269.857422
827.898438	162.138733
826.722656	284.180939
825.547852	310.301208
824.372070	151.420761
823.196289	41.644279
822.020508	154.708984
820.844727	62.804726
819.667969	142.412125
818.491211	21.612923
817.313477	-30.130350
816.136719	9.370816
814.958984	-4.543887
813.781250	6.002261
812.602539	132.165146
811.423828	-28.530041
810.245117	113.105186
809.066406	99.108917
807.886719	-74.847847
806.707031	31.102020
805.527344	125.873611
804.346680	-52.476837
803.166992	-75.417511
801.985352	-133.869278
800.804688	107.149040
799.623047	6.473906
798.441406	18.893639
797.259766	-19.718012
796.078125	12.569861
794.895508	33.726986
793.712891	1.664987
792.529297	124.607956
791.346680	105.732208
790.163086	188.650665
788.978516	200.664398
787.794922	296.694702
786.610352	136.029144
785.425781	375.678497
784.241211	287.923584
783.055664	286.368317
781.870117	355.474884
780.684570	318.432892
779.498047	184.158264
778.311523	268.519226
777.125000	284.330505
775.938477	209.566605
774.750977	220.844055
773.563477	161.445526
772.375977	110.830505
771.187500	88.843002
769.999023	2.857339
768.810547	152.696426
767.622070	139.316559
766.432617	119.264793
765.243164	116.770416
764.053711	228.716110
762.863281	270.085480
761.672852	214.509979
760.482422	200.696198
759.291992	228.614975
758.100586	414.817230
756.909180	231.412491
755.717773	204.113403
754.525391	277.862518
753.333008	318.536316
752.140625	220.703598
750.948242	276.591980
749.754883	270.892975
748.561523	120.220375
747.368164	283.414276
746.173828	301.627167
744.979492	159.601105
743.785156	164.520660
742.590820	217.604538
741.395508	222.359253
740.200195	266.489838
739.003906	222.875778
737.808594	181.396362
736.612305	227.477020
735.416016	218.719772
734.218750	214.276642
733.021484	308.257202
731.824219	327.725586
730.626953	172.101349
729.428711	283.320740
728.230469	302.582214
727.032227	319.583954
725.833984	421.754028
724.634766	283.453613
723.435547	440.079315
722.235352	251.488403
721.036133	279.100616
719.835938	411.433563
718.635742	366.863861
717.434570	182.614456
716.233398	253.639847
715.032227	246.066986
713.831055	264.617096
712.628906	331.076202
711.426758	159.897675
710.224609	163.077347
709.021484	118.292870
707.818359	201.992035
706.615234	117.955948
705.412109	20.866592
704.208008	-0.030405
703.003906	103.082642
701.799805	143.036301
700.594727	17.659710
699.389648	48.877674
698.184570	17.021809
696.979492	26.460875
695.773438	-81.449562
694.567383	-91.562386
693.361328	-75.615242
692.154297	35.860760
690.947266	-0.332917
689.740234	9.068063
688.533203	24.977936
687.325195	-65.407356
686.117188	-45.132542
684.909180	61.876259
683.700195	23.608921
682.491211	20.052874
681.282227	1.350282
680.072266	-58.479225
678.863281	44.174618
677.653320	92.677139
676.442383	-49.310562
675.232422	-11.569104
674.021484	4.552443
672.810547	167.803207
671.598633	147.185013
670.386719	59.586433
669.174805	112.584099
667.962891	163.440109
666.750000	177.587204
665.537109	118.327499
664.324219	117.456924
663.110352	58.339657
661.897461	27.363207
660.683594	26.671288
659.468750	13.089194
658.254883	44.867996
657.040039	70.219055
655.824219	50.335812
654.609375	-10.443570
653.393555	49.556805
652.177734	14.777446
650.960938	5.923480
649.745117	-45.948902
648.528320	111.124222
647.311523	24.918159
646.093750	164.792496
644.875977	173.395950
643.658203	171.288086
642.440430	141.267441
641.221680	141.410828
640.002930	-84.130066
638.784180	118.175713
637.564453	-53.461720
636.344727	56.434830
635.125000	-7.663905
633.905273	-127.541489
632.684570	-140.004944
631.463867	57.886036
630.243164	-104.806267
629.021484	-14.275487
627.799805	46.177494
626.578125	46.544170
625.356445	194.811630
624.133789	154.365616
622.911133	154.609741
621.688477	178.367752
620.464844	122.805290
619.241211	-1.329589
618.017578	2.961301
616.793945	41.398636
615.569336	21.932730
614.344727	-21.182497
613.120117	29.696804
611.894531	-28.660295
610.668945	21.875099
609.443359	95.713066
608.216797	-27.288401
606.991211	97.375626
605.764648	38.044628
604.537109	6.240359
