# Supplementary material for: Raman spectroscopy accurately differentiates mucosal healing from non-healing and biochemical changes following biological therapy in inflammatory bowel disease
Source: PLoS One. 2021 Jun 2;16(6):e0252210. doi: 10.1371/journal.pone.0252210 (PMC8172032; doi:10.1371/journal.pone.0252210)
Supplement: S9 Dataset — (ZIP) [file pone.0252210.s011.zip › Pre-biologic/OC034-1 pre treatment_base sub CR removed_13__X_-12268.4__Y_35519.2__Z_0.754173__Time_149.txt]

1714.640625	50.223320
1713.664063	39.279102
1712.687500	108.972488
1711.709961	5.331856
1710.733398	-16.770859
1709.755859	-8.413126
1708.778320	46.486713
1707.799805	13.891291
1706.821289	-116.830963
1705.843750	-61.740414
1704.864258	-139.675797
1703.885742	-149.709930
1702.907227	15.104386
1701.927734	-46.714016
1700.948242	-54.136101
1699.968750	-31.280603
1698.988281	104.670929
1698.007813	51.606560
1697.028320	52.856472
1696.046875	28.135609
1695.066406	44.307209
1694.084961	15.819613
1693.104492	36.189323
1692.123047	177.394913
1691.140625	252.528107
1690.159180	218.972839
1689.176758	226.132446
1688.194336	276.654938
1687.211914	282.506775
1686.228516	328.991974
1685.246094	352.143860
1684.262695	485.158417
1683.279297	426.935730
1682.295898	486.546967
1681.311523	405.593262
1680.327148	572.855530
1679.342773	511.726074
1678.358398	592.228638
1677.374023	848.840698
1676.388672	714.876892
1675.403320	786.270081
1674.417969	898.034302
1673.432617	906.597656
1672.446289	873.128418
1671.459961	1071.311279
1670.473633	1036.134277
1669.487305	1232.484985
1668.500977	1238.039917
1667.513672	1331.628906
1666.526367	1438.882935
1665.539063	1421.809814
1664.550781	1513.914795
1663.563477	1593.131348
1662.575195	1672.701294
1661.586914	1768.528320
1660.598633	1843.485107
1659.609375	1995.613647
1658.620117	2081.801270
1657.631836	1993.495361
1656.641602	2035.309448
1655.652344	1931.829346
1654.662109	1699.015259
1653.672852	1731.242798
1652.681641	1676.444092
1651.691406	1436.808838
1650.701172	1430.278809
1649.709961	1236.305542
1648.718750	1090.264160
1647.727539	1087.253418
1646.735352	960.309692
1645.744141	820.456177
1644.751953	723.152405
1643.759766	544.262878
1642.766602	439.583832
1641.774414	422.255585
1640.781250	352.361969
1639.788086	351.283173
1638.794922	223.790314
1637.801758	265.295166
1636.807617	69.681610
1635.813477	182.703049
1634.819336	227.317032
1633.825195	77.098404
1632.830078	64.059921
1631.834961	59.063198
1630.839844	159.512970
1629.844727	75.779396
1628.849609	21.146830
1627.853516	-101.760513
1626.857422	17.501369
1625.861328	-63.071949
1624.865234	-46.231365
1623.868164	-37.198593
1622.871094	21.846352
1621.874023	146.629425
1620.876953	37.611050
1619.879883	75.787415
1618.881836	53.607052
1617.883789	83.994064
1616.885742	266.652435
1615.887695	126.485970
1614.888672	-18.830700
1613.889648	-38.146217
1612.890625	-115.125847
1611.891602	-89.797050
1610.892578	-59.222858
1609.892578	52.594677
1608.892578	-0.708857
1607.892578	69.135338
1606.892578	-177.969574
1605.891602	85.642662
1604.890625	147.541580
1603.889648	136.108139
1602.888672	161.292282
1601.887695	97.485397
1600.885742	44.140678
1599.883789	50.932198
1598.881836	-93.962730
1597.879883	-149.960953
1596.876953	-195.525589
1595.874023	7.102357
1594.871094	5.829566
1593.868164	-115.638885
1592.864258	-12.552650
1591.861328	-60.991714
1590.857422	-49.443668
1589.853516	-131.911346
1588.848633	-68.315758
1587.844727	65.599434
1586.839844	79.422089
1585.834961	228.731979
1584.830078	158.934631
1583.824219	232.416153
1582.819336	165.076660
1581.813477	235.738434
1580.807617	178.659302
1579.800781	155.358597
1578.794922	165.810242
1577.788086	53.829208
1576.781250	228.028488
1575.773438	157.498596
1574.766602	-66.569626
1573.758789	91.616776
1572.750977	296.421478
1571.743164	79.931152
1570.735352	227.248138
1569.726563	47.009140
1568.718750	155.068787
1567.708984	26.625759
1566.700195	98.049355
1565.691406	49.904655
1564.681641	92.495079
1563.671875	168.674698
1562.662109	153.894043
1561.652344	17.085665
1560.641602	142.117203
1559.630859	54.369350
1558.620117	93.539474
1557.609375	21.125315
1556.597656	-165.394424
1555.586914	44.364784
1554.575195	57.069588
1553.563477	-26.169693
1552.550781	141.595581
1551.539063	-60.954853
1550.526367	59.895138
1549.513672	48.615021
1548.500977	156.181564
1547.487305	98.060600
1546.473633	158.753418
1545.459961	-70.220108
1544.446289	171.105316
1543.432617	-70.969551
1542.417969	-96.095978
1541.404297	-80.025604
1540.389648	-144.148422
1539.374023	-32.844036
1538.359375	-48.189327
1537.343750	-50.768780
1536.328125	106.464653
1535.312500	-118.243538
1534.296875	-28.386570
1533.280273	-44.416275
1532.263672	-16.756079
1531.247070	82.913422
1530.230469	17.505417
1529.212891	-22.254995
1528.196289	131.028580
1527.178711	83.265587
1526.160156	161.526230
1525.142578	141.822067
1524.124023	55.083374
1523.106445	9.418955
1522.087891	-36.362411
1521.068359	77.177361
1520.049805	28.570290
1519.030273	72.386734
1518.010742	208.574722
1516.991211	113.333603
1515.971680	179.844208
1514.951172	112.644867
1513.930664	160.898605
1512.910156	244.950394
1511.889648	28.549557
1510.868164	76.420639
1509.846680	198.552902
1508.826172	97.369690
1507.803711	-39.803215
1506.782227	117.822029
1505.759766	18.925051
1504.737305	-13.408978
1503.714844	20.778952
1502.692383	-129.599487
1501.668945	-44.403931
1500.646484	-28.478443
1499.623047	-158.596115
1498.599609	-101.917625
1497.575195	77.456902
1496.550781	8.488120
1495.527344	159.435928
1494.502930	-96.400841
1493.477539	-45.419182
1492.453125	207.397873
1491.427734	76.653847
1490.402344	242.271027
1489.376953	203.362030
1488.350586	338.047791
1487.325195	352.586395
1486.298828	448.720337
1485.272461	424.768860
1484.245117	546.193909
1483.218750	511.868591
1482.191406	477.471771
1481.164063	542.474915
1480.136719	520.688049
1479.108398	674.720398
1478.080078	548.273071
1477.052734	638.407410
1476.023438	664.730042
1474.995117	790.320313
1473.965820	803.743042
1472.937500	860.391113
1471.908203	983.125427
1470.877930	1123.555786
1469.848633	1350.386963
1468.818359	1447.331177
1467.788086	1330.558472
1466.757813	1455.336914
1465.727539	1643.567993
1464.696289	1740.169922
1463.665039	1836.688354
1462.633789	2042.365112
1461.602539	2065.043457
1460.570313	2232.409180
1459.539063	2166.109619
1458.506836	2158.175537
1457.473633	2414.128906
1456.441406	2329.971924
1455.408203	2458.893066
1454.375000	2344.269287
1453.341797	2450.266357
1452.308594	2586.619385
1451.274414	2695.005127
1450.241211	2750.127686
1449.207031	2650.663330
1448.171875	2779.176514
1447.137695	2568.305664
1446.102539	2813.225830
1445.067383	2645.443359
1444.032227	2404.338867
1442.997070	2669.365479
1441.960938	2575.063477
1440.924805	2480.802734
1439.888672	2563.583252
1438.852539	2487.071045
1437.816406	2418.181152
1436.779297	2316.469971
1435.742188	2010.177124
1434.705078	1734.338257
1433.666992	1572.260254
1432.629883	1445.625366
1431.591797	1175.172974
1430.553711	1084.037598
1429.514648	907.166992
1428.476563	745.542236
1427.437500	798.376404
1426.398438	553.677856
1425.359375	568.773621
1424.320313	558.690369
1423.280273	510.835785
1422.240234	430.285187
1421.200195	493.378601
1420.159180	475.888153
1419.119141	287.249268
1418.078125	408.338531
1417.037109	373.386108
1415.996094	139.720779
1414.954102	200.515167
1413.912109	218.576492
1412.870117	181.360382
1411.828125	169.352264
1410.786133	147.348083
1409.743164	-27.887545
1408.700195	113.564018
1407.657227	-11.239121
1406.614258	9.723998
1405.570313	35.750847
1404.527344	-41.079807
1403.483398	60.362213
1402.438477	-94.113937
1401.394531	-90.407478
1400.349609	16.185343
1399.304688	17.486734
1398.259766	-66.378990
1397.214844	-47.373978
1396.168945	107.005714
1395.123047	-146.980072
1394.077148	-42.591885
1393.031250	-83.420876
1391.984375	-19.005360
1390.937500	-122.253380
1389.890625	104.974815
1388.843750	24.424908
1387.796875	16.538342
1386.749023	-51.295197
1385.701172	-79.007202
1384.653320	38.377403
1383.604492	50.813416
1382.556641	-116.581520
1381.507813	88.432358
1380.458984	-48.755199
1379.410156	-15.977353
1378.360352	46.830868
1377.310547	-30.084682
1376.260742	45.362679
1375.210938	3.599447
1374.161133	79.194679
1373.110352	-12.257518
1372.059570	-48.716461
1371.008789	-0.301169
1369.957031	88.062653
1368.906250	109.211159
1367.854492	63.174713
1366.802734	139.309326
1365.750000	11.297450
1364.698242	35.324493
1363.645508	141.580643
1362.592773	83.637253
1361.540039	20.843801
1360.486328	-29.388365
1359.433594	204.039108
1358.379883	166.427597
1357.326172	-92.321121
1356.271484	156.179199
1355.216797	143.756821
1354.163086	265.607300
1353.107422	402.402557
1352.052734	176.679443
1350.998047	254.062057
1349.942383	299.240784
1348.886719	399.103729
1347.830078	377.444885
1346.774414	633.739868
1345.717773	642.011719
1344.661133	779.324402
1343.604492	867.101624
1342.546875	712.046997
1341.490234	822.313538
1340.432617	786.463562
1339.375000	990.994690
1338.316406	898.373535
1337.258789	880.176208
1336.200195	782.878052
1335.141602	678.302063
1334.082031	628.304810
1333.023438	721.911560
1331.963867	701.812866
1330.904297	857.382874
1329.844727	792.972229
1328.784180	839.909119
1327.723633	684.305115
1326.663086	847.562622
1325.602539	751.506226
1324.541992	1023.534912
1323.480469	902.993225
1322.418945	881.336914
1321.357422	1138.651733
1320.295898	1070.274658
1319.233398	1009.423828
1318.170898	1054.743652
1317.108398	1011.377441
1316.045898	1093.848389
1314.982422	1006.320984
1313.918945	1224.469238
1312.855469	1344.077148
1311.791992	1384.911499
1310.728516	1174.651978
1309.664063	1301.856567
1308.599609	1158.346680
1307.535156	1155.257568
1306.469727	1413.050293
1305.404297	1454.360962
1304.338867	1343.270020
1303.273438	1564.238403
1302.208008	1453.345947
1301.141602	1349.959229
1300.075195	1241.787964
1299.008789	1443.273682
1297.942383	1288.631226
1296.875000	1367.407959
1295.807617	1257.201050
1294.740234	1201.118652
1293.672852	1228.570923
1292.604492	1175.128296
1291.537109	940.278625
1290.468750	1110.230103
1289.399414	883.001831
1288.331055	974.600769
1287.261719	884.883301
1286.192383	783.025330
1285.123047	874.798645
1284.052734	888.231140
1282.983398	911.518066
1281.913086	832.046692
1280.841797	884.836914
1279.771484	812.874512
1278.700195	848.646790
1277.628906	776.847595
1276.557617	910.544373
1275.486328	917.113708
1274.414063	1021.506287
1273.341797	1165.008057
1272.269531	976.231873
1271.197266	1171.082520
1270.124023	1192.512329
1269.050781	1306.761719
1267.977539	1086.591187
1266.904297	1340.016479
1265.830078	1220.067261
1264.756836	1341.714600
1263.681641	1314.583130
1262.607422	1326.517456
1261.533203	1199.531982
1260.458008	1372.425659
1259.382813	1289.424194
1258.307617	1394.081421
1257.231445	1398.866943
1256.155273	1255.140991
1255.079102	1104.206055
1254.002930	1131.052612
1252.926758	1272.290161
1251.849609	1272.381958
1250.772461	1012.228577
1249.695313	1078.087769
1248.617188	1102.609253
1247.540039	1158.739502
1246.461914	1139.526978
1245.382813	1164.077637
1244.304688	1089.034790
1243.225586	1009.183777
1242.146484	1055.645142
1241.067383	924.881714
1239.988281	1044.174805
1238.908203	879.521240
1237.828125	855.655457
1236.748047	938.526062
1235.667969	788.571533
1234.586914	786.574890
1233.505859	784.580688
1232.424805	843.169312
1231.343750	630.379333
1230.261719	618.727783
1229.179688	706.365906
1228.097656	762.483765
1227.015625	637.021729
1225.932617	516.447388
1224.850586	625.772156
1223.767578	558.448975
1222.683594	464.539764
1221.600586	385.163025
1220.516602	375.911682
1219.432617	248.219025
1218.347656	277.626862
1217.263672	306.998413
1216.178711	314.598907
1215.093750	116.920319
1214.008789	237.976868
1212.922852	332.404053
1211.836914	335.063080
1210.750977	383.529724
1209.665039	477.772339
1208.579102	492.360901
1207.492188	376.718384
1206.405273	367.151520
1205.318359	439.488098
1204.230469	241.908386
1203.142578	321.392059
1202.054688	273.160522
1200.966797	359.742279
1199.877930	164.600754
1198.790039	140.374252
1197.701172	241.232986
1196.611328	-11.621263
1195.522461	-64.792030
1194.432617	-19.401821
1193.342773	-7.738059
1192.252930	-186.003036
1191.162109	-104.726288
1190.072266	19.702562
1188.981445	2.312978
1187.889648	-77.557381
1186.798828	-25.408653
1185.707031	31.460260
1184.615234	-22.141350
1183.523438	-99.771111
1182.430664	-7.125308
1181.337891	95.008881
1180.245117	74.759926
1179.152344	-110.937531
1178.059570	41.284275
1176.965820	87.951042
1175.872070	69.854584
1174.778320	73.251900
1173.683594	100.522064
1172.588867	12.809695
1171.494141	205.073975
1170.399414	-35.897236
1169.303711	24.579662
1168.208984	154.313980
1167.113281	-19.751673
1166.016602	-19.303661
1164.920898	102.959953
1163.824219	67.387230
1162.727539	139.256363
1161.630859	96.373932
1160.533203	67.759125
1159.435547	196.642075
1158.337891	291.973450
1157.240234	384.796783
1156.141602	334.355164
1155.043945	348.257202
1153.944336	242.838455
1152.845703	273.280212
1151.747070	162.997955
1150.647461	21.702909
1149.547852	18.573275
1148.447266	24.888504
1147.347656	107.324730
1146.247070	-29.400230
1145.146484	-1.904148
1144.044922	-124.432182
1142.944336	31.384384
1141.842773	-129.322571
1140.741211	-92.653313
1139.638672	-127.415710
1138.537109	30.300173
1137.434570	50.017838
1136.332031	-127.566711
1135.228516	51.163303
1134.125977	160.857269
1133.022461	203.931747
1131.917969	318.115173
1130.814453	330.112640
1129.709961	417.946808
1128.605469	614.780212
1127.500977	567.155029
1126.396484	483.900177
1125.291016	590.246765
1124.185547	554.256653
1123.080078	567.960388
1121.973633	517.608582
1120.868164	462.463898
1119.761719	295.966461
1118.654297	266.768341
1117.547852	294.310547
1116.440430	388.012756
1115.333008	313.621735
1114.225586	418.942657
1113.117188	365.697906
1112.008789	470.797485
1110.900391	426.862701
1109.791992	534.107544
1108.682617	567.983704
1107.573242	641.922119
1106.463867	793.679382
1105.354492	664.342163
1104.244141	605.796509
1103.133789	634.518799
1102.023438	653.718201
1100.913086	807.286194
1099.801758	885.245544
1098.690430	833.425293
1097.579102	915.916748
1096.467773	753.214417
1095.355469	1049.948364
1094.243164	915.417114
1093.130859	858.595947
1092.017578	952.416870
1090.905273	1020.242493
1089.791992	824.390991
1088.677734	835.611816
1087.564453	943.216736
1086.450195	862.566589
1085.335938	840.675537
1084.221680	1063.208374
1083.106445	1008.260437
1081.991211	802.908203
1080.875977	846.597290
1079.760742	751.651123
1078.644531	917.317932
1077.528320	751.868652
1076.412109	743.689453
1075.295898	765.969543
1074.178711	734.234070
1073.061523	718.884888
1071.944336	548.746277
1070.826172	448.964233
1069.708984	583.561035
1068.590820	518.884338
1067.471680	662.684692
1066.353516	801.704712
1065.234375	645.589478
1064.115234	711.904907
1062.996094	778.158447
1061.875977	694.591675
1060.755859	531.496826
1059.635742	499.423828
1058.515625	436.942627
1057.394531	362.771393
1056.273438	426.507141
1055.152344	361.675934
1054.031250	184.722260
1052.909180	362.834503
1051.787109	300.339783
1050.665039	305.560577
1049.541992	420.456268
1048.418945	413.950226
1047.295898	94.831238
1046.172852	358.938934
1045.048828	256.819153
1043.925781	287.630951
1042.801758	313.758759
1041.676758	330.547089
1040.552734	240.171143
1039.427734	168.467010
1038.302734	80.500755
1037.176758	157.865616
1036.050781	295.717499
1034.924805	240.378922
1033.798828	336.295074
1032.672852	311.234283
1031.545898	360.605865
1030.418945	305.355652
1029.291992	294.311127
1028.164063	150.834732
1027.036133	44.617908
1025.908203	-107.977219
1024.780273	-93.284317
1023.651367	-27.502350
1022.522461	-17.424854
1021.393555	6.602287
1020.264648	14.411892
1019.134766	-12.543514
1018.004883	-132.203598
1016.875000	31.065739
1015.744141	25.096004
1014.613281	74.785316
1013.482422	10.977702
1012.351563	37.575764
1011.219727	149.881393
1010.088867	204.313095
1008.956055	64.337685
1007.824219	322.495148
1006.691406	557.447388
1005.558594	951.938171
1004.425781	1586.792603
1003.292969	1846.890991
1002.159180	1781.027954
1001.025391	1056.688721
999.891602	556.845703
998.756836	108.109741
997.622070	144.574936
996.487305	12.564121
995.352539	148.423584
994.216797	104.299652
993.081055	90.262085
991.945313	0.194244
990.808594	-161.241776
989.672852	-241.829514
988.536133	-124.086555
987.398438	-146.883316
986.261719	-128.113190
985.124023	-178.367111
983.986328	-203.181000
982.847656	-119.697525
981.709961	-66.080818
980.571289	-46.917358
979.432617	-59.878223
978.292969	-29.042381
977.153320	34.066841
976.013672	9.883773
974.874023	100.729439
973.734375	106.611359
972.593750	126.371765
971.453125	54.353489
970.311523	115.650360
969.170898	101.267517
968.029297	148.962860
966.886719	40.705460
965.745117	141.369934
964.602539	113.655067
963.459961	63.132374
962.317383	127.367195
961.173828	6.034950
960.030273	120.884979
958.886719	146.451294
957.743164	112.571579
956.598633	76.531403
955.454102	200.870590
954.309570	87.243164
953.165039	-49.094868
952.019531	75.536369
950.874023	168.209381
949.727539	91.752144
948.582031	79.460648
947.435547	119.860413
946.289063	167.217743
945.141602	180.407272
943.995117	193.713760
942.847656	175.169785
941.699219	138.495209
940.551758	140.759705
939.403320	282.331818
938.254883	236.904617
937.105469	111.801460
935.957031	89.486511
934.807617	324.897888
933.658203	195.679245
932.507813	43.862225
931.357422	113.203964
930.207031	-29.161818
929.056641	138.321426
927.906250	-51.534897
926.754883	-68.214439
925.603516	-89.310883
924.451172	-69.325783
923.298828	-35.579693
922.146484	61.937809
920.994141	143.622360
919.841797	73.128815
918.688477	100.492584
917.535156	-24.224789
916.380859	-46.563461
915.227539	10.694546
914.073242	-172.560806
912.918945	-187.673813
911.763672	17.421576
910.608398	-63.265701
909.453125	-28.138248
908.297852	0.289959
907.141602	-138.909393
905.985352	-19.582443
904.829102	-15.741793
903.672852	-91.065140
902.515625	-86.974716
901.358398	-112.203903
900.201172	-58.085289
899.042969	73.063560
897.884766	138.652420
896.726563	-26.391640
895.568359	120.818352
894.409180	3.555403
893.250000	-81.901123
892.090820	-61.003208
890.930664	14.214678
889.771484	109.824348
888.611328	72.264565
887.450195	-44.188507
886.289063	-7.005748
885.128906	48.304993
883.966797	133.023422
882.805664	229.069839
881.643555	25.261738
880.481445	308.593994
879.319336	197.455048
878.156250	212.648865
876.993164	110.777405
875.830078	63.094296
874.666016	213.675568
873.502930	175.161224
872.338867	134.500031
871.173828	181.697174
870.009766	75.970291
868.844727	121.061935
867.679688	157.211502
866.513672	184.427872
865.348633	222.933044
864.182617	191.837570
863.015625	320.323181
861.849609	305.069000
860.682617	305.607239
859.515625	308.448700
858.347656	369.704071
857.180664	229.041245
856.012695	326.286194
854.843750	410.085815
853.675781	502.857727
852.506836	387.166351
851.337891	347.772125
850.167969	494.412292
848.999023	273.651123
847.829102	386.725647
846.658203	246.783646
845.488281	106.935974
844.317383	83.563889
843.146484	28.908463
841.975586	59.307266
840.803711	232.847336
839.631836	32.949329
838.459961	72.340485
837.287109	252.525345
836.114258	311.993835
834.941406	177.117767
833.768555	225.434845
832.594727	202.300278
831.420898	150.166870
830.247070	182.861938
829.072266	378.415497
827.898438	174.609940
826.722656	171.609085
825.547852	286.759796
824.372070	297.096985
823.196289	153.660919
822.020508	-25.364054
820.844727	-12.766706
819.667969	35.445366
818.491211	90.295464
817.313477	80.559692
816.136719	-76.064621
814.958984	-21.285351
813.781250	-24.386660
812.602539	-34.179367
811.423828	-250.746857
810.245117	66.177956
809.066406	-123.711571
807.886719	-184.692078
806.707031	-39.127003
805.527344	-169.010864
804.346680	-141.251663
803.166992	-73.604759
801.985352	-225.695374
800.804688	-173.674667
799.623047	-130.593231
798.441406	-174.058136
797.259766	-195.386398
796.078125	-48.320290
794.895508	-47.613068
793.712891	23.924936
792.529297	-19.788654
791.346680	25.021423
790.163086	1.131326
788.978516	-11.738203
787.794922	147.913666
786.610352	101.706169
785.425781	79.782326
784.241211	115.289017
783.055664	86.610634
781.870117	265.617554
780.684570	177.122894
779.498047	108.485115
778.311523	101.644310
777.125000	72.654938
775.938477	67.887932
774.750977	74.088516
773.563477	20.640120
772.375977	108.315231
771.187500	-18.036430
769.999023	124.579788
768.810547	17.970747
767.622070	-44.589325
766.432617	166.007095
765.243164	90.076981
764.053711	31.722876
762.863281	45.979080
761.672852	212.030151
760.482422	190.873856
759.291992	39.845959
758.100586	253.947083
756.909180	177.595718
755.717773	140.779205
754.525391	106.107079
753.333008	159.277069
752.140625	218.940277
750.948242	260.930511
749.754883	214.994598
748.561523	140.469421
747.368164	248.086502
746.173828	215.146378
744.979492	105.367737
743.785156	230.263992
742.590820	118.209023
741.395508	201.262726
740.200195	60.650143
739.003906	218.061096
737.808594	73.007690
736.612305	153.564941
735.416016	207.750839
734.218750	224.641525
733.021484	186.754227
731.824219	214.479080
730.626953	242.142227
729.428711	105.709572
728.230469	185.774933
727.032227	274.504547
725.833984	297.582733
724.634766	475.757172
723.435547	162.275421
722.235352	211.468216
721.036133	297.725586
719.835938	268.212585
718.635742	291.067688
717.434570	254.975250
716.233398	249.419540
715.032227	104.262558
713.831055	144.499603
712.628906	53.906887
711.426758	46.165668
710.224609	42.777687
709.021484	65.529442
707.818359	-55.477314
706.615234	-6.587483
705.412109	-60.033669
704.208008	36.726032
703.003906	-25.393608
701.799805	6.069130
700.594727	-25.539158
699.389648	51.602978
698.184570	28.729668
696.979492	58.049126
695.773438	59.134460
694.567383	-59.233086
693.361328	2.746853
692.154297	-98.117813
690.947266	-53.455734
689.740234	-128.145432
688.533203	-183.232498
687.325195	-201.372559
686.117188	-121.864609
684.909180	111.600960
683.700195	-136.242020
682.491211	51.703537
681.282227	20.768372
680.072266	-235.390091
678.863281	-110.202309
677.653320	-43.476807
676.442383	-41.666473
675.232422	20.797009
674.021484	-9.749131
672.810547	70.103111
671.598633	178.096222
670.386719	15.818369
669.174805	108.760178
667.962891	128.236282
666.750000	-109.363152
665.537109	16.125088
664.324219	35.784851
663.110352	10.150174
661.897461	8.324353
660.683594	-40.926945
659.468750	54.465366
658.254883	70.039391
657.040039	70.556580
655.824219	2.118141
654.609375	41.531853
653.393555	63.720787
652.177734	-43.355782
650.960938	-96.500671
649.745117	-37.612087
648.528320	-75.631874
647.311523	112.409515
646.093750	27.031073
644.875977	109.518669
643.658203	172.589844
642.440430	80.751602
641.221680	27.629036
640.002930	75.524773
638.784180	-149.614609
637.564453	-28.760292
636.344727	-2.564659
635.125000	-40.905411
633.905273	-51.417809
632.684570	-81.361877
631.463867	-77.084564
630.243164	6.437206
629.021484	-17.508108
627.799805	20.575117
626.578125	-14.466926
625.356445	111.075325
624.133789	90.573959
622.911133	89.106964
621.688477	284.455231
620.464844	192.397339
619.241211	80.778816
618.017578	-11.876518
616.793945	4.289512
615.569336	112.054741
614.344727	-26.702120
613.120117	71.558121
611.894531	96.565025
610.668945	67.578842
609.443359	-4.710330
608.216797	-83.982094
606.991211	-84.803520
605.764648	-182.425186
604.537109	-26.595448
