# Supplementary material for: Raman spectroscopy accurately differentiates mucosal healing from non-healing and biochemical changes following biological therapy in inflammatory bowel disease
Source: PLoS One. 2021 Jun 2;16(6):e0252210. doi: 10.1371/journal.pone.0252210 (PMC8172032; doi:10.1371/journal.pone.0252210)
Supplement: S9 Dataset — (ZIP) [file pone.0252210.s011.zip › Pre-biologic/OC035 pre treatment-1_base sub cr removed_90__X_-23898.9__Y_33347.7__Z_-436.327__Time_1028.txt]

1714.837891	33.980553
1713.861328	111.946877
1712.884766	-47.972397
1711.907227	-17.373676
1710.930664	37.447178
1709.953125	-65.831871
1708.975586	15.945716
1707.997070	84.379242
1707.019531	-179.218216
1706.041016	210.838577
1705.062500	-135.420242
1704.083984	-133.395462
1703.104492	40.033665
1702.125000	-67.385918
1701.145508	-46.190269
1700.166016	-62.269272
1699.186523	50.180222
1698.206055	39.781212
1697.225586	133.810425
1696.245117	83.712692
1695.264648	-56.981522
1694.283203	34.928608
1693.301758	-14.503829
1692.320313	72.450027
1691.338867	-56.592545
1690.357422	-49.266499
1689.375000	-36.397549
1688.392578	160.730988
1687.410156	78.025429
1686.427734	-9.734150
1685.444336	68.019150
1684.460938	90.024529
1683.477539	61.651230
1682.494141	44.194092
1681.509766	48.282650
1680.526367	169.782913
1679.541992	11.985393
1678.557617	280.296417
1677.572266	152.308701
1676.587891	322.566040
1675.602539	243.011642
1674.617188	248.833282
1673.630859	448.942352
1672.645508	327.672852
1671.659180	97.767227
1670.672852	407.468201
1669.686523	324.236237
1668.699219	212.078903
1667.712891	328.540649
1666.725586	368.229156
1665.738281	402.849945
1664.750000	421.782135
1663.762695	316.318573
1662.774414	235.008926
1661.786133	305.099091
1660.797852	409.864716
1659.808594	400.877075
1658.820313	514.020569
1657.831055	351.883881
1656.841797	380.726807
1655.851563	539.518616
1654.862305	476.147186
1653.872070	386.567047
1652.881836	445.427246
1651.891602	327.265228
1650.900391	389.211151
1649.910156	194.897202
1648.918945	151.561096
1647.927734	341.037781
1646.935547	208.286179
1645.944336	28.268385
1644.952148	183.956070
1643.959961	199.839249
1642.966797	-26.958458
1641.974609	-26.458374
1640.981445	37.567528
1639.988281	38.447086
1638.995117	28.972794
1638.001953	104.079666
1637.007813	10.602156
1636.013672	14.878849
1635.019531	-62.357494
1634.025391	-147.285278
1633.031250	-21.268482
1632.036133	31.118872
1631.041016	-98.023972
1630.045898	215.300247
1629.049805	-29.307257
1628.054688	-65.774788
1627.058594	-81.031853
1626.062500	-130.322891
1625.065430	4.616908
1624.069336	-91.702568
1623.072266	-61.683308
1622.075195	155.033096
1621.078125	-66.960487
1620.081055	63.242252
1619.083008	56.952789
1618.084961	50.786808
1617.086914	23.741455
1616.088867	-0.554285
1615.089844	11.999603
1614.091797	-54.039692
1613.092773	-109.460403
1612.092773	199.706635
1611.093750	-20.707550
1610.093750	-214.727890
1609.094727	-2.416254
1608.093750	112.947914
1607.093750	-28.338997
1606.093750	121.182106
1605.092773	3.663991
1604.091797	-11.650960
1603.090820	187.696503
1602.088867	2.409212
1601.087891	170.397888
1600.085938	-25.152672
1599.083984	-105.520828
1598.081055	-78.630379
1597.079102	44.996456
1596.076172	-74.397400
1595.073242	28.352003
1594.070313	24.006901
1593.067383	-42.976093
1592.063477	-209.112167
1591.059570	-41.051868
1590.055664	-0.912672
1589.051758	60.099075
1588.046875	87.187149
1587.041992	114.276268
1586.037109	86.608459
1585.032227	124.126953
1584.027344	31.322880
1583.021484	61.021328
1582.015625	15.155955
1581.009766	-98.411865
1580.003906	-99.970139
1578.997070	164.002655
1577.990234	123.318275
1576.984375	-52.682102
1575.976563	146.014084
1574.969727	136.513000
1573.961914	-3.038853
1572.954102	203.241898
1571.946289	167.655502
1570.938477	64.480751
1569.929688	153.587997
1568.921875	214.047775
1567.913086	315.993805
1566.903320	223.103455
1565.894531	192.516907
1564.884766	426.638336
1563.875000	17.057898
1562.865234	108.324280
1561.855469	248.781204
1560.844727	220.556824
1559.834961	52.282501
1558.824219	184.711685
1557.813477	153.750534
1556.801758	179.742020
1555.790039	179.752670
1554.779297	280.707672
1553.766602	26.799456
1552.754883	148.315811
1551.743164	166.178009
1550.730469	70.097069
1549.717773	204.240799
1548.705078	436.543365
1547.691406	89.389572
1546.677734	70.666321
1545.665039	297.444397
1544.650391	296.611084
1543.636719	158.757294
1542.623047	80.295280
1541.608398	56.015968
1540.593750	18.751293
1539.579102	262.813812
1538.563477	155.655472
1537.547852	-41.863083
1536.533203	-61.363251
1535.516602	156.352020
1534.500977	48.952442
1533.485352	103.940788
1532.468750	120.142799
1531.452148	195.521484
1530.435547	360.958160
1529.417969	217.094849
1528.400391	-78.758362
1527.383789	112.098625
1526.365234	29.879499
1525.347656	168.958847
1524.329102	55.692066
1523.311523	-44.753044
1522.292969	37.372196
1521.273438	57.640656
1520.254883	39.243275
1519.235352	105.579681
1518.215820	66.421227
1517.196289	52.877346
1516.176758	36.673737
1515.156250	-33.560925
1514.136719	-8.845320
1513.116211	-197.327530
1512.094727	-136.858124
1511.074219	-79.069420
1510.052734	-82.982941
1509.031250	-92.120125
1508.009766	-11.588962
1506.988281	-92.719070
1505.965820	-58.558990
1504.943359	-11.693136
1503.920898	37.621239
1502.898438	-141.177780
1501.875000	-30.577391
1500.852539	-155.694122
1499.829102	-150.287231
1498.805664	103.310570
1497.781250	-50.189892
1496.757813	-165.327194
1495.733398	29.003126
1494.708984	-83.727478
1493.684570	-17.515198
1492.659180	-30.670933
1491.633789	25.100321
1490.608398	-11.224886
1489.583008	97.999947
1488.557617	-2.343303
1487.531250	-79.751320
1486.504883	-27.000837
1485.478516	-40.716743
1484.452148	101.165550
1483.424805	-83.680878
1482.398438	65.650238
1481.371094	51.612270
1480.342773	111.442551
1479.315430	25.875959
1478.287109	434.714142
1477.259766	165.506775
1476.230469	219.875153
1475.202148	185.014053
1474.173828	361.463501
1473.144531	387.549438
1472.115234	237.927078
1471.085938	393.692474
1470.055664	640.917603
1469.025391	549.652405
1467.996094	532.130554
1466.964844	634.049194
1465.934570	827.396790
1464.904297	723.236328
1463.873047	692.750000
1462.841797	789.252747
1461.809570	850.095520
1460.778320	870.242004
1459.746094	844.623047
1458.713867	752.971924
1457.681641	706.997070
1456.649414	658.462830
1455.616211	822.985596
1454.583008	716.025330
1453.549805	824.604980
1452.516602	933.101257
1451.483398	856.493164
1450.449219	873.634521
1449.415039	741.259644
1448.380859	1039.516724
1447.345703	841.252502
1446.311523	863.331055
1445.276367	804.362183
1444.241211	879.526794
1443.205078	972.339539
1442.169922	693.235046
1441.133789	775.893250
1440.097656	512.076233
1439.061523	675.604919
1438.024414	480.126801
1436.988281	529.850891
1435.951172	534.057678
1434.914063	540.778809
1433.875977	597.987915
1432.838867	493.586334
1431.800781	341.254089
1430.762695	327.792236
1429.724609	190.696564
1428.685547	321.055878
1427.646484	78.083420
1426.607422	107.553215
1425.568359	38.694405
1424.529297	232.008560
1423.489258	165.679260
1422.449219	101.906952
1421.409180	143.969559
1420.369141	90.329559
1419.328125	-71.550140
1418.288086	103.985443
1417.247070	193.883057
1416.205078	47.227276
1415.164063	-46.504814
1414.122070	-9.396630
1413.080078	90.585022
1412.038086	82.445518
1410.996094	54.227329
1409.953125	86.352486
1408.910156	-112.651833
1407.867188	-148.264679
1406.824219	-153.692657
1405.780273	107.054718
1404.737305	-13.829427
1403.693359	148.969467
1402.648438	181.246811
1401.604492	-117.586777
1400.559570	105.435806
1399.514648	90.181129
1398.469727	217.880936
1397.424805	72.357788
1396.378906	-10.415153
1395.333984	67.254311
1394.288086	124.890381
1393.241211	14.748323
1392.195313	72.473099
1391.148438	220.335266
1390.101563	87.876595
1389.054688	60.624565
1388.006836	88.468658
1386.959961	71.347130
1385.912109	79.287849
1384.864258	-10.218578
1383.815430	-157.125290
1382.767578	-223.928162
1381.718750	-50.796196
1380.669922	-279.842621
1379.621094	-119.130951
1378.571289	29.085125
1377.522461	-37.372662
1376.472656	-106.237221
1375.421875	-80.193024
1374.372070	155.473770
1373.321289	104.270844
1372.270508	-108.926483
1371.219727	89.404060
1370.168945	-16.372517
1369.117188	-22.356157
1368.066406	-317.268555
1367.014648	-93.866966
1365.961914	119.544846
1364.910156	121.308128
1363.857422	-98.411102
1362.804688	-1.878999
1361.751953	44.924553
1360.698242	-117.189804
1359.645508	-27.940289
1358.591797	-174.888733
1357.538086	-68.108444
1356.483398	-115.405716
1355.429688	-102.952614
1354.375000	123.239357
1353.320313	105.986153
1352.264648	-201.746811
1351.209961	-79.712433
1350.154297	302.997284
1349.098633	375.395203
1348.042969	157.534271
1346.986328	44.038406
1345.930664	218.390137
1344.874023	310.916138
1343.817383	346.468506
1342.759766	273.024933
1341.703125	407.865021
1340.645508	230.557220
1339.587891	439.826294
1338.529297	309.808319
1337.471680	370.587860
1336.413086	238.340347
1335.354492	338.875092
1334.295898	350.377655
1333.236328	238.267563
1332.176758	230.170258
1331.117188	83.691093
1330.057617	451.578003
1328.998047	342.364075
1327.937500	314.826660
1326.876953	289.858124
1325.816406	306.978851
1324.754883	255.027817
1323.694336	334.046112
1322.632813	297.094879
1321.571289	326.879486
1320.508789	216.093735
1319.447266	300.325775
1318.384766	394.467407
1317.322266	397.419891
1316.259766	208.168213
1315.196289	295.125183
1314.132813	638.400696
1313.069336	304.115509
1312.005859	388.782745
1310.942383	126.277916
1309.877930	368.678223
1308.813477	335.369476
1307.749023	270.165558
1306.683594	357.612640
1305.619141	263.074829
1304.553711	254.732895
1303.488281	266.143005
1302.421875	297.291992
1301.356445	122.058952
1300.290039	303.269653
1299.223633	101.240677
1298.157227	248.145187
1297.089844	201.068863
1296.022461	60.795799
1294.955078	40.929749
1293.887695	178.200409
1292.819336	160.916351
1291.751953	433.156433
1290.683594	320.325653
1289.614258	136.509354
1288.545898	92.570114
1287.476563	7.053953
1286.407227	264.675873
1285.337891	424.265045
1284.268555	120.962189
1283.198242	57.820469
1282.127930	122.071167
1281.057617	382.162567
1279.986328	228.656754
1278.916016	376.199249
1277.844727	142.171036
1276.773438	-59.904953
1275.701172	58.444683
1274.629883	108.361038
1273.557617	177.863220
1272.485352	120.342056
1271.413086	272.976166
1270.339844	252.201141
1269.266602	165.565750
1268.193359	313.367767
1267.120117	329.365936
1266.045898	147.764450
1264.972656	263.912415
1263.898438	428.836639
1262.823242	279.177704
1261.749023	402.676056
1260.673828	465.231720
1259.598633	340.168457
1258.523438	344.327881
1257.448242	355.833862
1256.372070	552.453491
1255.295898	264.523987
1254.219727	307.804901
1253.142578	450.881805
1252.066406	423.618286
1250.989258	330.723724
1249.912109	405.712830
1248.833984	573.097961
1247.756836	266.410522
1246.678711	343.892273
1245.599609	421.369263
1244.521484	399.238892
1243.442383	447.581024
1242.364258	308.953033
1241.285156	449.598969
1240.205078	369.335114
1239.125977	240.596680
1238.045898	420.051605
1236.965820	102.208458
1235.884766	444.132599
1234.804688	284.055023
1233.723633	429.483673
1232.642578	439.153564
1231.561523	388.261780
1230.479492	577.219543
1229.397461	330.180756
1228.315430	555.411804
1227.233398	504.589355
1226.150391	453.799438
1225.068359	354.647766
1223.985352	286.996094
1222.901367	427.378540
1221.818359	325.899750
1220.734375	350.180328
1219.650391	328.530457
1218.566406	294.810272
1217.481445	-60.209435
1216.396484	239.493332
1215.311523	56.094246
1214.226563	90.061974
1213.141602	102.286072
1212.055664	148.286316
1210.969727	114.642395
1209.883789	95.478264
1208.796875	213.778549
1207.709961	204.229416
1206.623047	223.601334
1205.536133	281.514404
1204.449219	397.215668
1203.361328	43.114586
1202.273438	64.864189
1201.185547	48.065086
1200.096680	31.257570
1199.008789	-161.254089
1197.919922	-89.010437
1196.830078	103.467087
1195.741211	84.185005
1194.651367	-180.380661
1193.561523	-151.550308
1192.471680	-194.860931
1191.381836	-262.205933
1190.291016	26.022282
1189.200195	88.314018
1188.109375	-22.348135
1187.017578	-176.202286
1185.926758	-234.001175
1184.834961	-234.207504
1183.742188	-92.886566
1182.650391	53.138763
1181.557617	-52.739815
1180.464844	-60.298336
1179.372070	-27.135143
1178.279297	-178.553650
1177.185547	-1.682653
1176.091797	-14.168149
1174.998047	76.300766
1173.903320	32.606956
1172.808594	72.682709
1171.713867	153.390717
1170.619141	-19.610386
1169.524414	-41.859234
1168.428711	-83.269913
1167.333008	145.503189
1166.237305	-5.977920
1165.140625	-95.288513
1164.044922	-158.313644
1162.948242	-166.402634
1161.850586	9.384461
1160.753906	87.145233
1159.656250	126.629860
1158.558594	-60.699436
1157.460938	-2.192599
1156.362305	282.894287
1155.263672	16.813675
1154.165039	-36.950367
1153.066406	116.691742
1151.967773	-6.284663
1150.868164	-143.548843
1149.768555	131.390213
1148.667969	39.324131
1147.568359	-36.073154
1146.467773	-63.863678
1145.367188	-222.610901
1144.266602	-81.465317
1143.165039	-21.329729
1142.063477	3.050931
1140.961914	-110.564598
1139.860352	51.641010
1138.757813	49.700447
1137.655273	-4.572393
1136.552734	88.452385
1135.450195	133.876389
1134.346680	77.106224
1133.244141	110.547554
1132.139648	236.509888
1131.036133	75.185883
1129.931641	303.039948
1128.827148	153.541763
1127.722656	75.219780
1126.618164	407.117157
1125.512695	240.963638
1124.407227	273.937042
1123.301758	169.409744
1122.196289	221.246216
1121.089844	438.812836
1119.983398	234.726181
1118.876953	236.660400
1117.769531	231.446609
1116.663086	202.530975
1115.555664	104.970924
1114.447266	208.465973
1113.339844	108.499634
1112.231445	-50.571972
1111.123047	71.670898
1110.014648	-92.128708
1108.905273	-10.180808
1107.795898	215.776306
1106.686523	200.711884
1105.577148	162.004410
1104.466797	106.750427
1103.357422	79.805321
1102.247070	177.880219
1101.135742	360.790100
1100.025391	220.492096
1098.914063	249.979477
1097.802734	262.917664
1096.690430	73.134628
1095.579102	147.299683
1094.466797	230.816086
1093.353516	281.287964
1092.241211	-4.993985
1091.127930	229.058868
1090.014648	204.090805
1088.901367	77.927773
1087.788086	255.254150
1086.673828	291.354797
1085.559570	301.547943
1084.445313	156.557068
1083.330078	251.329132
1082.214844	183.903168
1081.099609	334.954834
1079.984375	340.300446
1078.868164	362.053864
1077.751953	311.000427
1076.635742	278.726898
1075.519531	131.470581
1074.402344	193.047470
1073.285156	73.983200
1072.167969	135.510147
1071.050781	49.300156
1069.932617	232.644852
1068.814453	-12.920312
1067.696289	172.669128
1066.578125	243.395599
1065.458984	154.844666
1064.339844	-50.729393
1063.220703	118.267212
1062.100586	111.673950
1060.980469	151.865280
1059.860352	189.693787
1058.740234	94.210297
1057.619141	29.155666
1056.498047	99.691505
1055.376953	111.772949
1054.255859	224.304367
1053.133789	161.604767
1052.011719	94.264481
1050.889648	-110.783798
1049.767578	-63.656193
1048.644531	6.785669
1047.521484	189.182892
1046.398438	154.584412
1045.274414	8.074897
1044.150391	-217.624466
1043.026367	-12.007722
1041.902344	90.991623
1040.778320	82.126587
1039.653320	70.945808
1038.528320	52.798321
1037.402344	111.499382
1036.277344	25.881659
1035.151367	210.254303
1034.024414	101.417236
1032.898438	136.862213
1031.771484	135.101593
1030.644531	-140.974686
1029.517578	-42.680038
1028.390625	-97.779037
1027.262695	-148.184784
1026.134766	-70.790672
1025.005859	-104.874008
1023.877930	-113.373138
1022.749023	-365.560547
1021.620117	-134.920502
1020.490234	-71.402138
1019.361328	17.636007
1018.231445	-340.896667
1017.101563	-101.076416
1015.970703	-202.065155
1014.839844	88.661369
1013.708984	186.993759
1012.578125	-80.652023
1011.447266	-28.564098
1010.315430	-8.875937
1009.183594	193.701141
1008.050781	5.138209
1006.918945	318.752655
1005.786133	202.038498
1004.653320	566.420959
1003.519531	932.988342
1002.386719	1017.440552
1001.252930	861.566772
1000.118164	717.364075
998.984375	383.874634
997.849609	454.708313
996.714844	128.459778
995.580078	65.546799
994.444336	30.405636
993.308594	13.789044
992.172852	250.955536
991.036133	153.690094
989.900391	-107.162117
988.763672	-118.905785
987.626953	21.504480
986.489258	203.372375
985.351563	-70.845711
984.213867	-112.295685
983.076172	99.579628
981.937500	21.398514
980.798828	3.143443
979.660156	-84.061066
978.521484	79.546196
977.381836	40.776016
976.242188	119.336166
975.102539	101.385262
973.961914	16.864077
972.822266	45.020172
971.681641	123.756210
970.540039	202.518982
969.399414	-24.030315
968.257813	236.183151
967.116211	25.924147
965.973633	88.834854
964.832031	-79.874237
963.689453	95.525352
962.545898	46.237095
961.403320	111.639992
960.259766	69.378838
959.116211	286.080139
957.972656	124.829865
956.828125	71.344727
955.683594	-78.199219
954.539063	-106.301010
953.393555	69.333275
952.249023	146.580551
951.103516	114.072670
949.957031	385.771606
948.811523	369.359467
947.665039	101.609062
946.518555	151.671326
945.371094	272.595306
944.224609	210.812622
943.077148	-79.217148
941.929688	30.460379
940.781250	192.646317
939.632813	76.440361
938.484375	147.419296
937.335938	172.814178
936.186523	216.504364
935.038086	342.304138
933.887695	-26.460007
932.738281	133.645203
931.587891	200.337082
930.437500	141.797684
929.287109	-53.272400
928.135742	213.931213
926.985352	-24.184404
925.833984	15.469570
924.681641	23.317415
923.530273	-2.895288
922.377930	32.355068
921.224609	3.997571
920.072266	150.706146
918.918945	245.142303
917.765625	112.428696
916.612305	-235.920883
915.458008	15.372808
914.303711	-37.580509
913.149414	4.860837
911.995117	-243.091202
910.839844	-9.971757
909.684570	-8.235826
908.529297	-35.928356
907.373047	-77.159622
906.216797	-97.927780
905.060547	26.364746
903.904297	91.749092
902.747070	37.119934
901.589844	-64.987915
900.432617	16.344322
899.274414	-108.257195
898.117188	-126.425201
896.958984	79.391617
895.799805	25.082781
894.641602	-130.907562
893.482422	113.298233
892.322266	-218.836182
891.163086	-10.809246
890.002930	-82.936562
888.842773	-46.604763
887.682617	43.923115
886.521484	-107.081146
885.360352	-79.714241
884.199219	116.871094
883.038086	-31.716166
881.875977	94.904190
880.713867	36.615810
879.551758	97.833290
878.388672	-109.117828
877.225586	-59.123512
876.062500	47.169289
874.899414	-76.262352
873.735352	9.748915
872.571289	124.989891
871.407227	42.163208
870.242188	67.371765
869.077148	115.064430
867.912109	-48.633305
866.747070	-32.401638
865.581055	40.014660
864.415039	224.749008
863.249023	240.904434
862.083008	232.343719
860.916016	3.731230
859.749023	217.468002
858.581055	130.352188
857.414063	85.898285
856.246094	344.305664
855.077148	299.804260
853.909180	226.157654
852.740234	219.785904
851.571289	347.872314
850.402344	341.439880
849.232422	328.273041
848.062500	232.226105
846.892578	187.701981
845.721680	176.754608
844.551758	85.217255
843.380859	-53.288105
842.208984	123.657051
841.038086	211.029724
839.866211	-16.928093
838.694336	65.906746
837.521484	39.164303
836.348633	-18.880833
835.175781	171.015228
834.002930	92.795624
832.829102	146.307159
831.655273	-88.198784
830.481445	27.736601
829.307617	315.373932
828.132813	34.029728
826.958008	87.285652
825.783203	153.849670
824.607422	35.329258
823.431641	-63.125324
822.255859	72.355095
821.079102	-57.340771
819.903320	173.732529
818.726563	75.143379
817.548828	-41.255619
816.372070	-150.977646
815.194336	-82.714241
814.016602	27.723539
812.837891	33.539780
811.659180	-240.826431
810.480469	-26.126621
809.301758	-87.133797
808.122070	-134.837250
806.942383	-29.318029
805.762695	38.342403
804.583008	-0.649272
803.402344	69.077011
802.221680	-74.313339
801.041016	86.237083
799.859375	-139.270813
798.677734	-189.555099
797.496094	-279.778961
796.313477	33.363262
795.131836	-17.104965
793.949219	69.743088
792.765625	-73.848450
791.583008	-86.789207
790.399414	-15.660419
789.215820	46.523762
788.031250	179.427368
786.846680	86.565758
785.662109	60.040955
784.477539	64.426727
783.291992	31.173290
782.106445	-17.590315
780.920898	-44.292095
779.735352	114.525734
778.548828	-29.354532
777.362305	-31.907923
776.174805	-34.512272
774.988281	13.593843
773.800781	41.768147
772.613281	173.558502
771.424805	-58.652130
770.236328	57.570068
769.047852	34.817204
767.859375	146.464645
766.669922	75.140602
765.480469	195.452103
764.291016	196.744431
763.101563	116.531876
761.911133	137.576523
760.720703	156.376419
759.529297	122.327515
758.338867	209.245773
757.147461	157.546402
755.955078	178.398300
754.763672	284.940948
753.571289	290.319122
752.378906	256.125214
751.186523	142.852524
749.993164	183.337784
748.799805	17.408878
747.606445	106.165802
746.412109	78.562523
745.217773	281.331482
744.023438	122.078606
742.829102	112.016396
741.633789	123.883171
740.438477	151.089294
739.243164	254.986023
738.046875	47.735657
736.850586	-34.556995
735.654297	-5.114780
734.458008	-8.512069
733.260742	112.872612
732.063477	98.547478
730.866211	-44.827374
729.667969	-32.810997
728.469727	1.097043
727.271484	-120.200912
726.073242	-5.348413
724.874023	-67.512711
723.674805	-203.885788
722.474609	186.238220
721.275391	-78.874550
720.075195	31.691599
718.875000	46.224022
717.673828	148.090881
716.473633	123.435883
715.272461	31.241438
714.070313	233.537964
712.869141	100.073303
711.666992	27.772497
710.463867	-42.240341
709.261719	-149.178757
708.058594	-136.192657
706.855469	-55.626278
705.652344	-62.093182
704.448242	149.185272
703.244141	51.462132
702.040039	-30.891983
700.834961	76.113525
699.630859	15.732233
698.424805	3.310073
697.219727	4.035781
696.013672	-123.334480
694.807617	1.464840
693.601563	-116.940399
692.395508	-7.179344
691.188477	113.499191
689.981445	6.343327
688.773438	-243.858734
687.566406	-116.352394
686.358398	39.410873
685.149414	99.813049
683.941406	21.561735
682.732422	14.992636
681.523438	-104.129417
680.313477	-108.255051
679.104492	61.010254
677.894531	135.044113
676.683594	40.308151
675.473633	40.965118
674.262695	2.794837
673.051758	-147.735092
671.839844	52.305489
670.628906	81.539429
669.416992	-81.528259
668.204102	-82.307076
666.992188	16.417128
665.779297	93.599106
664.566406	54.215355
663.352539	55.977547
662.138672	-127.828194
660.924805	-13.611819
659.710938	-190.671387
658.497070	-54.759468
657.282227	-102.165131
656.066406	14.402275
654.851563	29.645655
653.635742	-28.344393
652.419922	111.980812
651.204102	10.990864
649.987305	101.769920
648.770508	-74.490509
647.553711	261.713257
646.336914	236.165573
645.119141	66.444366
643.901367	133.424301
642.682617	213.242523
641.464844	75.782005
640.246094	65.165039
639.027344	217.824203
637.807617	93.116302
636.587891	-8.012794
635.368164	-57.676487
634.148438	-38.745789
632.927734	-65.070618
631.707031	-211.765533
630.486328	126.376991
629.264648	140.185593
628.043945	55.070160
626.822266	-90.316673
625.599609	244.313248
624.376953	126.203133
623.155273	72.088394
621.931641	62.621880
620.708984	206.981064
619.485352	222.356064
618.261719	132.355270
617.037109	-28.731333
615.813477	-53.308140
614.588867	-31.361656
613.364258	-67.773117
612.138672	23.513107
610.913086	17.877731
609.687500	54.288895
608.461914	40.782730
607.235352	15.805534
606.008789	-168.065201
604.782227	-47.336754
