# Supplementary material for: Raman spectroscopy accurately differentiates mucosal healing from non-healing and biochemical changes following biological therapy in inflammatory bowel disease
Source: PLoS One. 2021 Jun 2;16(6):e0252210. doi: 10.1371/journal.pone.0252210 (PMC8172032; doi:10.1371/journal.pone.0252210)
Supplement: S9 Dataset — (ZIP) [file pone.0252210.s011.zip › Pre-biologic/OC013-1 pre treat_base sub CR removed_82__X_-33330.1__Y_11413.5__Z_-414.979__Time_938.txt]

1714.715820	0.438644
1713.739258	17.294077
1712.762695	-4.888499
1711.785156	-35.089474
1710.808594	-67.884697
1709.831055	-12.169292
1708.853516	91.835114
1707.875000	56.548103
1706.897461	50.864155
1705.918945	-91.295364
1704.940430	-61.916725
1703.960938	21.099794
1702.982422	77.484024
1702.002930	75.119881
1701.023438	-151.767014
1700.043945	-113.623024
1699.063477	-48.595474
1698.083984	16.612774
1697.103516	87.316879
1696.123047	24.602724
1695.141602	79.646408
1694.161133	-30.677176
1693.179688	-111.373520
1692.198242	-23.627209
1691.216797	-58.450748
1690.234375	48.382099
1689.251953	-4.645102
1688.269531	198.637222
1687.287109	132.771866
1686.304688	-31.442379
1685.321289	20.546562
1684.337891	35.471836
1683.354492	77.297852
1682.371094	36.807087
1681.387695	121.759773
1680.403320	-32.669529
1679.418945	350.899994
1678.434570	95.919167
1677.449219	64.796051
1676.464844	177.611313
1675.479492	205.545700
1674.494141	276.285492
1673.507813	102.717461
1672.522461	280.308289
1671.536133	474.028717
1670.549805	354.497101
1669.563477	373.395294
1668.576172	429.723694
1667.589844	451.805115
1666.602539	344.098907
1665.615234	576.344788
1664.626953	317.988861
1663.639648	304.028839
1662.651367	412.308472
1661.663086	316.680878
1660.674805	478.450958
1659.685547	473.465393
1658.696289	519.079041
1657.707031	665.579834
1656.717773	656.036133
1655.728516	450.837250
1654.738281	537.129822
1653.748047	478.085754
1652.757813	429.895660
1651.767578	508.934143
1650.777344	445.371155
1649.786133	331.829712
1648.794922	176.276886
1647.803711	232.443924
1646.811523	254.457199
1645.820313	31.015827
1644.828125	256.863220
1643.835938	221.419067
1642.843750	85.885460
1641.850586	156.478424
1640.857422	21.423000
1639.864258	15.894763
1638.871094	44.850994
1637.877930	232.204010
1636.883789	-83.894356
1635.889648	-51.743202
1634.895508	-167.001587
1633.901367	-160.841278
1632.906250	-28.080112
1631.912109	62.654724
1630.916992	19.230114
1629.920898	-42.447201
1628.925781	-69.729546
1627.929688	0.501343
1626.934570	-94.881378
1625.937500	-137.484406
1624.941406	9.390268
1623.945313	11.743541
1622.948242	66.787781
1621.951172	24.704950
1620.954102	-111.818893
1619.956055	35.502720
1618.958984	-11.454656
1617.960938	-13.653142
1616.962891	10.500315
1615.963867	184.324875
1614.965820	17.083555
1613.966797	96.580704
1612.967773	60.734276
1611.968750	95.779343
1610.968750	36.514126
1609.969727	-43.619381
1608.969727	70.253464
1607.969727	-56.873466
1606.968750	245.658295
1605.968750	126.521805
1604.967773	-118.173775
1603.966797	-48.619724
1602.965820	-20.920988
1601.963867	66.983673
1600.962891	47.641571
1599.960938	20.496988
1598.958984	-74.584732
1597.956055	141.473083
1596.954102	72.591690
1595.951172	-103.369164
1594.948242	-28.452267
1593.945313	-68.473076
1592.941406	157.876846
1591.938477	31.697582
1590.934570	-104.863647
1589.930664	16.975754
1588.925781	-54.302704
1587.921875	-89.040154
1586.916992	69.207222
1585.912109	151.762772
1584.907227	88.292007
1583.901367	82.166283
1582.896484	117.709442
1581.890625	88.089058
1580.884766	-74.371651
1579.877930	-67.539467
1578.872070	4.339072
1577.865234	151.632736
1576.858398	69.832558
1575.851563	183.149506
1574.843750	-5.347552
1573.836914	170.262497
1572.829102	192.353226
1571.821289	206.587067
1570.812500	18.056353
1569.804688	146.540756
1568.795898	-36.809456
1567.787109	73.338501
1566.778320	110.675613
1565.768555	15.538405
1564.758789	99.465569
1563.750000	84.686058
1562.739258	173.619583
1561.729492	-9.900921
1560.718750	182.605881
1559.708984	128.655319
1558.698242	-26.437418
1557.686523	121.673767
1556.675781	160.824631
1555.664063	145.481949
1554.652344	174.095337
1553.640625	78.330208
1552.628906	49.833954
1551.616211	60.090870
1550.603516	-74.647621
1549.590820	253.679123
1548.578125	162.760742
1547.565430	252.815689
1546.551758	91.957535
1545.538086	218.003830
1544.524414	173.343124
1543.510742	144.116470
1542.496094	3.734223
1541.481445	85.431915
1540.466797	35.318066
1539.452148	116.795166
1538.437500	9.734047
1537.421875	196.797302
1536.406250	115.380836
1535.390625	175.772614
1534.374023	168.995972
1533.358398	218.855057
1532.341797	80.427849
1531.325195	163.602158
1530.308594	71.442551
1529.291016	-46.531738
1528.274414	95.579247
1527.256836	124.239120
1526.238281	47.243820
1525.220703	-9.215522
1524.202148	-109.489151
1523.184570	80.910873
1522.166016	-73.533432
1521.146484	-32.561546
1520.127930	10.879545
1519.108398	61.921875
1518.088867	17.766420
1517.069336	-41.873749
1516.049805	232.379028
1515.029297	195.658127
1514.008789	15.072742
1512.988281	21.888321
1511.967773	195.450928
1510.946289	32.690651
1509.925781	26.423239
1508.904297	-133.828430
1507.882813	-101.755783
1506.860352	-8.245793
1505.838867	56.953556
1504.816406	-80.419998
1503.793945	-192.187820
1502.770508	29.037836
1501.748047	4.225983
1500.724609	61.287743
1499.701172	-204.318100
1498.677734	-52.674282
1497.654297	27.183315
1496.629883	-5.638523
1495.605469	94.498062
1494.581055	-12.619480
1493.556641	-119.754944
1492.531250	5.706602
1491.505859	-98.961403
1490.480469	-1.785885
1489.455078	41.641811
1488.429688	3.263053
1487.403320	61.873264
1486.376953	-2.139982
1485.350586	28.261909
1484.324219	204.057480
1483.296875	-33.598587
1482.270508	142.036224
1481.243164	172.177444
1480.214844	299.143372
1479.187500	250.123642
1478.159180	300.472687
1477.130859	259.027863
1476.102539	314.367889
1475.074219	193.903046
1474.044922	384.114441
1473.015625	248.333206
1471.986328	430.747498
1470.957031	376.383820
1469.927734	469.581238
1468.897461	560.160034
1467.867188	686.278748
1466.836914	769.093262
1465.806641	874.727356
1464.775391	921.831299
1463.744141	857.090027
1462.712891	848.247437
1461.681641	1019.728027
1460.649414	896.542358
1459.618164	781.018860
1458.585938	805.133240
1457.552734	882.513977
1456.520508	1028.363525
1455.487305	1042.228882
1454.455078	893.776306
1453.420898	1057.248169
1452.387695	1167.419067
1451.354492	1049.434204
1450.320313	1134.212402
1449.286133	1272.158569
1448.251953	1204.885376
1447.216797	1112.315674
1446.182617	1131.198730
1445.147461	1053.887939
1444.112305	1044.950073
1443.076172	1210.603882
1442.041016	1060.000732
1441.004883	937.290039
1439.968750	963.833557
1438.932617	909.487183
1437.895508	784.407104
1436.858398	912.095459
1435.821289	812.375977
1434.784180	626.841919
1433.747070	688.895020
1432.708984	665.099854
1431.670898	512.605652
1430.632813	468.725464
1429.594727	374.432281
1428.556641	383.638580
1427.517578	329.817139
1426.478516	129.802628
1425.439453	113.945000
1424.399414	88.043198
1423.359375	62.191551
1422.320313	190.080887
1421.279297	277.642761
1420.239258	42.871906
1419.199219	47.434441
1418.158203	57.068924
1417.117188	-66.639473
1416.075195	18.587891
1415.034180	-140.181229
1413.992188	30.637159
1412.950195	186.347198
1411.908203	128.351822
1410.866211	-30.104794
1409.823242	-2.486953
1408.780273	100.545815
1407.737305	-85.272110
1406.694336	63.051437
1405.650391	-77.374489
1404.606445	-192.577881
1403.562500	-197.244858
1402.518555	-36.244183
1401.474609	24.404974
1400.429688	62.512535
1399.384766	128.251282
1398.339844	18.536043
1397.294922	287.410553
1396.249023	29.984207
1395.203125	-54.390865
1394.157227	86.774300
1393.111328	-100.118271
1392.064453	91.206039
1391.018555	47.216553
1389.971680	253.582977
1388.923828	-43.008354
1387.876953	-31.696039
1386.829102	44.709515
1385.781250	31.133835
1384.733398	45.137939
1383.685547	-83.260147
1382.636719	-66.593979
1381.587891	32.586971
1380.539063	31.886608
1379.490234	-78.621475
1378.440430	150.556686
1377.391602	-17.190815
1376.341797	-104.929070
1375.291016	101.876587
1374.241211	-65.523987
1373.190430	49.057446
1372.139648	66.418198
1371.088867	46.452976
1370.038086	163.663864
1368.986328	34.194721
1367.934570	36.904972
1366.882813	139.329849
1365.831055	132.213547
1364.778320	-61.559666
1363.726563	13.675365
1362.673828	218.368866
1361.620117	191.647949
1360.567383	-11.605939
1359.513672	295.169128
1358.459961	49.865868
1357.406250	140.365021
1356.352539	101.657661
1355.297852	232.023056
1354.243164	106.511780
1353.188477	90.426338
1352.133789	263.162964
1351.078125	137.960175
1350.023438	-2.002537
1348.966797	287.516388
1347.911133	271.797241
1346.855469	323.140991
1345.798828	352.217041
1344.742188	284.651276
1343.685547	507.245056
1342.627930	462.132813
1341.571289	427.028839
1340.513672	548.096008
1339.456055	602.307373
1338.397461	582.277039
1337.339844	646.509766
1336.281250	492.956909
1335.222656	619.196716
1334.163086	656.379578
1333.104492	480.877808
1332.044922	594.886414
1330.985352	286.091644
1329.925781	499.119843
1328.865234	556.414673
1327.805664	640.935486
1326.745117	505.611389
1325.684570	471.682861
1324.623047	343.997101
1323.561523	423.821777
1322.500977	530.829712
1321.438477	484.851166
1320.376953	399.478180
1319.314453	511.548676
1318.252930	598.970032
1317.189453	533.544006
1316.126953	482.997528
1315.064453	540.976807
1314.000977	500.427124
1312.937500	573.278564
1311.874023	488.522400
1310.809570	440.798431
1309.745117	553.179138
1308.680664	429.269989
1307.616211	499.878723
1306.551758	656.622559
1305.486328	601.808411
1304.420898	406.892273
1303.355469	418.645660
1302.289063	437.819885
1301.223633	624.155518
1300.157227	564.746094
1299.090820	500.496582
1298.023438	686.841003
1296.957031	556.385803
1295.889648	401.484619
1294.822266	428.323364
1293.754883	580.341492
1292.686523	452.652924
1291.618164	263.738495
1290.549805	459.958405
1289.481445	511.477692
1288.413086	433.096100
1287.343750	452.815491
1286.274414	477.461060
1285.205078	497.231995
1284.134766	450.904633
1283.064453	568.682983
1281.995117	468.564972
1280.923828	410.133820
1279.853516	542.616638
1278.782227	425.538116
1277.710938	469.966339
1276.639648	511.955963
1275.568359	539.283264
1274.496094	437.080231
1273.423828	281.181580
1272.351563	381.910431
1271.279297	443.532349
1270.206055	588.182373
1269.132813	566.760498
1268.059570	513.632874
1266.986328	660.666626
1265.913086	478.255249
1264.838867	505.734039
1263.764648	518.580078
1262.689453	421.709808
1261.615234	480.913300
1260.540039	479.171875
1259.464844	484.750641
1258.389648	587.785339
1257.313477	505.671936
1256.238281	362.720947
1255.162109	546.079834
1254.085938	566.280273
1253.008789	846.866760
1251.931641	470.419861
1250.854492	563.608459
1249.777344	530.296875
1248.700195	351.114990
1247.622070	590.122925
1246.543945	615.155212
1245.465820	421.492096
1244.387695	482.982269
1243.308594	529.871460
1242.229492	440.755890
1241.150391	412.364136
1240.071289	413.103546
1238.991211	549.724670
1237.911133	589.234985
1236.831055	529.272278
1235.750977	369.903046
1234.669922	285.750977
1233.588867	480.371429
1232.507813	396.206909
1231.426758	542.233215
1230.344727	506.511444
1229.262695	541.020935
1228.180664	507.704163
1227.098633	246.841751
1226.015625	324.899048
1224.933594	383.542633
1223.849609	265.554932
1222.766602	459.586700
1221.683594	447.982239
1220.599609	233.297791
1219.515625	267.629089
1218.430664	289.841888
1217.346680	215.386322
1216.261719	167.510178
1215.176758	151.022247
1214.091797	274.541077
1213.005859	303.847382
1211.920898	318.632874
1210.834961	364.751556
1209.748047	287.807373
1208.662109	256.686493
1207.575195	155.633484
1206.488281	117.267998
1205.401367	310.243835
1204.313477	187.474518
1203.225586	247.802429
1202.137695	7.031840
1201.049805	127.505119
1199.961914	-7.276175
1198.873047	-50.572456
1197.784180	-24.102612
1196.695313	-158.856247
1195.605469	-7.374082
1194.515625	-96.450073
1193.425781	-53.299358
1192.335938	-192.867035
1191.246094	-72.888229
1190.155273	54.210030
1189.064453	53.916737
1187.973633	99.214111
1186.881836	65.230240
1185.790039	-11.979811
1184.698242	-12.399596
1183.606445	15.934605
1182.514648	-37.333778
1181.421875	43.679127
1180.329102	-48.005550
1179.236328	-115.715523
1178.142578	82.580009
1177.049805	172.931076
1175.956055	279.972076
1174.861328	197.734146
1173.767578	55.636223
1172.672852	95.494698
1171.578125	-58.556610
1170.483398	-23.549860
1169.387695	30.542192
1168.291992	77.398445
1167.196289	-7.314971
1166.100586	-51.387985
1165.004883	124.406105
1163.908203	-53.560799
1162.811523	210.474426
1161.714844	245.064697
1160.617188	315.422699
1159.519531	144.589996
1158.421875	190.998474
1157.324219	134.740189
1156.225586	71.315834
1155.127930	193.929855
1154.028320	111.373810
1152.929688	102.727844
1151.831055	63.063976
1150.731445	-14.743146
1149.631836	-113.992340
1148.531250	-70.310944
1147.431641	-69.548660
1146.331055	47.845131
1145.230469	8.049333
1144.129883	127.688393
1143.028320	85.451309
1141.926758	-47.190899
1140.825195	-15.707494
1139.723633	87.062164
1138.621094	208.772842
1137.518555	-54.609158
1136.416016	43.260426
1135.313477	202.819626
1134.209961	74.907738
1133.106445	11.136720
1132.002930	270.217102
1130.898438	306.058441
1129.794922	320.503479
1128.690430	346.778046
1127.585938	363.528412
1126.480469	249.832092
1125.375977	413.532043
1124.270508	565.284607
1123.164063	506.052277
1122.058594	385.231873
1120.952148	408.923035
1119.845703	193.419724
1118.739258	321.272430
1117.631836	209.992218
1116.525391	238.359879
1115.417969	285.624359
1114.309570	205.125168
1113.202148	164.848343
1112.093750	162.401123
1110.985352	219.032776
1109.876953	282.714752
1108.767578	230.587952
1107.658203	206.817703
1106.548828	357.798340
1105.439453	260.798187
1104.329102	166.192581
1103.218750	255.693741
1102.108398	361.660858
1100.998047	340.196320
1099.886719	240.912720
1098.775391	358.579956
1097.664063	84.895126
1096.552734	82.346397
1095.440430	322.475037
1094.328125	185.599838
1093.215820	333.745056
1092.102539	88.620987
1090.990234	210.827194
1089.876953	283.555817
1088.762695	264.491333
1087.649414	318.360260
1086.535156	158.195602
1085.420898	313.176483
1084.306641	383.466858
1083.191406	376.174469
1082.076172	166.823151
1080.960938	185.440186
1079.845703	359.061554
1078.729492	314.247192
1077.613281	403.269928
1076.497070	238.793762
1075.380859	311.392761
1074.263672	217.414993
1073.146484	247.796326
1072.029297	243.007370
1070.912109	245.268677
1069.793945	31.924454
1068.675781	127.994522
1067.557617	116.278534
1066.438477	92.875633
1065.319336	289.609283
1064.200195	221.740051
1063.081055	214.775635
1061.961914	139.979507
1060.841797	299.179413
1059.721680	264.206482
1058.600586	219.920746
1057.480469	189.709106
1056.359375	68.385475
1055.238281	145.764297
1054.116211	258.178314
1052.995117	242.110870
1051.873047	237.756943
1050.750000	34.999199
1049.627930	72.768089
1048.504883	187.556564
1047.381836	-45.279171
1046.258789	-105.378059
1045.134766	37.456070
1044.011719	40.380875
1042.886719	3.717905
1041.762695	-35.222164
1040.638672	63.345699
1039.513672	101.347275
1038.388672	-126.090088
1037.262695	-4.172394
1036.136719	29.283283
1035.010742	-55.911896
1033.884766	84.639160
1032.758789	-30.683073
1031.631836	98.255363
1030.504883	8.643015
1029.377930	-8.830103
1028.250000	131.763992
1027.122070	95.774834
1025.994141	-19.123236
1024.866211	-136.243179
1023.737305	-16.458683
1022.608398	-114.862297
1021.479492	-69.299759
1020.350586	-267.308716
1019.220703	-84.787109
1018.090820	-122.596802
1016.960938	-160.339417
1015.830078	-135.431412
1014.700195	-161.466431
1013.569336	-99.400780
1012.437500	69.234291
1011.306641	135.951736
1010.174805	-75.123962
1009.042969	21.792376
1007.910156	95.576500
1006.778320	192.512924
1005.645508	405.106812
1004.512695	559.845215
1003.378906	1045.167480
1002.245117	908.564514
1001.111328	799.808899
999.977539	654.193726
998.843750	286.967346
997.708984	33.119946
996.574219	167.300278
995.438477	52.198883
994.303711	75.659615
993.167969	223.746109
992.032227	159.622452
990.895508	74.832832
989.758789	68.522659
988.622070	-23.009228
987.485352	16.905109
986.348633	-42.206039
985.210938	16.234873
984.073242	37.861210
982.934570	-30.250397
981.796875	164.112762
980.658203	109.922424
979.519531	16.704258
978.379883	17.888533
977.240234	101.909981
976.100586	199.742050
974.960938	270.001709
973.821289	105.899658
972.680664	169.370239
971.540039	154.772659
970.398438	-9.016802
969.257813	-30.343302
968.116211	51.680763
966.974609	32.755177
965.832031	-112.280785
964.689453	93.721748
963.546875	-55.741009
962.404297	251.126923
961.261719	-58.635799
960.118164	87.796082
958.974609	80.720055
957.830078	137.833008
956.686523	96.503494
955.541992	18.617941
954.396484	-6.535950
953.251953	55.318272
952.106445	135.497910
950.960938	142.498764
949.815430	-3.656260
948.668945	21.761150
947.522461	47.213455
946.375977	54.420261
945.229492	86.797440
944.082031	144.330750
942.934570	153.931183
941.787109	168.135147
940.638672	-29.872290
939.491211	151.022110
938.342773	35.318523
937.193359	134.098846
936.044922	319.512695
934.895508	14.769415
933.745117	270.862457
932.595703	-26.813156
931.445313	215.576553
930.294922	79.831192
929.144531	32.985626
927.993164	147.824219
926.842773	151.122498
925.690430	58.898342
924.539063	-21.880493
923.386719	-4.792795
922.234375	98.719086
921.082031	188.572754
919.929688	-144.295181
918.776367	-147.520126
917.623047	101.427116
916.468750	-151.606903
915.315430	31.432037
914.161133	-14.849951
913.006836	-167.748489
911.851563	37.935551
910.696289	-121.658447
909.541016	-133.748199
908.385742	-43.784355
907.229492	0.826300
906.074219	-83.743164
904.916992	58.320538
903.760742	-96.402756
902.603516	88.657181
901.446289	-65.964417
900.289063	-59.789009
899.131836	111.595039
897.973633	2.370367
896.815430	-23.100693
895.656250	130.105240
894.498047	172.461288
893.338867	167.343491
892.178711	159.980881
891.019531	188.770889
889.859375	-48.970482
888.699219	-42.711510
887.539063	-25.164070
886.377930	84.924828
885.216797	-1.359365
884.055664	81.601067
882.893555	96.862343
881.732422	168.484024
880.570313	276.146393
879.407227	131.321182
878.245117	94.718376
877.082031	139.235046
875.918945	188.229172
874.754883	187.659821
873.590820	157.817108
872.426758	422.823212
871.262695	230.908234
870.098633	3.079610
868.933594	144.207550
867.768555	76.138893
866.602539	71.040237
865.436523	142.345871
864.270508	298.989075
863.104492	197.200531
861.938477	-72.999069
860.771484	101.504105
859.604492	165.909134
858.436523	268.424103
857.269531	276.627716
856.101563	192.838730
854.932617	315.404541
853.764648	94.830788
852.595703	293.536224
851.426758	317.316376
850.256836	282.811401
849.087891	185.572571
847.917969	112.994629
846.748047	174.767761
845.577148	-18.696890
844.406250	168.356857
843.235352	62.192638
842.064453	92.502350
840.892578	31.083826
839.720703	320.692444
838.548828	167.545059
837.375977	103.836960
836.204102	131.729050
835.031250	-81.658180
833.857422	75.738327
832.684570	239.724243
831.510742	287.534698
830.335938	272.810944
829.162109	327.222168
827.987305	136.220200
826.812500	30.017492
825.637695	135.634369
824.461914	-8.470263
823.286133	119.329285
822.110352	35.384945
820.933594	-26.274567
819.757813	-18.909113
818.580078	81.932838
817.403320	173.787003
816.225586	69.746017
815.048828	-114.373482
813.870117	159.756256
812.692383	55.693367
811.513672	-37.233311
810.334961	29.880829
809.156250	-100.836609
807.976563	-107.112320
806.796875	-40.123077
805.617188	42.346699
804.436523	-10.670901
803.255859	-85.889595
802.075195	-79.002434
800.894531	-89.897240
799.712891	-67.544861
798.531250	7.983284
797.349609	-18.529173
796.167969	-109.331299
794.985352	-177.957886
793.802734	-51.636410
792.619141	-60.499313
791.436523	-56.102863
790.252930	-93.792557
789.069336	25.644793
787.884766	1.180729
786.700195	-58.690228
785.515625	104.814339
784.331055	64.798637
783.145508	-50.377090
781.959961	40.012814
780.774414	75.100952
779.587891	-6.921854
778.402344	3.826840
777.215820	-51.684193
776.028320	-146.918015
774.840820	-39.088665
773.654297	-74.744576
772.465820	-92.746620
771.278320	83.311874
770.089844	-0.891892
768.901367	-135.767593
767.711914	123.887383
766.523438	77.153702
765.333984	-75.296318
764.143555	111.461174
762.954102	95.563606
761.763672	132.498230
760.573242	85.784737
759.382813	63.290443
758.191406	144.188217
757.000000	163.470978
755.808594	101.396202
754.616211	98.700745
753.423828	80.625114
752.231445	75.742256
751.039063	79.651451
749.845703	22.078875
748.652344	98.462318
747.458984	87.019264
746.264648	73.397766
745.070313	112.446274
743.875977	11.109322
742.680664	-4.643233
741.486328	56.354954
740.291016	60.353474
739.094727	-34.242176
737.899414	-137.542587
736.703125	52.726288
735.506836	21.756063
734.309570	14.905806
733.112305	102.195679
731.915039	255.114105
730.717773	55.760315
729.519531	27.130119
728.322266	-23.330776
727.123047	195.164673
725.924805	199.386673
724.725586	33.196857
723.526367	-30.207628
722.327148	238.436371
721.126953	127.039711
719.926758	255.869186
718.726563	46.370007
717.525391	166.500854
716.325195	59.724304
715.123047	116.619347
713.921875	103.743736
712.719727	-151.068024
711.518555	97.742928
710.315430	21.810959
709.113281	142.015564
707.910156	109.747467
706.707031	138.505157
705.502930	25.790651
704.299805	-8.480905
703.095703	-53.571095
701.891602	62.384445
700.686523	17.386656
699.481445	-5.803311
698.276367	-39.809910
697.071289	-80.277672
695.865234	29.248796
694.659180	-41.541523
693.453125	-14.521902
692.246094	-65.638420
691.039063	-203.523727
689.832031	49.360291
688.625000	20.086349
687.416992	-95.903168
686.208984	-7.928867
685.000977	1.983544
683.791992	-131.143661
682.583008	-66.945404
681.374023	1.591851
680.164063	-157.325729
678.955078	-97.394371
677.745117	-74.264725
676.534180	-3.485597
675.324219	36.985600
674.113281	-61.013233
672.902344	-81.062439
671.690430	-59.981895
670.478516	8.680487
669.266602	98.947884
668.054688	68.159264
666.841797	61.172031
665.628906	34.757519
664.416016	96.914940
663.203125	59.723946
661.989258	80.844131
660.775391	56.631207
659.561523	-32.306812
658.346680	-15.499262
657.131836	16.387148
655.916992	63.338886
654.701172	-1.844803
653.485352	-2.362326
652.269531	53.118488
651.053711	-35.793980
649.836914	-55.775372
648.620117	113.700890
647.403320	22.566893
646.186523	142.348770
644.968750	23.175671
643.750977	192.268906
642.532227	273.038910
641.314453	123.613403
640.095703	47.274509
638.875977	18.174459
637.657227	-0.263754
636.437500	-31.678505
635.217773	-28.818676
633.997070	-111.962318
632.777344	-68.527893
631.556641	54.176720
630.335938	-40.040733
629.114258	-52.831165
627.892578	15.736965
626.670898	62.669964
625.449219	94.405563
624.226563	12.351944
623.003906	172.296219
621.781250	-32.237682
620.557617	202.210495
619.333984	76.575996
618.110352	92.074966
616.886719	-96.011803
615.662109	23.895323
614.437500	87.863174
613.212891	12.499957
611.987305	39.538185
610.761719	-94.078491
609.536133	22.150936
608.310547	76.037285
607.083984	12.060081
605.857422	-60.773151
604.630859	-129.657242
