# Supplementary material for: Raman spectroscopy accurately differentiates mucosal healing from non-healing and biochemical changes following biological therapy in inflammatory bowel disease
Source: PLoS One. 2021 Jun 2;16(6):e0252210. doi: 10.1371/journal.pone.0252210 (PMC8172032; doi:10.1371/journal.pone.0252210)
Supplement: S9 Dataset — (ZIP) [file pone.0252210.s011.zip › Pre-biologic/OC031-1 pre treatment_base sub CR removed_43__X_2358.14__Y_35196.7__Z_75.8356__Time_495.txt]

1714.793945	29.765553
1713.817383	4.733244
1712.840820	52.066326
1711.864258	86.728897
1710.886719	-49.491158
1709.909180	5.392204
1708.931641	-14.063675
1707.953125	-16.754314
1706.975586	-72.295380
1705.997070	-28.070047
1705.018555	75.706093
1704.040039	27.517920
1703.060547	-38.759586
1702.081055	106.993042
1701.101563	-67.689796
1700.122070	-70.528442
1699.142578	-118.221603
1698.162109	-74.441513
1697.181641	-56.831158
1696.201172	57.523010
1695.220703	6.757098
1694.239258	-27.437511
1693.257813	-74.436256
1692.276367	92.664948
1691.294922	86.722977
1690.313477	174.671509
1689.331055	129.670013
1688.348633	79.833504
1687.366211	6.488891
1686.383789	90.922180
1685.400391	58.481247
1684.416992	170.386169
1683.433594	194.755859
1682.450195	275.467163
1681.465820	297.957611
1680.482422	131.826981
1679.498047	312.173492
1678.512695	317.179413
1677.528320	341.190613
1676.542969	373.526703
1675.558594	414.192017
1674.572266	460.487457
1673.586914	493.819611
1672.601563	514.180603
1671.615234	436.540955
1670.628906	569.102844
1669.642578	518.665100
1668.655273	518.991089
1667.668945	787.726807
1666.681641	671.792358
1665.694336	595.986084
1664.706055	708.826782
1663.718750	731.708679
1662.730469	741.570557
1661.742188	817.951355
1660.753906	881.286133
1659.764648	899.773193
1658.775391	831.052551
1657.787109	656.637756
1656.796875	829.406433
1655.807617	938.768127
1654.818359	844.467163
1653.828125	639.251953
1652.837891	701.535767
1651.846680	697.840454
1650.856445	548.872009
1649.865234	574.639404
1648.874023	568.837402
1647.882813	438.981445
1646.891602	364.821075
1645.899414	293.478882
1644.907227	322.669708
1643.915039	233.158981
1642.922852	212.454849
1641.930664	260.506042
1640.937500	218.935760
1639.944336	188.050430
1638.951172	128.273148
1637.957031	52.802399
1636.963867	101.377106
1635.969727	84.127136
1634.975586	82.785057
1633.981445	-39.667984
1632.986328	19.766685
1631.991211	34.480312
1630.996094	25.562193
1630.000977	-70.154640
1629.005859	-15.753582
1628.009766	64.994270
1627.013672	-69.952896
1626.017578	-36.465824
1625.021484	-94.979645
1624.024414	30.600266
1623.028320	-30.450333
1622.031250	-2.093877
1621.033203	78.825729
1620.036133	83.565224
1619.038086	-95.497589
1618.041016	-30.291477
1617.041992	3.405915
1616.043945	86.964684
1615.045898	-5.294616
1614.046875	-50.288143
1613.047852	-76.898941
1612.048828	-77.275536
1611.048828	-35.709362
1610.049805	18.938604
1609.049805	-75.803032
1608.049805	25.969141
1607.048828	206.261765
1606.048828	80.079918
1605.047852	6.297601
1604.046875	-33.446136
1603.045898	86.437592
1602.044922	-29.227901
1601.042969	103.629707
1600.041016	-108.808693
1599.039063	-12.658070
1598.037109	-96.955223
1597.034180	-115.913368
1596.031250	63.682911
1595.028320	-75.550156
1594.025391	-110.291710
1593.022461	37.725452
1592.018555	-143.313858
1591.014648	-180.765518
1590.010742	-85.162453
1589.006836	-5.306069
1588.001953	43.162277
1586.997070	91.555084
1585.992188	22.543737
1584.987305	78.627815
1583.982422	30.383120
1582.976563	125.407036
1581.970703	121.337303
1580.964844	10.423186
1579.958984	71.352509
1578.952148	259.753876
1577.945313	73.206322
1576.938477	318.642456
1575.931641	134.629669
1574.924805	104.092331
1573.916992	34.489498
1572.909180	92.245529
1571.901367	165.501221
1570.893555	212.664047
1569.884766	150.603607
1568.876953	75.508728
1567.868164	-23.004192
1566.858398	145.900955
1565.849609	-17.637699
1564.839844	91.344543
1563.830078	62.670490
1562.820313	7.987675
1561.810547	-38.967953
1560.799805	51.460018
1559.790039	102.881523
1558.779297	164.568710
1557.767578	0.678848
1556.756836	106.250153
1555.745117	95.122299
1554.733398	19.171356
1553.721680	111.481689
1552.709961	94.941917
1551.697266	21.384842
1550.685547	92.692581
1549.672852	0.896957
1548.659180	17.693621
1547.646484	135.261139
1546.632813	105.322372
1545.619141	80.486305
1544.605469	45.242851
1543.591797	139.125443
1542.577148	44.306789
1541.562500	6.268352
1540.547852	12.063652
1539.533203	-20.947123
1538.518555	44.057671
1537.502930	-92.326149
1536.487305	-30.074623
1535.471680	3.698899
1534.456055	-96.718506
1533.439453	-50.211678
1532.422852	65.796463
1531.406250	-9.031457
1530.389648	-16.911198
1529.373047	-4.254302
1528.355469	18.620556
1527.337891	59.435940
1526.320313	-103.218658
1525.302734	48.134960
1524.284180	-27.104303
1523.265625	-25.200832
1522.247070	-67.096786
1521.228516	-3.606878
1520.208984	-133.052109
1519.190430	94.801567
1518.170898	32.073566
1517.151367	2.707524
1516.130859	68.331963
1515.111328	33.701012
1514.090820	9.286208
1513.070313	-2.346920
1512.049805	14.195077
1511.028320	-102.778351
1510.006836	11.141319
1508.986328	-67.423767
1507.963867	0.151413
1506.942383	-11.839314
1505.919922	-85.411064
1504.898438	-141.063293
1503.875977	90.226257
1502.852539	-21.922909
1501.830078	-70.042152
1500.806641	-161.732498
1499.783203	-63.986145
1498.759766	13.190127
1497.736328	67.250465
1496.711914	24.009132
1495.687500	-16.705027
1494.663086	72.978180
1493.638672	-6.176522
1492.613281	-6.103534
1491.587891	16.925600
1490.563477	29.687355
1489.537109	47.497253
1488.511719	226.174271
1487.485352	210.655426
1486.458984	115.959419
1485.432617	128.470184
1484.406250	204.736679
1483.379883	206.943604
1482.352539	267.777832
1481.325195	297.947754
1480.297852	195.483719
1479.269531	151.657074
1478.241211	367.783173
1477.213867	252.536896
1476.184570	435.364929
1475.156250	322.637299
1474.127930	548.615967
1473.098633	524.961731
1472.069336	465.657562
1471.040039	444.528870
1470.009766	606.571838
1468.979492	656.597595
1467.950195	625.205627
1466.918945	802.295654
1465.888672	625.939880
1464.857422	851.210938
1463.827148	941.700134
1462.795898	927.967773
1461.763672	919.301147
1460.732422	877.620117
1459.700195	1107.601318
1458.667969	1154.712646
1457.635742	1003.844971
1456.603516	979.898254
1455.570313	1143.665405
1454.537109	1091.781616
1453.503906	1113.448486
1452.470703	1287.209595
1451.436523	1217.568726
1450.403320	1120.088501
1449.369141	1240.522949
1448.333984	1226.652832
1447.299805	1245.719482
1446.264648	1160.967041
1445.230469	1185.109009
1444.194336	1113.061768
1443.159180	1228.295654
1442.124023	1095.576538
1441.087891	978.091064
1440.051758	1100.882690
1439.015625	1122.508667
1437.978516	911.596680
1436.941406	966.120605
1435.904297	874.100464
1434.867188	832.651367
1433.830078	781.133667
1432.791992	588.256348
1431.754883	741.312805
1430.715820	573.791809
1429.677734	355.903229
1428.639648	433.280243
1427.600586	286.168030
1426.561523	436.687958
1425.522461	261.949341
1424.482422	140.233475
1423.443359	220.198105
1422.403320	179.213562
1421.363281	284.368408
1420.322266	240.914688
1419.282227	268.012848
1418.241211	222.119324
1417.200195	234.159927
1416.159180	205.965973
1415.117188	172.776459
1414.076172	197.486771
1413.034180	-59.421459
1411.992188	-11.987506
1410.949219	-2.248667
1409.907227	27.630081
1408.864258	112.798065
1407.821289	-13.034166
1406.777344	147.512680
1405.734375	31.843611
1404.690430	94.485626
1403.646484	46.710606
1402.602539	101.872169
1401.557617	49.171043
1400.513672	-3.460885
1399.468750	4.145812
1398.423828	207.341354
1397.377930	79.625885
1396.333008	165.021255
1395.287109	22.422249
1394.241211	-47.430004
1393.195313	15.523561
1392.148438	48.442429
1391.101563	68.876129
1390.054688	-15.768643
1389.007813	7.263900
1387.960938	-22.202587
1386.913086	-26.603188
1385.865234	39.062504
1384.817383	14.745055
1383.769531	132.958969
1382.720703	111.222443
1381.671875	-55.366730
1380.623047	5.475470
1379.574219	63.844059
1378.524414	-32.572235
1377.475586	-118.906326
1376.425781	-55.412384
1375.375977	-81.722450
1374.325195	4.285449
1373.274414	-29.411493
1372.224609	49.175430
1371.172852	-146.468445
1370.122070	-12.955534
1369.070313	18.375134
1368.019531	-39.943871
1366.967773	-85.734787
1365.915039	-6.937776
1364.863281	129.149292
1363.810547	83.505249
1362.757813	122.552910
1361.705078	146.707382
1360.651367	113.683395
1359.598633	132.961319
1358.544922	60.274300
1357.491211	79.658630
1356.436523	153.766220
1355.382813	178.198517
1354.328125	135.588470
1353.273438	107.954048
1352.217773	264.154785
1351.163086	261.440155
1350.107422	296.011810
1349.051758	372.812714
1347.996094	166.767090
1346.939453	293.280579
1345.883789	243.700668
1344.827148	417.362274
1343.769531	476.958282
1342.712891	541.541382
1341.655273	541.715759
1340.598633	482.484619
1339.540039	646.255005
1338.482422	671.327393
1337.423828	577.593567
1336.366211	637.428162
1335.307617	709.660156
1334.248047	470.144867
1333.189453	493.007233
1332.129883	604.944519
1331.070313	580.884521
1330.010742	556.884460
1328.950195	513.169067
1327.890625	486.821686
1326.830078	374.062958
1325.768555	542.982056
1324.708008	645.202515
1323.646484	443.742188
1322.585938	662.051086
1321.523438	549.610779
1320.461914	521.158081
1319.400391	611.171265
1318.337891	607.470520
1317.275391	660.528748
1316.211914	518.856140
1315.149414	419.190704
1314.085938	602.986450
1313.022461	567.485535
1311.958984	623.176331
1310.894531	612.395752
1309.831055	796.161133
1308.766602	561.439087
1307.701172	617.247192
1306.636719	648.469238
1305.571289	605.921082
1304.505859	401.116547
1303.440430	616.890503
1302.375000	692.489441
1301.308594	726.311157
1300.242188	484.952332
1299.175781	477.115448
1298.109375	582.298889
1297.041992	552.414856
1295.975586	633.056091
1294.908203	647.424011
1293.839844	517.034607
1292.772461	565.836060
1291.704102	435.587494
1290.635742	479.543793
1289.567383	457.313721
1288.498047	447.378876
1287.428711	464.436005
1286.360352	363.906860
1285.290039	358.984894
1284.220703	344.297028
1283.150391	510.838623
1282.080078	386.014252
1281.009766	317.563477
1279.939453	403.328278
1278.868164	452.381836
1277.796875	445.181854
1276.725586	626.302246
1275.654297	457.752625
1274.582031	509.285339
1273.509766	626.798401
1272.437500	602.572327
1271.365234	541.735718
1270.291992	463.848755
1269.218750	566.694092
1268.145508	440.048767
1267.072266	655.153748
1265.999023	516.376465
1264.924805	638.699890
1263.850586	470.748413
1262.776367	585.740051
1261.701172	632.432739
1260.625977	596.247253
1259.550781	572.273071
1258.475586	570.246277
1257.400391	407.471832
1256.324219	485.861481
1255.248047	649.437927
1254.171875	700.980286
1253.094727	589.455933
1252.018555	524.214783
1250.941406	585.497742
1249.864258	568.934937
1248.786133	501.322021
1247.708008	482.360352
1246.630859	589.788391
1245.551758	522.221741
1244.473633	498.413391
1243.394531	722.348572
1242.316406	368.267151
1241.236328	555.713867
1240.157227	483.370575
1239.077148	352.817108
1237.998047	428.534637
1236.917969	317.446808
1235.836914	364.027924
1234.756836	483.316864
1233.675781	483.773285
1232.594727	513.302307
1231.512695	644.570129
1230.431641	356.709473
1229.349609	383.798584
1228.267578	355.176697
1227.185547	379.811859
1226.102539	305.196960
1225.019531	278.995422
1223.936523	356.813538
1222.853516	260.447479
1221.769531	173.780777
1220.686523	198.342773
1219.602539	225.294662
1218.517578	230.469269
1217.433594	182.476624
1216.348633	204.531570
1215.263672	-14.922504
1214.178711	246.142105
1213.092773	323.626404
1212.007813	280.396973
1210.921875	324.021088
1209.834961	239.761246
1208.749023	177.221970
1207.662109	261.760956
1206.575195	211.250519
1205.488281	119.769180
1204.400391	143.956650
1203.313477	237.967438
1202.225586	35.681091
1201.136719	187.409027
1200.048828	52.575947
1198.959961	-36.496338
1197.871094	71.753174
1196.782227	11.529085
1195.692383	90.800072
1194.603516	25.731852
1193.513672	150.583527
1192.423828	-27.495337
1191.333008	-82.973633
1190.242188	-11.127522
1189.151367	-69.048218
1188.060547	-21.314257
1186.969727	-16.848867
1185.877930	-26.821218
1184.786133	-34.421829
1183.694336	39.521313
1182.601563	58.226685
1181.509766	72.094170
1180.416992	23.582062
1179.323242	25.394548
1178.230469	-47.120510
1177.136719	55.268459
1176.042969	54.570480
1174.949219	-39.564804
1173.854492	-57.075321
1172.760742	35.504341
1171.666016	-20.381109
1170.570313	67.286079
1169.475586	87.895378
1168.379883	-104.404564
1167.284180	26.150990
1166.188477	44.250843
1165.091797	-54.811642
1163.996094	54.024765
1162.899414	100.657486
1161.801758	20.639526
1160.705078	69.569954
1159.607422	11.004220
1158.509766	-64.281822
1157.412109	27.469566
1156.313477	40.407059
1155.215820	222.654526
1154.117188	30.379467
1153.017578	210.079819
1151.918945	51.186810
1150.819336	-86.228889
1149.719727	38.459507
1148.620117	-27.509188
1147.519531	-69.674950
1146.418945	-9.480174
1145.318359	-4.101549
1144.217773	-60.641033
1143.116211	-88.644539
1142.014648	-2.492759
1140.913086	-92.409203
1139.811523	22.159504
1138.708984	-146.248657
1137.606445	-31.799828
1136.503906	-150.298523
1135.401367	-7.470635
1134.297852	185.126556
1133.194336	163.895905
1132.090820	223.350845
1130.987305	206.792389
1129.882813	202.066010
1128.778320	273.218781
1127.673828	216.225616
1126.569336	356.035522
1125.463867	374.836639
1124.358398	208.720230
1123.252930	175.342361
1122.146484	267.502960
1121.041016	316.956207
1119.934570	273.996429
1118.828125	299.677979
1117.720703	237.734726
1116.613281	50.366638
1115.505859	151.684937
1114.398438	51.872681
1113.291016	53.758907
1112.182617	280.211273
1111.074219	182.701874
1109.964844	163.187180
1108.856445	172.005112
1107.747070	138.267899
1106.637695	288.716797
1105.528320	243.104294
1104.417969	348.549896
1103.307617	260.405304
1102.197266	339.789734
1101.086914	133.690079
1099.975586	175.276581
1098.864258	374.789276
1097.752930	277.173065
1096.641602	441.170288
1095.529297	348.243103
1094.416992	321.291840
1093.304688	336.721436
1092.191406	361.535553
1091.079102	379.258057
1089.965820	331.050415
1088.852539	299.315033
1087.738281	262.865173
1086.624023	336.949432
1085.509766	396.873230
1084.395508	421.489777
1083.280273	312.111298
1082.166016	348.450867
1081.050781	286.089783
1079.934570	254.269974
1078.819336	323.420898
1077.703125	110.819588
1076.586914	212.798874
1075.469727	183.314011
1074.353516	106.917152
1073.236328	199.407272
1072.119141	205.085999
1071.000977	224.814819
1069.882813	300.775787
1068.765625	339.207062
1067.646484	248.758545
1066.528320	254.377167
1065.409180	241.251007
1064.290039	296.017181
1063.170898	135.427002
1062.050781	148.061737
1060.930664	221.514114
1059.810547	196.697556
1058.690430	164.877502
1057.569336	102.676285
1056.449219	103.615440
1055.327148	216.712097
1054.206055	-30.011116
1053.083984	136.790680
1051.961914	121.380623
1050.839844	63.960716
1049.717773	85.931221
1048.594727	154.564896
1047.471680	230.173203
1046.348633	53.854145
1045.224609	241.396133
1044.101563	81.494888
1042.976563	-31.712044
1041.852539	76.524719
1040.728516	3.005329
1039.603516	59.965050
1038.478516	-6.505462
1037.352539	92.362289
1036.227539	9.654442
1035.101563	59.639091
1033.974609	188.715561
1032.848633	147.960114
1031.721680	88.637024
1030.594727	24.712332
1029.467773	218.839188
1028.340820	55.034515
1027.212891	-45.946705
1026.084961	-21.430065
1024.956055	-92.113182
1023.828125	-88.441658
1022.699219	110.223145
1021.570313	-27.657843
1020.440430	-107.450134
1019.311523	-80.476517
1018.181641	-136.970703
1017.050781	-12.576895
1015.920898	44.576298
1014.790039	-51.211998
1013.659180	8.301620
1012.528320	5.282929
1011.396484	115.766014
1010.265625	22.501297
1009.132813	255.671707
1008.000977	310.588409
1006.868164	238.268677
1005.736328	390.385986
1004.602539	482.340424
1003.469727	888.717102
1002.335938	1183.994019
1001.202148	1026.247681
1000.068359	679.170044
998.933594	366.940033
997.799805	91.849182
996.665039	121.675613
995.529297	-40.048229
994.394531	33.728188
993.258789	26.765118
992.123047	59.062439
990.986328	-90.786179
989.849609	199.826447
988.712891	-12.123076
987.576172	-90.270981
986.439453	-41.622150
985.301758	108.396729
984.164063	117.925774
983.025391	-49.773174
981.887695	86.482162
980.749023	-62.619919
979.610352	-32.152912
978.470703	-22.350452
977.332031	17.395578
976.192383	22.688828
975.051758	14.240720
973.912109	123.045761
972.771484	20.492506
971.630859	-58.989552
970.490234	-46.527576
969.348633	-91.412064
968.207031	26.741350
967.065430	-82.279984
965.923828	40.515366
964.781250	-13.300684
963.638672	29.274645
962.496094	7.694638
961.352539	43.481033
960.208984	86.181808
959.065430	25.827833
957.921875	48.013935
956.777344	70.245377
955.632813	55.895058
954.488281	-143.781601
953.343750	144.087967
952.198242	134.478409
951.052734	150.089508
949.907227	53.706852
948.760742	78.588875
947.614258	133.229584
946.467773	2.815907
945.321289	-33.814869
944.173828	25.554302
943.026367	139.754547
941.878906	30.238358
940.730469	146.780472
939.582031	190.307999
938.433594	135.778244
937.285156	163.437088
936.135742	140.974899
934.987305	75.267487
933.836914	139.555115
932.687500	115.005104
931.537109	117.858543
930.386719	141.263199
929.236328	128.281204
928.084961	22.026505
926.934570	-54.537544
925.783203	16.886673
924.630859	-29.958954
923.478516	137.052917
922.327148	63.021622
921.173828	55.001740
920.021484	65.217941
918.868164	82.297859
917.714844	67.618530
916.561523	-51.472469
915.407227	52.055103
914.252930	-80.496124
913.098633	-106.271790
911.944336	20.030685
910.789063	110.027580
909.633789	-47.166698
908.478516	-86.339951
907.322266	-202.518906
906.166016	-182.623001
905.009766	-90.190117
903.853516	-38.530067
902.696289	-93.288643
901.539063	58.053947
900.381836	-59.998226
899.223633	32.509216
898.065430	63.925003
896.907227	45.602291
895.749023	-45.039860
894.589844	20.401245
893.430664	88.108124
892.271484	-49.825401
891.112305	-40.805511
889.952148	-15.943128
888.791992	137.658936
887.630859	27.071938
886.470703	81.339508
885.309570	85.967384
884.148438	86.109932
882.986328	7.337459
881.825195	18.829124
880.663086	154.339340
879.500000	62.163052
878.337891	132.299561
877.174805	132.587845
876.011719	-51.794518
874.847656	103.957733
873.684570	27.772423
872.520508	48.426155
871.355469	161.348557
870.191406	17.768145
869.026367	-42.507664
867.861328	108.630180
866.695313	169.788269
865.530273	105.065079
864.364258	202.171463
863.197266	65.608749
862.031250	144.730774
860.864258	64.399269
859.697266	8.806698
858.530273	186.660919
857.362305	180.443054
856.194336	53.093102
855.026367	159.054764
853.857422	112.496658
852.688477	321.516022
851.519531	214.430054
850.350586	161.167877
849.180664	237.856583
848.010742	198.047012
846.840820	120.186821
845.670898	129.659683
844.500000	159.264572
843.329102	144.097809
842.157227	21.557484
840.986328	124.940369
839.814453	78.460258
838.642578	58.813622
837.469727	110.678825
836.296875	140.161560
835.124023	174.082077
833.951172	47.177673
832.777344	23.021248
831.603516	32.340157
830.429688	115.278946
829.255859	93.295662
828.081055	180.601364
826.906250	76.058304
825.731445	85.247131
824.555664	188.026840
823.379883	121.368690
822.204102	27.980801
821.027344	-69.843246
819.851563	106.257126
818.674805	-45.028057
817.497070	-29.331951
816.320313	-75.983711
815.142578	130.981522
813.963867	-104.806679
812.786133	-66.999481
811.607422	37.454288
810.428711	108.484863
809.250000	-0.546049
808.070313	-9.586617
806.890625	-60.858788
805.710938	-45.525677
804.531250	-56.876831
803.350586	-97.111900
802.169922	-50.825157
800.988281	-2.378850
799.807617	-193.532104
798.625977	-36.498734
797.444336	-121.219444
796.261719	-141.663910
795.079102	-111.174072
793.896484	-167.135406
792.713867	-165.526093
791.530273	13.184175
790.346680	107.646896
789.163086	29.394217
787.979492	61.772301
786.794922	-122.697319
785.610352	170.595139
784.425781	72.339691
783.240234	131.043243
782.054688	110.116051
780.869141	162.073456
779.682617	46.080578
778.496094	64.821831
777.309570	52.602692
776.123047	77.877113
774.935547	43.513367
773.748047	28.985216
772.560547	-45.133148
771.373047	41.738358
770.184570	69.000267
768.996094	78.578773
767.806641	10.982835
766.618164	-5.940807
765.428711	78.436516
764.239258	103.279068
763.048828	130.278473
761.858398	40.568371
760.667969	252.363968
759.477539	94.399559
758.286133	114.651962
757.094727	90.883018
755.903320	135.254379
754.710938	-16.052996
753.518555	160.124298
752.326172	74.743423
751.133789	55.275753
749.940430	-30.086441
748.747070	128.271622
747.553711	31.916149
746.359375	100.172279
745.166016	41.129936
743.970703	-57.383018
742.776367	-96.655571
741.581055	-39.457108
740.385742	8.934897
739.190430	61.676220
737.994141	33.322124
736.797852	-1.597611
735.601563	33.567974
734.405273	24.926413
733.208008	44.740074
732.010742	51.413853
730.813477	-88.494957
729.615234	42.882038
728.416992	82.358955
727.218750	64.980942
726.020508	189.689117
724.821289	170.124435
723.622070	194.273376
722.422852	146.345688
721.222656	124.658112
720.022461	17.854374
718.822266	52.989410
717.621094	53.212532
716.420898	284.707306
715.218750	195.494919
714.017578	158.683044
712.815430	-6.709675
711.614258	-19.427647
710.411133	37.618431
709.208984	127.347847
708.005859	138.658264
706.802734	89.027519
705.599609	128.712952
704.395508	-10.055520
703.191406	86.286156
701.987305	-47.977444
700.782227	-32.064201
699.577148	90.433434
698.372070	71.610916
697.166992	-40.615585
695.960938	-96.246758
694.754883	-93.148399
693.548828	42.483147
692.341797	-6.468177
691.135742	-40.151089
689.927734	-143.219193
688.720703	-59.577248
687.512695	-106.085320
686.304688	-159.025665
685.096680	67.830933
683.888672	-34.880646
682.679688	-18.286266
681.470703	-146.826096
680.260742	-52.118851
679.050781	94.576065
677.840820	52.870358
676.630859	50.201721
675.419922	-45.481178
674.209961	49.345181
672.998047	-95.952530
671.787109	-165.438141
670.575195	98.150307
669.363281	128.183456
668.151367	60.983406
666.938477	39.231010
665.725586	-84.010002
664.512695	58.494801
663.299805	157.777466
662.085938	121.036522
660.872070	47.644070
659.658203	-21.379902
658.443359	30.452827
657.228516	8.940670
656.013672	21.943989
654.797852	-87.938629
653.583008	-72.768944
652.366211	142.781433
651.150391	86.770386
649.934570	73.836555
648.717773	159.931107
647.500000	-61.904667
646.283203	43.466557
645.065430	131.520142
643.847656	148.475693
642.629883	255.684891
641.411133	218.690170
640.192383	67.677666
638.973633	9.053210
637.753906	-36.766533
636.534180	89.176643
635.314453	53.832390
634.094727	142.899796
632.874023	-113.885910
631.653320	71.419868
630.432617	35.419701
629.211914	50.715511
627.990234	3.574995
626.768555	-24.486969
625.545898	17.951281
624.324219	111.534187
623.101563	159.773514
621.877930	158.395615
620.655273	180.242859
619.431641	77.514061
618.208008	145.728180
616.983398	80.793663
615.759766	107.482582
614.535156	9.611933
613.310547	-150.724457
612.084961	32.804539
610.859375	-62.228458
609.633789	-48.765682
608.408203	21.799938
607.181641	-4.440685
605.955078	51.983139
604.728516	-61.018040
