# Supplementary material for: Raman spectroscopy accurately differentiates mucosal healing from non-healing and biochemical changes following biological therapy in inflammatory bowel disease
Source: PLoS One. 2021 Jun 2;16(6):e0252210. doi: 10.1371/journal.pone.0252210 (PMC8172032; doi:10.1371/journal.pone.0252210)
Supplement: S9 Dataset — (ZIP) [file pone.0252210.s011.zip › Pre-biologic/OC031-1 pre treatment_base sub CR removed_98__X_2356.14__Y_35201.7__Z_75.4__Time_1124.txt]

1714.793945	14.649070
1713.817383	32.258141
1712.840820	-66.292519
1711.864258	68.316780
1710.886719	-30.561605
1709.909180	25.909460
1708.931641	-57.139854
1707.953125	-46.521214
1706.975586	25.586025
1705.997070	-111.337517
1705.018555	19.437569
1704.040039	-42.659534
1703.060547	-3.120145
1702.081055	44.360977
1701.101563	-15.233143
1700.122070	-7.989902
1699.142578	-22.177963
1698.162109	97.257965
1697.181641	34.888771
1696.201172	39.332249
1695.220703	27.741034
1694.239258	64.221619
1693.257813	76.664734
1692.276367	131.831009
1691.294922	112.266869
1690.313477	194.136169
1689.331055	150.615356
1688.348633	232.508698
1687.366211	311.746338
1686.383789	241.711182
1685.400391	347.666321
1684.416992	429.654541
1683.433594	322.522675
1682.450195	244.808960
1681.465820	295.017212
1680.482422	305.355713
1679.498047	310.441956
1678.512695	291.655548
1677.528320	435.266144
1676.542969	427.283203
1675.558594	432.703796
1674.572266	427.571808
1673.586914	542.166260
1672.601563	465.470428
1671.615234	505.813232
1670.628906	625.936768
1669.642578	597.393250
1668.655273	632.691711
1667.668945	609.692505
1666.681641	817.708191
1665.694336	648.963989
1664.706055	647.532227
1663.718750	590.527344
1662.730469	793.519531
1661.742188	704.925720
1660.753906	759.614197
1659.764648	639.501648
1658.775391	768.593872
1657.787109	820.941528
1656.796875	770.099609
1655.807617	772.355103
1654.818359	740.318359
1653.828125	639.605591
1652.837891	557.575989
1651.846680	607.954895
1650.856445	634.631958
1649.865234	510.701538
1648.874023	447.740509
1647.882813	448.350159
1646.891602	499.276489
1645.899414	315.180817
1644.907227	297.666779
1643.915039	240.663513
1642.922852	360.669647
1641.930664	261.665466
1640.937500	276.275360
1639.944336	153.798401
1638.951172	158.083786
1637.957031	138.733643
1636.963867	103.676537
1635.969727	-81.513023
1634.975586	165.662430
1633.981445	199.413208
1632.986328	59.388523
1631.991211	56.461418
1630.996094	-22.730671
1630.000977	16.657425
1629.005859	0.846331
1628.009766	-38.557198
1627.013672	72.086342
1626.017578	51.257263
1625.021484	-37.852478
1624.024414	-166.282898
1623.028320	-8.090772
1622.031250	-83.770668
1621.033203	-6.971328
1620.036133	38.343517
1619.038086	-13.462195
1618.041016	10.957822
1617.041992	74.799484
1616.043945	117.678017
1615.045898	97.623283
1614.046875	124.847961
1613.047852	52.452549
1612.048828	-43.460255
1611.048828	107.134628
1610.049805	-14.865406
1609.049805	38.792816
1608.049805	-4.463554
1607.048828	-26.709600
1606.048828	116.064316
1605.047852	59.836796
1604.046875	110.982376
1603.045898	-18.432564
1602.044922	-32.644371
1601.042969	55.190315
1600.041016	9.633457
1599.039063	-56.800026
1598.037109	-76.132553
1597.034180	-147.711060
1596.031250	-80.757797
1595.028320	-19.045847
1594.025391	-48.764309
1593.022461	-78.461884
1592.018555	-21.988033
1591.014648	-30.787621
1590.010742	-117.867767
1589.006836	45.552757
1588.001953	10.659978
1586.997070	33.151447
1585.992188	21.732796
1584.987305	78.086472
1583.982422	123.981880
1582.976563	23.931793
1581.970703	69.794571
1580.964844	66.137306
1579.958984	-98.977524
1578.952148	6.709009
1577.945313	21.232426
1576.938477	72.158966
1575.931641	34.583694
1574.924805	15.207685
1573.916992	110.237160
1572.909180	-8.001084
1571.901367	11.551540
1570.893555	103.833282
1569.884766	125.888023
1568.876953	-31.343998
1567.868164	21.827488
1566.858398	-0.362841
1565.849609	60.493317
1564.839844	126.474319
1563.830078	0.360665
1562.820313	32.517395
1561.810547	77.586678
1560.799805	73.319878
1559.790039	123.457771
1558.779297	43.919250
1557.767578	-38.224548
1556.756836	112.813408
1555.745117	-49.712204
1554.733398	44.184879
1553.721680	16.290171
1552.709961	58.253723
1551.697266	69.086311
1550.685547	123.853104
1549.672852	-38.779491
1548.659180	44.327320
1547.646484	47.177357
1546.632813	16.356977
1545.619141	34.606380
1544.605469	122.568565
1543.591797	11.481058
1542.577148	63.126427
1541.562500	-81.595596
1540.547852	37.064575
1539.533203	60.094830
1538.518555	155.323929
1537.502930	162.712540
1536.487305	-46.678017
1535.471680	-26.474957
1534.456055	-96.601341
1533.439453	13.717598
1532.422852	13.084556
1531.406250	35.584122
1530.389648	-29.593372
1529.373047	54.606213
1528.355469	45.985836
1527.337891	14.131784
1526.320313	92.928123
1525.302734	48.082664
1524.284180	121.563301
1523.265625	-13.444217
1522.247070	-55.856972
1521.228516	-21.164057
1520.208984	98.295166
1519.190430	199.650192
1518.170898	-25.494726
1517.151367	26.896809
1516.130859	-82.640190
1515.111328	67.216232
1514.090820	75.714279
1513.070313	9.697796
1512.049805	-87.151421
1511.028320	-17.221842
1510.006836	26.961966
1508.986328	19.770452
1507.963867	27.902802
1506.942383	-2.481962
1505.919922	-17.534773
1504.898438	-89.017532
1503.875977	-29.851616
1502.852539	-80.927422
1501.830078	-73.124413
1500.806641	19.118959
1499.783203	-165.225998
1498.759766	-91.027252
1497.736328	-32.267246
1496.711914	36.645351
1495.687500	-24.978775
1494.663086	-86.627136
1493.638672	-0.001346
1492.613281	63.526920
1491.587891	50.306450
1490.563477	65.155945
1489.537109	102.934891
1488.511719	94.682236
1487.485352	145.115524
1486.458984	185.270615
1485.432617	159.000443
1484.406250	79.107681
1483.379883	96.160904
1482.352539	179.483231
1481.325195	168.368576
1480.297852	233.712692
1479.269531	128.187759
1478.241211	160.299500
1477.213867	184.722015
1476.184570	290.611816
1475.156250	348.033173
1474.127930	362.106476
1473.098633	388.866089
1472.069336	295.948578
1471.040039	424.444366
1470.009766	448.533539
1468.979492	553.985596
1467.950195	537.294678
1466.918945	624.825012
1465.888672	638.576172
1464.857422	685.332825
1463.827148	696.477051
1462.795898	832.075195
1461.763672	685.651306
1460.732422	744.969849
1459.700195	814.394897
1458.667969	668.012695
1457.635742	706.937073
1456.603516	778.813721
1455.570313	804.979004
1454.537109	886.916077
1453.503906	928.235474
1452.470703	934.034912
1451.436523	1089.355835
1450.403320	1001.340881
1449.369141	989.355042
1448.333984	1116.673218
1447.299805	940.049866
1446.264648	981.231384
1445.230469	941.395447
1444.194336	861.070374
1443.159180	831.389221
1442.124023	895.319214
1441.087891	1017.387512
1440.051758	744.942566
1439.015625	783.569519
1437.978516	791.848755
1436.941406	757.170715
1435.904297	570.926575
1434.867188	617.153564
1433.830078	590.132935
1432.791992	482.333862
1431.754883	440.227875
1430.715820	370.379547
1429.677734	303.102051
1428.639648	291.365784
1427.600586	302.342743
1426.561523	174.642914
1425.522461	175.588104
1424.482422	206.791306
1423.443359	112.006218
1422.403320	188.597275
1421.363281	134.193390
1420.322266	178.044815
1419.282227	247.083252
1418.241211	185.211609
1417.200195	244.193939
1416.159180	6.264482
1415.117188	123.165779
1414.076172	91.656860
1413.034180	112.990471
1411.992188	-16.499756
1410.949219	67.738350
1409.907227	89.151291
1408.864258	35.208050
1407.821289	91.843185
1406.777344	30.448046
1405.734375	-53.479900
1404.690430	73.521217
1403.646484	29.840117
1402.602539	-104.117455
1401.557617	0.337085
1400.513672	-63.255760
1399.468750	26.174807
1398.423828	17.830738
1397.377930	62.161449
1396.333008	33.844536
1395.287109	-144.750366
1394.241211	57.517445
1393.195313	-60.818241
1392.148438	81.332748
1391.101563	-59.405891
1390.054688	67.754219
1389.007813	-7.775494
1387.960938	-40.699604
1386.913086	-26.046694
1385.865234	86.169189
1384.817383	-79.124245
1383.769531	-16.842562
1382.720703	-136.970764
1381.671875	62.802532
1380.623047	-29.718065
1379.574219	12.708062
1378.524414	62.651699
1377.475586	-132.010742
1376.425781	-12.076503
1375.375977	70.427757
1374.325195	68.123749
1373.274414	40.929771
1372.224609	-113.372070
1371.172852	-85.568169
1370.122070	-40.273006
1369.070313	89.779480
1368.019531	70.343597
1366.967773	16.091557
1365.915039	131.260025
1364.863281	69.654457
1363.810547	95.252029
1362.757813	8.896413
1361.705078	74.414375
1360.651367	37.958817
1359.598633	212.985977
1358.544922	92.077950
1357.491211	222.372498
1356.436523	94.162811
1355.382813	48.071640
1354.328125	133.729767
1353.273438	62.915794
1352.217773	163.540237
1351.163086	117.687302
1350.107422	129.000320
1349.051758	266.934875
1347.996094	280.799957
1346.939453	376.575104
1345.883789	308.671539
1344.827148	377.230652
1343.769531	314.417419
1342.712891	388.010406
1341.655273	389.758667
1340.598633	470.842377
1339.540039	281.947754
1338.482422	462.182556
1337.423828	436.887939
1336.366211	426.511261
1335.307617	515.183838
1334.248047	423.242920
1333.189453	472.401123
1332.129883	489.435120
1331.070313	439.750549
1330.010742	429.692749
1328.950195	451.819977
1327.890625	382.558685
1326.830078	553.020386
1325.768555	278.851715
1324.708008	395.032104
1323.646484	377.886108
1322.585938	459.534485
1321.523438	452.348785
1320.461914	627.799255
1319.400391	517.070435
1318.337891	534.681763
1317.275391	554.797363
1316.211914	441.828552
1315.149414	570.492432
1314.085938	479.836975
1313.022461	391.728821
1311.958984	490.895447
1310.894531	523.573853
1309.831055	526.737549
1308.766602	507.788513
1307.701172	459.358032
1306.636719	575.836365
1305.571289	593.909851
1304.505859	506.265900
1303.440430	470.333557
1302.375000	513.119568
1301.308594	457.616577
1300.242188	453.776520
1299.175781	494.194427
1298.109375	460.948273
1297.041992	356.541077
1295.975586	387.241180
1294.908203	511.233032
1293.839844	362.815399
1292.772461	450.024414
1291.704102	412.130707
1290.635742	352.214233
1289.567383	199.186859
1288.498047	399.239807
1287.428711	459.543762
1286.360352	355.686249
1285.290039	273.950043
1284.220703	275.547485
1283.150391	311.451233
1282.080078	249.443634
1281.009766	295.179688
1279.939453	431.459412
1278.868164	332.843811
1277.796875	246.524292
1276.725586	365.677338
1275.654297	235.425705
1274.582031	327.683990
1273.509766	371.047302
1272.437500	426.627167
1271.365234	386.936005
1270.291992	430.314209
1269.218750	439.507202
1268.145508	348.628510
1267.072266	516.503906
1265.999023	489.118561
1264.924805	339.786011
1263.850586	392.964539
1262.776367	509.531250
1261.701172	545.608887
1260.625977	435.441345
1259.550781	534.896973
1258.475586	531.995361
1257.400391	463.338409
1256.324219	533.526367
1255.248047	447.872375
1254.171875	408.510406
1253.094727	488.417328
1252.018555	405.279144
1250.941406	497.322327
1249.864258	436.113892
1248.786133	408.975372
1247.708008	469.362946
1246.630859	549.166443
1245.551758	441.839325
1244.473633	380.714630
1243.394531	467.770264
1242.316406	484.365662
1241.236328	323.730743
1240.157227	459.275177
1239.077148	366.653656
1237.998047	448.744629
1236.917969	426.495300
1235.836914	409.099701
1234.756836	447.466187
1233.675781	415.514069
1232.594727	448.998383
1231.512695	349.201660
1230.431641	351.175903
1229.349609	166.660660
1228.267578	410.776276
1227.185547	395.755005
1226.102539	233.096619
1225.019531	324.558716
1223.936523	282.914581
1222.853516	151.787094
1221.769531	177.873734
1220.686523	167.669128
1219.602539	203.374619
1218.517578	289.791260
1217.433594	134.562225
1216.348633	117.058220
1215.263672	111.615677
1214.178711	202.726181
1213.092773	173.088608
1212.007813	252.035843
1210.921875	164.452560
1209.834961	221.613052
1208.749023	235.315659
1207.662109	210.411758
1206.575195	322.893311
1205.488281	194.301743
1204.400391	169.348099
1203.313477	228.690811
1202.225586	30.285625
1201.136719	-28.404661
1200.048828	91.043251
1198.959961	20.275877
1197.871094	146.821060
1196.782227	88.043098
1195.692383	94.200729
1194.603516	-10.286356
1193.513672	77.567993
1192.423828	25.947573
1191.333008	46.408405
1190.242188	-74.916664
1189.151367	-1.664480
1188.060547	93.134567
1186.969727	41.407139
1185.877930	-15.131161
1184.786133	-66.878784
1183.694336	-44.260845
1182.601563	38.279514
1181.509766	-42.325958
1180.416992	124.023567
1179.323242	0.216901
1178.230469	44.187954
1177.136719	6.638977
1176.042969	33.748020
1174.949219	108.707741
1173.854492	188.384903
1172.760742	-76.724663
1171.666016	33.997520
1170.570313	72.849052
1169.475586	-86.909386
1168.379883	-19.423111
1167.284180	-18.957087
1166.188477	2.986132
1165.091797	-25.311323
1163.996094	13.274426
1162.899414	-0.754759
1161.801758	-41.090454
1160.705078	135.856796
1159.607422	-0.064159
1158.509766	66.920189
1157.412109	126.677017
1156.313477	200.682129
1155.215820	243.607391
1154.117188	148.160797
1153.017578	0.265593
1151.918945	-6.966153
1150.819336	59.640648
1149.719727	61.850586
1148.620117	13.997723
1147.519531	-50.543369
1146.418945	-38.903473
1145.318359	-55.872505
1144.217773	15.182960
1143.116211	112.339073
1142.014648	33.382717
1140.913086	11.502529
1139.811523	-15.161171
1138.708984	-103.658295
1137.606445	-137.490601
1136.503906	-19.274815
1135.401367	41.836693
1134.297852	117.132561
1133.194336	140.118774
1132.090820	134.570496
1130.987305	185.950394
1129.882813	206.422272
1128.778320	395.283295
1127.673828	270.948334
1126.569336	277.052948
1125.463867	257.040161
1124.358398	270.183899
1123.252930	216.938553
1122.146484	270.289612
1121.041016	311.742828
1119.934570	343.669586
1118.828125	164.844009
1117.720703	161.217773
1116.613281	140.996689
1115.505859	33.216331
1114.398438	119.409851
1113.291016	214.992722
1112.182617	180.465881
1111.074219	150.652023
1109.964844	177.535431
1108.856445	171.303680
1107.747070	221.733521
1106.637695	163.480743
1105.528320	312.996063
1104.417969	287.738342
1103.307617	297.864441
1102.197266	192.349503
1101.086914	237.823502
1099.975586	328.057190
1098.864258	210.740845
1097.752930	105.240211
1096.641602	390.975311
1095.529297	261.871216
1094.416992	370.720764
1093.304688	302.867798
1092.191406	348.039642
1091.079102	329.615051
1089.965820	195.856537
1088.852539	280.961426
1087.738281	347.186218
1086.624023	338.103760
1085.509766	239.658005
1084.395508	303.443390
1083.280273	254.369690
1082.166016	360.384369
1081.050781	210.275650
1079.934570	299.776550
1078.819336	199.031906
1077.703125	154.657959
1076.586914	222.947449
1075.469727	270.072845
1074.353516	162.338196
1073.236328	268.068237
1072.119141	254.153900
1071.000977	287.119171
1069.882813	127.873543
1068.765625	55.395382
1067.646484	160.980927
1066.528320	198.592163
1065.409180	257.252014
1064.290039	135.619019
1063.170898	198.938034
1062.050781	229.462067
1060.930664	161.712494
1059.810547	180.531784
1058.690430	159.588654
1057.569336	185.407578
1056.449219	131.750305
1055.327148	164.572235
1054.206055	192.710876
1053.083984	22.304401
1051.961914	15.438613
1050.839844	38.928673
1049.717773	162.776276
1048.594727	139.557709
1047.471680	265.665894
1046.348633	135.155228
1045.224609	214.578613
1044.101563	191.397339
1042.976563	61.012321
1041.852539	131.102661
1040.728516	110.311584
1039.603516	140.779892
1038.478516	106.043465
1037.352539	122.550766
1036.227539	164.669174
1035.101563	148.603500
1033.974609	162.800751
1032.848633	100.252724
1031.721680	214.478271
1030.594727	124.077614
1029.467773	101.142242
1028.340820	27.111284
1027.212891	60.000179
1026.084961	-78.988388
1024.956055	14.322188
1023.828125	-71.153748
1022.699219	-124.075821
1021.570313	6.371837
1020.440430	-39.542812
1019.311523	74.633957
1018.181641	-75.581093
1017.050781	-40.232693
1015.920898	43.801655
1014.790039	111.598419
1013.659180	12.581173
1012.528320	45.662601
1011.396484	69.490196
1010.265625	74.815575
1009.132813	8.408792
1008.000977	159.587784
1006.868164	155.715942
1005.736328	237.459671
1004.602539	448.688934
1003.469727	932.661194
1002.335938	995.763550
1001.202148	663.712646
1000.068359	479.709076
998.933594	346.636932
997.799805	199.807663
996.665039	78.473755
995.529297	19.549786
994.394531	96.839195
993.258789	33.393936
992.123047	20.758476
990.986328	77.342880
989.849609	-6.695678
988.712891	1.539173
987.576172	118.113220
986.439453	64.186470
985.301758	31.050449
984.164063	-50.389347
983.025391	-111.033737
981.887695	-21.998590
980.749023	-100.952042
979.610352	-129.214859
978.470703	24.280489
977.332031	-61.406399
976.192383	135.763107
975.051758	93.840126
973.912109	176.067093
972.771484	0.988199
971.630859	101.654900
970.490234	76.019531
969.348633	34.366611
968.207031	-34.767189
967.065430	84.338974
965.923828	-5.336265
964.781250	40.395542
963.638672	-56.021919
962.496094	-65.234550
961.352539	-35.436665
960.208984	49.386086
959.065430	28.829941
957.921875	35.811440
956.777344	1.614896
955.632813	-32.521919
954.488281	153.123642
953.343750	59.560844
952.198242	32.427616
951.052734	-15.232815
949.907227	126.962303
948.760742	-12.055071
947.614258	45.594063
946.467773	-29.271051
945.321289	211.200058
944.173828	134.133789
943.026367	100.531494
941.878906	92.099571
940.730469	-0.731329
939.582031	143.830536
938.433594	133.242020
937.285156	61.122040
936.135742	171.492188
934.987305	183.828720
933.836914	48.059162
932.687500	190.380981
931.537109	252.946564
930.386719	39.947132
929.236328	139.032318
928.084961	42.339569
926.934570	111.872879
925.783203	49.443604
924.630859	-74.336182
923.478516	63.524281
922.327148	-26.015156
921.173828	-79.101624
920.021484	29.235476
918.868164	-21.489536
917.714844	18.711441
916.561523	120.250099
915.407227	-150.587936
914.252930	30.466578
913.098633	-85.826096
911.944336	2.174713
910.789063	-48.201340
909.633789	17.141941
908.478516	-8.203650
907.322266	-246.579285
906.166016	-29.293686
905.009766	-0.131544
903.853516	-0.397594
902.696289	8.428389
901.539063	10.489202
900.381836	5.789660
899.223633	3.387147
898.065430	-78.171837
896.907227	-3.587094
895.749023	-14.942715
894.589844	50.606350
893.430664	3.134787
892.271484	-30.728624
891.112305	21.304070
889.952148	59.786472
888.791992	-62.057438
887.630859	28.404591
886.470703	-95.582130
885.309570	-68.292503
884.148438	-40.992397
882.986328	-2.404491
881.825195	133.151886
880.663086	72.525528
879.500000	59.282677
878.337891	170.002823
877.174805	44.137867
876.011719	48.986706
874.847656	44.845291
873.684570	45.224136
872.520508	97.387238
871.355469	100.038033
870.191406	8.214280
869.026367	130.119507
867.861328	63.095959
866.695313	65.809280
865.530273	39.313751
864.364258	78.007301
863.197266	62.778408
862.031250	4.892701
860.864258	124.433723
859.697266	57.600090
858.530273	181.577606
857.362305	117.022728
856.194336	122.047112
855.026367	198.843918
853.857422	241.976822
852.688477	188.700546
851.519531	126.488533
850.350586	189.784897
849.180664	170.170929
848.010742	148.328110
846.840820	72.759659
845.670898	-20.681089
844.500000	0.061273
843.329102	121.478317
842.157227	57.172344
840.986328	-36.180428
839.814453	-62.414280
838.642578	-1.461444
837.469727	19.233517
836.296875	-69.566780
835.124023	27.071598
833.951172	101.325287
832.777344	121.953827
831.603516	68.903465
830.429688	201.095993
829.255859	172.577667
828.081055	68.224770
826.906250	164.616898
825.731445	-15.508708
824.555664	87.524010
823.379883	32.275200
822.204102	14.915722
821.027344	88.876999
819.851563	38.083214
818.674805	40.734165
817.497070	-12.275151
816.320313	-109.780701
815.142578	-113.813675
813.963867	2.250445
812.786133	96.005501
811.607422	-114.876625
810.428711	-25.615778
809.250000	21.365282
808.070313	-13.892160
806.890625	-18.055634
805.710938	-88.852043
804.531250	55.709984
803.350586	-48.399567
802.169922	-61.500923
800.988281	-8.060142
799.807617	-47.819305
798.625977	-5.534433
797.444336	25.626225
796.261719	10.208336
795.079102	-109.367416
793.896484	-102.634422
792.713867	-71.563049
791.530273	-62.669651
790.346680	103.373825
789.163086	61.274792
787.979492	89.980415
786.794922	41.224846
785.610352	118.535004
784.425781	80.807816
783.240234	91.711029
782.054688	109.216988
780.869141	234.960480
779.682617	188.319183
778.496094	124.010216
777.309570	31.005798
776.123047	85.923218
774.935547	-11.484820
773.748047	16.897352
772.560547	62.891666
771.373047	20.628172
770.184570	68.763390
768.996094	-74.922798
767.806641	-33.440376
766.618164	-71.317032
765.428711	-5.665717
764.239258	24.698875
763.048828	101.266281
761.858398	80.924995
760.667969	194.816467
759.477539	189.825836
758.286133	92.434334
757.094727	94.032059
755.903320	137.384583
754.710938	72.993645
753.518555	118.495056
752.326172	45.317516
751.133789	68.806709
749.940430	142.778381
748.747070	63.014473
747.553711	125.948601
746.359375	112.032761
745.166016	21.322134
743.970703	42.507057
742.776367	74.634201
741.581055	198.816498
740.385742	145.385834
739.190430	17.463963
737.994141	-62.208527
736.797852	-65.190269
735.601563	-0.294087
734.405273	-9.872801
733.208008	46.210209
732.010742	49.741585
730.813477	-64.873177
729.615234	166.147095
728.416992	-5.304962
727.218750	79.108315
726.020508	172.222137
724.821289	171.327484
723.622070	107.076279
722.422852	173.905350
721.222656	142.438675
720.022461	104.439056
718.822266	193.051819
717.621094	98.328186
716.420898	108.369682
715.218750	144.583862
714.017578	172.064240
712.815430	36.032642
711.614258	59.178944
710.411133	-24.450594
709.208984	20.500662
708.005859	100.288269
706.802734	112.545593
705.599609	48.612736
704.395508	-4.396050
703.191406	60.134972
701.987305	-142.934601
700.782227	19.498745
699.577148	-94.285263
698.372070	-73.216606
697.166992	-47.795628
695.960938	-13.677609
694.754883	37.820381
693.548828	-62.722443
692.341797	-67.657692
691.135742	-7.445492
689.927734	57.099415
688.720703	15.309390
687.512695	-61.151207
686.304688	-26.942492
685.096680	0.766021
683.888672	-38.720615
682.679688	2.026170
681.470703	29.774277
680.260742	29.370203
679.050781	-20.825005
677.840820	24.300652
676.630859	-51.802505
675.419922	-54.259266
674.209961	64.481941
672.998047	-156.449097
671.787109	-9.575296
670.575195	68.059586
669.363281	31.104641
668.151367	255.709045
666.938477	-3.789354
665.725586	37.137676
664.512695	4.633755
663.299805	-12.718110
662.085938	118.916794
660.872070	71.371529
659.658203	-4.184193
658.443359	73.483566
657.228516	45.449795
656.013672	30.383461
654.797852	-36.398205
653.583008	17.561893
652.366211	-70.705002
651.150391	-12.426487
649.934570	91.065865
648.717773	17.948738
647.500000	-50.819973
646.283203	155.945145
645.065430	203.385239
643.847656	93.759209
642.629883	115.384346
641.411133	147.750656
640.192383	16.709925
638.973633	-56.244152
637.753906	85.712029
636.534180	19.201372
635.314453	19.289948
634.094727	8.624759
632.874023	38.735851
631.653320	40.906258
630.432617	32.319672
629.211914	-10.619665
627.990234	-105.050362
626.768555	12.821339
625.545898	51.272457
624.324219	-4.650757
623.101563	112.979439
621.877930	101.954865
620.655273	118.720932
619.431641	-25.193844
618.208008	4.307059
616.983398	57.265228
615.759766	-65.360069
614.535156	17.377907
613.310547	78.597137
612.084961	101.197502
610.859375	1.815759
609.633789	9.247325
608.408203	5.873854
607.181641	-1.894736
605.955078	7.298478
604.728516	-94.701157
