# Supplementary material for: Raman spectroscopy accurately differentiates mucosal healing from non-healing and biochemical changes following biological therapy in inflammatory bowel disease
Source: PLoS One. 2021 Jun 2;16(6):e0252210. doi: 10.1371/journal.pone.0252210 (PMC8172032; doi:10.1371/journal.pone.0252210)
Supplement: S9 Dataset — (ZIP) [file pone.0252210.s011.zip › Pre-biologic/OC031-1 pre treatment_base sub CR removed_84__X_2359.14__Y_35200.7__Z_75.5255__Time_965.txt]

1714.793945	82.419693
1713.817383	51.798023
1712.840820	-40.977318
1711.864258	-47.702030
1710.886719	2.060620
1709.909180	-71.299385
1708.931641	91.392937
1707.953125	34.504120
1706.975586	7.317386
1705.997070	25.853830
1705.018555	-67.867874
1704.040039	-24.834515
1703.060547	39.774918
1702.081055	-10.494150
1701.101563	-23.093338
1700.122070	-3.396935
1699.142578	-122.544930
1698.162109	-38.297443
1697.181641	56.798531
1696.201172	-45.673084
1695.220703	55.115246
1694.239258	54.555794
1693.257813	75.551186
1692.276367	91.391174
1691.294922	112.753624
1690.313477	150.307068
1689.331055	22.627598
1688.348633	84.557480
1687.366211	170.645706
1686.383789	126.253494
1685.400391	127.367615
1684.416992	203.276657
1683.433594	300.647064
1682.450195	291.615784
1681.465820	258.794403
1680.482422	369.938232
1679.498047	321.499481
1678.512695	347.761414
1677.528320	384.835114
1676.542969	283.741791
1675.558594	424.869415
1674.572266	393.272156
1673.586914	412.367432
1672.601563	455.537598
1671.615234	397.881653
1670.628906	560.890747
1669.642578	559.329956
1668.655273	387.991364
1667.668945	707.988220
1666.681641	521.079163
1665.694336	626.279846
1664.706055	593.632446
1663.718750	805.157227
1662.730469	722.398621
1661.742188	825.393677
1660.753906	750.905029
1659.764648	838.226746
1658.775391	782.586670
1657.787109	703.272888
1656.796875	740.636536
1655.807617	608.677795
1654.818359	521.904480
1653.828125	617.890747
1652.837891	557.859619
1651.846680	487.393707
1650.856445	459.395966
1649.865234	505.557892
1648.874023	480.442749
1647.882813	463.381195
1646.891602	383.024170
1645.899414	339.792389
1644.907227	283.481079
1643.915039	383.088806
1642.922852	189.723557
1641.930664	191.854645
1640.937500	341.850769
1639.944336	199.038147
1638.951172	51.106476
1637.957031	116.926994
1636.963867	164.353989
1635.969727	24.698278
1634.975586	3.775544
1633.981445	33.002857
1632.986328	4.344395
1631.991211	36.347050
1630.996094	121.069748
1630.000977	39.987209
1629.005859	11.646411
1628.009766	22.853479
1627.013672	-73.735901
1626.017578	-86.056892
1625.021484	69.977562
1624.024414	-29.005327
1623.028320	-4.354142
1622.031250	-76.888298
1621.033203	13.548087
1620.036133	-58.856018
1619.038086	-5.129879
1618.041016	130.009308
1617.041992	165.384979
1616.043945	22.331940
1615.045898	99.777367
1614.046875	67.051453
1613.047852	-12.832280
1612.048828	67.297394
1611.048828	-25.595394
1610.049805	-45.032761
1609.049805	98.026291
1608.049805	20.987038
1607.048828	-40.280701
1606.048828	3.244540
1605.047852	-21.300041
1604.046875	113.850449
1603.045898	73.623024
1602.044922	77.904694
1601.042969	19.416555
1600.041016	-54.728096
1599.039063	-58.237167
1598.037109	-77.423515
1597.034180	-2.511002
1596.031250	-63.501999
1595.028320	-66.993973
1594.025391	-36.531864
1593.022461	-8.697220
1592.018555	-103.581467
1591.014648	-0.062116
1590.010742	-53.168877
1589.006836	-27.992226
1588.001953	36.288082
1586.997070	176.155991
1585.992188	55.219357
1584.987305	72.476158
1583.982422	97.526474
1582.976563	44.378838
1581.970703	163.166565
1580.964844	5.806203
1579.958984	38.576897
1578.952148	53.085091
1577.945313	25.916428
1576.938477	-19.483137
1575.931641	-67.493538
1574.924805	69.165710
1573.916992	21.095919
1572.909180	144.613464
1571.901367	52.292126
1570.893555	11.953268
1569.884766	111.903748
1568.876953	-50.597279
1567.868164	-2.694734
1566.858398	58.130253
1565.849609	61.776306
1564.839844	117.289024
1563.830078	79.317604
1562.820313	25.753216
1561.810547	81.108871
1560.799805	24.883936
1559.790039	-65.066750
1558.779297	-51.340244
1557.767578	-50.626446
1556.756836	19.998196
1555.745117	25.780170
1554.733398	23.739912
1553.721680	60.490749
1552.709961	125.651169
1551.697266	105.318008
1550.685547	48.714634
1549.672852	54.172562
1548.659180	15.600511
1547.646484	10.610898
1546.632813	-15.117086
1545.619141	10.809008
1544.605469	142.627258
1543.591797	0.448347
1542.577148	59.766083
1541.562500	23.440767
1540.547852	-100.719597
1539.533203	38.438251
1538.518555	-10.938031
1537.502930	-86.158722
1536.487305	-42.729103
1535.471680	-40.647423
1534.456055	7.793153
1533.439453	27.789551
1532.422852	107.005516
1531.406250	-71.590073
1530.389648	69.332039
1529.373047	107.090637
1528.355469	98.410789
1527.337891	12.425164
1526.320313	1.073941
1525.302734	2.536349
1524.284180	-8.931664
1523.265625	-125.938576
1522.247070	60.565018
1521.228516	56.625626
1520.208984	-42.506557
1519.190430	-72.248291
1518.170898	8.470009
1517.151367	-16.254112
1516.130859	138.793030
1515.111328	8.629546
1514.090820	-41.938789
1513.070313	-10.391993
1512.049805	64.716537
1511.028320	139.730667
1510.006836	58.151829
1508.986328	104.807091
1507.963867	15.457647
1506.942383	69.675369
1505.919922	-12.052052
1504.898438	24.094809
1503.875977	-26.952681
1502.852539	-3.746447
1501.830078	1.469823
1500.806641	-65.073936
1499.783203	-29.238144
1498.759766	-98.414597
1497.736328	-39.662556
1496.711914	-16.811697
1495.687500	59.694317
1494.663086	0.573376
1493.638672	-17.663643
1492.613281	71.417366
1491.587891	178.300720
1490.563477	52.568863
1489.537109	92.886612
1488.511719	115.265060
1487.485352	129.921173
1486.458984	52.614937
1485.432617	159.075378
1484.406250	191.438477
1483.379883	188.023834
1482.352539	164.154938
1481.325195	242.265884
1480.297852	317.751251
1479.269531	227.458618
1478.241211	228.915970
1477.213867	153.893906
1476.184570	262.280975
1475.156250	217.765762
1474.127930	290.371063
1473.098633	436.736542
1472.069336	504.095581
1471.040039	449.237091
1470.009766	381.640533
1468.979492	545.524475
1467.950195	485.506104
1466.918945	534.806885
1465.888672	599.314087
1464.857422	615.467957
1463.827148	690.036621
1462.795898	812.809448
1461.763672	780.558716
1460.732422	839.720886
1459.700195	858.204102
1458.667969	866.502197
1457.635742	900.151855
1456.603516	992.121765
1455.570313	997.776367
1454.537109	907.032898
1453.503906	907.592102
1452.470703	1083.054443
1451.436523	1032.842651
1450.403320	1035.856079
1449.369141	1036.312866
1448.333984	958.228149
1447.299805	978.932312
1446.264648	1100.883057
1445.230469	1055.709106
1444.194336	1051.024536
1443.159180	995.733398
1442.124023	970.813232
1441.087891	956.006897
1440.051758	986.714661
1439.015625	850.550842
1437.978516	926.747437
1436.941406	823.490906
1435.904297	730.381287
1434.867188	642.361572
1433.830078	736.205200
1432.791992	506.824707
1431.754883	673.862671
1430.715820	328.497925
1429.677734	323.923676
1428.639648	311.786926
1427.600586	181.114105
1426.561523	229.536469
1425.522461	187.186829
1424.482422	263.321594
1423.443359	165.560165
1422.403320	193.816299
1421.363281	204.438492
1420.322266	48.850174
1419.282227	223.181366
1418.241211	82.785370
1417.200195	231.889008
1416.159180	111.710464
1415.117188	67.063873
1414.076172	12.398878
1413.034180	101.100647
1411.992188	51.510632
1410.949219	32.118305
1409.907227	42.916092
1408.864258	-109.582771
1407.821289	57.016766
1406.777344	-30.084824
1405.734375	-11.664866
1404.690430	-91.134041
1403.646484	52.823227
1402.602539	146.561493
1401.557617	-5.568033
1400.513672	150.901138
1399.468750	-11.137006
1398.423828	-20.145626
1397.377930	-61.710220
1396.333008	-10.499330
1395.287109	5.640518
1394.241211	-58.350201
1393.195313	35.494061
1392.148438	126.824257
1391.101563	-89.754723
1390.054688	-5.875008
1389.007813	-22.083307
1387.960938	19.290953
1386.913086	-161.921463
1385.865234	-80.454285
1384.817383	33.517826
1383.769531	-2.490867
1382.720703	34.021896
1381.671875	18.092213
1380.623047	44.675728
1379.574219	46.315964
1378.524414	-4.440274
1377.475586	-7.696671
1376.425781	-43.357697
1375.375977	5.878543
1374.325195	37.671276
1373.274414	71.989761
1372.224609	-50.754059
1371.172852	55.955826
1370.122070	48.014439
1369.070313	-9.721421
1368.019531	44.735931
1366.967773	4.558393
1365.915039	-80.384865
1364.863281	-93.032257
1363.810547	-11.034406
1362.757813	93.377159
1361.705078	120.657845
1360.651367	53.439964
1359.598633	108.177612
1358.544922	56.013062
1357.491211	21.325319
1356.436523	88.609138
1355.382813	148.464172
1354.328125	123.869446
1353.273438	86.917580
1352.217773	151.852020
1351.163086	124.947212
1350.107422	217.257278
1349.051758	205.344299
1347.996094	248.078491
1346.939453	360.305084
1345.883789	217.078690
1344.827148	354.168701
1343.769531	399.522156
1342.712891	464.741638
1341.655273	430.861969
1340.598633	513.498230
1339.540039	427.711456
1338.482422	458.412811
1337.423828	414.875214
1336.366211	524.887573
1335.307617	558.183533
1334.248047	425.738251
1333.189453	464.098083
1332.129883	564.324036
1331.070313	355.473145
1330.010742	337.123962
1328.950195	370.738922
1327.890625	481.000153
1326.830078	381.267334
1325.768555	326.090302
1324.708008	364.833374
1323.646484	462.866821
1322.585938	368.375977
1321.523438	343.076660
1320.461914	451.079773
1319.400391	477.684448
1318.337891	501.862335
1317.275391	508.821503
1316.211914	446.802765
1315.149414	564.785583
1314.085938	453.602966
1313.022461	401.645813
1311.958984	418.728699
1310.894531	448.165863
1309.831055	430.864471
1308.766602	470.232635
1307.701172	475.179749
1306.636719	544.144897
1305.571289	453.238037
1304.505859	522.274475
1303.440430	335.617035
1302.375000	394.912201
1301.308594	279.731354
1300.242188	336.649261
1299.175781	452.548248
1298.109375	438.269623
1297.041992	335.641693
1295.975586	446.691895
1294.908203	300.016327
1293.839844	391.481293
1292.772461	375.000671
1291.704102	518.007141
1290.635742	533.471619
1289.567383	308.694183
1288.498047	233.583496
1287.428711	308.041382
1286.360352	318.802887
1285.290039	395.739380
1284.220703	360.021729
1283.150391	304.769287
1282.080078	259.371368
1281.009766	211.582718
1279.939453	227.473938
1278.868164	292.323059
1277.796875	298.477234
1276.725586	304.663330
1275.654297	435.567688
1274.582031	278.020111
1273.509766	377.170410
1272.437500	297.953369
1271.365234	233.458145
1270.291992	288.688477
1269.218750	370.782288
1268.145508	428.458557
1267.072266	534.948914
1265.999023	487.698944
1264.924805	499.045044
1263.850586	490.900787
1262.776367	431.578888
1261.701172	401.562775
1260.625977	422.768402
1259.550781	426.929810
1258.475586	455.474976
1257.400391	410.957306
1256.324219	539.379761
1255.248047	453.515686
1254.171875	452.902802
1253.094727	430.407440
1252.018555	527.158813
1250.941406	453.609100
1249.864258	406.859650
1248.786133	394.187500
1247.708008	284.298828
1246.630859	390.774780
1245.551758	361.147461
1244.473633	421.429016
1243.394531	384.545563
1242.316406	371.970215
1241.236328	446.808411
1240.157227	368.711365
1239.077148	341.616455
1237.998047	414.009888
1236.917969	374.802765
1235.836914	236.194473
1234.756836	437.077423
1233.675781	390.635162
1232.594727	397.531311
1231.512695	368.084045
1230.431641	261.136932
1229.349609	217.205109
1228.267578	304.040039
1227.185547	281.903564
1226.102539	218.632996
1225.019531	177.164322
1223.936523	60.718918
1222.853516	174.085037
1221.769531	60.101868
1220.686523	144.396744
1219.602539	95.716209
1218.517578	228.282120
1217.433594	136.103210
1216.348633	145.401581
1215.263672	171.589905
1214.178711	154.298782
1213.092773	187.693512
1212.007813	124.532928
1210.921875	254.400925
1209.834961	314.246887
1208.749023	198.005508
1207.662109	149.310440
1206.575195	230.789291
1205.488281	167.616638
1204.400391	94.817612
1203.313477	111.162048
1202.225586	98.580330
1201.136719	170.259689
1200.048828	73.375854
1198.959961	-35.518826
1197.871094	38.485710
1196.782227	-29.499395
1195.692383	104.554817
1194.603516	24.515692
1193.513672	16.610254
1192.423828	-15.351895
1191.333008	68.018982
1190.242188	14.386065
1189.151367	20.798550
1188.060547	-88.084976
1186.969727	26.330107
1185.877930	13.449107
1184.786133	-102.644722
1183.694336	30.803442
1182.601563	53.821396
1181.509766	-50.303875
1180.416992	51.781139
1179.323242	-16.404139
1178.230469	85.563210
1177.136719	-44.960991
1176.042969	102.414429
1174.949219	36.540562
1173.854492	56.859627
1172.760742	-42.557640
1171.666016	102.152145
1170.570313	14.661318
1169.475586	140.083313
1168.379883	31.024551
1167.284180	89.359436
1166.188477	-19.713177
1165.091797	14.629625
1163.996094	-137.465134
1162.899414	30.596491
1161.801758	-6.866116
1160.705078	129.969131
1159.607422	82.872253
1158.509766	217.158005
1157.412109	105.552177
1156.313477	127.558670
1155.215820	185.293930
1154.117188	197.651703
1153.017578	78.832382
1151.918945	7.698258
1150.819336	-41.998192
1149.719727	72.681702
1148.620117	-12.821791
1147.519531	-124.526436
1146.418945	-62.414799
1145.318359	-2.754580
1144.217773	-21.699192
1143.116211	-38.300190
1142.014648	11.668562
1140.913086	-5.018581
1139.811523	-0.342616
1138.708984	-24.239464
1137.606445	68.286255
1136.503906	89.443535
1135.401367	27.403286
1134.297852	-139.154297
1133.194336	69.487579
1132.090820	116.563828
1130.987305	222.909988
1129.882813	350.518646
1128.778320	274.006226
1127.673828	218.831329
1126.569336	331.997040
1125.463867	276.745850
1124.358398	361.317444
1123.252930	412.632416
1122.146484	255.399963
1121.041016	230.837463
1119.934570	258.338257
1118.828125	56.139389
1117.720703	152.222443
1116.613281	153.564240
1115.505859	119.376518
1114.398438	189.237183
1113.291016	138.421478
1112.182617	298.003174
1111.074219	216.374893
1109.964844	196.183655
1108.856445	249.205307
1107.747070	238.385376
1106.637695	213.362259
1105.528320	299.278961
1104.417969	363.872192
1103.307617	355.240021
1102.197266	346.574768
1101.086914	389.770935
1099.975586	409.325470
1098.864258	346.312622
1097.752930	309.223175
1096.641602	333.389130
1095.529297	411.699005
1094.416992	325.045074
1093.304688	346.731628
1092.191406	349.535767
1091.079102	448.822906
1089.965820	331.511444
1088.852539	357.750763
1087.738281	402.763641
1086.624023	236.059448
1085.509766	337.451263
1084.395508	448.170227
1083.280273	398.991852
1082.166016	394.455902
1081.050781	439.223633
1079.934570	439.318146
1078.819336	267.980957
1077.703125	282.149170
1076.586914	242.305954
1075.469727	268.155029
1074.353516	265.821472
1073.236328	298.644043
1072.119141	157.912720
1071.000977	204.765762
1069.882813	263.296387
1068.765625	176.504700
1067.646484	204.519104
1066.528320	248.901230
1065.409180	251.094208
1064.290039	248.588379
1063.170898	318.624329
1062.050781	264.591675
1060.930664	238.643433
1059.810547	198.661316
1058.690430	118.933258
1057.569336	139.754211
1056.449219	153.547104
1055.327148	211.715546
1054.206055	115.662834
1053.083984	185.475067
1051.961914	152.503571
1050.839844	133.548553
1049.717773	102.927307
1048.594727	100.315147
1047.471680	163.023895
1046.348633	174.387955
1045.224609	162.422958
1044.101563	173.780029
1042.976563	220.087799
1041.852539	119.571983
1040.728516	203.153519
1039.603516	137.628342
1038.478516	-14.022250
1037.352539	202.239883
1036.227539	148.413467
1035.101563	197.004547
1033.974609	201.374435
1032.848633	203.428528
1031.721680	126.423935
1030.594727	226.156326
1029.467773	251.474762
1028.340820	107.157509
1027.212891	53.524055
1026.084961	11.543380
1024.956055	6.748870
1023.828125	118.057930
1022.699219	11.146310
1021.570313	57.458984
1020.440430	6.325304
1019.311523	-165.374588
1018.181641	-40.153297
1017.050781	1.566779
1015.920898	45.610485
1014.790039	-158.299332
1013.659180	43.347107
1012.528320	115.215683
1011.396484	15.711087
1010.265625	122.333183
1009.132813	159.488220
1008.000977	157.318497
1006.868164	298.616516
1005.736328	328.856995
1004.602539	537.169617
1003.469727	798.594360
1002.335938	1099.221191
1001.202148	805.851929
1000.068359	535.757507
998.933594	164.191406
997.799805	74.564415
996.665039	-1.134726
995.529297	89.424408
994.394531	-103.854958
993.258789	-50.149433
992.123047	70.460205
990.986328	-37.242065
989.849609	-36.495808
988.712891	61.099064
987.576172	96.472893
986.439453	28.200542
985.301758	102.807335
984.164063	-39.036869
983.025391	86.288025
981.887695	55.087589
980.749023	-15.173451
979.610352	64.185768
978.470703	17.050106
977.332031	4.479632
976.192383	21.849009
975.051758	-13.605783
973.912109	123.351776
972.771484	32.852909
971.630859	-16.208546
970.490234	-3.195434
969.348633	-3.912112
968.207031	50.509678
967.065430	-25.838856
965.923828	79.140312
964.781250	-13.128063
963.638672	89.612701
962.496094	52.514782
961.352539	47.576263
960.208984	58.735268
959.065430	-10.237431
957.921875	17.074417
956.777344	83.356041
955.632813	200.028198
954.488281	5.428482
953.343750	85.565346
952.198242	131.405884
951.052734	51.487766
949.907227	49.409729
948.760742	51.962185
947.614258	-2.567883
946.467773	130.357162
945.321289	16.553749
944.173828	5.638094
943.026367	19.903730
941.878906	70.746124
940.730469	201.503754
939.582031	129.178421
938.433594	104.851082
937.285156	3.048966
936.135742	76.926567
934.987305	141.708160
933.836914	190.562729
932.687500	148.309174
931.537109	103.854477
930.386719	116.415199
929.236328	-71.345848
928.084961	5.103490
926.934570	26.951969
925.783203	35.193859
924.630859	48.037441
923.478516	40.462051
922.327148	-5.708930
921.173828	-81.353996
920.021484	-27.367985
918.868164	-105.136574
917.714844	48.888096
916.561523	-42.381889
915.407227	-10.947322
914.252930	47.764355
913.098633	52.032841
911.944336	-50.288448
910.789063	40.301739
909.633789	-66.403595
908.478516	1.573411
907.322266	-182.044250
906.166016	-41.454964
905.009766	-39.092560
903.853516	40.330811
902.696289	15.590466
901.539063	24.868147
900.381836	-101.627464
899.223633	29.966408
898.065430	21.266390
896.907227	200.355621
895.749023	-61.576809
894.589844	-74.646088
893.430664	54.733429
892.271484	-55.451374
891.112305	-68.396240
889.952148	-85.814453
888.791992	-87.381287
887.630859	33.004951
886.470703	74.365982
885.309570	39.017014
884.148438	51.094585
882.986328	-27.022694
881.825195	-28.404200
880.663086	94.242485
879.500000	140.226898
878.337891	93.824226
877.174805	115.057442
876.011719	199.371902
874.847656	42.726852
873.684570	140.572052
872.520508	114.602959
871.355469	90.918587
870.191406	92.009087
869.026367	52.634445
867.861328	-18.184977
866.695313	-19.262854
865.530273	13.385461
864.364258	12.329113
863.197266	152.815964
862.031250	138.273911
860.864258	164.168655
859.697266	86.793861
858.530273	155.347519
857.362305	187.975464
856.194336	299.108032
855.026367	206.099991
853.857422	220.768021
852.688477	221.979996
851.519531	176.126770
850.350586	195.273026
849.180664	230.090485
848.010742	101.398148
846.840820	158.603500
845.670898	150.858643
844.500000	127.446106
843.329102	285.271362
842.157227	107.473412
840.986328	68.404472
839.814453	96.419876
838.642578	66.289894
837.469727	134.493820
836.296875	41.780968
835.124023	208.211227
833.951172	218.218536
832.777344	163.456482
831.603516	155.575333
830.429688	181.151169
829.255859	141.990540
828.081055	154.130264
826.906250	250.981552
825.731445	133.726959
824.555664	125.724113
823.379883	104.326698
822.204102	89.594276
821.027344	137.208694
819.851563	-2.289875
818.674805	-48.245277
817.497070	-36.338661
816.320313	-13.345554
815.142578	65.223122
813.963867	-31.994383
812.786133	28.680744
811.607422	29.265808
810.428711	136.501251
809.250000	141.428833
808.070313	157.424667
806.890625	-2.093367
805.710938	27.172434
804.531250	18.642365
803.350586	50.027493
802.169922	-16.280422
800.988281	-7.170422
799.807617	-18.070541
798.625977	-108.834976
797.444336	-75.454506
796.261719	-106.408516
795.079102	46.521839
793.896484	28.755695
792.713867	8.737617
791.530273	-124.243706
790.346680	145.692474
789.163086	-11.695660
787.979492	16.810030
786.794922	142.591995
785.610352	84.701706
784.425781	126.292519
783.240234	121.394829
782.054688	63.411430
780.869141	210.897644
779.682617	265.488892
778.496094	160.995880
777.309570	113.913567
776.123047	42.526436
774.935547	-2.388488
773.748047	131.392975
772.560547	-48.171204
771.373047	-29.209904
770.184570	-19.120386
768.996094	17.373613
767.806641	86.865097
766.618164	-17.777744
765.428711	225.626114
764.239258	123.121307
763.048828	66.861465
761.858398	151.467575
760.667969	101.754013
759.477539	60.827721
758.286133	118.869217
757.094727	102.078415
755.903320	173.206421
754.710938	103.590065
753.518555	128.470978
752.326172	104.974907
751.133789	90.247192
749.940430	101.850807
748.747070	40.971027
747.553711	52.529671
746.359375	35.531200
745.166016	55.816776
743.970703	102.392502
742.776367	105.069344
741.581055	70.456406
740.385742	95.025497
739.190430	5.617669
737.994141	12.636462
736.797852	87.542610
735.601563	-17.161129
734.405273	-58.332809
733.208008	-29.448662
732.010742	111.020554
730.813477	93.903397
729.615234	251.774490
728.416992	155.912659
727.218750	79.775925
726.020508	115.152878
724.821289	126.483971
723.622070	172.775635
722.422852	184.110931
721.222656	173.618362
720.022461	206.810226
718.822266	178.891678
717.621094	227.380936
716.420898	182.061157
715.218750	119.337952
714.017578	28.324404
712.815430	46.385063
711.614258	-7.456888
710.411133	78.218071
709.208984	11.390338
708.005859	51.353798
706.802734	-19.715553
705.599609	-12.339289
704.395508	114.783615
703.191406	41.700527
701.987305	60.067490
700.782227	95.873970
699.577148	62.130463
698.372070	39.323887
697.166992	-24.714666
695.960938	-23.481159
694.754883	21.256147
693.548828	0.871566
692.341797	-28.129992
691.135742	-146.066376
689.927734	-49.017544
688.720703	-119.034485
687.512695	1.949869
686.304688	55.705288
685.096680	59.626343
683.888672	-1.426237
682.679688	-51.548653
681.470703	-142.753616
680.260742	-41.046249
679.050781	-23.789280
677.840820	36.829880
676.630859	-93.021378
675.419922	-6.314953
674.209961	-14.796967
672.998047	-27.538622
671.787109	59.273369
670.575195	63.936066
669.363281	94.594452
668.151367	10.743025
666.938477	84.722572
665.725586	46.381283
664.512695	10.263147
663.299805	30.347412
662.085938	-87.700447
660.872070	-22.201044
659.658203	-32.223919
658.443359	-68.100098
657.228516	-54.330990
656.013672	4.732071
654.797852	9.885910
653.583008	112.031158
652.366211	-3.503224
651.150391	-4.814607
649.934570	69.244263
648.717773	54.963223
647.500000	55.730145
646.283203	189.900665
645.065430	106.629356
643.847656	251.380295
642.629883	176.613174
641.411133	35.143330
640.192383	18.340590
638.973633	59.477406
637.753906	12.380349
636.534180	3.849769
635.314453	-9.112754
634.094727	-39.402275
632.874023	20.322306
631.653320	-57.533463
630.432617	128.389160
629.211914	-5.655336
627.990234	53.166195
626.768555	90.262314
625.545898	92.762955
624.324219	109.972328
623.101563	101.141342
621.877930	98.402657
620.655273	35.329891
619.431641	126.084709
618.208008	143.594666
616.983398	62.195721
615.759766	18.893362
614.535156	7.209353
613.310547	-22.101381
612.084961	-86.169067
610.859375	41.633327
609.633789	23.410639
608.408203	21.645460
607.181641	-19.265356
605.955078	-48.059422
604.728516	-37.020004
