# Supplementary material for: Raman spectroscopy accurately differentiates mucosal healing from non-healing and biochemical changes following biological therapy in inflammatory bowel disease
Source: PLoS One. 2021 Jun 2;16(6):e0252210. doi: 10.1371/journal.pone.0252210 (PMC8172032; doi:10.1371/journal.pone.0252210)
Supplement: S9 Dataset — (ZIP) [file pone.0252210.s011.zip › Pre-biologic/OC013-1 pre treat_base sub CR removed_96__X_-33329.1__Y_11414.5__Z_-415.518__Time_1098.txt]

1714.715820	79.708725
1713.739258	81.556061
1712.762695	79.688957
1711.785156	241.613480
1710.808594	-30.587526
1709.831055	-74.610153
1708.853516	-29.931145
1707.875000	132.842743
1706.897461	-25.600861
1705.918945	-140.884705
1704.940430	-25.602819
1703.960938	12.250463
1702.982422	2.207290
1702.002930	-200.211731
1701.023438	4.317757
1700.043945	-47.697971
1699.063477	-64.670914
1698.083984	-65.298416
1697.103516	19.857944
1696.123047	33.119591
1695.141602	-62.877243
1694.161133	103.195335
1693.179688	-32.251503
1692.198242	22.180889
1691.216797	74.207993
1690.234375	94.465157
1689.251953	-15.712366
1688.269531	90.477829
1687.287109	84.918541
1686.304688	2.339600
1685.321289	53.332142
1684.337891	27.314646
1683.354492	166.764572
1682.371094	74.717346
1681.387695	134.777115
1680.403320	-25.887568
1679.418945	135.861389
1678.434570	98.238129
1677.449219	185.940018
1676.464844	178.135925
1675.479492	340.791809
1674.494141	195.241058
1673.507813	281.269135
1672.522461	221.376266
1671.536133	254.758270
1670.549805	267.139130
1669.563477	308.989899
1668.576172	244.866943
1667.589844	342.965698
1666.602539	473.113556
1665.615234	433.641205
1664.626953	349.330322
1663.639648	546.442383
1662.651367	552.787964
1661.663086	593.835144
1660.674805	576.792236
1659.685547	541.435852
1658.696289	424.200989
1657.707031	519.138550
1656.717773	407.710480
1655.728516	635.429871
1654.738281	527.107117
1653.748047	445.510742
1652.757813	533.488770
1651.767578	518.476135
1650.777344	371.448181
1649.786133	510.229767
1648.794922	168.053589
1647.803711	146.001892
1646.811523	187.559219
1645.820313	416.845581
1644.828125	-8.767637
1643.835938	115.203133
1642.843750	25.465527
1641.850586	-35.030254
1640.857422	92.018570
1639.864258	-28.806850
1638.871094	80.050690
1637.877930	-37.761761
1636.883789	58.177971
1635.889648	-117.262276
1634.895508	81.725685
1633.901367	-11.677403
1632.906250	-41.683575
1631.912109	-39.936241
1630.916992	-45.958038
1629.920898	-88.702568
1628.925781	-91.824768
1627.929688	10.422093
1626.934570	-26.679388
1625.937500	-55.763172
1624.941406	62.528172
1623.945313	-82.014099
1622.948242	-68.692528
1621.951172	-26.371416
1620.954102	128.995377
1619.956055	137.297058
1618.958984	-61.770245
1617.960938	70.140106
1616.962891	68.206413
1615.963867	-15.001052
1614.965820	22.594164
1613.966797	2.535222
1612.967773	27.137413
1611.968750	54.415863
1610.968750	63.393970
1609.969727	-53.375294
1608.969727	-83.569160
1607.969727	-37.725536
1606.968750	8.146590
1605.968750	-21.894712
1604.967773	-20.464632
1603.966797	119.728462
1602.965820	71.481239
1601.963867	-29.037663
1600.962891	87.623177
1599.960938	0.276838
1598.958984	-168.060425
1597.956055	-61.828632
1596.954102	-2.667708
1595.951172	40.805595
1594.948242	0.677904
1593.945313	-55.093586
1592.941406	-155.223526
1591.938477	-192.651093
1590.934570	-39.524429
1589.930664	-6.502387
1588.925781	57.809929
1587.921875	2.102447
1586.916992	-58.804604
1585.912109	0.237756
1584.907227	48.814068
1583.901367	-61.619091
1582.896484	72.900505
1581.890625	32.806957
1580.884766	-4.686995
1579.877930	-44.792652
1578.872070	149.389572
1577.865234	18.116545
1576.858398	45.602726
1575.851563	36.621548
1574.843750	100.439819
1573.836914	26.367332
1572.829102	32.886433
1571.821289	75.753983
1570.812500	-3.583511
1569.804688	49.580727
1568.795898	102.677155
1567.787109	142.717361
1566.778320	120.374123
1565.768555	209.619354
1564.758789	111.900940
1563.750000	-29.941366
1562.739258	20.203863
1561.729492	96.209343
1560.718750	-40.519287
1559.708984	40.536713
1558.698242	142.234512
1557.686523	166.080612
1556.675781	99.170418
1555.664063	148.794952
1554.652344	206.103302
1553.640625	185.642365
1552.628906	9.797954
1551.616211	-28.863476
1550.603516	95.446251
1549.590820	-2.857132
1548.578125	-18.417919
1547.565430	172.836441
1546.551758	30.415649
1545.538086	193.000031
1544.524414	262.406372
1543.510742	50.079514
1542.496094	96.090042
1541.481445	113.597725
1540.466797	149.098267
1539.452148	73.501930
1538.437500	147.560852
1537.421875	-5.569046
1536.406250	-6.495043
1535.390625	36.351509
1534.374023	104.889610
1533.358398	85.663544
1532.341797	102.454346
1531.325195	116.584503
1530.308594	79.099411
1529.291016	100.799713
1528.274414	16.821926
1527.256836	87.296143
1526.238281	23.792585
1525.220703	55.474174
1524.202148	189.992661
1523.184570	46.526928
1522.166016	-138.111328
1521.146484	-93.876152
1520.127930	-137.148636
1519.108398	22.589088
1518.088867	-46.543694
1517.069336	-128.568542
1516.049805	-5.123678
1515.029297	-20.498341
1514.008789	-97.566505
1512.988281	48.672855
1511.967773	30.510342
1510.946289	-31.344418
1509.925781	11.948384
1508.904297	-6.413305
1507.882813	-76.126617
1506.860352	13.078952
1505.838867	-69.564552
1504.816406	-21.540768
1503.793945	62.266537
1502.770508	2.509548
1501.748047	-154.608887
1500.724609	-124.803253
1499.701172	-38.752895
1498.677734	-1.434470
1497.654297	-79.349998
1496.629883	-124.038918
1495.605469	-168.770081
1494.581055	60.095161
1493.556641	-84.491508
1492.531250	-34.803082
1491.505859	127.258598
1490.480469	31.121315
1489.455078	-44.592773
1488.429688	30.362038
1487.403320	-4.575975
1486.376953	60.015404
1485.350586	-8.199133
1484.324219	117.509575
1483.296875	166.569931
1482.270508	59.967407
1481.243164	37.516624
1480.214844	86.416893
1479.187500	193.888351
1478.159180	184.028122
1477.130859	179.225754
1476.102539	238.073257
1475.074219	235.728149
1474.044922	215.514587
1473.015625	348.027344
1471.986328	406.631470
1470.957031	419.368744
1469.927734	429.523193
1468.897461	625.328064
1467.867188	604.846497
1466.836914	698.763550
1465.806641	703.638000
1464.775391	873.679138
1463.744141	944.521606
1462.712891	908.609131
1461.681641	966.666199
1460.649414	1070.379883
1459.618164	958.232056
1458.585938	823.261536
1457.552734	904.035156
1456.520508	786.859314
1455.487305	908.161255
1454.455078	1052.228271
1453.420898	1018.716919
1452.387695	924.372742
1451.354492	921.301453
1450.320313	1077.857544
1449.286133	1051.931274
1448.251953	1246.372192
1447.216797	1197.613037
1446.182617	1161.535889
1445.147461	1079.903320
1444.112305	843.929749
1443.076172	1048.304810
1442.041016	966.749573
1441.004883	885.226685
1439.968750	907.413940
1438.932617	911.901123
1437.895508	754.627686
1436.858398	1009.322693
1435.821289	647.474792
1434.784180	730.344910
1433.747070	717.228882
1432.708984	646.055908
1431.670898	532.015930
1430.632813	332.234253
1429.594727	314.223297
1428.556641	364.348999
1427.517578	202.611572
1426.478516	197.300385
1425.439453	307.979614
1424.399414	277.482483
1423.359375	138.665680
1422.320313	37.730492
1421.279297	118.210953
1420.239258	113.067978
1419.199219	198.596222
1418.158203	39.940022
1417.117188	44.968536
1416.075195	-85.851089
1415.034180	40.017895
1413.992188	75.318779
1412.950195	118.183701
1411.908203	50.451115
1410.866211	58.188919
1409.823242	0.620763
1408.780273	78.786308
1407.737305	69.044441
1406.694336	-98.864616
1405.650391	87.355644
1404.606445	-110.526817
1403.562500	-44.761089
1402.518555	-46.725662
1401.474609	71.771271
1400.429688	130.065918
1399.384766	-2.189294
1398.339844	13.574343
1397.294922	24.368881
1396.249023	-65.032814
1395.203125	198.916931
1394.157227	104.610992
1393.111328	37.946602
1392.064453	96.549789
1391.018555	-87.628082
1389.971680	38.660419
1388.923828	-12.707380
1387.876953	-111.522209
1386.829102	-70.180382
1385.781250	31.216223
1384.733398	-102.373772
1383.685547	9.102962
1382.636719	-39.344372
1381.587891	-182.649490
1380.539063	-108.515961
1379.490234	-29.357798
1378.440430	-30.071886
1377.391602	-148.043076
1376.341797	-31.304869
1375.291016	-74.248718
1374.241211	32.574093
1373.190430	39.647953
1372.139648	-33.009911
1371.088867	53.984184
1370.038086	76.202866
1368.986328	86.015762
1367.934570	28.622887
1366.882813	41.067993
1365.831055	-83.393738
1364.778320	61.164135
1363.726563	113.627838
1362.673828	-62.829647
1361.620117	-12.717180
1360.567383	62.322674
1359.513672	107.551628
1358.459961	11.094719
1357.406250	98.718681
1356.352539	-34.836613
1355.297852	-44.016838
1354.243164	-70.513702
1353.188477	71.978523
1352.133789	62.994057
1351.078125	81.393097
1350.023438	75.034492
1348.966797	220.134186
1347.911133	345.394653
1346.855469	334.233215
1345.798828	248.740768
1344.742188	155.917725
1343.685547	206.993469
1342.627930	317.602020
1341.571289	309.289978
1340.513672	412.537933
1339.456055	374.626160
1338.397461	386.328033
1337.339844	563.980530
1336.281250	494.091125
1335.222656	424.301971
1334.163086	265.538574
1333.104492	329.550903
1332.044922	351.559235
1330.985352	262.358276
1329.925781	244.956039
1328.865234	299.306030
1327.805664	400.651611
1326.745117	521.785034
1325.684570	405.814941
1324.623047	260.329376
1323.561523	411.243134
1322.500977	473.297791
1321.438477	446.548462
1320.376953	506.232666
1319.314453	442.618378
1318.252930	408.691864
1317.189453	441.418121
1316.126953	459.403931
1315.064453	378.860535
1314.000977	591.642517
1312.937500	255.021805
1311.874023	389.047119
1310.809570	412.264099
1309.745117	455.228149
1308.680664	348.088013
1307.616211	519.133667
1306.551758	382.621826
1305.486328	479.910767
1304.420898	545.245056
1303.355469	359.818268
1302.289063	457.222839
1301.223633	394.892670
1300.157227	494.816406
1299.090820	366.289459
1298.023438	436.814514
1296.957031	310.920258
1295.889648	369.258789
1294.822266	525.802551
1293.754883	257.803162
1292.686523	345.712311
1291.618164	257.029541
1290.549805	124.293655
1289.481445	293.231903
1288.413086	400.863464
1287.343750	395.765167
1286.274414	390.716095
1285.205078	351.420074
1284.134766	118.709755
1283.064453	356.267487
1281.995117	248.593292
1280.923828	300.098328
1279.853516	378.537659
1278.782227	576.859131
1277.710938	388.686127
1276.639648	484.294189
1275.568359	257.185425
1274.496094	274.641968
1273.423828	350.777435
1272.351563	282.766693
1271.279297	451.759247
1270.206055	344.754242
1269.132813	530.819641
1268.059570	626.517029
1266.986328	336.603363
1265.913086	598.282288
1264.838867	496.401703
1263.764648	458.006500
1262.689453	568.398682
1261.615234	391.103333
1260.540039	352.840698
1259.464844	443.768280
1258.389648	283.749939
1257.313477	474.566315
1256.238281	443.720764
1255.162109	429.955231
1254.085938	445.425659
1253.008789	434.142792
1251.931641	571.297241
1250.854492	630.570618
1249.777344	524.463623
1248.700195	488.930756
1247.622070	509.340790
1246.543945	420.392090
1245.465820	474.854187
1244.387695	553.597290
1243.308594	467.167450
1242.229492	341.935760
1241.150391	311.447723
1240.071289	331.951477
1238.991211	286.940308
1237.911133	404.500183
1236.831055	463.803101
1235.750977	280.589386
1234.669922	322.935822
1233.588867	413.745361
1232.507813	407.583435
1231.426758	309.359436
1230.344727	528.501709
1229.262695	381.864349
1228.180664	332.139374
1227.098633	284.856659
1226.015625	380.383179
1224.933594	420.211060
1223.849609	363.260681
1222.766602	241.027969
1221.683594	225.235886
1220.599609	279.553619
1219.515625	232.329865
1218.430664	192.371048
1217.346680	21.963882
1216.261719	177.691177
1215.176758	236.748886
1214.091797	172.644104
1213.005859	135.109436
1211.920898	63.792126
1210.834961	19.035162
1209.748047	61.121979
1208.662109	192.400070
1207.575195	342.895020
1206.488281	124.505585
1205.401367	67.662247
1204.313477	131.298782
1203.225586	175.618729
1202.137695	169.325043
1201.049805	23.363876
1199.961914	-100.886505
1198.873047	27.604332
1197.784180	2.021991
1196.695313	55.815582
1195.605469	-44.361927
1194.515625	-110.853172
1193.425781	-40.309105
1192.335938	8.548538
1191.246094	-17.132339
1190.155273	82.100983
1189.064453	-1.278049
1187.973633	-12.605868
1186.881836	-218.418564
1185.790039	-80.928116
1184.698242	25.276134
1183.606445	90.618553
1182.514648	-127.137146
1181.421875	-200.936279
1180.329102	12.977617
1179.236328	56.575813
1178.142578	-38.870743
1177.049805	105.288757
1175.956055	-54.864365
1174.861328	77.201202
1173.767578	3.259531
1172.672852	49.010948
1171.578125	101.889488
1170.483398	3.969081
1169.387695	42.416054
1168.291992	140.604019
1167.196289	-45.829079
1166.100586	-74.433769
1165.004883	90.533875
1163.908203	73.791855
1162.811523	28.354637
1161.714844	-50.534309
1160.617188	44.894249
1159.519531	-36.419323
1158.421875	-43.740288
1157.324219	-60.638588
1156.225586	215.881989
1155.127930	163.083588
1154.028320	48.273819
1152.929688	-61.752518
1151.831055	-88.340004
1150.731445	75.693504
1149.631836	94.283440
1148.531250	122.358009
1147.431641	105.135468
1146.331055	-33.540443
1145.230469	-103.159424
1144.129883	210.368439
1143.028320	52.621155
1141.926758	-0.426457
1140.825195	-91.536995
1139.723633	2.816021
1138.621094	-40.782120
1137.518555	-41.618153
1136.416016	12.160131
1135.313477	125.266769
1134.209961	38.789425
1133.106445	196.882950
1132.002930	162.584183
1130.898438	334.748810
1129.794922	229.180756
1128.690430	268.335815
1127.585938	345.387085
1126.480469	382.059387
1125.375977	326.224792
1124.270508	412.590820
1123.164063	157.664078
1122.058594	210.796402
1120.952148	306.505707
1119.845703	371.356079
1118.739258	0.537807
1117.631836	162.407867
1116.525391	189.291580
1115.417969	303.667114
1114.309570	261.852692
1113.202148	416.300293
1112.093750	154.549957
1110.985352	249.802322
1109.876953	224.463608
1108.767578	229.821838
1107.658203	254.046463
1106.548828	242.810852
1105.439453	238.636505
1104.329102	194.310913
1103.218750	319.891846
1102.108398	211.814941
1100.998047	287.749664
1099.886719	269.295502
1098.775391	378.143646
1097.664063	503.419220
1096.552734	154.928467
1095.440430	169.416794
1094.328125	223.922241
1093.215820	177.116302
1092.102539	330.443115
1090.990234	149.419678
1089.876953	283.817841
1088.762695	258.140686
1087.649414	390.065491
1086.535156	138.569122
1085.420898	169.324081
1084.306641	225.907227
1083.191406	254.247498
1082.076172	350.700562
1080.960938	195.742233
1079.845703	292.139343
1078.729492	235.858414
1077.613281	184.287415
1076.497070	219.566711
1075.380859	135.154114
1074.263672	17.928722
1073.146484	161.080795
1072.029297	297.125244
1070.912109	240.872940
1069.793945	48.704430
1068.675781	154.202591
1067.557617	236.222229
1066.438477	238.568726
1065.319336	180.031540
1064.200195	140.247665
1063.081055	325.166687
1061.961914	175.389923
1060.841797	341.500671
1059.721680	166.063263
1058.600586	84.241035
1057.480469	187.145325
1056.359375	138.084885
1055.238281	154.479065
1054.116211	-93.114738
1052.995117	68.146210
1051.873047	26.186930
1050.750000	180.356415
1049.627930	108.066193
1048.504883	91.821419
1047.381836	138.583878
1046.258789	201.662994
1045.134766	-17.428711
1044.011719	1.387700
1042.886719	185.692215
1041.762695	87.969948
1040.638672	50.879921
1039.513672	190.838074
1038.388672	170.075119
1037.262695	-13.625790
1036.136719	196.130096
1035.010742	84.683434
1033.884766	26.817211
1032.758789	55.058105
1031.631836	150.743042
1030.504883	69.719315
1029.377930	121.241592
1028.250000	65.871468
1027.122070	-54.497467
1025.994141	-58.651077
1024.866211	-83.675041
1023.737305	-108.660522
1022.608398	-168.421066
1021.479492	-223.484283
1020.350586	-310.971497
1019.220703	-1.763866
1018.090820	-163.405029
1016.960938	-58.327385
1015.830078	-18.164940
1014.700195	-42.871243
1013.569336	129.391006
1012.437500	-34.241695
1011.306641	-70.400841
1010.174805	85.648491
1009.042969	47.237328
1007.910156	50.534569
1006.778320	227.381088
1005.645508	270.032532
1004.512695	497.697693
1003.378906	829.332214
1002.245117	978.256531
1001.111328	718.138794
999.977539	502.079620
998.843750	272.305603
997.708984	81.938545
996.574219	-43.653938
995.438477	22.431231
994.303711	-1.465505
993.167969	96.967346
992.032227	-134.429138
990.895508	63.238945
989.758789	81.038147
988.622070	32.034821
987.485352	86.797745
986.348633	31.000654
985.210938	44.377438
984.073242	53.191151
982.934570	11.403762
981.796875	54.845387
980.658203	40.790672
979.519531	10.688984
978.379883	81.855423
977.240234	1.272923
976.100586	152.974960
974.960938	49.532597
973.821289	130.022247
972.680664	77.281601
971.540039	164.723969
970.398438	190.180786
969.257813	-32.261173
968.116211	73.668175
966.974609	262.209045
965.832031	150.188568
964.689453	123.136383
963.546875	80.100433
962.404297	23.383526
961.261719	145.520889
960.118164	98.091743
958.974609	176.738220
957.830078	37.821358
956.686523	166.930649
955.541992	12.166101
954.396484	-21.166031
953.251953	-116.211441
952.106445	19.899151
950.960938	96.534950
949.815430	15.414588
948.668945	112.701584
947.522461	114.005676
946.375977	-30.874962
945.229492	9.405677
944.082031	-23.359875
942.934570	169.995972
941.787109	139.597977
940.638672	-11.690430
939.491211	-16.825340
938.342773	16.878838
937.193359	100.797424
936.044922	38.797256
934.895508	104.539246
933.745117	188.537796
932.595703	1.400180
931.445313	-17.023052
930.294922	21.549271
929.144531	7.784690
927.993164	-99.251434
926.842773	-19.571009
925.690430	21.446848
924.539063	-23.950085
923.386719	-51.079727
922.234375	-32.674992
921.082031	-25.597261
919.929688	-100.290451
918.776367	29.589296
917.623047	-151.749252
916.468750	-51.346470
915.315430	-64.474480
914.161133	69.998009
913.006836	-133.692139
911.851563	-60.436272
910.696289	-98.321365
909.541016	-47.702610
908.385742	52.813335
907.229492	-177.617462
906.074219	-145.025101
904.916992	89.243233
903.760742	-125.060547
902.603516	61.611389
901.446289	-77.793144
900.289063	86.216759
899.131836	-25.900738
897.973633	-36.116375
896.815430	-123.199303
895.656250	-101.657349
894.498047	96.248688
893.338867	-13.307029
892.178711	-18.826782
891.019531	-42.392838
889.859375	-59.138542
888.699219	55.125690
887.539063	0.038592
886.377930	84.948875
885.216797	-17.452494
884.055664	-144.597626
882.893555	-66.403870
881.732422	41.085155
880.570313	11.027372
879.407227	107.228004
878.245117	115.515900
877.082031	261.245819
875.918945	80.338989
874.754883	70.673515
873.590820	79.038277
872.426758	82.911743
871.262695	3.539503
870.098633	126.685669
868.933594	90.102394
867.768555	-20.656382
866.602539	156.401245
865.436523	18.730547
864.270508	4.716747
863.104492	51.370049
861.938477	93.514618
860.771484	205.255173
859.604492	144.091400
858.436523	215.378998
857.269531	239.509476
856.101563	106.604904
854.932617	135.243851
853.764648	134.713867
852.595703	237.302521
851.426758	153.824478
850.256836	177.934738
849.087891	119.140144
847.917969	69.329323
846.748047	50.879963
845.577148	86.158974
844.406250	148.267227
843.235352	29.103651
842.064453	50.909012
840.892578	72.695702
839.720703	83.279503
838.548828	-24.627607
837.375977	182.608337
836.204102	-63.826302
835.031250	103.080490
833.857422	115.804848
832.684570	255.760803
831.510742	172.421738
830.335938	164.980591
829.162109	88.353539
827.987305	147.807800
826.812500	115.779610
825.637695	39.153450
824.461914	-12.938735
823.286133	-7.092839
822.110352	107.891098
820.933594	20.106930
819.757813	-9.769438
818.580078	247.542953
817.403320	-89.586319
816.225586	11.795752
815.048828	-53.760132
813.870117	107.561905
812.692383	139.797882
811.513672	43.047112
810.334961	-73.693977
809.156250	2.909555
807.976563	154.980789
806.796875	113.714500
805.617188	36.904236
804.436523	-246.360168
803.255859	-101.168419
802.075195	-2.679066
800.894531	-4.101415
799.712891	-233.999939
798.531250	-164.480713
797.349609	-137.151886
796.167969	14.240216
794.985352	-133.605698
793.802734	-53.246147
792.619141	-158.998566
791.436523	-109.746567
790.252930	-36.201988
789.069336	-4.780971
787.884766	15.527164
786.700195	57.907967
785.515625	128.981598
784.331055	85.006943
783.145508	47.649921
781.959961	-44.978840
780.774414	34.740452
779.587891	30.445908
778.402344	26.111919
777.215820	-26.828241
776.028320	-6.932971
774.840820	-31.222134
773.654297	-115.111435
772.465820	-79.875229
771.278320	-31.461977
770.089844	-97.754517
768.901367	54.174385
767.711914	-43.026424
766.523438	-3.616474
765.333984	211.963181
764.143555	169.752136
762.954102	87.895424
761.763672	65.480225
760.573242	87.058212
759.382813	73.393799
758.191406	207.083130
757.000000	239.522293
755.808594	87.237503
754.616211	231.738495
753.423828	88.267212
752.231445	83.250832
751.039063	76.016472
749.845703	81.940102
748.652344	204.197937
747.458984	-33.594234
746.264648	191.732529
745.070313	221.674911
743.875977	95.854111
742.680664	277.081207
741.486328	107.425858
740.291016	100.034515
739.094727	48.809212
737.899414	-6.789176
736.703125	154.469803
735.506836	6.882421
734.309570	1.660688
733.112305	-64.851227
731.915039	8.708790
730.717773	123.795624
729.519531	70.411842
728.322266	-31.059061
727.123047	9.622931
725.924805	87.439651
724.725586	-35.810589
723.526367	72.571465
722.327148	-4.743923
721.126953	127.611580
719.926758	166.037903
718.726563	162.985092
717.525391	173.037781
716.325195	189.638504
715.123047	260.774445
713.921875	177.069382
712.719727	167.541382
711.518555	81.748100
710.315430	19.985842
709.113281	12.730242
707.910156	-11.923458
706.707031	70.150490
705.502930	32.477592
704.299805	68.841713
703.095703	118.270714
701.891602	-45.491196
700.686523	45.318218
699.481445	38.263351
698.276367	98.630722
697.071289	13.380130
695.865234	-139.157928
694.659180	82.055252
693.453125	-135.523148
692.246094	-5.547109
691.039063	-90.514832
689.832031	-95.107498
688.625000	-123.533752
687.416992	-41.274445
686.208984	23.629349
685.000977	-123.960449
683.791992	-32.983883
682.583008	-208.597122
681.374023	8.098549
680.164063	-33.061737
678.955078	-93.665710
677.745117	114.290939
676.534180	-47.994610
675.324219	-112.783951
674.113281	-45.518803
672.902344	-25.848707
671.690430	-19.133615
670.478516	97.880890
669.266602	134.879822
668.054688	27.079782
666.841797	7.945923
665.628906	-65.166023
664.416016	-38.877876
663.203125	-14.746218
661.989258	69.835510
660.775391	57.265190
659.561523	18.814251
658.346680	17.061287
657.131836	-29.983206
655.916992	69.617058
654.701172	18.262732
653.485352	70.373253
652.269531	-110.271095
651.053711	-8.643222
649.836914	26.147633
648.620117	35.052616
647.403320	69.750816
646.186523	-18.289904
644.968750	20.620693
643.750977	29.339893
642.532227	22.940973
641.314453	117.538116
640.095703	12.086583
638.875977	29.112633
637.657227	144.881622
636.437500	34.926407
635.217773	96.737465
633.997070	98.279037
632.777344	-18.387506
631.556641	-17.087580
630.335938	48.437538
629.114258	32.250519
627.892578	-132.096146
626.670898	16.526329
625.449219	-15.201465
624.226563	-62.126080
623.003906	105.037010
621.781250	29.795515
620.557617	179.238754
619.333984	56.386517
618.110352	89.596481
616.886719	-40.180511
615.662109	-43.955948
614.437500	-120.803734
613.212891	-71.767464
611.987305	36.754410
610.761719	57.179585
609.536133	-183.588715
608.310547	66.839401
607.083984	6.903294
605.857422	128.086105
604.630859	9.535405
