# Supplementary material for: Raman spectroscopy accurately differentiates mucosal healing from non-healing and biochemical changes following biological therapy in inflammatory bowel disease
Source: PLoS One. 2021 Jun 2;16(6):e0252210. doi: 10.1371/journal.pone.0252210 (PMC8172032; doi:10.1371/journal.pone.0252210)
Supplement: S9 Dataset — (ZIP) [file pone.0252210.s011.zip › Pre-biologic/OC013-1 pre treat_base sub CR removed_74__X_-33327.1__Y_11412.5__Z_-415.703__Time_846.txt]

1714.715820	-16.172512
1713.739258	131.692993
1712.762695	98.390671
1711.785156	94.629097
1710.808594	-37.734127
1709.831055	-25.244268
1708.853516	62.359043
1707.875000	-2.710840
1706.897461	31.483593
1705.918945	-27.965820
1704.940430	-49.776508
1703.960938	140.000458
1702.982422	-23.383831
1702.002930	-87.563698
1701.023438	-28.504904
1700.043945	-1.390472
1699.063477	-57.009441
1698.083984	-29.530954
1697.103516	-116.803833
1696.123047	28.615965
1695.141602	0.528609
1694.161133	-56.690273
1693.179688	-1.540090
1692.198242	-95.678131
1691.216797	101.359276
1690.234375	31.701408
1689.251953	242.415909
1688.269531	90.561226
1687.287109	136.338104
1686.304688	169.014389
1685.321289	124.621490
1684.337891	88.498314
1683.354492	244.460709
1682.371094	278.095764
1681.387695	229.430252
1680.403320	29.288103
1679.418945	119.622368
1678.434570	178.251587
1677.449219	210.505203
1676.464844	282.925903
1675.479492	134.851700
1674.494141	340.719971
1673.507813	310.185120
1672.522461	399.535431
1671.536133	409.398346
1670.549805	677.190369
1669.563477	336.975281
1668.576172	352.957336
1667.589844	547.067627
1666.602539	510.455963
1665.615234	513.928772
1664.626953	663.558411
1663.639648	564.093445
1662.651367	626.672668
1661.663086	755.761475
1660.674805	627.963806
1659.685547	497.822784
1658.696289	667.359375
1657.707031	551.022400
1656.717773	490.597961
1655.728516	464.867645
1654.738281	521.441711
1653.748047	596.759705
1652.757813	370.675720
1651.767578	515.248718
1650.777344	379.673492
1649.786133	366.006836
1648.794922	458.312592
1647.803711	410.737366
1646.811523	321.127045
1645.820313	231.782959
1644.828125	52.895374
1643.835938	233.404556
1642.843750	107.819626
1641.850586	8.885614
1640.857422	65.884766
1639.864258	-87.991348
1638.871094	43.254005
1637.877930	129.806458
1636.883789	232.324905
1635.889648	0.236870
1634.895508	-60.276516
1633.901367	50.668026
1632.906250	51.104485
1631.912109	-116.829079
1630.916992	-58.093319
1629.920898	92.910294
1628.925781	-79.698326
1627.929688	58.402836
1626.934570	-53.311466
1625.937500	82.391022
1624.941406	-220.941528
1623.945313	-24.511566
1622.948242	114.143517
1621.951172	37.395020
1620.954102	63.267689
1619.956055	-7.931721
1618.958984	81.207855
1617.960938	91.660553
1616.962891	44.473843
1615.963867	131.254272
1614.965820	163.003860
1613.966797	118.767975
1612.967773	-1.407270
1611.968750	-168.633240
1610.968750	39.168358
1609.969727	73.986984
1608.969727	85.289444
1607.969727	-102.435631
1606.968750	118.583832
1605.968750	292.442719
1604.967773	209.726242
1603.966797	148.047806
1602.965820	41.968700
1601.963867	64.190140
1600.962891	-36.486393
1599.960938	-92.612656
1598.958984	-190.503540
1597.956055	-45.204067
1596.954102	29.505489
1595.951172	-31.653679
1594.948242	24.800396
1593.945313	-20.601942
1592.941406	-13.734956
1591.938477	-197.427338
1590.934570	-62.592682
1589.930664	14.789651
1588.925781	-90.475662
1587.921875	-49.617649
1586.916992	48.600792
1585.912109	24.238007
1584.907227	104.153374
1583.901367	-105.248085
1582.896484	58.029438
1581.890625	122.237930
1580.884766	121.296829
1579.877930	104.718735
1578.872070	174.039780
1577.865234	105.366554
1576.858398	57.518150
1575.851563	126.739174
1574.843750	-90.213486
1573.836914	-39.250488
1572.829102	-35.139248
1571.821289	-49.259983
1570.812500	-79.003181
1569.804688	83.498795
1568.795898	25.085896
1567.787109	-7.373216
1566.778320	-78.811188
1565.768555	91.164742
1564.758789	79.336128
1563.750000	184.233276
1562.739258	156.721375
1561.729492	149.917587
1560.718750	117.128365
1559.708984	99.852211
1558.698242	-3.015192
1557.686523	54.776928
1556.675781	125.437531
1555.664063	133.833298
1554.652344	199.137970
1553.640625	77.916641
1552.628906	163.781372
1551.616211	179.658081
1550.603516	40.198494
1549.590820	138.741364
1548.578125	43.178253
1547.565430	219.112198
1546.551758	63.959740
1545.538086	-31.749353
1544.524414	265.324432
1543.510742	228.887360
1542.496094	-146.014709
1541.481445	80.926292
1540.466797	103.703896
1539.452148	-82.713722
1538.437500	58.655350
1537.421875	-11.715440
1536.406250	-61.498348
1535.390625	20.204683
1534.374023	94.052078
1533.358398	100.753319
1532.341797	50.657814
1531.325195	196.362000
1530.308594	104.875481
1529.291016	10.766683
1528.274414	166.437500
1527.256836	180.334427
1526.238281	75.718506
1525.220703	25.115755
1524.202148	92.819016
1523.184570	-40.260014
1522.166016	42.693722
1521.146484	61.235397
1520.127930	23.124958
1519.108398	-148.721817
1518.088867	-55.870983
1517.069336	-73.627823
1516.049805	3.589645
1515.029297	-37.453930
1514.008789	-142.755295
1512.988281	129.289093
1511.967773	-40.330902
1510.946289	-94.486061
1509.925781	-20.414537
1508.904297	30.457468
1507.882813	-113.670349
1506.860352	6.266657
1505.838867	-45.666237
1504.816406	53.550117
1503.793945	119.339462
1502.770508	-45.534004
1501.748047	53.395573
1500.724609	75.387634
1499.701172	-69.108299
1498.677734	-85.635689
1497.654297	-35.691578
1496.629883	-72.829895
1495.605469	17.874851
1494.581055	-42.410255
1493.556641	-46.485394
1492.531250	-48.072594
1491.505859	6.503485
1490.480469	-15.662249
1489.455078	-45.543221
1488.429688	31.799265
1487.403320	180.543396
1486.376953	181.092926
1485.350586	-32.820900
1484.324219	77.393036
1483.296875	-1.300111
1482.270508	220.988617
1481.243164	172.796631
1480.214844	144.966934
1479.187500	58.474239
1478.159180	135.077927
1477.130859	379.776062
1476.102539	285.500732
1475.074219	389.888611
1474.044922	183.515396
1473.015625	331.071320
1471.986328	559.976318
1470.957031	508.814789
1469.927734	668.813782
1468.897461	655.728638
1467.867188	713.824524
1466.836914	837.971985
1465.806641	791.714539
1464.775391	875.061340
1463.744141	846.538452
1462.712891	866.271301
1461.681641	1096.784912
1460.649414	1024.981812
1459.618164	1001.431580
1458.585938	1125.087158
1457.552734	951.745056
1456.520508	994.130005
1455.487305	1089.744873
1454.455078	1251.250854
1453.420898	1260.525757
1452.387695	1277.395996
1451.354492	1380.422485
1450.320313	1326.284058
1449.286133	1350.697510
1448.251953	1268.713989
1447.216797	1331.098511
1446.182617	1266.869873
1445.147461	1159.629272
1444.112305	1135.949097
1443.076172	1216.012939
1442.041016	1136.684326
1441.004883	1178.784546
1439.968750	1114.673706
1438.932617	1075.878540
1437.895508	943.585938
1436.858398	1038.785889
1435.821289	780.260071
1434.784180	731.505066
1433.747070	639.856323
1432.708984	876.479065
1431.670898	747.001953
1430.632813	526.746582
1429.594727	321.745697
1428.556641	278.301392
1427.517578	232.372482
1426.478516	201.617188
1425.439453	158.295639
1424.399414	215.833954
1423.359375	285.975220
1422.320313	230.153763
1421.279297	139.112274
1420.239258	63.257610
1419.199219	40.343517
1418.158203	55.226902
1417.117188	32.390312
1416.075195	165.597931
1415.034180	-15.659320
1413.992188	67.279015
1412.950195	74.787369
1411.908203	32.054874
1410.866211	87.410294
1409.823242	42.263969
1408.780273	37.381691
1407.737305	-108.114861
1406.694336	70.458977
1405.650391	113.418442
1404.606445	40.939232
1403.562500	-106.748650
1402.518555	69.361656
1401.474609	-2.903698
1400.429688	-42.483204
1399.384766	58.432281
1398.339844	-53.734463
1397.294922	182.603394
1396.249023	-24.656069
1395.203125	26.288666
1394.157227	-125.622116
1393.111328	0.572842
1392.064453	44.146782
1391.018555	107.794899
1389.971680	-63.779873
1388.923828	7.489787
1387.876953	-61.293640
1386.829102	22.581388
1385.781250	-148.570175
1384.733398	-2.077762
1383.685547	51.938648
1382.636719	-111.412361
1381.587891	55.166725
1380.539063	-15.554482
1379.490234	-58.703373
1378.440430	-114.250771
1377.391602	59.957504
1376.341797	-67.823906
1375.291016	123.903717
1374.241211	-145.886108
1373.190430	145.686600
1372.139648	75.639771
1371.088867	75.502571
1370.038086	132.767532
1368.986328	97.877357
1367.934570	132.838348
1366.882813	73.205490
1365.831055	-88.429176
1364.778320	21.470026
1363.726563	6.936994
1362.673828	166.697189
1361.620117	-116.437981
1360.567383	113.089783
1359.513672	54.085903
1358.459961	154.327805
1357.406250	28.373201
1356.352539	128.733871
1355.297852	147.123688
1354.243164	297.258698
1353.188477	126.982613
1352.133789	180.363800
1351.078125	15.306787
1350.023438	135.868652
1348.966797	360.687073
1347.911133	329.921082
1346.855469	388.553314
1345.798828	429.874329
1344.742188	79.475212
1343.685547	373.870483
1342.627930	373.266846
1341.571289	452.038391
1340.513672	345.042145
1339.456055	560.172485
1338.397461	512.786804
1337.339844	500.161774
1336.281250	643.564148
1335.222656	514.753174
1334.163086	410.815918
1333.104492	492.530365
1332.044922	420.946014
1330.985352	500.301239
1329.925781	552.502808
1328.865234	409.500366
1327.805664	555.748901
1326.745117	536.481995
1325.684570	529.646729
1324.623047	522.887085
1323.561523	493.982910
1322.500977	512.061340
1321.438477	527.736755
1320.376953	723.589966
1319.314453	623.414978
1318.252930	688.592163
1317.189453	697.098999
1316.126953	730.322021
1315.064453	766.063843
1314.000977	708.222961
1312.937500	527.295166
1311.874023	617.445679
1310.809570	727.322327
1309.745117	721.505554
1308.680664	602.529785
1307.616211	710.070068
1306.551758	601.116760
1305.486328	684.139221
1304.420898	646.682312
1303.355469	668.311707
1302.289063	508.086609
1301.223633	620.789551
1300.157227	586.075867
1299.090820	475.280243
1298.023438	602.828247
1296.957031	506.922913
1295.889648	737.630127
1294.822266	713.027405
1293.754883	521.622681
1292.686523	467.745117
1291.618164	556.208374
1290.549805	580.923645
1289.481445	559.094116
1288.413086	407.408386
1287.343750	518.062805
1286.274414	403.302582
1285.205078	408.669647
1284.134766	681.033447
1283.064453	774.578430
1281.995117	542.536621
1280.923828	557.840759
1279.853516	514.449707
1278.782227	546.960022
1277.710938	574.603638
1276.639648	438.437256
1275.568359	771.770386
1274.496094	645.473755
1273.423828	475.283051
1272.351563	588.611389
1271.279297	545.593506
1270.206055	539.263306
1269.132813	679.461792
1268.059570	502.294434
1266.986328	659.584412
1265.913086	567.956787
1264.838867	454.445404
1263.764648	562.951843
1262.689453	547.082397
1261.615234	640.944702
1260.540039	690.920227
1259.464844	538.646851
1258.389648	686.117676
1257.313477	448.708557
1256.238281	579.129456
1255.162109	775.249512
1254.085938	513.693604
1253.008789	692.744080
1251.931641	638.163513
1250.854492	603.081726
1249.777344	777.176453
1248.700195	620.535522
1247.622070	546.629761
1246.543945	438.742157
1245.465820	627.346436
1244.387695	495.214966
1243.308594	555.021729
1242.229492	682.797852
1241.150391	417.245483
1240.071289	389.672180
1238.991211	575.657288
1237.911133	596.592224
1236.831055	602.967224
1235.750977	522.042053
1234.669922	620.563110
1233.588867	617.237183
1232.507813	257.678650
1231.426758	334.382629
1230.344727	466.765381
1229.262695	473.154938
1228.180664	501.326721
1227.098633	350.351135
1226.015625	308.343689
1224.933594	307.476990
1223.849609	538.838501
1222.766602	221.079269
1221.683594	268.566772
1220.599609	170.977982
1219.515625	179.765091
1218.430664	176.455643
1217.346680	64.417839
1216.261719	186.702744
1215.176758	246.134705
1214.091797	136.527390
1213.005859	265.910309
1211.920898	248.012161
1210.834961	172.203781
1209.748047	296.615723
1208.662109	170.148239
1207.575195	359.561707
1206.488281	295.769562
1205.401367	289.821869
1204.313477	86.286179
1203.225586	285.097473
1202.137695	43.072510
1201.049805	111.735046
1199.961914	202.006332
1198.873047	-39.911880
1197.784180	-9.851499
1196.695313	104.365601
1195.605469	-41.244419
1194.515625	-13.690110
1193.425781	-94.357765
1192.335938	-64.458855
1191.246094	164.841064
1190.155273	4.819345
1189.064453	-145.554367
1187.973633	-115.792252
1186.881836	-81.271805
1185.790039	-49.199997
1184.698242	-62.770615
1183.606445	-57.174992
1182.514648	-118.778275
1181.421875	-58.082539
1180.329102	191.959366
1179.236328	-3.994698
1178.142578	-39.329197
1177.049805	-180.108292
1175.956055	230.088913
1174.861328	58.109673
1173.767578	168.702087
1172.672852	44.616455
1171.578125	92.864204
1170.483398	66.877716
1169.387695	131.769943
1168.291992	167.894745
1167.196289	50.933056
1166.100586	91.763634
1165.004883	-25.205971
1163.908203	58.558014
1162.811523	-8.259764
1161.714844	106.433853
1160.617188	94.479210
1159.519531	15.644614
1158.421875	-25.005060
1157.324219	323.286499
1156.225586	82.105637
1155.127930	186.845947
1154.028320	186.576538
1152.929688	55.138977
1151.831055	-116.800293
1150.731445	33.011009
1149.631836	-50.771629
1148.531250	-29.748026
1147.431641	57.905205
1146.331055	33.578190
1145.230469	113.957870
1144.129883	53.852486
1143.028320	12.770041
1141.926758	-90.180504
1140.825195	120.799370
1139.723633	103.389076
1138.621094	-28.153963
1137.518555	-5.197636
1136.416016	-51.195309
1135.313477	-14.067617
1134.209961	82.380783
1133.106445	278.473602
1132.002930	85.121292
1130.898438	98.301865
1129.794922	386.686707
1128.690430	596.618713
1127.585938	507.579590
1126.480469	461.228363
1125.375977	338.999908
1124.270508	498.837067
1123.164063	250.998947
1122.058594	384.654999
1120.952148	354.789917
1119.845703	206.505753
1118.739258	297.366943
1117.631836	239.040283
1116.525391	199.638443
1115.417969	172.052124
1114.309570	371.514191
1113.202148	235.061340
1112.093750	346.881500
1110.985352	278.983368
1109.876953	232.354782
1108.767578	370.000305
1107.658203	292.608856
1106.548828	257.732819
1105.439453	208.679932
1104.329102	220.993744
1103.218750	400.828674
1102.108398	321.028137
1100.998047	245.957535
1099.886719	312.393311
1098.775391	447.149139
1097.664063	393.246277
1096.552734	459.535461
1095.440430	523.416626
1094.328125	455.335968
1093.215820	286.000702
1092.102539	298.019745
1090.990234	484.207733
1089.876953	319.633301
1088.762695	322.171661
1087.649414	207.076050
1086.535156	367.177734
1085.420898	317.929413
1084.306641	487.306946
1083.191406	367.521271
1082.076172	379.358093
1080.960938	377.082886
1079.845703	280.856140
1078.729492	287.975616
1077.613281	316.210571
1076.497070	220.035934
1075.380859	332.727905
1074.263672	283.496429
1073.146484	114.670296
1072.029297	314.048218
1070.912109	89.021187
1069.793945	206.275162
1068.675781	140.705933
1067.557617	178.241104
1066.438477	211.072998
1065.319336	61.249279
1064.200195	241.577911
1063.081055	129.266327
1061.961914	241.642487
1060.841797	335.254761
1059.721680	155.182495
1058.600586	87.436943
1057.480469	-15.337228
1056.359375	153.061768
1055.238281	209.229904
1054.116211	286.405487
1052.995117	27.226307
1051.873047	55.391766
1050.750000	83.555107
1049.627930	128.056183
1048.504883	123.546646
1047.381836	93.390915
1046.258789	100.582047
1045.134766	26.170937
1044.011719	75.369881
1042.886719	171.178558
1041.762695	124.817719
1040.638672	59.859772
1039.513672	57.839077
1038.388672	-14.018721
1037.262695	72.487770
1036.136719	-20.243488
1035.010742	89.539780
1033.884766	-40.328102
1032.758789	127.606308
1031.631836	76.903381
1030.504883	172.715347
1029.377930	73.270027
1028.250000	-202.706116
1027.122070	-44.084385
1025.994141	-41.124760
1024.866211	-98.511528
1023.737305	-102.443451
1022.608398	-203.825165
1021.479492	-100.921570
1020.350586	-123.310028
1019.220703	-106.223412
1018.090820	-96.065529
1016.960938	-220.341034
1015.830078	-189.227554
1014.700195	-176.629425
1013.569336	-18.043184
1012.437500	-125.855278
1011.306641	-55.271065
1010.174805	-12.460735
1009.042969	116.010918
1007.910156	286.117828
1006.778320	347.452667
1005.645508	226.078339
1004.512695	509.478760
1003.378906	924.571289
1002.245117	1085.265991
1001.111328	841.539001
999.977539	595.662354
998.843750	354.566254
997.708984	249.873398
996.574219	228.389511
995.438477	167.727005
994.303711	222.520020
993.167969	115.844978
992.032227	71.545982
990.895508	94.192627
989.758789	151.460938
988.622070	118.863556
987.485352	-70.361305
986.348633	58.479626
985.210938	0.750522
984.073242	78.962578
982.934570	5.249067
981.796875	138.771301
980.658203	44.477154
979.519531	-33.613651
978.379883	3.391088
977.240234	196.800049
976.100586	146.485092
974.960938	185.887878
973.821289	275.882660
972.680664	106.294449
971.540039	-65.454659
970.398438	17.822710
969.257813	282.479034
968.116211	209.678360
966.974609	171.389465
965.832031	-52.644012
964.689453	10.183259
963.546875	66.160446
962.404297	103.830101
961.261719	77.366135
960.118164	170.130005
958.974609	-85.304993
957.830078	94.607735
956.686523	84.438148
955.541992	56.021160
954.396484	59.722122
953.251953	-50.932331
952.106445	67.293846
950.960938	66.593094
949.815430	43.085911
948.668945	124.810379
947.522461	-69.991447
946.375977	155.792572
945.229492	130.241394
944.082031	56.801903
942.934570	-23.393976
941.787109	60.869850
940.638672	92.662453
939.491211	343.543274
938.342773	19.501280
937.193359	131.282440
936.044922	49.252972
934.895508	28.872313
933.745117	17.677874
932.595703	77.176170
931.445313	100.258514
930.294922	-36.035694
929.144531	60.035343
927.993164	42.301788
926.842773	-18.614180
925.690430	43.428242
924.539063	-35.544674
923.386719	-37.098114
922.234375	0.054937
921.082031	-80.961014
919.929688	22.196775
918.776367	79.919731
917.623047	-73.587395
916.468750	-6.678245
915.315430	-16.950886
914.161133	-154.281967
913.006836	-44.132465
911.851563	-47.425755
910.696289	-91.499405
909.541016	-74.273972
908.385742	-68.345825
907.229492	-35.168983
906.074219	-22.362764
904.916992	-79.743401
903.760742	78.129921
902.603516	-53.890789
901.446289	2.110408
900.289063	-116.163620
899.131836	-121.190674
897.973633	41.252155
896.815430	-47.414993
895.656250	-99.813889
894.498047	-48.154499
893.338867	-10.039437
892.178711	100.413376
891.019531	59.475697
889.859375	113.463516
888.699219	29.711727
887.539063	6.989492
886.377930	-17.940542
885.216797	-103.754333
884.055664	72.204956
882.893555	24.821104
881.732422	51.898598
880.570313	-11.180817
879.407227	79.068832
878.245117	239.151581
877.082031	79.286690
875.918945	126.734962
874.754883	162.932037
873.590820	187.878433
872.426758	174.573685
871.262695	71.289284
870.098633	-36.424923
868.933594	152.819870
867.768555	9.203752
866.602539	54.514973
865.436523	50.375961
864.270508	86.700790
863.104492	-9.517879
861.938477	-47.282967
860.771484	78.901329
859.604492	227.486969
858.436523	77.522987
857.269531	84.700356
856.101563	161.429672
854.932617	139.456039
853.764648	160.096405
852.595703	133.663712
851.426758	313.433105
850.256836	47.246151
849.087891	193.357239
847.917969	283.417725
846.748047	95.799461
845.577148	-76.054932
844.406250	99.054008
843.235352	-77.196930
842.064453	176.116577
840.892578	62.548496
839.720703	-19.668476
838.548828	-77.263794
837.375977	142.279388
836.204102	89.127693
835.031250	154.385086
833.857422	36.487144
832.684570	21.331043
831.510742	238.318558
830.335938	229.805191
829.162109	205.659897
827.987305	103.448471
826.812500	-27.718769
825.637695	99.780853
824.461914	129.134552
823.286133	53.721741
822.110352	78.581657
820.933594	14.321391
819.757813	85.904465
818.580078	79.522430
817.403320	19.697983
816.225586	-20.087311
815.048828	86.950104
813.870117	0.418079
812.692383	-61.642319
811.513672	-45.882450
810.334961	67.639481
809.156250	-18.908268
807.976563	-109.879631
806.796875	5.721514
805.617188	-78.607925
804.436523	-58.581776
803.255859	-109.617859
802.075195	-65.245590
800.894531	-25.362009
799.712891	-40.971527
798.531250	-63.257912
797.349609	-90.000488
796.167969	-145.575745
794.985352	-136.895340
793.802734	-123.823051
792.619141	-290.181702
791.436523	-168.652161
790.252930	-0.723903
789.069336	-102.918182
787.884766	-45.785431
786.700195	-52.867805
785.515625	-40.080189
784.331055	-73.769081
783.145508	-156.107513
781.959961	35.599369
780.774414	17.273207
779.587891	32.056355
778.402344	-8.423028
777.215820	-44.502056
776.028320	78.335121
774.840820	57.626472
773.654297	34.676727
772.465820	13.912060
771.278320	28.398800
770.089844	-51.964607
768.901367	105.734116
767.711914	-5.539070
766.523438	63.863464
765.333984	135.399536
764.143555	28.486118
762.954102	-32.185455
761.763672	85.430885
760.573242	24.698511
759.382813	-27.244741
758.191406	191.353622
757.000000	185.501190
755.808594	234.576080
754.616211	272.602753
753.423828	178.719818
752.231445	207.875290
751.039063	160.101227
749.845703	68.395653
748.652344	88.664001
747.458984	172.538971
746.264648	61.036133
745.070313	68.020554
743.875977	169.281235
742.680664	99.417244
741.486328	128.204025
740.291016	115.300156
739.094727	126.475601
737.899414	65.311737
736.703125	-35.278595
735.506836	74.364525
734.309570	78.842506
733.112305	8.868600
731.915039	168.661697
730.717773	94.262527
729.519531	205.784653
728.322266	107.299339
727.123047	159.685028
725.924805	85.245865
724.725586	192.185867
723.526367	25.969580
722.327148	71.665680
721.126953	60.544945
719.926758	280.814240
718.726563	217.220978
717.525391	243.102829
716.325195	382.389557
715.123047	373.284760
713.921875	202.801437
712.719727	60.722427
711.518555	208.565536
710.315430	175.470322
709.113281	225.154541
707.910156	200.751572
706.707031	-13.094387
705.502930	53.977722
704.299805	53.533318
703.095703	187.988876
701.891602	261.459412
700.686523	115.220993
699.481445	121.251442
698.276367	-3.162590
697.071289	-34.068459
695.865234	165.364120
694.659180	6.255085
693.453125	-74.595230
692.246094	-29.468386
691.039063	-136.323990
689.832031	-99.886658
688.625000	10.308993
687.416992	-16.211487
686.208984	-42.716805
685.000977	6.685136
683.791992	-13.298957
682.583008	-63.610661
681.374023	-16.385740
680.164063	-8.167008
678.955078	-4.277126
677.745117	-28.526325
676.534180	20.851467
675.324219	-107.257011
674.113281	41.673450
672.902344	-77.699242
671.690430	-97.512192
670.478516	-110.814575
669.266602	7.772834
668.054688	5.290380
666.841797	52.526718
665.628906	-34.177814
664.416016	32.519791
663.203125	179.098755
661.989258	60.104519
660.775391	5.933910
659.561523	-80.556984
658.346680	29.328117
657.131836	-147.664963
655.916992	52.793865
654.701172	-20.596199
653.485352	-63.754547
652.269531	71.977440
651.053711	24.558647
649.836914	56.879578
648.620117	-22.759645
647.403320	22.525517
646.186523	61.358818
644.968750	106.658997
643.750977	89.577484
642.532227	210.183853
641.314453	175.937332
640.095703	163.233719
638.875977	-6.332725
637.657227	-8.191233
636.437500	-76.616440
635.217773	-11.819231
633.997070	-41.505157
632.777344	76.976753
631.556641	47.335186
630.335938	34.898506
629.114258	-48.300720
627.892578	42.295197
626.670898	-8.655196
625.449219	116.238022
624.226563	-58.974712
623.003906	87.347466
621.781250	0.101110
620.557617	92.837959
619.333984	31.368549
618.110352	-38.620251
616.886719	4.882585
615.662109	-86.433273
614.437500	-51.465645
613.212891	-48.587032
611.987305	63.367126
610.761719	44.861057
609.536133	-35.617626
608.310547	84.826813
607.083984	25.754131
605.857422	-131.548050
604.630859	-0.477707
