# Supplementary material for: Raman spectroscopy accurately differentiates mucosal healing from non-healing and biochemical changes following biological therapy in inflammatory bowel disease
Source: PLoS One. 2021 Jun 2;16(6):e0252210. doi: 10.1371/journal.pone.0252210 (PMC8172032; doi:10.1371/journal.pone.0252210)
Supplement: S9 Dataset — (ZIP) [file pone.0252210.s011.zip › Pre-biologic/OC023-2 pre treatment_36__X_25477.7__Y_6212.9__Z_811.52__Time_414.txt]

1714.862305	48.103878
1713.885742	-81.199509
1712.909180	-15.584957
1711.931641	136.232605
1710.955078	41.835091
1709.977539	-41.356476
1709.000000	50.167793
1708.021484	21.546589
1707.043945	116.697739
1706.065430	-71.583893
1705.086914	-10.261923
1704.107422	-133.173309
1703.128906	-22.632704
1702.149414	131.171631
1701.169922	66.104874
1700.190430	-51.870876
1699.210938	151.609818
1698.230469	229.885239
1697.250000	25.396591
1696.269531	-18.119980
1695.289063	288.892090
1694.307617	80.852715
1693.326172	257.974548
1692.344727	155.287003
1691.363281	202.676147
1690.381836	207.922134
1689.399414	341.760376
1688.416992	252.071594
1687.434570	421.646149
1686.452148	381.106628
1685.468750	469.063873
1684.485352	506.919464
1683.501953	611.925842
1682.518555	400.488525
1681.534180	479.942719
1680.550781	717.019165
1679.566406	605.834473
1678.582031	806.604492
1677.596680	808.270935
1676.611328	972.739441
1675.626953	930.262695
1674.641602	949.474854
1673.655273	1043.619751
1672.669922	925.661133
1671.683594	1129.755737
1670.697266	1339.588989
1669.710938	1411.739868
1668.723633	1428.589722
1667.737305	1416.747681
1666.750000	1416.007568
1665.762695	1306.966187
1664.774414	1394.754150
1663.787109	1421.991455
1662.798828	1574.303711
1661.810547	1668.688354
1660.822266	1750.236938
1659.833008	1641.396484
1658.844727	1538.358765
1657.855469	1883.428101
1656.866211	1818.312988
1655.875977	1695.395264
1654.886719	1787.360962
1653.896484	1570.059448
1652.906250	1437.921875
1651.916016	1382.947266
1650.924805	1296.640991
1649.934570	1126.149780
1648.943359	1053.906494
1647.952148	1016.415466
1646.959961	847.176270
1645.968750	733.842346
1644.976563	652.586609
1643.984375	513.606445
1642.992188	245.654953
1641.999023	426.827576
1641.005859	278.380249
1640.012695	317.612366
1639.019531	101.269142
1638.026367	146.374573
1637.032227	210.189575
1636.039063	189.899384
1635.043945	98.720001
1634.049805	-7.972118
1633.055664	85.824013
1632.060547	111.340820
1631.065430	181.836395
1630.070313	-147.606079
1629.074219	-26.646027
1628.079102	-66.039856
1627.083008	-144.680618
1626.086914	32.025253
1625.090820	-67.267082
1624.093750	80.781593
1623.096680	47.573009
1622.100586	67.093719
1621.102539	-2.568507
1620.105469	101.303444
1619.107422	270.919678
1618.109375	138.655014
1617.111328	85.317871
1616.113281	-54.486423
1615.115234	-133.775497
1614.116211	73.003159
1613.117188	48.989708
1612.118164	103.734589
1611.118164	-66.915306
1610.119141	-40.850189
1609.119141	42.918129
1608.119141	145.045898
1607.118164	32.404434
1606.118164	283.848999
1605.117188	173.925659
1604.116211	276.101288
1603.115234	229.090607
1602.114258	195.199783
1601.112305	-155.176712
1600.110352	-13.727061
1599.108398	-5.688305
1598.106445	-52.556194
1597.103516	18.195908
1596.100586	-91.397148
1595.097656	-206.190689
1594.094727	-166.865173
1593.091797	-111.923645
1592.087891	-294.620911
1591.083984	-109.252586
1590.080078	-91.029465
1589.076172	-23.298973
1588.071289	33.907921
1587.067383	-8.077710
1586.062500	215.832840
1585.057617	171.073410
1584.051758	61.098446
1583.045898	81.367500
1582.041016	216.160385
1581.035156	64.305260
1580.028320	131.149689
1579.022461	124.966797
1578.015625	152.516632
1577.008789	242.398056
1576.001953	350.338226
1574.994141	143.374603
1573.987305	206.838608
1572.979492	212.948639
1571.971680	174.735291
1570.962891	297.537750
1569.955078	110.948524
1568.946289	210.055573
1567.937500	111.588631
1566.928711	77.935463
1565.918945	205.104965
1564.910156	41.369293
1563.900391	61.792542
1562.890625	167.666702
1561.880859	29.512857
1560.870117	15.733679
1559.859375	-5.981599
1558.848633	62.873249
1557.837891	206.687363
1556.827148	106.708855
1555.815430	58.408466
1554.803711	178.302887
1553.791992	476.638550
1552.780273	148.167908
1551.767578	321.784729
1550.754883	272.600952
1549.742188	295.697906
1548.729492	310.842072
1547.716797	93.049011
1546.703125	50.975769
1545.689453	202.605759
1544.675781	113.633530
1543.662109	50.350437
1542.647461	33.400444
1541.632813	184.146454
1540.618164	-16.539846
1539.603516	74.393944
1538.588867	43.787453
1537.573242	33.641109
1536.557617	23.308407
1535.541992	74.694145
1534.526367	9.817472
1533.509766	102.047562
1532.493164	96.091980
1531.476563	-0.254988
1530.459961	160.914291
1529.443359	-38.830833
1528.425781	175.975952
1527.408203	32.575722
1526.390625	231.449173
1525.373047	288.484772
1524.354492	170.311996
1523.335938	-14.890049
1522.317383	67.314667
1521.298828	12.998507
1520.280273	-211.174316
1519.260742	73.534012
1518.241211	149.764740
1517.221680	125.571434
1516.202148	80.656639
1515.181641	56.120560
1514.161133	-68.729118
1513.140625	19.384563
1512.120117	50.817711
1511.099609	-25.715597
1510.078125	-12.600549
1509.056641	-84.308624
1508.035156	-27.926853
1507.012695	-112.766510
1505.991211	-2.900658
1504.968750	-34.215500
1503.946289	-142.548676
1502.923828	-110.094872
1501.900391	-152.099457
1500.877930	-76.436516
1499.854492	-34.252270
1498.830078	-94.633751
1497.806641	-29.730930
1496.782227	-21.302059
1495.758789	-48.819736
1494.734375	169.034470
1493.708984	-4.561599
1492.684570	149.005325
1491.659180	228.240005
1490.633789	-22.317848
1489.608398	61.767452
1488.583008	214.653305
1487.556641	283.065735
1486.530273	471.321411
1485.503906	279.050964
1484.477539	288.352814
1483.450195	399.579132
1482.423828	434.134338
1481.396484	670.029541
1480.368164	589.528015
1479.340820	590.548523
1478.312500	634.781311
1477.284180	592.260010
1476.255859	603.161377
1475.227539	827.921875
1474.198242	1009.190002
1473.169922	902.613037
1472.140625	1032.709595
1471.111328	1045.604492
1470.081055	1017.691345
1469.050781	1325.499512
1468.021484	1292.320435
1466.990234	1604.867798
1465.959961	1647.758179
1464.928711	1766.802246
1463.898438	1784.105469
1462.867188	1844.518555
1461.834961	2130.898682
1460.803711	2422.198486
1459.771484	2268.997803
1458.739258	2181.814941
1457.707031	2333.184082
1456.674805	2299.226563
1455.641602	2397.143555
1454.608398	2292.086426
1453.575195	2504.004639
1452.541992	2502.853027
1451.508789	2499.142334
1450.474609	2736.132813
1449.440430	2468.832031
1448.406250	2723.423340
1447.371094	2757.555664
1446.336914	2624.573486
1445.301758	2673.884033
1444.266602	2566.257813
1443.230469	2372.633301
1442.195313	2692.642090
1441.159180	2516.783447
1440.123047	2330.892090
1439.086914	2162.787354
1438.049805	2214.650879
1437.013672	2049.198975
1435.976563	1949.509766
1434.939453	1882.721924
1433.901367	1608.888062
1432.864258	1494.280029
1431.826172	1412.551270
1430.788086	1134.035522
1429.750000	1075.196045
1428.710938	653.133789
1427.671875	574.307983
1426.633789	591.395447
1425.593750	454.703918
1424.554688	497.093872
1423.514648	602.501465
1422.474609	539.112244
1421.434570	455.654266
1420.394531	236.296860
1419.354492	346.933014
1418.313477	293.943970
1417.272461	276.278473
1416.231445	331.658508
1415.189453	392.101196
1414.147461	316.771729
1413.105469	279.268005
1412.063477	-14.578694
1411.021484	176.891907
1409.978516	79.352402
1408.936523	142.750031
1407.892578	160.961838
1406.849609	-19.132315
1405.806641	82.154739
1404.762695	50.429432
1403.718750	139.280670
1402.674805	220.660492
1401.629883	36.165714
1400.585938	-2.663409
1399.541016	6.255679
1398.496094	-24.840336
1397.450195	182.290176
1396.405273	-74.161156
1395.359375	52.928925
1394.313477	-7.797211
1393.267578	139.478317
1392.220703	83.976997
1391.173828	63.660088
1390.126953	55.981094
1389.080078	55.927658
1388.033203	23.470783
1386.985352	-38.880577
1385.937500	-36.067287
1384.889648	19.367863
1383.841797	9.913284
1382.792969	35.562626
1381.744141	-41.112923
1380.695313	-105.139709
1379.646484	-106.575394
1378.597656	69.395393
1377.547852	-154.005768
1376.498047	-90.162582
1375.448242	81.080002
1374.397461	152.580582
1373.347656	-129.980209
1372.296875	39.054520
1371.246094	-6.258385
1370.194336	-6.559025
1369.143555	142.808609
1368.091797	53.052094
1367.040039	210.078156
1365.988281	83.264153
1364.935547	195.663788
1363.882813	36.812206
1362.830078	62.340530
1361.777344	351.755829
1360.724609	148.610077
1359.670898	196.891022
1358.617188	339.785278
1357.563477	154.586838
1356.509766	245.510590
1355.455078	254.520279
1354.400391	325.779327
1353.345703	352.436096
1352.291016	289.816589
1351.235352	326.674042
1350.180664	346.285828
1349.125000	562.088257
1348.068359	599.275696
1347.012695	646.517334
1345.956055	800.520569
1344.899414	857.887695
1343.842773	724.472778
1342.786133	1012.622009
1341.728516	986.059143
1340.670898	1051.315552
1339.613281	1037.415894
1338.555664	1214.348999
1337.497070	1084.316284
1336.438477	1018.836914
1335.379883	896.598572
1334.321289	1024.455811
1333.262695	1177.128784
1332.203125	1092.429688
1331.143555	995.535095
1330.083984	1019.951721
1329.023438	1069.200439
1327.963867	972.764343
1326.903320	1032.141968
1325.841797	1106.437988
1324.781250	1279.613525
1323.719727	1124.460449
1322.659180	1199.068970
1321.596680	1226.870483
1320.535156	1101.809326
1319.473633	1154.536377
1318.411133	1091.440552
1317.348633	1358.905151
1316.285156	1281.235107
1315.222656	1171.677124
1314.159180	1288.983032
1313.095703	1029.416504
1312.032227	1284.862915
1310.967773	976.380371
1309.904297	1123.619751
1308.839844	1231.517212
1307.775391	1147.520630
1306.709961	1405.662109
1305.645508	1326.794434
1304.580078	1149.687866
1303.513672	1346.497437
1302.448242	1186.872925
1301.382813	1467.351807
1300.316406	1234.247925
1299.250000	1190.505005
1298.182617	1058.451538
1297.116211	1265.421387
1296.048828	1288.260132
1294.981445	960.181458
1293.914063	907.178833
1292.845703	994.130005
1291.777344	980.557007
1290.708984	971.976624
1289.640625	835.984619
1288.572266	800.632874
1287.502930	1005.548584
1286.433594	857.614563
1285.364258	869.048645
1284.293945	767.886414
1283.224609	928.841187
1282.154297	913.528931
1281.083984	981.505859
1280.012695	858.648682
1278.942383	841.105591
1277.871094	943.481384
1276.799805	994.515625
1275.727539	842.658325
1274.656250	991.575806
1273.583984	964.525635
1272.511719	1005.948242
1271.439453	991.217651
1270.366211	917.926636
1269.292969	1357.459839
1268.219727	1206.090820
1267.146484	1230.549683
1266.072266	1206.234253
1264.999023	1252.712280
1263.924805	1267.495972
1262.849609	1079.915283
1261.775391	1302.014648
1260.700195	1329.055176
1259.625000	1229.393921
1258.549805	1098.127686
1257.474609	1281.155518
1256.398438	1369.147827
1255.322266	1211.216431
1254.246094	1221.326172
1253.168945	1243.614014
1252.092773	1209.941406
1251.015625	1324.680298
1249.938477	1188.879028
1248.860352	1371.665894
1247.783203	1184.873901
1246.705078	1212.041138
1245.626953	1426.295898
1244.547852	1120.578125
1243.469727	1303.177979
1242.390625	1160.304321
1241.311523	1022.342529
1240.231445	962.100586
1239.152344	1273.150879
1238.072266	1009.061646
1236.992188	1043.418579
1235.911133	1128.669434
1234.831055	1272.049561
1233.750000	986.304199
1232.668945	993.896851
1231.587891	1132.296387
1230.505859	962.969177
1229.423828	963.215576
1228.341797	597.818176
1227.259766	871.625732
1226.176758	724.163025
1225.094727	784.820496
1224.011719	511.572418
1222.927734	627.801758
1221.844727	693.157898
1220.760742	659.324890
1219.676758	589.206360
1218.592773	608.482300
1217.507813	538.312134
1216.423828	349.770538
1215.338867	511.414429
1214.252930	347.001801
1213.167969	382.950562
1212.082031	430.894440
1210.996094	444.981598
1209.910156	562.726196
1208.823242	494.663513
1207.737305	667.677795
1206.650391	512.717773
1205.562500	714.442078
1204.475586	670.246216
1203.387695	577.822815
1202.299805	410.711304
1201.211914	231.565659
1200.124023	348.529205
1199.035156	-78.565277
1197.946289	-0.231765
1196.857422	92.427055
1195.767578	4.578755
1194.678711	224.487350
1193.588867	136.492996
1192.498047	48.457733
1191.408203	-109.305099
1190.317383	-98.905869
1189.226563	26.698895
1188.135742	-104.785675
1187.044922	-13.015734
1185.953125	-274.222534
1184.861328	47.751110
1183.769531	43.195389
1182.676758	26.557636
1181.584961	57.804150
1180.492188	43.388920
1179.398438	-71.789543
1178.305664	90.996361
1177.211914	239.239304
1176.118164	178.914673
1175.024414	185.582489
1173.929688	278.350800
1172.835938	201.020462
1171.741211	145.167450
1170.646484	-16.039860
1169.550781	71.522980
1168.455078	-6.078973
1167.359375	179.288727
1166.263672	173.223465
1165.167969	164.674179
1164.071289	-128.332565
1162.974609	211.790344
1161.877930	88.292770
1160.780273	170.114182
1159.682617	156.302994
1158.584961	247.421631
1157.487305	288.287476
1156.389648	314.721802
1155.291016	243.244904
1154.192383	259.936035
1153.093750	252.679092
1151.994141	211.951233
1150.894531	116.330132
1149.794922	223.174377
1148.695313	334.635590
1147.594727	107.768822
1146.495117	-21.467930
1145.394531	-53.152309
1144.292969	-39.706078
1143.192383	35.505135
1142.090820	-5.982466
1140.989258	16.666681
1139.886719	13.048305
1138.785156	-14.430954
1137.682617	64.952087
1136.580078	129.946518
1135.477539	92.668205
1134.374023	171.684296
1133.270508	324.181732
1132.166992	293.721771
1131.063477	438.817871
1129.958984	612.225464
1128.854492	617.027405
1127.750000	875.521423
1126.644531	849.248962
1125.540039	792.087646
1124.434570	869.960388
1123.329102	931.123413
1122.222656	669.965637
1121.117188	513.067566
1120.010742	538.489258
1118.903320	464.375092
1117.796875	655.319824
1116.689453	424.866547
1115.582031	452.320038
1114.474609	217.128784
1113.367188	381.622070
1112.258789	482.120148
1111.150391	405.219177
1110.041016	462.973694
1108.932617	643.494263
1107.823242	547.487244
1106.713867	656.910583
1105.604492	546.639526
1104.494141	771.535278
1103.383789	788.585083
1102.273438	770.171326
1101.163086	867.288574
1100.051758	881.749878
1098.940430	839.556702
1097.829102	1021.264160
1096.717773	1134.487183
1095.605469	1176.907837
1094.493164	978.979858
1093.380859	910.619934
1092.268555	785.731079
1091.155273	820.916138
1090.041992	900.753296
1088.928711	942.861267
1087.814453	836.693665
1086.701172	930.451050
1085.586914	826.603210
1084.471680	795.629272
1083.357422	781.092468
1082.242188	794.715332
1081.126953	960.993286
1080.011719	847.675232
1078.895508	663.927368
1077.779297	813.588013
1076.663086	690.899353
1075.546875	765.345581
1074.429688	677.855652
1073.312500	714.691895
1072.195313	688.180359
1071.078125	778.878662
1069.959961	639.820190
1068.841797	660.153076
1067.723633	591.441772
1066.604492	452.478455
1065.486328	423.636688
1064.367188	488.436462
1063.247070	679.583801
1062.127930	536.027527
1061.007813	621.797424
1059.887695	359.028931
1058.767578	500.926270
1057.646484	458.065826
1056.525391	431.593933
1055.404297	405.144348
1054.283203	303.958344
1053.161133	331.288208
1052.039063	489.389587
1050.916992	203.859146
1049.794922	263.922516
1048.671875	330.972687
1047.548828	213.709579
1046.425781	353.096069
1045.301758	245.254730
1044.177734	247.067963
1043.053711	281.542633
1041.929688	218.164093
1040.805664	355.208710
1039.680664	319.857819
1038.555664	186.758240
1037.429688	137.567017
1036.304688	304.917358
1035.178711	274.428040
1034.052734	292.856995
1032.925781	306.667023
1031.798828	253.083832
1030.671875	480.892456
1029.544922	187.994217
1028.417969	99.784485
1027.290039	92.982147
1026.162109	63.017632
1025.033203	174.775909
1023.905273	-94.198891
1022.776367	8.391685
1021.647461	-116.414818
1020.518555	-222.532654
1019.388672	-89.626396
1018.258789	138.369583
1017.128906	-115.898483
1015.998047	-138.188751
1014.868164	-37.562805
1013.737305	72.357872
1012.605469	52.591740
1011.474609	259.867737
1010.342773	261.074524
1009.210938	482.260406
1008.079102	543.758972
1006.946289	512.769531
1005.813477	1090.217041
1004.680664	1422.363647
1003.546875	2519.704834
1002.414063	2444.745605
1001.280273	1852.275757
1000.145508	1364.140869
999.011719	691.557129
997.876953	224.908859
996.742188	201.859390
995.607422	56.591629
994.471680	79.952103
993.335938	71.110611
992.200195	73.915009
991.064453	180.600830
989.927734	222.790283
988.791016	-94.499718
987.654297	-77.386238
986.516602	22.769718
985.379883	-81.997131
984.242188	59.798264
983.103516	26.669847
981.965820	138.689697
980.827148	4.547504
979.688477	-131.711578
978.548828	8.225810
977.409180	88.432877
976.270508	262.991150
975.129883	16.960743
973.990234	281.321960
972.849609	283.776550
971.708984	254.201645
970.568359	376.328308
969.426758	312.563232
968.285156	111.241211
967.143555	261.237671
966.001953	216.288391
964.859375	221.948853
963.716797	170.410629
962.574219	256.583191
961.430664	306.172668
960.287109	500.237335
959.143555	176.585983
958.000000	242.592789
956.855469	290.381165
955.710938	79.584976
954.566406	285.585114
953.421875	210.165726
952.276367	240.150787
951.130859	240.522110
949.985352	302.766907
948.838867	143.363617
947.692383	235.582703
946.545898	309.612396
945.399414	79.902618
944.251953	133.645996
943.104492	173.796921
941.957031	314.510284
940.809570	199.666519
939.661133	297.218292
938.512695	344.669189
937.364258	367.140747
936.214844	282.564392
935.065430	410.167847
933.916016	337.277588
932.765625	403.546967
931.616211	378.791260
930.465820	115.036629
929.315430	108.833298
928.164063	234.795792
927.012695	353.998474
925.861328	220.702103
924.709961	94.418396
923.557617	132.069794
922.405273	28.852098
921.252930	14.461508
920.099609	68.381180
918.947266	-43.474754
917.793945	94.722527
916.639648	28.575594
915.486328	-12.449394
914.332031	-94.197937
913.177734	-168.986069
912.022461	-232.277435
910.868164	-143.447632
909.712891	-181.547592
908.556641	104.712494
907.401367	73.589211
906.245117	10.860186
905.088867	-4.152825
903.931641	35.311512
902.775391	-94.994980
901.618164	107.690292
900.460938	56.855595
899.302734	33.301517
898.144531	172.756332
896.986328	296.402832
895.828125	239.166855
894.668945	326.749634
893.509766	129.570404
892.350586	140.476852
891.191406	266.686768
890.031250	158.010864
888.871094	-40.864422
887.710938	144.244431
886.549805	252.603348
885.388672	198.505890
884.227539	379.142365
883.066406	219.170822
881.904297	361.525269
880.742188	359.588806
879.580078	265.303589
878.416992	380.700409
877.253906	473.574280
876.090820	442.580139
874.927734	265.286102
873.763672	227.715240
872.599609	264.489410
871.435547	445.310455
870.270508	167.155609
869.105469	410.987396
867.940430	355.675568
866.775391	302.676727
865.609375	229.517105
864.443359	351.921692
863.277344	310.304108
862.110352	257.512909
860.944336	319.286346
859.777344	320.449738
858.609375	503.436310
857.442383	558.452026
856.274414	777.228455
855.105469	668.473328
853.937500	656.196106
852.768555	545.305298
851.599609	710.143921
850.430664	462.626404
849.260742	743.910034
848.090820	530.107239
846.920898	354.469452
845.750000	584.095398
844.580078	368.234680
843.409180	217.361420
842.237305	171.692902
841.066406	336.252380
839.894531	210.056808
838.722656	294.028290
837.549805	342.189209
836.376953	189.216599
835.204102	288.709778
834.031250	167.037506
832.857422	460.687042
831.683594	669.342407
830.509766	518.566772
829.335938	492.771088
828.161133	502.644623
826.986328	579.376465
825.811523	508.878632
824.635742	462.894989
823.459961	240.834610
822.284180	370.851654
821.107422	253.514282
819.931641	198.528778
818.754883	194.726776
817.577148	64.001724
816.400391	20.062244
815.222656	171.871628
814.044922	32.165653
812.866211	143.750610
811.687500	84.028450
810.508789	-33.523048
809.330078	40.018265
808.150391	80.133385
806.971680	-28.662205
805.791016	-79.737755
804.611328	-119.768120
803.430664	-20.021238
802.250000	-133.427353
801.069336	32.670372
799.887695	-145.173996
798.706055	-201.058304
797.524414	-33.091228
796.342773	-16.004417
795.160156	-78.780014
793.977539	-17.555435
792.794922	45.765934
791.611328	-32.745373
790.427734	187.548981
789.244141	40.247746
788.059570	158.452621
786.875977	254.382523
785.691406	312.576660
784.505859	65.510750
783.321289	331.329132
782.135742	367.077576
780.949219	263.509277
779.763672	356.495819
778.577148	372.043610
777.390625	137.979996
776.204102	210.769608
775.016602	106.869377
773.829102	150.751648
772.641602	108.481796
771.453125	149.939575
770.265625	111.900749
769.077148	14.263464
767.887695	90.679085
766.699219	34.758034
765.509766	271.739014
764.319336	358.755981
763.129883	271.692535
761.939453	296.836884
760.749023	297.663971
759.558594	379.802368
758.367188	633.382690
757.175781	231.395920
755.984375	376.967926
754.791992	436.651154
753.599609	241.291489
752.407227	458.984802
751.214844	531.512512
750.021484	399.682800
748.828125	401.755341
747.634766	528.857422
746.441406	186.189682
745.247070	190.248856
744.052734	218.352661
742.857422	325.308350
741.662109	324.705414
740.466797	326.216522
739.271484	253.143250
738.076172	190.984573
736.879883	205.446167
735.683594	55.591766
734.486328	205.677856
733.289063	283.396362
732.091797	334.755280
730.894531	272.261719
729.697266	415.342804
728.499023	278.391663
727.300781	268.253174
726.101563	389.210144
724.902344	619.320496
723.703125	495.352386
722.503906	360.476288
721.303711	454.905823
720.104492	398.614227
718.903320	457.989929
717.703125	622.047424
716.501953	397.663300
715.300781	474.351196
714.099609	590.226257
712.897461	429.150482
711.695313	357.492157
710.493164	283.671143
709.291016	87.870056
708.087891	129.555496
706.884766	-50.898327
705.680664	97.458626
704.477539	82.503723
703.273438	0.098930
702.069336	274.517914
700.864258	9.413874
699.659180	5.381754
698.454102	-9.507120
697.249023	127.768753
696.042969	65.084244
694.836914	-23.619104
693.630859	0.683088
692.423828	-35.801315
691.217773	-11.452145
690.009766	-130.332169
688.802734	-118.925812
687.594727	27.015722
686.386719	-89.507835
685.178711	-75.830803
683.970703	-72.954559
682.761719	161.879410
681.552734	65.120667
680.342773	-235.181320
679.133789	60.328655
677.923828	-66.489204
676.712891	70.923927
675.502930	212.664902
674.291992	205.094879
673.081055	65.630180
671.869141	162.047485
670.657227	-70.189369
669.445313	82.561607
668.233398	17.015495
667.021484	146.049332
665.808594	78.503822
664.595703	56.421883
663.381836	148.868607
662.167969	-93.270775
660.954102	-0.681598
659.740234	-37.528866
658.525391	-54.867138
657.310547	16.306919
656.095703	-5.198702
654.880859	-76.205147
653.665039	18.856401
652.449219	176.435364
651.233398	-25.762775
650.016602	78.046974
648.799805	104.354103
647.583008	-78.112343
646.365234	137.753250
645.148438	56.620029
643.930664	356.371246
642.711914	202.204529
641.494141	461.027100
640.275391	199.505585
639.056641	99.346230
637.836914	76.628113
636.617188	-96.437485
635.397461	35.598694
634.177734	-25.673889
632.957031	3.261742
631.736328	23.602434
630.515625	39.635582
629.293945	77.105309
628.073242	-52.769630
626.851563	-2.480303
625.628906	19.875866
624.407227	-0.698552
623.184570	394.412994
621.960938	264.366333
620.738281	316.364807
619.514648	368.245636
618.291016	195.189499
617.067383	90.587364
615.842773	-1.261797
614.618164	-86.800003
613.393555	-131.822784
612.167969	171.577805
610.942383	38.475624
609.716797	-69.130013
608.491211	194.933289
607.264648	59.076714
606.038086	29.816210
604.811523	-25.352890
