# Supplementary material for: Raman spectroscopy accurately differentiates mucosal healing from non-healing and biochemical changes following biological therapy in inflammatory bowel disease
Source: PLoS One. 2021 Jun 2;16(6):e0252210. doi: 10.1371/journal.pone.0252210 (PMC8172032; doi:10.1371/journal.pone.0252210)
Supplement: S9 Dataset — (ZIP) [file pone.0252210.s011.zip › Pre-biologic/OC020-1 pre treatment_base sub CR removed_83__X_-9662.2__Y_46887.7__Z_36.7179__Time_947.txt]

1714.640625	193.553772
1713.664063	162.885117
1712.687500	30.541809
1711.709961	-103.320381
1710.733398	-24.133423
1709.755859	216.916809
1708.778320	-50.163643
1707.799805	-61.547260
1706.821289	-12.899656
1705.843750	20.791178
1704.864258	95.610794
1703.885742	10.905873
1702.907227	-120.878433
1701.927734	-34.894299
1700.948242	1.257509
1699.968750	-132.741043
1698.988281	44.427139
1698.007813	30.051554
1697.028320	235.836624
1696.046875	60.356991
1695.066406	217.178055
1694.084961	211.931610
1693.104492	162.262589
1692.123047	134.857834
1691.140625	391.235382
1690.159180	354.921265
1689.176758	418.178558
1688.194336	484.945709
1687.211914	544.542175
1686.228516	492.968140
1685.246094	639.502197
1684.262695	826.735962
1683.279297	830.878845
1682.295898	795.865662
1681.311523	836.189514
1680.327148	922.526672
1679.342773	817.948730
1678.358398	921.725891
1677.374023	1100.683716
1676.388672	1136.635620
1675.403320	1247.742432
1674.417969	1375.450317
1673.432617	1344.306152
1672.446289	1430.762939
1671.459961	1610.834961
1670.473633	1560.382446
1669.487305	1638.064331
1668.500977	1644.651123
1667.513672	1598.747437
1666.526367	1747.203125
1665.539063	1909.450684
1664.550781	1934.253662
1663.563477	2129.361084
1662.575195	2202.957275
1661.586914	2205.489258
1660.598633	2168.798340
1659.609375	2159.135010
1658.620117	2176.479004
1657.631836	2223.455078
1656.641602	2445.653809
1655.652344	2292.301514
1654.662109	2105.068359
1653.672852	2048.042480
1652.681641	2084.074707
1651.691406	1774.020508
1650.701172	1654.928467
1649.709961	1205.805176
1648.718750	1196.073608
1647.727539	1289.801758
1646.735352	1045.666748
1645.744141	947.295593
1644.751953	894.219971
1643.759766	828.312439
1642.766602	678.294128
1641.774414	642.156189
1640.781250	540.382751
1639.788086	402.026581
1638.794922	335.239624
1637.801758	332.053680
1636.807617	329.146362
1635.813477	228.982208
1634.819336	108.037712
1633.825195	92.777710
1632.830078	83.032066
1631.834961	131.454620
1630.839844	40.532475
1629.844727	-144.902878
1628.849609	9.436670
1627.853516	77.074890
1626.857422	-68.210449
1625.861328	31.332460
1624.865234	2.155248
1623.868164	-82.055161
1622.871094	-18.896275
1621.874023	18.097515
1620.876953	0.037439
1619.879883	55.652035
1618.881836	43.086418
1617.883789	54.262459
1616.885742	7.786933
1615.887695	173.987930
1614.888672	151.300430
1613.889648	202.146317
1612.890625	87.819344
1611.891602	151.897537
1610.892578	150.467346
1609.892578	59.981693
1608.892578	56.044785
1607.892578	57.382088
1606.892578	134.699631
1605.891602	232.957214
1604.890625	195.049866
1603.889648	102.200577
1602.888672	103.598244
1601.887695	29.116957
1600.885742	-27.029068
1599.883789	18.821373
1598.881836	-11.194614
1597.879883	-122.262070
1596.876953	-79.119583
1595.874023	-161.454559
1594.871094	-144.534210
1593.868164	-20.592464
1592.864258	-121.317879
1591.861328	-156.802277
1590.857422	-98.373871
1589.853516	-133.984726
1588.848633	-154.000992
1587.844727	39.788273
1586.839844	-35.190918
1585.834961	-99.800545
1584.830078	2.345598
1583.824219	307.625580
1582.819336	177.541870
1581.813477	211.520493
1580.807617	310.481293
1579.800781	227.016159
1578.794922	234.577072
1577.788086	288.861115
1576.781250	134.820709
1575.773438	425.588196
1574.766602	383.159943
1573.758789	301.606903
1572.750977	433.137817
1571.743164	187.561615
1570.735352	181.030167
1569.726563	218.521286
1568.718750	266.229919
1567.708984	165.730240
1566.700195	5.390664
1565.691406	88.979294
1564.681641	195.727097
1563.671875	133.594955
1562.662109	128.394226
1561.652344	-1.476273
1560.641602	200.463623
1559.630859	49.542091
1558.620117	188.819366
1557.609375	167.182419
1556.597656	109.099907
1555.586914	138.932449
1554.575195	150.437759
1553.563477	89.251221
1552.550781	232.412415
1551.539063	18.155329
1550.526367	88.436775
1549.513672	155.909348
1548.500977	-27.730556
1547.487305	70.381310
1546.473633	93.280190
1545.459961	152.161758
1544.446289	153.967361
1543.432617	23.805422
1542.417969	-101.333847
1541.404297	-12.256794
1540.389648	-3.462656
1539.374023	-72.319328
1538.359375	-84.560982
1537.343750	11.377675
1536.328125	86.437386
1535.312500	76.149559
1534.296875	34.721970
1533.280273	-37.828876
1532.263672	18.334829
1531.247070	89.738922
1530.230469	-9.136572
1529.212891	-2.556856
1528.196289	19.281118
1527.178711	71.806274
1526.160156	239.952942
1525.142578	11.476149
1524.124023	101.977257
1523.106445	127.935318
1522.087891	251.424210
1521.068359	91.789238
1520.049805	37.450172
1519.030273	134.596207
1518.010742	226.372849
1516.991211	96.956245
1515.971680	65.024551
1514.951172	63.733761
1513.930664	265.110199
1512.910156	127.351212
1511.889648	199.934509
1510.868164	141.429657
1509.846680	8.371715
1508.826172	85.531746
1507.803711	23.988386
1506.782227	-14.617496
1505.759766	20.950815
1504.737305	-48.739830
1503.714844	-90.383232
1502.692383	-103.994926
1501.668945	-74.233879
1500.646484	-108.651993
1499.623047	-61.302746
1498.599609	-101.153740
1497.575195	-18.322861
1496.550781	-130.119629
1495.527344	-22.032160
1494.502930	-85.490173
1493.477539	19.668964
1492.453125	257.574615
1491.427734	346.996033
1490.402344	410.689240
1489.376953	336.270020
1488.350586	519.696228
1487.325195	388.842865
1486.298828	352.363800
1485.272461	540.385437
1484.245117	631.219788
1483.218750	594.340027
1482.191406	656.824524
1481.164063	635.008179
1480.136719	760.969543
1479.108398	922.441040
1478.080078	798.292664
1477.052734	1051.215210
1476.023438	931.966003
1474.995117	1018.983826
1473.965820	1156.782104
1472.937500	1118.774536
1471.908203	1378.482178
1470.877930	1327.512817
1469.848633	1390.982666
1468.818359	1553.533081
1467.788086	1878.695068
1466.757813	1929.038696
1465.727539	2124.183838
1464.696289	2225.124023
1463.665039	2318.327881
1462.633789	2388.562500
1461.602539	2372.347168
1460.570313	2632.855225
1459.539063	2667.252930
1458.506836	2627.958008
1457.473633	2621.604492
1456.441406	2797.896729
1455.408203	2786.343018
1454.375000	2906.627441
1453.341797	2856.939209
1452.308594	2857.934814
1451.274414	2932.382568
1450.241211	3141.080811
1449.207031	3207.776367
1448.171875	3261.740967
1447.137695	3267.560059
1446.102539	3303.724854
1445.067383	3094.327393
1444.032227	2978.642334
1442.997070	2888.297363
1441.960938	2876.387939
1440.924805	2720.321533
1439.888672	2602.247559
1438.852539	2699.104736
1437.816406	2576.037109
1436.779297	2028.492554
1435.742188	2168.364990
1434.705078	1845.964111
1433.666992	1824.210938
1432.629883	1469.232788
1431.591797	1392.076050
1430.553711	1188.793213
1429.514648	1023.456482
1428.476563	1007.066406
1427.437500	829.290527
1426.398438	742.399963
1425.359375	761.464233
1424.320313	677.223267
1423.280273	638.405273
1422.240234	571.936279
1421.200195	618.890625
1420.159180	696.080994
1419.119141	682.666504
1418.078125	616.439026
1417.037109	432.015167
1415.996094	413.794769
1414.954102	287.461914
1413.912109	342.332123
1412.870117	128.194839
1411.828125	77.627640
1410.786133	185.500961
1409.743164	97.384323
1408.700195	84.753899
1407.657227	-5.657121
1406.614258	130.066528
1405.570313	316.018463
1404.527344	40.113670
1403.483398	140.852203
1402.438477	10.786717
1401.394531	166.860306
1400.349609	147.386993
1399.304688	92.913719
1398.259766	83.688492
1397.214844	-85.843918
1396.168945	-24.669865
1395.123047	96.711151
1394.077148	208.127579
1393.031250	24.099724
1391.984375	100.639084
1390.937500	-85.578606
1389.890625	-88.907677
1388.843750	63.011906
1387.796875	54.881901
1386.749023	-135.713547
1385.701172	-213.582855
1384.653320	-173.797806
1383.604492	-111.421928
1382.556641	13.535601
1381.507813	-53.818840
1380.458984	-33.591805
1379.410156	1.739467
1378.360352	137.046906
1377.310547	175.075516
1376.260742	28.540319
1375.210938	-37.952568
1374.161133	157.653091
1373.110352	148.788300
1372.059570	125.104439
1371.008789	94.090263
1369.957031	50.759071
1368.906250	124.716530
1367.854492	188.810135
1366.802734	262.982422
1365.750000	45.891598
1364.698242	87.984367
1363.645508	107.793732
1362.592773	167.559860
1361.540039	-130.849472
1360.486328	207.844574
1359.433594	166.022644
1358.379883	131.819534
1357.326172	244.456940
1356.271484	170.776566
1355.216797	400.443604
1354.163086	461.228088
1353.107422	514.673706
1352.052734	528.520447
1350.998047	582.238586
1349.942383	703.100647
1348.886719	605.670654
1347.830078	759.031311
1346.774414	892.638550
1345.717773	1120.580688
1344.661133	1051.027100
1343.604492	1254.352539
1342.546875	1361.075439
1341.490234	1254.804321
1340.432617	1359.310425
1339.375000	1397.047852
1338.316406	1405.200317
1337.258789	1408.555664
1336.200195	1357.600098
1335.141602	1311.769287
1334.082031	1560.539429
1333.023438	1396.249756
1331.963867	1439.924805
1330.904297	1182.071411
1329.844727	1191.466553
1328.784180	1388.841919
1327.723633	1146.439209
1326.663086	1240.276611
1325.602539	1228.014404
1324.541992	1289.986816
1323.480469	1053.343994
1322.418945	1184.731323
1321.357422	1417.388062
1320.295898	1349.081055
1319.233398	1387.015503
1318.170898	1434.942627
1317.108398	1475.592651
1316.045898	1422.692261
1314.982422	1394.599487
1313.918945	1573.638794
1312.855469	1390.602295
1311.791992	1459.006226
1310.728516	1362.534058
1309.664063	1325.322510
1308.599609	1317.799072
1307.535156	1421.148926
1306.469727	1300.697510
1305.404297	1529.715698
1304.338867	1448.900391
1303.273438	1235.479492
1302.208008	1442.622559
1301.141602	1273.785400
1300.075195	1331.197021
1299.008789	1410.815918
1297.942383	1237.550659
1296.875000	1322.307495
1295.807617	1353.136353
1294.740234	1447.883179
1293.672852	1228.607666
1292.604492	1105.222656
1291.537109	1168.415649
1290.468750	1136.054321
1289.399414	1108.720337
1288.331055	1093.759888
1287.261719	980.886841
1286.192383	1073.977051
1285.123047	1086.291260
1284.052734	973.802307
1282.983398	1143.036743
1281.913086	901.035706
1280.841797	926.009460
1279.771484	960.850281
1278.700195	846.541077
1277.628906	1065.004517
1276.557617	980.242554
1275.486328	1125.410400
1274.414063	1016.401245
1273.341797	1144.560303
1272.269531	1292.286743
1271.197266	1310.567993
1270.124023	1306.940918
1269.050781	1354.662231
1267.977539	1297.469360
1266.904297	1481.979248
1265.830078	1378.565063
1264.756836	1419.184082
1263.681641	1381.810791
1262.607422	1346.950806
1261.533203	1570.571289
1260.458008	1521.181030
1259.382813	1442.626221
1258.307617	1505.458496
1257.231445	1541.523804
1256.155273	1343.851685
1255.079102	1496.892090
1254.002930	1450.318604
1252.926758	1442.742310
1251.849609	1617.686157
1250.772461	1551.780151
1249.695313	1330.297363
1248.617188	1434.751099
1247.540039	1449.245728
1246.461914	1398.149048
1245.382813	1303.369263
1244.304688	1257.236816
1243.225586	1106.717529
1242.146484	1177.246582
1241.067383	1332.728027
1239.988281	1335.250488
1238.908203	1376.614380
1237.828125	1320.931030
1236.748047	1194.942993
1235.667969	1267.862183
1234.586914	1171.049561
1233.505859	1154.269653
1232.424805	1103.570923
1231.343750	878.453064
1230.261719	1116.083130
1229.179688	975.815063
1228.097656	1029.294312
1227.015625	935.080078
1225.932617	843.319397
1224.850586	785.454163
1223.767578	766.306213
1222.683594	631.063721
1221.600586	536.961365
1220.516602	580.673828
1219.432617	592.921631
1218.347656	549.564514
1217.263672	503.777679
1216.178711	445.906128
1215.093750	651.232056
1214.008789	547.414612
1212.922852	494.295288
1211.836914	665.579773
1210.750977	752.305664
1209.665039	597.744934
1208.579102	766.348206
1207.492188	587.653320
1206.405273	650.030640
1205.318359	734.017883
1204.230469	632.396362
1203.142578	646.388306
1202.054688	496.552917
1200.966797	375.618347
1199.877930	196.906281
1198.790039	263.688934
1197.701172	265.414093
1196.611328	274.291809
1195.522461	88.284645
1194.432617	89.845970
1193.342773	-14.439943
1192.252930	32.664063
1191.162109	-74.111504
1190.072266	28.088305
1188.981445	31.690935
1187.889648	-36.824390
1186.798828	-66.980644
1185.707031	-20.396631
1184.615234	-79.504425
1183.523438	58.058834
1182.430664	-89.960136
1181.337891	181.661697
1180.245117	86.248199
1179.152344	48.313702
1178.059570	202.020020
1176.965820	305.250824
1175.872070	274.197449
1174.778320	281.379242
1173.683594	293.249512
1172.588867	230.807571
1171.494141	163.507431
1170.399414	187.057983
1169.303711	9.554892
1168.208984	166.853500
1167.113281	101.607086
1166.016602	282.510712
1164.920898	33.024391
1163.824219	199.310196
1162.727539	174.298248
1161.630859	208.897400
1160.533203	257.697937
1159.435547	198.935562
1158.337891	507.651550
1157.240234	503.518097
1156.141602	654.343018
1155.043945	370.886230
1153.944336	313.981262
1152.845703	469.170013
1151.747070	295.243164
1150.647461	166.554108
1149.547852	59.248909
1148.447266	140.046021
1147.347656	-12.687480
1146.247070	-86.903008
1145.146484	-80.273270
1144.044922	-45.209480
1142.944336	-67.381668
1141.842773	-182.434799
1140.741211	63.925755
1139.638672	58.023880
1138.537109	-47.831444
1137.434570	79.140388
1136.332031	20.605677
1135.228516	152.012543
1134.125977	249.992233
1133.022461	492.642548
1131.917969	554.646912
1130.814453	493.092438
1129.709961	580.927917
1128.605469	962.761597
1127.500977	960.085510
1126.396484	886.156372
1125.291016	733.907471
1124.185547	764.105896
1123.080078	801.279846
1121.973633	764.876221
1120.868164	569.687378
1119.761719	495.230927
1118.654297	804.205444
1117.547852	504.644806
1116.440430	422.802368
1115.333008	293.566437
1114.225586	436.277557
1113.117188	484.217529
1112.008789	598.219299
1110.900391	686.056702
1109.791992	778.469421
1108.682617	773.860046
1107.573242	962.827759
1106.463867	917.814880
1105.354492	1033.258057
1104.244141	1165.059692
1103.133789	1138.584961
1102.023438	1114.376099
1100.913086	1290.571045
1099.801758	1218.963501
1098.690430	1253.382202
1097.579102	1235.828247
1096.467773	1354.867676
1095.355469	1313.534912
1094.243164	1279.191650
1093.130859	1289.513916
1092.017578	1342.111450
1090.905273	1382.829712
1089.791992	1359.890503
1088.677734	1322.749512
1087.564453	1073.836182
1086.450195	1260.019897
1085.335938	1168.589600
1084.221680	1295.731445
1083.106445	1114.857666
1081.991211	919.888489
1080.875977	931.648865
1079.760742	896.356323
1078.644531	879.781311
1077.528320	935.912842
1076.412109	783.070984
1075.295898	742.856323
1074.178711	763.576294
1073.061523	885.068665
1071.944336	828.239807
1070.826172	532.258362
1069.708984	594.941223
1068.590820	786.403076
1067.471680	691.915955
1066.353516	782.447937
1065.234375	781.559326
1064.115234	750.188721
1062.996094	725.804932
1061.875977	734.138123
1060.755859	597.382813
1059.635742	680.497742
1058.515625	737.813660
1057.394531	554.271606
1056.273438	489.975494
1055.152344	402.309875
1054.031250	403.425964
1052.909180	539.969238
1051.787109	533.985779
1050.665039	453.277130
1049.541992	633.980042
1048.418945	536.902344
1047.295898	572.827209
1046.172852	524.756409
1045.048828	406.732941
1043.925781	344.712616
1042.801758	511.116943
1041.676758	376.836487
1040.552734	384.732330
1039.427734	378.641083
1038.302734	307.355103
1037.176758	210.490189
1036.050781	369.700989
1034.924805	372.941620
1033.798828	536.714539
1032.672852	663.211548
1031.545898	705.947083
1030.418945	627.793518
1029.291992	531.102905
1028.164063	499.537079
1027.036133	305.390350
1025.908203	-16.382294
1024.780273	-43.067425
1023.651367	78.865601
1022.522461	3.491654
1021.393555	-88.051590
1020.264648	-109.913071
1019.134766	-141.005341
1018.004883	-100.152153
1016.875000	-61.587906
1015.744141	102.162666
1014.613281	87.463173
1013.482422	140.010818
1012.351563	294.503296
1011.219727	367.931152
1010.088867	311.750092
1008.956055	482.472198
1007.824219	549.059753
1006.691406	890.983032
1005.558594	1487.242432
1004.425781	2106.422119
1003.292969	2808.616943
1002.159180	3069.096680
1001.025391	2476.861084
999.891602	1519.969116
998.756836	778.405945
997.622070	293.594086
996.487305	127.688652
995.352539	130.443695
994.216797	91.752037
993.081055	32.412746
991.945313	47.008476
990.808594	96.282822
989.672852	336.991150
988.536133	86.755371
987.398438	99.430763
986.261719	52.318443
985.124023	-47.639359
983.986328	-18.484331
982.847656	-53.691605
981.709961	-72.648003
980.571289	108.713928
979.432617	41.655193
978.292969	117.347458
977.153320	204.628128
976.013672	264.409058
974.874023	179.492661
973.734375	30.408415
972.593750	-24.287338
971.453125	-5.325792
970.311523	211.234833
969.170898	159.240219
968.029297	311.674530
966.886719	179.643021
965.745117	109.760117
964.602539	53.811832
963.459961	165.424759
962.317383	77.688049
961.173828	237.665756
960.030273	205.241806
958.886719	193.601868
957.743164	145.474609
956.598633	250.936172
955.454102	335.899048
954.309570	231.016571
953.165039	243.035751
952.019531	442.790924
950.874023	134.877457
949.727539	314.302734
948.582031	155.475418
947.435547	305.422150
946.289063	245.246429
945.141602	262.931549
943.995117	347.004028
942.847656	294.202362
941.699219	369.424927
940.551758	385.440430
939.403320	513.418701
938.254883	538.850647
937.105469	441.282715
935.957031	384.970490
934.807617	463.346588
933.658203	478.041656
932.507813	497.456116
931.357422	371.240753
930.207031	402.395508
929.056641	392.720154
927.906250	273.953827
926.754883	200.929962
925.603516	230.496643
924.451172	333.010956
923.298828	237.790314
922.146484	135.962265
920.994141	193.469742
919.841797	126.124763
918.688477	-79.614548
917.535156	-71.567001
916.380859	63.821884
915.227539	-184.396561
914.073242	82.941032
912.918945	-28.669014
911.763672	-124.176743
910.608398	-94.719002
909.453125	-33.364120
908.297852	-148.720505
907.141602	-175.456619
905.985352	-84.179787
904.829102	-29.037148
903.672852	21.707411
902.515625	-65.549301
901.358398	55.681328
900.201172	100.050797
899.042969	108.349205
897.884766	3.674989
896.726563	32.652637
895.568359	127.344093
894.409180	-3.937286
893.250000	11.907700
892.090820	18.851004
890.930664	75.642731
889.771484	-63.962173
888.611328	4.394207
887.450195	176.711807
886.289063	-30.103529
885.128906	252.976059
883.966797	161.570007
882.805664	183.105164
881.643555	-27.493103
880.481445	41.680748
879.319336	207.863815
878.156250	119.470001
876.993164	103.328224
875.830078	157.132980
874.666016	242.560074
873.502930	177.222687
872.338867	186.307266
871.173828	184.253540
870.009766	15.828854
868.844727	16.276688
867.679688	-147.316772
866.513672	152.364761
865.348633	265.453064
864.182617	-84.281509
863.015625	190.753845
861.849609	155.808044
860.682617	242.222610
859.515625	328.680634
858.347656	379.278931
857.180664	324.466431
856.012695	646.627136
854.843750	565.030823
853.675781	624.792053
852.506836	581.485413
851.337891	601.015564
850.167969	654.215515
848.999023	514.797302
847.829102	294.887299
846.658203	343.820984
845.488281	173.405502
844.317383	50.122730
843.146484	105.934044
841.975586	65.575195
840.803711	83.427620
839.631836	27.526262
838.459961	11.917894
837.287109	186.308701
836.114258	85.835602
834.941406	97.117607
833.768555	304.931946
832.594727	273.783722
831.420898	354.269226
830.247070	378.939117
829.072266	428.155914
827.898438	441.657715
826.722656	386.044495
825.547852	515.492493
824.372070	303.859161
823.196289	217.110016
822.020508	157.126358
820.844727	108.295403
819.667969	12.718451
818.491211	166.511978
817.313477	19.743591
816.136719	-58.006451
814.958984	73.384354
813.781250	109.043884
812.602539	-26.558403
811.423828	-30.967384
810.245117	-4.296622
809.066406	-8.787568
807.886719	-44.413166
806.707031	33.203846
805.527344	-149.061661
804.346680	43.889595
803.166992	-7.450834
801.985352	-240.757111
800.804688	-159.009354
799.623047	53.500313
798.441406	-126.622704
797.259766	-49.576466
796.078125	16.283772
794.895508	75.402931
793.712891	72.394676
792.529297	160.124298
791.346680	145.875031
790.163086	321.936218
788.978516	351.774048
787.794922	461.161041
786.610352	453.178375
785.425781	619.827271
784.241211	423.697388
783.055664	552.524536
781.870117	570.699646
780.684570	681.571289
779.498047	644.303040
778.311523	600.331543
777.125000	392.898315
775.938477	335.567108
774.750977	384.100555
773.563477	220.700638
772.375977	57.277069
771.187500	147.444489
769.999023	175.732025
768.810547	60.624851
767.622070	216.527649
766.432617	6.523792
765.243164	122.512215
764.053711	189.891525
762.863281	215.307068
761.672852	198.781860
760.482422	265.781158
759.291992	332.641937
758.100586	474.154999
756.909180	441.768402
755.717773	499.430725
754.525391	319.578278
753.333008	306.714813
752.140625	315.721344
750.948242	394.905579
749.754883	350.979828
748.561523	533.100403
747.368164	449.447937
746.173828	394.264496
744.979492	365.332916
743.785156	277.093872
742.590820	401.504272
741.395508	302.145508
740.200195	266.300171
739.003906	219.424759
737.808594	225.053436
736.612305	92.605492
735.416016	273.264557
734.218750	285.184448
733.021484	266.370422
731.824219	317.504272
730.626953	423.224396
729.428711	454.455170
728.230469	645.220520
727.032227	494.782684
725.833984	591.319885
724.634766	491.084198
723.435547	521.905334
722.235352	430.341003
721.036133	430.465057
719.835938	535.320068
718.635742	404.354340
717.434570	437.052460
716.233398	378.060822
715.032227	353.946411
713.831055	454.087372
712.628906	296.903900
711.426758	277.064178
710.224609	187.471848
709.021484	102.249794
707.818359	134.648911
706.615234	132.169128
705.412109	188.446182
704.208008	-55.663662
703.003906	4.952998
701.799805	187.352798
700.594727	-58.791058
699.389648	36.553802
698.184570	-13.796703
696.979492	-172.788879
695.773438	-42.708065
694.567383	-53.881805
693.361328	-19.428837
692.154297	-52.284977
690.947266	-50.373100
689.740234	10.159095
688.533203	29.461700
687.325195	-42.323620
686.117188	-29.461370
684.909180	-25.243109
683.700195	-112.034180
682.491211	-55.703453
681.282227	50.479179
680.072266	-59.967102
678.863281	67.917786
677.653320	9.582610
676.442383	122.345901
675.232422	59.802311
674.021484	137.990189
672.810547	79.914185
671.598633	99.785477
670.386719	89.435371
669.174805	87.797829
667.962891	23.545805
666.750000	287.820435
665.537109	197.755539
664.324219	-58.505497
663.110352	-100.818832
661.897461	163.483688
660.683594	134.207199
659.468750	105.005676
658.254883	43.511787
657.040039	117.978142
655.824219	-31.782774
654.609375	1.807587
653.393555	24.655617
652.177734	75.546021
650.960938	63.981026
649.745117	13.682611
648.528320	-12.875622
647.311523	16.571379
646.093750	69.698669
644.875977	133.568481
643.658203	227.526886
642.440430	269.816772
641.221680	393.785645
640.002930	53.322304
638.784180	-35.554905
637.564453	-29.886879
636.344727	59.503731
635.125000	-70.290779
633.905273	36.093605
632.684570	7.088252
631.463867	-210.890244
630.243164	-122.043854
629.021484	24.544680
627.799805	-45.721691
626.578125	40.401546
625.356445	38.388901
624.133789	156.189789
622.911133	318.695892
621.688477	270.913818
620.464844	338.530792
619.241211	140.273621
618.017578	65.942368
616.793945	-23.701260
615.569336	-40.937832
614.344727	-41.473579
613.120117	15.289227
611.894531	-31.104979
610.668945	-43.790813
609.443359	163.134354
608.216797	-13.148619
606.991211	10.850983
605.764648	55.528568
604.537109	63.166698
