# Supplementary material for: Raman spectroscopy accurately differentiates mucosal healing from non-healing and biochemical changes following biological therapy in inflammatory bowel disease
Source: PLoS One. 2021 Jun 2;16(6):e0252210. doi: 10.1371/journal.pone.0252210 (PMC8172032; doi:10.1371/journal.pone.0252210)
Supplement: S9 Dataset — (ZIP) [file pone.0252210.s011.zip › Pre-biologic/OC031-1 pre treatment_base sub CR removed_41__X_2356.14__Y_35196.7__Z_75.6376__Time_472.txt]

1714.793945	28.969158
1713.817383	31.595213
1712.840820	47.100697
1711.864258	62.950829
1710.886719	41.588566
1709.909180	-8.900640
1708.931641	74.967545
1707.953125	-63.249733
1706.975586	-142.115677
1705.997070	-33.169235
1705.018555	-57.803566
1704.040039	-108.859993
1703.060547	70.567734
1702.081055	1.419301
1701.101563	-32.597210
1700.122070	-39.531563
1699.142578	-16.730923
1698.162109	-68.485092
1697.181641	99.245285
1696.201172	-29.368019
1695.220703	-96.173302
1694.239258	155.156479
1693.257813	48.885822
1692.276367	127.159500
1691.294922	88.265808
1690.313477	113.723976
1689.331055	184.800385
1688.348633	82.774460
1687.366211	175.734680
1686.383789	191.625946
1685.400391	130.484711
1684.416992	189.559860
1683.433594	315.485168
1682.450195	249.853394
1681.465820	224.451065
1680.482422	356.411865
1679.498047	256.995575
1678.512695	322.860626
1677.528320	309.145905
1676.542969	396.756287
1675.558594	460.650909
1674.572266	394.465851
1673.586914	511.972443
1672.601563	502.102661
1671.615234	542.945190
1670.628906	666.348511
1669.642578	609.332947
1668.655273	629.559570
1667.668945	825.208740
1666.681641	572.456665
1665.694336	688.853699
1664.706055	728.471924
1663.718750	733.808350
1662.730469	744.642883
1661.742188	763.626099
1660.753906	870.263611
1659.764648	886.945984
1658.775391	882.617126
1657.787109	825.508850
1656.796875	948.669617
1655.807617	767.496826
1654.818359	896.270996
1653.828125	652.021912
1652.837891	778.457153
1651.846680	677.513000
1650.856445	724.877930
1649.865234	505.332306
1648.874023	571.528748
1647.882813	595.563782
1646.891602	455.916870
1645.899414	271.565796
1644.907227	232.697830
1643.915039	180.783630
1642.922852	189.745956
1641.930664	124.934853
1640.937500	84.026695
1639.944336	143.513275
1638.951172	155.619202
1637.957031	154.651123
1636.963867	35.161438
1635.969727	5.454016
1634.975586	36.479603
1633.981445	12.269047
1632.986328	6.608632
1631.991211	72.155869
1630.996094	93.010017
1630.000977	0.755234
1629.005859	-15.046277
1628.009766	58.705803
1627.013672	-14.806975
1626.017578	40.666622
1625.021484	-53.688057
1624.024414	-16.481728
1623.028320	-29.157961
1622.031250	-144.245010
1621.033203	-35.904385
1620.036133	-22.106377
1619.038086	91.534813
1618.041016	-23.233509
1617.041992	95.717667
1616.043945	30.964443
1615.045898	0.397215
1614.046875	-37.982079
1613.047852	-10.736123
1612.048828	-80.478539
1611.048828	12.377769
1610.049805	-17.954084
1609.049805	-3.695499
1608.049805	-23.471218
1607.048828	37.982845
1606.048828	47.061817
1605.047852	1.178432
1604.046875	46.946232
1603.045898	90.093666
1602.044922	-15.896882
1601.042969	-108.750778
1600.041016	-107.407158
1599.039063	-43.306396
1598.037109	-21.054346
1597.034180	-74.602310
1596.031250	-13.157884
1595.028320	-293.964508
1594.025391	-96.691925
1593.022461	-64.020493
1592.018555	41.726551
1591.014648	-56.172863
1590.010742	49.501842
1589.006836	-95.347565
1588.001953	-99.296684
1586.997070	-27.636244
1585.992188	75.259750
1584.987305	34.717503
1583.982422	116.657524
1582.976563	60.437370
1581.970703	79.759262
1580.964844	28.720558
1579.958984	-53.575005
1578.952148	-10.909494
1577.945313	172.253052
1576.938477	95.075569
1575.931641	23.096012
1574.924805	70.757645
1573.916992	55.941971
1572.909180	-29.110111
1571.901367	41.794292
1570.893555	29.457476
1569.884766	92.428375
1568.876953	-21.323740
1567.868164	85.682243
1566.858398	0.438054
1565.849609	-9.535355
1564.839844	-53.302490
1563.830078	-71.157364
1562.820313	89.951141
1561.810547	22.675238
1560.799805	-93.905045
1559.790039	-41.967613
1558.779297	-137.868927
1557.767578	87.565163
1556.756836	71.873512
1555.745117	87.208206
1554.733398	19.592930
1553.721680	109.892105
1552.709961	83.588333
1551.697266	111.579750
1550.685547	152.430588
1549.672852	32.789413
1548.659180	-6.688367
1547.646484	36.535114
1546.632813	108.106186
1545.619141	-9.125385
1544.605469	67.448280
1543.591797	-11.112763
1542.577148	39.446228
1541.562500	-101.211090
1540.547852	-97.282875
1539.533203	-28.891066
1538.518555	85.854134
1537.502930	-44.675541
1536.487305	31.169426
1535.471680	19.206175
1534.456055	20.065355
1533.439453	-28.143677
1532.422852	-24.855465
1531.406250	-37.108707
1530.389648	128.351868
1529.373047	30.904631
1528.355469	95.675308
1527.337891	62.491100
1526.320313	-4.224142
1525.302734	37.113125
1524.284180	147.830124
1523.265625	70.609924
1522.247070	-37.521946
1521.228516	11.186132
1520.208984	-7.057944
1519.190430	108.301254
1518.170898	-18.051167
1517.151367	68.838005
1516.130859	-6.232708
1515.111328	23.958822
1514.090820	-7.571224
1513.070313	-8.357047
1512.049805	26.715998
1511.028320	2.671311
1510.006836	22.177120
1508.986328	67.255478
1507.963867	-144.221863
1506.942383	44.301575
1505.919922	71.170639
1504.898438	0.570512
1503.875977	-131.572647
1502.852539	-92.097809
1501.830078	-60.389637
1500.806641	-39.014000
1499.783203	-127.803719
1498.759766	-4.179022
1497.736328	-70.045464
1496.711914	12.434677
1495.687500	-66.338669
1494.663086	-35.177250
1493.638672	26.586702
1492.613281	47.352253
1491.587891	-11.185417
1490.563477	119.330742
1489.537109	96.434937
1488.511719	-38.888737
1487.485352	-0.579088
1486.458984	185.729355
1485.432617	63.047276
1484.406250	170.033295
1483.379883	271.812378
1482.352539	370.933563
1481.325195	286.333527
1480.297852	308.804230
1479.269531	249.628998
1478.241211	335.700226
1477.213867	335.052124
1476.184570	380.196045
1475.156250	371.788177
1474.127930	360.788147
1473.098633	530.500549
1472.069336	565.185303
1471.040039	543.822021
1470.009766	542.769409
1468.979492	450.097168
1467.950195	611.751526
1466.918945	737.683289
1465.888672	741.502930
1464.857422	793.564941
1463.827148	754.093811
1462.795898	1029.620239
1461.763672	918.906799
1460.732422	1034.222900
1459.700195	1027.580811
1458.667969	1031.061279
1457.635742	1031.970337
1456.603516	1060.757690
1455.570313	1137.693481
1454.537109	1019.281067
1453.503906	1004.853027
1452.470703	1142.511353
1451.436523	1269.939331
1450.403320	1070.408081
1449.369141	1197.750488
1448.333984	1365.536133
1447.299805	1181.233765
1446.264648	1090.662231
1445.230469	1351.972290
1444.194336	1086.736450
1443.159180	1051.857910
1442.124023	1049.865845
1441.087891	999.799561
1440.051758	1068.587524
1439.015625	1076.661987
1437.978516	1013.944153
1436.941406	1001.784912
1435.904297	797.613647
1434.867188	727.396423
1433.830078	735.491394
1432.791992	640.053528
1431.754883	718.838013
1430.715820	469.484711
1429.677734	422.102661
1428.639648	430.240997
1427.600586	337.485352
1426.561523	179.211441
1425.522461	308.410187
1424.482422	336.731720
1423.443359	178.578033
1422.403320	237.163773
1421.363281	142.081833
1420.322266	24.377935
1419.282227	171.115494
1418.241211	202.000488
1417.200195	258.053955
1416.159180	180.739929
1415.117188	-4.705911
1414.076172	94.162468
1413.034180	94.930595
1411.992188	-52.610611
1410.949219	23.627150
1409.907227	-20.760897
1408.864258	17.796282
1407.821289	28.730104
1406.777344	44.699738
1405.734375	176.194214
1404.690430	71.685600
1403.646484	110.305870
1402.602539	-54.306770
1401.557617	9.463012
1400.513672	-7.015751
1399.468750	46.750278
1398.423828	98.019806
1397.377930	81.618202
1396.333008	27.676893
1395.287109	1.348131
1394.241211	25.165827
1393.195313	-121.285622
1392.148438	-127.427292
1391.101563	-35.897781
1390.054688	0.572316
1389.007813	-10.472687
1387.960938	-6.460669
1386.913086	-62.440971
1385.865234	34.184338
1384.817383	125.813026
1383.769531	134.963943
1382.720703	-55.767601
1381.671875	-34.001186
1380.623047	45.256107
1379.574219	-110.224495
1378.524414	-68.344597
1377.475586	-23.929199
1376.425781	0.546401
1375.375977	-44.803391
1374.325195	52.110680
1373.274414	-97.884712
1372.224609	-28.317110
1371.172852	-190.593124
1370.122070	51.054398
1369.070313	-13.868743
1368.019531	65.803566
1366.967773	8.491358
1365.915039	-31.311020
1364.863281	3.663718
1363.810547	43.655239
1362.757813	66.267357
1361.705078	-15.577129
1360.651367	64.370255
1359.598633	116.990387
1358.544922	60.231441
1357.491211	-23.788494
1356.436523	-20.720207
1355.382813	136.486557
1354.328125	57.655895
1353.273438	-11.141314
1352.217773	121.307121
1351.163086	184.246704
1350.107422	170.265137
1349.051758	141.463730
1347.996094	311.242157
1346.939453	468.603821
1345.883789	365.545471
1344.827148	294.828217
1343.769531	372.951385
1342.712891	463.504608
1341.655273	417.786316
1340.598633	342.428375
1339.540039	470.274597
1338.482422	471.837280
1337.423828	436.322540
1336.366211	314.256134
1335.307617	397.717499
1334.248047	397.079376
1333.189453	443.514526
1332.129883	532.037292
1331.070313	430.191010
1330.010742	335.872131
1328.950195	434.445160
1327.890625	355.127106
1326.830078	322.847382
1325.768555	280.765228
1324.708008	382.001984
1323.646484	416.596252
1322.585938	404.345398
1321.523438	362.545441
1320.461914	444.200165
1319.400391	424.746216
1318.337891	410.296143
1317.275391	556.191101
1316.211914	482.682404
1315.149414	406.809052
1314.085938	483.807007
1313.022461	531.272888
1311.958984	539.373840
1310.894531	498.281860
1309.831055	432.654358
1308.766602	500.035004
1307.701172	530.533325
1306.636719	410.999817
1305.571289	508.045197
1304.505859	595.273376
1303.440430	429.270752
1302.375000	587.889465
1301.308594	584.289185
1300.242188	487.378113
1299.175781	513.400940
1298.109375	551.752136
1297.041992	545.943542
1295.975586	621.213440
1294.908203	455.966187
1293.839844	533.788208
1292.772461	376.106781
1291.704102	331.380768
1290.635742	384.823944
1289.567383	374.551880
1288.498047	276.090942
1287.428711	398.293427
1286.360352	246.074387
1285.290039	194.408112
1284.220703	328.951263
1283.150391	270.046631
1282.080078	179.393814
1281.009766	88.829979
1279.939453	353.168365
1278.868164	186.862915
1277.796875	189.446045
1276.725586	282.554199
1275.654297	356.108948
1274.582031	341.681061
1273.509766	505.699249
1272.437500	403.377045
1271.365234	359.767365
1270.291992	296.681305
1269.218750	414.344727
1268.145508	502.704559
1267.072266	512.967468
1265.999023	218.261917
1264.924805	389.665894
1263.850586	451.278503
1262.776367	256.867889
1261.701172	294.176117
1260.625977	409.497498
1259.550781	461.445374
1258.475586	608.417786
1257.400391	657.928467
1256.324219	420.095520
1255.248047	430.732666
1254.171875	473.038635
1253.094727	430.178528
1252.018555	433.592804
1250.941406	444.329926
1249.864258	515.887390
1248.786133	436.689240
1247.708008	379.427765
1246.630859	365.961243
1245.551758	272.338470
1244.473633	377.979919
1243.394531	466.593933
1242.316406	436.205048
1241.236328	333.017548
1240.157227	149.796387
1239.077148	318.532288
1237.998047	176.670532
1236.917969	291.993408
1235.836914	208.428680
1234.756836	272.805359
1233.675781	358.980957
1232.594727	287.608002
1231.512695	177.511063
1230.431641	314.547852
1229.349609	209.353363
1228.267578	259.171844
1227.185547	216.986694
1226.102539	286.153778
1225.019531	423.043335
1223.936523	238.134842
1222.853516	205.679306
1221.769531	274.796722
1220.686523	210.920944
1219.602539	241.333984
1218.517578	37.339062
1217.433594	72.603439
1216.348633	156.155716
1215.263672	82.703545
1214.178711	-17.278902
1213.092773	68.634048
1212.007813	86.930992
1210.921875	6.292858
1209.834961	77.644470
1208.749023	228.536514
1207.662109	174.410583
1206.575195	211.895859
1205.488281	319.240448
1204.400391	262.681519
1203.313477	90.504761
1202.225586	168.859222
1201.136719	189.374359
1200.048828	-45.310024
1198.959961	-169.197784
1197.871094	72.694885
1196.782227	-10.307179
1195.692383	-62.026443
1194.603516	44.958828
1193.513672	91.772110
1192.423828	15.961287
1191.333008	-103.094009
1190.242188	-68.364868
1189.151367	26.371075
1188.060547	-87.882057
1186.969727	-125.285179
1185.877930	-81.089577
1184.786133	-123.334541
1183.694336	-64.822563
1182.601563	-6.367463
1181.509766	-99.053680
1180.416992	131.947388
1179.323242	-68.661911
1178.230469	-94.267540
1177.136719	-43.223179
1176.042969	-1.819277
1174.949219	61.085625
1173.854492	49.699528
1172.760742	43.069420
1171.666016	14.865321
1170.570313	56.025520
1169.475586	82.775963
1168.379883	49.682003
1167.284180	-119.732971
1166.188477	112.512939
1165.091797	10.000607
1163.996094	15.023288
1162.899414	-23.000912
1161.801758	60.761421
1160.705078	5.943156
1159.607422	120.610657
1158.509766	53.781853
1157.412109	125.345001
1156.313477	63.226982
1155.215820	115.584084
1154.117188	91.560966
1153.017578	-6.407767
1151.918945	62.476528
1150.819336	26.426693
1149.719727	-28.714703
1148.620117	61.424129
1147.519531	-48.569965
1146.418945	67.626709
1145.318359	17.094479
1144.217773	104.568970
1143.116211	-129.254669
1142.014648	-94.219025
1140.913086	-83.030327
1139.811523	-45.741444
1138.708984	29.514521
1137.606445	-102.080360
1136.503906	-34.073544
1135.401367	-18.409460
1134.297852	44.696182
1133.194336	81.603912
1132.090820	87.583221
1130.987305	91.136543
1129.882813	234.634476
1128.778320	351.921692
1127.673828	331.541656
1126.569336	299.264435
1125.463867	404.450806
1124.358398	334.146301
1123.252930	417.849609
1122.146484	378.269470
1121.041016	421.559448
1119.934570	272.968079
1118.828125	377.714081
1117.720703	269.336700
1116.613281	137.294571
1115.505859	319.922852
1114.398438	138.159256
1113.291016	223.649582
1112.182617	202.659531
1111.074219	224.176773
1109.964844	172.375198
1108.856445	340.276093
1107.747070	252.944687
1106.637695	274.237030
1105.528320	295.472870
1104.417969	446.474823
1103.307617	368.448792
1102.197266	408.381500
1101.086914	377.485291
1099.975586	412.587646
1098.864258	393.400024
1097.752930	336.461945
1096.641602	385.556641
1095.529297	373.322479
1094.416992	448.208954
1093.304688	414.685364
1092.191406	449.412994
1091.079102	427.591370
1089.965820	382.200775
1088.852539	365.025391
1087.738281	451.320160
1086.624023	438.758545
1085.509766	576.647827
1084.395508	472.307037
1083.280273	299.817230
1082.166016	397.587067
1081.050781	420.100311
1079.934570	430.820953
1078.819336	345.235046
1077.703125	217.395554
1076.586914	305.504608
1075.469727	257.443024
1074.353516	199.991959
1073.236328	365.342438
1072.119141	251.552246
1071.000977	172.945953
1069.882813	309.972015
1068.765625	205.559982
1067.646484	183.155045
1066.528320	303.608612
1065.409180	320.947357
1064.290039	270.362610
1063.170898	306.377197
1062.050781	340.008026
1060.930664	380.619812
1059.810547	280.858032
1058.690430	265.303619
1057.569336	296.489105
1056.449219	110.279022
1055.327148	363.436432
1054.206055	144.552185
1053.083984	201.357315
1051.961914	260.456970
1050.839844	291.501038
1049.717773	208.149658
1048.594727	250.830322
1047.471680	218.826004
1046.348633	186.826141
1045.224609	150.164963
1044.101563	167.137939
1042.976563	135.141266
1041.852539	173.065918
1040.728516	145.735382
1039.603516	92.789070
1038.478516	219.170654
1037.352539	-40.978500
1036.227539	90.028244
1035.101563	90.656700
1033.974609	226.218445
1032.848633	312.879089
1031.721680	97.195335
1030.594727	128.052704
1029.467773	179.820419
1028.340820	6.162591
1027.212891	88.146431
1026.084961	-6.425034
1024.956055	-47.536808
1023.828125	-74.685020
1022.699219	-213.225479
1021.570313	-75.542198
1020.440430	-7.513705
1019.311523	-74.027840
1018.181641	135.455200
1017.050781	-130.418961
1015.920898	-85.553452
1014.790039	-1.299938
1013.659180	-74.606071
1012.528320	35.125828
1011.396484	-40.431850
1010.265625	222.087112
1009.132813	148.879593
1008.000977	172.926437
1006.868164	298.780518
1005.736328	466.240967
1004.602539	855.641113
1003.469727	895.790649
1002.335938	1284.968140
1001.202148	1052.375122
1000.068359	718.268799
998.933594	451.331085
997.799805	2.125720
996.665039	51.839344
995.529297	90.021263
994.394531	158.224319
993.258789	108.768066
992.123047	253.123184
990.986328	-31.470188
989.849609	-25.401829
988.712891	54.462376
987.576172	164.287781
986.439453	66.758270
985.301758	-14.562624
984.164063	-35.929199
983.025391	48.659138
981.887695	61.904156
980.749023	6.151517
979.610352	-72.533951
978.470703	-59.133972
977.332031	-22.693264
976.192383	87.344566
975.051758	36.486145
973.912109	-28.082596
972.771484	82.028938
971.630859	-35.246685
970.490234	240.254196
969.348633	1.424131
968.207031	-42.145332
967.065430	97.935486
965.923828	-41.881241
964.781250	93.655045
963.638672	41.151272
962.496094	153.791473
961.352539	57.861481
960.208984	74.316139
959.065430	28.965900
957.921875	231.057709
956.777344	-22.569750
955.632813	115.454597
954.488281	15.440625
953.343750	-18.107962
952.198242	-67.596016
951.052734	45.388763
949.907227	249.846100
948.760742	109.067039
947.614258	116.976349
946.467773	1.553184
945.321289	167.236160
944.173828	138.767120
943.026367	48.721405
941.878906	47.811981
940.730469	-10.094210
939.582031	192.213196
938.433594	95.643867
937.285156	252.341812
936.135742	114.884064
934.987305	-88.554962
933.836914	316.683319
932.687500	313.930328
931.537109	163.167526
930.386719	69.475258
929.236328	-53.711121
928.084961	64.522552
926.934570	5.243321
925.783203	207.718704
924.630859	48.463703
923.478516	-97.009666
922.327148	-30.895681
921.173828	19.334871
920.021484	151.417664
918.868164	-39.144943
917.714844	63.478035
916.561523	66.184570
915.407227	-58.201191
914.252930	-148.420288
913.098633	38.333889
911.944336	-8.640870
910.789063	3.440614
909.633789	-100.087296
908.478516	-106.016724
907.322266	-73.352943
906.166016	-15.721771
905.009766	-80.411484
903.853516	-38.555111
902.696289	-91.780396
901.539063	36.199173
900.381836	50.991222
899.223633	-128.793640
898.065430	-25.632292
896.907227	41.337727
895.749023	-36.407398
894.589844	19.324570
893.430664	-6.296521
892.271484	-0.222265
891.112305	35.264179
889.952148	170.163223
888.791992	-15.626036
887.630859	135.110229
886.470703	163.928757
885.309570	50.607269
884.148438	-96.462654
882.986328	61.074959
881.825195	44.937145
880.663086	37.861305
879.500000	46.602776
878.337891	91.426712
877.174805	88.952469
876.011719	70.744164
874.847656	153.907852
873.684570	-60.109955
872.520508	182.905487
871.355469	90.551201
870.191406	38.758873
869.026367	56.740417
867.861328	-118.644424
866.695313	27.553238
865.530273	-28.578831
864.364258	-93.651863
863.197266	164.820709
862.031250	169.392349
860.864258	111.107162
859.697266	234.700699
858.530273	136.056427
857.362305	270.830811
856.194336	145.329163
855.026367	96.149796
853.857422	268.985291
852.688477	215.332840
851.519531	112.405006
850.350586	347.867950
849.180664	242.725784
848.010742	36.853615
846.840820	117.677872
845.670898	155.930634
844.500000	50.932446
843.329102	129.452927
842.157227	-24.709333
840.986328	53.780170
839.814453	-30.992811
838.642578	-104.557449
837.469727	9.627983
836.296875	94.702324
835.124023	18.892828
833.951172	77.099144
832.777344	59.352245
831.603516	84.008827
830.429688	128.720505
829.255859	117.614037
828.081055	128.800461
826.906250	191.251312
825.731445	244.732071
824.555664	148.822021
823.379883	126.472794
822.204102	79.600792
821.027344	50.544582
819.851563	-101.006065
818.674805	59.177849
817.497070	-67.874962
816.320313	-101.437401
815.142578	47.416718
813.963867	56.040874
812.786133	-37.665226
811.607422	-126.914169
810.428711	39.449821
809.250000	-72.068710
808.070313	5.266232
806.890625	66.978760
805.710938	-120.080299
804.531250	-16.265156
803.350586	-45.709450
802.169922	-121.779434
800.988281	-169.014526
799.807617	-145.296188
798.625977	-121.631317
797.444336	8.389510
796.261719	-34.570480
795.079102	-124.087074
793.896484	-87.333504
792.713867	4.727507
791.530273	59.057537
790.346680	51.331589
789.163086	-16.193703
787.979492	210.555222
786.794922	169.477951
785.610352	188.088684
784.425781	78.398628
783.240234	70.401619
782.054688	259.058868
780.869141	116.147385
779.682617	50.573097
778.496094	141.787750
777.309570	36.402893
776.123047	78.921776
774.935547	28.683521
773.748047	-109.832466
772.560547	-23.326437
771.373047	54.273399
770.184570	-123.971115
768.996094	127.671234
767.806641	-8.719614
766.618164	24.566078
765.428711	229.610962
764.239258	121.798447
763.048828	93.259323
761.858398	71.298569
760.667969	146.140762
759.477539	38.296669
758.286133	99.840034
757.094727	183.311508
755.903320	86.422699
754.710938	165.394882
753.518555	125.629280
752.326172	184.719986
751.133789	116.354385
749.940430	197.323181
748.747070	25.744713
747.553711	38.601910
746.359375	64.595734
745.166016	116.884567
743.970703	116.485260
742.776367	23.965794
741.581055	187.984482
740.385742	200.670822
739.190430	108.152596
737.994141	31.002068
736.797852	6.447047
735.601563	-50.950989
734.405273	23.031096
733.208008	-49.674934
732.010742	2.383994
730.813477	69.733353
729.615234	-105.731621
728.416992	-34.007954
727.218750	42.061737
726.020508	-113.580475
724.821289	80.492035
723.622070	77.865768
722.422852	230.332489
721.222656	205.868668
720.022461	323.340637
718.822266	159.220840
717.621094	99.943344
716.420898	88.716949
715.218750	160.405518
714.017578	48.923027
712.815430	83.591156
711.614258	83.406044
710.411133	-34.410259
709.208984	-3.990047
708.005859	133.180389
706.802734	59.113007
705.599609	54.790791
704.395508	52.695374
703.191406	-27.684006
701.987305	39.959763
700.782227	-25.046999
699.577148	36.151871
698.372070	-74.361313
697.166992	36.927826
695.960938	-66.893715
694.754883	-127.154823
693.548828	68.963318
692.341797	-110.597893
691.135742	-174.949677
689.927734	-195.794525
688.720703	17.787546
687.512695	-191.687912
686.304688	-43.130001
685.096680	-39.849613
683.888672	52.384708
682.679688	92.633446
681.470703	-70.747711
680.260742	17.318607
679.050781	-85.177116
677.840820	-9.994010
676.630859	-49.509083
675.419922	97.200211
674.209961	-82.826874
672.998047	115.883568
671.787109	65.845276
670.575195	52.658314
669.363281	-38.282806
668.151367	-83.730751
666.938477	52.412918
665.725586	65.413803
664.512695	33.107708
663.299805	78.604073
662.085938	-42.099327
660.872070	68.236237
659.658203	-91.165100
658.443359	6.263783
657.228516	0.151036
656.013672	-70.623604
654.797852	59.145004
653.583008	-61.150799
652.366211	-54.248852
651.150391	17.276318
649.934570	-18.931492
648.717773	130.046875
647.500000	65.802765
646.283203	-54.409054
645.065430	-43.347740
643.847656	129.002686
642.629883	185.062012
641.411133	86.195045
640.192383	92.625099
638.973633	202.118256
637.753906	36.392658
636.534180	5.959390
635.314453	93.526863
634.094727	56.345745
632.874023	-73.310570
631.653320	30.853659
630.432617	31.755276
629.211914	-31.936245
627.990234	77.887459
626.768555	80.169876
625.545898	-63.628353
624.324219	17.385059
623.101563	50.878391
621.877930	24.004185
620.655273	22.460117
619.431641	61.189564
618.208008	-191.711731
616.983398	-36.136971
615.759766	37.550968
614.535156	-26.254719
613.310547	-126.955444
612.084961	-65.680244
610.859375	48.389061
609.633789	46.314655
608.408203	-14.159441
607.181641	-15.526946
605.955078	-13.400605
604.728516	43.431229
