# Supplementary material for: Raman spectroscopy accurately differentiates mucosal healing from non-healing and biochemical changes following biological therapy in inflammatory bowel disease
Source: PLoS One. 2021 Jun 2;16(6):e0252210. doi: 10.1371/journal.pone.0252210 (PMC8172032; doi:10.1371/journal.pone.0252210)
Supplement: S9 Dataset — (ZIP) [file pone.0252210.s011.zip › Pre-biologic/OC013-1 pre treat_base sub CR removed_25__X_-33327.1__Y_11407.5__Z_-414.461__Time_287.txt]

1714.715820	46.918720
1713.739258	-94.295784
1712.762695	83.453102
1711.785156	70.150047
1710.808594	-18.678566
1709.831055	-177.651489
1708.853516	169.497055
1707.875000	339.247070
1706.897461	69.336273
1705.918945	184.821625
1704.940430	-149.803741
1703.960938	-249.006943
1702.982422	-308.187347
1702.002930	-1.013199
1701.023438	27.694725
1700.043945	91.042702
1699.063477	402.889771
1698.083984	-98.026848
1697.103516	454.161499
1696.123047	388.900940
1695.141602	-20.937708
1694.161133	-21.892544
1693.179688	59.954258
1692.198242	133.849792
1691.216797	151.784348
1690.234375	17.714718
1689.251953	158.631210
1688.269531	465.013824
1687.287109	568.806519
1686.304688	552.800232
1685.321289	550.315857
1684.337891	334.907318
1683.354492	535.445190
1682.371094	579.026001
1681.387695	529.677124
1680.403320	744.174438
1679.418945	690.064941
1678.434570	819.920837
1677.449219	942.036743
1676.464844	617.626038
1675.479492	665.982544
1674.494141	876.863342
1673.507813	638.776794
1672.522461	1041.673218
1671.536133	942.595276
1670.549805	1122.876221
1669.563477	1295.514771
1668.576172	1309.151367
1667.589844	1243.598755
1666.602539	1374.860107
1665.615234	1368.518188
1664.626953	1402.373413
1663.639648	1526.855957
1662.651367	1699.424194
1661.663086	1615.213623
1660.674805	1738.220703
1659.685547	1766.197144
1658.696289	1810.510620
1657.707031	1428.826294
1656.717773	1728.314453
1655.728516	1797.794189
1654.738281	1616.218628
1653.748047	1019.709106
1652.757813	1048.305908
1651.767578	1400.051147
1650.777344	1225.829956
1649.786133	959.571289
1648.794922	878.919800
1647.803711	751.181885
1646.811523	652.986084
1645.820313	613.417725
1644.828125	349.796722
1643.835938	606.903015
1642.843750	323.154968
1641.850586	652.258301
1640.857422	337.801300
1639.864258	126.795525
1638.871094	190.607758
1637.877930	43.850689
1636.883789	29.371696
1635.889648	141.826385
1634.895508	454.914795
1633.901367	130.674698
1632.906250	-237.826828
1631.912109	2.580595
1630.916992	-291.236877
1629.920898	68.257141
1628.925781	-35.207169
1627.929688	-377.716858
1626.934570	-340.889130
1625.937500	80.231995
1624.941406	175.476791
1623.945313	-20.781796
1622.948242	277.488617
1621.951172	363.114349
1620.954102	60.203915
1619.956055	28.269001
1618.958984	311.793701
1617.960938	-239.404633
1616.962891	68.267807
1615.963867	134.649841
1614.965820	159.318665
1613.966797	-193.492172
1612.967773	-71.190155
1611.968750	4.123857
1610.968750	66.545685
1609.969727	-242.963577
1608.969727	189.439560
1607.969727	304.902802
1606.968750	-58.772041
1605.968750	78.094872
1604.967773	222.960175
1603.966797	-27.263704
1602.965820	83.953194
1601.963867	-184.060928
1600.962891	-20.163343
1599.960938	-44.457870
1598.958984	-94.716606
1597.956055	-19.319538
1596.954102	186.884506
1595.951172	35.175991
1594.948242	-74.522423
1593.945313	37.965969
1592.941406	-246.374664
1591.938477	-167.577957
1590.934570	-65.213425
1589.930664	-127.181137
1588.925781	-212.504089
1587.921875	-261.165863
1586.916992	24.081573
1585.912109	-175.660172
1584.907227	169.563461
1583.901367	87.302483
1582.896484	429.854004
1581.890625	-16.999657
1580.884766	190.106781
1579.877930	337.280487
1578.872070	195.468765
1577.865234	152.655853
1576.858398	47.441467
1575.851563	215.468307
1574.843750	-22.329767
1573.836914	96.264191
1572.829102	71.813240
1571.821289	-87.791641
1570.812500	202.262711
1569.804688	-217.136597
1568.795898	150.732117
1567.787109	79.508179
1566.778320	-35.850452
1565.768555	-94.079079
1564.758789	-6.967704
1563.750000	-18.530733
1562.739258	-141.700592
1561.729492	-70.321487
1560.718750	-128.690964
1559.708984	69.591270
1558.698242	298.827301
1557.686523	255.784332
1556.675781	186.787125
1555.664063	216.180679
1554.652344	496.705658
1553.640625	-2.356454
1552.628906	321.943878
1551.616211	374.248901
1550.603516	178.026505
1549.590820	243.093765
1548.578125	473.578339
1547.565430	303.033783
1546.551758	184.162933
1545.538086	-128.627823
1544.524414	189.184097
1543.510742	209.613617
1542.496094	-123.986053
1541.481445	27.981697
1540.466797	153.946136
1539.452148	127.422592
1538.437500	265.971375
1537.421875	463.678070
1536.406250	253.550476
1535.390625	450.918793
1534.374023	457.231750
1533.358398	522.717346
1532.341797	451.415588
1531.325195	320.731903
1530.308594	658.905090
1529.291016	597.501038
1528.274414	654.464233
1527.256836	628.853455
1526.238281	626.270874
1525.220703	278.664001
1524.202148	77.727859
1523.184570	437.592346
1522.166016	622.241150
1521.146484	138.032700
1520.127930	288.947632
1519.108398	-38.478207
1518.088867	387.089294
1517.069336	262.470245
1516.049805	245.646973
1515.029297	226.102646
1514.008789	309.129272
1512.988281	19.723097
1511.967773	-205.541428
1510.946289	-71.614944
1509.925781	-271.405792
1508.904297	223.850403
1507.882813	26.337646
1506.860352	-78.947701
1505.838867	23.310068
1504.816406	71.546478
1503.793945	40.184597
1502.770508	6.119027
1501.748047	-343.090973
1500.724609	27.233452
1499.701172	-112.202515
1498.677734	-203.087128
1497.654297	-76.557785
1496.629883	-287.948761
1495.605469	-44.081451
1494.581055	-301.696594
1493.556641	-24.960627
1492.531250	-239.293976
1491.505859	-195.538803
1490.480469	60.146446
1489.455078	32.031128
1488.429688	-19.185658
1487.403320	52.051926
1486.376953	-19.833750
1485.350586	163.436661
1484.324219	162.771454
1483.296875	307.402039
1482.270508	492.684296
1481.243164	103.950089
1480.214844	475.072418
1479.187500	315.714569
1478.159180	263.344666
1477.130859	794.405945
1476.102539	616.920410
1475.074219	902.966614
1474.044922	837.365356
1473.015625	822.617126
1471.986328	1240.495972
1470.957031	1365.451782
1469.927734	1584.405151
1468.897461	1469.934448
1467.867188	1912.390259
1466.836914	1823.164185
1465.806641	1718.645508
1464.775391	2267.266113
1463.744141	2243.849365
1462.712891	2288.967041
1461.681641	2580.375488
1460.649414	2396.711426
1459.618164	2870.645752
1458.585938	2750.339844
1457.552734	3036.057617
1456.520508	2763.427490
1455.487305	3249.319580
1454.455078	3207.455566
1453.420898	3198.497559
1452.387695	3209.799072
1451.354492	3188.112305
1450.320313	3285.480225
1449.286133	3603.186035
1448.251953	3416.682373
1447.216797	3498.644531
1446.182617	3486.892578
1445.147461	3029.604736
1444.112305	3149.504395
1443.076172	2798.706543
1442.041016	2842.693115
1441.004883	2922.044922
1439.968750	2498.174561
1438.932617	2810.141602
1437.895508	2917.235107
1436.858398	2582.074463
1435.821289	2277.379639
1434.784180	1808.648071
1433.747070	1628.019043
1432.708984	1505.539795
1431.670898	1390.706543
1430.632813	1058.909058
1429.594727	941.747925
1428.556641	713.673523
1427.517578	886.724915
1426.478516	820.191345
1425.439453	463.810059
1424.399414	581.456238
1423.359375	560.500916
1422.320313	315.393005
1421.279297	249.248520
1420.239258	178.164246
1419.199219	346.357147
1418.158203	260.280762
1417.117188	191.920883
1416.075195	-27.329418
1415.034180	52.957199
1413.992188	-7.578477
1412.950195	437.408386
1411.908203	-75.556068
1410.866211	153.253433
1409.823242	-283.896667
1408.780273	178.662262
1407.737305	-125.004707
1406.694336	-89.424339
1405.650391	-1.054564
1404.606445	49.718105
1403.562500	-135.346085
1402.518555	91.272858
1401.474609	-60.905121
1400.429688	-107.587593
1399.384766	154.285522
1398.339844	172.976273
1397.294922	224.354065
1396.249023	-90.055931
1395.203125	237.167130
1394.157227	-14.251992
1393.111328	40.083336
1392.064453	89.497437
1391.018555	-176.380630
1389.971680	3.453216
1388.923828	373.489563
1387.876953	-39.498875
1386.829102	168.080521
1385.781250	40.633480
1384.733398	3.378549
1383.685547	-231.182541
1382.636719	-60.683609
1381.587891	52.420971
1380.539063	15.749992
1379.490234	-135.638351
1378.440430	-219.410675
1377.391602	196.265045
1376.341797	-42.756310
1375.291016	474.164185
1374.241211	46.500805
1373.190430	424.517456
1372.139648	-17.437925
1371.088867	-122.483971
1370.038086	99.191025
1368.986328	328.397949
1367.934570	129.140945
1366.882813	338.637756
1365.831055	162.203888
1364.778320	117.961174
1363.726563	-65.485535
1362.673828	-96.883568
1361.620117	324.744934
1360.567383	243.861084
1359.513672	287.527008
1358.459961	299.020355
1357.406250	139.140549
1356.352539	-97.551308
1355.297852	-28.320925
1354.243164	431.112396
1353.188477	577.545959
1352.133789	644.622681
1351.078125	361.755066
1350.023438	528.490356
1348.966797	561.298157
1347.911133	653.826477
1346.855469	781.220215
1345.798828	973.210754
1344.742188	860.301575
1343.685547	1037.670410
1342.627930	1150.691528
1341.571289	1191.983521
1340.513672	1094.689697
1339.456055	1225.494141
1338.397461	1537.189575
1337.339844	1544.400879
1336.281250	1571.581055
1335.222656	1529.631958
1334.163086	1406.220215
1333.104492	1300.359497
1332.044922	1362.892822
1330.985352	1445.356079
1329.925781	1856.748535
1328.865234	1358.588989
1327.805664	1646.617554
1326.745117	1665.401733
1325.684570	1941.231934
1324.623047	1972.633179
1323.561523	2218.987305
1322.500977	2198.822510
1321.438477	2085.053223
1320.376953	2208.366699
1319.314453	2176.384521
1318.252930	1999.076172
1317.189453	2056.249268
1316.126953	1793.094116
1315.064453	2279.464355
1314.000977	2024.091431
1312.937500	1744.357056
1311.874023	1733.373291
1310.809570	1850.602295
1309.745117	1729.130371
1308.680664	1531.565674
1307.616211	1727.983032
1306.551758	1668.593872
1305.486328	1747.132202
1304.420898	1783.982422
1303.355469	1626.727173
1302.289063	1880.208130
1301.223633	1647.110229
1300.157227	2087.511230
1299.090820	1729.476563
1298.023438	1379.107910
1296.957031	1628.181030
1295.889648	1526.223633
1294.822266	1262.454834
1293.754883	1742.474243
1292.686523	1420.167603
1291.618164	1524.929077
1290.549805	1418.877930
1289.481445	1599.859985
1288.413086	1334.767700
1287.343750	1444.875977
1286.274414	2155.351807
1285.205078	1574.685425
1284.134766	1770.757202
1283.064453	1993.798096
1281.995117	1653.812134
1280.923828	1580.869263
1279.853516	1393.063232
1278.782227	1843.966553
1277.710938	1742.014404
1276.639648	1801.605103
1275.568359	2054.414307
1274.496094	1686.376099
1273.423828	1716.929199
1272.351563	1605.862427
1271.279297	1775.845459
1270.206055	1906.779541
1269.132813	1869.278809
1268.059570	1861.176758
1266.986328	1987.395264
1265.913086	1920.886963
1264.838867	1798.387451
1263.764648	1485.789551
1262.689453	1529.415039
1261.615234	1558.467285
1260.540039	1721.636841
1259.464844	1458.375000
1258.389648	1387.761230
1257.313477	1378.143066
1256.238281	1400.246582
1255.162109	1816.819702
1254.085938	1437.324829
1253.008789	1454.728760
1251.931641	1311.603027
1250.854492	1282.922241
1249.777344	1799.060669
1248.700195	1614.777954
1247.622070	1547.312378
1246.543945	1054.614380
1245.465820	1308.121216
1244.387695	1425.521851
1243.308594	1406.904419
1242.229492	1157.654907
1241.150391	1267.843140
1240.071289	1181.416138
1238.991211	1238.231567
1237.911133	1120.376587
1236.831055	1051.106567
1235.750977	1263.186890
1234.669922	1320.037964
1233.588867	1396.271973
1232.507813	1094.445435
1231.426758	1221.606812
1230.344727	1171.901245
1229.262695	1107.698730
1228.180664	1469.663208
1227.098633	1206.940796
1226.015625	970.965942
1224.933594	1127.066650
1223.849609	1268.591187
1222.766602	781.230164
1221.683594	615.673706
1220.599609	358.324921
1219.515625	623.135925
1218.430664	489.119324
1217.346680	558.075989
1216.261719	651.144287
1215.176758	534.071472
1214.091797	388.058624
1213.005859	522.083191
1211.920898	491.926788
1210.834961	845.370361
1209.748047	853.706909
1208.662109	541.272949
1207.575195	535.148132
1206.488281	415.703125
1205.401367	590.287598
1204.313477	509.369171
1203.225586	664.515808
1202.137695	311.399719
1201.049805	459.218384
1199.961914	479.345184
1198.873047	-3.578468
1197.784180	100.773476
1196.695313	190.598709
1195.605469	92.739708
1194.515625	-14.742840
1193.425781	-146.270309
1192.335938	-268.178131
1191.246094	402.887787
1190.155273	151.076508
1189.064453	101.076027
1187.973633	214.330353
1186.881836	-299.132629
1185.790039	-356.374634
1184.698242	-111.289459
1183.606445	-70.309914
1182.514648	-39.007431
1181.421875	-242.795639
1180.329102	-108.503426
1179.236328	337.274445
1178.142578	80.612526
1177.049805	202.555954
1175.956055	70.458000
1174.861328	-25.723429
1173.767578	-62.081406
1172.672852	100.192154
1171.578125	-24.875389
1170.483398	419.510132
1169.387695	64.626236
1168.291992	-98.841255
1167.196289	-149.932007
1166.100586	-117.408325
1165.004883	-6.104752
1163.908203	-164.945145
1162.811523	65.608475
1161.714844	269.704102
1160.617188	239.615036
1159.519531	106.801460
1158.421875	353.468109
1157.324219	94.052238
1156.225586	271.260590
1155.127930	21.354650
1154.028320	222.181656
1152.929688	-18.230938
1151.831055	296.759308
1150.731445	156.360916
1149.631836	42.148357
1148.531250	-100.677689
1147.431641	161.319351
1146.331055	58.839657
1145.230469	13.448346
1144.129883	-103.399315
1143.028320	-134.623901
1141.926758	-58.872845
1140.825195	99.996735
1139.723633	47.098461
1138.621094	58.326084
1137.518555	216.813873
1136.416016	-92.931877
1135.313477	241.142090
1134.209961	339.862976
1133.106445	507.316650
1132.002930	244.939285
1130.898438	355.220093
1129.794922	828.413025
1128.690430	613.349365
1127.585938	1038.678101
1126.480469	894.648071
1125.375977	589.402527
1124.270508	739.284180
1123.164063	656.803528
1122.058594	462.940247
1120.952148	690.689087
1119.845703	716.984863
1118.739258	537.230957
1117.631836	416.662323
1116.525391	336.306366
1115.417969	426.260956
1114.309570	412.032928
1113.202148	423.759491
1112.093750	572.540222
1110.985352	423.369202
1109.876953	824.812256
1108.767578	491.246704
1107.658203	703.409180
1106.548828	750.109741
1105.439453	447.310638
1104.329102	517.543640
1103.218750	715.123718
1102.108398	900.765320
1100.998047	718.296143
1099.886719	795.273193
1098.775391	608.099731
1097.664063	701.474548
1096.552734	707.565430
1095.440430	428.521149
1094.328125	799.702148
1093.215820	720.864075
1092.102539	677.341309
1090.990234	1033.976440
1089.876953	1077.408813
1088.762695	831.941467
1087.649414	833.627808
1086.535156	358.146149
1085.420898	580.666626
1084.306641	988.316162
1083.191406	954.410645
1082.076172	790.497375
1080.960938	461.215363
1079.845703	747.548828
1078.729492	828.285217
1077.613281	754.037415
1076.497070	351.242889
1075.380859	647.855042
1074.263672	611.210144
1073.146484	766.896118
1072.029297	612.997009
1070.912109	538.874451
1069.793945	462.442993
1068.675781	463.378357
1067.557617	340.159302
1066.438477	448.874359
1065.319336	386.617157
1064.200195	523.388062
1063.081055	192.019302
1061.961914	623.642090
1060.841797	547.434937
1059.721680	326.276550
1058.600586	369.476440
1057.480469	316.834686
1056.359375	593.797974
1055.238281	398.653290
1054.116211	-22.975433
1052.995117	99.828949
1051.873047	185.253586
1050.750000	102.593834
1049.627930	472.811554
1048.504883	161.535507
1047.381836	149.064133
1046.258789	6.038430
1045.134766	138.287796
1044.011719	198.263809
1042.886719	-56.383671
1041.762695	89.944214
1040.638672	145.412842
1039.513672	135.701508
1038.388672	-279.112488
1037.262695	200.310410
1036.136719	102.357918
1035.010742	-176.977478
1033.884766	218.560318
1032.758789	500.026276
1031.631836	160.570786
1030.504883	118.932747
1029.377930	181.993225
1028.250000	38.299305
1027.122070	-114.529526
1025.994141	-281.131775
1024.866211	-103.886154
1023.737305	-253.968018
1022.608398	-403.883240
1021.479492	-333.176636
1020.350586	-468.877472
1019.220703	-163.715363
1018.090820	-405.847107
1016.960938	-339.415253
1015.830078	-263.629700
1014.700195	-238.746338
1013.569336	-243.874405
1012.437500	8.216783
1011.306641	42.637886
1010.174805	104.948151
1009.042969	292.339478
1007.910156	292.332947
1006.778320	579.329285
1005.645508	1099.931396
1004.512695	1564.924438
1003.378906	2873.675537
1002.245117	2420.701904
1001.111328	1919.548218
999.977539	1252.426758
998.843750	733.579407
997.708984	272.848328
996.574219	207.255859
995.438477	114.142403
994.303711	138.903732
993.167969	13.846270
992.032227	191.149918
990.895508	428.477722
989.758789	366.142029
988.622070	-64.793442
987.485352	-117.458405
986.348633	81.169731
985.210938	-185.391998
984.073242	54.929642
982.934570	-139.812973
981.796875	-235.336792
980.658203	-63.719604
979.519531	133.286865
978.379883	-0.836884
977.240234	348.160980
976.100586	228.173782
974.960938	494.543976
973.821289	110.655022
972.680664	404.835541
971.540039	228.201691
970.398438	143.677994
969.257813	346.321228
968.116211	117.552338
966.974609	88.693672
965.832031	-38.618870
964.689453	100.356621
963.546875	92.682846
962.404297	137.912689
961.261719	291.015015
960.118164	325.073425
958.974609	260.780029
957.830078	253.955002
956.686523	61.825142
955.541992	208.780853
954.396484	387.888763
953.251953	107.150085
952.106445	311.709808
950.960938	216.731339
949.815430	250.020859
948.668945	54.868046
947.522461	138.814575
946.375977	149.771973
945.229492	245.419327
944.082031	48.863010
942.934570	-104.047455
941.787109	67.444946
940.638672	99.816032
939.491211	383.322662
938.342773	253.972061
937.193359	359.769501
936.044922	306.062622
934.895508	134.015564
933.745117	39.711555
932.595703	542.579346
931.445313	213.916473
930.294922	188.468796
929.144531	-28.069761
927.993164	-221.572083
926.842773	-59.808300
925.690430	234.027924
924.539063	145.703339
923.386719	214.509171
922.234375	-84.907700
921.082031	-149.898621
919.929688	-257.891144
918.776367	-99.839584
917.623047	-48.482544
916.468750	-142.338669
915.315430	-265.540436
914.161133	-234.175934
913.006836	101.412086
911.851563	-291.322144
910.696289	-171.090820
909.541016	-177.784836
908.385742	28.779078
907.229492	-145.428940
906.074219	-52.031734
904.916992	-166.971588
903.760742	-7.670426
902.603516	-117.800636
901.446289	3.170471
900.289063	137.777435
899.131836	64.236435
897.973633	42.887108
896.815430	-75.611435
895.656250	299.045410
894.498047	-235.251831
893.338867	297.684906
892.178711	-236.139145
891.019531	-55.712936
889.859375	-202.781647
888.699219	-250.335419
887.539063	-112.656494
886.377930	-119.402908
885.216797	-53.860012
884.055664	135.808990
882.893555	178.866089
881.732422	64.106262
880.570313	222.269409
879.407227	297.040039
878.245117	347.031128
877.082031	259.644867
875.918945	411.099243
874.754883	546.781311
873.590820	164.660828
872.426758	163.134903
871.262695	26.637775
870.098633	58.964943
868.933594	298.241852
867.768555	121.449753
866.602539	57.184780
865.436523	217.726929
864.270508	144.524017
863.104492	-211.681244
861.938477	79.121452
860.771484	154.254807
859.604492	321.397186
858.436523	358.308777
857.269531	435.574219
856.101563	158.381424
854.932617	527.232788
853.764648	586.459167
852.595703	331.826447
851.426758	498.630219
850.256836	779.620850
849.087891	433.219147
847.917969	357.952637
846.748047	36.400230
845.577148	-36.547180
844.406250	147.867142
843.235352	338.864532
842.064453	393.279633
840.892578	7.071617
839.720703	148.651733
838.548828	189.524612
837.375977	201.282150
836.204102	212.961548
835.031250	135.236069
833.857422	216.053650
832.684570	173.951920
831.510742	73.777702
830.335938	261.465332
829.162109	69.689697
827.987305	556.021912
826.812500	466.696503
825.637695	404.079834
824.461914	118.521225
823.286133	9.050482
822.110352	164.657135
820.933594	264.420898
819.757813	386.291656
818.580078	58.310497
817.403320	-87.117416
816.225586	141.271240
815.048828	89.110962
813.870117	-116.581581
812.692383	-2.095111
811.513672	-150.100449
810.334961	-198.138428
809.156250	-272.939575
807.976563	-225.629715
806.796875	32.532082
805.617188	-326.864197
804.436523	-428.686646
803.255859	-82.260231
802.075195	-242.049408
800.894531	-140.125977
799.712891	-160.360168
798.531250	-60.982407
797.349609	-436.197052
796.167969	-394.706451
794.985352	-435.351715
793.802734	-256.805725
792.619141	1.252412
791.436523	-354.308258
790.252930	162.362152
789.069336	156.333755
787.884766	32.900009
786.700195	48.740833
785.515625	121.928146
784.331055	-1.854706
783.145508	-298.140533
781.959961	-26.457485
780.774414	147.731567
779.587891	109.634003
778.402344	113.357048
777.215820	220.713776
776.028320	171.151535
774.840820	260.500946
773.654297	100.331573
772.465820	138.634949
771.278320	81.936852
770.089844	170.645172
768.901367	47.556564
767.711914	-49.160851
766.523438	-139.376724
765.333984	76.499924
764.143555	124.776939
762.954102	221.320114
761.763672	-27.893244
760.573242	156.407806
759.382813	516.498718
758.191406	328.594482
757.000000	422.134705
755.808594	212.100220
754.616211	331.758820
753.423828	38.103436
752.231445	115.765724
751.039063	-52.733936
749.845703	165.233597
748.652344	244.675812
747.458984	218.615417
746.264648	220.998016
745.070313	117.972351
743.875977	446.996979
742.680664	-145.228500
741.486328	-70.793663
740.291016	-86.339867
739.094727	-1.150542
737.899414	83.912064
736.703125	54.972084
735.506836	58.822315
734.309570	-167.261215
733.112305	-375.790070
731.915039	-190.394562
730.717773	104.246346
729.519531	-32.171234
728.322266	-137.961060
727.123047	165.088821
725.924805	207.862152
724.725586	8.041639
723.526367	245.220261
722.327148	436.401215
721.126953	417.859161
719.926758	215.937347
718.726563	319.672363
717.525391	364.450378
716.325195	352.489960
715.123047	523.768982
713.921875	274.137085
712.719727	83.513725
711.518555	145.830490
710.315430	75.247246
709.113281	122.373314
707.910156	-65.691795
706.707031	29.456102
705.502930	-77.831360
704.299805	-232.890488
703.095703	-76.638969
701.891602	101.372162
700.686523	146.719391
699.481445	81.238243
698.276367	185.446167
697.071289	96.276581
695.865234	-25.334463
694.659180	20.498947
693.453125	-133.383652
692.246094	-115.526535
691.039063	-104.059868
689.832031	-153.234146
688.625000	-310.737457
687.416992	-149.123734
686.208984	127.515160
685.000977	-198.614624
683.791992	-62.678307
682.583008	-290.748901
681.374023	38.328545
680.164063	191.964981
678.955078	-180.589630
677.745117	-147.869568
676.534180	-43.528709
675.324219	-140.332169
674.113281	-98.403763
672.902344	-56.297546
671.690430	55.209633
670.478516	-280.720245
669.266602	190.056000
668.054688	-56.721008
666.841797	116.030846
665.628906	-35.123894
664.416016	215.724396
663.203125	-45.071602
661.989258	156.458328
660.775391	23.581808
659.561523	147.759827
658.346680	-57.950085
657.131836	-138.254623
655.916992	-50.113922
654.701172	113.665527
653.485352	74.988487
652.269531	195.993088
651.053711	86.647049
649.836914	9.875038
648.620117	-230.309494
647.403320	12.040086
646.186523	176.987000
644.968750	165.612534
643.750977	296.409637
642.532227	175.691071
641.314453	328.270996
640.095703	306.817749
638.875977	300.584442
637.657227	148.362976
636.437500	30.728415
635.217773	-60.957027
633.997070	-2.166131
632.777344	52.385250
631.556641	-302.945160
630.335938	22.191458
629.114258	-176.221863
627.892578	-12.027652
626.670898	57.758907
625.449219	228.277954
624.226563	225.100479
623.003906	311.887756
621.781250	494.983917
620.557617	22.503502
619.333984	-175.762573
618.110352	26.286245
616.886719	-88.697937
615.662109	31.597427
614.437500	-167.152420
613.212891	-113.652580
611.987305	-210.130112
610.761719	48.041882
609.536133	-151.667969
608.310547	116.352097
607.083984	127.467896
605.857422	-201.501083
604.630859	308.472412
