# Supplementary material for: Raman spectroscopy accurately differentiates mucosal healing from non-healing and biochemical changes following biological therapy in inflammatory bowel disease
Source: PLoS One. 2021 Jun 2;16(6):e0252210. doi: 10.1371/journal.pone.0252210 (PMC8172032; doi:10.1371/journal.pone.0252210)
Supplement: S9 Dataset — (ZIP) [file pone.0252210.s011.zip › Pre-biologic/OC020-1 pre treatment_base sub CR removed_45__X_-9660.2__Y_46883.7__Z_35.7806__Time_512.txt]

1714.640625	81.703812
1713.664063	88.589638
1712.687500	111.453651
1711.709961	-178.420822
1710.733398	-126.586548
1709.755859	3.944241
1708.778320	4.140429
1707.799805	-53.628670
1706.821289	98.560616
1705.843750	-37.486477
1704.864258	-89.573975
1703.885742	41.395718
1702.907227	-19.402573
1701.927734	33.111755
1700.948242	19.678286
1699.968750	-102.456764
1698.988281	-87.294044
1698.007813	41.043640
1697.028320	55.347752
1696.046875	99.858803
1695.066406	179.991089
1694.084961	207.513092
1693.104492	267.953857
1692.123047	246.432983
1691.140625	196.373413
1690.159180	398.003113
1689.176758	400.259735
1688.194336	379.317108
1687.211914	545.825562
1686.228516	582.391541
1685.246094	521.126038
1684.262695	516.580139
1683.279297	771.194336
1682.295898	722.804382
1681.311523	813.607483
1680.327148	718.731750
1679.342773	693.806030
1678.358398	1084.704468
1677.374023	933.384583
1676.388672	1032.809814
1675.403320	1106.260132
1674.417969	1066.006104
1673.432617	1374.613281
1672.446289	1370.115723
1671.459961	1499.081299
1670.473633	1323.125000
1669.487305	1498.392578
1668.500977	1520.171265
1667.513672	1744.243530
1666.526367	1769.735962
1665.539063	1965.583252
1664.550781	1896.601074
1663.563477	2117.274414
1662.575195	2216.388916
1661.586914	1934.232910
1660.598633	2227.831543
1659.609375	2042.170166
1658.620117	2188.218018
1657.631836	2109.547363
1656.641602	2100.203369
1655.652344	2078.080322
1654.662109	1998.168335
1653.672852	1868.446167
1652.681641	1736.542236
1651.691406	1586.592529
1650.701172	1519.086670
1649.709961	1446.705322
1648.718750	1308.650024
1647.727539	1226.520874
1646.735352	1047.022461
1645.744141	976.259216
1644.751953	868.888733
1643.759766	666.839233
1642.766602	679.023499
1641.774414	588.583252
1640.781250	656.802307
1639.788086	545.892273
1638.794922	456.412933
1637.801758	401.526367
1636.807617	215.109314
1635.813477	113.373940
1634.819336	122.607971
1633.825195	192.671021
1632.830078	162.838593
1631.834961	35.801186
1630.839844	74.902054
1629.844727	22.057779
1628.849609	35.224121
1627.853516	119.613045
1626.857422	-58.915146
1625.861328	-229.306290
1624.865234	63.317581
1623.868164	-64.647461
1622.871094	-221.321899
1621.874023	-15.167826
1620.876953	148.991455
1619.879883	42.666229
1618.881836	4.779520
1617.883789	9.023121
1616.885742	97.358772
1615.887695	30.916763
1614.888672	93.152596
1613.889648	81.991913
1612.890625	-20.882450
1611.891602	41.535667
1610.892578	235.053802
1609.892578	-64.174980
1608.892578	40.289742
1607.892578	144.746033
1606.892578	314.664917
1605.891602	212.208237
1604.890625	201.443130
1603.889648	36.267181
1602.888672	138.085876
1601.887695	41.022598
1600.885742	38.164001
1599.883789	-95.462860
1598.881836	-64.332466
1597.879883	-38.467537
1596.876953	-17.866549
1595.874023	-36.502007
1594.871094	-162.274750
1593.868164	-248.862366
1592.864258	-110.899353
1591.861328	-116.638405
1590.857422	-62.401840
1589.853516	-94.366882
1588.848633	-134.212311
1587.844727	47.589851
1586.839844	-8.070938
1585.834961	105.677101
1584.830078	146.300812
1583.824219	197.240631
1582.819336	159.471176
1581.813477	202.372742
1580.807617	245.150040
1579.800781	233.121414
1578.794922	379.782196
1577.788086	159.282776
1576.781250	407.144073
1575.773438	366.000244
1574.766602	189.491531
1573.758789	228.767700
1572.750977	312.090790
1571.743164	275.670654
1570.735352	158.563339
1569.726563	163.480942
1568.718750	98.111237
1567.708984	276.749725
1566.700195	146.169830
1565.691406	54.431492
1564.681641	68.987686
1563.671875	184.577164
1562.662109	69.061935
1561.652344	39.025303
1560.641602	146.273972
1559.630859	172.935867
1558.620117	54.259071
1557.609375	160.922485
1556.597656	-43.550224
1555.586914	166.353333
1554.575195	96.284264
1553.563477	90.797783
1552.550781	136.905487
1551.539063	-13.888749
1550.526367	-27.660469
1549.513672	-93.352951
1548.500977	50.303295
1547.487305	98.027405
1546.473633	88.663979
1545.459961	6.739098
1544.446289	87.468849
1543.432617	31.035219
1542.417969	98.422470
1541.404297	-133.992004
1540.389648	-100.550201
1539.374023	123.711349
1538.359375	-0.743154
1537.343750	70.768288
1536.328125	54.338974
1535.312500	4.191057
1534.296875	-17.763796
1533.280273	-63.113121
1532.263672	53.753513
1531.247070	59.560009
1530.230469	5.908750
1529.212891	80.879700
1528.196289	29.434134
1527.178711	302.246185
1526.160156	201.463348
1525.142578	198.340683
1524.124023	218.179367
1523.106445	296.996521
1522.087891	295.845612
1521.068359	196.778305
1520.049805	95.000008
1519.030273	190.995941
1518.010742	232.794556
1516.991211	48.283707
1515.971680	205.320099
1514.951172	84.722267
1513.930664	231.036697
1512.910156	133.224258
1511.889648	184.137421
1510.868164	160.424393
1509.846680	126.280960
1508.826172	150.978867
1507.803711	-152.775055
1506.782227	-161.716537
1505.759766	-101.625359
1504.737305	-8.414481
1503.714844	-187.010300
1502.692383	-19.867502
1501.668945	24.093233
1500.646484	-142.087234
1499.623047	-213.646805
1498.599609	-170.157883
1497.575195	54.829983
1496.550781	-76.053581
1495.527344	-33.088497
1494.502930	170.805908
1493.477539	129.002533
1492.453125	53.849583
1491.427734	121.690186
1490.402344	342.666748
1489.376953	371.814362
1488.350586	385.474182
1487.325195	314.738586
1486.298828	399.617554
1485.272461	458.804565
1484.245117	602.036438
1483.218750	505.268890
1482.191406	717.049683
1481.164063	722.049438
1480.136719	686.133606
1479.108398	634.808105
1478.080078	761.792297
1477.052734	832.566833
1476.023438	954.126099
1474.995117	953.286743
1473.965820	1092.383179
1472.937500	1045.484741
1471.908203	1227.573853
1470.877930	1450.193115
1469.848633	1486.908569
1468.818359	1452.281738
1467.788086	1704.958496
1466.757813	1888.792114
1465.727539	1922.484985
1464.696289	2179.724609
1463.665039	2352.925537
1462.633789	2424.361572
1461.602539	2457.598633
1460.570313	2635.483887
1459.539063	2500.968994
1458.506836	2711.640137
1457.473633	2696.290039
1456.441406	2620.013672
1455.408203	2855.709229
1454.375000	2936.551758
1453.341797	2758.685791
1452.308594	2945.894531
1451.274414	3262.226318
1450.241211	3104.553467
1449.207031	3103.967285
1448.171875	2938.699951
1447.137695	3059.639404
1446.102539	3041.238281
1445.067383	2911.447266
1444.032227	2915.817871
1442.997070	2861.976318
1441.960938	2560.224609
1440.924805	2650.597656
1439.888672	2682.766113
1438.852539	2532.898926
1437.816406	2501.884277
1436.779297	2407.693359
1435.742188	2184.701416
1434.705078	1731.959839
1433.666992	1579.915405
1432.629883	1536.526001
1431.591797	1268.499512
1430.553711	1192.402832
1429.514648	1073.451172
1428.476563	883.955750
1427.437500	636.544556
1426.398438	706.977539
1425.359375	555.565125
1424.320313	389.129272
1423.280273	643.609070
1422.240234	734.260315
1421.200195	537.769287
1420.159180	568.036987
1419.119141	346.580902
1418.078125	417.249176
1417.037109	623.838440
1415.996094	334.719299
1414.954102	241.982452
1413.912109	247.432022
1412.870117	177.506042
1411.828125	253.485260
1410.786133	115.858429
1409.743164	141.684128
1408.700195	127.374458
1407.657227	88.026512
1406.614258	-39.122086
1405.570313	-0.441244
1404.527344	-67.110031
1403.483398	137.362854
1402.438477	-14.474254
1401.394531	84.714615
1400.349609	113.713196
1399.304688	29.954096
1398.259766	31.563408
1397.214844	28.256046
1396.168945	248.061066
1395.123047	-100.842323
1394.077148	26.421818
1393.031250	-106.708099
1391.984375	-29.371666
1390.937500	-4.525976
1389.890625	87.991898
1388.843750	-29.596571
1387.796875	-16.937120
1386.749023	13.329079
1385.701172	16.195385
1384.653320	-140.819016
1383.604492	-37.713436
1382.556641	-66.959053
1381.507813	-273.463257
1380.458984	7.325141
1379.410156	-4.063148
1378.360352	97.026306
1377.310547	-43.930012
1376.260742	29.935421
1375.210938	56.494965
1374.161133	25.802580
1373.110352	60.095188
1372.059570	-87.517776
1371.008789	-40.474651
1369.957031	-102.989410
1368.906250	106.293030
1367.854492	-35.666637
1366.802734	161.332932
1365.750000	32.151394
1364.698242	57.547852
1363.645508	30.795464
1362.592773	76.374161
1361.540039	-27.208475
1360.486328	165.423355
1359.433594	-22.396713
1358.379883	190.343018
1357.326172	288.785614
1356.271484	21.961597
1355.216797	257.367188
1354.163086	214.577057
1353.107422	234.039856
1352.052734	521.858521
1350.998047	409.974854
1349.942383	360.343719
1348.886719	588.845032
1347.830078	688.373474
1346.774414	805.387512
1345.717773	907.618774
1344.661133	1111.625854
1343.604492	1090.108276
1342.546875	1276.946411
1341.490234	1248.281738
1340.432617	1289.149780
1339.375000	1176.587891
1338.316406	1420.824585
1337.258789	1407.631958
1336.200195	1255.978149
1335.141602	1168.891846
1334.082031	1180.963501
1333.023438	1225.349487
1331.963867	1111.586304
1330.904297	1000.499817
1329.844727	1121.994019
1328.784180	1023.618652
1327.723633	1095.941284
1326.663086	1089.330444
1325.602539	1018.658691
1324.541992	1009.905701
1323.480469	1206.222534
1322.418945	1158.241211
1321.357422	1325.130981
1320.295898	1156.551025
1319.233398	1094.260254
1318.170898	1300.962402
1317.108398	1231.568481
1316.045898	1196.864746
1314.982422	1460.536133
1313.918945	1381.735962
1312.855469	1322.823242
1311.791992	1286.246216
1310.728516	1348.327148
1309.664063	1452.373413
1308.599609	1275.919312
1307.535156	1254.714355
1306.469727	1199.212158
1305.404297	1325.895386
1304.338867	1233.788208
1303.273438	1326.258301
1302.208008	1445.861084
1301.141602	1395.969238
1300.075195	1324.115601
1299.008789	1193.466675
1297.942383	1112.124512
1296.875000	1259.302979
1295.807617	1180.689697
1294.740234	1232.318115
1293.672852	1200.615356
1292.604492	1159.234375
1291.537109	1243.083252
1290.468750	917.487000
1289.399414	898.615112
1288.331055	970.560730
1287.261719	895.549683
1286.192383	926.037659
1285.123047	851.290527
1284.052734	776.685242
1282.983398	961.760193
1281.913086	796.798645
1280.841797	955.076477
1279.771484	873.588135
1278.700195	875.411621
1277.628906	948.261414
1276.557617	854.894287
1275.486328	874.119751
1274.414063	925.205261
1273.341797	1057.000488
1272.269531	1191.268188
1271.197266	1169.234741
1270.124023	1152.180298
1269.050781	1315.889160
1267.977539	1381.965454
1266.904297	1287.019287
1265.830078	1475.223877
1264.756836	1304.825317
1263.681641	1219.937988
1262.607422	1413.122803
1261.533203	1260.124023
1260.458008	1470.410034
1259.382813	1129.967163
1258.307617	1284.280396
1257.231445	1243.734375
1256.155273	1327.451782
1255.079102	1308.935303
1254.002930	1453.557739
1252.926758	1303.712158
1251.849609	1402.144653
1250.772461	1301.119385
1249.695313	1234.227905
1248.617188	1211.172974
1247.540039	1309.703979
1246.461914	1447.115112
1245.382813	1436.287720
1244.304688	1364.761963
1243.225586	1140.292969
1242.146484	1408.861450
1241.067383	1075.290405
1239.988281	1166.625366
1238.908203	1136.616333
1237.828125	1344.384521
1236.748047	1224.639648
1235.667969	1158.307129
1234.586914	1215.662476
1233.505859	1088.787842
1232.424805	891.698547
1231.343750	990.278870
1230.261719	972.552551
1229.179688	903.976746
1228.097656	869.324524
1227.015625	803.213684
1225.932617	671.785095
1224.850586	915.431946
1223.767578	665.482117
1222.683594	679.245789
1221.600586	579.339966
1220.516602	438.366730
1219.432617	498.034454
1218.347656	545.573730
1217.263672	291.087952
1216.178711	348.259338
1215.093750	398.130280
1214.008789	566.242554
1212.922852	311.858948
1211.836914	376.083435
1210.750977	563.282104
1209.665039	636.989990
1208.579102	807.081970
1207.492188	666.041382
1206.405273	713.029175
1205.318359	685.240601
1204.230469	630.913757
1203.142578	564.512573
1202.054688	240.399292
1200.966797	224.564163
1199.877930	355.520630
1198.790039	159.045639
1197.701172	193.587860
1196.611328	203.995865
1195.522461	209.519653
1194.432617	97.152542
1193.342773	-20.043303
1192.252930	127.120789
1191.162109	-57.455330
1190.072266	-100.286537
1188.981445	-13.474757
1187.889648	-99.674187
1186.798828	8.544156
1185.707031	11.023315
1184.615234	-164.160141
1183.523438	-27.461863
1182.430664	-37.225533
1181.337891	27.265366
1180.245117	62.865829
1179.152344	-43.064236
1178.059570	119.362450
1176.965820	284.018738
1175.872070	218.547455
1174.778320	160.192459
1173.683594	166.410385
1172.588867	275.457703
1171.494141	326.916260
1170.399414	86.339569
1169.303711	99.335388
1168.208984	-0.186389
1167.113281	86.734070
1166.016602	89.839600
1164.920898	104.783897
1163.824219	243.863251
1162.727539	-44.849277
1161.630859	141.746979
1160.533203	242.182144
1159.435547	309.035553
1158.337891	394.838623
1157.240234	447.079865
1156.141602	346.495239
1155.043945	367.481750
1153.944336	257.185913
1152.845703	220.727539
1151.747070	112.660988
1150.647461	137.969910
1149.547852	-29.833494
1148.447266	107.203033
1147.347656	165.472397
1146.247070	68.835571
1145.146484	-94.529610
1144.044922	-53.284447
1142.944336	-116.866074
1141.842773	-23.549965
1140.741211	-94.493637
1139.638672	-51.406528
1138.537109	-174.856583
1137.434570	-65.475441
1136.332031	43.730350
1135.228516	-68.158875
1134.125977	100.121994
1133.022461	78.247238
1131.917969	329.247925
1130.814453	447.106750
1129.709961	773.589233
1128.605469	758.195740
1127.500977	816.207886
1126.396484	976.029236
1125.291016	815.615479
1124.185547	825.797729
1123.080078	632.070557
1121.973633	739.168701
1120.868164	474.250000
1119.761719	569.250366
1118.654297	512.569458
1117.547852	597.809265
1116.440430	538.538818
1115.333008	429.495697
1114.225586	467.027283
1113.117188	473.677460
1112.008789	593.686035
1110.900391	564.615417
1109.791992	658.322083
1108.682617	747.141541
1107.573242	753.134521
1106.463867	1016.412476
1105.354492	901.708801
1104.244141	1056.024902
1103.133789	938.776672
1102.023438	1031.452393
1100.913086	1069.725342
1099.801758	1096.078003
1098.690430	1164.749878
1097.579102	1155.500122
1096.467773	1322.897583
1095.355469	1172.039917
1094.243164	1390.969604
1093.130859	1181.090698
1092.017578	1150.142334
1090.905273	1121.472900
1089.791992	1191.556152
1088.677734	1127.395508
1087.564453	1223.135864
1086.450195	1092.966553
1085.335938	974.523987
1084.221680	999.440674
1083.106445	1085.357788
1081.991211	945.588745
1080.875977	1045.407837
1079.760742	1086.387451
1078.644531	995.776672
1077.528320	797.147339
1076.412109	952.918335
1075.295898	599.383667
1074.178711	661.145081
1073.061523	600.853760
1071.944336	667.140625
1070.826172	494.215790
1069.708984	625.992432
1068.590820	415.542969
1067.471680	790.772705
1066.353516	709.080566
1065.234375	594.583557
1064.115234	838.255859
1062.996094	889.850647
1061.875977	714.396179
1060.755859	665.303223
1059.635742	630.221558
1058.515625	553.027527
1057.394531	478.160492
1056.273438	550.534363
1055.152344	442.919098
1054.031250	332.986053
1052.909180	536.034912
1051.787109	493.783447
1050.665039	446.859131
1049.541992	364.916138
1048.418945	215.322769
1047.295898	537.024841
1046.172852	284.807098
1045.048828	380.124512
1043.925781	522.022827
1042.801758	260.624451
1041.676758	227.692642
1040.552734	441.725311
1039.427734	269.019684
1038.302734	271.040863
1037.176758	259.089630
1036.050781	298.357635
1034.924805	453.966614
1033.798828	369.896698
1032.672852	399.849640
1031.545898	597.223022
1030.418945	476.030792
1029.291992	334.000061
1028.164063	333.800018
1027.036133	15.355576
1025.908203	68.711342
1024.780273	-89.232658
1023.651367	-54.385269
1022.522461	-151.811920
1021.393555	-17.102800
1020.264648	-105.125488
1019.134766	-204.664642
1018.004883	-21.205786
1016.875000	-99.749321
1015.744141	-155.031921
1014.613281	35.398216
1013.482422	61.314102
1012.351563	172.978989
1011.219727	224.443481
1010.088867	262.069916
1008.956055	373.800293
1007.824219	406.883026
1006.691406	729.202332
1005.558594	1120.837402
1004.425781	1873.104126
1003.292969	2763.814209
1002.159180	3062.491699
1001.025391	2302.782715
999.891602	1372.561523
998.756836	803.172363
997.622070	229.525818
996.487305	325.744232
995.352539	142.740021
994.216797	19.913300
993.081055	5.677109
991.945313	120.717194
990.808594	115.897797
989.672852	78.922676
988.536133	-15.549155
987.398438	-70.693077
986.261719	21.752575
985.124023	-7.800706
983.986328	137.785645
982.847656	48.602959
981.709961	-1.279484
980.571289	41.027107
979.432617	-22.380281
978.292969	24.768715
977.153320	-107.328629
976.013672	188.370422
974.874023	120.924194
973.734375	134.073578
972.593750	106.001465
971.453125	91.865295
970.311523	-0.195815
969.170898	52.565056
968.029297	-89.643677
966.886719	117.141678
965.745117	44.106613
964.602539	76.756073
963.459961	150.818588
962.317383	183.736801
961.173828	186.997208
960.030273	261.446960
958.886719	116.098862
957.743164	39.687344
956.598633	332.124115
955.454102	120.953804
954.309570	141.204666
953.165039	173.050400
952.019531	97.526115
950.874023	54.221607
949.727539	40.829399
948.582031	80.190269
947.435547	137.983551
946.289063	111.376358
945.141602	171.756912
943.995117	188.888489
942.847656	197.048004
941.699219	173.414993
940.551758	266.360992
939.403320	327.491882
938.254883	224.521179
937.105469	358.958893
935.957031	511.747467
934.807617	407.046417
933.658203	277.499207
932.507813	360.087830
931.357422	413.196533
930.207031	263.764618
929.056641	296.726349
927.906250	86.277771
926.754883	108.235321
925.603516	216.815231
924.451172	-13.416784
923.298828	-36.415813
922.146484	81.735535
920.994141	140.900879
919.841797	-17.959547
918.688477	27.912773
917.535156	-137.318115
916.380859	40.619164
915.227539	48.354156
914.073242	44.906097
912.918945	-124.037346
911.763672	-152.064819
910.608398	-164.035904
909.453125	-205.319000
908.297852	-230.549133
907.141602	79.868965
905.985352	-99.190689
904.829102	-89.959976
903.672852	-35.273376
902.515625	-150.295044
901.358398	69.969360
900.201172	-67.348976
899.042969	-55.090744
897.884766	45.545475
896.726563	-206.570038
895.568359	-31.025026
894.409180	124.240479
893.250000	33.204926
892.090820	-91.541862
890.930664	0.799565
889.771484	-67.136421
888.611328	-121.350464
887.450195	160.985703
886.289063	9.960851
885.128906	107.349823
883.966797	-41.071568
882.805664	-76.531036
881.643555	-30.665895
880.481445	10.789636
879.319336	210.114334
878.156250	55.693283
876.993164	252.896301
875.830078	112.275513
874.666016	91.179016
873.502930	160.239716
872.338867	278.892792
871.173828	78.078140
870.009766	-37.066086
868.844727	-35.101383
867.679688	-91.506546
866.513672	68.020950
865.348633	112.931038
864.182617	126.453690
863.015625	-1.463623
861.849609	138.009399
860.682617	234.838409
859.515625	311.491211
858.347656	457.757874
857.180664	298.862701
856.012695	597.733582
854.843750	407.623505
853.675781	594.336426
852.506836	572.552490
851.337891	295.344452
850.167969	448.514343
848.999023	521.007385
847.829102	557.683655
846.658203	377.210022
845.488281	284.149658
844.317383	128.512222
843.146484	-35.971626
841.975586	45.704735
840.803711	53.574913
839.631836	-59.272083
838.459961	76.067818
837.287109	88.455421
836.114258	20.416227
834.941406	148.981293
833.768555	304.288116
832.594727	336.736603
831.420898	217.387451
830.247070	497.539337
829.072266	317.966248
827.898438	365.971436
826.722656	297.998108
825.547852	167.606842
824.372070	211.123016
823.196289	263.508911
822.020508	199.995987
820.844727	89.711243
819.667969	-11.637722
818.491211	36.188923
817.313477	3.836266
816.136719	-55.251015
814.958984	-0.884423
813.781250	64.531624
812.602539	-217.011108
811.423828	-0.492044
810.245117	18.060890
809.066406	-143.437759
807.886719	-36.103668
806.707031	-51.035995
805.527344	73.867439
804.346680	-21.122297
803.166992	1.487929
801.985352	68.412209
800.804688	-199.750351
799.623047	-115.212296
798.441406	-72.919640
797.259766	-77.276596
796.078125	13.589066
794.895508	-4.234217
793.712891	-70.867699
792.529297	221.237015
791.346680	189.838730
790.163086	162.802536
788.978516	195.451035
787.794922	265.601379
786.610352	366.602783
785.425781	283.904358
784.241211	448.787323
783.055664	403.504242
781.870117	462.017426
780.684570	599.947205
779.498047	503.570526
778.311523	385.057312
777.125000	337.154114
775.938477	280.345886
774.750977	340.434082
773.563477	181.966232
772.375977	41.118973
771.187500	87.695709
769.999023	39.344147
768.810547	39.408226
767.622070	92.263245
766.432617	83.309334
765.243164	80.867798
764.053711	166.415771
762.863281	192.385696
761.672852	244.659973
760.482422	219.792206
759.291992	476.452393
758.100586	556.935303
756.909180	518.537170
755.717773	326.167511
754.525391	430.535278
753.333008	343.581757
752.140625	381.809570
750.948242	415.539764
749.754883	348.160065
748.561523	315.856659
747.368164	233.005585
746.173828	325.669495
744.979492	301.937378
743.785156	335.170929
742.590820	157.802231
741.395508	261.069855
740.200195	353.263611
739.003906	94.745209
737.808594	96.985802
736.612305	125.453331
735.416016	166.989914
734.218750	193.132202
733.021484	247.665939
731.824219	223.352112
730.626953	284.325745
729.428711	577.072876
728.230469	421.380676
727.032227	534.624573
725.833984	488.232941
724.634766	548.909607
723.435547	423.843475
722.235352	484.468018
721.036133	311.400818
719.835938	435.303070
718.635742	423.820953
717.434570	316.331390
716.233398	411.773529
715.032227	433.019318
713.831055	336.513947
712.628906	107.088539
711.426758	263.552368
710.224609	158.483444
709.021484	1.206010
707.818359	9.551765
706.615234	-71.351570
705.412109	-41.161484
704.208008	80.462822
703.003906	128.090103
701.799805	106.125175
700.594727	227.764236
699.389648	190.666519
698.184570	-33.313206
696.979492	192.753967
695.773438	-15.791492
694.567383	-33.010666
693.361328	-26.266060
692.154297	-158.417648
690.947266	-131.967545
689.740234	-81.582436
688.533203	-193.882339
687.325195	23.686331
686.117188	134.960342
684.909180	163.866867
683.700195	-225.537048
682.491211	13.835403
681.282227	-13.334473
680.072266	-111.891640
678.863281	-19.735138
677.653320	5.343582
676.442383	95.440811
675.232422	3.776212
674.021484	208.673889
672.810547	283.760468
671.598633	304.825684
670.386719	191.896561
669.174805	200.149796
667.962891	191.177628
666.750000	160.671494
665.537109	58.953148
664.324219	73.961929
663.110352	24.242266
661.897461	237.948868
660.683594	13.478710
659.468750	58.863556
658.254883	-31.661898
657.040039	-143.694717
655.824219	-91.793091
654.609375	-55.016506
653.393555	-5.338236
652.177734	74.455376
650.960938	145.558044
649.745117	29.192417
648.528320	76.462708
647.311523	194.668076
646.093750	342.853882
644.875977	181.002060
643.658203	352.533997
642.440430	457.158173
641.221680	277.728790
640.002930	280.915375
638.784180	251.641785
637.564453	58.836338
636.344727	65.641022
635.125000	112.955528
633.905273	-1.119619
632.684570	2.582885
631.463867	83.169342
630.243164	-34.109577
629.021484	178.599503
627.799805	122.624924
626.578125	158.365143
625.356445	229.976807
624.133789	245.232910
622.911133	274.844513
621.688477	316.614532
620.464844	301.948639
619.241211	125.911339
618.017578	163.220886
616.793945	-89.314674
615.569336	-55.917336
614.344727	-96.257523
613.120117	-156.870300
611.894531	-109.501282
610.668945	103.446297
609.443359	75.672791
608.216797	-15.362500
606.991211	43.983135
605.764648	-24.167576
604.537109	-4.116870
