# Supplementary material for: Raman spectroscopy accurately differentiates mucosal healing from non-healing and biochemical changes following biological therapy in inflammatory bowel disease
Source: PLoS One. 2021 Jun 2;16(6):e0252210. doi: 10.1371/journal.pone.0252210 (PMC8172032; doi:10.1371/journal.pone.0252210)
Supplement: S9 Dataset — (ZIP) [file pone.0252210.s011.zip › Pre-biologic/OC035 pre treatment-1_base sub cr removed_78__X_-23906.9__Y_33345.7__Z_-435.972__Time_890.txt]

1714.837891	91.942017
1713.861328	-5.180305
1712.884766	-31.447407
1711.907227	76.608459
1710.930664	-69.805656
1709.953125	-92.624763
1708.975586	99.203918
1707.997070	-99.986252
1707.019531	137.800491
1706.041016	-90.258606
1705.062500	-82.351257
1704.083984	-71.517799
1703.104492	-52.429672
1702.125000	79.277695
1701.145508	-5.492821
1700.166016	-119.390160
1699.186523	-40.473454
1698.206055	19.925798
1697.225586	-26.350874
1696.245117	-61.667442
1695.264648	-118.087143
1694.283203	-5.996292
1693.301758	36.870209
1692.320313	160.052490
1691.338867	-63.530434
1690.357422	100.139008
1689.375000	58.549549
1688.392578	51.897408
1687.410156	56.159981
1686.427734	63.330250
1685.444336	-41.220379
1684.460938	73.025360
1683.477539	78.231224
1682.494141	46.386112
1681.509766	-35.817467
1680.526367	140.514740
1679.541992	-106.226814
1678.557617	121.058380
1677.572266	-2.729342
1676.587891	336.614685
1675.602539	205.318573
1674.617188	116.850883
1673.630859	-51.107998
1672.645508	251.636749
1671.659180	222.336441
1670.672852	52.484894
1669.686523	382.217957
1668.699219	409.318512
1667.712891	341.072662
1666.725586	222.634232
1665.738281	327.350189
1664.750000	251.828415
1663.762695	436.481995
1662.774414	350.782776
1661.786133	238.816956
1660.797852	400.105804
1659.808594	405.171173
1658.820313	158.762756
1657.831055	410.609222
1656.841797	559.264343
1655.851563	234.128479
1654.862305	248.148987
1653.872070	344.381073
1652.881836	266.136444
1651.891602	135.208572
1650.900391	372.113953
1649.910156	209.857376
1648.918945	90.136513
1647.927734	71.074478
1646.935547	118.242073
1645.944336	197.270538
1644.952148	86.265099
1643.959961	144.469177
1642.966797	282.002991
1641.974609	-15.849325
1640.981445	-136.619980
1639.988281	25.106577
1638.995117	-142.785614
1638.001953	-33.561909
1637.007813	62.572601
1636.013672	8.566944
1635.019531	-42.635303
1634.025391	-1.457762
1633.031250	-86.599442
1632.036133	23.311380
1631.041016	-177.385437
1630.045898	-67.238548
1629.049805	-151.772354
1628.054688	132.238358
1627.058594	0.594326
1626.062500	-80.900421
1625.065430	-30.769817
1624.069336	-22.603151
1623.072266	-19.590893
1622.075195	93.898590
1621.078125	78.711136
1620.081055	-75.578888
1619.083008	59.165382
1618.084961	65.299751
1617.086914	-130.592636
1616.088867	-58.621014
1615.089844	-193.873703
1614.091797	116.972008
1613.092773	-12.840675
1612.092773	-48.123844
1611.093750	-36.120701
1610.093750	-81.709610
1609.094727	-142.922150
1608.093750	-135.929398
1607.093750	-134.104797
1606.093750	95.608368
1605.092773	-72.666473
1604.091797	52.355068
1603.090820	30.831438
1602.088867	-35.107876
1601.087891	-114.041328
1600.085938	141.858246
1599.083984	-101.708015
1598.081055	67.903290
1597.079102	255.782318
1596.076172	-76.365410
1595.073242	-191.500015
1594.070313	-58.424831
1593.067383	40.678886
1592.063477	45.782017
1591.059570	-194.442841
1590.055664	-176.189560
1589.051758	-191.838547
1588.046875	259.449432
1587.041992	115.963112
1586.037109	235.893494
1585.032227	84.683487
1584.027344	-147.241516
1583.021484	188.965683
1582.015625	116.040169
1581.009766	35.336102
1580.003906	-157.300140
1578.997070	136.975800
1577.990234	82.344414
1576.984375	129.222519
1575.976563	181.271805
1574.969727	12.195425
1573.961914	118.839737
1572.954102	-39.776760
1571.946289	40.809704
1570.938477	-73.572823
1569.929688	48.518814
1568.921875	84.814392
1567.913086	183.400497
1566.903320	107.941162
1565.894531	29.893921
1564.884766	312.625580
1563.875000	89.187256
1562.865234	187.518585
1561.855469	-33.270882
1560.844727	83.124336
1559.834961	163.135941
1558.824219	149.751648
1557.813477	4.159660
1556.801758	107.325607
1555.790039	140.458344
1554.779297	308.212250
1553.766602	232.436386
1552.754883	164.413483
1551.743164	91.193184
1550.730469	281.896301
1549.717773	172.351288
1548.705078	184.370285
1547.691406	196.324036
1546.677734	231.483612
1545.665039	101.136971
1544.650391	97.412407
1543.636719	-53.645954
1542.623047	141.457687
1541.608398	-120.733215
1540.593750	17.359606
1539.579102	98.531990
1538.563477	53.126133
1537.547852	38.637577
1536.533203	39.569965
1535.516602	164.233856
1534.500977	59.260265
1533.485352	183.728760
1532.468750	-57.973717
1531.452148	135.898956
1530.435547	12.687834
1529.417969	2.796367
1528.400391	59.798138
1527.383789	-1.745642
1526.365234	-1.565023
1525.347656	47.446827
1524.329102	-34.885292
1523.311523	26.819012
1522.292969	-11.904749
1521.273438	21.309971
1520.254883	-61.266247
1519.235352	25.765049
1518.215820	15.016599
1517.196289	65.858238
1516.176758	8.700841
1515.156250	-135.845688
1514.136719	66.251091
1513.116211	52.520744
1512.094727	18.172892
1511.074219	109.506142
1510.052734	-78.943451
1509.031250	71.195656
1508.009766	-137.848999
1506.988281	9.506620
1505.965820	-143.212952
1504.943359	1.344735
1503.920898	-143.787964
1502.898438	-91.683151
1501.875000	16.657175
1500.852539	-36.449921
1499.829102	-266.275269
1498.805664	133.580124
1497.781250	-83.559784
1496.757813	-65.298080
1495.733398	85.881035
1494.708984	106.485352
1493.684570	-0.844066
1492.659180	-13.631109
1491.633789	-62.274899
1490.608398	-26.653822
1489.583008	19.091074
1488.557617	-78.295494
1487.531250	105.170174
1486.504883	-2.568748
1485.478516	4.524532
1484.452148	57.473156
1483.424805	89.904213
1482.398438	53.380066
1481.371094	-113.277481
1480.342773	-68.314911
1479.315430	193.251511
1478.287109	120.744263
1477.259766	188.354401
1476.230469	46.942200
1475.202148	417.490967
1474.173828	219.937210
1473.144531	378.828461
1472.115234	316.131653
1471.085938	327.197388
1470.055664	328.006744
1469.025391	316.031708
1467.996094	306.551239
1466.964844	602.120483
1465.934570	437.376892
1464.904297	638.639404
1463.873047	496.699371
1462.841797	685.034241
1461.809570	355.060272
1460.778320	548.310608
1459.746094	685.558167
1458.713867	599.315674
1457.681641	678.017029
1456.649414	619.619507
1455.616211	616.996338
1454.583008	545.848083
1453.549805	631.893738
1452.516602	715.321106
1451.483398	603.505615
1450.449219	570.239258
1449.415039	714.290222
1448.380859	832.908875
1447.345703	888.115723
1446.311523	862.251770
1445.276367	618.656433
1444.241211	835.733826
1443.205078	523.851074
1442.169922	669.957947
1441.133789	618.684570
1440.097656	663.490967
1439.061523	639.990845
1438.024414	689.762207
1436.988281	592.930847
1435.951172	506.211639
1434.914063	563.484741
1433.875977	474.229401
1432.838867	147.665314
1431.800781	374.037598
1430.762695	360.536987
1429.724609	210.771408
1428.685547	373.860718
1427.646484	231.686066
1426.607422	245.901306
1425.568359	282.791168
1424.529297	264.204773
1423.489258	260.729797
1422.449219	-4.773093
1421.409180	85.002304
1420.369141	202.438354
1419.328125	143.565094
1418.288086	-23.515793
1417.247070	18.358749
1416.205078	201.117020
1415.164063	210.229752
1414.122070	-92.542236
1413.080078	49.909702
1412.038086	64.092934
1410.996094	35.550938
1409.953125	107.543327
1408.910156	-74.238266
1407.867188	63.087498
1406.824219	-53.276730
1405.780273	-61.617165
1404.737305	-39.800339
1403.693359	-100.802475
1402.648438	-111.581024
1401.604492	-39.533962
1400.559570	12.432957
1399.514648	-188.862930
1398.469727	93.821960
1397.424805	-19.617405
1396.378906	-2.674076
1395.333984	49.381485
1394.288086	73.886040
1393.241211	98.405518
1392.195313	27.815680
1391.148438	34.888058
1390.101563	67.025520
1389.054688	41.638565
1388.006836	-128.802719
1386.959961	-166.554901
1385.912109	30.803362
1384.864258	-204.391769
1383.815430	-174.494263
1382.767578	7.888283
1381.718750	-57.115433
1380.669922	52.816845
1379.621094	-89.482635
1378.571289	-191.726059
1377.522461	-91.658356
1376.472656	-101.401329
1375.421875	-51.204659
1374.372070	226.057449
1373.321289	91.711716
1372.270508	-189.639893
1371.219727	-111.800034
1370.168945	-28.945398
1369.117188	-20.831726
1368.066406	-67.461029
1367.014648	50.392509
1365.961914	73.617744
1364.910156	79.481743
1363.857422	0.765353
1362.804688	-52.957546
1361.751953	42.710419
1360.698242	-140.224365
1359.645508	-4.637252
1358.591797	-276.856140
1357.538086	-54.141598
1356.483398	-271.405975
1355.429688	-135.613159
1354.375000	-79.313225
1353.320313	-122.318863
1352.264648	75.659943
1351.209961	65.076584
1350.154297	32.230141
1349.098633	39.188400
1348.042969	-105.133965
1346.986328	117.835579
1345.930664	87.816116
1344.874023	82.682625
1343.817383	189.198654
1342.759766	315.576630
1341.703125	33.107159
1340.645508	278.558350
1339.587891	147.484375
1338.529297	165.135956
1337.471680	321.527557
1336.413086	242.769714
1335.354492	30.491285
1334.295898	367.696533
1333.236328	252.133575
1332.176758	84.771843
1331.117188	-5.773191
1330.057617	2.699869
1328.998047	75.523262
1327.937500	202.764786
1326.876953	159.572006
1325.816406	217.761444
1324.754883	159.944077
1323.694336	38.056591
1322.632813	222.395035
1321.571289	216.716782
1320.508789	159.312714
1319.447266	0.891198
1318.384766	190.373901
1317.322266	207.262848
1316.259766	14.692728
1315.196289	108.198906
1314.132813	150.008667
1313.069336	228.846466
1312.005859	130.399643
1310.942383	167.528351
1309.877930	221.962601
1308.813477	202.620544
1307.749023	222.753845
1306.683594	92.879860
1305.619141	179.627182
1304.553711	123.781784
1303.488281	58.215336
1302.421875	103.386826
1301.356445	141.258087
1300.290039	127.598076
1299.223633	89.467514
1298.157227	112.844444
1297.089844	158.397141
1296.022461	113.181129
1294.955078	122.070862
1293.887695	10.800168
1292.819336	10.065889
1291.751953	-12.656204
1290.683594	99.595551
1289.614258	89.289513
1288.545898	3.083527
1287.476563	-2.127708
1286.407227	134.858841
1285.337891	137.136200
1284.268555	154.188995
1283.198242	-34.371346
1282.127930	53.864845
1281.057617	-139.324905
1279.986328	-202.662003
1278.916016	57.043034
1277.844727	45.210522
1276.773438	70.142242
1275.701172	75.576958
1274.629883	254.634171
1273.557617	81.778648
1272.485352	114.306931
1271.413086	-4.556339
1270.339844	223.493271
1269.266602	195.140747
1268.193359	281.601868
1267.120117	336.366852
1266.045898	164.250076
1264.972656	324.050415
1263.898438	120.437737
1262.823242	231.537155
1261.749023	159.809204
1260.673828	195.419205
1259.598633	114.108078
1258.523438	115.726250
1257.448242	141.761856
1256.372070	367.530670
1255.295898	332.746979
1254.219727	225.010147
1253.142578	443.478882
1252.066406	299.378235
1250.989258	82.417366
1249.912109	242.564148
1248.833984	227.624847
1247.756836	300.254761
1246.678711	224.646805
1245.599609	243.882874
1244.521484	204.853317
1243.442383	224.176102
1242.364258	270.243317
1241.285156	177.953384
1240.205078	204.677170
1239.125977	158.627853
1238.045898	195.125870
1236.965820	107.940231
1235.884766	224.531891
1234.804688	236.852966
1233.723633	367.975128
1232.642578	494.223846
1231.561523	208.558746
1230.479492	325.157715
1229.397461	291.581451
1228.315430	44.974144
1227.233398	272.965302
1226.150391	326.626465
1225.068359	259.301788
1223.985352	196.868118
1222.901367	59.505775
1221.818359	89.067619
1220.734375	-14.329189
1219.650391	87.780151
1218.566406	163.277115
1217.481445	-10.083049
1216.396484	125.811867
1215.311523	78.130455
1214.226563	-111.963585
1213.141602	40.788185
1212.055664	-28.536663
1210.969727	42.110565
1209.883789	110.317421
1208.796875	212.261108
1207.709961	135.740311
1206.623047	167.728333
1205.536133	40.641857
1204.449219	118.412193
1203.361328	-51.972878
1202.273438	-77.784958
1201.185547	36.064533
1200.096680	-206.426865
1199.008789	-54.107655
1197.919922	-202.645523
1196.830078	-221.220459
1195.741211	-47.386925
1194.651367	-51.587070
1193.561523	-144.751556
1192.471680	-72.044670
1191.381836	-427.124817
1190.291016	-258.324585
1189.200195	-70.404594
1188.109375	-170.756638
1187.017578	-203.861710
1185.926758	-164.966339
1184.834961	46.672729
1183.742188	-140.084366
1182.650391	-192.455627
1181.557617	-98.543640
1180.464844	-117.390999
1179.372070	-61.949947
1178.279297	122.849777
1177.185547	-42.284470
1176.091797	-255.287704
1174.998047	-49.114071
1173.903320	-48.985916
1172.808594	61.223381
1171.713867	-154.148270
1170.619141	-134.966034
1169.524414	-101.478874
1168.428711	8.489200
1167.333008	-10.757214
1166.237305	-44.380100
1165.140625	-97.151772
1164.044922	-1.789892
1162.948242	184.268188
1161.850586	64.468857
1160.753906	11.541969
1159.656250	80.348854
1158.558594	-56.193130
1157.460938	31.594013
1156.362305	116.905594
1155.263672	-88.872108
1154.165039	-187.295395
1153.066406	59.981792
1151.967773	116.404182
1150.868164	-13.133836
1149.768555	36.025841
1148.667969	-45.902126
1147.568359	-54.020561
1146.467773	18.762510
1145.367188	39.087868
1144.266602	-69.164063
1143.165039	-8.491642
1142.063477	-95.388634
1140.961914	-165.655212
1139.860352	32.735615
1138.757813	-9.117929
1137.655273	20.289698
1136.552734	-78.685333
1135.450195	197.666672
1134.346680	-8.298333
1133.244141	132.448257
1132.139648	49.916027
1131.036133	116.889977
1129.931641	288.177765
1128.827148	407.137054
1127.722656	295.917236
1126.618164	196.543564
1125.512695	381.640381
1124.407227	203.953323
1123.301758	113.964867
1122.196289	251.390854
1121.089844	166.045868
1119.983398	180.136871
1118.876953	16.599499
1117.769531	92.135971
1116.663086	94.222137
1115.555664	138.830643
1114.447266	84.012306
1113.339844	192.332230
1112.231445	127.950340
1111.123047	403.914978
1110.014648	204.695206
1108.905273	137.812378
1107.795898	316.561157
1106.686523	355.837463
1105.577148	5.468801
1104.466797	299.613159
1103.357422	263.176605
1102.247070	174.790024
1101.135742	326.989929
1100.025391	144.184647
1098.914063	131.166061
1097.802734	207.673813
1096.690430	199.248520
1095.579102	193.132980
1094.466797	83.315063
1093.353516	6.465216
1092.241211	306.330475
1091.127930	290.565491
1090.014648	187.679001
1088.901367	-23.444515
1087.788086	257.130310
1086.673828	288.229095
1085.559570	422.724030
1084.445313	152.776123
1083.330078	303.596649
1082.214844	350.916443
1081.099609	193.792023
1079.984375	194.055374
1078.868164	109.741959
1077.751953	166.278107
1076.635742	203.972412
1075.519531	140.711609
1074.402344	173.620926
1073.285156	161.915985
1072.167969	241.628098
1071.050781	-77.264130
1069.932617	60.987553
1068.814453	131.188782
1067.696289	140.415863
1066.578125	65.289070
1065.458984	168.126923
1064.339844	193.632690
1063.220703	366.552673
1062.100586	251.543274
1060.980469	333.075439
1059.860352	339.701172
1058.740234	121.816216
1057.619141	156.492020
1056.498047	116.339302
1055.376953	148.624969
1054.255859	162.187210
1053.133789	-20.473846
1052.011719	102.837593
1050.889648	123.355270
1049.767578	104.172295
1048.644531	124.652084
1047.521484	233.765915
1046.398438	193.543442
1045.274414	-77.529823
1044.150391	3.552583
1043.026367	19.329140
1041.902344	-20.830614
1040.778320	134.724121
1039.653320	227.313828
1038.528320	70.694031
1037.402344	23.567095
1036.277344	81.211212
1035.151367	43.420338
1034.024414	-71.125404
1032.898438	114.444939
1031.771484	167.384354
1030.644531	90.116302
1029.517578	-26.618534
1028.390625	-85.189850
1027.262695	109.514984
1026.134766	-111.624557
1025.005859	-193.316132
1023.877930	-244.764221
1022.749023	-98.876724
1021.620117	0.552890
1020.490234	-34.605801
1019.361328	-248.320175
1018.231445	-257.845612
1017.101563	-232.560654
1015.970703	-204.945251
1014.839844	-272.323303
1013.708984	0.932530
1012.578125	-1.540672
1011.447266	-8.609734
1010.315430	42.236717
1009.183594	-8.748260
1008.050781	-11.076679
1006.918945	231.877090
1005.786133	359.104309
1004.653320	495.563965
1003.519531	518.716736
1002.386719	754.556091
1001.252930	606.723999
1000.118164	368.902405
998.984375	530.838440
997.849609	55.391911
996.714844	-112.722687
995.580078	109.377602
994.444336	142.197723
993.308594	-7.203389
992.172852	122.615791
991.036133	-12.763527
989.900391	98.668449
988.763672	-78.012856
987.626953	-132.417816
986.489258	-106.101791
985.351563	67.677246
984.213867	68.729797
983.076172	224.097839
981.937500	-23.344204
980.798828	60.766491
979.660156	13.768663
978.521484	15.163148
977.381836	-24.767250
976.242188	75.631920
975.102539	270.292084
973.961914	12.236382
972.822266	-43.451336
971.681641	229.410263
970.540039	187.618881
969.399414	120.670006
968.257813	-33.393406
967.116211	122.478859
965.973633	-155.247421
964.832031	106.241936
963.689453	92.511780
962.545898	42.184818
961.403320	120.314949
960.259766	152.656799
959.116211	116.334114
957.972656	105.303223
956.828125	112.676735
955.683594	28.553633
954.539063	26.947805
953.393555	-123.314194
952.249023	-78.965996
951.103516	47.780121
949.957031	39.636345
948.811523	171.031601
947.665039	32.749054
946.518555	-107.670761
945.371094	92.446617
944.224609	132.674911
943.077148	15.410018
941.929688	140.268204
940.781250	274.278595
939.632813	123.081635
938.484375	161.382141
937.335938	215.711014
936.186523	-33.171082
935.038086	87.449776
933.887695	139.720718
932.738281	21.151890
931.587891	-44.886177
930.437500	37.224663
929.287109	-126.538643
928.135742	35.384590
926.985352	-9.799775
925.833984	-150.450211
924.681641	4.769659
923.530273	-46.969978
922.377930	17.352573
921.224609	-38.762375
920.072266	-83.414650
918.918945	-25.726820
917.765625	136.500168
916.612305	-155.496429
915.458008	86.293610
914.303711	73.797546
913.149414	36.408798
911.995117	-7.701892
910.839844	-253.613129
909.684570	-122.879433
908.529297	-289.164185
907.373047	-81.286140
906.216797	119.754578
905.060547	-130.119553
903.904297	-209.929443
902.747070	34.202492
901.589844	-90.777908
900.432617	-109.256889
899.274414	-52.992565
898.117188	-112.094276
896.958984	-69.328743
895.799805	-22.009937
894.641602	122.548378
893.482422	-35.805138
892.322266	-81.046654
891.163086	-31.337896
890.002930	-200.710922
888.842773	-44.780243
887.682617	-110.143326
886.521484	219.567780
885.360352	-73.678604
884.199219	125.076637
883.038086	-14.570711
881.875977	-5.288829
880.713867	15.284969
879.551758	20.095055
878.388672	-130.560928
877.225586	56.809452
876.062500	-120.775246
874.899414	143.098999
873.735352	57.912453
872.571289	-142.012497
871.407227	81.212776
870.242188	32.127083
869.077148	21.305710
867.912109	183.639191
866.747070	1.935039
865.581055	18.106077
864.415039	36.513680
863.249023	57.153831
862.083008	217.028366
860.916016	118.594017
859.749023	228.971924
858.581055	298.888336
857.414063	151.100403
856.246094	30.287237
855.077148	5.953589
853.909180	192.381119
852.740234	336.105316
851.571289	372.158630
850.402344	157.212845
849.232422	78.990189
848.062500	209.055420
846.892578	428.589172
845.721680	90.588028
844.551758	16.792196
843.380859	-18.969189
842.208984	48.147575
841.038086	3.366330
839.866211	162.028778
838.694336	21.030142
837.521484	-32.789314
836.348633	65.297791
835.175781	111.908875
834.002930	78.047112
832.829102	131.223602
831.655273	97.261734
830.481445	110.120865
829.307617	230.007446
828.132813	24.108301
826.958008	130.453232
825.783203	174.254700
824.607422	133.267822
823.431641	174.685822
822.255859	33.321831
821.079102	99.105797
819.903320	-153.661789
818.726563	223.682938
817.548828	75.474648
816.372070	91.933319
815.194336	179.502884
814.016602	31.180185
812.837891	60.749580
811.659180	190.270660
810.480469	-58.207493
809.301758	22.230505
808.122070	-19.639778
806.942383	-119.321701
805.762695	-161.303009
804.583008	191.822189
803.402344	14.228880
802.221680	127.325409
801.041016	-3.747734
799.859375	-83.830185
798.677734	-77.478989
797.496094	-108.903023
796.313477	-213.536606
795.131836	-101.049637
793.949219	-57.376232
792.765625	-153.338455
791.583008	-43.410179
790.399414	-97.434898
789.215820	-142.662750
788.031250	-52.974228
786.846680	180.382813
785.662109	22.086077
784.477539	-83.146568
783.291992	-18.189631
782.106445	-15.222970
780.920898	9.764519
779.735352	151.745956
778.548828	-2.355181
777.362305	-46.054050
776.174805	55.892250
774.988281	100.343948
773.800781	-210.528198
772.613281	116.193871
771.424805	167.024734
770.236328	120.757759
769.047852	-40.170166
767.859375	28.122276
766.669922	34.637180
765.480469	34.490768
764.291016	43.107609
763.101563	177.176056
761.911133	258.309784
760.720703	328.363800
759.529297	226.732224
758.338867	329.688934
757.147461	546.923462
755.955078	335.293579
754.763672	134.734772
753.571289	164.998199
752.378906	94.167290
751.186523	385.791626
749.993164	51.397755
748.799805	13.553700
747.606445	41.578861
746.412109	38.871090
745.217773	86.634422
744.023438	62.004879
742.829102	-23.997679
741.633789	131.226120
740.438477	65.021164
739.243164	20.791307
738.046875	77.395943
736.850586	66.113663
735.654297	-4.246258
734.458008	80.919449
733.260742	139.830872
732.063477	74.040070
730.866211	-87.918915
729.667969	-17.884333
728.469727	41.257339
727.271484	150.731598
726.073242	30.736624
724.874023	76.959854
723.674805	123.254845
722.474609	-162.372437
721.275391	-41.598190
720.075195	-14.650576
718.875000	147.720047
717.673828	-60.831642
716.473633	51.534859
715.272461	41.832218
714.070313	-76.765785
712.869141	-92.707512
711.666992	70.223236
710.463867	-41.339985
709.261719	182.796082
708.058594	56.313862
706.855469	112.961227
705.652344	-95.853706
704.448242	48.191029
703.244141	-60.080360
702.040039	-89.810989
700.834961	-186.775635
699.630859	-5.183748
698.424805	78.678909
697.219727	-2.498059
696.013672	114.291092
694.807617	55.246086
693.601563	-266.384125
692.395508	-166.412430
691.188477	-35.898438
689.981445	-159.188110
688.773438	25.905674
687.566406	-90.438675
686.358398	8.191902
685.149414	48.431293
683.941406	-75.914284
682.732422	-102.471046
681.523438	-150.490036
680.313477	53.009167
679.104492	31.348316
677.894531	-59.401161
676.683594	-11.370286
675.473633	-134.170380
674.262695	-118.246384
673.051758	-76.198692
671.839844	-14.536016
670.628906	-15.456142
669.416992	126.461777
668.204102	121.491577
666.992188	-92.945236
665.779297	49.303173
664.566406	-17.901495
663.352539	-7.227441
662.138672	18.649084
660.924805	187.043762
659.710938	301.485291
658.497070	152.733856
657.282227	124.879814
656.066406	209.196136
654.851563	86.515251
653.635742	86.738914
652.419922	39.525543
651.204102	31.059835
649.987305	-93.775604
648.770508	158.184982
647.553711	125.734047
646.336914	-3.702479
645.119141	174.468369
643.901367	-34.886406
642.682617	310.551514
641.464844	294.304993
640.246094	239.080795
639.027344	9.456536
637.807617	-29.171537
636.587891	292.746063
635.368164	98.584770
634.148438	191.783798
632.927734	288.714478
631.707031	204.737045
630.486328	92.288124
629.264648	187.337387
628.043945	34.965054
626.822266	98.486481
625.599609	289.797150
624.376953	175.775528
623.155273	258.026245
621.931641	319.957336
620.708984	262.996643
619.485352	309.864990
618.261719	-132.626694
617.037109	38.136513
615.813477	124.031052
614.588867	180.648453
613.364258	2.591717
612.138672	26.190786
610.913086	24.596928
609.687500	-10.808851
608.461914	-65.136780
607.235352	53.809093
606.008789	6.185812
604.782227	-222.942841
