# Supplementary material for: Raman spectroscopy accurately differentiates mucosal healing from non-healing and biochemical changes following biological therapy in inflammatory bowel disease
Source: PLoS One. 2021 Jun 2;16(6):e0252210. doi: 10.1371/journal.pone.0252210 (PMC8172032; doi:10.1371/journal.pone.0252210)
Supplement: S9 Dataset — (ZIP) [file pone.0252210.s011.zip › Pre-biologic/OC023-2 pre treatment_22__X_25476.7__Y_6211.9__Z_811.209__Time_253.txt]

1714.862305	20.829206
1713.885742	-67.279594
1712.909180	52.750259
1711.931641	103.503082
1710.955078	4.682285
1709.977539	64.562790
1709.000000	-35.818474
1708.021484	-143.670883
1707.043945	-98.193153
1706.065430	25.453287
1705.086914	-37.804836
1704.107422	30.661875
1703.128906	-151.852798
1702.149414	-253.479675
1701.169922	65.483620
1700.190430	-10.924340
1699.210938	124.505142
1698.230469	86.663834
1697.250000	60.108410
1696.269531	98.269333
1695.289063	54.178856
1694.307617	80.093727
1693.326172	317.512482
1692.344727	381.880615
1691.363281	334.698090
1690.381836	325.463593
1689.399414	362.126526
1688.416992	370.002991
1687.434570	407.771729
1686.452148	515.400208
1685.468750	402.291412
1684.485352	588.239685
1683.501953	329.748138
1682.518555	554.021790
1681.534180	517.749084
1680.550781	726.993164
1679.566406	888.747620
1678.582031	752.915710
1677.596680	952.881775
1676.611328	900.588623
1675.626953	1016.398743
1674.641602	1068.842529
1673.655273	1018.086121
1672.669922	1148.591919
1671.683594	1165.270874
1670.697266	1432.138306
1669.710938	1242.578613
1668.723633	1512.920898
1667.737305	1401.373169
1666.750000	1539.809692
1665.762695	1567.206299
1664.774414	1687.885742
1663.787109	1710.846680
1662.798828	1670.590820
1661.810547	1551.262695
1660.822266	1708.072388
1659.833008	1735.384277
1658.844727	1884.986084
1657.855469	1915.731323
1656.866211	1817.113525
1655.875977	1824.832520
1654.886719	1830.306396
1653.896484	1486.832886
1652.906250	1609.553101
1651.916016	1391.360229
1650.924805	1250.316040
1649.934570	1167.871582
1648.943359	1006.503174
1647.952148	898.410400
1646.959961	925.452209
1645.968750	746.767334
1644.976563	674.122559
1643.984375	541.094116
1642.992188	492.912628
1641.999023	413.375183
1641.005859	220.699463
1640.012695	231.539032
1639.019531	342.883362
1638.026367	101.086250
1637.032227	415.951935
1636.039063	95.690315
1635.043945	99.956612
1634.049805	35.965298
1633.055664	17.018005
1632.060547	-62.268211
1631.065430	32.480957
1630.070313	-98.986076
1629.074219	-32.803516
1628.079102	-58.541351
1627.083008	63.241802
1626.086914	-135.718369
1625.090820	-155.603928
1624.093750	-46.491398
1623.096680	-0.344745
1622.100586	208.865585
1621.102539	92.353371
1620.105469	67.970726
1619.107422	217.055588
1618.109375	161.414902
1617.111328	-22.702400
1616.113281	66.312065
1615.115234	-25.645187
1614.116211	-15.154745
1613.117188	21.653481
1612.118164	27.070711
1611.118164	-69.671692
1610.119141	-95.529648
1609.119141	-74.139130
1608.119141	75.675468
1607.118164	63.090351
1606.118164	-62.040096
1605.117188	344.401794
1604.116211	135.586823
1603.115234	162.422989
1602.114258	74.153366
1601.112305	9.485079
1600.110352	-55.138523
1599.108398	-119.725121
1598.106445	-14.361416
1597.103516	28.230328
1596.100586	-59.852959
1595.097656	-158.359848
1594.094727	-147.144333
1593.091797	-214.294632
1592.087891	-69.976089
1591.083984	-4.057134
1590.080078	-183.507614
1589.076172	-188.118576
1588.071289	125.456551
1587.067383	-103.599213
1586.062500	14.161232
1585.057617	27.538168
1584.051758	22.598959
1583.045898	306.816040
1582.041016	176.627029
1581.035156	-44.742855
1580.028320	93.243027
1579.022461	176.410095
1578.015625	249.037033
1577.008789	74.320869
1576.001953	71.292007
1574.994141	315.268799
1573.987305	324.980347
1572.979492	126.574020
1571.971680	86.705742
1570.962891	145.492615
1569.955078	-42.708046
1568.946289	52.203659
1567.937500	71.626678
1566.928711	199.969147
1565.918945	-27.544577
1564.910156	27.817539
1563.900391	108.964149
1562.890625	169.177109
1561.880859	39.866951
1560.870117	213.878876
1559.859375	22.087204
1558.848633	-3.874609
1557.837891	60.726604
1556.827148	3.361400
1555.815430	202.319962
1554.803711	152.394791
1553.791992	86.790062
1552.780273	277.344879
1551.767578	169.991684
1550.754883	401.509277
1549.742188	-8.863572
1548.729492	41.186134
1547.716797	287.581879
1546.703125	200.160049
1545.689453	306.471161
1544.675781	92.093239
1543.662109	107.589729
1542.647461	42.813263
1541.632813	14.040942
1540.618164	204.584518
1539.603516	17.945248
1538.588867	133.189926
1537.573242	121.747856
1536.557617	94.645454
1535.541992	69.949722
1534.526367	57.971901
1533.509766	182.457306
1532.493164	-92.849869
1531.476563	-35.767048
1530.459961	-30.428028
1529.443359	131.864532
1528.425781	121.330055
1527.408203	59.112423
1526.390625	66.246109
1525.373047	78.336945
1524.354492	198.308029
1523.335938	109.646019
1522.317383	7.974527
1521.298828	122.183846
1520.280273	76.749268
1519.260742	85.122665
1518.241211	-102.014755
1517.221680	-181.334946
1516.202148	-19.323277
1515.181641	132.155258
1514.161133	108.775017
1513.140625	-2.062489
1512.120117	-202.866806
1511.099609	83.816444
1510.078125	-86.496422
1509.056641	-77.352585
1508.035156	118.825539
1507.012695	-39.097408
1505.991211	-202.237030
1504.968750	-106.635101
1503.946289	-229.041824
1502.923828	17.338402
1501.900391	-5.496489
1500.877930	-92.490395
1499.854492	-146.337723
1498.830078	-248.968704
1497.806641	-90.673843
1496.782227	-165.442245
1495.758789	-68.933876
1494.734375	-192.571930
1493.708984	-152.680908
1492.684570	86.454208
1491.659180	125.974960
1490.633789	224.105316
1489.608398	89.574051
1488.583008	161.847336
1487.556641	300.331909
1486.530273	247.141037
1485.503906	464.407990
1484.477539	451.772888
1483.450195	525.748535
1482.423828	520.504028
1481.396484	545.726624
1480.368164	522.356995
1479.340820	404.569794
1478.312500	666.459961
1477.284180	928.124573
1476.255859	718.255615
1475.227539	745.246460
1474.198242	927.442322
1473.169922	971.988831
1472.140625	1158.944824
1471.111328	1302.459717
1470.081055	1364.381348
1469.050781	1375.307861
1468.021484	1503.145996
1466.990234	1597.754639
1465.959961	1659.205444
1464.928711	1979.780640
1463.898438	1997.764404
1462.867188	2081.702393
1461.834961	2241.714600
1460.803711	2010.524902
1459.771484	2218.585938
1458.739258	2251.343262
1457.707031	2291.638428
1456.674805	2321.708008
1455.641602	2437.942139
1454.608398	2612.405518
1453.575195	2457.105225
1452.541992	2540.125977
1451.508789	2800.489502
1450.474609	2683.108154
1449.440430	2687.346680
1448.406250	3139.884033
1447.371094	2829.915771
1446.336914	2654.256592
1445.301758	2691.261719
1444.266602	2594.093750
1443.230469	2656.335205
1442.195313	2579.414063
1441.159180	2487.317383
1440.123047	2572.252930
1439.086914	2452.365967
1438.049805	2451.301025
1437.013672	2308.737061
1435.976563	2029.785156
1434.939453	1963.133667
1433.901367	1590.923462
1432.864258	1552.180420
1431.826172	1339.267944
1430.788086	1146.649902
1429.750000	1072.723389
1428.710938	844.943726
1427.671875	690.426758
1426.633789	815.918945
1425.593750	653.944641
1424.554688	575.266235
1423.514648	710.836487
1422.474609	523.892944
1421.434570	324.472595
1420.394531	490.344574
1419.354492	449.725403
1418.313477	295.873230
1417.272461	424.014679
1416.231445	413.759674
1415.189453	355.747375
1414.147461	144.391647
1413.105469	207.278915
1412.063477	-46.573685
1411.021484	262.779602
1409.978516	142.326767
1408.936523	102.409615
1407.892578	168.048981
1406.849609	231.239426
1405.806641	86.076302
1404.762695	-31.348646
1403.718750	-118.524872
1402.674805	276.192383
1401.629883	21.056189
1400.585938	29.488848
1399.541016	248.632004
1398.496094	79.174347
1397.450195	77.806656
1396.405273	-36.220497
1395.359375	213.177521
1394.313477	84.323662
1393.267578	-54.391510
1392.220703	77.457497
1391.173828	-45.982563
1390.126953	98.536201
1389.080078	105.478432
1388.033203	42.479637
1386.985352	-87.923981
1385.937500	-3.102966
1384.889648	-80.708069
1383.841797	59.299400
1382.792969	24.420803
1381.744141	-50.297047
1380.695313	5.033042
1379.646484	20.504286
1378.597656	41.088760
1377.547852	-90.497879
1376.498047	60.125351
1375.448242	46.126690
1374.397461	-77.515236
1373.347656	-16.388699
1372.296875	-167.128433
1371.246094	-65.863106
1370.194336	207.471237
1369.143555	-5.112329
1368.091797	103.927132
1367.040039	-3.655917
1365.988281	70.749763
1364.935547	-153.533600
1363.882813	-53.962036
1362.830078	63.131237
1361.777344	108.159058
1360.724609	130.921906
1359.670898	-30.244774
1358.617188	47.526279
1357.563477	314.357697
1356.509766	205.895523
1355.455078	301.393524
1354.400391	228.050323
1353.345703	393.352600
1352.291016	357.573181
1351.235352	441.129364
1350.180664	370.902435
1349.125000	546.550964
1348.068359	615.567749
1347.012695	714.486450
1345.956055	714.294434
1344.899414	850.638855
1343.842773	964.764771
1342.786133	967.454468
1341.728516	975.242371
1340.670898	1062.462280
1339.613281	1087.871094
1338.555664	912.824768
1337.497070	1094.536133
1336.438477	914.910400
1335.379883	1005.276489
1334.321289	984.409424
1333.262695	995.862488
1332.203125	755.180847
1331.143555	1051.338379
1330.083984	1013.770935
1329.023438	833.005615
1327.963867	857.579712
1326.903320	1094.756714
1325.841797	1092.377197
1324.781250	1139.544067
1323.719727	930.056519
1322.659180	1125.640015
1321.596680	953.552246
1320.535156	976.613953
1319.473633	1202.091675
1318.411133	996.005676
1317.348633	1275.909302
1316.285156	1190.973267
1315.222656	1197.414917
1314.159180	1127.600098
1313.095703	1136.791626
1312.032227	1119.022461
1310.967773	1194.971802
1309.904297	1248.870850
1308.839844	1160.111084
1307.775391	985.390015
1306.709961	1017.549194
1305.645508	1202.343262
1304.580078	1227.325684
1303.513672	1136.858765
1302.448242	1275.182617
1301.382813	1192.376099
1300.316406	873.835876
1299.250000	1218.858032
1298.182617	1094.728882
1297.116211	1159.858276
1296.048828	1148.969360
1294.981445	998.294800
1293.914063	1029.398438
1292.845703	1117.030151
1291.777344	1013.408569
1290.708984	775.064209
1289.640625	916.970032
1288.572266	1009.894714
1287.502930	764.678345
1286.433594	661.787048
1285.364258	843.209167
1284.293945	806.676575
1283.224609	971.049194
1282.154297	760.887390
1281.083984	1042.872437
1280.012695	970.009094
1278.942383	755.375977
1277.871094	780.627930
1276.799805	849.975098
1275.727539	799.578674
1274.656250	937.503967
1273.583984	1011.911194
1272.511719	1015.512085
1271.439453	1148.655273
1270.366211	969.214844
1269.292969	1292.909180
1268.219727	1033.105469
1267.146484	1112.727173
1266.072266	1150.901733
1264.999023	1172.049561
1263.924805	1229.835938
1262.849609	1351.058594
1261.775391	1133.418945
1260.700195	1047.550049
1259.625000	1012.948914
1258.549805	1024.705200
1257.474609	1253.290283
1256.398438	1323.534180
1255.322266	1147.890381
1254.246094	1352.096191
1253.168945	1123.070313
1252.092773	957.444763
1251.015625	1117.891724
1249.938477	1300.191895
1248.860352	1086.115845
1247.783203	913.489502
1246.705078	1229.479492
1245.626953	1141.999146
1244.547852	869.952820
1243.469727	1137.240723
1242.390625	1212.598755
1241.311523	994.186279
1240.231445	970.060242
1239.152344	1011.476868
1238.072266	1079.573853
1236.992188	1009.391174
1235.911133	1092.023926
1234.831055	1072.794800
1233.750000	978.432251
1232.668945	871.993896
1231.587891	930.357361
1230.505859	1010.490845
1229.423828	836.289795
1228.341797	710.583130
1227.259766	984.342224
1226.176758	650.495117
1225.094727	641.014038
1224.011719	650.873535
1222.927734	822.752930
1221.844727	571.372742
1220.760742	436.121460
1219.676758	726.291260
1218.592773	525.764832
1217.507813	513.736755
1216.423828	214.249954
1215.338867	405.073639
1214.252930	281.915619
1213.167969	559.456726
1212.082031	296.269806
1210.996094	544.646362
1209.910156	744.623535
1208.823242	498.313690
1207.737305	485.938202
1206.650391	729.033386
1205.562500	767.115723
1204.475586	511.169647
1203.387695	390.179474
1202.299805	495.573090
1201.211914	319.137665
1200.124023	272.712219
1199.035156	60.173515
1197.946289	167.693802
1196.857422	231.793823
1195.767578	-185.241608
1194.678711	-142.877029
1193.588867	70.083939
1192.498047	-75.257027
1191.408203	-131.698990
1190.317383	-44.046841
1189.226563	21.867514
1188.135742	166.915573
1187.044922	-242.787949
1185.953125	-105.117813
1184.861328	-10.794177
1183.769531	-96.546013
1182.676758	107.894379
1181.584961	103.509796
1180.492188	-71.201057
1179.398438	-219.561050
1178.305664	22.691553
1177.211914	92.222008
1176.118164	125.689934
1175.024414	199.756271
1173.929688	328.758575
1172.835938	117.670517
1171.741211	177.018982
1170.646484	164.451492
1169.550781	46.521198
1168.455078	79.216698
1167.359375	-55.594795
1166.263672	60.563339
1165.167969	135.927521
1164.071289	34.315273
1162.974609	240.823242
1161.877930	81.683067
1160.780273	297.409363
1159.682617	400.714386
1158.584961	489.535980
1157.487305	346.725037
1156.389648	225.334717
1155.291016	416.348999
1154.192383	399.685944
1153.093750	268.471039
1151.994141	161.028900
1150.894531	315.658875
1149.794922	188.953354
1148.695313	93.151283
1147.594727	106.816261
1146.495117	-84.404465
1145.394531	112.345108
1144.292969	9.011750
1143.192383	-15.872763
1142.090820	173.219910
1140.989258	-27.933054
1139.886719	298.735413
1138.785156	194.865479
1137.682617	228.760193
1136.580078	176.976639
1135.477539	34.820591
1134.374023	168.106842
1133.270508	232.348938
1132.166992	505.349854
1131.063477	664.179260
1129.958984	768.231689
1128.854492	829.412964
1127.750000	1023.266357
1126.644531	1307.012573
1125.540039	891.147156
1124.434570	944.644104
1123.329102	898.471313
1122.222656	859.300354
1121.117188	829.508728
1120.010742	678.836243
1118.903320	618.072388
1117.796875	659.006531
1116.689453	669.034302
1115.582031	600.867859
1114.474609	525.521606
1113.367188	485.568878
1112.258789	637.018494
1111.150391	544.823242
1110.041016	731.408020
1108.932617	577.582520
1107.823242	747.320251
1106.713867	815.324585
1105.604492	857.218872
1104.494141	1104.343506
1103.383789	886.338806
1102.273438	757.987366
1101.163086	905.582581
1100.051758	904.423584
1098.940430	999.835876
1097.829102	946.599121
1096.717773	1112.464844
1095.605469	1028.393311
1094.493164	1069.116577
1093.380859	996.683167
1092.268555	921.836792
1091.155273	988.168335
1090.041992	877.869446
1088.928711	951.064819
1087.814453	1120.580688
1086.701172	977.147644
1085.586914	1092.335327
1084.471680	1002.862305
1083.357422	927.463501
1082.242188	1112.832275
1081.126953	1011.441284
1080.011719	865.401794
1078.895508	874.322937
1077.779297	925.428528
1076.663086	1051.547729
1075.546875	811.495239
1074.429688	740.386719
1073.312500	887.374207
1072.195313	689.539856
1071.078125	637.088928
1069.959961	746.319885
1068.841797	738.285278
1067.723633	734.890625
1066.604492	684.596497
1065.486328	779.471863
1064.367188	703.350708
1063.247070	685.726379
1062.127930	747.642822
1061.007813	954.531494
1059.887695	620.999023
1058.767578	731.881775
1057.646484	536.416626
1056.525391	520.986755
1055.404297	451.795746
1054.283203	483.071655
1053.161133	446.568939
1052.039063	340.010742
1050.916992	513.641724
1049.794922	379.083588
1048.671875	480.253815
1047.548828	420.394257
1046.425781	493.508453
1045.301758	559.580322
1044.177734	420.462158
1043.053711	572.765808
1041.929688	366.139465
1040.805664	453.166687
1039.680664	265.307220
1038.555664	424.521606
1037.429688	281.009796
1036.304688	198.112198
1035.178711	324.699738
1034.052734	388.437073
1032.925781	487.050690
1031.798828	453.098663
1030.671875	526.141296
1029.544922	529.452698
1028.417969	281.828430
1027.290039	327.082031
1026.162109	-68.962868
1025.033203	-211.668411
1023.905273	-33.859085
1022.776367	6.962874
1021.647461	-82.134010
1020.518555	-27.289724
1019.388672	120.358444
1018.258789	-21.872141
1017.128906	-110.647850
1015.998047	-16.211275
1014.868164	245.110184
1013.737305	177.384491
1012.605469	285.792114
1011.474609	234.450531
1010.342773	491.125336
1009.210938	412.136261
1008.079102	486.002350
1006.946289	793.583069
1005.813477	846.676331
1004.680664	1704.587280
1003.546875	2335.613281
1002.414063	2633.605225
1001.280273	2192.065918
1000.145508	1369.619629
999.011719	496.854523
997.876953	469.787964
996.742188	179.647644
995.607422	208.285416
994.471680	255.477570
993.335938	2.839159
992.200195	8.774711
991.064453	107.069565
989.927734	136.268875
988.791016	91.822144
987.654297	15.261696
986.516602	-201.676620
985.379883	244.987946
984.242188	90.538597
983.103516	-72.917885
981.965820	21.640427
980.827148	-79.313179
979.688477	-19.031570
978.548828	-4.642526
977.409180	-139.585754
976.270508	47.551983
975.129883	-22.691704
973.990234	180.712372
972.849609	225.646271
971.708984	59.400902
970.568359	111.543190
969.426758	232.687363
968.285156	147.361053
967.143555	43.878174
966.001953	206.732254
964.859375	92.138481
963.716797	122.230232
962.574219	235.006760
961.430664	253.921829
960.287109	243.207870
959.143555	425.111084
958.000000	281.860962
956.855469	326.618774
955.710938	124.279190
954.566406	178.557953
953.421875	326.806488
952.276367	168.603378
951.130859	127.299606
949.985352	51.894840
948.838867	237.319580
947.692383	150.854813
946.545898	-51.925716
945.399414	81.394485
944.251953	267.363525
943.104492	62.960735
941.957031	180.726471
940.809570	218.739105
939.661133	181.615524
938.512695	356.854706
937.364258	226.575897
936.214844	208.272247
935.065430	283.630585
933.916016	128.944778
932.765625	177.312790
931.616211	239.512939
930.465820	217.599777
929.315430	61.540264
928.164063	78.749191
927.012695	93.860107
925.861328	22.683060
924.709961	-209.790314
923.557617	-9.849948
922.405273	42.382954
921.252930	94.774841
920.099609	-18.583063
918.947266	4.623522
917.793945	48.446045
916.639648	-71.090622
915.486328	-13.289510
914.332031	-111.966599
913.177734	-192.265335
912.022461	-163.437576
910.868164	42.485603
909.712891	-182.409424
908.556641	-21.574804
907.401367	50.947613
906.245117	-69.025642
905.088867	-75.486145
903.931641	-52.325813
902.775391	-51.661129
901.618164	-179.884628
900.460938	-36.253326
899.302734	14.687846
898.144531	-167.275558
896.986328	-7.435564
895.828125	-152.812744
894.668945	-83.175385
893.509766	-49.586330
892.350586	210.121155
891.191406	-11.382342
890.031250	117.480896
888.871094	36.408020
887.710938	-3.847528
886.549805	175.006012
885.388672	1.873265
884.227539	314.021210
883.066406	287.813385
881.904297	110.663910
880.742188	332.773590
879.580078	358.803741
878.416992	414.242798
877.253906	426.967865
876.090820	243.844238
874.927734	218.547638
873.763672	130.342056
872.599609	127.813057
871.435547	132.139191
870.270508	237.807236
869.105469	231.062500
867.940430	-70.159752
866.775391	26.769035
865.609375	103.517410
864.443359	422.996246
863.277344	45.980457
862.110352	143.132828
860.944336	193.150803
859.777344	207.304703
858.609375	567.162476
857.442383	487.107635
856.274414	593.356079
855.105469	699.617188
853.937500	523.347351
852.768555	531.040039
851.599609	780.825745
850.430664	692.192078
849.260742	473.717865
848.090820	439.030640
846.920898	433.497711
845.750000	266.826904
844.580078	333.004242
843.409180	332.052673
842.237305	156.641281
841.066406	370.457092
839.894531	215.263321
838.722656	478.160828
837.549805	385.601532
836.376953	315.425537
835.204102	482.056671
834.031250	309.141388
832.857422	660.991943
831.683594	412.194458
830.509766	464.766571
829.335938	548.522705
828.161133	447.074829
826.986328	506.205475
825.811523	609.860046
824.635742	548.482300
823.459961	411.316956
822.284180	447.948975
821.107422	348.640503
819.931641	340.618500
818.754883	181.149261
817.577148	81.795296
816.400391	207.170624
815.222656	3.148737
814.044922	239.551971
812.866211	333.449768
811.687500	318.279907
810.508789	223.011429
809.330078	221.026505
808.150391	94.540932
806.971680	-25.325958
805.791016	54.625961
804.611328	-114.220428
803.430664	296.211304
802.250000	244.778763
801.069336	-121.771278
799.887695	-151.131592
798.706055	-0.988042
797.524414	35.894554
796.342773	-24.890165
795.160156	100.359367
793.977539	185.537048
792.794922	53.483746
791.611328	56.429207
790.427734	45.945583
789.244141	-15.585015
788.059570	183.869705
786.875977	338.828217
785.691406	398.461212
784.505859	205.841141
783.321289	439.799988
782.135742	408.276459
780.949219	487.086395
779.763672	455.235687
778.577148	328.266968
777.390625	459.526184
776.204102	433.817261
775.016602	229.185562
773.829102	298.073456
772.641602	373.369110
771.453125	311.717407
770.265625	316.057953
769.077148	260.699432
767.887695	502.704742
766.699219	299.337067
765.509766	452.737427
764.319336	467.136169
763.129883	395.470428
761.939453	634.028198
760.749023	632.406067
759.558594	518.385925
758.367188	934.356384
757.175781	694.588562
755.984375	505.313995
754.791992	562.131165
753.599609	539.617615
752.407227	745.424377
751.214844	566.545166
750.021484	631.325256
748.828125	460.964661
747.634766	281.719208
746.441406	508.355682
745.247070	646.940979
744.052734	401.421356
742.857422	335.657593
741.662109	416.637482
740.466797	466.714386
739.271484	588.907837
738.076172	430.435760
736.879883	239.008545
735.683594	242.397614
734.486328	403.248962
733.289063	371.241791
732.091797	389.417908
730.894531	508.064423
729.697266	414.331848
728.499023	521.669006
727.300781	576.334473
726.101563	445.036926
724.902344	536.550171
723.703125	571.076172
722.503906	559.582764
721.303711	650.591064
720.104492	837.490723
718.903320	683.677063
717.703125	796.039856
716.501953	639.890015
715.300781	564.404602
714.099609	746.158813
712.897461	572.367432
711.695313	474.846069
710.493164	586.469971
709.291016	310.171234
708.087891	258.255707
706.884766	275.971375
705.680664	191.283386
704.477539	326.405396
703.273438	520.152893
702.069336	261.253082
700.864258	478.747528
699.659180	261.202515
698.454102	202.426147
697.249023	269.711884
696.042969	113.124130
694.836914	-106.405121
693.630859	-17.422922
692.423828	82.368729
691.217773	1.936973
690.009766	160.293472
688.802734	-141.423935
687.594727	-147.937134
686.386719	-35.124157
685.178711	-95.795357
683.970703	-175.901642
682.761719	-60.854321
681.552734	104.038879
680.342773	0.290639
679.133789	37.452816
677.923828	42.197029
676.712891	124.961334
675.502930	19.490509
674.291992	95.934135
673.081055	88.084602
671.869141	13.306661
670.657227	230.608276
669.445313	270.672180
668.233398	161.726044
667.021484	186.950485
665.808594	-129.018005
664.595703	129.839340
663.381836	-168.366302
662.167969	34.592339
660.954102	43.388557
659.740234	41.579285
658.525391	76.638069
657.310547	-8.901361
656.095703	76.155121
654.880859	-110.250504
653.665039	-37.714088
652.449219	-10.240473
651.233398	-38.564117
650.016602	45.356670
648.799805	-75.092636
647.583008	129.836105
646.365234	80.936287
645.148438	178.635040
643.930664	263.632172
642.711914	232.698578
641.494141	249.345078
640.275391	175.948364
639.056641	100.699196
637.836914	-30.122902
636.617188	11.249677
635.397461	89.382568
634.177734	-68.470596
632.957031	-43.498108
631.736328	-22.568031
630.515625	-89.367767
629.293945	0.739517
628.073242	-164.187698
626.851563	18.615917
625.628906	81.525558
624.407227	52.479382
623.184570	135.121765
621.960938	250.099197
620.738281	333.117035
619.514648	185.037262
618.291016	-3.445533
617.067383	-3.276469
615.842773	-11.474148
614.618164	-96.512115
613.393555	-132.147751
612.167969	249.410446
610.942383	-96.009705
609.716797	187.300201
608.491211	2.566082
607.264648	129.956467
606.038086	-11.790511
604.811523	70.822105
