# Supplementary material for: Raman spectroscopy accurately differentiates mucosal healing from non-healing and biochemical changes following biological therapy in inflammatory bowel disease
Source: PLoS One. 2021 Jun 2;16(6):e0252210. doi: 10.1371/journal.pone.0252210 (PMC8172032; doi:10.1371/journal.pone.0252210)
Supplement: S9 Dataset — (ZIP) [file pone.0252210.s011.zip › Pre-biologic/OC031-1 pre treatment_base sub CR removed_58__X_2356.14__Y_35197.7__Z_75.4617__Time_667.txt]

1714.793945	62.191963
1713.817383	110.474258
1712.840820	163.961548
1711.864258	6.180971
1710.886719	4.542664
1709.909180	-4.545656
1708.931641	40.548542
1707.953125	56.703663
1706.975586	62.728271
1705.997070	-43.185665
1705.018555	22.852123
1704.040039	-124.733154
1703.060547	-105.813271
1702.081055	-54.264076
1701.101563	-77.112030
1700.122070	-96.758827
1699.142578	-38.350296
1698.162109	25.861355
1697.181641	26.398506
1696.201172	-1.968627
1695.220703	-51.214203
1694.239258	22.870293
1693.257813	17.283571
1692.276367	78.893806
1691.294922	-61.909077
1690.313477	51.280750
1689.331055	95.481041
1688.348633	60.076962
1687.366211	57.107464
1686.383789	70.547569
1685.400391	174.995422
1684.416992	141.231781
1683.433594	126.523529
1682.450195	181.457123
1681.465820	52.993477
1680.482422	140.613800
1679.498047	201.930908
1678.512695	260.906586
1677.528320	301.590698
1676.542969	430.367432
1675.558594	394.551788
1674.572266	258.033356
1673.586914	401.009277
1672.601563	366.180206
1671.615234	475.142731
1670.628906	456.852753
1669.642578	340.602631
1668.655273	551.271667
1667.668945	446.239075
1666.681641	537.917725
1665.694336	603.289246
1664.706055	599.915710
1663.718750	562.325378
1662.730469	729.171204
1661.742188	692.055481
1660.753906	663.144043
1659.764648	698.068542
1658.775391	709.358398
1657.787109	832.109192
1656.796875	886.160950
1655.807617	866.266663
1654.818359	714.235474
1653.828125	739.767273
1652.837891	569.690552
1651.846680	616.773132
1650.856445	621.700928
1649.865234	417.919312
1648.874023	354.494934
1647.882813	436.614471
1646.891602	439.584351
1645.899414	273.634735
1644.907227	239.955902
1643.915039	314.691864
1642.922852	204.733246
1641.930664	100.229584
1640.937500	125.194275
1639.944336	42.100639
1638.951172	30.371592
1637.957031	-26.073435
1636.963867	65.250473
1635.969727	24.839529
1634.975586	34.610672
1633.981445	86.621918
1632.986328	-11.449910
1631.991211	-69.895226
1630.996094	56.068306
1630.000977	-20.646053
1629.005859	5.380651
1628.009766	-34.321789
1627.013672	54.953983
1626.017578	10.110763
1625.021484	-53.069435
1624.024414	41.561325
1623.028320	-66.191818
1622.031250	94.175568
1621.033203	-97.537766
1620.036133	-44.860439
1619.038086	-2.682152
1618.041016	10.619866
1617.041992	-28.560318
1616.043945	-7.348218
1615.045898	-62.221577
1614.046875	0.983589
1613.047852	40.563923
1612.048828	119.461006
1611.048828	119.680092
1610.049805	56.993221
1609.049805	20.531618
1608.049805	88.867630
1607.048828	123.113403
1606.048828	0.210029
1605.047852	144.386063
1604.046875	186.396255
1603.045898	142.006790
1602.044922	121.157921
1601.042969	37.511623
1600.041016	-35.668205
1599.039063	-67.015068
1598.037109	-93.155815
1597.034180	29.648041
1596.031250	-59.290401
1595.028320	18.959808
1594.025391	29.224213
1593.022461	26.381397
1592.018555	-18.279291
1591.014648	-107.343170
1590.010742	-115.524750
1589.006836	-76.795296
1588.001953	-4.228733
1586.997070	-51.713165
1585.992188	-130.524139
1584.987305	51.311127
1583.982422	-19.793333
1582.976563	68.010666
1581.970703	12.433969
1580.964844	24.530405
1579.958984	10.514258
1578.952148	48.501251
1577.945313	190.512268
1576.938477	56.553745
1575.931641	83.882904
1574.924805	-50.142639
1573.916992	47.262421
1572.909180	58.749447
1571.901367	46.759224
1570.893555	37.294823
1569.884766	14.763034
1568.876953	33.725616
1567.868164	96.750839
1566.858398	76.574394
1565.849609	97.862671
1564.839844	41.192879
1563.830078	218.009003
1562.820313	150.793259
1561.810547	70.553040
1560.799805	68.059349
1559.790039	94.002968
1558.779297	-17.535917
1557.767578	85.988594
1556.756836	236.022797
1555.745117	194.208755
1554.733398	188.585068
1553.721680	110.375313
1552.709961	-76.618080
1551.697266	168.618927
1550.685547	97.966721
1549.672852	122.979919
1548.659180	238.424026
1547.646484	131.335556
1546.632813	26.789249
1545.619141	139.335052
1544.605469	205.227859
1543.591797	108.226028
1542.577148	88.674454
1541.562500	-39.427258
1540.547852	-51.362637
1539.533203	16.652178
1538.518555	71.648163
1537.502930	-5.072027
1536.487305	65.213715
1535.471680	-42.591244
1534.456055	14.612552
1533.439453	120.693726
1532.422852	66.828171
1531.406250	23.214056
1530.389648	-66.841057
1529.373047	31.115923
1528.355469	113.494888
1527.337891	46.412182
1526.320313	7.599051
1525.302734	66.532372
1524.284180	-36.758781
1523.265625	150.641403
1522.247070	142.398331
1521.228516	20.932327
1520.208984	7.427071
1519.190430	40.130672
1518.170898	-81.456413
1517.151367	77.009636
1516.130859	40.096348
1515.111328	98.164497
1514.090820	53.423317
1513.070313	21.471113
1512.049805	-10.532859
1511.028320	-22.063536
1510.006836	79.234467
1508.986328	62.438934
1507.963867	-39.050701
1506.942383	-40.556934
1505.919922	-67.761490
1504.898438	-54.000271
1503.875977	-35.183723
1502.852539	-16.436310
1501.830078	-143.735931
1500.806641	-20.093632
1499.783203	-101.367477
1498.759766	24.669081
1497.736328	-79.712723
1496.711914	-43.386803
1495.687500	-30.146315
1494.663086	-16.957296
1493.638672	14.078466
1492.613281	93.620613
1491.587891	91.301483
1490.563477	73.616379
1489.537109	114.643547
1488.511719	114.754051
1487.485352	119.927803
1486.458984	12.728990
1485.432617	160.789276
1484.406250	122.460510
1483.379883	188.722519
1482.352539	145.231201
1481.325195	165.485535
1480.297852	42.915482
1479.269531	121.752121
1478.241211	159.749344
1477.213867	335.310547
1476.184570	199.953842
1475.156250	416.130981
1474.127930	339.346924
1473.098633	461.152893
1472.069336	447.981140
1471.040039	462.790924
1470.009766	441.950378
1468.979492	561.011414
1467.950195	613.890686
1466.918945	608.238708
1465.888672	686.475403
1464.857422	662.997192
1463.827148	713.218262
1462.795898	631.295288
1461.763672	851.652344
1460.732422	772.262695
1459.700195	774.140869
1458.667969	806.475464
1457.635742	1011.366455
1456.603516	906.621582
1455.570313	931.289063
1454.537109	1014.280090
1453.503906	1049.061157
1452.470703	967.217102
1451.436523	948.770508
1450.403320	1001.297546
1449.369141	1051.270264
1448.333984	1182.277344
1447.299805	1138.509521
1446.264648	1135.274780
1445.230469	1144.717041
1444.194336	1055.454590
1443.159180	951.070068
1442.124023	947.933289
1441.087891	899.283386
1440.051758	929.058716
1439.015625	890.582031
1437.978516	973.456299
1436.941406	965.344238
1435.904297	808.196716
1434.867188	555.154236
1433.830078	597.712524
1432.791992	521.603271
1431.754883	475.850647
1430.715820	440.225952
1429.677734	258.304871
1428.639648	205.145905
1427.600586	149.510315
1426.561523	154.447754
1425.522461	204.793060
1424.482422	189.609283
1423.443359	161.871033
1422.403320	111.497490
1421.363281	222.389664
1420.322266	174.606796
1419.282227	149.547424
1418.241211	127.047020
1417.200195	19.024443
1416.159180	160.190857
1415.117188	27.123192
1414.076172	52.611149
1413.034180	130.928970
1411.992188	161.487915
1410.949219	-6.496789
1409.907227	107.091293
1408.864258	-20.524576
1407.821289	-42.542751
1406.777344	40.964985
1405.734375	101.890068
1404.690430	79.990211
1403.646484	118.379814
1402.602539	13.775703
1401.557617	64.795692
1400.513672	25.554310
1399.468750	44.047932
1398.423828	97.681168
1397.377930	171.387894
1396.333008	-30.539122
1395.287109	-74.491844
1394.241211	-18.178707
1393.195313	-39.473862
1392.148438	56.966877
1391.101563	93.339172
1390.054688	-120.527077
1389.007813	-43.991924
1387.960938	50.075291
1386.913086	41.603886
1385.865234	33.190060
1384.817383	-45.168400
1383.769531	-113.440514
1382.720703	-104.165070
1381.671875	20.090271
1380.623047	-38.000980
1379.574219	-115.991409
1378.524414	-6.634015
1377.475586	-54.531242
1376.425781	-39.962158
1375.375977	-5.382039
1374.325195	71.645233
1373.274414	-58.320137
1372.224609	36.255959
1371.172852	-63.620743
1370.122070	-53.722065
1369.070313	-6.395281
1368.019531	43.462109
1366.967773	53.496181
1365.915039	43.654797
1364.863281	51.306690
1363.810547	161.069885
1362.757813	71.738785
1361.705078	96.962173
1360.651367	42.620041
1359.598633	18.206470
1358.544922	192.787720
1357.491211	156.029892
1356.436523	144.195938
1355.382813	122.485031
1354.328125	73.506264
1353.273438	61.862984
1352.217773	184.381744
1351.163086	192.691940
1350.107422	225.873718
1349.051758	90.330925
1347.996094	324.612091
1346.939453	365.344299
1345.883789	368.911682
1344.827148	446.918274
1343.769531	341.484528
1342.712891	506.319397
1341.655273	497.667358
1340.598633	625.337341
1339.540039	594.471130
1338.482422	501.760040
1337.423828	414.089050
1336.366211	544.342285
1335.307617	568.168030
1334.248047	441.097656
1333.189453	640.671753
1332.129883	610.194153
1331.070313	606.977722
1330.010742	398.619751
1328.950195	415.316162
1327.890625	528.426880
1326.830078	532.827881
1325.768555	532.330688
1324.708008	514.593811
1323.646484	373.460205
1322.585938	694.027039
1321.523438	535.726440
1320.461914	636.609985
1319.400391	426.674194
1318.337891	668.197937
1317.275391	631.029541
1316.211914	327.674622
1315.149414	487.850250
1314.085938	657.850830
1313.022461	608.556274
1311.958984	502.671021
1310.894531	581.557617
1309.831055	433.944611
1308.766602	490.732117
1307.701172	495.849670
1306.636719	577.273193
1305.571289	516.023499
1304.505859	437.618408
1303.440430	543.689148
1302.375000	462.919495
1301.308594	642.732361
1300.242188	544.838196
1299.175781	496.148987
1298.109375	442.598541
1297.041992	615.011108
1295.975586	630.255493
1294.908203	552.249146
1293.839844	587.185181
1292.772461	499.461487
1291.704102	401.988861
1290.635742	255.536575
1289.567383	393.581940
1288.498047	440.892273
1287.428711	358.315491
1286.360352	427.708618
1285.290039	418.702484
1284.220703	272.569061
1283.150391	390.966431
1282.080078	418.752686
1281.009766	380.461670
1279.939453	440.083313
1278.868164	455.659088
1277.796875	434.554230
1276.725586	362.120514
1275.654297	426.644287
1274.582031	412.934052
1273.509766	396.798950
1272.437500	449.092621
1271.365234	406.109253
1270.291992	419.324432
1269.218750	574.158020
1268.145508	540.967651
1267.072266	593.218811
1265.999023	550.293579
1264.924805	631.807251
1263.850586	623.049255
1262.776367	638.683899
1261.701172	549.487122
1260.625977	501.767395
1259.550781	546.669495
1258.475586	472.176941
1257.400391	582.833557
1256.324219	571.681824
1255.248047	575.142090
1254.171875	374.134003
1253.094727	494.445251
1252.018555	500.347870
1250.941406	464.891144
1249.864258	531.589172
1248.786133	510.721252
1247.708008	608.971008
1246.630859	556.488220
1245.551758	530.749756
1244.473633	463.716797
1243.394531	396.705261
1242.316406	589.534119
1241.236328	556.492615
1240.157227	474.912262
1239.077148	504.981384
1237.998047	387.034241
1236.917969	531.085327
1235.836914	401.033936
1234.756836	297.695251
1233.675781	414.965637
1232.594727	241.361801
1231.512695	242.264664
1230.431641	444.203461
1229.349609	394.170197
1228.267578	399.830017
1227.185547	330.427032
1226.102539	166.648727
1225.019531	169.879135
1223.936523	352.101593
1222.853516	432.642700
1221.769531	341.446747
1220.686523	305.872009
1219.602539	238.870132
1218.517578	203.288696
1217.433594	145.956787
1216.348633	134.517883
1215.263672	306.584778
1214.178711	116.409920
1213.092773	182.149445
1212.007813	185.091690
1210.921875	197.655823
1209.834961	161.944870
1208.749023	237.156006
1207.662109	198.986130
1206.575195	288.561981
1205.488281	368.429535
1204.400391	298.846375
1203.313477	222.038788
1202.225586	162.093628
1201.136719	150.300491
1200.048828	104.780853
1198.959961	-0.919069
1197.871094	83.487885
1196.782227	45.135666
1195.692383	107.783676
1194.603516	57.355495
1193.513672	9.320443
1192.423828	47.800835
1191.333008	-89.188622
1190.242188	-45.966454
1189.151367	-24.414749
1188.060547	47.521919
1186.969727	47.366753
1185.877930	54.376564
1184.786133	30.151478
1183.694336	-118.857521
1182.601563	63.182472
1181.509766	115.606529
1180.416992	12.125083
1179.323242	169.933701
1178.230469	-43.826683
1177.136719	-15.532196
1176.042969	15.108057
1174.949219	19.353737
1173.854492	54.687019
1172.760742	32.516304
1171.666016	51.003288
1170.570313	-19.089481
1169.475586	114.154427
1168.379883	15.304268
1167.284180	-23.759354
1166.188477	94.938644
1165.091797	43.848045
1163.996094	19.029711
1162.899414	37.185936
1161.801758	67.236580
1160.705078	-77.080521
1159.607422	46.016857
1158.509766	1.940905
1157.412109	115.345024
1156.313477	23.481577
1155.215820	160.607819
1154.117188	235.630692
1153.017578	231.903275
1151.918945	87.508720
1150.819336	183.832352
1149.719727	-17.742582
1148.620117	-85.870712
1147.519531	-189.728058
1146.418945	-110.242767
1145.318359	-14.166605
1144.217773	-58.581379
1143.116211	44.504284
1142.014648	-85.613480
1140.913086	-122.955429
1139.811523	27.523134
1138.708984	-126.380829
1137.606445	-9.313890
1136.503906	22.126085
1135.401367	60.644966
1134.297852	94.360451
1133.194336	104.281868
1132.090820	183.010147
1130.987305	50.437702
1129.882813	136.193405
1128.778320	259.834564
1127.673828	219.735626
1126.569336	333.753845
1125.463867	341.004395
1124.358398	293.707794
1123.252930	334.077881
1122.146484	322.277039
1121.041016	130.445038
1119.934570	142.317444
1118.828125	168.360611
1117.720703	163.590454
1116.613281	123.298553
1115.505859	104.290077
1114.398438	42.688057
1113.291016	172.634567
1112.182617	141.724075
1111.074219	219.532501
1109.964844	120.040512
1108.856445	190.680878
1107.747070	206.933929
1106.637695	275.110077
1105.528320	182.683533
1104.417969	295.633881
1103.307617	318.833618
1102.197266	342.001617
1101.086914	296.731201
1099.975586	300.981903
1098.864258	479.686432
1097.752930	347.135376
1096.641602	275.900146
1095.529297	350.757172
1094.416992	425.563049
1093.304688	349.592743
1092.191406	290.119324
1091.079102	249.492630
1089.965820	324.185791
1088.852539	281.184357
1087.738281	169.965927
1086.624023	129.340775
1085.509766	196.881363
1084.395508	365.462341
1083.280273	282.476776
1082.166016	349.902191
1081.050781	252.842972
1079.934570	287.337311
1078.819336	349.987823
1077.703125	154.369995
1076.586914	160.675110
1075.469727	188.085785
1074.353516	215.481018
1073.236328	202.983658
1072.119141	157.660004
1071.000977	227.219543
1069.882813	-3.256265
1068.765625	183.467346
1067.646484	180.338715
1066.528320	170.188248
1065.409180	251.360474
1064.290039	138.187836
1063.170898	71.878548
1062.050781	169.396515
1060.930664	215.403763
1059.810547	242.682236
1058.690430	148.357162
1057.569336	77.454453
1056.449219	181.889221
1055.327148	52.601131
1054.206055	42.528393
1053.083984	23.122084
1051.961914	148.509521
1050.839844	80.078133
1049.717773	161.066406
1048.594727	218.688797
1047.471680	133.984711
1046.348633	-18.308832
1045.224609	64.996780
1044.101563	222.883804
1042.976563	31.083778
1041.852539	25.811365
1040.728516	88.118477
1039.603516	43.266560
1038.478516	52.011177
1037.352539	44.468296
1036.227539	116.087715
1035.101563	-28.724987
1033.974609	-12.926130
1032.848633	100.578018
1031.721680	186.141861
1030.594727	83.372864
1029.467773	159.647186
1028.340820	77.890739
1027.212891	-101.384857
1026.084961	-66.863235
1024.956055	-90.390663
1023.828125	6.846429
1022.699219	57.638783
1021.570313	-123.621666
1020.440430	-79.731789
1019.311523	-105.415833
1018.181641	-100.916557
1017.050781	-61.617592
1015.920898	-31.575386
1014.790039	-128.972504
1013.659180	-66.435799
1012.528320	54.009422
1011.396484	60.958057
1010.265625	63.308399
1009.132813	151.326553
1008.000977	44.956482
1006.868164	70.539886
1005.736328	332.075867
1004.602539	535.708313
1003.469727	884.935486
1002.335938	986.715027
1001.202148	755.720398
1000.068359	524.871643
998.933594	234.111435
997.799805	68.226524
996.665039	73.298889
995.529297	25.318312
994.394531	-4.136786
993.258789	47.207661
992.123047	-65.195885
990.986328	-4.557227
989.849609	162.145828
988.712891	-5.401288
987.576172	-52.999470
986.439453	-12.986735
985.301758	-16.713882
984.164063	122.375725
983.025391	-14.825486
981.887695	34.520702
980.749023	3.346308
979.610352	4.440181
978.470703	-28.923782
977.332031	-7.036144
976.192383	-51.785904
975.051758	55.229164
973.912109	-60.656776
972.771484	39.510746
971.630859	36.321003
970.490234	122.735634
969.348633	82.888130
968.207031	56.878857
967.065430	40.108849
965.923828	69.277481
964.781250	36.552086
963.638672	19.941959
962.496094	205.132294
961.352539	211.507278
960.208984	27.736237
959.065430	114.430084
957.921875	22.482437
956.777344	-18.997261
955.632813	67.793854
954.488281	133.994980
953.343750	8.002119
952.198242	161.216827
951.052734	-53.823864
949.907227	26.261362
948.760742	24.058226
947.614258	8.192940
946.467773	-9.899982
945.321289	1.763278
944.173828	-48.195793
943.026367	107.424469
941.878906	146.594666
940.730469	14.621438
939.582031	122.347389
938.433594	-9.459073
937.285156	102.882080
936.135742	242.581894
934.987305	172.537598
933.836914	134.482422
932.687500	110.165161
931.537109	3.898872
930.386719	48.045753
929.236328	60.342369
928.084961	11.217751
926.934570	-3.697648
925.783203	-61.790131
924.630859	53.078316
923.478516	22.385767
922.327148	34.954857
921.173828	18.013653
920.021484	-71.599213
918.868164	22.918850
917.714844	-0.684818
916.561523	84.778366
915.407227	-27.289125
914.252930	17.370157
913.098633	16.663019
911.944336	-81.563309
910.789063	-82.159187
909.633789	-53.229675
908.478516	-12.934896
907.322266	2.449077
906.166016	-81.847008
905.009766	-39.183037
903.853516	-78.044861
902.696289	21.295935
901.539063	-69.555580
900.381836	-10.929045
899.223633	-85.809845
898.065430	-81.429482
896.907227	6.678778
895.749023	119.657890
894.589844	13.315038
893.430664	-13.828993
892.271484	-74.822670
891.112305	-49.899525
889.952148	33.774559
888.791992	42.921864
887.630859	-40.466724
886.470703	13.901939
885.309570	-3.934531
884.148438	36.927151
882.986328	12.390056
881.825195	30.738289
880.663086	13.036493
879.500000	132.863617
878.337891	18.304871
877.174805	120.106163
876.011719	145.304840
874.847656	152.504730
873.684570	186.739594
872.520508	166.965439
871.355469	30.214752
870.191406	39.778957
869.026367	67.355858
867.861328	92.691582
866.695313	-43.824783
865.530273	161.369980
864.364258	90.104179
863.197266	30.124113
862.031250	62.272190
860.864258	132.595520
859.697266	187.186783
858.530273	145.259491
857.362305	166.194992
856.194336	236.486298
855.026367	250.687256
853.857422	253.684128
852.688477	155.813110
851.519531	288.839478
850.350586	195.507034
849.180664	209.754288
848.010742	248.637115
846.840820	209.141510
845.670898	223.395035
844.500000	56.370384
843.329102	75.139061
842.157227	78.245056
840.986328	90.295586
839.814453	21.852140
838.642578	130.034058
837.469727	124.190506
836.296875	-31.347744
835.124023	-34.919445
833.951172	229.495071
832.777344	109.758629
831.603516	59.271339
830.429688	196.260880
829.255859	212.699066
828.081055	122.056122
826.906250	145.180939
825.731445	170.516037
824.555664	93.297264
823.379883	172.097641
822.204102	188.467133
821.027344	44.444794
819.851563	-5.994774
818.674805	14.821111
817.497070	115.744148
816.320313	38.578129
815.142578	117.169022
813.963867	80.046257
812.786133	91.843338
811.607422	110.287979
810.428711	57.578892
809.250000	131.537094
808.070313	-116.693481
806.890625	-67.201653
805.710938	-31.078972
804.531250	-8.316880
803.350586	103.192871
802.169922	-13.930425
800.988281	-2.350999
799.807617	-35.163380
798.625977	-23.637238
797.444336	-83.084305
796.261719	-29.495035
795.079102	48.414604
793.896484	-86.412170
792.713867	-26.304100
791.530273	55.889420
790.346680	144.653748
789.163086	147.029297
787.979492	96.266014
786.794922	-9.808811
785.610352	189.340149
784.425781	193.782166
783.240234	160.607727
782.054688	63.321964
780.869141	204.678802
779.682617	153.747162
778.496094	244.148056
777.309570	126.917671
776.123047	144.360779
774.935547	-47.900570
773.748047	-87.867210
772.560547	22.147978
771.373047	123.250114
770.184570	-20.473455
768.996094	-106.856400
767.806641	152.761353
766.618164	-13.021316
765.428711	125.217590
764.239258	144.427811
763.048828	101.939766
761.858398	191.503113
760.667969	102.725586
759.477539	374.776917
758.286133	173.731659
757.094727	285.016907
755.903320	215.919647
754.710938	67.681854
753.518555	123.845543
752.326172	144.787155
751.133789	279.896332
749.940430	239.217194
748.747070	165.581558
747.553711	120.472404
746.359375	119.231674
745.166016	159.633209
743.970703	46.432648
742.776367	84.554802
741.581055	199.349930
740.385742	154.041382
739.190430	78.032692
737.994141	120.324432
736.797852	204.170395
735.601563	29.536718
734.405273	62.928104
733.208008	76.563858
732.010742	131.730225
730.813477	123.385147
729.615234	191.557953
728.416992	215.924728
727.218750	32.550400
726.020508	155.222610
724.821289	168.539520
723.622070	166.519760
722.422852	138.254715
721.222656	284.658478
720.022461	208.277679
718.822266	193.011932
717.621094	192.993088
716.420898	256.207611
715.218750	151.414886
714.017578	264.697937
712.815430	297.233795
711.614258	107.410202
710.411133	205.278290
709.208984	-45.492542
708.005859	74.090134
706.802734	184.880188
705.599609	43.060287
704.395508	79.753586
703.191406	16.311668
701.987305	35.544739
700.782227	59.096508
699.577148	186.991089
698.372070	77.846870
697.166992	-48.651787
695.960938	-90.364037
694.754883	-53.864689
693.548828	112.918892
692.341797	-33.072086
691.135742	127.092697
689.927734	137.413879
688.720703	-164.740540
687.512695	-28.546995
686.304688	-9.540943
685.096680	28.968657
683.888672	6.757836
682.679688	36.572746
681.470703	-102.638985
680.260742	-144.298126
679.050781	-47.318802
677.840820	-43.487289
676.630859	-11.505860
675.419922	-37.966976
674.209961	41.625610
672.998047	54.130527
671.787109	-73.936317
670.575195	7.819052
669.363281	163.058441
668.151367	-3.787337
666.938477	71.479660
665.725586	32.242012
664.512695	85.923798
663.299805	-15.857979
662.085938	78.892258
660.872070	106.727547
659.658203	-76.876587
658.443359	48.139133
657.228516	17.851215
656.013672	-18.845749
654.797852	-33.919106
653.583008	2.793737
652.366211	17.994289
651.150391	-14.149420
649.934570	7.626434
648.717773	40.221165
647.500000	59.948261
646.283203	167.980270
645.065430	-42.436443
643.847656	113.043205
642.629883	49.143379
641.411133	-1.744292
640.192383	149.559708
638.973633	45.108295
637.753906	-7.632808
636.534180	158.876205
635.314453	-50.470783
634.094727	-8.379945
632.874023	-49.932411
631.653320	30.984282
630.432617	34.722706
629.211914	117.952377
627.990234	-84.009315
626.768555	8.027102
625.545898	16.534590
624.324219	50.886951
623.101563	68.214165
621.877930	70.674194
620.655273	43.285870
619.431641	43.894848
618.208008	121.727882
616.983398	47.705894
615.759766	-51.806286
614.535156	-24.878817
613.310547	-145.389175
612.084961	37.998386
610.859375	-103.503883
609.633789	-3.218719
608.408203	178.413559
607.181641	7.619664
605.955078	46.434799
604.728516	-4.264762
