# Supplementary material for: Raman spectroscopy accurately differentiates mucosal healing from non-healing and biochemical changes following biological therapy in inflammatory bowel disease
Source: PLoS One. 2021 Jun 2;16(6):e0252210. doi: 10.1371/journal.pone.0252210 (PMC8172032; doi:10.1371/journal.pone.0252210)
Supplement: S9 Dataset — (ZIP) [file pone.0252210.s011.zip › Pre-biologic/OC034-1 pre treatment_base sub CR removed_49__X_-12265.4__Y_35522.2__Z_-0.0755511__Time_562.txt]

1714.640625	182.765320
1713.664063	125.560326
1712.687500	15.119682
1711.709961	-8.423950
1710.733398	62.970036
1709.755859	-25.486973
1708.778320	-19.095762
1707.799805	-46.570740
1706.821289	-110.549988
1705.843750	-53.000263
1704.864258	-37.432640
1703.885742	-93.183113
1702.907227	-65.042656
1701.927734	36.184357
1700.948242	57.994938
1699.968750	-39.687016
1698.988281	-107.100563
1698.007813	-58.718445
1697.028320	22.543566
1696.046875	27.029615
1695.066406	-47.822380
1694.084961	62.368912
1693.104492	61.137615
1692.123047	55.275803
1691.140625	175.545364
1690.159180	56.343121
1689.176758	84.578384
1688.194336	356.169312
1687.211914	380.319824
1686.228516	397.088379
1685.246094	387.842377
1684.262695	376.535675
1683.279297	416.452057
1682.295898	550.158203
1681.311523	484.655334
1680.327148	502.273285
1679.342773	523.095459
1678.358398	645.563904
1677.374023	587.593506
1676.388672	745.596741
1675.403320	797.660400
1674.417969	807.651978
1673.432617	828.747864
1672.446289	1001.765442
1671.459961	1084.827393
1670.473633	1030.169067
1669.487305	1039.703491
1668.500977	1131.961548
1667.513672	1221.927490
1666.526367	1208.750732
1665.539063	1267.608521
1664.550781	1501.893188
1663.563477	1489.799194
1662.575195	1650.414795
1661.586914	1631.042603
1660.598633	1908.859497
1659.609375	1958.997681
1658.620117	1969.695679
1657.631836	1935.677734
1656.641602	2108.514648
1655.652344	1979.764038
1654.662109	1838.117188
1653.672852	1680.933350
1652.681641	1603.451294
1651.691406	1544.778809
1650.701172	1282.755249
1649.709961	1261.683472
1648.718750	1182.701294
1647.727539	940.128723
1646.735352	798.281738
1645.744141	833.694458
1644.751953	716.114319
1643.759766	667.431824
1642.766602	436.808929
1641.774414	465.114563
1640.781250	361.646576
1639.788086	326.980682
1638.794922	160.613190
1637.801758	150.049377
1636.807617	57.909512
1635.813477	247.977066
1634.819336	45.448822
1633.825195	43.366379
1632.830078	167.839478
1631.834961	168.599014
1630.839844	74.681305
1629.844727	-140.179932
1628.849609	-2.199614
1627.853516	54.246197
1626.857422	55.509495
1625.861328	-16.789608
1624.865234	-33.765755
1623.868164	-50.664673
1622.871094	40.265865
1621.874023	154.862930
1620.876953	1.495660
1619.879883	103.018196
1618.881836	39.104481
1617.883789	-6.365614
1616.885742	-133.152924
1615.887695	10.442266
1614.888672	-0.796475
1613.889648	8.974324
1612.890625	81.696594
1611.891602	-78.957420
1610.892578	116.975395
1609.892578	76.953896
1608.892578	39.568260
1607.892578	38.869263
1606.892578	6.731733
1605.891602	105.525482
1604.890625	193.787323
1603.889648	54.276123
1602.888672	71.812126
1601.887695	86.697075
1600.885742	148.629929
1599.883789	-171.307556
1598.881836	-96.343666
1597.879883	-60.662407
1596.876953	-210.591537
1595.874023	-60.022247
1594.871094	-53.243790
1593.868164	-145.766525
1592.864258	-128.632492
1591.861328	-4.531146
1590.857422	-29.313528
1589.853516	-64.585899
1588.848633	56.628304
1587.844727	47.303215
1586.839844	-32.495907
1585.834961	-13.258841
1584.830078	71.061569
1583.824219	160.482651
1582.819336	54.370689
1581.813477	148.806915
1580.807617	141.548080
1579.800781	45.678833
1578.794922	158.024872
1577.788086	236.399902
1576.781250	179.339127
1575.773438	158.634827
1574.766602	163.855103
1573.758789	205.385712
1572.750977	140.206055
1571.743164	93.151909
1570.735352	22.630213
1569.726563	9.199408
1568.718750	86.590439
1567.708984	49.573441
1566.700195	4.678351
1565.691406	84.304314
1564.681641	13.255390
1563.671875	17.380983
1562.662109	88.848213
1561.652344	61.613567
1560.641602	44.652771
1559.630859	9.440112
1558.620117	41.525246
1557.609375	34.611683
1556.597656	79.406364
1555.586914	-88.343185
1554.575195	10.618263
1553.563477	-14.862968
1552.550781	120.051651
1551.539063	1.153670
1550.526367	-19.480835
1549.513672	58.085655
1548.500977	-14.514459
1547.487305	78.298965
1546.473633	-53.973347
1545.459961	-33.800182
1544.446289	-16.336811
1543.432617	-17.083918
1542.417969	2.715293
1541.404297	-49.921577
1540.389648	-53.595802
1539.374023	-5.757944
1538.359375	-97.425995
1537.343750	-57.573605
1536.328125	18.263634
1535.312500	-24.695419
1534.296875	27.662180
1533.280273	-7.780221
1532.263672	-74.253929
1531.247070	-24.844860
1530.230469	45.041508
1529.212891	22.044819
1528.196289	-98.917519
1527.178711	130.239090
1526.160156	109.471535
1525.142578	170.966522
1524.124023	147.403534
1523.106445	123.744926
1522.087891	63.973061
1521.068359	-98.749924
1520.049805	134.431564
1519.030273	133.488174
1518.010742	106.739090
1516.991211	169.824417
1515.971680	158.282211
1514.951172	151.772598
1513.930664	114.350151
1512.910156	151.289825
1511.889648	100.847580
1510.868164	22.094379
1509.846680	38.201004
1508.826172	64.468025
1507.803711	29.069586
1506.782227	78.204475
1505.759766	-65.032852
1504.737305	-21.218603
1503.714844	50.669453
1502.692383	14.844984
1501.668945	-72.283974
1500.646484	12.102849
1499.623047	37.478168
1498.599609	-6.350062
1497.575195	-40.015305
1496.550781	-37.932301
1495.527344	45.926918
1494.502930	-54.464912
1493.477539	52.198109
1492.453125	143.407791
1491.427734	175.713150
1490.402344	261.587677
1489.376953	104.665199
1488.350586	177.593964
1487.325195	204.464691
1486.298828	266.988373
1485.272461	354.941681
1484.245117	424.919434
1483.218750	489.707703
1482.191406	393.697754
1481.164063	440.479492
1480.136719	454.034973
1479.108398	546.540833
1478.080078	598.172119
1477.052734	608.965027
1476.023438	721.582275
1474.995117	722.041077
1473.965820	826.843262
1472.937500	857.728699
1471.908203	1031.083374
1470.877930	1043.987671
1469.848633	1135.721436
1468.818359	1196.839844
1467.788086	1382.505737
1466.757813	1443.463867
1465.727539	1618.751099
1464.696289	1603.303955
1463.665039	1747.909912
1462.633789	1867.016968
1461.602539	2011.439819
1460.570313	2191.313477
1459.539063	1952.186401
1458.506836	2185.244385
1457.473633	2268.442627
1456.441406	2437.855713
1455.408203	2460.040039
1454.375000	2421.328125
1453.341797	2458.681641
1452.308594	2402.205811
1451.274414	2393.885742
1450.241211	2540.135498
1449.207031	2706.568359
1448.171875	2632.290039
1447.137695	2727.709473
1446.102539	2625.593506
1445.067383	2480.485107
1444.032227	2654.302490
1442.997070	2580.088623
1441.960938	2473.012695
1440.924805	2540.489990
1439.888672	2466.343506
1438.852539	2349.257080
1437.816406	2323.215820
1436.779297	2307.291992
1435.742188	2160.013672
1434.705078	1964.818726
1433.666992	1744.457642
1432.629883	1557.036255
1431.591797	1453.000732
1430.553711	1280.887939
1429.514648	1020.549683
1428.476563	757.829468
1427.437500	656.646484
1426.398438	651.348022
1425.359375	552.800659
1424.320313	459.363434
1423.280273	426.463287
1422.240234	456.590790
1421.200195	368.351837
1420.159180	368.315186
1419.119141	458.959106
1418.078125	350.733521
1417.037109	282.857208
1415.996094	320.725647
1414.954102	124.660568
1413.912109	197.829865
1412.870117	89.966797
1411.828125	158.171341
1410.786133	191.203613
1409.743164	-72.260017
1408.700195	99.073540
1407.657227	134.745590
1406.614258	127.760811
1405.570313	-59.949387
1404.527344	126.501007
1403.483398	44.384766
1402.438477	5.006460
1401.394531	76.087654
1400.349609	76.963409
1399.304688	-19.894621
1398.259766	-84.060516
1397.214844	92.480499
1396.168945	3.376023
1395.123047	-88.131111
1394.077148	-126.933411
1393.031250	102.305092
1391.984375	-26.530001
1390.937500	82.562592
1389.890625	86.565765
1388.843750	-6.946291
1387.796875	29.735836
1386.749023	23.949644
1385.701172	155.767761
1384.653320	-57.394394
1383.604492	124.515175
1382.556641	39.045914
1381.507813	-66.303467
1380.458984	-34.149269
1379.410156	0.566386
1378.360352	-14.594942
1377.310547	107.622223
1376.260742	5.255678
1375.210938	75.179634
1374.161133	-9.510540
1373.110352	-111.545471
1372.059570	-13.970000
1371.008789	13.843418
1369.957031	81.603287
1368.906250	74.666801
1367.854492	-133.988525
1366.802734	100.903984
1365.750000	149.003769
1364.698242	219.583740
1363.645508	-8.493679
1362.592773	117.012825
1361.540039	150.491333
1360.486328	-2.532192
1359.433594	177.875839
1358.379883	134.500916
1357.326172	160.843613
1356.271484	204.660599
1355.216797	248.549377
1354.163086	342.203827
1353.107422	199.931931
1352.052734	256.485626
1350.998047	380.143158
1349.942383	483.976959
1348.886719	590.340759
1347.830078	468.477112
1346.774414	562.580933
1345.717773	626.971680
1344.661133	644.315674
1343.604492	775.781799
1342.546875	644.557800
1341.490234	773.675476
1340.432617	781.432556
1339.375000	888.355713
1338.316406	824.453125
1337.258789	929.031738
1336.200195	813.352844
1335.141602	915.596313
1334.082031	829.844421
1333.023438	924.804688
1331.963867	903.575439
1330.904297	701.945984
1329.844727	658.709534
1328.784180	736.687378
1327.723633	730.708984
1326.663086	902.698914
1325.602539	869.699219
1324.541992	980.030762
1323.480469	900.299377
1322.418945	963.856018
1321.357422	869.535706
1320.295898	1120.762207
1319.233398	1182.028442
1318.170898	1147.174927
1317.108398	1075.439209
1316.045898	1021.077881
1314.982422	1127.023926
1313.918945	1075.310059
1312.855469	1223.249756
1311.791992	1142.152832
1310.728516	1356.668457
1309.664063	1216.658569
1308.599609	1455.844604
1307.535156	1298.814087
1306.469727	1397.804565
1305.404297	1255.775879
1304.338867	1327.842529
1303.273438	1513.056641
1302.208008	1489.325928
1301.141602	1487.801636
1300.075195	1434.756714
1299.008789	1548.856567
1297.942383	1392.820557
1296.875000	1293.403564
1295.807617	1076.266479
1294.740234	1205.368286
1293.672852	1081.737427
1292.604492	914.071716
1291.537109	1045.790894
1290.468750	1000.959167
1289.399414	897.374451
1288.331055	838.023071
1287.261719	977.267883
1286.192383	905.806702
1285.123047	880.983215
1284.052734	861.132751
1282.983398	762.999817
1281.913086	750.651245
1280.841797	850.951355
1279.771484	775.088013
1278.700195	948.846741
1277.628906	831.532227
1276.557617	946.627136
1275.486328	924.819824
1274.414063	1020.399048
1273.341797	1013.353943
1272.269531	947.726257
1271.197266	1006.750977
1270.124023	1085.336304
1269.050781	1268.920776
1267.977539	1242.543579
1266.904297	1221.104004
1265.830078	1289.996338
1264.756836	1368.656372
1263.681641	1230.266968
1262.607422	1279.727905
1261.533203	1399.900635
1260.458008	1276.334106
1259.382813	1437.954224
1258.307617	1338.865234
1257.231445	1359.202026
1256.155273	1172.576416
1255.079102	1134.572632
1254.002930	1089.312622
1252.926758	1216.878662
1251.849609	1069.491821
1250.772461	1206.789063
1249.695313	1217.590820
1248.617188	1094.687500
1247.540039	1219.800171
1246.461914	1026.512207
1245.382813	942.668823
1244.304688	931.752808
1243.225586	1013.148682
1242.146484	987.684814
1241.067383	916.119507
1239.988281	905.273621
1238.908203	831.354736
1237.828125	903.036194
1236.748047	979.543701
1235.667969	813.530640
1234.586914	700.933472
1233.505859	821.078552
1232.424805	652.797424
1231.343750	503.972504
1230.261719	759.728271
1229.179688	676.329529
1228.097656	544.539429
1227.015625	497.524139
1225.932617	501.346619
1224.850586	536.610535
1223.767578	487.185089
1222.683594	355.544373
1221.600586	518.936707
1220.516602	433.251129
1219.432617	429.761292
1218.347656	286.111176
1217.263672	289.867584
1216.178711	233.223694
1215.093750	203.146072
1214.008789	327.566986
1212.922852	307.092285
1211.836914	392.778473
1210.750977	355.358612
1209.665039	414.409546
1208.579102	417.940186
1207.492188	397.331299
1206.405273	482.758606
1205.318359	416.292175
1204.230469	405.237915
1203.142578	290.573975
1202.054688	147.024719
1200.966797	82.957100
1199.877930	88.690125
1198.790039	156.951279
1197.701172	8.590219
1196.611328	-9.843044
1195.522461	65.482735
1194.432617	-61.247997
1193.342773	-26.901886
1192.252930	89.098579
1191.162109	-23.276445
1190.072266	56.537704
1188.981445	-65.487778
1187.889648	-110.668045
1186.798828	149.014511
1185.707031	-83.517960
1184.615234	-114.428032
1183.523438	-3.830446
1182.430664	-15.667898
1181.337891	-56.335167
1180.245117	157.095520
1179.152344	212.168182
1178.059570	65.852119
1176.965820	56.108288
1175.872070	41.515392
1174.778320	110.684410
1173.683594	170.181137
1172.588867	124.259338
1171.494141	207.526123
1170.399414	116.021751
1169.303711	187.157562
1168.208984	78.820023
1167.113281	32.630398
1166.016602	89.184990
1164.920898	250.802826
1163.824219	182.887085
1162.727539	162.708359
1161.630859	140.077072
1160.533203	91.115654
1159.435547	268.896729
1158.337891	210.231262
1157.240234	280.374146
1156.141602	214.423676
1155.043945	477.579193
1153.944336	389.997803
1152.845703	240.392609
1151.747070	188.502121
1150.647461	324.813599
1149.547852	160.793015
1148.447266	72.988579
1147.347656	123.265289
1146.247070	-40.838745
1145.146484	-28.805410
1144.044922	-73.973892
1142.944336	-62.100128
1141.842773	-100.267075
1140.741211	-52.883972
1139.638672	-43.647610
1138.537109	108.129616
1137.434570	33.981949
1136.332031	35.818409
1135.228516	101.708130
1134.125977	269.609406
1133.022461	178.541367
1131.917969	286.833923
1130.814453	219.371658
1129.709961	469.808105
1128.605469	629.903564
1127.500977	638.054626
1126.396484	639.006714
1125.291016	575.866943
1124.185547	512.674438
1123.080078	695.861572
1121.973633	601.707336
1120.868164	386.725250
1119.761719	526.947266
1118.654297	401.873932
1117.547852	482.696136
1116.440430	402.489319
1115.333008	539.890930
1114.225586	504.487823
1113.117188	424.089935
1112.008789	537.511780
1110.900391	506.622467
1109.791992	520.568604
1108.682617	650.192688
1107.573242	751.336914
1106.463867	675.249451
1105.354492	757.303955
1104.244141	742.466370
1103.133789	845.553833
1102.023438	856.507996
1100.913086	916.918945
1099.801758	868.747498
1098.690430	971.419678
1097.579102	918.401978
1096.467773	1018.519104
1095.355469	814.583801
1094.243164	912.182373
1093.130859	882.499390
1092.017578	1135.294800
1090.905273	1013.639954
1089.791992	1139.077148
1088.677734	1040.869507
1087.564453	1008.513489
1086.450195	1124.267090
1085.335938	1159.965820
1084.221680	873.545349
1083.106445	920.913818
1081.991211	909.463623
1080.875977	1099.982056
1079.760742	1083.688110
1078.644531	945.247681
1077.528320	1025.131592
1076.412109	813.910217
1075.295898	759.942993
1074.178711	743.480469
1073.061523	759.811707
1071.944336	717.470703
1070.826172	719.638794
1069.708984	618.646790
1068.590820	698.074768
1067.471680	582.984558
1066.353516	627.173645
1065.234375	694.714050
1064.115234	701.321472
1062.996094	703.209717
1061.875977	740.156738
1060.755859	608.620483
1059.635742	720.351990
1058.515625	560.761963
1057.394531	487.709381
1056.273438	384.280701
1055.152344	402.381348
1054.031250	469.509521
1052.909180	583.291687
1051.787109	493.852570
1050.665039	257.363281
1049.541992	282.364868
1048.418945	284.006073
1047.295898	364.951630
1046.172852	282.583618
1045.048828	202.570511
1043.925781	220.505188
1042.801758	121.883141
1041.676758	258.645020
1040.552734	346.423798
1039.427734	266.459595
1038.302734	233.103928
1037.176758	285.897949
1036.050781	203.676575
1034.924805	263.443024
1033.798828	306.904633
1032.672852	282.905457
1031.545898	312.405151
1030.418945	360.502289
1029.291992	271.460846
1028.164063	77.904655
1027.036133	56.371204
1025.908203	11.641581
1024.780273	-53.944057
1023.651367	-45.191029
1022.522461	72.671028
1021.393555	-67.067535
1020.264648	4.402198
1019.134766	29.476673
1018.004883	-45.138798
1016.875000	14.777293
1015.744141	-66.687599
1014.613281	-73.924942
1013.482422	120.434219
1012.351563	178.090866
1011.219727	73.665787
1010.088867	180.012054
1008.956055	186.820679
1007.824219	399.626770
1006.691406	566.109802
1005.558594	871.343811
1004.425781	1361.480835
1003.292969	1659.561279
1002.159180	1703.311523
1001.025391	1104.704956
999.891602	573.435913
998.756836	315.016937
997.622070	225.351578
996.487305	-69.672760
995.352539	57.886944
994.216797	173.915329
993.081055	-83.774101
991.945313	27.764570
990.808594	-42.847057
989.672852	6.534877
988.536133	44.443058
987.398438	-62.761906
986.261719	-204.388763
985.124023	-32.631039
983.986328	-26.663658
982.847656	13.915143
981.709961	-92.737747
980.571289	63.067001
979.432617	-64.076881
978.292969	-43.873348
977.153320	98.284782
976.013672	-51.492283
974.874023	56.315292
973.734375	118.212677
972.593750	148.013794
971.453125	338.674438
970.311523	102.245453
969.170898	51.982761
968.029297	4.139766
966.886719	87.214432
965.745117	62.536743
964.602539	-7.895278
963.459961	91.495903
962.317383	108.420761
961.173828	150.657257
960.030273	144.866043
958.886719	148.353210
957.743164	9.952647
956.598633	29.724316
955.454102	90.807869
954.309570	51.276348
953.165039	94.254044
952.019531	82.424736
950.874023	-23.050482
949.727539	88.864349
948.582031	198.561737
947.435547	77.494331
946.289063	48.002384
945.141602	187.691956
943.995117	85.349586
942.847656	143.010681
941.699219	362.846375
940.551758	192.437866
939.403320	67.868439
938.254883	144.226379
937.105469	111.203705
935.957031	256.169678
934.807617	221.108673
933.658203	206.701157
932.507813	117.238075
931.357422	132.729660
930.207031	189.335144
929.056641	72.997391
927.906250	79.764198
926.754883	73.001549
925.603516	-10.990024
924.451172	146.308914
923.298828	1.191773
922.146484	-45.961807
920.994141	-33.865490
919.841797	-53.464417
918.688477	-18.396536
917.535156	98.556114
916.380859	108.844589
915.227539	-7.892975
914.073242	-40.462017
912.918945	-143.241348
911.763672	-125.597038
910.608398	-87.422363
909.453125	-94.498276
908.297852	-15.293765
907.141602	93.464996
905.985352	-17.523548
904.829102	-182.715317
903.672852	-41.921268
902.515625	-86.765762
901.358398	-18.269678
900.201172	-51.546318
899.042969	5.830895
897.884766	88.182961
896.726563	64.301727
895.568359	-86.091309
894.409180	12.392563
893.250000	52.173908
892.090820	130.461411
890.930664	46.161514
889.771484	9.436454
888.611328	-38.451805
887.450195	209.539032
886.289063	42.213535
885.128906	141.336823
883.966797	136.746170
882.805664	107.442017
881.643555	238.354614
880.481445	141.606293
879.319336	83.314041
878.156250	205.414093
876.993164	163.092911
875.830078	352.865295
874.666016	315.215027
873.502930	309.179993
872.338867	210.959457
871.173828	146.625946
870.009766	174.631439
868.844727	274.678925
867.679688	215.108810
866.513672	299.520294
865.348633	226.635284
864.182617	329.123413
863.015625	211.489151
861.849609	172.576965
860.682617	295.420105
859.515625	319.495087
858.347656	352.602966
857.180664	475.496979
856.012695	596.152527
854.843750	472.357971
853.675781	523.555725
852.506836	628.584595
851.337891	401.928497
850.167969	468.945801
848.999023	305.243469
847.829102	396.970245
846.658203	271.517365
845.488281	302.844635
844.317383	202.160492
843.146484	231.323471
841.975586	197.869751
840.803711	101.848251
839.631836	211.589600
838.459961	77.656822
837.287109	167.287323
836.114258	207.739883
834.941406	134.270401
833.768555	154.640137
832.594727	279.950256
831.420898	257.890717
830.247070	298.330139
829.072266	211.590973
827.898438	283.252167
826.722656	267.922394
825.547852	312.783142
824.372070	150.333130
823.196289	241.987427
822.020508	19.458031
820.844727	-35.929771
819.667969	138.060959
818.491211	69.285805
817.313477	16.109121
816.136719	-79.351669
814.958984	-5.708794
813.781250	-47.785240
812.602539	-32.050163
811.423828	-31.916792
810.245117	17.079020
809.066406	50.460526
807.886719	-20.617916
806.707031	-67.272438
805.527344	-151.695999
804.346680	-0.802159
803.166992	-0.954925
801.985352	-123.183937
800.804688	54.069778
799.623047	38.239368
798.441406	-50.810795
797.259766	-20.167475
796.078125	-78.248436
794.895508	49.768044
793.712891	108.989861
792.529297	77.322212
791.346680	112.024529
790.163086	126.726738
788.978516	50.620064
787.794922	182.460022
786.610352	285.414917
785.425781	259.977173
784.241211	300.809113
783.055664	429.972534
781.870117	273.908508
780.684570	268.085144
779.498047	279.862122
778.311523	247.385406
777.125000	183.932404
775.938477	153.538406
774.750977	202.528381
773.563477	83.728989
772.375977	53.134686
771.187500	150.382446
769.999023	4.972699
768.810547	35.886410
767.622070	93.143692
766.432617	88.601715
765.243164	264.595459
764.053711	193.774612
762.863281	188.953400
761.672852	214.862701
760.482422	282.483521
759.291992	429.188049
758.100586	302.991608
756.909180	308.710693
755.717773	235.191818
754.525391	227.565552
753.333008	169.312881
752.140625	172.517380
750.948242	281.065399
749.754883	257.723297
748.561523	276.021484
747.368164	265.693176
746.173828	275.039978
744.979492	290.881714
743.785156	245.221436
742.590820	160.031509
741.395508	208.538757
740.200195	329.275055
739.003906	320.594757
737.808594	377.564301
736.612305	289.879333
735.416016	162.748520
734.218750	164.774780
733.021484	306.809143
731.824219	275.842163
730.626953	354.208679
729.428711	292.498932
728.230469	405.689484
727.032227	387.598694
725.833984	358.530975
724.634766	384.052155
723.435547	352.708496
722.235352	343.171387
721.036133	372.892975
719.835938	343.613617
718.635742	377.597809
717.434570	352.611603
716.233398	369.047058
715.032227	296.016541
713.831055	286.220337
712.628906	184.839600
711.426758	111.810547
710.224609	110.695366
709.021484	70.346100
707.818359	12.571178
706.615234	-60.437798
705.412109	134.333527
704.208008	124.418816
703.003906	86.211029
701.799805	111.099510
700.594727	25.053410
699.389648	-113.141258
698.184570	116.113274
696.979492	75.764824
695.773438	37.614948
694.567383	-87.404495
693.361328	-60.327263
692.154297	-159.186905
690.947266	-75.636726
689.740234	42.615494
688.533203	-53.980423
687.325195	-24.690222
686.117188	-138.531845
684.909180	72.947151
683.700195	26.387995
682.491211	64.402214
681.282227	-55.748051
680.072266	36.484802
678.863281	-27.232027
677.653320	-2.109567
676.442383	12.211893
675.232422	7.080028
674.021484	73.389839
672.810547	-42.009933
671.598633	-40.532303
670.386719	112.335518
669.174805	64.123245
667.962891	119.705055
666.750000	24.042995
665.537109	105.593979
664.324219	48.912968
663.110352	11.719447
661.897461	28.532955
660.683594	17.305048
659.468750	42.784676
658.254883	-93.527397
657.040039	16.103994
655.824219	30.819643
654.609375	-21.299433
653.393555	2.037784
652.177734	-30.667345
650.960938	-59.061680
649.745117	43.911961
648.528320	17.617224
647.311523	27.895231
646.093750	109.150078
644.875977	203.224686
643.658203	131.546631
642.440430	64.130257
641.221680	125.679169
640.002930	-64.418755
638.784180	-52.504738
637.564453	73.170280
636.344727	9.604505
635.125000	40.422199
633.905273	202.046158
632.684570	-80.970177
631.463867	-16.352148
630.243164	54.458111
629.021484	-5.861726
627.799805	-94.290810
626.578125	5.746869
625.356445	163.325836
624.133789	157.617828
622.911133	87.282501
621.688477	29.464844
620.464844	35.533035
619.241211	21.902836
618.017578	-67.104614
616.793945	46.785179
615.569336	-103.103195
614.344727	50.329300
613.120117	-30.033064
611.894531	62.235691
610.668945	-23.642870
609.443359	-31.087189
608.216797	31.254185
606.991211	0.929536
605.764648	-34.477287
604.537109	-2.401396
