# Supplementary material for: Raman spectroscopy accurately differentiates mucosal healing from non-healing and biochemical changes following biological therapy in inflammatory bowel disease
Source: PLoS One. 2021 Jun 2;16(6):e0252210. doi: 10.1371/journal.pone.0252210 (PMC8172032; doi:10.1371/journal.pone.0252210)
Supplement: S9 Dataset — (ZIP) [file pone.0252210.s011.zip › Pre-biologic/OC035 pre treatment-1_base sub cr removed_69__X_-23898.9__Y_33344.7__Z_-436.38__Time_787.txt]

1714.837891	-31.842970
1713.861328	0.523130
1712.884766	41.476501
1711.907227	20.666992
1710.930664	144.647278
1709.953125	105.035378
1708.975586	78.851196
1707.997070	191.999146
1707.019531	147.129105
1706.041016	-111.927147
1705.062500	-148.570938
1704.083984	-118.191765
1703.104492	-154.656021
1702.125000	-19.756496
1701.145508	-179.035568
1700.166016	-196.364227
1699.186523	-90.545601
1698.206055	4.667430
1697.225586	73.282722
1696.245117	-20.938797
1695.264648	-163.012070
1694.283203	7.627417
1693.301758	130.336578
1692.320313	-56.456444
1691.338867	55.977821
1690.357422	144.578415
1689.375000	145.321075
1688.392578	4.954130
1687.410156	280.877380
1686.427734	29.085983
1685.444336	28.189022
1684.460938	286.039795
1683.477539	213.699753
1682.494141	160.317917
1681.509766	171.132095
1680.526367	251.472076
1679.541992	116.446678
1678.557617	184.023697
1677.572266	78.915535
1676.587891	53.973747
1675.602539	385.679504
1674.617188	433.058777
1673.630859	427.542877
1672.645508	510.058838
1671.659180	321.821686
1670.672852	288.050476
1669.686523	352.874847
1668.699219	383.449097
1667.712891	393.107971
1666.725586	607.420105
1665.738281	500.888885
1664.750000	439.804657
1663.762695	408.253693
1662.774414	342.546570
1661.786133	473.362274
1660.797852	326.133270
1659.808594	677.448425
1658.820313	546.760986
1657.831055	374.048737
1656.841797	447.998016
1655.851563	283.929718
1654.862305	578.175781
1653.872070	472.980438
1652.881836	307.281158
1651.891602	205.437637
1650.900391	230.866257
1649.910156	203.707687
1648.918945	142.477158
1647.927734	86.847191
1646.935547	89.646935
1645.944336	253.881470
1644.952148	265.128387
1643.959961	105.011734
1642.966797	56.105503
1641.974609	-95.434540
1640.981445	19.864553
1639.988281	79.973022
1638.995117	-7.393389
1638.001953	18.924332
1637.007813	206.298080
1636.013672	6.359820
1635.019531	-85.200378
1634.025391	13.217624
1633.031250	-38.320248
1632.036133	102.637848
1631.041016	-85.364525
1630.045898	-173.031158
1629.049805	21.156719
1628.054688	-166.055176
1627.058594	-187.249588
1626.062500	73.188934
1625.065430	165.417526
1624.069336	-31.381399
1623.072266	-93.862358
1622.075195	104.021812
1621.078125	136.483063
1620.081055	48.278244
1619.083008	162.488251
1618.084961	106.154579
1617.086914	147.128769
1616.088867	151.500641
1615.089844	-67.003815
1614.091797	-80.652954
1613.092773	-62.685028
1612.092773	31.449171
1611.093750	73.246056
1610.093750	-209.846237
1609.094727	-173.004654
1608.093750	-18.176649
1607.093750	-237.850281
1606.093750	-69.758675
1605.092773	35.526653
1604.091797	4.754308
1603.090820	-7.592223
1602.088867	61.261566
1601.087891	216.493683
1600.085938	31.754700
1599.083984	38.042896
1598.081055	-78.465454
1597.079102	-38.044006
1596.076172	-104.711403
1595.073242	-228.765442
1594.070313	-128.095428
1593.067383	-272.879639
1592.063477	-112.107307
1591.059570	-47.939571
1590.055664	-46.394474
1589.051758	-329.201904
1588.046875	115.895294
1587.041992	96.618813
1586.037109	-79.069710
1585.032227	73.782631
1584.027344	-28.828259
1583.021484	32.764297
1582.015625	167.274307
1581.009766	353.814026
1580.003906	178.320068
1578.997070	13.304930
1577.990234	-29.320858
1576.984375	118.020302
1575.976563	195.029053
1574.969727	139.323669
1573.961914	31.601204
1572.954102	233.294968
1571.946289	99.537292
1570.938477	-54.991604
1569.929688	-17.221272
1568.921875	126.998314
1567.913086	193.189331
1566.903320	290.457916
1565.894531	115.043381
1564.884766	287.445374
1563.875000	438.952576
1562.865234	286.785797
1561.855469	310.999786
1560.844727	241.773514
1559.834961	156.950882
1558.824219	289.830994
1557.813477	93.440582
1556.801758	122.475121
1555.790039	348.294647
1554.779297	206.160965
1553.766602	108.016663
1552.754883	232.466400
1551.743164	299.830811
1550.730469	268.734894
1549.717773	40.932205
1548.705078	250.267426
1547.691406	55.984661
1546.677734	117.648422
1545.665039	357.546326
1544.650391	160.467712
1543.636719	136.487122
1542.623047	182.155396
1541.608398	176.036728
1540.593750	71.685867
1539.579102	98.929573
1538.563477	35.704937
1537.547852	137.544769
1536.533203	221.166946
1535.516602	44.106552
1534.500977	60.421070
1533.485352	61.137535
1532.468750	185.460327
1531.452148	229.713333
1530.435547	106.341064
1529.417969	237.925659
1528.400391	-65.937943
1527.383789	62.806648
1526.365234	-81.531685
1525.347656	75.213699
1524.329102	-128.508545
1523.311523	66.516411
1522.292969	22.105049
1521.273438	-22.421970
1520.254883	69.215538
1519.235352	150.396957
1518.215820	136.321548
1517.196289	109.275406
1516.176758	143.764420
1515.156250	47.113987
1514.136719	91.612938
1513.116211	117.985222
1512.094727	90.307884
1511.074219	-109.415520
1510.052734	-26.969406
1509.031250	175.870499
1508.009766	19.459114
1506.988281	93.746178
1505.965820	11.494964
1504.943359	-216.933853
1503.920898	-153.283768
1502.898438	-225.562866
1501.875000	-118.657578
1500.852539	-191.164978
1499.829102	-76.882103
1498.805664	-275.043976
1497.781250	-314.590973
1496.757813	-141.877930
1495.733398	40.863842
1494.708984	-52.794395
1493.684570	42.676765
1492.659180	-81.864586
1491.633789	-152.798874
1490.608398	-16.843630
1489.583008	-113.538620
1488.557617	75.758057
1487.531250	70.778175
1486.504883	24.840292
1485.478516	-5.872564
1484.452148	9.254316
1483.424805	75.286438
1482.398438	-103.690010
1481.371094	36.086338
1480.342773	94.097221
1479.315430	238.666794
1478.287109	130.742493
1477.259766	236.821732
1476.230469	350.380859
1475.202148	377.206696
1474.173828	462.497253
1473.144531	608.752014
1472.115234	569.038330
1471.085938	498.713470
1470.055664	614.059021
1469.025391	566.465881
1467.996094	645.985474
1466.964844	712.652771
1465.934570	812.271484
1464.904297	782.147583
1463.873047	624.894409
1462.841797	802.987366
1461.809570	881.860046
1460.778320	1173.956909
1459.746094	742.255249
1458.713867	950.344238
1457.681641	1137.976929
1456.649414	1036.216675
1455.616211	1094.243164
1454.583008	987.333008
1453.549805	1004.660217
1452.516602	867.283630
1451.483398	1462.409424
1450.449219	939.705017
1449.415039	1154.426147
1448.380859	1214.499756
1447.345703	1271.959351
1446.311523	1278.727661
1445.276367	1029.775879
1444.241211	1028.911743
1443.205078	1136.802368
1442.169922	976.476318
1441.133789	993.218079
1440.097656	906.250366
1439.061523	902.720886
1438.024414	843.548889
1436.988281	743.962036
1435.951172	684.808289
1434.914063	628.188354
1433.875977	622.072266
1432.838867	575.560791
1431.800781	536.617920
1430.762695	351.304565
1429.724609	244.282974
1428.685547	220.539612
1427.646484	176.626526
1426.607422	319.330994
1425.568359	209.869034
1424.529297	95.416595
1423.489258	316.166199
1422.449219	143.793854
1421.409180	64.705933
1420.369141	43.586166
1419.328125	286.851746
1418.288086	192.723358
1417.247070	40.754993
1416.205078	107.771996
1415.164063	149.639435
1414.122070	118.560799
1413.080078	-73.412239
1412.038086	-54.092140
1410.996094	-32.236702
1409.953125	32.351677
1408.910156	99.458862
1407.867188	131.407089
1406.824219	-145.518539
1405.780273	115.021301
1404.737305	-114.003754
1403.693359	-134.587860
1402.648438	65.682106
1401.604492	102.862358
1400.559570	-60.587902
1399.514648	87.027771
1398.469727	54.124218
1397.424805	66.408249
1396.378906	-44.062767
1395.333984	-76.745094
1394.288086	-66.782501
1393.241211	68.446953
1392.195313	-41.683357
1391.148438	-111.660637
1390.101563	81.251839
1389.054688	-96.180702
1388.006836	74.257668
1386.959961	129.652405
1385.912109	42.550068
1384.864258	-209.445877
1383.815430	8.648268
1382.767578	-10.669652
1381.718750	-44.900410
1380.669922	-16.588428
1379.621094	96.705109
1378.571289	-92.096352
1377.522461	-41.075027
1376.472656	-361.872589
1375.421875	-240.795227
1374.372070	-137.133713
1373.321289	163.603485
1372.270508	-46.895512
1371.219727	-70.227280
1370.168945	245.533081
1369.117188	214.849579
1368.066406	-206.880386
1367.014648	24.289768
1365.961914	-115.624077
1364.910156	-63.649025
1363.857422	8.309462
1362.804688	-131.211044
1361.751953	-111.321022
1360.698242	-330.169189
1359.645508	38.170284
1358.591797	23.497894
1357.538086	-75.590843
1356.483398	-27.889866
1355.429688	-64.585564
1354.375000	-88.744957
1353.320313	63.576569
1352.264648	22.224041
1351.209961	100.185898
1350.154297	26.791336
1349.098633	82.593803
1348.042969	292.324219
1346.986328	134.913895
1345.930664	22.334440
1344.874023	237.228485
1343.817383	246.372406
1342.759766	325.018158
1341.703125	403.751617
1340.645508	336.381165
1339.587891	241.906281
1338.529297	221.875122
1337.471680	419.855957
1336.413086	308.432312
1335.354492	296.167603
1334.295898	266.702484
1333.236328	301.677307
1332.176758	252.660873
1331.117188	226.034988
1330.057617	85.815193
1328.998047	79.240616
1327.937500	48.066292
1326.876953	96.080070
1325.816406	213.349121
1324.754883	347.962708
1323.694336	238.209473
1322.632813	318.682281
1321.571289	290.646790
1320.508789	344.155457
1319.447266	-11.735465
1318.384766	190.020737
1317.322266	224.129608
1316.259766	458.020386
1315.196289	373.971527
1314.132813	201.362000
1313.069336	201.391449
1312.005859	324.686279
1310.942383	169.770309
1309.877930	172.596207
1308.813477	79.532532
1307.749023	333.610840
1306.683594	368.706848
1305.619141	315.343475
1304.553711	166.191864
1303.488281	86.058434
1302.421875	281.387573
1301.356445	144.946396
1300.290039	116.782730
1299.223633	145.236664
1298.157227	240.096390
1297.089844	123.833038
1296.022461	135.383972
1294.955078	46.394730
1293.887695	-64.541908
1292.819336	234.389236
1291.751953	332.151581
1290.683594	98.895058
1289.614258	459.178467
1288.545898	20.277136
1287.476563	37.499672
1286.407227	157.717987
1285.337891	13.407499
1284.268555	92.123711
1283.198242	254.145279
1282.127930	235.026321
1281.057617	52.016602
1279.986328	172.601028
1278.916016	63.249546
1277.844727	76.324837
1276.773438	96.812164
1275.701172	-17.096294
1274.629883	172.222031
1273.557617	85.387238
1272.485352	365.155670
1271.413086	127.020157
1270.339844	223.641891
1269.266602	283.670563
1268.193359	97.191689
1267.120117	330.645294
1266.045898	285.900818
1264.972656	160.739609
1263.898438	230.818054
1262.823242	237.530380
1261.749023	341.820618
1260.673828	431.502716
1259.598633	411.548889
1258.523438	289.339478
1257.448242	347.487274
1256.372070	408.102386
1255.295898	271.535675
1254.219727	346.854004
1253.142578	419.758423
1252.066406	458.617737
1250.989258	434.264313
1249.912109	585.072144
1248.833984	597.267883
1247.756836	752.926941
1246.678711	478.381989
1245.599609	580.628723
1244.521484	410.785248
1243.442383	525.224548
1242.364258	476.956238
1241.285156	236.957886
1240.205078	293.215363
1239.125977	203.881607
1238.045898	294.151215
1236.965820	217.046112
1235.884766	392.206421
1234.804688	315.168610
1233.723633	483.010315
1232.642578	277.595215
1231.561523	220.087723
1230.479492	458.154419
1229.397461	381.298553
1228.315430	384.396484
1227.233398	385.088318
1226.150391	509.225220
1225.068359	558.309204
1223.985352	454.978821
1222.901367	199.335068
1221.818359	125.165108
1220.734375	188.834076
1219.650391	90.542389
1218.566406	76.874512
1217.481445	297.558685
1216.396484	8.503366
1215.311523	96.289101
1214.226563	-30.838493
1213.141602	172.771484
1212.055664	81.875626
1210.969727	362.565063
1209.883789	32.851032
1208.796875	16.783150
1207.709961	56.167397
1206.623047	-15.362846
1205.536133	110.744759
1204.449219	-4.163500
1203.361328	-75.675720
1202.273438	-77.330536
1201.185547	34.165653
1200.096680	-71.064331
1199.008789	-120.914581
1197.919922	-173.170380
1196.830078	-124.386749
1195.741211	-200.719360
1194.651367	28.344296
1193.561523	-127.376732
1192.471680	-42.702003
1191.381836	-135.918839
1190.291016	-41.730663
1189.200195	-60.508694
1188.109375	-45.692543
1187.017578	0.294604
1185.926758	-405.037262
1184.834961	-145.482574
1183.742188	-32.436092
1182.650391	-120.972504
1181.557617	-127.970421
1180.464844	-34.306519
1179.372070	-113.317726
1178.279297	-187.544067
1177.185547	-218.653030
1176.091797	-43.780830
1174.998047	68.697601
1173.903320	109.246559
1172.808594	1.308124
1171.713867	13.036726
1170.619141	31.887602
1169.524414	-16.303133
1168.428711	177.040039
1167.333008	-21.910994
1166.237305	11.067649
1165.140625	-173.522812
1164.044922	14.689011
1162.948242	64.195518
1161.850586	-67.900543
1160.753906	26.861416
1159.656250	-28.884806
1158.558594	235.178741
1157.460938	-102.294174
1156.362305	13.629086
1155.263672	-30.372946
1154.165039	173.596725
1153.066406	-68.430138
1151.967773	97.195465
1150.868164	72.033974
1149.768555	-5.594094
1148.667969	-37.990665
1147.568359	-20.425049
1146.467773	149.451416
1145.367188	116.851135
1144.266602	-56.211479
1143.165039	130.020096
1142.063477	82.979233
1140.961914	-49.721954
1139.860352	5.412491
1138.757813	-132.096390
1137.655273	167.695847
1136.552734	58.594780
1135.450195	-52.897686
1134.346680	37.471798
1133.244141	99.242332
1132.139648	191.776428
1131.036133	262.844452
1129.931641	158.220551
1128.827148	205.407394
1127.722656	261.994965
1126.618164	477.366241
1125.512695	562.181519
1124.407227	438.317871
1123.301758	188.852646
1122.196289	95.797852
1121.089844	474.065613
1119.983398	340.600708
1118.876953	173.987442
1117.769531	241.713074
1116.663086	224.154663
1115.555664	182.881134
1114.447266	165.214020
1113.339844	69.456589
1112.231445	70.613998
1111.123047	178.075974
1110.014648	384.681885
1108.905273	399.755737
1107.795898	339.175659
1106.686523	458.041931
1105.577148	468.188110
1104.466797	126.556259
1103.357422	353.772949
1102.247070	269.383728
1101.135742	0.980946
1100.025391	312.798004
1098.914063	435.790344
1097.802734	346.520447
1096.690430	365.642029
1095.579102	304.596008
1094.466797	406.061218
1093.353516	316.661377
1092.241211	276.701996
1091.127930	253.185883
1090.014648	276.701324
1088.901367	170.745377
1087.788086	140.068924
1086.673828	116.411514
1085.559570	290.230804
1084.445313	200.639114
1083.330078	313.162018
1082.214844	380.946838
1081.099609	366.437958
1079.984375	239.161835
1078.868164	370.190857
1077.751953	360.268250
1076.635742	28.773043
1075.519531	70.483688
1074.402344	123.865135
1073.285156	238.168549
1072.167969	338.317963
1071.050781	114.874153
1069.932617	97.752167
1068.814453	282.126221
1067.696289	119.668419
1066.578125	350.741333
1065.458984	270.243439
1064.339844	402.796295
1063.220703	85.882645
1062.100586	-13.292457
1060.980469	130.862411
1059.860352	127.580002
1058.740234	276.275665
1057.619141	81.219940
1056.498047	211.123428
1055.376953	212.430847
1054.255859	155.320282
1053.133789	102.891335
1052.011719	-49.933353
1050.889648	-43.944424
1049.767578	232.787231
1048.644531	164.019409
1047.521484	50.952152
1046.398438	45.226471
1045.274414	132.774017
1044.150391	3.463793
1043.026367	200.529587
1041.902344	124.864418
1040.778320	53.897400
1039.653320	1.597344
1038.528320	226.440643
1037.402344	-102.911491
1036.277344	89.284241
1035.151367	44.037365
1034.024414	147.716507
1032.898438	165.305115
1031.771484	289.866516
1030.644531	44.728573
1029.517578	-200.277252
1028.390625	-22.215986
1027.262695	-20.788578
1026.134766	-114.572517
1025.005859	-103.794121
1023.877930	-167.284714
1022.749023	-235.364502
1021.620117	-120.060280
1020.490234	-167.186172
1019.361328	-195.700729
1018.231445	-156.922928
1017.101563	-53.214729
1015.970703	-165.086426
1014.839844	-209.666626
1013.708984	-231.021423
1012.578125	41.838757
1011.447266	-55.905128
1010.315430	77.953529
1009.183594	-79.852760
1008.050781	190.564301
1006.918945	74.538269
1005.786133	506.796722
1004.653320	936.589478
1003.519531	1151.215210
1002.386719	1039.885864
1001.252930	868.573486
1000.118164	621.148499
998.984375	306.912476
997.849609	353.117920
996.714844	57.668571
995.580078	37.086964
994.444336	254.256912
993.308594	-8.492260
992.172852	14.955678
991.036133	109.937782
989.900391	161.136475
988.763672	145.528595
987.626953	141.514359
986.489258	50.017887
985.351563	336.376740
984.213867	136.780273
983.076172	20.226391
981.937500	-218.196579
980.798828	-145.780304
979.660156	57.809975
978.521484	-60.636906
977.381836	-61.680901
976.242188	123.569572
975.102539	221.464798
973.961914	117.167610
972.822266	176.112137
971.681641	361.432007
970.540039	303.328186
969.399414	183.344681
968.257813	244.818573
967.116211	44.745167
965.973633	16.905767
964.832031	211.643524
963.689453	248.144577
962.545898	94.425140
961.403320	105.885475
960.259766	190.748199
959.116211	-13.006697
957.972656	49.103470
956.828125	-23.835970
955.683594	1.782605
954.539063	208.286514
953.393555	124.167458
952.249023	234.628021
951.103516	52.360497
949.957031	101.211807
948.811523	19.816626
947.665039	247.096100
946.518555	232.137466
945.371094	4.811657
944.224609	163.665710
943.077148	-136.438354
941.929688	134.402725
940.781250	281.953552
939.632813	107.782196
938.484375	186.997803
937.335938	268.540466
936.186523	163.150543
935.038086	-110.803040
933.887695	-92.816185
932.738281	64.237015
931.587891	73.224564
930.437500	191.610199
929.287109	-4.203290
928.135742	64.224915
926.985352	71.248840
925.833984	92.001656
924.681641	217.466309
923.530273	19.998285
922.377930	-165.930084
921.224609	-58.446285
920.072266	42.243126
918.918945	-79.709503
917.765625	-35.702858
916.612305	53.777817
915.458008	120.585823
914.303711	42.152271
913.149414	-97.448601
911.995117	-307.250977
910.839844	-131.255005
909.684570	-157.113861
908.529297	-182.894073
907.373047	92.889694
906.216797	-93.709999
905.060547	-126.086884
903.904297	102.110382
902.747070	-90.962852
901.589844	-68.793396
900.432617	21.333298
899.274414	106.950577
898.117188	-83.444740
896.958984	106.319832
895.799805	-65.780380
894.641602	-142.790909
893.482422	112.565430
892.322266	-179.030060
891.163086	-127.025581
890.002930	-124.689667
888.842773	-34.238434
887.682617	94.596130
886.521484	-81.303780
885.360352	-99.115402
884.199219	50.073753
883.038086	138.329468
881.875977	-59.806850
880.713867	87.124107
879.551758	62.717354
878.388672	-105.863579
877.225586	252.844360
876.062500	61.832657
874.899414	136.654282
873.735352	-74.446159
872.571289	112.962029
871.407227	-57.485199
870.242188	177.118896
869.077148	58.509583
867.912109	-28.546331
866.747070	32.828274
865.581055	226.796982
864.415039	-24.230183
863.249023	133.735214
862.083008	76.020462
860.916016	43.041126
859.749023	93.142715
858.581055	100.582558
857.414063	38.456791
856.246094	68.337555
855.077148	302.299225
853.909180	392.636139
852.740234	81.656830
851.571289	286.291718
850.402344	100.943367
849.232422	300.976471
848.062500	214.231750
846.892578	257.378326
845.721680	146.029953
844.551758	48.140419
843.380859	-63.145027
842.208984	138.775360
841.038086	141.530350
839.866211	-45.789593
838.694336	59.783417
837.521484	-53.733620
836.348633	185.792282
835.175781	0.754056
834.002930	12.294641
832.829102	19.331408
831.655273	-58.496605
830.481445	26.584478
829.307617	104.891533
828.132813	89.436615
826.958008	4.813095
825.783203	254.616257
824.607422	91.888397
823.431641	163.182083
822.255859	-46.331146
821.079102	-68.688118
819.903320	-51.005539
818.726563	-53.418255
817.548828	91.023598
816.372070	-73.980858
815.194336	-69.876221
814.016602	-143.681549
812.837891	47.117043
811.659180	-57.922184
810.480469	-29.610693
809.301758	-30.262838
808.122070	151.199707
806.942383	-89.499390
805.762695	-143.618652
804.583008	155.212311
803.402344	-114.362755
802.221680	210.816757
801.041016	52.147793
799.859375	2.166637
798.677734	-76.684509
797.496094	-255.326920
796.313477	-274.373688
795.131836	-32.009678
793.949219	-99.974419
792.765625	-105.961571
791.583008	-52.230652
790.399414	3.621212
789.215820	-31.367159
788.031250	70.781952
786.846680	-232.017395
785.662109	-54.811821
784.477539	-50.227982
783.291992	-16.975626
782.106445	-70.001526
780.920898	7.294429
779.735352	27.051489
778.548828	62.192760
777.362305	-2.107920
776.174805	43.930008
774.988281	109.743874
773.800781	182.082581
772.613281	60.204441
771.424805	37.564896
770.236328	-18.198582
769.047852	49.449383
767.859375	167.695618
766.669922	-53.481903
765.480469	62.417095
764.291016	268.499542
763.101563	119.950623
761.911133	178.336304
760.720703	192.630936
759.529297	77.059776
758.338867	210.060471
757.147461	101.046707
755.955078	253.679504
754.763672	149.020996
753.571289	200.403793
752.378906	273.696533
751.186523	318.366333
749.993164	207.063522
748.799805	389.985168
747.606445	162.327072
746.412109	340.732880
745.217773	339.126495
744.023438	23.838682
742.829102	261.303741
741.633789	182.933105
740.438477	126.509354
739.243164	54.762894
738.046875	129.834778
736.850586	75.637657
735.654297	6.138437
734.458008	96.496414
733.260742	145.231750
732.063477	1.384274
730.866211	-35.180538
729.667969	81.396515
728.469727	152.017639
727.271484	192.022079
726.073242	-8.396425
724.874023	-195.578644
723.674805	-11.241480
722.474609	28.890614
721.275391	38.473103
720.075195	-52.331043
718.875000	208.361832
717.673828	204.944641
716.473633	312.846039
715.272461	41.242001
714.070313	208.127350
712.869141	74.147232
711.666992	25.301149
710.463867	-71.387794
709.261719	-8.922312
708.058594	121.111458
706.855469	-10.135867
705.652344	61.225716
704.448242	10.759476
703.244141	97.496574
702.040039	-24.557922
700.834961	-22.483246
699.630859	94.939995
698.424805	88.497398
697.219727	-146.047943
696.013672	-110.926758
694.807617	54.638073
693.601563	-96.861656
692.395508	-20.171572
691.188477	-34.574070
689.981445	-53.188354
688.773438	-97.705078
687.566406	-1.065008
686.358398	-121.227852
685.149414	-48.216156
683.941406	-118.188583
682.732422	-146.811768
681.523438	-166.619843
680.313477	-149.452408
679.104492	-91.006859
677.894531	-60.599220
676.683594	65.187973
675.473633	-172.559891
674.262695	-94.135468
673.051758	79.577042
671.839844	-75.405464
670.628906	79.030701
669.416992	123.278145
668.204102	76.864662
666.992188	-60.157215
665.779297	118.425049
664.566406	48.667633
663.352539	-133.216934
662.138672	86.642967
660.924805	47.515755
659.710938	127.195816
658.497070	176.742706
657.282227	-30.292837
656.066406	-62.471100
654.851563	64.980110
653.635742	-23.075903
652.419922	-42.061935
651.204102	186.774902
649.987305	38.647636
648.770508	-31.842997
647.553711	-9.688990
646.336914	178.213730
645.119141	36.820984
643.901367	192.386124
642.682617	-148.967422
641.464844	40.950993
640.246094	84.564880
639.027344	263.522247
637.807617	46.949295
636.587891	25.900692
635.368164	-76.852142
634.148438	206.861771
632.927734	101.731369
631.707031	-67.890991
630.486328	249.514557
629.264648	311.284149
628.043945	12.462409
626.822266	58.797180
625.599609	113.429832
624.376953	227.768204
623.155273	138.158447
621.931641	48.254959
620.708984	238.620102
619.485352	265.749115
618.261719	138.284668
617.037109	-58.078735
615.813477	87.553993
614.588867	74.264023
613.364258	-37.981609
612.138672	54.518246
610.913086	-24.712748
609.687500	-222.160019
608.461914	45.640705
607.235352	-127.592148
606.008789	-122.130783
604.782227	36.230530
