# Supplementary material for: Raman spectroscopy accurately differentiates mucosal healing from non-healing and biochemical changes following biological therapy in inflammatory bowel disease
Source: PLoS One. 2021 Jun 2;16(6):e0252210. doi: 10.1371/journal.pone.0252210 (PMC8172032; doi:10.1371/journal.pone.0252210)
Supplement: S9 Dataset — (ZIP) [file pone.0252210.s011.zip › Pre-biologic/OC034-1 pre treatment_base sub CR removed_92__X_-12267.4__Y_35527.2__Z_-1.29193__Time_1052.txt]

1714.640625	-28.040091
1713.664063	34.504311
1712.687500	57.242184
1711.709961	21.922920
1710.733398	19.788689
1709.755859	-51.119896
1708.778320	61.151699
1707.799805	13.507534
1706.821289	-30.541216
1705.843750	1.316965
1704.864258	-57.062359
1703.885742	-47.626255
1702.907227	-10.606128
1701.927734	-31.676552
1700.948242	127.273491
1699.968750	-4.558657
1698.988281	-50.032806
1698.007813	17.531799
1697.028320	53.754032
1696.046875	160.105072
1695.066406	152.273804
1694.084961	150.459045
1693.104492	176.042358
1692.123047	156.878845
1691.140625	266.459015
1690.159180	312.607086
1689.176758	321.994141
1688.194336	318.652344
1687.211914	481.225311
1686.228516	457.688690
1685.246094	464.065582
1684.262695	380.387848
1683.279297	465.126190
1682.295898	449.150970
1681.311523	561.508179
1680.327148	658.352112
1679.342773	665.156799
1678.358398	600.597656
1677.374023	685.526672
1676.388672	736.294617
1675.403320	955.025635
1674.417969	908.236938
1673.432617	867.216919
1672.446289	975.446167
1671.459961	1028.244019
1670.473633	1169.075684
1669.487305	1148.238403
1668.500977	1265.854492
1667.513672	1415.636841
1666.526367	1446.287720
1665.539063	1482.582275
1664.550781	1479.407104
1663.563477	1741.782959
1662.575195	1839.965088
1661.586914	2031.201660
1660.598633	2023.880493
1659.609375	2159.943848
1658.620117	2177.021484
1657.631836	2024.862061
1656.641602	2103.413086
1655.652344	2002.169312
1654.662109	1964.746704
1653.672852	1837.615356
1652.681641	1758.398071
1651.691406	1414.938843
1650.701172	1502.908081
1649.709961	1310.797363
1648.718750	1124.265625
1647.727539	1083.368286
1646.735352	818.097534
1645.744141	925.593201
1644.751953	806.094971
1643.759766	615.529541
1642.766602	652.240540
1641.774414	499.066620
1640.781250	438.466736
1639.788086	338.468018
1638.794922	344.152832
1637.801758	241.853928
1636.807617	189.818771
1635.813477	161.649536
1634.819336	199.487167
1633.825195	74.071045
1632.830078	38.372387
1631.834961	105.492096
1630.839844	4.169645
1629.844727	16.167559
1628.849609	125.615166
1627.853516	27.231890
1626.857422	123.625267
1625.861328	20.161966
1624.865234	-43.754124
1623.868164	-31.347059
1622.871094	52.068680
1621.874023	188.048126
1620.876953	45.534107
1619.879883	50.206360
1618.881836	233.478439
1617.883789	175.161072
1616.885742	132.642029
1615.887695	105.906830
1614.888672	55.587925
1613.889648	217.774872
1612.890625	73.060852
1611.891602	14.938535
1610.892578	80.046928
1609.892578	53.396610
1608.892578	139.421249
1607.892578	144.186615
1606.892578	172.507294
1605.891602	88.202492
1604.890625	158.373215
1603.889648	102.853104
1602.888672	133.684372
1601.887695	-128.551376
1600.885742	-61.126514
1599.883789	-43.455666
1598.881836	-41.520481
1597.879883	36.176701
1596.876953	43.233978
1595.874023	-64.726692
1594.871094	-0.280188
1593.868164	-6.432472
1592.864258	-33.525574
1591.861328	-8.456336
1590.857422	87.014145
1589.853516	-99.443611
1588.848633	-6.731419
1587.844727	31.095205
1586.839844	120.992439
1585.834961	166.456024
1584.830078	159.692276
1583.824219	111.159660
1582.819336	96.439682
1581.813477	193.660721
1580.807617	100.637283
1579.800781	278.370026
1578.794922	380.444489
1577.788086	227.324097
1576.781250	167.858582
1575.773438	168.165924
1574.766602	220.401398
1573.758789	129.497223
1572.750977	264.729218
1571.743164	129.476105
1570.735352	131.920319
1569.726563	100.489159
1568.718750	92.351097
1567.708984	151.641830
1566.700195	13.468854
1565.691406	88.123604
1564.681641	22.490908
1563.671875	99.499802
1562.662109	49.250381
1561.652344	-11.457981
1560.641602	-12.603217
1559.630859	-8.669515
1558.620117	46.996395
1557.609375	37.742657
1556.597656	126.839638
1555.586914	106.993729
1554.575195	125.893578
1553.563477	66.996803
1552.550781	41.667282
1551.539063	16.239380
1550.526367	13.998722
1549.513672	115.130333
1548.500977	112.647049
1547.487305	19.543541
1546.473633	-24.509380
1545.459961	-1.449190
1544.446289	-40.533154
1543.432617	-69.377136
1542.417969	-100.906006
1541.404297	-44.721100
1540.389648	-4.166459
1539.374023	31.093538
1538.359375	1.706345
1537.343750	-40.684322
1536.328125	-10.931111
1535.312500	21.278139
1534.296875	-13.683830
1533.280273	154.933762
1532.263672	-11.723629
1531.247070	141.140686
1530.230469	136.662491
1529.212891	26.459249
1528.196289	32.094143
1527.178711	78.814377
1526.160156	112.532677
1525.142578	58.626644
1524.124023	76.684776
1523.106445	197.542648
1522.087891	48.167545
1521.068359	179.050735
1520.049805	83.530411
1519.030273	211.576294
1518.010742	79.904533
1516.991211	61.242123
1515.971680	150.379807
1514.951172	226.535141
1513.930664	199.851730
1512.910156	101.202675
1511.889648	135.965744
1510.868164	255.295227
1509.846680	192.327621
1508.826172	154.950531
1507.803711	143.131607
1506.782227	31.242159
1505.759766	-3.794060
1504.737305	66.171700
1503.714844	-35.649380
1502.692383	90.478790
1501.668945	60.232662
1500.646484	-39.213295
1499.623047	17.458361
1498.599609	-53.949959
1497.575195	-40.967831
1496.550781	33.332832
1495.527344	122.878708
1494.502930	15.390892
1493.477539	89.399124
1492.453125	132.634811
1491.427734	193.663895
1490.402344	280.148132
1489.376953	195.368958
1488.350586	291.889130
1487.325195	270.848480
1486.298828	451.428345
1485.272461	450.647278
1484.245117	278.822723
1483.218750	425.933380
1482.191406	417.318176
1481.164063	485.156311
1480.136719	491.717377
1479.108398	600.179260
1478.080078	558.175415
1477.052734	712.345398
1476.023438	761.936951
1474.995117	826.748474
1473.965820	906.756287
1472.937500	984.147034
1471.908203	980.002869
1470.877930	1095.415527
1469.848633	1170.038208
1468.818359	1361.592407
1467.788086	1334.316162
1466.757813	1556.192139
1465.727539	1696.592529
1464.696289	1791.145020
1463.665039	1824.642578
1462.633789	1916.526245
1461.602539	1944.845459
1460.570313	2036.602417
1459.539063	2135.919678
1458.506836	2235.163330
1457.473633	2286.118652
1456.441406	2443.601807
1455.408203	2321.959961
1454.375000	2497.077881
1453.341797	2408.407715
1452.308594	2535.238525
1451.274414	2514.994873
1450.241211	2765.889648
1449.207031	2608.782959
1448.171875	2745.539551
1447.137695	2793.609863
1446.102539	2692.271973
1445.067383	2755.505859
1444.032227	2628.909424
1442.997070	2661.767578
1441.960938	2580.773438
1440.924805	2535.225098
1439.888672	2641.413086
1438.852539	2456.844482
1437.816406	2272.363281
1436.779297	2214.307861
1435.742188	2083.024902
1434.705078	1918.975342
1433.666992	1621.162109
1432.629883	1596.173462
1431.591797	1245.582642
1430.553711	1162.669678
1429.514648	1036.912109
1428.476563	903.670837
1427.437500	773.024597
1426.398438	682.803589
1425.359375	537.186584
1424.320313	535.324341
1423.280273	616.641541
1422.240234	536.716431
1421.200195	545.016663
1420.159180	434.980164
1419.119141	360.282135
1418.078125	386.333191
1417.037109	437.577515
1415.996094	312.711243
1414.954102	245.790100
1413.912109	181.454407
1412.870117	298.233765
1411.828125	198.807205
1410.786133	144.711090
1409.743164	156.012558
1408.700195	46.765213
1407.657227	110.929718
1406.614258	11.884722
1405.570313	93.700409
1404.527344	57.562206
1403.483398	136.931137
1402.438477	48.203995
1401.394531	-35.403889
1400.349609	-11.078672
1399.304688	-49.392380
1398.259766	-2.392781
1397.214844	22.090595
1396.168945	1.513078
1395.123047	76.211525
1394.077148	10.672754
1393.031250	22.860628
1391.984375	15.073432
1390.937500	-0.152596
1389.890625	94.813828
1388.843750	-97.935593
1387.796875	37.176678
1386.749023	174.797318
1385.701172	-80.150177
1384.653320	-74.916939
1383.604492	-37.125175
1382.556641	110.682892
1381.507813	1.165404
1380.458984	4.173639
1379.410156	109.647270
1378.360352	187.683105
1377.310547	-3.827327
1376.260742	1.983311
1375.210938	80.230400
1374.161133	215.900864
1373.110352	157.051773
1372.059570	155.661072
1371.008789	176.790817
1369.957031	140.663269
1368.906250	186.873642
1367.854492	-15.995386
1366.802734	105.119102
1365.750000	44.468910
1364.698242	235.403351
1363.645508	177.413452
1362.592773	47.362442
1361.540039	198.618362
1360.486328	93.665756
1359.433594	185.332001
1358.379883	272.069763
1357.326172	187.322830
1356.271484	142.465637
1355.216797	289.058929
1354.163086	331.336517
1353.107422	356.291687
1352.052734	321.729309
1350.998047	478.448639
1349.942383	381.995392
1348.886719	546.256348
1347.830078	574.068909
1346.774414	624.288818
1345.717773	577.850586
1344.661133	754.686401
1343.604492	810.063416
1342.546875	753.971008
1341.490234	901.191895
1340.432617	860.151489
1339.375000	915.819519
1338.316406	865.068115
1337.258789	923.368591
1336.200195	904.998047
1335.141602	894.150879
1334.082031	717.623291
1333.023438	835.634338
1331.963867	837.444580
1330.904297	913.522095
1329.844727	1006.961670
1328.784180	952.155579
1327.723633	877.693970
1326.663086	968.876282
1325.602539	914.380859
1324.541992	990.876282
1323.480469	1082.238403
1322.418945	939.156494
1321.357422	1136.780518
1320.295898	1055.604614
1319.233398	1041.150879
1318.170898	1135.302124
1317.108398	1007.588989
1316.045898	1092.016235
1314.982422	1137.057617
1313.918945	1216.660156
1312.855469	1084.448730
1311.791992	1255.324341
1310.728516	1258.761108
1309.664063	1281.973267
1308.599609	1283.103882
1307.535156	1402.434448
1306.469727	1396.317383
1305.404297	1473.913940
1304.338867	1509.748047
1303.273438	1525.974365
1302.208008	1520.146484
1301.141602	1578.296143
1300.075195	1570.154175
1299.008789	1446.631836
1297.942383	1333.061279
1296.875000	1514.271362
1295.807617	1327.232300
1294.740234	1309.700439
1293.672852	1159.736938
1292.604492	1034.442871
1291.537109	1115.305542
1290.468750	990.211365
1289.399414	995.180908
1288.331055	880.104431
1287.261719	880.325134
1286.192383	941.861816
1285.123047	905.451111
1284.052734	844.628723
1282.983398	872.038513
1281.913086	870.121399
1280.841797	963.715820
1279.771484	1010.833008
1278.700195	813.351074
1277.628906	664.927490
1276.557617	937.213928
1275.486328	1021.187683
1274.414063	1178.504761
1273.341797	1216.063110
1272.269531	1217.006958
1271.197266	1259.522583
1270.124023	1358.237305
1269.050781	1268.955200
1267.977539	1272.515625
1266.904297	1212.665405
1265.830078	1352.961304
1264.756836	1427.370239
1263.681641	1262.782104
1262.607422	1307.998657
1261.533203	1265.472046
1260.458008	1213.254028
1259.382813	1256.125244
1258.307617	1328.245728
1257.231445	1139.754761
1256.155273	1333.690552
1255.079102	1220.813599
1254.002930	1134.788940
1252.926758	1209.440552
1251.849609	1264.624146
1250.772461	1246.834839
1249.695313	1109.912964
1248.617188	1138.408936
1247.540039	1050.229980
1246.461914	1115.219849
1245.382813	1019.838318
1244.304688	1118.848999
1243.225586	989.538330
1242.146484	947.711670
1241.067383	930.191406
1239.988281	866.575806
1238.908203	970.431213
1237.828125	984.487427
1236.748047	971.864075
1235.667969	971.376282
1234.586914	747.852051
1233.505859	793.476746
1232.424805	606.444336
1231.343750	608.472107
1230.261719	627.455627
1229.179688	743.296448
1228.097656	503.169952
1227.015625	592.350708
1225.932617	604.044739
1224.850586	489.905762
1223.767578	385.486786
1222.683594	426.215240
1221.600586	360.521179
1220.516602	437.472809
1219.432617	321.025513
1218.347656	185.285645
1217.263672	448.193237
1216.178711	384.907196
1215.093750	350.606110
1214.008789	398.380981
1212.922852	434.046631
1211.836914	423.823242
1210.750977	319.488373
1209.665039	497.382507
1208.579102	535.302307
1207.492188	476.739746
1206.405273	490.485931
1205.318359	434.307770
1204.230469	387.761597
1203.142578	346.019501
1202.054688	270.544708
1200.966797	337.124084
1199.877930	97.923317
1198.790039	279.955688
1197.701172	185.163071
1196.611328	83.157509
1195.522461	10.013570
1194.432617	107.582115
1193.342773	104.095245
1192.252930	57.301868
1191.162109	-64.005600
1190.072266	-14.739892
1188.981445	-35.196987
1187.889648	47.563366
1186.798828	-6.610024
1185.707031	61.601871
1184.615234	151.327118
1183.523438	137.795212
1182.430664	148.201630
1181.337891	105.789368
1180.245117	60.941792
1179.152344	193.434387
1178.059570	81.369293
1176.965820	141.802658
1175.872070	180.589615
1174.778320	293.537964
1173.683594	205.252045
1172.588867	176.786926
1171.494141	208.101334
1170.399414	220.195007
1169.303711	138.924576
1168.208984	196.336746
1167.113281	4.984871
1166.016602	155.498962
1164.920898	71.655617
1163.824219	150.265213
1162.727539	161.879639
1161.630859	297.613983
1160.533203	263.679108
1159.435547	334.729126
1158.337891	434.316284
1157.240234	309.478638
1156.141602	332.537201
1155.043945	424.680969
1153.944336	278.246338
1152.845703	334.449799
1151.747070	216.552795
1150.647461	296.423462
1149.547852	233.232864
1148.447266	24.695707
1147.347656	-76.661430
1146.247070	2.894891
1145.146484	-70.003448
1144.044922	16.498207
1142.944336	17.229826
1141.842773	17.881416
1140.741211	-100.454330
1139.638672	135.450119
1138.537109	45.508362
1137.434570	124.261528
1136.332031	157.755325
1135.228516	167.397736
1134.125977	229.206070
1133.022461	393.004181
1131.917969	449.823151
1130.814453	385.498138
1129.709961	548.907837
1128.605469	681.324158
1127.500977	751.936218
1126.396484	642.227539
1125.291016	681.836670
1124.185547	669.206421
1123.080078	606.741211
1121.973633	560.806580
1120.868164	557.448120
1119.761719	468.764679
1118.654297	545.758301
1117.547852	532.700256
1116.440430	555.062073
1115.333008	492.168518
1114.225586	452.877960
1113.117188	524.666870
1112.008789	560.883789
1110.900391	573.371948
1109.791992	552.695313
1108.682617	645.352234
1107.573242	813.475647
1106.463867	655.565796
1105.354492	719.581726
1104.244141	818.897949
1103.133789	896.856934
1102.023438	946.396851
1100.913086	925.079468
1099.801758	875.399231
1098.690430	1014.286865
1097.579102	973.897888
1096.467773	980.591003
1095.355469	1093.232666
1094.243164	1168.067383
1093.130859	1296.966553
1092.017578	1049.024048
1090.905273	1189.530884
1089.791992	1059.266602
1088.677734	1032.520630
1087.564453	1045.717529
1086.450195	1167.024902
1085.335938	1041.337769
1084.221680	1106.054443
1083.106445	1055.522217
1081.991211	1134.184082
1080.875977	1128.187500
1079.760742	1002.363831
1078.644531	902.367493
1077.528320	950.253174
1076.412109	1009.799866
1075.295898	797.089844
1074.178711	842.465149
1073.061523	775.197327
1071.944336	700.879028
1070.826172	807.048462
1069.708984	727.979553
1068.590820	733.251526
1067.471680	658.826355
1066.353516	769.421265
1065.234375	851.823242
1064.115234	833.486877
1062.996094	758.951721
1061.875977	653.992249
1060.755859	778.303955
1059.635742	685.015198
1058.515625	657.210510
1057.394531	568.602173
1056.273438	487.018372
1055.152344	396.098145
1054.031250	527.125793
1052.909180	429.177368
1051.787109	419.982971
1050.665039	483.141266
1049.541992	422.545746
1048.418945	553.301086
1047.295898	331.714050
1046.172852	504.380341
1045.048828	380.809753
1043.925781	425.139832
1042.801758	343.575531
1041.676758	338.930878
1040.552734	322.638519
1039.427734	385.532654
1038.302734	285.393921
1037.176758	387.833160
1036.050781	299.369720
1034.924805	397.104828
1033.798828	408.719360
1032.672852	450.569916
1031.545898	373.809357
1030.418945	350.562561
1029.291992	378.469299
1028.164063	213.500427
1027.036133	232.151825
1025.908203	178.807007
1024.780273	195.165848
1023.651367	155.812515
1022.522461	213.979675
1021.393555	174.680222
1020.264648	142.381622
1019.134766	96.200829
1018.004883	159.054520
1016.875000	117.582047
1015.744141	166.546402
1014.613281	162.223083
1013.482422	299.252899
1012.351563	204.637009
1011.219727	177.249832
1010.088867	358.275604
1008.956055	340.195862
1007.824219	426.300385
1006.691406	570.239380
1005.558594	1049.530762
1004.425781	1581.829468
1003.292969	1760.214233
1002.159180	1462.429688
1001.025391	1012.323364
999.891602	507.033813
998.756836	283.812408
997.622070	287.048248
996.487305	184.143204
995.352539	42.107567
994.216797	130.948166
993.081055	30.634880
991.945313	-28.051525
990.808594	3.281147
989.672852	60.028175
988.536133	8.485232
987.398438	23.856539
986.261719	-151.917618
985.124023	-48.850346
983.986328	-35.563141
982.847656	5.416099
981.709961	117.804901
980.571289	25.420227
979.432617	156.310135
978.292969	36.515793
977.153320	89.318489
976.013672	31.831736
974.874023	162.922943
973.734375	128.593765
972.593750	197.743042
971.453125	142.922119
970.311523	251.246246
969.170898	182.843704
968.029297	70.954239
966.886719	126.714348
965.745117	187.132156
964.602539	158.166031
963.459961	186.634674
962.317383	304.592194
961.173828	154.435120
960.030273	288.578918
958.886719	106.622116
957.743164	204.269135
956.598633	139.396667
955.454102	175.382660
954.309570	135.928040
953.165039	96.595505
952.019531	110.000290
950.874023	210.413422
949.727539	-18.378380
948.582031	98.232513
947.435547	116.619759
946.289063	39.138863
945.141602	108.003555
943.995117	250.029572
942.847656	204.865128
941.699219	292.233521
940.551758	169.704727
939.403320	181.965012
938.254883	319.795746
937.105469	334.518982
935.957031	290.064667
934.807617	320.969299
933.658203	306.391602
932.507813	396.744324
931.357422	300.374878
930.207031	147.229126
929.056641	144.542938
927.906250	180.668793
926.754883	141.790176
925.603516	62.088371
924.451172	103.100014
923.298828	100.995384
922.146484	99.005241
920.994141	235.789978
919.841797	36.278988
918.688477	-28.972244
917.535156	173.959335
916.380859	165.707413
915.227539	84.915100
914.073242	24.703247
912.918945	30.442625
911.763672	-43.117111
910.608398	-34.872536
909.453125	9.761679
908.297852	45.415257
907.141602	-41.239067
905.985352	-16.701902
904.829102	-3.397830
903.672852	-17.174318
902.515625	-55.745628
901.358398	21.271408
900.201172	93.829506
899.042969	109.886444
897.884766	148.662399
896.726563	112.879547
895.568359	120.179893
894.409180	71.059509
893.250000	-14.102715
892.090820	72.613480
890.930664	170.684753
889.771484	300.423370
888.611328	220.191559
887.450195	219.111313
886.289063	249.722504
885.128906	239.788254
883.966797	266.052856
882.805664	211.191635
881.643555	147.428375
880.481445	207.772598
879.319336	250.142242
878.156250	258.778137
876.993164	154.851593
875.830078	240.244354
874.666016	280.645599
873.502930	224.297272
872.338867	291.842957
871.173828	251.428146
870.009766	132.363220
868.844727	355.290070
867.679688	306.105408
866.513672	189.576248
865.348633	205.763885
864.182617	291.667542
863.015625	191.145355
861.849609	391.673340
860.682617	394.579529
859.515625	377.337250
858.347656	472.377289
857.180664	569.662964
856.012695	543.581726
854.843750	483.927124
853.675781	561.113403
852.506836	456.741943
851.337891	424.178375
850.167969	476.818878
848.999023	475.706818
847.829102	447.764130
846.658203	453.460083
845.488281	313.682037
844.317383	187.434616
843.146484	186.569870
841.975586	44.810860
840.803711	50.747845
839.631836	193.088257
838.459961	243.736786
837.287109	251.926315
836.114258	181.932083
834.941406	210.267685
833.768555	298.897858
832.594727	233.451996
831.420898	201.527603
830.247070	245.498627
829.072266	309.538422
827.898438	337.857208
826.722656	250.216431
825.547852	133.627472
824.372070	81.735039
823.196289	152.424271
822.020508	113.907066
820.844727	160.038437
819.667969	146.018646
818.491211	109.730499
817.313477	22.258060
816.136719	50.516411
814.958984	103.220528
813.781250	0.187420
812.602539	-4.972946
811.423828	-83.517204
810.245117	-42.030113
809.066406	61.627739
807.886719	51.914955
806.707031	-71.095795
805.527344	1.322389
804.346680	-66.179993
803.166992	19.449682
801.985352	-48.092216
800.804688	-106.772629
799.623047	0.879467
798.441406	4.224316
797.259766	82.896294
796.078125	159.270050
794.895508	53.875504
793.712891	-22.718294
792.529297	97.790543
791.346680	-16.516371
790.163086	21.928387
788.978516	93.505470
787.794922	171.628922
786.610352	302.757172
785.425781	254.631271
784.241211	294.914459
783.055664	248.916931
781.870117	275.813660
780.684570	333.572723
779.498047	243.250458
778.311523	320.752594
777.125000	212.693848
775.938477	175.262268
774.750977	27.449242
773.563477	93.660004
772.375977	-7.864520
771.187500	130.979431
769.999023	-19.130634
768.810547	-23.750446
767.622070	31.070652
766.432617	162.920822
765.243164	45.741249
764.053711	122.346558
762.863281	75.565666
761.672852	180.623322
760.482422	193.143921
759.291992	291.401825
758.100586	330.168396
756.909180	272.097565
755.717773	268.958527
754.525391	298.736572
753.333008	262.517120
752.140625	237.242416
750.948242	198.744919
749.754883	197.544159
748.561523	244.589798
747.368164	241.076309
746.173828	261.654144
744.979492	304.109741
743.785156	116.192924
742.590820	57.693619
741.395508	238.141769
740.200195	293.526367
739.003906	208.600571
737.808594	178.438400
736.612305	165.774689
735.416016	183.734039
734.218750	142.540878
733.021484	206.389862
731.824219	134.506470
730.626953	320.772034
729.428711	233.525818
728.230469	299.358276
727.032227	236.151840
725.833984	231.962814
724.634766	262.718414
723.435547	378.639252
722.235352	193.086197
721.036133	287.100525
719.835938	282.822174
718.635742	357.107208
717.434570	265.516266
716.233398	269.949371
715.032227	184.954819
713.831055	93.457283
712.628906	150.245972
711.426758	224.447052
710.224609	17.531395
709.021484	54.711300
707.818359	17.833626
706.615234	11.470035
705.412109	-40.591034
704.208008	27.095345
703.003906	12.085133
701.799805	21.033129
700.594727	43.052895
699.389648	43.344513
698.184570	2.360724
696.979492	-55.960438
695.773438	-9.922308
694.567383	33.955856
693.361328	23.553505
692.154297	-41.086910
690.947266	-125.195457
689.740234	-50.790432
688.533203	-45.812386
687.325195	52.490047
686.117188	9.819057
684.909180	75.627998
683.700195	-1.618233
682.491211	-39.770477
681.282227	-6.353663
680.072266	-27.058071
678.863281	41.088383
677.653320	24.808733
676.442383	-17.389175
675.232422	-107.137398
674.021484	15.253434
672.810547	94.368004
671.598633	61.030315
670.386719	94.780487
669.174805	7.498224
667.962891	93.194061
666.750000	120.549805
665.537109	18.312454
664.324219	39.257156
663.110352	185.458298
661.897461	40.181923
660.683594	-42.416271
659.468750	116.707130
658.254883	-39.193905
657.040039	-54.828411
655.824219	-5.767890
654.609375	6.609132
653.393555	70.693214
652.177734	164.889557
650.960938	73.749619
649.745117	75.217857
648.528320	1.275204
647.311523	131.817337
646.093750	118.031601
644.875977	198.847122
643.658203	161.212830
642.440430	248.233429
641.221680	214.683014
640.002930	84.274826
638.784180	26.853542
637.564453	42.355865
636.344727	-4.629613
635.125000	-41.052666
633.905273	51.162685
632.684570	-17.906935
631.463867	-16.372425
630.243164	55.697063
629.021484	-35.607834
627.799805	104.448967
626.578125	87.559410
625.356445	55.299870
624.133789	159.832687
622.911133	169.606888
621.688477	106.082359
620.464844	177.041031
619.241211	-3.090527
618.017578	34.684341
616.793945	82.562378
615.569336	-73.493103
614.344727	90.783058
613.120117	46.815056
611.894531	-6.422727
610.668945	-36.892467
609.443359	-14.727519
608.216797	87.765366
606.991211	-7.247017
605.764648	-9.193873
604.537109	24.150585
