# Supplementary material for: Raman spectroscopy accurately differentiates mucosal healing from non-healing and biochemical changes following biological therapy in inflammatory bowel disease
Source: PLoS One. 2021 Jun 2;16(6):e0252210. doi: 10.1371/journal.pone.0252210 (PMC8172032; doi:10.1371/journal.pone.0252210)
Supplement: S9 Dataset — (ZIP) [file pone.0252210.s011.zip › Pre-biologic/OC013-1 pre treat_base sub CR removed_95__X_-33328.1__Y_11414.5__Z_-415.713__Time_1086.txt]

1714.715820	66.092216
1713.739258	-51.646526
1712.762695	35.910999
1711.785156	26.820818
1710.808594	178.566559
1709.831055	-20.925499
1708.853516	-105.112450
1707.875000	-68.718117
1706.897461	26.614759
1705.918945	20.150360
1704.940430	-18.404724
1703.960938	74.245476
1702.982422	75.938553
1702.002930	-96.225304
1701.023438	-123.791893
1700.043945	153.605972
1699.063477	27.233797
1698.083984	-37.482895
1697.103516	-27.245310
1696.123047	-73.003021
1695.141602	9.591455
1694.161133	36.213150
1693.179688	60.278103
1692.198242	4.395864
1691.216797	2.068492
1690.234375	23.900335
1689.251953	152.592285
1688.269531	4.023394
1687.287109	42.345814
1686.304688	96.825188
1685.321289	159.444641
1684.337891	38.363171
1683.354492	213.235214
1682.371094	47.301861
1681.387695	289.055878
1680.403320	254.015213
1679.418945	330.982574
1678.434570	405.460236
1677.449219	75.709724
1676.464844	339.478821
1675.479492	305.491333
1674.494141	293.001923
1673.507813	389.702698
1672.522461	183.632401
1671.536133	418.906311
1670.549805	383.348755
1669.563477	422.384857
1668.576172	344.786560
1667.589844	386.905273
1666.602539	474.331299
1665.615234	495.603210
1664.626953	551.560974
1663.639648	520.199097
1662.651367	674.670105
1661.663086	596.001831
1660.674805	623.600342
1659.685547	577.198608
1658.696289	557.523560
1657.707031	763.204102
1656.717773	645.941833
1655.728516	637.487000
1654.738281	716.584229
1653.748047	610.612061
1652.757813	547.222351
1651.767578	550.190857
1650.777344	537.491394
1649.786133	432.451569
1648.794922	369.948029
1647.803711	318.236633
1646.811523	390.918701
1645.820313	313.189819
1644.828125	190.779175
1643.835938	242.876511
1642.843750	139.378906
1641.850586	168.066498
1640.857422	241.775253
1639.864258	112.488022
1638.871094	-79.873940
1637.877930	78.733154
1636.883789	26.519701
1635.889648	48.292728
1634.895508	-14.113585
1633.901367	-268.667847
1632.906250	-80.436020
1631.912109	57.827621
1630.916992	22.400230
1629.920898	-54.990189
1628.925781	30.964659
1627.929688	74.915237
1626.934570	-78.315582
1625.937500	52.690018
1624.941406	36.515087
1623.945313	-42.624489
1622.948242	-63.789700
1621.951172	-42.786663
1620.954102	-16.427000
1619.956055	-10.984278
1618.958984	47.082134
1617.960938	10.707707
1616.962891	116.190247
1615.963867	-56.455341
1614.965820	12.448993
1613.966797	-68.109718
1612.967773	16.674274
1611.968750	49.061680
1610.968750	21.219223
1609.969727	-30.125023
1608.969727	31.297104
1607.969727	77.041527
1606.968750	-120.751549
1605.968750	-6.786152
1604.967773	44.355400
1603.966797	111.233734
1602.965820	128.412949
1601.963867	156.098099
1600.962891	-46.369850
1599.960938	-5.496407
1598.958984	58.928841
1597.956055	8.344118
1596.954102	-146.725708
1595.951172	-35.182228
1594.948242	-20.317966
1593.945313	-31.554382
1592.941406	-87.155602
1591.938477	-192.318024
1590.934570	7.958550
1589.930664	-5.820018
1588.925781	3.897777
1587.921875	-59.418392
1586.916992	-13.174348
1585.912109	-16.488125
1584.907227	50.578060
1583.901367	187.976791
1582.896484	67.357643
1581.890625	6.696809
1580.884766	99.711441
1579.877930	33.835217
1578.872070	64.292175
1577.865234	11.429690
1576.858398	-2.399114
1575.851563	163.265915
1574.843750	209.185242
1573.836914	49.616055
1572.829102	87.680641
1571.821289	-38.064415
1570.812500	62.307907
1569.804688	-29.671312
1568.795898	-20.338856
1567.787109	-52.605095
1566.778320	104.650230
1565.768555	160.549484
1564.758789	47.673260
1563.750000	64.543335
1562.739258	161.781662
1561.729492	116.268944
1560.718750	13.672487
1559.708984	204.037430
1558.698242	21.001198
1557.686523	89.367409
1556.675781	103.234894
1555.664063	93.722816
1554.652344	247.316574
1553.640625	209.171707
1552.628906	80.373535
1551.616211	44.741104
1550.603516	182.431137
1549.590820	257.905518
1548.578125	348.799072
1547.565430	255.979538
1546.551758	165.714630
1545.538086	176.228989
1544.524414	168.577545
1543.510742	34.252247
1542.496094	18.738968
1541.481445	0.576298
1540.466797	150.184067
1539.452148	273.838135
1538.437500	185.721588
1537.421875	110.468117
1536.406250	24.851263
1535.390625	248.715881
1534.374023	168.108185
1533.358398	90.038322
1532.341797	254.224503
1531.325195	240.440811
1530.308594	177.630020
1529.291016	78.701408
1528.274414	-12.534587
1527.256836	125.356010
1526.238281	-2.053763
1525.220703	42.961628
1524.202148	108.462296
1523.184570	45.223461
1522.166016	-66.940094
1521.146484	124.314384
1520.127930	140.579086
1519.108398	30.800770
1518.088867	95.750130
1517.069336	-96.347382
1516.049805	32.668766
1515.029297	-23.368784
1514.008789	-30.671339
1512.988281	-102.226204
1511.967773	-235.426422
1510.946289	16.270452
1509.925781	147.207397
1508.904297	11.248064
1507.882813	41.964947
1506.860352	70.028763
1505.838867	-7.086472
1504.816406	-135.500458
1503.793945	51.230801
1502.770508	-36.297340
1501.748047	24.695446
1500.724609	-45.002270
1499.701172	-155.700027
1498.677734	-199.868149
1497.654297	-11.214715
1496.629883	-22.270542
1495.605469	-122.912224
1494.581055	-93.149040
1493.556641	-14.880876
1492.531250	-72.194847
1491.505859	77.469292
1490.480469	-48.948906
1489.455078	141.402695
1488.429688	50.666794
1487.403320	113.120850
1486.376953	4.442191
1485.350586	-25.117556
1484.324219	70.325592
1483.296875	84.027481
1482.270508	197.160095
1481.243164	203.078674
1480.214844	61.057240
1479.187500	288.685577
1478.159180	281.690796
1477.130859	96.288803
1476.102539	122.368607
1475.074219	275.744965
1474.044922	451.928345
1473.015625	368.313171
1471.986328	470.507660
1470.957031	539.538513
1469.927734	499.099976
1468.897461	730.819092
1467.867188	730.975220
1466.836914	944.682556
1465.806641	865.924805
1464.775391	718.543823
1463.744141	784.644348
1462.712891	959.930847
1461.681641	799.845154
1460.649414	883.580566
1459.618164	891.098328
1458.585938	964.581970
1457.552734	972.026611
1456.520508	926.173767
1455.487305	852.414490
1454.455078	940.990479
1453.420898	1024.431274
1452.387695	1214.302368
1451.354492	963.074341
1450.320313	1051.490723
1449.286133	1175.328857
1448.251953	898.909363
1447.216797	1174.649658
1446.182617	971.760681
1445.147461	966.388184
1444.112305	963.547363
1443.076172	1117.573364
1442.041016	1102.053833
1441.004883	896.853943
1439.968750	800.473938
1438.932617	838.125427
1437.895508	949.058838
1436.858398	822.419006
1435.821289	784.266418
1434.784180	708.252747
1433.747070	468.137085
1432.708984	589.175659
1431.670898	589.012817
1430.632813	333.971130
1429.594727	374.265717
1428.556641	364.108765
1427.517578	328.749207
1426.478516	253.079803
1425.439453	139.650116
1424.399414	182.555283
1423.359375	212.866669
1422.320313	127.304466
1421.279297	4.011207
1420.239258	193.075195
1419.199219	17.009554
1418.158203	52.492535
1417.117188	2.423383
1416.075195	-42.565002
1415.034180	-74.916718
1413.992188	-124.830933
1412.950195	-53.989655
1411.908203	39.483658
1410.866211	75.145699
1409.823242	-14.820703
1408.780273	-54.460541
1407.737305	76.763786
1406.694336	-30.601334
1405.650391	-95.199150
1404.606445	26.032547
1403.562500	-66.067436
1402.518555	40.141445
1401.474609	61.058517
1400.429688	9.275057
1399.384766	153.151306
1398.339844	6.201754
1397.294922	2.234843
1396.249023	-39.273258
1395.203125	59.591133
1394.157227	-54.447594
1393.111328	24.449198
1392.064453	-56.880371
1391.018555	7.072751
1389.971680	108.590561
1388.923828	24.956593
1387.876953	71.504723
1386.829102	223.132446
1385.781250	-57.842899
1384.733398	-43.636055
1383.685547	133.091431
1382.636719	-87.533394
1381.587891	-58.161766
1380.539063	38.701946
1379.490234	28.200321
1378.440430	-24.683487
1377.391602	42.342995
1376.341797	156.819351
1375.291016	69.196388
1374.241211	-18.320286
1373.190430	-30.914892
1372.139648	-43.438103
1371.088867	68.761292
1370.038086	166.023941
1368.986328	68.934448
1367.934570	148.844955
1366.882813	-32.755543
1365.831055	82.141998
1364.778320	45.175591
1363.726563	145.206604
1362.673828	225.350266
1361.620117	34.309525
1360.567383	17.560085
1359.513672	130.214539
1358.459961	272.729218
1357.406250	238.740479
1356.352539	90.501251
1355.297852	86.522560
1354.243164	224.229141
1353.188477	125.972588
1352.133789	147.031174
1351.078125	346.912689
1350.023438	144.644501
1348.966797	41.800915
1347.911133	192.159531
1346.855469	230.890701
1345.798828	331.676727
1344.742188	427.529022
1343.685547	280.458160
1342.627930	515.216431
1341.571289	556.657166
1340.513672	501.525879
1339.456055	406.855469
1338.397461	346.962952
1337.339844	440.669739
1336.281250	336.375671
1335.222656	395.531769
1334.163086	603.185120
1333.104492	551.074219
1332.044922	311.088440
1330.985352	350.684418
1329.925781	264.250946
1328.865234	467.096100
1327.805664	259.724640
1326.745117	452.731689
1325.684570	413.541229
1324.623047	386.778900
1323.561523	495.882233
1322.500977	550.698181
1321.438477	511.774231
1320.376953	391.509644
1319.314453	503.235077
1318.252930	555.784668
1317.189453	618.234985
1316.126953	493.366241
1315.064453	489.378540
1314.000977	670.259277
1312.937500	562.884766
1311.874023	529.505249
1310.809570	446.949188
1309.745117	509.741486
1308.680664	565.178467
1307.616211	655.099670
1306.551758	663.846313
1305.486328	534.894836
1304.420898	664.277283
1303.355469	427.305450
1302.289063	573.969116
1301.223633	442.904694
1300.157227	368.463654
1299.090820	569.243652
1298.023438	612.799500
1296.957031	430.477264
1295.889648	611.621338
1294.822266	478.565033
1293.754883	429.047241
1292.686523	426.212402
1291.618164	369.461945
1290.549805	246.568970
1289.481445	403.275391
1288.413086	405.529053
1287.343750	277.938446
1286.274414	373.409668
1285.205078	346.399323
1284.134766	294.951080
1283.064453	361.094910
1281.995117	326.878662
1280.923828	322.087402
1279.853516	427.446075
1278.782227	263.691345
1277.710938	378.872589
1276.639648	423.123169
1275.568359	557.845032
1274.496094	279.461945
1273.423828	499.752502
1272.351563	607.590881
1271.279297	524.884827
1270.206055	437.361420
1269.132813	554.997925
1268.059570	635.994141
1266.986328	673.051819
1265.913086	590.560608
1264.838867	495.934265
1263.764648	611.119629
1262.689453	475.127136
1261.615234	500.111481
1260.540039	493.423492
1259.464844	520.872742
1258.389648	623.852905
1257.313477	417.475525
1256.238281	459.590485
1255.162109	416.494049
1254.085938	436.718414
1253.008789	354.741913
1251.931641	557.478027
1250.854492	507.161163
1249.777344	510.381287
1248.700195	382.315765
1247.622070	509.560150
1246.543945	505.520599
1245.465820	494.202515
1244.387695	601.931274
1243.308594	491.036804
1242.229492	482.181580
1241.150391	458.769562
1240.071289	449.935608
1238.991211	501.775391
1237.911133	410.459625
1236.831055	387.100311
1235.750977	356.477844
1234.669922	466.488220
1233.588867	571.601990
1232.507813	342.245544
1231.426758	396.458191
1230.344727	394.934265
1229.262695	383.720001
1228.180664	515.358093
1227.098633	402.444916
1226.015625	226.654846
1224.933594	254.180359
1223.849609	272.014252
1222.766602	318.852173
1221.683594	210.909500
1220.599609	163.444107
1219.515625	227.166901
1218.430664	194.198013
1217.346680	224.041641
1216.261719	205.555969
1215.176758	133.940765
1214.091797	74.414597
1213.005859	232.135193
1211.920898	117.081528
1210.834961	195.075562
1209.748047	200.657654
1208.662109	254.449463
1207.575195	267.214783
1206.488281	125.686325
1205.401367	222.785339
1204.313477	76.474709
1203.225586	127.735718
1202.137695	-45.020565
1201.049805	-63.622303
1199.961914	129.600388
1198.873047	7.437457
1197.784180	125.924080
1196.695313	-126.133118
1195.605469	86.084137
1194.515625	-67.310799
1193.425781	-1.895514
1192.335938	-51.901897
1191.246094	-137.955368
1190.155273	-26.997019
1189.064453	-77.040230
1187.973633	-163.107864
1186.881836	-76.305099
1185.790039	-152.786331
1184.698242	82.702980
1183.606445	-61.012814
1182.514648	-31.990183
1181.421875	92.916130
1180.329102	117.039696
1179.236328	-43.449352
1178.142578	9.393514
1177.049805	-136.683899
1175.956055	-98.277138
1174.861328	76.592026
1173.767578	193.885452
1172.672852	47.777515
1171.578125	62.052788
1170.483398	-48.132168
1169.387695	-60.217693
1168.291992	35.294289
1167.196289	140.295731
1166.100586	-27.308207
1165.004883	32.184505
1163.908203	77.282181
1162.811523	5.267282
1161.714844	71.780869
1160.617188	-36.083359
1159.519531	152.100266
1158.421875	99.097359
1157.324219	258.464020
1156.225586	-30.792475
1155.127930	140.391983
1154.028320	237.542435
1152.929688	46.136360
1151.831055	45.470558
1150.731445	59.071220
1149.631836	8.304818
1148.531250	50.426517
1147.431641	144.886703
1146.331055	74.990540
1145.230469	100.307785
1144.129883	1.830290
1143.028320	100.845848
1141.926758	49.923386
1140.825195	-12.898832
1139.723633	-40.060059
1138.621094	-126.668060
1137.518555	50.533249
1136.416016	92.187668
1135.313477	-115.636200
1134.209961	18.599321
1133.106445	204.981064
1132.002930	32.789562
1130.898438	238.010223
1129.794922	260.400696
1128.690430	261.401154
1127.585938	554.095703
1126.480469	239.600998
1125.375977	508.403473
1124.270508	326.732208
1123.164063	429.465973
1122.058594	406.565399
1120.952148	272.328400
1119.845703	299.147888
1118.739258	240.701004
1117.631836	262.728882
1116.525391	268.156860
1115.417969	240.435913
1114.309570	278.930695
1113.202148	170.769348
1112.093750	230.492126
1110.985352	238.163605
1109.876953	271.802826
1108.767578	97.497017
1107.658203	180.711685
1106.548828	370.134399
1105.439453	304.465851
1104.329102	184.516891
1103.218750	262.833191
1102.108398	275.033020
1100.998047	256.543701
1099.886719	282.851776
1098.775391	386.935181
1097.664063	302.378510
1096.552734	255.551025
1095.440430	211.084244
1094.328125	267.912750
1093.215820	329.410217
1092.102539	242.531921
1090.990234	369.890656
1089.876953	337.145386
1088.762695	203.228806
1087.649414	212.854919
1086.535156	349.462402
1085.420898	246.169052
1084.306641	396.790985
1083.191406	455.677002
1082.076172	335.955170
1080.960938	166.949463
1079.845703	326.813873
1078.729492	289.363464
1077.613281	219.059906
1076.497070	322.458099
1075.380859	214.627579
1074.263672	219.444489
1073.146484	191.422256
1072.029297	205.616287
1070.912109	233.868576
1069.793945	140.233017
1068.675781	234.094635
1067.557617	154.559128
1066.438477	142.982147
1065.319336	201.658875
1064.200195	138.578812
1063.081055	208.938461
1061.961914	164.613541
1060.841797	169.440201
1059.721680	99.427979
1058.600586	218.856873
1057.480469	216.674393
1056.359375	139.708893
1055.238281	247.386383
1054.116211	98.045982
1052.995117	182.347061
1051.873047	140.525238
1050.750000	168.769730
1049.627930	-15.379777
1048.504883	127.252823
1047.381836	87.865448
1046.258789	195.450989
1045.134766	30.175783
1044.011719	142.418228
1042.886719	42.525131
1041.762695	66.197937
1040.638672	43.284149
1039.513672	153.160126
1038.388672	69.730690
1037.262695	172.605133
1036.136719	68.302467
1035.010742	87.400040
1033.884766	94.878960
1032.758789	153.546524
1031.631836	116.870522
1030.504883	217.400589
1029.377930	138.938171
1028.250000	7.091206
1027.122070	-1.537972
1025.994141	-330.665558
1024.866211	-76.757233
1023.737305	-110.816299
1022.608398	-137.868011
1021.479492	-53.493305
1020.350586	-143.126190
1019.220703	-7.701018
1018.090820	-46.225601
1016.960938	-98.610512
1015.830078	-190.341324
1014.700195	72.546478
1013.569336	-232.255707
1012.437500	-41.215042
1011.306641	36.304176
1010.174805	150.864105
1009.042969	98.755951
1007.910156	74.477219
1006.778320	175.175034
1005.645508	379.947418
1004.512695	381.167908
1003.378906	682.971863
1002.245117	975.428467
1001.111328	780.206177
999.977539	682.145752
998.843750	341.648926
997.708984	102.956581
996.574219	49.108490
995.438477	-55.451313
994.303711	-19.158587
993.167969	63.300163
992.032227	48.889820
990.895508	57.589668
989.758789	163.156006
988.622070	241.057877
987.485352	-8.250326
986.348633	2.932860
985.210938	27.975521
984.073242	103.710846
982.934570	-129.036469
981.796875	66.476547
980.658203	41.038212
979.519531	43.263733
978.379883	-48.765747
977.240234	27.157660
976.100586	77.803162
974.960938	199.722672
973.821289	142.397293
972.680664	124.201752
971.540039	55.531662
970.398438	163.755951
969.257813	141.118546
968.116211	164.444626
966.974609	199.280945
965.832031	50.621044
964.689453	51.161011
963.546875	127.418930
962.404297	43.214142
961.261719	103.490501
960.118164	108.794418
958.974609	224.106369
957.830078	2.733082
956.686523	122.691360
955.541992	-20.623041
954.396484	115.406113
953.251953	-100.965874
952.106445	-31.227823
950.960938	-46.098866
949.815430	-15.183630
948.668945	-66.530151
947.522461	78.748734
946.375977	187.446777
945.229492	129.377289
944.082031	98.791145
942.934570	-27.634653
941.787109	62.914104
940.638672	196.832932
939.491211	107.120644
938.342773	15.217918
937.193359	5.511799
936.044922	-6.427393
934.895508	118.463776
933.745117	-7.353965
932.595703	1.363273
931.445313	60.239655
930.294922	189.733337
929.144531	-63.312775
927.993164	214.204605
926.842773	9.151504
925.690430	-68.338593
924.539063	-116.181236
923.386719	-20.678602
922.234375	-136.633606
921.082031	-127.468582
919.929688	-84.178116
918.776367	-102.210495
917.623047	-104.293617
916.468750	-108.603737
915.315430	130.065674
914.161133	103.080368
913.006836	-139.448868
911.851563	-95.943306
910.696289	-29.738552
909.541016	-27.026550
908.385742	-164.850830
907.229492	-146.165833
906.074219	-109.329041
904.916992	47.612438
903.760742	16.504318
902.603516	-80.226112
901.446289	88.017387
900.289063	50.232735
899.131836	28.338240
897.973633	-18.398205
896.815430	-31.153931
895.656250	35.278931
894.498047	72.314247
893.338867	95.802002
892.178711	31.179089
891.019531	-17.575346
889.859375	76.022583
888.699219	22.820236
887.539063	53.201199
886.377930	20.396883
885.216797	-28.164366
884.055664	81.243790
882.893555	66.573021
881.732422	90.261589
880.570313	62.112007
879.407227	58.792530
878.245117	114.078239
877.082031	56.718498
875.918945	87.244011
874.754883	196.588455
873.590820	107.788383
872.426758	122.579361
871.262695	24.868849
870.098633	14.955408
868.933594	5.064757
867.768555	19.926237
866.602539	86.501907
865.436523	18.206629
864.270508	-74.762596
863.104492	9.792206
861.938477	44.905437
860.771484	66.542603
859.604492	135.319717
858.436523	264.671997
857.269531	133.684753
856.101563	269.717468
854.932617	199.363678
853.764648	131.285278
852.595703	226.888199
851.426758	172.292358
850.256836	178.224991
849.087891	65.427139
847.917969	98.257874
846.748047	75.097359
845.577148	54.189953
844.406250	230.230286
843.235352	81.758163
842.064453	36.249939
840.892578	26.545679
839.720703	-86.006638
838.548828	20.548351
837.375977	64.477959
836.204102	63.690350
835.031250	219.260376
833.857422	-0.422033
832.684570	54.603119
831.510742	198.882339
830.335938	202.496506
829.162109	78.922760
827.987305	149.458084
826.812500	188.727951
825.637695	149.934891
824.461914	120.066879
823.286133	112.483376
822.110352	169.498245
820.933594	41.603863
819.757813	16.184879
818.580078	173.328888
817.403320	-76.942436
816.225586	31.159414
815.048828	5.704308
813.870117	11.390044
812.692383	81.536880
811.513672	-6.207886
810.334961	94.992027
809.156250	-41.640682
807.976563	-67.146423
806.796875	-12.703465
805.617188	86.103302
804.436523	-59.354916
803.255859	-18.330524
802.075195	-52.792641
800.894531	74.683174
799.712891	-108.425941
798.531250	-94.126167
797.349609	-146.362640
796.167969	-61.186928
794.985352	17.280407
793.802734	-185.654160
792.619141	-38.584351
791.436523	-126.320572
790.252930	-103.352745
789.069336	-33.945034
787.884766	-37.610138
786.700195	64.881981
785.515625	39.026279
784.331055	119.287437
783.145508	2.747469
781.959961	-98.294106
780.774414	-82.210922
779.587891	8.946672
778.402344	-56.771683
777.215820	-87.155556
776.028320	-77.815407
774.840820	-132.507614
773.654297	-85.711601
772.465820	-169.104874
771.278320	-104.731552
770.089844	109.514572
768.901367	-35.669052
767.711914	15.328275
766.523438	134.570999
765.333984	20.243351
764.143555	-30.189775
762.954102	62.479816
761.763672	34.017803
760.573242	155.186356
759.382813	58.457329
758.191406	84.929169
757.000000	65.181053
755.808594	100.380203
754.616211	128.945343
753.423828	23.421585
752.231445	168.382462
751.039063	179.262817
749.845703	82.512619
748.652344	93.361694
747.458984	174.419266
746.264648	55.724133
745.070313	114.768448
743.875977	72.865570
742.680664	44.119228
741.486328	133.748444
740.291016	-33.129555
739.094727	-70.659920
737.899414	3.535231
736.703125	84.247841
735.506836	140.814560
734.309570	157.930405
733.112305	-24.157785
731.915039	60.785873
730.717773	150.046570
729.519531	-7.904852
728.322266	133.775192
727.123047	63.317513
725.924805	-0.569103
724.725586	60.114590
723.526367	-12.508335
722.327148	179.167694
721.126953	121.810287
719.926758	116.860451
718.726563	118.448204
717.525391	224.765076
716.325195	145.585159
715.123047	103.514008
713.921875	238.073349
712.719727	108.779396
711.518555	71.074318
710.315430	161.944901
709.113281	150.373016
707.910156	40.793243
706.707031	57.552067
705.502930	104.777023
704.299805	160.678497
703.095703	138.217911
701.891602	87.483948
700.686523	67.222343
699.481445	75.235176
698.276367	-5.886992
697.071289	-19.596571
695.865234	-33.297264
694.659180	-103.472603
693.453125	-49.816700
692.246094	-46.122406
691.039063	46.577919
689.832031	26.380697
688.625000	40.914577
687.416992	29.416981
686.208984	0.580150
685.000977	-125.811508
683.791992	-96.050842
682.583008	-3.444163
681.374023	-151.388214
680.164063	-45.793030
678.955078	-85.348160
677.745117	-77.235207
676.534180	49.951836
675.324219	-39.339458
674.113281	57.512096
672.902344	46.167885
671.690430	-51.665882
670.478516	-78.083221
669.266602	-28.810526
668.054688	102.584015
666.841797	13.538078
665.628906	90.892151
664.416016	122.873924
663.203125	-13.563352
661.989258	20.627420
660.775391	67.772476
659.561523	54.498890
658.346680	-64.450424
657.131836	-103.521759
655.916992	-62.770683
654.701172	-52.193016
653.485352	-20.043716
652.269531	57.365276
651.053711	-48.349277
649.836914	-11.837942
648.620117	-87.286926
647.403320	99.964462
646.186523	-91.645279
644.968750	136.462845
643.750977	74.069786
642.532227	134.332214
641.314453	-13.985002
640.095703	-26.763382
638.875977	-26.606869
637.657227	-11.380120
636.437500	16.763485
635.217773	34.187248
633.997070	124.647560
632.777344	15.440684
631.556641	-16.410786
630.335938	29.036423
629.114258	128.134506
627.892578	66.357437
626.670898	17.510382
625.449219	18.031309
624.226563	123.617256
623.003906	92.046791
621.781250	60.527935
620.557617	151.154297
619.333984	66.181465
618.110352	19.823313
616.886719	-32.895222
615.662109	-23.487288
614.437500	-9.763785
613.212891	-8.838902
611.987305	-74.162163
610.761719	-88.100662
609.536133	71.148956
608.310547	-51.716858
607.083984	37.038620
605.857422	-10.907784
604.630859	-9.667650
