# Supplementary material for: Raman spectroscopy accurately differentiates mucosal healing from non-healing and biochemical changes following biological therapy in inflammatory bowel disease
Source: PLoS One. 2021 Jun 2;16(6):e0252210. doi: 10.1371/journal.pone.0252210 (PMC8172032; doi:10.1371/journal.pone.0252210)
Supplement: S9 Dataset — (ZIP) [file pone.0252210.s011.zip › Pre-biologic/OC035 pre treatment-1_base sub cr removed_8__X_-23899.9__Y_33338.7__Z_-434.481__Time_92.txt]

1714.837891	-54.687412
1713.861328	275.361908
1712.884766	134.671860
1711.907227	10.441226
1710.930664	144.099518
1709.953125	-132.065613
1708.975586	-96.823608
1707.997070	337.975800
1707.019531	-177.805252
1706.041016	-52.909927
1705.062500	-441.645844
1704.083984	24.176891
1703.104492	11.197508
1702.125000	-226.004654
1701.145508	-74.704727
1700.166016	266.942596
1699.186523	-16.675112
1698.206055	197.535873
1697.225586	-247.903915
1696.245117	-195.593140
1695.264648	-89.302963
1694.283203	-351.094025
1693.301758	204.875717
1692.320313	53.766960
1691.338867	151.534821
1690.357422	137.790131
1689.375000	-3.447261
1688.392578	170.705811
1687.410156	593.378235
1686.427734	118.059731
1685.444336	213.895737
1684.460938	9.190854
1683.477539	-29.630974
1682.494141	313.064697
1681.509766	291.353851
1680.526367	49.342365
1679.541992	175.325348
1678.557617	142.196899
1677.572266	455.518341
1676.587891	149.590317
1675.602539	410.801300
1674.617188	201.900909
1673.630859	307.311005
1672.645508	431.923615
1671.659180	472.007904
1670.672852	579.071533
1669.686523	298.933990
1668.699219	481.464081
1667.712891	422.960449
1666.725586	625.111084
1665.738281	703.024719
1664.750000	447.173187
1663.762695	645.564331
1662.774414	218.589127
1661.786133	333.165680
1660.797852	697.373230
1659.808594	614.083679
1658.820313	655.911865
1657.831055	383.003143
1656.841797	672.131531
1655.851563	363.260162
1654.862305	425.627991
1653.872070	480.485535
1652.881836	522.572876
1651.891602	316.471863
1650.900391	555.186523
1649.910156	413.547943
1648.918945	216.881271
1647.927734	-77.045113
1646.935547	-8.440565
1645.944336	-240.563858
1644.952148	-321.653107
1643.959961	-288.754425
1642.966797	-54.857071
1641.974609	84.339088
1640.981445	18.005280
1639.988281	128.835678
1638.995117	-424.694275
1638.001953	-15.101401
1637.007813	-235.478378
1636.013672	-94.304512
1635.019531	-76.717758
1634.025391	117.714233
1633.031250	-51.138653
1632.036133	-203.832382
1631.041016	-56.004253
1630.045898	102.578911
1629.049805	-88.680946
1628.054688	12.502712
1627.058594	-88.681877
1626.062500	-247.428070
1625.065430	43.768768
1624.069336	-90.795082
1623.072266	127.105927
1622.075195	-6.991991
1621.078125	195.464920
1620.081055	416.421082
1619.083008	193.644394
1618.084961	-18.349100
1617.086914	-25.325783
1616.088867	59.721504
1615.089844	11.057705
1614.091797	256.385742
1613.092773	97.845779
1612.092773	217.430023
1611.093750	-1.065513
1610.093750	-227.230103
1609.094727	-222.572769
1608.093750	-120.915688
1607.093750	337.024170
1606.093750	51.153904
1605.092773	-48.642422
1604.091797	89.868935
1603.090820	330.450043
1602.088867	359.040222
1601.087891	194.113998
1600.085938	3.135646
1599.083984	126.038223
1598.081055	-250.394714
1597.079102	-297.313507
1596.076172	175.762390
1595.073242	-226.507141
1594.070313	-187.202866
1593.067383	-184.471832
1592.063477	-508.107880
1591.059570	152.400757
1590.055664	-48.553570
1589.051758	50.585648
1588.046875	131.368683
1587.041992	410.280457
1586.037109	104.987152
1585.032227	268.991089
1584.027344	159.216537
1583.021484	156.241440
1582.015625	-143.776657
1581.009766	407.934509
1580.003906	154.713760
1578.997070	151.428299
1577.990234	202.716827
1576.984375	170.636444
1575.976563	-191.978989
1574.969727	61.953594
1573.961914	448.278961
1572.954102	7.523469
1571.946289	-336.969208
1570.938477	332.129089
1569.929688	213.509979
1568.921875	6.513227
1567.913086	189.037766
1566.903320	527.130615
1565.894531	465.167664
1564.884766	351.160828
1563.875000	359.021301
1562.865234	304.472717
1561.855469	153.824677
1560.844727	384.288330
1559.834961	337.093414
1558.824219	72.000916
1557.813477	379.610992
1556.801758	295.658112
1555.790039	328.149200
1554.779297	78.177849
1553.766602	519.470825
1552.754883	318.395294
1551.743164	313.943695
1550.730469	376.580719
1549.717773	338.119537
1548.705078	198.617355
1547.691406	418.437103
1546.677734	149.322433
1545.665039	645.310791
1544.650391	525.773987
1543.636719	465.557129
1542.623047	493.015472
1541.608398	238.734207
1540.593750	77.337540
1539.579102	119.770302
1538.563477	154.234665
1537.547852	299.457184
1536.533203	160.661240
1535.516602	-45.374771
1534.500977	542.797241
1533.485352	509.164825
1532.468750	132.488159
1531.452148	211.952469
1530.435547	687.999512
1529.417969	326.401062
1528.400391	-22.356180
1527.383789	285.504303
1526.365234	683.096985
1525.347656	205.238602
1524.329102	-149.102737
1523.311523	229.794510
1522.292969	68.147995
1521.273438	34.950508
1520.254883	125.026344
1519.235352	358.811157
1518.215820	510.075348
1517.196289	54.699192
1516.176758	131.113876
1515.156250	-165.124832
1514.136719	198.555771
1513.116211	-0.355458
1512.094727	26.490452
1511.074219	-57.156937
1510.052734	-128.137558
1509.031250	77.777985
1508.009766	-393.595825
1506.988281	-172.651443
1505.965820	-315.997955
1504.943359	-618.338684
1503.920898	-100.753517
1502.898438	242.255951
1501.875000	31.709255
1500.852539	-17.546940
1499.829102	-445.854767
1498.805664	-323.811066
1497.781250	-703.564514
1496.757813	-412.935272
1495.733398	35.999386
1494.708984	-34.552040
1493.684570	-187.020462
1492.659180	25.972414
1491.633789	-126.731621
1490.608398	-95.516487
1489.583008	-279.027802
1488.557617	15.045858
1487.531250	260.328552
1486.504883	-63.934875
1485.478516	224.430389
1484.452148	275.235901
1483.424805	68.187500
1482.398438	-95.473030
1481.371094	360.537964
1480.342773	97.184242
1479.315430	328.438599
1478.287109	528.885071
1477.259766	296.008514
1476.230469	228.680984
1475.202148	629.993713
1474.173828	458.089813
1473.144531	841.178528
1472.115234	714.943604
1471.085938	827.919434
1470.055664	1067.963623
1469.025391	748.209473
1467.996094	942.305664
1466.964844	1014.150513
1465.934570	666.481262
1464.904297	979.741272
1463.873047	1206.393555
1462.841797	1178.852539
1461.809570	1341.749390
1460.778320	1070.328003
1459.746094	1271.198486
1458.713867	1471.951172
1457.681641	1710.659790
1456.649414	1337.757080
1455.616211	1505.291992
1454.583008	1672.737671
1453.549805	1687.956665
1452.516602	1246.839111
1451.483398	1741.165405
1450.449219	1941.296753
1449.415039	1274.878418
1448.380859	1566.214111
1447.345703	1695.321411
1446.311523	1730.733398
1445.276367	1561.071777
1444.241211	1434.524414
1443.205078	1988.651855
1442.169922	1588.896973
1441.133789	1492.807373
1440.097656	1586.430176
1439.061523	1619.369873
1438.024414	1561.304443
1436.988281	1033.308960
1435.951172	1051.263428
1434.914063	1097.038818
1433.875977	913.000488
1432.838867	721.539612
1431.800781	823.005249
1430.762695	866.432068
1429.724609	788.779907
1428.685547	940.758118
1427.646484	646.307373
1426.607422	205.793671
1425.568359	274.797699
1424.529297	495.072052
1423.489258	415.412323
1422.449219	-59.694527
1421.409180	183.375137
1420.369141	15.924523
1419.328125	-80.902931
1418.288086	215.124924
1417.247070	599.167542
1416.205078	250.887726
1415.164063	-165.045624
1414.122070	-205.980316
1413.080078	-206.567215
1412.038086	72.008316
1410.996094	194.728867
1409.953125	284.797089
1408.910156	-142.629913
1407.867188	5.461604
1406.824219	15.472019
1405.780273	161.147232
1404.737305	-49.561283
1403.693359	-300.249512
1402.648438	-23.805950
1401.604492	-111.088562
1400.559570	17.455704
1399.514648	156.099747
1398.469727	500.388153
1397.424805	172.904480
1396.378906	8.547760
1395.333984	97.473801
1394.288086	186.463547
1393.241211	185.358627
1392.195313	124.325607
1391.148438	-379.658539
1390.101563	423.153992
1389.054688	157.307419
1388.006836	309.471039
1386.959961	551.778503
1385.912109	36.403259
1384.864258	-221.095245
1383.815430	-78.441826
1382.767578	416.687225
1381.718750	242.126511
1380.669922	-129.545792
1379.621094	-116.313278
1378.571289	-232.802582
1377.522461	7.909827
1376.472656	-35.875298
1375.421875	27.776684
1374.372070	54.159351
1373.321289	242.777359
1372.270508	152.176041
1371.219727	196.398758
1370.168945	305.559174
1369.117188	-180.788696
1368.066406	-93.708885
1367.014648	-148.519363
1365.961914	-183.250717
1364.910156	362.352234
1363.857422	-182.480789
1362.804688	176.516403
1361.751953	219.500031
1360.698242	105.872696
1359.645508	69.575294
1358.591797	50.834995
1357.538086	96.897423
1356.483398	366.774994
1355.429688	-101.346741
1354.375000	-156.704361
1353.320313	240.204773
1352.264648	249.655243
1351.209961	-294.407074
1350.154297	-33.815395
1349.098633	375.729034
1348.042969	616.518677
1346.986328	529.875427
1345.930664	698.911499
1344.874023	488.607544
1343.817383	675.214355
1342.759766	621.441223
1341.703125	1199.773804
1340.645508	881.115601
1339.587891	684.111450
1338.529297	987.572449
1337.471680	699.318909
1336.413086	933.630493
1335.354492	875.944031
1334.295898	514.090576
1333.236328	632.428650
1332.176758	956.144653
1331.117188	740.803833
1330.057617	525.694031
1328.998047	857.056274
1327.937500	825.136414
1326.876953	469.725311
1325.816406	527.099060
1324.754883	594.441345
1323.694336	437.228485
1322.632813	996.048035
1321.571289	646.565125
1320.508789	734.069275
1319.447266	644.070801
1318.384766	961.158142
1317.322266	775.214661
1316.259766	695.484680
1315.196289	1025.027954
1314.132813	923.324768
1313.069336	1041.045410
1312.005859	944.543579
1310.942383	1079.680908
1309.877930	904.638672
1308.813477	1212.240112
1307.749023	1027.628052
1306.683594	1244.234009
1305.619141	1128.787476
1304.553711	920.024170
1303.488281	578.680969
1302.421875	734.142761
1301.356445	892.110779
1300.290039	575.856812
1299.223633	952.609314
1298.157227	798.772644
1297.089844	618.071960
1296.022461	597.118164
1294.955078	1192.342896
1293.887695	926.048889
1292.819336	664.848328
1291.751953	985.202332
1290.683594	1021.005249
1289.614258	961.235779
1288.545898	933.452148
1287.476563	1030.728882
1286.407227	620.840210
1285.337891	904.463623
1284.268555	896.585388
1283.198242	1234.013550
1282.127930	797.772034
1281.057617	736.257080
1279.986328	630.769104
1278.916016	977.997925
1277.844727	757.659851
1276.773438	870.047852
1275.701172	559.466492
1274.629883	735.503479
1273.557617	1028.805298
1272.485352	625.692017
1271.413086	1402.638062
1270.339844	772.573364
1269.266602	1197.614624
1268.193359	858.443359
1267.120117	631.721497
1266.045898	1298.176025
1264.972656	1178.862305
1263.898438	932.791199
1262.823242	828.273071
1261.749023	1211.418091
1260.673828	1031.373657
1259.598633	814.881348
1258.523438	1000.485962
1257.448242	866.947205
1256.372070	723.730530
1255.295898	972.573425
1254.219727	1216.446533
1253.142578	997.827209
1252.066406	411.926544
1250.989258	1173.904541
1249.912109	901.951599
1248.833984	844.076477
1247.756836	1678.384766
1246.678711	910.688965
1245.599609	1073.944092
1244.521484	1110.810425
1243.442383	647.311462
1242.364258	516.689514
1241.285156	840.081299
1240.205078	665.734985
1239.125977	826.338257
1238.045898	977.137329
1236.965820	419.584564
1235.884766	975.333313
1234.804688	1215.641846
1233.723633	1356.428101
1232.642578	1148.148438
1231.561523	816.371704
1230.479492	1102.391724
1229.397461	814.290100
1228.315430	877.366089
1227.233398	1180.031982
1226.150391	879.886719
1225.068359	1153.309937
1223.985352	831.454102
1222.901367	1080.473755
1221.818359	1150.416870
1220.734375	831.056824
1219.650391	497.287933
1218.566406	489.843262
1217.481445	436.434814
1216.396484	370.925903
1215.311523	718.334778
1214.226563	307.445374
1213.141602	480.814972
1212.055664	890.534546
1210.969727	1167.323120
1209.883789	614.148376
1208.796875	408.425323
1207.709961	378.736664
1206.623047	496.050018
1205.536133	377.067505
1204.449219	732.737305
1203.361328	440.173737
1202.273438	215.108170
1201.185547	697.988892
1200.096680	-131.413605
1199.008789	-349.178009
1197.919922	-215.614151
1196.830078	-236.160416
1195.741211	-4.207574
1194.651367	-152.378143
1193.561523	31.212309
1192.471680	-249.233749
1191.381836	-97.087990
1190.291016	-221.380966
1189.200195	-249.614594
1188.109375	-59.383141
1187.017578	243.517181
1185.926758	-212.283554
1184.834961	-406.392944
1183.742188	37.692436
1182.650391	35.356953
1181.557617	234.379547
1180.464844	83.176949
1179.372070	-60.840897
1178.279297	56.353168
1177.185547	247.677582
1176.091797	50.768200
1174.998047	126.894485
1173.903320	49.650581
1172.808594	-70.725800
1171.713867	136.757553
1170.619141	487.635864
1169.524414	-54.032158
1168.428711	-169.824387
1167.333008	53.903614
1166.237305	191.394257
1165.140625	-292.703827
1164.044922	-303.511475
1162.948242	-108.946411
1161.850586	116.483681
1160.753906	301.158447
1159.656250	-228.179962
1158.558594	316.734711
1157.460938	152.590469
1156.362305	184.063095
1155.263672	-63.631599
1154.165039	-13.196178
1153.066406	-129.751114
1151.967773	447.313629
1150.868164	206.622986
1149.768555	247.111908
1148.667969	254.147491
1147.568359	-74.662354
1146.467773	-370.080292
1145.367188	-91.753029
1144.266602	250.640594
1143.165039	-25.837072
1142.063477	-83.406754
1140.961914	51.627853
1139.860352	36.736504
1138.757813	283.262695
1137.655273	398.900146
1136.552734	305.325684
1135.450195	149.966248
1134.346680	265.356720
1133.244141	240.555801
1132.139648	469.693085
1131.036133	126.688332
1129.931641	1046.145264
1128.827148	741.000183
1127.722656	888.957581
1126.618164	1129.272827
1125.512695	492.246277
1124.407227	639.994263
1123.301758	197.584702
1122.196289	82.268997
1121.089844	246.433548
1119.983398	493.362885
1118.876953	531.800720
1117.769531	482.590515
1116.663086	667.651672
1115.555664	265.841309
1114.447266	-313.241302
1113.339844	23.104671
1112.231445	449.091827
1111.123047	265.012909
1110.014648	-11.173402
1108.905273	102.556084
1107.795898	76.849648
1106.686523	46.404362
1105.577148	37.206398
1104.466797	294.708649
1103.357422	372.737305
1102.247070	401.149506
1101.135742	365.829926
1100.025391	33.382202
1098.914063	90.093155
1097.802734	533.361267
1096.690430	264.674774
1095.579102	516.840332
1094.466797	375.477020
1093.353516	-133.233490
1092.241211	236.562363
1091.127930	269.546234
1090.014648	-151.699814
1088.901367	373.138733
1087.788086	-33.807194
1086.673828	427.267181
1085.559570	11.100223
1084.445313	196.940018
1083.330078	189.978210
1082.214844	175.988251
1081.099609	443.925293
1079.984375	392.349976
1078.868164	366.641602
1077.751953	333.925049
1076.635742	338.807861
1075.519531	66.838966
1074.402344	17.878307
1073.285156	126.113121
1072.167969	105.373596
1071.050781	164.392273
1069.932617	-341.443390
1068.814453	266.038086
1067.696289	114.252754
1066.578125	634.788635
1065.458984	63.924080
1064.339844	-47.771309
1063.220703	348.532654
1062.100586	152.680832
1060.980469	387.438049
1059.860352	318.091431
1058.740234	38.385201
1057.619141	453.195740
1056.498047	77.877388
1055.376953	-7.438976
1054.255859	-134.696686
1053.133789	11.437921
1052.011719	323.377441
1050.889648	-167.852737
1049.767578	-208.301468
1048.644531	-43.314503
1047.521484	-326.249146
1046.398438	-196.126953
1045.274414	162.534698
1044.150391	446.518799
1043.026367	3.245181
1041.902344	89.246895
1040.778320	75.127319
1039.653320	-278.966522
1038.528320	35.529121
1037.402344	-71.426064
1036.277344	-94.418053
1035.151367	-224.353333
1034.024414	-437.890076
1032.898438	60.541332
1031.771484	-131.812729
1030.644531	89.864540
1029.517578	-137.042480
1028.390625	-66.286133
1027.262695	-292.835632
1026.134766	-163.780991
1025.005859	-531.630310
1023.877930	-451.093323
1022.749023	-194.078293
1021.620117	-194.640610
1020.490234	-204.370071
1019.361328	-128.129807
1018.231445	-436.756897
1017.101563	-193.326904
1015.970703	-438.960480
1014.839844	-299.667053
1013.708984	-37.511856
1012.578125	-261.759369
1011.447266	-207.877213
1010.315430	251.264450
1009.183594	166.393646
1008.050781	-52.527576
1006.918945	355.782959
1005.786133	784.853882
1004.653320	971.057068
1003.519531	1062.519043
1002.386719	2164.180908
1001.252930	1134.845825
1000.118164	1129.600586
998.984375	443.131653
997.849609	274.395081
996.714844	87.421669
995.580078	-16.221552
994.444336	258.780243
993.308594	-119.101227
992.172852	82.294678
991.036133	355.228394
989.900391	273.153168
988.763672	20.694965
987.626953	319.269867
986.489258	184.720795
985.351563	211.627533
984.213867	185.712952
983.076172	272.777985
981.937500	102.162033
980.798828	51.444145
979.660156	196.464203
978.521484	24.159702
977.381836	-3.039742
976.242188	381.455933
975.102539	372.892639
973.961914	189.837051
972.822266	25.417158
971.681641	35.782085
970.540039	145.041321
969.399414	174.060165
968.257813	210.097824
967.116211	200.387405
965.973633	80.711060
964.832031	275.479645
963.689453	-153.409943
962.545898	-17.985229
961.403320	35.030819
960.259766	10.258482
959.116211	45.218609
957.972656	364.324463
956.828125	-97.418404
955.683594	249.346283
954.539063	-67.655876
953.393555	240.334885
952.249023	-9.867867
951.103516	510.971252
949.957031	528.648438
948.811523	-54.781532
947.665039	22.737738
946.518555	-155.556137
945.371094	-54.922325
944.224609	251.368576
943.077148	167.190216
941.929688	-227.282990
940.781250	-55.411427
939.632813	91.416512
938.484375	445.906311
937.335938	364.743896
936.186523	128.698120
935.038086	444.574188
933.887695	179.252426
932.738281	-37.967316
931.587891	325.946838
930.437500	-164.254135
929.287109	-100.794762
928.135742	206.332596
926.985352	370.056305
925.833984	137.901367
924.681641	117.534058
923.530273	-437.168762
922.377930	-168.396423
921.224609	257.208649
920.072266	121.370232
918.918945	31.145597
917.765625	527.143494
916.612305	178.166428
915.458008	-68.371086
914.303711	152.928436
913.149414	-354.281097
911.995117	98.599571
910.839844	22.821121
909.684570	80.971970
908.529297	-55.805779
907.373047	-108.565956
906.216797	-283.599365
905.060547	-177.517929
903.904297	-53.288998
902.747070	-112.481842
901.589844	45.780293
900.432617	63.694023
899.274414	174.455826
898.117188	203.774307
896.958984	-112.939339
895.799805	-277.929810
894.641602	68.182999
893.482422	-293.310547
892.322266	-91.881805
891.163086	416.763062
890.002930	-269.675171
888.842773	110.144295
887.682617	338.558502
886.521484	-10.934957
885.360352	337.074860
884.199219	102.874237
883.038086	-95.094368
881.875977	-135.087189
880.713867	-420.783264
879.551758	-66.189339
878.388672	473.032135
877.225586	59.037952
876.062500	86.719818
874.899414	148.172546
873.735352	493.268890
872.571289	174.231964
871.407227	114.121483
870.242188	189.021118
869.077148	-264.674103
867.912109	248.755646
866.747070	568.596619
865.581055	216.245056
864.415039	3.361594
863.249023	-47.685432
862.083008	-2.156606
860.916016	669.809082
859.749023	50.602970
858.581055	387.773499
857.414063	648.457642
856.246094	808.036438
855.077148	682.667297
853.909180	436.233521
852.740234	308.686310
851.571289	194.604721
850.402344	672.064270
849.232422	1050.679932
848.062500	251.034607
846.892578	369.731445
845.721680	333.853943
844.551758	331.504944
843.380859	313.432129
842.208984	313.195526
841.038086	-49.406372
839.866211	395.252869
838.694336	542.323364
837.521484	615.501892
836.348633	94.239479
835.175781	160.631699
834.002930	423.438141
832.829102	-131.140656
831.655273	133.674942
830.481445	338.019684
829.307617	513.176819
828.132813	250.956177
826.958008	64.594833
825.783203	453.446533
824.607422	124.274071
823.431641	62.576725
822.255859	459.770844
821.079102	228.537140
819.903320	-263.240479
818.726563	218.039200
817.548828	-271.488678
816.372070	84.736191
815.194336	-249.009445
814.016602	-226.822876
812.837891	-29.086075
811.659180	15.045373
810.480469	-69.874855
809.301758	-1.543020
808.122070	-224.392014
806.942383	-211.815033
805.762695	-117.199577
804.583008	-424.581451
803.402344	-365.710083
802.221680	-302.552216
801.041016	-170.772385
799.859375	-121.241165
798.677734	109.977501
797.496094	-182.229889
796.313477	-359.167572
795.131836	-212.626068
793.949219	126.454384
792.765625	-371.945984
791.583008	33.195606
790.399414	132.524521
789.215820	-60.463211
788.031250	255.435883
786.846680	517.976013
785.662109	203.024872
784.477539	56.153442
783.291992	68.389313
782.106445	374.444458
780.920898	653.718140
779.735352	376.066833
778.548828	233.146988
777.362305	121.089241
776.174805	77.397705
774.988281	373.493500
773.800781	256.727539
772.613281	221.527969
771.424805	316.348175
770.236328	274.311981
769.047852	-60.985153
767.859375	643.978088
766.669922	112.444107
765.480469	354.244446
764.291016	426.256165
763.101563	379.239166
761.911133	387.181976
760.720703	456.643372
759.529297	880.213440
758.338867	373.035431
757.147461	688.494385
755.955078	658.530151
754.763672	410.892090
753.571289	697.304932
752.378906	618.793335
751.186523	298.621857
749.993164	452.876862
748.799805	543.325623
747.606445	190.275894
746.412109	730.486023
745.217773	302.840790
744.023438	478.550537
742.829102	461.146027
741.633789	206.916931
740.438477	121.541443
739.243164	187.374725
738.046875	242.183121
736.850586	-0.956445
735.654297	307.834778
734.458008	353.736420
733.260742	314.225922
732.063477	379.755524
730.866211	-71.069283
729.667969	423.201782
728.469727	368.360962
727.271484	368.201447
726.073242	230.348434
724.874023	-18.884304
723.674805	-88.841125
722.474609	-348.778503
721.275391	-169.643311
720.075195	378.379364
718.875000	-213.164169
717.673828	50.993282
716.473633	345.615631
715.272461	-164.692795
714.070313	116.842003
712.869141	-44.258404
711.666992	-118.045708
710.463867	222.277618
709.261719	-171.653900
708.058594	159.948196
706.855469	356.465820
705.652344	215.532257
704.448242	170.509018
703.244141	-68.065987
702.040039	154.768570
700.834961	573.339172
699.630859	-251.978714
698.424805	268.868134
697.219727	420.104248
696.013672	260.644318
694.807617	5.791039
693.601563	-131.533707
692.395508	-157.927597
691.188477	-173.325516
689.981445	52.332317
688.773438	-234.076385
687.566406	-372.686768
686.358398	198.139618
685.149414	365.523621
683.941406	164.446289
682.732422	-131.750443
681.523438	-130.789597
680.313477	-183.824631
679.104492	-171.696365
677.894531	-185.390503
676.683594	214.580170
675.473633	294.213379
674.262695	376.144928
673.051758	125.059875
671.839844	-166.824234
670.628906	185.988464
669.416992	-109.733040
668.204102	81.165154
666.992188	-134.076492
665.779297	152.162827
664.566406	32.405586
663.352539	64.044617
662.138672	-325.113220
660.924805	315.615356
659.710938	205.311798
658.497070	224.682297
657.282227	-318.701233
656.066406	-42.246063
654.851563	22.993591
653.635742	-351.306549
652.419922	-72.339264
651.204102	163.588028
649.987305	324.190704
648.770508	260.946381
647.553711	251.718414
646.336914	-78.044212
645.119141	100.337692
643.901367	147.558426
642.682617	218.566162
641.464844	334.838684
640.246094	-13.172276
639.027344	191.487106
637.807617	-104.505920
636.587891	-389.507324
635.368164	401.814606
634.148438	411.224670
632.927734	188.855515
631.707031	104.040154
630.486328	-66.505051
629.264648	-52.406757
628.043945	-379.307739
626.822266	25.224077
625.599609	17.961439
624.376953	248.635956
623.155273	429.912201
621.931641	291.861877
620.708984	325.196381
619.485352	9.410428
618.261719	-38.673866
617.037109	409.779083
615.813477	-40.879684
614.588867	201.759171
613.364258	326.499512
612.138672	-301.740540
610.913086	-106.721024
609.687500	182.059906
608.461914	254.642319
607.235352	-25.594702
606.008789	-19.734211
604.782227	-170.074585
