# Supplementary material for: Raman spectroscopy accurately differentiates mucosal healing from non-healing and biochemical changes following biological therapy in inflammatory bowel disease
Source: PLoS One. 2021 Jun 2;16(6):e0252210. doi: 10.1371/journal.pone.0252210 (PMC8172032; doi:10.1371/journal.pone.0252210)
Supplement: S9 Dataset — (ZIP) [file pone.0252210.s011.zip › Pre-biologic/OC020-1 pre treatment_base sub CR removed_99__X_-9665.2__Y_46888.7__Z_37.2__Time_1131.txt]

1714.640625	140.790726
1713.664063	93.236763
1712.687500	98.914284
1711.709961	-63.863205
1710.733398	-91.944939
1709.755859	-60.543301
1708.778320	11.592937
1707.799805	-84.562477
1706.821289	-78.321373
1705.843750	-103.602989
1704.864258	-45.368198
1703.885742	-64.155952
1702.907227	5.970269
1701.927734	-67.843552
1700.948242	51.569832
1699.968750	83.289757
1698.988281	59.429905
1698.007813	95.004822
1697.028320	224.750229
1696.046875	242.779617
1695.066406	165.293228
1694.084961	326.121521
1693.104492	305.973358
1692.123047	249.060806
1691.140625	494.348450
1690.159180	526.725769
1689.176758	487.663849
1688.194336	515.921814
1687.211914	550.125854
1686.228516	675.551025
1685.246094	673.637756
1684.262695	613.700745
1683.279297	687.609436
1682.295898	772.754211
1681.311523	879.753479
1680.327148	883.489075
1679.342773	938.399902
1678.358398	1065.735962
1677.374023	1135.083618
1676.388672	1090.602905
1675.403320	1224.900024
1674.417969	1343.770996
1673.432617	1298.369385
1672.446289	1474.114380
1671.459961	1498.910278
1670.473633	1603.946655
1669.487305	1791.820557
1668.500977	1674.827881
1667.513672	1776.087646
1666.526367	1893.765869
1665.539063	1815.580322
1664.550781	2045.659302
1663.563477	2061.345947
1662.575195	2064.269287
1661.586914	2163.131836
1660.598633	2373.764893
1659.609375	2256.213623
1658.620117	2308.747803
1657.631836	2329.960938
1656.641602	2102.703369
1655.652344	2212.239746
1654.662109	2089.251465
1653.672852	2014.403687
1652.681641	1844.768799
1651.691406	1868.736938
1650.701172	1565.197876
1649.709961	1579.470947
1648.718750	1475.193604
1647.727539	1350.216919
1646.735352	1183.405518
1645.744141	1027.617920
1644.751953	914.523804
1643.759766	910.100037
1642.766602	745.000488
1641.774414	561.847473
1640.781250	418.691589
1639.788086	344.518127
1638.794922	460.599518
1637.801758	397.630005
1636.807617	443.081635
1635.813477	51.269474
1634.819336	213.307709
1633.825195	72.570824
1632.830078	69.136024
1631.834961	8.027205
1630.839844	-23.841072
1629.844727	28.782228
1628.849609	-49.968525
1627.853516	-23.211102
1626.857422	-4.138533
1625.861328	1.985705
1624.865234	-138.939224
1623.868164	-19.350925
1622.871094	74.087639
1621.874023	115.107819
1620.876953	93.227142
1619.879883	26.865061
1618.881836	84.108459
1617.883789	57.457874
1616.885742	12.581463
1615.887695	141.053711
1614.888672	101.678078
1613.889648	38.824436
1612.890625	31.176359
1611.891602	81.312035
1610.892578	16.173998
1609.892578	-69.816284
1608.892578	-98.048836
1607.892578	138.386871
1606.892578	167.869247
1605.891602	228.818344
1604.890625	85.584450
1603.889648	143.992004
1602.888672	233.807449
1601.887695	67.214317
1600.885742	-73.126976
1599.883789	-74.793655
1598.881836	-183.652679
1597.879883	-51.978172
1596.876953	-53.649864
1595.874023	-138.947266
1594.871094	-7.407372
1593.868164	-66.608566
1592.864258	-162.368805
1591.861328	-38.840679
1590.857422	-58.958611
1589.853516	-42.585815
1588.848633	-94.103996
1587.844727	-163.924240
1586.839844	97.410149
1585.834961	118.694778
1584.830078	199.845856
1583.824219	260.033081
1582.819336	254.964828
1581.813477	169.055527
1580.807617	174.239410
1579.800781	75.168198
1578.794922	262.389282
1577.788086	254.217148
1576.781250	271.954041
1575.773438	375.418152
1574.766602	242.016632
1573.758789	293.179169
1572.750977	195.992615
1571.743164	207.883347
1570.735352	266.406281
1569.726563	189.654892
1568.718750	164.739227
1567.708984	209.809250
1566.700195	166.420822
1565.691406	47.609562
1564.681641	112.965279
1563.671875	35.410976
1562.662109	-0.768535
1561.652344	-21.539328
1560.641602	53.474785
1559.630859	58.280403
1558.620117	-14.856285
1557.609375	54.392040
1556.597656	94.927162
1555.586914	0.559569
1554.575195	69.205856
1553.563477	142.811783
1552.550781	260.203644
1551.539063	126.300179
1550.526367	25.898325
1549.513672	129.720840
1548.500977	85.870880
1547.487305	202.168411
1546.473633	77.774071
1545.459961	7.512996
1544.446289	130.900833
1543.432617	49.917667
1542.417969	12.675961
1541.404297	29.483089
1540.389648	20.253180
1539.374023	-38.231152
1538.359375	11.505440
1537.343750	-3.500299
1536.328125	7.089973
1535.312500	7.150646
1534.296875	-3.312946
1533.280273	4.062628
1532.263672	24.114412
1531.247070	5.291846
1530.230469	86.753929
1529.212891	5.680032
1528.196289	-8.600537
1527.178711	144.279343
1526.160156	85.785049
1525.142578	189.262924
1524.124023	166.396042
1523.106445	251.391541
1522.087891	253.831787
1521.068359	204.629303
1520.049805	114.114220
1519.030273	311.322510
1518.010742	217.843628
1516.991211	201.286270
1515.971680	187.105911
1514.951172	180.430954
1513.930664	137.615051
1512.910156	166.502991
1511.889648	154.119873
1510.868164	51.728386
1509.846680	72.335991
1508.826172	136.360092
1507.803711	89.881462
1506.782227	-5.467903
1505.759766	-159.925446
1504.737305	-106.912209
1503.714844	63.761875
1502.692383	-52.724297
1501.668945	-125.806786
1500.646484	-24.899965
1499.623047	-200.703903
1498.599609	45.717609
1497.575195	-130.372711
1496.550781	-9.776033
1495.527344	-32.622478
1494.502930	-47.958153
1493.477539	38.815254
1492.453125	58.945850
1491.427734	262.913635
1490.402344	129.366333
1489.376953	396.799316
1488.350586	406.003265
1487.325195	392.091522
1486.298828	411.223175
1485.272461	631.850464
1484.245117	614.914063
1483.218750	587.661316
1482.191406	570.482300
1481.164063	560.836304
1480.136719	767.795105
1479.108398	839.428406
1478.080078	887.977539
1477.052734	918.569153
1476.023438	880.228271
1474.995117	1167.820313
1473.965820	897.505798
1472.937500	1105.843628
1471.908203	1232.530029
1470.877930	1318.336548
1469.848633	1515.974365
1468.818359	1555.716064
1467.788086	1735.228027
1466.757813	1784.907471
1465.727539	2050.561768
1464.696289	2026.278320
1463.665039	2286.521973
1462.633789	2244.271240
1461.602539	2499.141357
1460.570313	2532.898926
1459.539063	2571.674316
1458.506836	2803.270508
1457.473633	2775.850098
1456.441406	2644.381104
1455.408203	2700.617432
1454.375000	2848.085205
1453.341797	2944.737793
1452.308594	2894.280518
1451.274414	3076.966553
1450.241211	3115.124512
1449.207031	3158.288818
1448.171875	3234.322754
1447.137695	3267.268066
1446.102539	3122.941406
1445.067383	3176.097656
1444.032227	2955.904541
1442.997070	2910.376465
1441.960938	2735.837158
1440.924805	2758.637451
1439.888672	2649.944580
1438.852539	2571.638428
1437.816406	2427.658203
1436.779297	2245.831543
1435.742188	2256.099365
1434.705078	1720.800781
1433.666992	1584.730713
1432.629883	1607.814697
1431.591797	1406.245605
1430.553711	1202.266602
1429.514648	899.989685
1428.476563	925.827881
1427.437500	749.913635
1426.398438	619.502197
1425.359375	584.986572
1424.320313	812.656311
1423.280273	695.037903
1422.240234	663.179749
1421.200195	548.268311
1420.159180	463.669159
1419.119141	525.208557
1418.078125	433.220978
1417.037109	399.221649
1415.996094	247.047180
1414.954102	323.912964
1413.912109	239.855911
1412.870117	128.251602
1411.828125	222.918427
1410.786133	229.655670
1409.743164	186.202423
1408.700195	62.458347
1407.657227	19.233379
1406.614258	91.636269
1405.570313	149.023483
1404.527344	-1.852100
1403.483398	88.348640
1402.438477	-74.823029
1401.394531	28.099438
1400.349609	-11.889091
1399.304688	30.993193
1398.259766	176.751205
1397.214844	76.926949
1396.168945	72.469749
1395.123047	-4.526653
1394.077148	-31.277235
1393.031250	-50.385674
1391.984375	-6.784159
1390.937500	-88.239449
1389.890625	75.725708
1388.843750	64.595840
1387.796875	-23.951193
1386.749023	2.705543
1385.701172	169.510391
1384.653320	-76.121605
1383.604492	-26.590744
1382.556641	-76.892448
1381.507813	-119.551292
1380.458984	67.746330
1379.410156	-116.994926
1378.360352	-29.379496
1377.310547	40.866161
1376.260742	46.336403
1375.210938	66.919487
1374.161133	2.821996
1373.110352	-8.735804
1372.059570	-60.037933
1371.008789	-58.816425
1369.957031	-62.440559
1368.906250	-33.508541
1367.854492	65.311584
1366.802734	-77.371590
1365.750000	4.279614
1364.698242	-33.452030
1363.645508	68.375793
1362.592773	85.698563
1361.540039	50.917137
1360.486328	242.673904
1359.433594	223.108826
1358.379883	54.507267
1357.326172	114.850136
1356.271484	249.882767
1355.216797	327.861084
1354.163086	239.514450
1353.107422	250.706589
1352.052734	545.160889
1350.998047	591.365479
1349.942383	573.164429
1348.886719	562.574707
1347.830078	686.128601
1346.774414	812.274048
1345.717773	911.237488
1344.661133	1015.276184
1343.604492	1223.548218
1342.546875	1231.124512
1341.490234	1491.615112
1340.432617	1192.242554
1339.375000	1351.387207
1338.316406	1327.362793
1337.258789	1174.767212
1336.200195	1462.994751
1335.141602	1357.765137
1334.082031	1408.609985
1333.023438	1251.800903
1331.963867	1171.878662
1330.904297	1102.035767
1329.844727	1128.788086
1328.784180	1170.506592
1327.723633	1150.584351
1326.663086	1195.054810
1325.602539	1331.043945
1324.541992	1400.449097
1323.480469	1307.024780
1322.418945	1344.610596
1321.357422	1379.859497
1320.295898	1235.127930
1319.233398	1556.813354
1318.170898	1257.022095
1317.108398	1285.436523
1316.045898	1338.631592
1314.982422	1335.255981
1313.918945	1524.217285
1312.855469	1466.883179
1311.791992	1409.709351
1310.728516	1283.748169
1309.664063	1268.760132
1308.599609	1423.745605
1307.535156	1364.703247
1306.469727	1330.418213
1305.404297	1286.436401
1304.338867	1259.816772
1303.273438	1361.185669
1302.208008	1418.387085
1301.141602	1458.482178
1300.075195	1292.285522
1299.008789	1632.329590
1297.942383	1260.099121
1296.875000	1420.985474
1295.807617	1414.979614
1294.740234	1293.731934
1293.672852	1305.155762
1292.604492	1164.578491
1291.537109	1087.941406
1290.468750	1190.458618
1289.399414	1020.894470
1288.331055	1084.367920
1287.261719	1074.394897
1286.192383	861.163208
1285.123047	978.815491
1284.052734	1118.552734
1282.983398	984.085999
1281.913086	776.330200
1280.841797	882.028625
1279.771484	1110.109619
1278.700195	929.632996
1277.628906	1086.842529
1276.557617	1131.578979
1275.486328	1000.350830
1274.414063	1008.579468
1273.341797	1236.810059
1272.269531	1144.958496
1271.197266	1004.365295
1270.124023	1166.720581
1269.050781	1338.836792
1267.977539	1471.884521
1266.904297	1585.409546
1265.830078	1367.115723
1264.756836	1383.152954
1263.681641	1421.194336
1262.607422	1386.117065
1261.533203	1524.188599
1260.458008	1379.527954
1259.382813	1520.073242
1258.307617	1300.044800
1257.231445	1323.721069
1256.155273	1291.419678
1255.079102	1327.335693
1254.002930	1409.517578
1252.926758	1467.360596
1251.849609	1508.179565
1250.772461	1439.549561
1249.695313	1392.860962
1248.617188	1338.926758
1247.540039	1445.467041
1246.461914	1447.480591
1245.382813	1296.439209
1244.304688	1303.373169
1243.225586	1426.896118
1242.146484	1329.414063
1241.067383	1343.651489
1239.988281	1246.242798
1238.908203	1175.575317
1237.828125	1158.312988
1236.748047	1136.204712
1235.667969	1388.120117
1234.586914	1089.585327
1233.505859	1040.830811
1232.424805	1040.555420
1231.343750	1023.307007
1230.261719	1013.323242
1229.179688	848.337708
1228.097656	850.467407
1227.015625	1005.074402
1225.932617	753.018677
1224.850586	743.001953
1223.767578	747.479919
1222.683594	657.609192
1221.600586	434.757172
1220.516602	518.984924
1219.432617	600.723572
1218.347656	513.248413
1217.263672	454.759216
1216.178711	386.597107
1215.093750	443.988342
1214.008789	436.125366
1212.922852	604.419006
1211.836914	504.733429
1210.750977	590.809448
1209.665039	804.633484
1208.579102	738.572937
1207.492188	713.474609
1206.405273	719.665344
1205.318359	629.397766
1204.230469	736.679260
1203.142578	583.696228
1202.054688	488.515869
1200.966797	258.477386
1199.877930	307.711517
1198.790039	96.930946
1197.701172	179.723953
1196.611328	89.205978
1195.522461	68.398285
1194.432617	153.324860
1193.342773	283.811096
1192.252930	29.608496
1191.162109	18.134596
1190.072266	23.398283
1188.981445	-228.417831
1187.889648	-11.952003
1186.798828	-90.964325
1185.707031	-174.827255
1184.615234	-23.572985
1183.523438	-160.373596
1182.430664	43.399452
1181.337891	52.744579
1180.245117	-24.319782
1179.152344	95.109612
1178.059570	104.152824
1176.965820	127.470856
1175.872070	212.960648
1174.778320	248.020660
1173.683594	148.884491
1172.588867	289.068573
1171.494141	170.618942
1170.399414	288.996216
1169.303711	132.118347
1168.208984	216.760376
1167.113281	52.586555
1166.016602	82.014381
1164.920898	61.131611
1163.824219	83.161575
1162.727539	126.573486
1161.630859	286.888306
1160.533203	217.787140
1159.435547	358.690765
1158.337891	411.109955
1157.240234	461.007751
1156.141602	625.284729
1155.043945	605.718628
1153.944336	473.970215
1152.845703	404.155579
1151.747070	231.767120
1150.647461	280.961456
1149.547852	234.722107
1148.447266	133.603470
1147.347656	246.743866
1146.247070	-16.458220
1145.146484	-84.468445
1144.044922	-43.094948
1142.944336	-192.191162
1141.842773	15.469367
1140.741211	30.290648
1139.638672	14.079528
1138.537109	-18.875866
1137.434570	9.858279
1136.332031	55.097633
1135.228516	128.706421
1134.125977	197.420944
1133.022461	325.349182
1131.917969	448.355530
1130.814453	547.463623
1129.709961	734.205200
1128.605469	1001.406250
1127.500977	952.938843
1126.396484	811.906616
1125.291016	943.447144
1124.185547	738.266724
1123.080078	653.917297
1121.973633	586.077271
1120.868164	617.640503
1119.761719	478.587097
1118.654297	472.060669
1117.547852	666.618713
1116.440430	702.436768
1115.333008	458.972595
1114.225586	530.093384
1113.117188	442.640076
1112.008789	556.079224
1110.900391	570.094910
1109.791992	633.629211
1108.682617	744.283142
1107.573242	894.942627
1106.463867	797.484741
1105.354492	1068.280396
1104.244141	1032.003052
1103.133789	1262.312744
1102.023438	1119.654785
1100.913086	1193.979004
1099.801758	1272.891357
1098.690430	1262.087036
1097.579102	1331.345093
1096.467773	1230.811157
1095.355469	1436.522949
1094.243164	1302.860718
1093.130859	1268.089600
1092.017578	1190.868164
1090.905273	1118.319458
1089.791992	1191.630127
1088.677734	1133.067017
1087.564453	1159.147461
1086.450195	1069.901367
1085.335938	1116.997803
1084.221680	971.247986
1083.106445	1093.407959
1081.991211	956.990723
1080.875977	1104.809570
1079.760742	850.900452
1078.644531	902.280884
1077.528320	981.748413
1076.412109	946.125244
1075.295898	720.407288
1074.178711	536.959656
1073.061523	853.091858
1071.944336	700.080261
1070.826172	542.396301
1069.708984	602.708313
1068.590820	648.883972
1067.471680	540.379333
1066.353516	780.858154
1065.234375	496.682007
1064.115234	666.751770
1062.996094	787.560669
1061.875977	625.147400
1060.755859	750.521240
1059.635742	763.547607
1058.515625	533.360352
1057.394531	254.157913
1056.273438	323.305603
1055.152344	504.562866
1054.031250	403.048553
1052.909180	364.620178
1051.787109	342.542633
1050.665039	339.140808
1049.541992	660.146301
1048.418945	504.978729
1047.295898	363.875732
1046.172852	318.463440
1045.048828	308.042267
1043.925781	313.955444
1042.801758	317.532074
1041.676758	498.200165
1040.552734	368.959106
1039.427734	412.136169
1038.302734	289.978241
1037.176758	226.086609
1036.050781	381.026489
1034.924805	468.433838
1033.798828	337.139954
1032.672852	485.035706
1031.545898	518.942200
1030.418945	483.117920
1029.291992	540.312073
1028.164063	346.545166
1027.036133	257.445618
1025.908203	61.584896
1024.780273	86.454437
1023.651367	-32.589237
1022.522461	-72.618042
1021.393555	-133.466278
1020.264648	-20.242186
1019.134766	222.860123
1018.004883	-116.131363
1016.875000	24.982216
1015.744141	47.874058
1014.613281	105.573441
1013.482422	286.092651
1012.351563	207.181778
1011.219727	239.516144
1010.088867	396.924042
1008.956055	681.616089
1007.824219	649.235168
1006.691406	774.252380
1005.558594	1269.356445
1004.425781	2011.733032
1003.292969	2991.963867
1002.159180	2938.656738
1001.025391	2370.155029
999.891602	1342.267334
998.756836	737.614990
997.622070	426.597076
996.487305	231.247604
995.352539	130.712875
994.216797	88.003052
993.081055	93.857674
991.945313	92.888786
990.808594	62.039368
989.672852	-7.881043
988.536133	67.535316
987.398438	23.193645
986.261719	-16.407703
985.124023	-88.131470
983.986328	-120.565689
982.847656	107.265823
981.709961	-81.482719
980.571289	-95.150436
979.432617	222.581848
978.292969	2.080743
977.153320	37.041153
976.013672	187.054230
974.874023	93.489403
973.734375	197.707291
972.593750	334.159882
971.453125	378.804016
970.311523	324.814514
969.170898	199.816071
968.029297	175.989120
966.886719	207.373154
965.745117	133.349884
964.602539	171.875763
963.459961	205.932053
962.317383	336.391754
961.173828	327.116821
960.030273	244.659317
958.886719	400.627502
957.743164	458.179352
956.598633	305.182068
955.454102	305.777893
954.309570	265.318146
953.165039	190.696930
952.019531	317.564972
950.874023	403.349121
949.727539	379.482452
948.582031	227.756622
947.435547	414.496338
946.289063	240.276260
945.141602	420.364777
943.995117	376.698822
942.847656	340.051270
941.699219	458.797760
940.551758	481.781525
939.403320	530.003662
938.254883	343.390076
937.105469	667.876892
935.957031	536.339355
934.807617	475.679810
933.658203	431.152618
932.507813	587.303528
931.357422	413.227509
930.207031	243.936996
929.056641	350.379089
927.906250	288.470459
926.754883	217.639191
925.603516	242.550568
924.451172	253.953125
923.298828	88.110497
922.146484	197.608139
920.994141	82.162361
919.841797	200.995270
918.688477	310.833313
917.535156	154.997894
916.380859	-91.454292
915.227539	-112.873894
914.073242	-18.370451
912.918945	-137.088058
911.763672	-8.299774
910.608398	-51.820908
909.453125	-90.643578
908.297852	-90.763840
907.141602	-61.272816
905.985352	9.133681
904.829102	-24.572762
903.672852	-71.716484
902.515625	10.382220
901.358398	-52.319771
900.201172	14.160701
899.042969	76.221344
897.884766	-33.558380
896.726563	223.269440
895.568359	294.675110
894.409180	178.532196
893.250000	247.914719
892.090820	177.285080
890.930664	7.413551
889.771484	264.630157
888.611328	115.385170
887.450195	92.763229
886.289063	203.438095
885.128906	266.783295
883.966797	120.417641
882.805664	197.520660
881.643555	128.134415
880.481445	169.356827
879.319336	269.269104
878.156250	297.140228
876.993164	214.716232
875.830078	341.895599
874.666016	194.411316
873.502930	173.156876
872.338867	170.022156
871.173828	137.739746
870.009766	76.314377
868.844727	75.742271
867.679688	158.456558
866.513672	43.401596
865.348633	126.258125
864.182617	108.053673
863.015625	307.849731
861.849609	287.525848
860.682617	213.409134
859.515625	251.642593
858.347656	503.147369
857.180664	444.957275
856.012695	595.491089
854.843750	604.738037
853.675781	551.257690
852.506836	719.792603
851.337891	769.530029
850.167969	852.917847
848.999023	503.985992
847.829102	403.864960
846.658203	523.270264
845.488281	179.300949
844.317383	119.763931
843.146484	263.901367
841.975586	88.141060
840.803711	194.287964
839.631836	150.623215
838.459961	44.425659
837.287109	164.027176
836.114258	-80.574387
834.941406	65.861237
833.768555	323.909760
832.594727	327.347534
831.420898	417.855835
830.247070	338.739441
829.072266	525.177551
827.898438	285.505341
826.722656	416.150391
825.547852	390.671631
824.372070	503.412231
823.196289	313.042328
822.020508	127.218765
820.844727	50.622330
819.667969	203.428375
818.491211	104.586349
817.313477	56.984020
816.136719	-99.650192
814.958984	-29.295311
813.781250	143.323898
812.602539	91.264641
811.423828	41.433575
810.245117	2.718193
809.066406	143.985504
807.886719	16.362061
806.707031	-46.819054
805.527344	-158.850906
804.346680	-51.076679
803.166992	78.798676
801.985352	-42.143974
800.804688	-125.361954
799.623047	-48.886856
798.441406	-109.964279
797.259766	-31.396839
796.078125	51.520679
794.895508	45.729221
793.712891	159.514236
792.529297	153.608139
791.346680	233.998505
790.163086	188.125061
788.978516	356.900116
787.794922	403.836578
786.610352	437.426727
785.425781	521.807129
784.241211	670.205933
783.055664	484.689972
781.870117	590.917114
780.684570	595.391907
779.498047	628.520508
778.311523	511.392365
777.125000	358.922729
775.938477	319.031494
774.750977	321.024109
773.563477	192.769196
772.375977	128.468948
771.187500	55.310158
769.999023	30.614918
768.810547	182.195419
767.622070	234.459152
766.432617	227.138733
765.243164	186.702255
764.053711	289.347382
762.863281	321.416534
761.672852	324.775208
760.482422	336.853577
759.291992	566.654236
758.100586	477.331207
756.909180	440.745392
755.717773	463.455261
754.525391	310.235321
753.333008	370.162292
752.140625	414.599457
750.948242	404.020996
749.754883	424.112946
748.561523	516.561951
747.368164	527.672913
746.173828	433.370178
744.979492	385.100952
743.785156	417.926666
742.590820	512.055359
741.395508	345.176361
740.200195	309.803864
739.003906	357.641388
737.808594	348.412659
736.612305	229.600311
735.416016	314.412872
734.218750	245.865814
733.021484	306.409149
731.824219	471.881653
730.626953	433.746765
729.428711	570.533630
728.230469	523.504639
727.032227	631.642395
725.833984	588.849976
724.634766	403.979706
723.435547	597.064453
722.235352	569.402283
721.036133	559.152527
719.835938	592.508118
718.635742	564.674316
717.434570	528.067383
716.233398	626.672302
715.032227	417.649445
713.831055	258.819244
712.628906	272.231140
711.426758	438.146973
710.224609	222.613373
709.021484	362.222229
707.818359	201.159897
706.615234	159.885681
705.412109	5.385231
704.208008	48.970596
703.003906	85.966553
701.799805	240.376877
700.594727	161.966202
699.389648	227.065277
698.184570	102.972816
696.979492	52.799561
695.773438	-43.007866
694.567383	76.262772
693.361328	-60.827129
692.154297	-80.623032
690.947266	-222.000061
689.740234	-168.004303
688.533203	20.474360
687.325195	-18.928225
686.117188	-38.809875
684.909180	30.202631
683.700195	-78.587067
682.491211	57.564949
681.282227	-16.534651
680.072266	134.685669
678.863281	-10.884583
677.653320	177.059174
676.442383	-61.544800
675.232422	100.343208
674.021484	177.768738
672.810547	36.668087
671.598633	165.977966
670.386719	241.171097
669.174805	139.067078
667.962891	153.718231
666.750000	215.903122
665.537109	193.811844
664.324219	76.704369
663.110352	37.388657
661.897461	-90.417046
660.683594	99.100510
659.468750	-15.705004
658.254883	37.805065
657.040039	41.688610
655.824219	86.540947
654.609375	-45.402138
653.393555	20.997728
652.177734	-50.540436
650.960938	58.907200
649.745117	62.760693
648.528320	-53.976299
647.311523	160.850891
646.093750	93.622147
644.875977	351.321228
643.658203	466.897644
642.440430	223.220047
641.221680	241.961105
640.002930	56.434090
638.784180	-12.982984
637.564453	-80.258118
636.344727	-33.689781
635.125000	70.796341
633.905273	11.983667
632.684570	-8.220909
631.463867	10.148012
630.243164	-61.691719
629.021484	-86.382912
627.799805	-81.126724
626.578125	-73.827148
625.356445	31.977594
624.133789	139.762268
622.911133	258.085480
621.688477	416.923706
620.464844	127.891541
619.241211	80.811066
618.017578	40.005894
616.793945	-24.506056
615.569336	-87.041100
614.344727	-96.269066
613.120117	31.179306
611.894531	2.228081
610.668945	88.490303
609.443359	52.611721
608.216797	-28.409485
606.991211	-71.234871
605.764648	50.115627
604.537109	34.401489
