# Supplementary material for: Raman spectroscopy accurately differentiates mucosal healing from non-healing and biochemical changes following biological therapy in inflammatory bowel disease
Source: PLoS One. 2021 Jun 2;16(6):e0252210. doi: 10.1371/journal.pone.0252210 (PMC8172032; doi:10.1371/journal.pone.0252210)
Supplement: S9 Dataset — (ZIP) [file pone.0252210.s011.zip › Pre-biologic/OC031-1 pre treatment_base sub CR removed_67__X_2362.14__Y_35198.7__Z_75.7055__Time_771.txt]

1714.793945	-11.257013
1713.817383	6.720397
1712.840820	24.040926
1711.864258	44.145283
1710.886719	42.893005
1709.909180	20.318010
1708.931641	-31.600824
1707.953125	-107.493950
1706.975586	-38.564690
1705.997070	75.980820
1705.018555	102.261253
1704.040039	2.865561
1703.060547	-45.505417
1702.081055	-45.546017
1701.101563	24.113415
1700.122070	2.968815
1699.142578	16.749100
1698.162109	-9.426274
1697.181641	-40.773304
1696.201172	-7.817229
1695.220703	-1.423535
1694.239258	23.817556
1693.257813	148.009323
1692.276367	2.697186
1691.294922	36.436958
1690.313477	115.694443
1689.331055	104.378113
1688.348633	165.252258
1687.366211	258.271820
1686.383789	199.469681
1685.400391	170.178116
1684.416992	258.322784
1683.433594	298.650635
1682.450195	296.521484
1681.465820	267.932129
1680.482422	308.760620
1679.498047	291.181183
1678.512695	358.933105
1677.528320	293.813019
1676.542969	420.403107
1675.558594	491.273682
1674.572266	447.945618
1673.586914	516.459534
1672.601563	542.594177
1671.615234	486.516174
1670.628906	563.451477
1669.642578	574.127930
1668.655273	579.650269
1667.668945	641.090149
1666.681641	591.194214
1665.694336	740.489563
1664.706055	640.511108
1663.718750	803.313660
1662.730469	663.912598
1661.742188	832.252014
1660.753906	820.441895
1659.764648	726.640686
1658.775391	720.460327
1657.787109	907.792908
1656.796875	761.520630
1655.807617	859.036377
1654.818359	795.191162
1653.828125	657.415466
1652.837891	612.442627
1651.846680	641.689758
1650.856445	544.124634
1649.865234	626.525146
1648.874023	439.392456
1647.882813	426.899963
1646.891602	493.808014
1645.899414	307.208069
1644.907227	300.407806
1643.915039	341.259766
1642.922852	260.776062
1641.930664	143.492538
1640.937500	208.445740
1639.944336	120.466805
1638.951172	264.744354
1637.957031	153.270523
1636.963867	173.774063
1635.969727	65.209747
1634.975586	35.850220
1633.981445	32.946293
1632.986328	67.013275
1631.991211	143.292999
1630.996094	151.169785
1630.000977	6.450843
1629.005859	38.209690
1628.009766	148.971069
1627.013672	-132.206726
1626.017578	-18.673008
1625.021484	-86.552231
1624.024414	40.208721
1623.028320	-24.887470
1622.031250	44.126278
1621.033203	29.100830
1620.036133	-35.763020
1619.038086	-19.133774
1618.041016	2.795116
1617.041992	35.265053
1616.043945	57.274395
1615.045898	79.321785
1614.046875	-21.886438
1613.047852	-2.367217
1612.048828	153.531021
1611.048828	34.142456
1610.049805	9.194673
1609.049805	94.344688
1608.049805	72.077385
1607.048828	47.228626
1606.048828	6.705009
1605.047852	-52.104450
1604.046875	48.800243
1603.045898	-9.952609
1602.044922	117.098091
1601.042969	68.849724
1600.041016	-13.363473
1599.039063	-132.136002
1598.037109	-159.356293
1597.034180	-11.453464
1596.031250	131.162369
1595.028320	17.704420
1594.025391	-46.080597
1593.022461	-188.178375
1592.018555	-152.692993
1591.014648	-70.247551
1590.010742	-102.667007
1589.006836	-7.242610
1588.001953	-0.558817
1586.997070	-116.462227
1585.992188	2.325106
1584.987305	81.941742
1583.982422	36.407864
1582.976563	102.912766
1581.970703	125.079079
1580.964844	43.031815
1579.958984	72.961456
1578.952148	131.486282
1577.945313	-7.857071
1576.938477	-9.253734
1575.931641	25.740316
1574.924805	94.498833
1573.916992	7.157897
1572.909180	153.815536
1571.901367	45.627075
1570.893555	95.974960
1569.884766	81.301407
1568.876953	48.406952
1567.868164	54.439106
1566.858398	57.825470
1565.849609	79.336182
1564.839844	7.350510
1563.830078	93.637550
1562.820313	83.844887
1561.810547	105.130890
1560.799805	-42.209553
1559.790039	-70.273933
1558.779297	-85.421638
1557.767578	18.593315
1556.756836	127.690224
1555.745117	107.157417
1554.733398	190.171234
1553.721680	210.945740
1552.709961	53.022884
1551.697266	14.164902
1550.685547	151.227493
1549.672852	70.846680
1548.659180	117.178612
1547.646484	142.740616
1546.632813	-15.343807
1545.619141	-54.518822
1544.605469	89.747543
1543.591797	-27.078856
1542.577148	106.652603
1541.562500	59.469799
1540.547852	-21.327833
1539.533203	91.461281
1538.518555	-17.835524
1537.502930	-78.127350
1536.487305	42.133682
1535.471680	20.408291
1534.456055	-58.111557
1533.439453	82.483986
1532.422852	104.374023
1531.406250	-33.599720
1530.389648	8.779239
1529.373047	35.613651
1528.355469	-22.628462
1527.337891	34.957821
1526.320313	-31.122562
1525.302734	0.562113
1524.284180	99.065895
1523.265625	76.537971
1522.247070	41.088860
1521.228516	-53.563225
1520.208984	124.289902
1519.190430	24.381157
1518.170898	29.811989
1517.151367	9.477504
1516.130859	86.697792
1515.111328	45.675877
1514.090820	66.227386
1513.070313	9.683816
1512.049805	-62.302807
1511.028320	1.677019
1510.006836	57.865936
1508.986328	24.191423
1507.963867	-158.284958
1506.942383	7.955845
1505.919922	-43.834312
1504.898438	-0.836207
1503.875977	1.078750
1502.852539	-107.232071
1501.830078	-100.298637
1500.806641	-52.463840
1499.783203	-32.872650
1498.759766	-46.624962
1497.736328	-29.723003
1496.711914	-94.764389
1495.687500	8.987547
1494.663086	15.456424
1493.638672	-1.146535
1492.613281	74.223000
1491.587891	-14.064226
1490.563477	17.731401
1489.537109	92.878731
1488.511719	78.551033
1487.485352	53.957504
1486.458984	177.398407
1485.432617	106.746696
1484.406250	112.633675
1483.379883	80.197945
1482.352539	210.977173
1481.325195	170.782196
1480.297852	270.795105
1479.269531	255.999252
1478.241211	246.262314
1477.213867	277.262085
1476.184570	188.457336
1475.156250	374.736053
1474.127930	397.918518
1473.098633	466.872711
1472.069336	377.943115
1471.040039	507.872437
1470.009766	556.285461
1468.979492	670.780640
1467.950195	652.949829
1466.918945	769.844177
1465.888672	777.349304
1464.857422	812.771484
1463.827148	837.990234
1462.795898	847.919678
1461.763672	890.830017
1460.732422	811.808289
1459.700195	905.433167
1458.667969	978.686279
1457.635742	861.548279
1456.603516	889.062195
1455.570313	957.124023
1454.537109	921.152588
1453.503906	1136.206543
1452.470703	950.603516
1451.436523	1140.171509
1450.403320	1172.540039
1449.369141	1171.937866
1448.333984	1234.639404
1447.299805	1028.873413
1446.264648	1180.169312
1445.230469	1065.609009
1444.194336	1113.044556
1443.159180	1125.035278
1442.124023	990.291382
1441.087891	936.525635
1440.051758	966.222473
1439.015625	899.836487
1437.978516	889.075134
1436.941406	683.738586
1435.904297	766.505249
1434.867188	586.542786
1433.830078	621.315613
1432.791992	653.545227
1431.754883	488.877411
1430.715820	437.840729
1429.677734	391.885284
1428.639648	330.820557
1427.600586	358.059418
1426.561523	274.345428
1425.522461	251.183502
1424.482422	260.803558
1423.443359	199.879379
1422.403320	108.755386
1421.363281	199.046082
1420.322266	143.242599
1419.282227	165.539093
1418.241211	260.838196
1417.200195	225.245514
1416.159180	151.945160
1415.117188	116.425377
1414.076172	156.403015
1413.034180	55.563610
1411.992188	70.437408
1410.949219	173.295944
1409.907227	-17.874630
1408.864258	62.399929
1407.821289	-15.581698
1406.777344	82.288033
1405.734375	-15.693007
1404.690430	9.396420
1403.646484	-45.804848
1402.602539	187.607361
1401.557617	79.768539
1400.513672	24.686607
1399.468750	-83.002075
1398.423828	-85.313187
1397.377930	32.719906
1396.333008	-52.237972
1395.287109	5.682191
1394.241211	53.596844
1393.195313	191.687881
1392.148438	21.783876
1391.101563	17.210596
1390.054688	-7.340832
1389.007813	-34.340919
1387.960938	23.770086
1386.913086	-28.155169
1385.865234	67.522285
1384.817383	55.701012
1383.769531	-41.053429
1382.720703	-62.754967
1381.671875	-111.883034
1380.623047	6.417920
1379.574219	-217.424316
1378.524414	-126.524117
1377.475586	-100.512413
1376.425781	-54.500801
1375.375977	21.484030
1374.325195	80.020226
1373.274414	26.345613
1372.224609	65.014717
1371.172852	-133.132782
1370.122070	-7.105650
1369.070313	29.203371
1368.019531	-49.052044
1366.967773	34.686218
1365.915039	-123.129669
1364.863281	82.701935
1363.810547	19.648603
1362.757813	28.853264
1361.705078	70.457802
1360.651367	-29.703791
1359.598633	94.085144
1358.544922	128.354645
1357.491211	115.430389
1356.436523	35.455124
1355.382813	82.312965
1354.328125	67.091957
1353.273438	131.423157
1352.217773	116.311279
1351.163086	76.439255
1350.107422	108.627922
1349.051758	269.916260
1347.996094	314.573883
1346.939453	210.422577
1345.883789	178.305801
1344.827148	357.030701
1343.769531	419.215149
1342.712891	337.676270
1341.655273	481.733246
1340.598633	578.717163
1339.540039	504.800293
1338.482422	413.642242
1337.423828	508.274536
1336.366211	456.880707
1335.307617	657.999756
1334.248047	485.467224
1333.189453	340.282654
1332.129883	351.031738
1331.070313	396.453430
1330.010742	471.579712
1328.950195	341.584717
1327.890625	429.163177
1326.830078	534.053589
1325.768555	330.201202
1324.708008	612.986938
1323.646484	379.694458
1322.585938	415.619995
1321.523438	387.418427
1320.461914	337.081665
1319.400391	496.502808
1318.337891	576.988159
1317.275391	514.481750
1316.211914	474.243134
1315.149414	443.938263
1314.085938	369.345306
1313.022461	312.084869
1311.958984	442.096466
1310.894531	416.964539
1309.831055	566.700073
1308.766602	581.042236
1307.701172	499.454132
1306.636719	358.905396
1305.571289	454.613953
1304.505859	459.338013
1303.440430	319.042908
1302.375000	495.972260
1301.308594	535.242065
1300.242188	564.715759
1299.175781	417.347931
1298.109375	255.356201
1297.041992	417.615997
1295.975586	572.488098
1294.908203	413.163849
1293.839844	415.915222
1292.772461	418.712036
1291.704102	208.151672
1290.635742	350.864685
1289.567383	496.011536
1288.498047	315.117828
1287.428711	251.980957
1286.360352	313.875153
1285.290039	270.446106
1284.220703	423.008179
1283.150391	406.589508
1282.080078	341.256287
1281.009766	447.316895
1279.939453	372.291565
1278.868164	341.372650
1277.796875	259.138885
1276.725586	247.893204
1275.654297	229.353134
1274.582031	330.626129
1273.509766	390.344513
1272.437500	337.680298
1271.365234	495.143463
1270.291992	423.005188
1269.218750	502.310638
1268.145508	535.229980
1267.072266	436.373627
1265.999023	337.589020
1264.924805	426.715271
1263.850586	379.248566
1262.776367	331.828217
1261.701172	474.607910
1260.625977	349.241913
1259.550781	401.841278
1258.475586	464.184906
1257.400391	494.858887
1256.324219	476.836304
1255.248047	441.799164
1254.171875	530.937073
1253.094727	337.758789
1252.018555	419.617340
1250.941406	370.100891
1249.864258	413.037872
1248.786133	234.710526
1247.708008	161.004837
1246.630859	434.887360
1245.551758	254.283722
1244.473633	564.489197
1243.394531	447.107361
1242.316406	324.930878
1241.236328	380.039368
1240.157227	444.839752
1239.077148	400.422516
1237.998047	409.404449
1236.917969	282.558655
1235.836914	294.000031
1234.756836	252.101227
1233.675781	525.336548
1232.594727	323.467804
1231.512695	284.022003
1230.431641	300.307434
1229.349609	265.728973
1228.267578	219.058762
1227.185547	271.656342
1226.102539	171.758148
1225.019531	178.364868
1223.936523	262.376038
1222.853516	256.857788
1221.769531	215.066589
1220.686523	25.820026
1219.602539	114.600182
1218.517578	80.096176
1217.433594	86.668137
1216.348633	-37.200916
1215.263672	232.588379
1214.178711	159.420486
1213.092773	79.031891
1212.007813	100.020126
1210.921875	246.444305
1209.834961	64.740677
1208.749023	334.068878
1207.662109	193.383499
1206.575195	134.701981
1205.488281	194.117371
1204.400391	80.009636
1203.313477	240.548355
1202.225586	217.960449
1201.136719	36.446365
1200.048828	-17.421833
1198.959961	8.135919
1197.871094	-57.775810
1196.782227	23.064981
1195.692383	-4.385171
1194.603516	-39.060802
1193.513672	-40.089226
1192.423828	-9.896002
1191.333008	1.032965
1190.242188	28.748251
1189.151367	-54.064697
1188.060547	-19.200888
1186.969727	-111.625725
1185.877930	-127.228508
1184.786133	5.931152
1183.694336	19.039740
1182.601563	161.641006
1181.509766	76.322624
1180.416992	2.998787
1179.323242	-43.957050
1178.230469	79.229485
1177.136719	-13.312686
1176.042969	-132.197067
1174.949219	53.092995
1173.854492	-63.428188
1172.760742	95.361290
1171.666016	69.757584
1170.570313	142.233353
1169.475586	126.127014
1168.379883	33.456760
1167.284180	-25.733355
1166.188477	56.112476
1165.091797	-48.543827
1163.996094	-59.998215
1162.899414	-71.487175
1161.801758	-4.190783
1160.705078	91.691437
1159.607422	168.391098
1158.509766	216.373550
1157.412109	97.252281
1156.313477	161.847961
1155.215820	140.505890
1154.117188	66.668358
1153.017578	28.584085
1151.918945	54.834984
1150.819336	-26.208147
1149.719727	19.019049
1148.620117	68.947586
1147.519531	-71.708031
1146.418945	-109.961441
1145.318359	65.995377
1144.217773	20.503162
1143.116211	13.057079
1142.014648	48.389313
1140.913086	-63.788754
1139.811523	-7.141206
1138.708984	156.408569
1137.606445	-31.899704
1136.503906	-18.197861
1135.401367	-116.196800
1134.297852	35.181461
1133.194336	179.324310
1132.090820	57.477402
1130.987305	108.901581
1129.882813	269.409119
1128.778320	206.803131
1127.673828	274.630585
1126.569336	283.103577
1125.463867	291.528412
1124.358398	259.614624
1123.252930	234.781387
1122.146484	221.761185
1121.041016	237.129608
1119.934570	231.135162
1118.828125	170.650253
1117.720703	157.488388
1116.613281	234.213959
1115.505859	112.131920
1114.398438	191.117081
1113.291016	156.516907
1112.182617	164.446060
1111.074219	148.695236
1109.964844	364.499695
1108.856445	346.269318
1107.747070	200.453293
1106.637695	267.204742
1105.528320	303.194519
1104.417969	251.790543
1103.307617	252.291168
1102.197266	325.895538
1101.086914	326.305267
1099.975586	402.142639
1098.864258	461.404907
1097.752930	388.599854
1096.641602	393.564392
1095.529297	389.064758
1094.416992	306.798584
1093.304688	384.681427
1092.191406	354.184540
1091.079102	335.442657
1089.965820	290.785980
1088.852539	467.293121
1087.738281	408.448059
1086.624023	443.673706
1085.509766	443.583496
1084.395508	370.591095
1083.280273	408.061218
1082.166016	313.907379
1081.050781	320.779816
1079.934570	402.774780
1078.819336	343.825470
1077.703125	226.186523
1076.586914	293.989166
1075.469727	319.497009
1074.353516	356.703461
1073.236328	321.159912
1072.119141	248.093903
1071.000977	186.758713
1069.882813	205.118317
1068.765625	125.038567
1067.646484	211.299774
1066.528320	414.612854
1065.409180	203.349319
1064.290039	221.589432
1063.170898	216.400375
1062.050781	225.234573
1060.930664	297.214844
1059.810547	198.408859
1058.690430	120.680702
1057.569336	206.620010
1056.449219	152.274963
1055.327148	224.121399
1054.206055	186.126984
1053.083984	204.193359
1051.961914	210.567444
1050.839844	170.239822
1049.717773	78.575577
1048.594727	136.288361
1047.471680	81.987442
1046.348633	286.606293
1045.224609	106.362976
1044.101563	191.977692
1042.976563	191.304581
1041.852539	69.460434
1040.728516	122.402069
1039.603516	105.441315
1038.478516	81.504372
1037.352539	129.749268
1036.227539	73.237999
1035.101563	221.532349
1033.974609	92.907600
1032.848633	217.880310
1031.721680	219.552322
1030.594727	81.738998
1029.467773	190.377213
1028.340820	-12.413548
1027.212891	128.738205
1026.084961	-57.667171
1024.956055	-118.579475
1023.828125	-137.657623
1022.699219	-87.083763
1021.570313	-136.302429
1020.440430	-9.164721
1019.311523	-39.791115
1018.181641	75.703728
1017.050781	-40.680290
1015.920898	-110.630646
1014.790039	-134.185745
1013.659180	-18.702341
1012.528320	59.689007
1011.396484	38.487404
1010.265625	230.317169
1009.132813	192.927017
1008.000977	162.524399
1006.868164	224.700562
1005.736328	379.396515
1004.602539	582.603882
1003.469727	845.856995
1002.335938	813.154968
1001.202148	967.676392
1000.068359	449.854553
998.933594	421.974457
997.799805	338.720337
996.665039	103.160393
995.529297	33.927765
994.394531	-46.773510
993.258789	64.081985
992.123047	48.061188
990.986328	186.582993
989.849609	71.475983
988.712891	0.253488
987.576172	-1.765983
986.439453	46.938698
985.301758	51.894459
984.164063	123.668427
983.025391	124.077621
981.887695	-34.287071
980.749023	-19.951357
979.610352	-40.089027
978.470703	-44.076317
977.332031	101.453682
976.192383	44.645927
975.051758	121.217834
973.912109	23.159075
972.771484	-10.483817
971.630859	194.807388
970.490234	37.232834
969.348633	79.508804
968.207031	7.051310
967.065430	26.463295
965.923828	27.561560
964.781250	-44.689465
963.638672	-18.254852
962.496094	152.647491
961.352539	2.637339
960.208984	-28.095751
959.065430	60.365017
957.921875	38.896400
956.777344	154.879044
955.632813	69.399704
954.488281	162.536758
953.343750	106.947151
952.198242	115.490173
951.052734	94.349014
949.907227	43.544849
948.760742	93.404816
947.614258	-41.835335
946.467773	-1.011912
945.321289	21.570498
944.173828	172.095612
943.026367	7.494217
941.878906	53.048603
940.730469	185.362976
939.582031	121.435822
938.433594	78.124054
937.285156	75.939880
936.135742	62.409985
934.987305	89.975044
933.836914	-60.189949
932.687500	236.370224
931.537109	120.520676
930.386719	18.444914
929.236328	64.473846
928.084961	-60.196690
926.934570	63.317062
925.783203	98.087608
924.630859	-21.791861
923.478516	-36.944870
922.327148	-8.836452
921.173828	-37.518326
920.021484	33.863895
918.868164	9.835319
917.714844	44.931767
916.561523	-69.826103
915.407227	-80.034134
914.252930	-15.276330
913.098633	-73.048187
911.944336	37.157692
910.789063	-72.670944
909.633789	5.833818
908.478516	79.816055
907.322266	-63.797947
906.166016	-53.190247
905.009766	-17.617218
903.853516	113.123734
902.696289	8.329120
901.539063	57.589100
900.381836	-19.887432
899.223633	65.657043
898.065430	62.969246
896.907227	-34.675560
895.749023	-19.159367
894.589844	-42.040981
893.430664	-12.881016
892.271484	-94.424294
891.112305	-10.960099
889.952148	-83.346954
888.791992	-4.359547
887.630859	-72.118088
886.470703	169.422287
885.309570	115.270409
884.148438	85.998108
882.986328	-10.889762
881.825195	-44.556660
880.663086	36.807243
879.500000	-111.735329
878.337891	26.007929
877.174805	-0.740438
876.011719	28.864040
874.847656	-85.630219
873.684570	108.384354
872.520508	72.760849
871.355469	57.435436
870.191406	-95.088013
869.026367	-47.337158
867.861328	-55.798824
866.695313	192.051559
865.530273	-70.388779
864.364258	98.747658
863.197266	29.698717
862.031250	-39.298180
860.864258	-135.186493
859.697266	123.682999
858.530273	158.010941
857.362305	217.023163
856.194336	177.318024
855.026367	157.831039
853.857422	71.101540
852.688477	197.388474
851.519531	81.579475
850.350586	111.478218
849.180664	334.024445
848.010742	189.181625
846.840820	69.044456
845.670898	143.722733
844.500000	28.143028
843.329102	33.446053
842.157227	29.803982
840.986328	142.457260
839.814453	80.661934
838.642578	63.603611
837.469727	42.084862
836.296875	-82.202827
835.124023	86.188263
833.951172	6.607699
832.777344	123.539192
831.603516	97.550735
830.429688	55.946495
829.255859	132.603424
828.081055	345.282562
826.906250	160.901550
825.731445	50.171848
824.555664	97.743645
823.379883	118.538536
822.204102	201.692307
821.027344	4.140313
819.851563	29.352812
818.674805	112.424591
817.497070	-4.883070
816.320313	26.940237
815.142578	29.809078
813.963867	21.537006
812.786133	-42.346382
811.607422	0.494314
810.428711	107.749542
809.250000	28.270565
808.070313	-17.868631
806.890625	-41.799763
805.710938	229.589722
804.531250	43.496838
803.350586	-24.898960
802.169922	-26.720926
800.988281	-97.340897
799.807617	-114.727646
798.625977	16.432478
797.444336	-105.225304
796.261719	-98.305748
795.079102	-78.126175
793.896484	8.471571
792.713867	159.224777
791.530273	-2.337056
790.346680	-37.672157
789.163086	106.245407
787.979492	61.982117
786.794922	59.736904
785.610352	241.023926
784.425781	86.099182
783.240234	134.587875
782.054688	147.656174
780.869141	-16.082396
779.682617	102.976845
778.496094	188.814697
777.309570	120.015961
776.123047	42.382271
774.935547	22.129627
773.748047	98.931458
772.560547	133.746719
771.373047	-60.850872
770.184570	-94.438774
768.996094	41.685020
767.806641	27.848320
766.618164	29.403105
765.428711	108.017143
764.239258	188.759399
763.048828	121.910812
761.858398	26.441347
760.667969	170.856171
759.477539	244.761093
758.286133	224.009796
757.094727	143.856705
755.903320	298.957977
754.710938	130.831436
753.518555	81.419136
752.326172	194.578552
751.133789	213.200363
749.940430	93.431305
748.747070	52.724926
747.553711	80.051125
746.359375	37.110359
745.166016	-73.852654
743.970703	124.481781
742.776367	186.733017
741.581055	145.884262
740.385742	-39.636856
739.190430	-14.724983
737.994141	-5.186437
736.797852	-41.673538
735.601563	-75.977318
734.405273	202.784088
733.208008	-15.463167
732.010742	61.788925
730.813477	7.720161
729.615234	10.526742
728.416992	135.772003
727.218750	175.679733
726.020508	239.596848
724.821289	65.283531
723.622070	207.818893
722.422852	164.622162
721.222656	97.414978
720.022461	154.669632
718.822266	227.168640
717.621094	79.233841
716.420898	97.165970
715.218750	84.549927
714.017578	113.369919
712.815430	4.830790
711.614258	133.914993
710.411133	114.765564
709.208984	117.414101
708.005859	-84.668411
706.802734	-42.768360
705.599609	38.306068
704.395508	58.409004
703.191406	61.105595
701.987305	-29.732676
700.782227	36.081833
699.577148	30.123495
698.372070	-1.903720
697.166992	31.304243
695.960938	136.222122
694.754883	-6.545547
693.548828	-10.222617
692.341797	29.552845
691.135742	-13.161520
689.927734	-51.489899
688.720703	53.438324
687.512695	36.858932
686.304688	-85.959351
685.096680	8.146085
683.888672	-103.709549
682.679688	-37.758217
681.470703	69.364197
680.260742	-89.991325
679.050781	-123.619537
677.840820	-96.568619
676.630859	10.603417
675.419922	0.887010
674.209961	-47.737839
672.998047	9.699642
671.787109	-47.483162
670.575195	-54.869530
669.363281	76.140900
668.151367	10.447948
666.938477	165.224716
665.725586	-32.164715
664.512695	101.024368
663.299805	91.672768
662.085938	-3.991645
660.872070	-26.195250
659.658203	117.795372
658.443359	76.223358
657.228516	-42.943382
656.013672	36.354755
654.797852	53.125629
653.583008	39.740162
652.366211	-79.198997
651.150391	-86.038361
649.934570	-4.548141
648.717773	-4.903970
647.500000	67.950989
646.283203	31.015158
645.065430	189.920639
643.847656	157.289658
642.629883	238.668839
641.411133	141.530548
640.192383	74.527023
638.973633	190.237762
637.753906	43.719280
636.534180	71.263588
635.314453	-128.904694
634.094727	-6.908413
632.874023	-22.406261
631.653320	60.791531
630.432617	-36.355385
629.211914	53.133289
627.990234	39.559719
626.768555	47.362881
625.545898	59.368458
624.324219	47.699577
623.101563	237.372269
621.877930	189.038071
620.655273	140.606949
619.431641	152.029617
618.208008	94.795845
616.983398	174.427307
615.759766	-77.839363
614.535156	18.572622
613.310547	-43.534492
612.084961	-15.997588
610.859375	-87.038170
609.633789	19.140076
608.408203	28.857821
607.181641	10.533971
605.955078	-33.691788
604.728516	17.911533
