# Supplementary material for: Raman spectroscopy accurately differentiates mucosal healing from non-healing and biochemical changes following biological therapy in inflammatory bowel disease
Source: PLoS One. 2021 Jun 2;16(6):e0252210. doi: 10.1371/journal.pone.0252210 (PMC8172032; doi:10.1371/journal.pone.0252210)
Supplement: S9 Dataset — (ZIP) [file pone.0252210.s011.zip › Pre-biologic/OC020-1 pre treatment_base sub CR removed_81__X_-9664.2__Y_46887.7__Z_37.057__Time_924.txt]

1714.640625	148.325760
1713.664063	-42.954735
1712.687500	1.698973
1711.709961	-41.457302
1710.733398	42.192886
1709.755859	19.290142
1708.778320	-10.904335
1707.799805	109.638710
1706.821289	-111.985260
1705.843750	-32.820663
1704.864258	-108.322121
1703.885742	-92.023743
1702.907227	-101.775101
1701.927734	-33.254066
1700.948242	-84.419998
1699.968750	38.969517
1698.988281	-26.854002
1698.007813	95.163528
1697.028320	140.352005
1696.046875	84.619102
1695.066406	184.556747
1694.084961	170.264404
1693.104492	284.842438
1692.123047	258.531952
1691.140625	307.597656
1690.159180	322.640778
1689.176758	308.961304
1688.194336	565.303284
1687.211914	542.199890
1686.228516	581.033325
1685.246094	615.172668
1684.262695	644.568848
1683.279297	594.650146
1682.295898	891.607483
1681.311523	842.851563
1680.327148	839.974426
1679.342773	877.615540
1678.358398	1000.977600
1677.374023	1103.579712
1676.388672	1169.452881
1675.403320	1318.297974
1674.417969	1180.501831
1673.432617	1282.542603
1672.446289	1464.789551
1671.459961	1347.267456
1670.473633	1517.204590
1669.487305	1499.035400
1668.500977	1701.761475
1667.513672	1827.911255
1666.526367	1763.424438
1665.539063	1765.792236
1664.550781	2033.905151
1663.563477	1936.393677
1662.575195	1921.583130
1661.586914	2129.921875
1660.598633	2206.104492
1659.609375	2354.236084
1658.620117	2298.754150
1657.631836	2204.008057
1656.641602	2059.399658
1655.652344	2023.824829
1654.662109	2054.837891
1653.672852	2147.109131
1652.681641	2102.145020
1651.691406	1700.505493
1650.701172	1595.605469
1649.709961	1398.578979
1648.718750	1244.294922
1647.727539	1196.143311
1646.735352	992.466980
1645.744141	1008.475037
1644.751953	879.548035
1643.759766	632.182129
1642.766602	702.018250
1641.774414	761.576599
1640.781250	512.681885
1639.788086	477.874054
1638.794922	411.716003
1637.801758	432.882446
1636.807617	280.307983
1635.813477	228.222000
1634.819336	279.185577
1633.825195	282.949707
1632.830078	-23.865288
1631.834961	96.306496
1630.839844	127.131714
1629.844727	-52.425056
1628.849609	26.216022
1627.853516	23.459234
1626.857422	-108.000031
1625.861328	23.785894
1624.865234	-30.995050
1623.868164	72.153625
1622.871094	7.213388
1621.874023	-23.379623
1620.876953	-9.146228
1619.879883	112.914299
1618.881836	200.923965
1617.883789	-68.028854
1616.885742	140.979095
1615.887695	-14.758721
1614.888672	178.635742
1613.889648	49.406883
1612.890625	90.797035
1611.891602	77.198555
1610.892578	-51.650955
1609.892578	39.787010
1608.892578	-12.857094
1607.892578	-44.455311
1606.892578	-41.931854
1605.891602	117.760094
1604.890625	274.812012
1603.889648	130.835098
1602.888672	57.610477
1601.887695	-70.494675
1600.885742	31.665125
1599.883789	-49.260445
1598.881836	-22.941586
1597.879883	-143.011795
1596.876953	-195.075272
1595.874023	84.713707
1594.871094	-71.882118
1593.868164	-267.600922
1592.864258	-186.467056
1591.861328	-366.457520
1590.857422	-191.431656
1589.853516	-81.753609
1588.848633	-71.297165
1587.844727	-118.277512
1586.839844	64.200935
1585.834961	118.792549
1584.830078	95.102676
1583.824219	157.364120
1582.819336	73.618011
1581.813477	206.051300
1580.807617	31.032904
1579.800781	66.923119
1578.794922	201.634109
1577.788086	169.628906
1576.781250	108.921127
1575.773438	297.897888
1574.766602	268.204803
1573.758789	267.028687
1572.750977	231.946762
1571.743164	126.587509
1570.735352	148.499344
1569.726563	191.072174
1568.718750	249.089661
1567.708984	268.006165
1566.700195	141.378830
1565.691406	51.019691
1564.681641	-34.240631
1563.671875	59.445019
1562.662109	-0.112531
1561.652344	-145.378738
1560.641602	23.050070
1559.630859	-44.669506
1558.620117	14.502708
1557.609375	138.286163
1556.597656	88.269325
1555.586914	30.346399
1554.575195	138.041199
1553.563477	35.797359
1552.550781	44.750896
1551.539063	157.063690
1550.526367	-170.732071
1549.513672	16.270561
1548.500977	1.277146
1547.487305	92.142052
1546.473633	43.185078
1545.459961	-158.429993
1544.446289	12.003687
1543.432617	-81.351906
1542.417969	-102.517342
1541.404297	-100.605972
1540.389648	-31.742924
1539.374023	-133.471985
1538.359375	-18.535593
1537.343750	-118.005997
1536.328125	-160.859756
1535.312500	-20.748230
1534.296875	31.442410
1533.280273	91.157982
1532.263672	63.023010
1531.247070	112.028008
1530.230469	158.250504
1529.212891	137.287720
1528.196289	28.587484
1527.178711	115.435127
1526.160156	189.183792
1525.142578	149.473450
1524.124023	42.685287
1523.106445	36.097317
1522.087891	11.317190
1521.068359	109.793106
1520.049805	128.346329
1519.030273	54.164215
1518.010742	141.736496
1516.991211	67.217239
1515.971680	120.989555
1514.951172	56.409904
1513.930664	50.734589
1512.910156	39.747787
1511.889648	28.586758
1510.868164	81.397079
1509.846680	-25.055250
1508.826172	73.567764
1507.803711	69.381500
1506.782227	16.316612
1505.759766	-24.088690
1504.737305	-72.337334
1503.714844	-31.056267
1502.692383	-133.416336
1501.668945	-197.491196
1500.646484	-138.786652
1499.623047	-159.642059
1498.599609	-362.376007
1497.575195	61.751389
1496.550781	-13.352434
1495.527344	-9.277974
1494.502930	61.119492
1493.477539	67.403481
1492.453125	14.749631
1491.427734	168.967941
1490.402344	358.743835
1489.376953	392.462677
1488.350586	451.551971
1487.325195	495.163544
1486.298828	380.322540
1485.272461	515.528687
1484.245117	502.521667
1483.218750	632.271301
1482.191406	639.385864
1481.164063	592.812988
1480.136719	931.135193
1479.108398	685.424255
1478.080078	745.526611
1477.052734	774.919189
1476.023438	885.677979
1474.995117	973.363831
1473.965820	964.123169
1472.937500	1232.289551
1471.908203	1202.417725
1470.877930	1256.419067
1469.848633	1493.493408
1468.818359	1539.576050
1467.788086	1738.131470
1466.757813	1728.013062
1465.727539	1969.472656
1464.696289	2025.195190
1463.665039	2248.512207
1462.633789	2255.712646
1461.602539	2318.706299
1460.570313	2594.888184
1459.539063	2690.634521
1458.506836	2687.260254
1457.473633	2711.719971
1456.441406	2665.073486
1455.408203	2694.468750
1454.375000	2726.326660
1453.341797	2955.885742
1452.308594	2959.674072
1451.274414	2930.446533
1450.241211	3076.036133
1449.207031	3079.633057
1448.171875	3166.754883
1447.137695	3231.020020
1446.102539	3204.062012
1445.067383	3070.768555
1444.032227	3150.077393
1442.997070	2956.066406
1441.960938	2524.313477
1440.924805	2654.175537
1439.888672	2632.249023
1438.852539	2463.690186
1437.816406	2376.066406
1436.779297	2260.657715
1435.742188	2044.234741
1434.705078	1921.353271
1433.666992	1712.647095
1432.629883	1440.924683
1431.591797	1149.113281
1430.553711	1220.839844
1429.514648	951.906860
1428.476563	799.153198
1427.437500	762.478760
1426.398438	836.783203
1425.359375	643.852173
1424.320313	710.630188
1423.280273	565.719482
1422.240234	614.889221
1421.200195	530.570862
1420.159180	677.989136
1419.119141	500.606537
1418.078125	441.633057
1417.037109	453.192078
1415.996094	414.468414
1414.954102	413.528198
1413.912109	412.637299
1412.870117	193.037537
1411.828125	297.887726
1410.786133	229.323700
1409.743164	165.861526
1408.700195	140.173859
1407.657227	-78.847176
1406.614258	-96.805092
1405.570313	38.455990
1404.527344	128.560791
1403.483398	-42.315605
1402.438477	35.348434
1401.394531	-55.003098
1400.349609	158.226181
1399.304688	22.904856
1398.259766	63.215790
1397.214844	-36.762157
1396.168945	-8.817923
1395.123047	-43.426170
1394.077148	-57.885586
1393.031250	5.390855
1391.984375	58.713116
1390.937500	1.973216
1389.890625	-134.723846
1388.843750	-41.060722
1387.796875	147.730621
1386.749023	118.947289
1385.701172	25.274103
1384.653320	-140.744675
1383.604492	-1.655413
1382.556641	-104.891747
1381.507813	89.330750
1380.458984	-225.967911
1379.410156	-46.543938
1378.360352	-114.262642
1377.310547	57.811058
1376.260742	17.805117
1375.210938	42.818653
1374.161133	5.586975
1373.110352	0.916107
1372.059570	-8.606366
1371.008789	129.097519
1369.957031	10.144609
1368.906250	1.035084
1367.854492	-35.346725
1366.802734	-39.190933
1365.750000	-244.617126
1364.698242	58.111904
1363.645508	79.561119
1362.592773	123.544083
1361.540039	38.269268
1360.486328	99.939827
1359.433594	266.198639
1358.379883	24.729486
1357.326172	250.887543
1356.271484	240.969635
1355.216797	111.929665
1354.163086	335.892334
1353.107422	311.508118
1352.052734	322.062286
1350.998047	548.770691
1349.942383	512.408264
1348.886719	535.778503
1347.830078	728.010010
1346.774414	637.525940
1345.717773	1035.816284
1344.661133	913.377441
1343.604492	1096.073486
1342.546875	1060.732910
1341.490234	1166.817505
1340.432617	1386.970459
1339.375000	1163.820679
1338.316406	1238.085693
1337.258789	1384.281616
1336.200195	1228.582031
1335.141602	1229.019287
1334.082031	1266.723389
1333.023438	1376.312744
1331.963867	1382.136719
1330.904297	1150.744385
1329.844727	1033.327881
1328.784180	874.099854
1327.723633	996.795410
1326.663086	993.601685
1325.602539	1131.353149
1324.541992	1303.773804
1323.480469	1330.609253
1322.418945	1253.919678
1321.357422	1165.080566
1320.295898	1370.039429
1319.233398	1229.719971
1318.170898	1242.519531
1317.108398	1181.496948
1316.045898	1130.513672
1314.982422	1370.524170
1313.918945	1403.601807
1312.855469	1136.266113
1311.791992	1287.904053
1310.728516	1274.639282
1309.664063	1401.856567
1308.599609	1221.493774
1307.535156	1282.517334
1306.469727	1252.626709
1305.404297	1328.663452
1304.338867	1350.707397
1303.273438	1412.221191
1302.208008	1309.152832
1301.141602	1302.114868
1300.075195	1285.389893
1299.008789	1219.678345
1297.942383	1237.635254
1296.875000	1059.280029
1295.807617	1318.114746
1294.740234	1243.169434
1293.672852	1188.017700
1292.604492	1079.045288
1291.537109	1063.452393
1290.468750	935.189270
1289.399414	826.721436
1288.331055	919.418945
1287.261719	749.977844
1286.192383	891.895264
1285.123047	950.582458
1284.052734	950.583252
1282.983398	806.234375
1281.913086	862.797241
1280.841797	750.574036
1279.771484	800.002136
1278.700195	893.551636
1277.628906	921.128723
1276.557617	1168.872925
1275.486328	925.212036
1274.414063	909.073364
1273.341797	1142.294189
1272.269531	991.934082
1271.197266	976.075867
1270.124023	1214.296509
1269.050781	1137.541382
1267.977539	1068.230225
1266.904297	1418.796387
1265.830078	1217.868896
1264.756836	1378.138306
1263.681641	1314.046021
1262.607422	1242.740967
1261.533203	1288.555298
1260.458008	1151.630859
1259.382813	1156.167236
1258.307617	1155.895508
1257.231445	1413.872559
1256.155273	1265.135742
1255.079102	1228.515503
1254.002930	1216.311279
1252.926758	1313.675293
1251.849609	1423.220215
1250.772461	1165.471191
1249.695313	1243.486450
1248.617188	1265.597656
1247.540039	1258.569824
1246.461914	1424.142090
1245.382813	1205.784912
1244.304688	1169.748169
1243.225586	1315.918823
1242.146484	1063.842041
1241.067383	1180.903931
1239.988281	1120.765381
1238.908203	1109.215332
1237.828125	1121.953003
1236.748047	1180.789673
1235.667969	1135.347900
1234.586914	1048.732056
1233.505859	1134.262695
1232.424805	868.385437
1231.343750	934.555542
1230.261719	976.485474
1229.179688	953.014526
1228.097656	854.500183
1227.015625	874.639709
1225.932617	684.223877
1224.850586	675.349182
1223.767578	758.398682
1222.683594	664.855835
1221.600586	348.887054
1220.516602	506.860229
1219.432617	599.490723
1218.347656	588.162476
1217.263672	376.301758
1216.178711	420.533295
1215.093750	334.323944
1214.008789	542.654907
1212.922852	444.332733
1211.836914	638.007690
1210.750977	636.142334
1209.665039	566.702148
1208.579102	781.810974
1207.492188	548.345703
1206.405273	483.669525
1205.318359	787.689514
1204.230469	568.697998
1203.142578	376.250366
1202.054688	431.888367
1200.966797	340.573303
1199.877930	369.605713
1198.790039	-51.485443
1197.701172	194.052307
1196.611328	107.447746
1195.522461	47.267830
1194.432617	42.355103
1193.342773	18.142029
1192.252930	-22.955835
1191.162109	-150.610458
1190.072266	-21.233128
1188.981445	-93.742577
1187.889648	-190.308807
1186.798828	1.174968
1185.707031	-25.927618
1184.615234	-57.902115
1183.523438	49.200939
1182.430664	105.799522
1181.337891	63.961418
1180.245117	115.553665
1179.152344	193.395950
1178.059570	72.202042
1176.965820	214.519531
1175.872070	129.112579
1174.778320	201.703812
1173.683594	216.699539
1172.588867	312.973663
1171.494141	334.909515
1170.399414	361.514618
1169.303711	215.766769
1168.208984	201.512985
1167.113281	74.776093
1166.016602	93.809486
1164.920898	213.100052
1163.824219	76.551460
1162.727539	35.506550
1161.630859	269.028717
1160.533203	323.239777
1159.435547	348.660248
1158.337891	309.506927
1157.240234	339.451263
1156.141602	471.845764
1155.043945	422.785980
1153.944336	473.779114
1152.845703	457.870117
1151.747070	336.967194
1150.647461	280.334076
1149.547852	171.185486
1148.447266	-2.354150
1147.347656	16.950218
1146.247070	117.066345
1145.146484	-9.123017
1144.044922	59.755814
1142.944336	-166.551773
1141.842773	-152.639343
1140.741211	-143.621048
1139.638672	-30.124500
1138.537109	-16.647858
1137.434570	-105.502220
1136.332031	-6.744496
1135.228516	210.607758
1134.125977	192.611694
1133.022461	540.145874
1131.917969	448.223114
1130.814453	562.689026
1129.709961	643.748718
1128.605469	992.701904
1127.500977	1006.952454
1126.396484	997.351807
1125.291016	928.353821
1124.185547	939.837402
1123.080078	759.249268
1121.973633	761.021606
1120.868164	760.295410
1119.761719	667.085693
1118.654297	654.274414
1117.547852	532.466736
1116.440430	554.925171
1115.333008	529.927856
1114.225586	606.518311
1113.117188	581.258728
1112.008789	631.535522
1110.900391	584.753845
1109.791992	611.122498
1108.682617	753.112976
1107.573242	901.999512
1106.463867	949.151306
1105.354492	1003.240784
1104.244141	927.357239
1103.133789	1101.529907
1102.023438	1261.347900
1100.913086	1284.164551
1099.801758	1297.413940
1098.690430	1305.825195
1097.579102	1410.760132
1096.467773	1376.491333
1095.355469	1391.596680
1094.243164	1331.206909
1093.130859	1416.742554
1092.017578	1259.615112
1090.905273	1093.042114
1089.791992	1368.867432
1088.677734	1136.242798
1087.564453	1028.298584
1086.450195	1313.040283
1085.335938	1200.193726
1084.221680	1117.859375
1083.106445	1246.972534
1081.991211	992.945007
1080.875977	978.546082
1079.760742	823.149353
1078.644531	1050.449219
1077.528320	951.261841
1076.412109	877.849243
1075.295898	905.280884
1074.178711	794.205261
1073.061523	748.769348
1071.944336	743.136292
1070.826172	753.831970
1069.708984	722.269531
1068.590820	709.387146
1067.471680	658.951538
1066.353516	704.503662
1065.234375	644.592834
1064.115234	886.632385
1062.996094	688.496643
1061.875977	729.055481
1060.755859	544.960693
1059.635742	531.630249
1058.515625	543.974609
1057.394531	532.878845
1056.273438	444.613098
1055.152344	639.079773
1054.031250	461.970764
1052.909180	436.708618
1051.787109	490.811768
1050.665039	642.904846
1049.541992	416.784851
1048.418945	342.411804
1047.295898	510.666229
1046.172852	503.891998
1045.048828	515.745056
1043.925781	427.337402
1042.801758	499.765381
1041.676758	450.967621
1040.552734	425.486023
1039.427734	306.834290
1038.302734	306.988373
1037.176758	349.035309
1036.050781	435.284576
1034.924805	402.820862
1033.798828	416.905212
1032.672852	572.868958
1031.545898	489.251862
1030.418945	593.995728
1029.291992	366.337616
1028.164063	387.432678
1027.036133	80.971626
1025.908203	113.781914
1024.780273	-99.539009
1023.651367	-187.375458
1022.522461	-45.358582
1021.393555	10.770223
1020.264648	-227.721680
1019.134766	-152.951370
1018.004883	-131.506210
1016.875000	-82.205261
1015.744141	22.740267
1014.613281	23.412815
1013.482422	49.622692
1012.351563	170.840347
1011.219727	393.941681
1010.088867	385.499847
1008.956055	233.609955
1007.824219	630.286682
1006.691406	797.807739
1005.558594	1293.759399
1004.425781	2023.108032
1003.292969	2793.808594
1002.159180	3132.007568
1001.025391	2298.569580
999.891602	1186.068237
998.756836	653.901550
997.622070	406.100494
996.487305	320.112915
995.352539	250.418716
994.216797	141.620728
993.081055	79.115776
991.945313	118.227974
990.808594	-59.334679
989.672852	35.336777
988.536133	7.911905
987.398438	86.605171
986.261719	-78.815292
985.124023	-108.155464
983.986328	-107.426765
982.847656	-90.465607
981.709961	85.429764
980.571289	51.966282
979.432617	-89.477394
978.292969	26.871538
977.153320	138.701004
976.013672	160.954834
974.874023	151.159317
973.734375	90.955467
972.593750	-8.137393
971.453125	175.461914
970.311523	175.417435
969.170898	164.046982
968.029297	292.830292
966.886719	137.167755
965.745117	183.613632
964.602539	108.630707
963.459961	72.818993
962.317383	119.710175
961.173828	155.276138
960.030273	177.236496
958.886719	219.966522
957.743164	281.161804
956.598633	70.007507
955.454102	136.115021
954.309570	113.099716
953.165039	-24.144318
952.019531	131.658798
950.874023	260.114319
949.727539	288.071533
948.582031	69.299461
947.435547	51.924572
946.289063	126.129936
945.141602	125.088959
943.995117	316.070221
942.847656	87.005882
941.699219	257.713257
940.551758	309.842712
939.403320	311.927704
938.254883	355.251404
937.105469	451.190033
935.957031	469.739227
934.807617	543.169678
933.658203	297.682739
932.507813	300.847412
931.357422	279.135071
930.207031	319.104279
929.056641	274.991211
927.906250	215.145309
926.754883	153.233734
925.603516	41.476776
924.451172	91.461708
923.298828	89.296112
922.146484	66.849632
920.994141	90.056305
919.841797	13.436531
918.688477	71.086311
917.535156	-148.238403
916.380859	-122.013191
915.227539	31.519958
914.073242	-121.278778
912.918945	-19.659182
911.763672	-280.924622
910.608398	-369.501038
909.453125	45.582096
908.297852	-101.632477
907.141602	-123.935074
905.985352	-232.171448
904.829102	-222.375168
903.672852	-228.272293
902.515625	-147.943344
901.358398	32.129410
900.201172	-43.494125
899.042969	-161.911316
897.884766	-105.906807
896.726563	-38.460373
895.568359	108.257690
894.409180	62.897381
893.250000	155.588837
892.090820	-54.417961
890.930664	-4.361008
889.771484	90.987915
888.611328	10.307249
887.450195	26.891533
886.289063	111.321999
885.128906	89.787758
883.966797	224.077957
882.805664	193.783463
881.643555	80.209305
880.481445	16.415859
879.319336	137.597855
878.156250	207.027771
876.993164	8.463275
875.830078	-102.048485
874.666016	-27.740253
873.502930	111.925453
872.338867	-7.183567
871.173828	53.892529
870.009766	133.035767
868.844727	-59.885128
867.679688	-50.244915
866.513672	38.177113
865.348633	56.972641
864.182617	-2.783553
863.015625	200.416412
861.849609	183.501572
860.682617	415.920593
859.515625	327.299866
858.347656	337.555725
857.180664	419.672241
856.012695	488.368958
854.843750	498.799500
853.675781	610.178040
852.506836	450.336639
851.337891	579.729370
850.167969	639.667175
848.999023	466.655334
847.829102	463.984192
846.658203	181.495255
845.488281	55.864349
844.317383	37.759506
843.146484	176.315033
841.975586	-11.745439
840.803711	55.261349
839.631836	-9.650999
838.459961	122.191841
837.287109	32.759769
836.114258	173.507751
834.941406	262.825470
833.768555	235.984421
832.594727	282.845673
831.420898	300.668365
830.247070	316.248505
829.072266	351.903687
827.898438	369.679596
826.722656	331.703217
825.547852	362.832703
824.372070	291.406799
823.196289	297.986633
822.020508	322.359985
820.844727	97.231712
819.667969	-34.286629
818.491211	10.097726
817.313477	5.465579
816.136719	129.848740
814.958984	-32.849312
813.781250	-151.033768
812.602539	-142.455887
811.423828	-78.357590
810.245117	23.438456
809.066406	16.245884
807.886719	-53.199265
806.707031	-27.172716
805.527344	7.656402
804.346680	-186.248337
803.166992	-140.442368
801.985352	-125.781898
800.804688	-108.995117
799.623047	-56.802330
798.441406	57.369724
797.259766	-34.760426
796.078125	39.288513
794.895508	-59.607834
793.712891	69.620956
792.529297	207.562912
791.346680	205.843933
790.163086	250.523392
788.978516	381.403564
787.794922	275.365082
786.610352	399.340485
785.425781	543.058655
784.241211	589.318481
783.055664	575.773987
781.870117	489.199371
780.684570	632.343567
779.498047	552.213135
778.311523	452.135040
777.125000	400.568054
775.938477	53.124329
774.750977	120.629692
773.563477	9.276708
772.375977	41.242290
771.187500	-19.536865
769.999023	89.366768
768.810547	19.561098
767.622070	17.990561
766.432617	177.147552
765.243164	164.306137
764.053711	237.242615
762.863281	171.333221
761.672852	393.691986
760.482422	415.578491
759.291992	377.941315
758.100586	465.593353
756.909180	363.976593
755.717773	282.086853
754.525391	327.619904
753.333008	359.841095
752.140625	134.896545
750.948242	393.179504
749.754883	115.433182
748.561523	360.231873
747.368164	326.064911
746.173828	399.349396
744.979492	239.955612
743.785156	170.475281
742.590820	210.582245
741.395508	222.088791
740.200195	237.891327
739.003906	133.088379
737.808594	118.076721
736.612305	103.001930
735.416016	258.663452
734.218750	166.803467
733.021484	35.525013
731.824219	134.008682
730.626953	212.698837
729.428711	206.000504
728.230469	216.748169
727.032227	465.733154
725.833984	592.162354
724.634766	480.317902
723.435547	501.750580
722.235352	459.806091
721.036133	289.019501
719.835938	378.076721
718.635742	323.024597
717.434570	381.452087
716.233398	474.745483
715.032227	428.403198
713.831055	183.654709
712.628906	298.724365
711.426758	60.670467
710.224609	-0.764302
709.021484	-44.724632
707.818359	61.633930
706.615234	48.207378
705.412109	176.316025
704.208008	86.758575
703.003906	79.964806
701.799805	-63.834438
700.594727	14.321172
699.389648	27.259615
698.184570	-57.578941
696.979492	-16.263693
695.773438	-74.853455
694.567383	-79.041245
693.361328	-126.593307
692.154297	-197.930923
690.947266	-201.861847
689.740234	-79.831459
688.533203	-179.094818
687.325195	-200.125778
686.117188	-41.046467
684.909180	-159.489456
683.700195	-60.999252
682.491211	-66.486427
681.282227	27.801046
680.072266	-131.303391
678.863281	-56.331131
677.653320	139.970367
676.442383	-20.895302
675.232422	49.991734
674.021484	82.010010
672.810547	68.692268
671.598633	126.862015
670.386719	133.217560
669.174805	83.469536
667.962891	154.877029
666.750000	21.087343
665.537109	120.763992
664.324219	203.211960
663.110352	50.362476
661.897461	109.222603
660.683594	25.700819
659.468750	132.181152
658.254883	-112.949646
657.040039	-62.423252
655.824219	-24.793648
654.609375	17.174686
653.393555	-180.059357
652.177734	-71.197205
650.960938	-126.079399
649.745117	-51.705631
648.528320	52.783791
647.311523	-66.672890
646.093750	70.021729
644.875977	114.086769
643.658203	306.511108
642.440430	358.974030
641.221680	196.301682
640.002930	160.430405
638.784180	19.131508
637.564453	71.142448
636.344727	52.063408
635.125000	56.422825
633.905273	-27.480122
632.684570	-2.100172
631.463867	-34.956490
630.243164	41.335400
629.021484	14.286504
627.799805	6.187932
626.578125	119.921165
625.356445	-13.373133
624.133789	202.291382
622.911133	280.205475
621.688477	269.697205
620.464844	250.036362
619.241211	139.811844
618.017578	80.337883
616.793945	-29.065376
615.569336	-49.321617
614.344727	-70.398064
613.120117	-64.542236
611.894531	64.398148
610.668945	-12.963744
609.443359	-95.624313
608.216797	-70.388977
606.991211	19.884930
605.764648	6.326468
604.537109	-12.832858
