# Supplementary material for: Raman spectroscopy accurately differentiates mucosal healing from non-healing and biochemical changes following biological therapy in inflammatory bowel disease
Source: PLoS One. 2021 Jun 2;16(6):e0252210. doi: 10.1371/journal.pone.0252210 (PMC8172032; doi:10.1371/journal.pone.0252210)
Supplement: S9 Dataset — (ZIP) [file pone.0252210.s011.zip › Pre-biologic/OC020-1 pre treatment_base sub CR removed_28__X_-9657.2__Y_46881.7__Z_35.5937__Time_319.txt]

1714.640625	49.826633
1713.664063	220.012650
1712.687500	113.660133
1711.709961	-47.698559
1710.733398	143.572906
1709.755859	67.953011
1708.778320	9.712525
1707.799805	-186.615326
1706.821289	-274.479126
1705.843750	-53.079044
1704.864258	-71.629196
1703.885742	-171.912201
1702.907227	47.470158
1701.927734	8.343307
1700.948242	7.821332
1699.968750	40.512287
1698.988281	-30.017574
1698.007813	-104.769310
1697.028320	35.420601
1696.046875	42.938362
1695.066406	14.137865
1694.084961	111.860893
1693.104492	53.057655
1692.123047	102.018547
1691.140625	213.288330
1690.159180	184.093567
1689.176758	374.573608
1688.194336	152.519302
1687.211914	96.802750
1686.228516	431.194061
1685.246094	537.147156
1684.262695	404.085907
1683.279297	546.337402
1682.295898	526.902710
1681.311523	686.691406
1680.327148	591.652161
1679.342773	710.386841
1678.358398	712.770813
1677.374023	848.947083
1676.388672	850.149048
1675.403320	1075.469238
1674.417969	1054.165283
1673.432617	855.497803
1672.446289	1077.479736
1671.459961	1215.031250
1670.473633	1533.821289
1669.487305	1348.550537
1668.500977	1602.097168
1667.513672	1511.065796
1666.526367	1688.737183
1665.539063	1630.791504
1664.550781	1729.961426
1663.563477	1930.460693
1662.575195	1823.846191
1661.586914	1768.199951
1660.598633	1970.204712
1659.609375	2116.992188
1658.620117	2023.153076
1657.631836	2080.837646
1656.641602	1937.719971
1655.652344	1721.022949
1654.662109	1872.790527
1653.672852	1815.897705
1652.681641	1658.920532
1651.691406	1568.576660
1650.701172	1375.554321
1649.709961	1317.855713
1648.718750	1078.187866
1647.727539	1090.067993
1646.735352	824.882935
1645.744141	845.469055
1644.751953	615.495972
1643.759766	684.329163
1642.766602	705.938293
1641.774414	403.227844
1640.781250	536.335327
1639.788086	411.144104
1638.794922	222.991974
1637.801758	188.137939
1636.807617	208.925125
1635.813477	-15.171062
1634.819336	119.461227
1633.825195	104.094116
1632.830078	83.689369
1631.834961	0.303921
1630.839844	-201.320969
1629.844727	-57.829655
1628.849609	85.783051
1627.853516	37.436527
1626.857422	-37.027512
1625.861328	-24.510719
1624.865234	-95.990799
1623.868164	-46.371513
1622.871094	-99.143311
1621.874023	-62.427071
1620.876953	-199.001755
1619.879883	-38.609074
1618.881836	16.775160
1617.883789	48.598000
1616.885742	-103.249077
1615.887695	75.702675
1614.888672	52.623741
1613.889648	-4.486906
1612.890625	59.118172
1611.891602	-34.577126
1610.892578	2.876078
1609.892578	32.485035
1608.892578	-21.742149
1607.892578	141.505096
1606.892578	87.306038
1605.891602	171.921371
1604.890625	109.889877
1603.889648	34.791183
1602.888672	-48.140671
1601.887695	101.791359
1600.885742	24.068243
1599.883789	-51.038174
1598.881836	-126.150795
1597.879883	-164.678528
1596.876953	-208.462372
1595.874023	-66.769920
1594.871094	-16.628853
1593.868164	-78.878288
1592.864258	-96.779900
1591.861328	-208.732498
1590.857422	-20.560944
1589.853516	-221.366714
1588.848633	-182.153564
1587.844727	-30.894363
1586.839844	34.146328
1585.834961	70.377594
1584.830078	46.532650
1583.824219	165.923233
1582.819336	74.098541
1581.813477	271.347260
1580.807617	299.101959
1579.800781	89.771065
1578.794922	362.005707
1577.788086	238.378189
1576.781250	187.528122
1575.773438	133.958466
1574.766602	72.466415
1573.758789	250.098221
1572.750977	216.912399
1571.743164	279.764648
1570.735352	373.621124
1569.726563	121.716988
1568.718750	145.115463
1567.708984	469.602875
1566.700195	126.476303
1565.691406	87.061974
1564.681641	179.861343
1563.671875	173.845322
1562.662109	146.904663
1561.652344	60.146080
1560.641602	-16.381401
1559.630859	163.617386
1558.620117	117.848030
1557.609375	-8.418319
1556.597656	36.188313
1555.586914	181.619461
1554.575195	49.687614
1553.563477	-17.640553
1552.550781	121.968445
1551.539063	23.219849
1550.526367	40.764931
1549.513672	241.794052
1548.500977	80.435570
1547.487305	71.522484
1546.473633	147.740082
1545.459961	19.529470
1544.446289	-142.413300
1543.432617	-61.608913
1542.417969	26.711655
1541.404297	52.824497
1540.389648	-138.165924
1539.374023	6.321997
1538.359375	8.608674
1537.343750	-15.108576
1536.328125	61.605202
1535.312500	-14.085505
1534.296875	-87.355972
1533.280273	-165.951874
1532.263672	-15.293692
1531.247070	-27.248894
1530.230469	25.024105
1529.212891	20.406136
1528.196289	123.777550
1527.178711	67.266327
1526.160156	-43.477650
1525.142578	18.090315
1524.124023	123.184227
1523.106445	194.612274
1522.087891	170.648453
1521.068359	113.073799
1520.049805	317.596161
1519.030273	110.566757
1518.010742	188.708084
1516.991211	91.922989
1515.971680	131.150574
1514.951172	67.445824
1513.930664	137.119003
1512.910156	239.963821
1511.889648	111.598228
1510.868164	-50.249363
1509.846680	5.875683
1508.826172	-202.369202
1507.803711	25.243673
1506.782227	-119.153023
1505.759766	-171.378571
1504.737305	-149.416809
1503.714844	-258.294952
1502.692383	4.166878
1501.668945	-92.206207
1500.646484	-155.388107
1499.623047	-118.858765
1498.599609	-82.490593
1497.575195	-192.152237
1496.550781	17.893579
1495.527344	168.893478
1494.502930	-81.818176
1493.477539	-33.426842
1492.453125	175.868362
1491.427734	170.255646
1490.402344	115.971260
1489.376953	92.241364
1488.350586	308.467010
1487.325195	271.699402
1486.298828	377.781952
1485.272461	504.124481
1484.245117	540.973389
1483.218750	496.069275
1482.191406	588.806580
1481.164063	673.749939
1480.136719	712.660767
1479.108398	845.761780
1478.080078	655.038696
1477.052734	770.084167
1476.023438	1007.241821
1474.995117	788.319092
1473.965820	961.538269
1472.937500	1274.640869
1471.908203	1022.450378
1470.877930	1381.026123
1469.848633	1378.107178
1468.818359	1456.501953
1467.788086	1547.510620
1466.757813	1732.491577
1465.727539	1752.097046
1464.696289	2076.601563
1463.665039	2083.288086
1462.633789	2094.997070
1461.602539	2170.148682
1460.570313	2349.316895
1459.539063	2421.748779
1458.506836	2407.789063
1457.473633	2406.468750
1456.441406	2760.334473
1455.408203	2548.325928
1454.375000	2392.170166
1453.341797	2560.604980
1452.308594	2594.585693
1451.274414	2560.081299
1450.241211	2753.642578
1449.207031	3197.894043
1448.171875	2912.461426
1447.137695	2860.128418
1446.102539	2860.959961
1445.067383	2876.971436
1444.032227	2586.758789
1442.997070	2764.748047
1441.960938	2512.612305
1440.924805	2531.199707
1439.888672	2393.018066
1438.852539	2259.960449
1437.816406	2114.335693
1436.779297	2082.483887
1435.742188	1891.502686
1434.705078	1915.318604
1433.666992	1540.136230
1432.629883	1306.542114
1431.591797	1037.721802
1430.553711	1016.368042
1429.514648	972.332214
1428.476563	779.534485
1427.437500	806.261047
1426.398438	863.275818
1425.359375	539.643738
1424.320313	485.881927
1423.280273	565.730530
1422.240234	645.596863
1421.200195	561.758667
1420.159180	583.765808
1419.119141	570.588074
1418.078125	519.703735
1417.037109	431.154388
1415.996094	445.868103
1414.954102	254.350952
1413.912109	362.276154
1412.870117	349.530609
1411.828125	57.814659
1410.786133	10.101114
1409.743164	93.143387
1408.700195	38.050686
1407.657227	136.284973
1406.614258	169.268143
1405.570313	31.579018
1404.527344	157.623398
1403.483398	62.839279
1402.438477	118.721939
1401.394531	101.940201
1400.349609	208.141510
1399.304688	-197.136292
1398.259766	-103.252815
1397.214844	-26.853872
1396.168945	-108.268234
1395.123047	5.874413
1394.077148	-5.166539
1393.031250	-53.658112
1391.984375	48.192291
1390.937500	-157.783646
1389.890625	46.878391
1388.843750	-63.700077
1387.796875	18.505745
1386.749023	-41.777565
1385.701172	-31.902653
1384.653320	83.087791
1383.604492	-44.307926
1382.556641	-39.072929
1381.507813	-33.727394
1380.458984	-148.155975
1379.410156	-142.538284
1378.360352	-11.969319
1377.310547	-61.055904
1376.260742	139.576950
1375.210938	108.205536
1374.161133	4.634453
1373.110352	75.815041
1372.059570	-9.994128
1371.008789	-65.716110
1369.957031	-11.620004
1368.906250	84.960632
1367.854492	99.410782
1366.802734	-95.239357
1365.750000	143.637985
1364.698242	-45.682594
1363.645508	21.601793
1362.592773	253.252106
1361.540039	59.465069
1360.486328	124.607208
1359.433594	187.385193
1358.379883	6.586463
1357.326172	241.173264
1356.271484	366.432434
1355.216797	166.251694
1354.163086	170.030807
1353.107422	327.937225
1352.052734	453.642609
1350.998047	539.713135
1349.942383	409.924591
1348.886719	548.363831
1347.830078	726.580139
1346.774414	832.930786
1345.717773	879.849670
1344.661133	1169.893555
1343.604492	1231.881592
1342.546875	1219.624390
1341.490234	1046.455078
1340.432617	1207.952393
1339.375000	1124.308960
1338.316406	1181.992065
1337.258789	1346.259399
1336.200195	1347.222778
1335.141602	1222.115234
1334.082031	1277.816528
1333.023438	1239.638794
1331.963867	1181.828613
1330.904297	1101.930786
1329.844727	1242.221924
1328.784180	1125.545288
1327.723633	979.406189
1326.663086	1196.629028
1325.602539	1236.057617
1324.541992	1144.728394
1323.480469	1322.676392
1322.418945	1169.925537
1321.357422	1056.858643
1320.295898	1400.419312
1319.233398	1159.344971
1318.170898	1345.158081
1317.108398	1410.203125
1316.045898	1162.279053
1314.982422	1202.946045
1313.918945	1216.617432
1312.855469	1210.701172
1311.791992	1406.877686
1310.728516	1226.339355
1309.664063	1270.033325
1308.599609	1104.614502
1307.535156	1394.643188
1306.469727	1145.855957
1305.404297	1241.664063
1304.338867	1430.997925
1303.273438	1190.093140
1302.208008	1379.585327
1301.141602	1387.242676
1300.075195	1250.041260
1299.008789	1297.250000
1297.942383	1204.554932
1296.875000	1210.225586
1295.807617	1365.751343
1294.740234	1101.609985
1293.672852	1060.989258
1292.604492	1177.500122
1291.537109	1176.326294
1290.468750	844.194824
1289.399414	899.678589
1288.331055	916.013489
1287.261719	956.941833
1286.192383	1066.546387
1285.123047	1080.660400
1284.052734	1107.100220
1282.983398	871.625366
1281.913086	1025.566650
1280.841797	829.539551
1279.771484	734.003296
1278.700195	1017.775452
1277.628906	709.609009
1276.557617	949.400513
1275.486328	1189.160767
1274.414063	957.153931
1273.341797	950.138428
1272.269531	933.421021
1271.197266	1222.106201
1270.124023	1139.532471
1269.050781	1264.589844
1267.977539	1345.714844
1266.904297	1209.660400
1265.830078	1212.800415
1264.756836	1489.206299
1263.681641	1207.045898
1262.607422	1259.110229
1261.533203	1450.155029
1260.458008	1348.693115
1259.382813	1352.099243
1258.307617	1228.866577
1257.231445	1312.759888
1256.155273	1177.494629
1255.079102	1156.751587
1254.002930	1213.942505
1252.926758	1278.441406
1251.849609	1484.056152
1250.772461	1190.960205
1249.695313	1396.559692
1248.617188	1402.723022
1247.540039	1192.560547
1246.461914	1526.898315
1245.382813	1268.249023
1244.304688	1478.568481
1243.225586	1169.072388
1242.146484	1022.411743
1241.067383	1371.057861
1239.988281	1311.810547
1238.908203	1094.873413
1237.828125	1387.494873
1236.748047	1277.363159
1235.667969	1145.455933
1234.586914	1195.435669
1233.505859	1005.428772
1232.424805	1101.450684
1231.343750	1148.967285
1230.261719	874.296387
1229.179688	919.400330
1228.097656	739.301514
1227.015625	869.108337
1225.932617	834.273499
1224.850586	690.554626
1223.767578	636.381592
1222.683594	647.510254
1221.600586	460.335022
1220.516602	415.844360
1219.432617	627.532898
1218.347656	396.907898
1217.263672	395.851563
1216.178711	501.033630
1215.093750	374.318115
1214.008789	375.573303
1212.922852	420.233215
1211.836914	503.441254
1210.750977	608.281555
1209.665039	585.190979
1208.579102	742.925476
1207.492188	664.266663
1206.405273	754.322021
1205.318359	861.153442
1204.230469	640.211304
1203.142578	501.211731
1202.054688	379.073059
1200.966797	473.626678
1199.877930	310.506500
1198.790039	267.729126
1197.701172	104.600929
1196.611328	30.487408
1195.522461	-2.775040
1194.432617	194.742706
1193.342773	-4.555989
1192.252930	-23.578768
1191.162109	12.601855
1190.072266	12.655050
1188.981445	7.828756
1187.889648	-203.584595
1186.798828	-107.684868
1185.707031	-40.710796
1184.615234	-74.635239
1183.523438	90.502525
1182.430664	-27.554935
1181.337891	-11.351478
1180.245117	174.982880
1179.152344	291.633575
1178.059570	122.963814
1176.965820	414.296967
1175.872070	271.843597
1174.778320	285.027557
1173.683594	168.818573
1172.588867	268.007568
1171.494141	247.395462
1170.399414	116.632759
1169.303711	150.890121
1168.208984	244.825684
1167.113281	-58.299511
1166.016602	6.753800
1164.920898	38.219547
1163.824219	141.252899
1162.727539	12.411492
1161.630859	162.968170
1160.533203	337.230835
1159.435547	346.586639
1158.337891	374.928558
1157.240234	515.306946
1156.141602	517.142822
1155.043945	483.097687
1153.944336	394.109924
1152.845703	281.218079
1151.747070	344.652679
1150.647461	222.073654
1149.547852	197.123138
1148.447266	164.927719
1147.347656	-24.530100
1146.247070	-149.730362
1145.146484	-101.219879
1144.044922	-21.906467
1142.944336	-166.382919
1141.842773	-194.349640
1140.741211	34.429344
1139.638672	18.096729
1138.537109	18.304749
1137.434570	18.401249
1136.332031	70.660759
1135.228516	243.931808
1134.125977	307.773773
1133.022461	181.523163
1131.917969	252.246399
1130.814453	479.473236
1129.709961	734.957703
1128.605469	881.096313
1127.500977	880.016418
1126.396484	769.755737
1125.291016	678.399475
1124.185547	814.507874
1123.080078	746.668274
1121.973633	700.069519
1120.868164	627.340820
1119.761719	573.480103
1118.654297	410.634216
1117.547852	517.588501
1116.440430	477.674255
1115.333008	565.430115
1114.225586	496.941010
1113.117188	619.917542
1112.008789	428.306976
1110.900391	532.139526
1109.791992	619.285339
1108.682617	687.390503
1107.573242	571.132141
1106.463867	728.764282
1105.354492	850.818298
1104.244141	774.444946
1103.133789	903.323792
1102.023438	940.041016
1100.913086	948.347778
1099.801758	1050.885986
1098.690430	1155.650024
1097.579102	1293.281860
1096.467773	971.227051
1095.355469	1028.559082
1094.243164	1234.182861
1093.130859	992.183716
1092.017578	1079.835083
1090.905273	1080.281250
1089.791992	1198.315308
1088.677734	883.290344
1087.564453	1074.091187
1086.450195	928.424866
1085.335938	895.614136
1084.221680	930.922302
1083.106445	930.888184
1081.991211	855.602234
1080.875977	928.281128
1079.760742	859.953857
1078.644531	826.810486
1077.528320	852.311951
1076.412109	779.176819
1075.295898	811.608215
1074.178711	529.624084
1073.061523	669.871216
1071.944336	695.114258
1070.826172	516.343872
1069.708984	527.458435
1068.590820	524.457947
1067.471680	472.216339
1066.353516	412.941864
1065.234375	601.851196
1064.115234	764.888306
1062.996094	628.242737
1061.875977	678.813416
1060.755859	776.119568
1059.635742	798.512024
1058.515625	486.496765
1057.394531	480.839813
1056.273438	496.199310
1055.152344	427.415314
1054.031250	480.125732
1052.909180	423.017456
1051.787109	274.857178
1050.665039	126.757439
1049.541992	328.805573
1048.418945	341.748749
1047.295898	440.999329
1046.172852	285.979492
1045.048828	371.200470
1043.925781	409.770569
1042.801758	208.255920
1041.676758	232.862900
1040.552734	313.390228
1039.427734	177.278122
1038.302734	108.773758
1037.176758	173.008621
1036.050781	337.315765
1034.924805	101.335213
1033.798828	384.278198
1032.672852	536.868652
1031.545898	535.938477
1030.418945	530.389832
1029.291992	376.127472
1028.164063	219.640488
1027.036133	30.740246
1025.908203	83.523743
1024.780273	115.427818
1023.651367	-147.483032
1022.522461	-6.366374
1021.393555	-20.736546
1020.264648	-125.524910
1019.134766	-26.111134
1018.004883	-209.585602
1016.875000	-119.354301
1015.744141	-335.057495
1014.613281	160.797226
1013.482422	-19.989094
1012.351563	109.742928
1011.219727	119.065147
1010.088867	146.984894
1008.956055	202.726318
1007.824219	503.811707
1006.691406	659.081177
1005.558594	1179.801880
1004.425781	1931.603882
1003.292969	2586.042969
1002.159180	2738.703857
1001.025391	2207.394043
999.891602	1316.026978
998.756836	790.096436
997.622070	252.961624
996.487305	325.650879
995.352539	188.372177
994.216797	28.177774
993.081055	-97.231659
991.945313	54.299046
990.808594	132.071411
989.672852	18.577740
988.536133	128.812881
987.398438	-60.455509
986.261719	-97.465309
985.124023	-185.016037
983.986328	43.061680
982.847656	-23.526745
981.709961	140.205429
980.571289	-6.664636
979.432617	23.801468
978.292969	-33.023556
977.153320	68.970268
976.013672	97.481651
974.874023	-60.057354
973.734375	0.907367
972.593750	25.216711
971.453125	327.561951
970.311523	248.724579
969.170898	238.938446
968.029297	4.368846
966.886719	270.274170
965.745117	127.856117
964.602539	95.736710
963.459961	75.242828
962.317383	258.934052
961.173828	75.977371
960.030273	209.466736
958.886719	320.135437
957.743164	4.904250
956.598633	-26.095621
955.454102	73.557220
954.309570	8.531452
953.165039	80.981071
952.019531	167.274948
950.874023	246.824036
949.727539	203.016891
948.582031	387.991150
947.435547	22.236406
946.289063	351.432373
945.141602	136.944611
943.995117	32.344009
942.847656	149.434555
941.699219	179.883865
940.551758	235.585159
939.403320	124.856743
938.254883	429.514801
937.105469	241.572937
935.957031	464.300995
934.807617	579.945007
933.658203	388.028320
932.507813	415.100159
931.357422	280.585876
930.207031	292.051666
929.056641	-5.982283
927.906250	-23.724318
926.754883	131.666183
925.603516	105.122467
924.451172	-0.862338
923.298828	232.219849
922.146484	-57.591534
920.994141	7.501726
919.841797	-56.815510
918.688477	13.109507
917.535156	-137.177994
916.380859	-57.865906
915.227539	30.644764
914.073242	3.505438
912.918945	-166.436646
911.763672	-374.712799
910.608398	-85.978111
909.453125	-223.568649
908.297852	-277.054901
907.141602	-22.092878
905.985352	-218.067856
904.829102	-443.256531
903.672852	253.701111
902.515625	15.215740
901.358398	-123.396439
900.201172	-6.026553
899.042969	-62.813488
897.884766	11.785012
896.726563	-40.177982
895.568359	-35.445343
894.409180	193.243729
893.250000	-2.973422
892.090820	58.644554
890.930664	39.037384
889.771484	17.303581
888.611328	45.390854
887.450195	353.538757
886.289063	185.420837
885.128906	87.450386
883.966797	303.241577
882.805664	43.136971
881.643555	8.769832
880.481445	35.401852
879.319336	21.561073
878.156250	269.228882
876.993164	282.594299
875.830078	264.526123
874.666016	336.643555
873.502930	165.690338
872.338867	60.190536
871.173828	-51.907894
870.009766	70.091362
868.844727	124.658028
867.679688	-0.597894
866.513672	258.708740
865.348633	68.470848
864.182617	71.647842
863.015625	158.026321
861.849609	195.021194
860.682617	92.865623
859.515625	224.290039
858.347656	147.007996
857.180664	276.244385
856.012695	436.893890
854.843750	469.698914
853.675781	439.757141
852.506836	434.548340
851.337891	525.759583
850.167969	390.684601
848.999023	452.835724
847.829102	199.234985
846.658203	304.037842
845.488281	28.283672
844.317383	184.619736
843.146484	72.425079
841.975586	130.313019
840.803711	112.171257
839.631836	-8.787259
838.459961	134.091797
837.287109	102.618019
836.114258	290.125427
834.941406	142.501755
833.768555	441.584900
832.594727	338.667938
831.420898	425.529144
830.247070	130.750671
829.072266	393.874573
827.898438	239.753433
826.722656	337.699860
825.547852	266.140717
824.372070	348.404236
823.196289	328.103821
822.020508	211.994553
820.844727	149.372513
819.667969	149.111801
818.491211	-53.769672
817.313477	57.252567
816.136719	-12.062998
814.958984	-63.577812
813.781250	-199.627258
812.602539	-131.070679
811.423828	-20.351698
810.245117	61.372887
809.066406	43.015690
807.886719	93.490784
806.707031	-53.782867
805.527344	-94.460899
804.346680	9.125626
803.166992	-175.931458
801.985352	-92.463669
800.804688	-104.498291
799.623047	-96.627914
798.441406	-197.480728
797.259766	-207.468887
796.078125	66.157654
794.895508	-218.786758
793.712891	-180.250183
792.529297	13.225285
791.346680	22.743002
790.163086	226.982269
788.978516	271.699097
787.794922	340.641052
786.610352	265.682465
785.425781	356.536377
784.241211	456.101898
783.055664	573.216675
781.870117	586.313904
780.684570	384.989227
779.498047	384.685699
778.311523	541.084106
777.125000	399.242096
775.938477	131.547607
774.750977	104.432983
773.563477	291.247528
772.375977	-51.524895
771.187500	229.868332
769.999023	78.889343
768.810547	150.509521
767.622070	94.176872
766.432617	167.762192
765.243164	208.169724
764.053711	-55.446220
762.863281	262.201172
761.672852	352.878967
760.482422	456.614777
759.291992	533.797668
758.100586	406.285736
756.909180	298.523529
755.717773	276.454041
754.525391	412.555542
753.333008	227.657806
752.140625	275.628967
750.948242	242.211258
749.754883	243.849731
748.561523	385.899292
747.368164	317.076080
746.173828	379.859406
744.979492	299.918152
743.785156	395.393524
742.590820	210.050812
741.395508	228.596939
740.200195	220.748322
739.003906	105.448235
737.808594	86.512169
736.612305	148.547501
735.416016	157.922653
734.218750	51.190334
733.021484	285.875519
731.824219	124.314621
730.626953	282.163422
729.428711	404.879974
728.230469	337.235962
727.032227	289.237946
725.833984	341.744171
724.634766	549.315369
723.435547	315.446289
722.235352	400.518036
721.036133	376.322327
719.835938	341.180878
718.635742	456.611389
717.434570	369.023285
716.233398	281.442230
715.032227	313.828583
713.831055	219.702271
712.628906	236.777542
711.426758	133.953354
710.224609	185.866974
709.021484	80.895775
707.818359	10.810934
706.615234	110.592537
705.412109	-53.084003
704.208008	64.076729
703.003906	-55.988010
701.799805	-49.815693
700.594727	165.156693
699.389648	193.047058
698.184570	-48.618649
696.979492	51.069309
695.773438	-203.438385
694.567383	-81.982018
693.361328	-108.234962
692.154297	-184.379425
690.947266	-84.612335
689.740234	-149.794785
688.533203	-134.617981
687.325195	-93.366814
686.117188	69.369736
684.909180	36.937260
683.700195	-38.776432
682.491211	-3.864680
681.282227	5.091974
680.072266	-258.839203
678.863281	-271.353271
677.653320	-10.968628
676.442383	-14.731154
675.232422	27.025618
674.021484	81.823051
672.810547	78.262352
671.598633	107.223381
670.386719	-23.757666
669.174805	33.471149
667.962891	131.815430
666.750000	117.836868
665.537109	75.860435
664.324219	64.217621
663.110352	110.959656
661.897461	125.371902
660.683594	42.734795
659.468750	-65.680901
658.254883	11.542530
657.040039	-72.952950
655.824219	-47.372383
654.609375	-71.327927
653.393555	83.672974
652.177734	-32.840542
650.960938	143.728058
649.745117	219.028076
648.528320	-80.328499
647.311523	25.199903
646.093750	281.365021
644.875977	137.202347
643.658203	369.584564
642.440430	453.456970
641.221680	266.351044
640.002930	38.466671
638.784180	113.703186
637.564453	111.509804
636.344727	8.294241
635.125000	44.664513
633.905273	-168.150085
632.684570	-166.279892
631.463867	-52.915016
630.243164	120.351959
629.021484	-45.563480
627.799805	-46.416401
626.578125	57.618679
625.356445	305.040070
624.133789	213.475464
622.911133	278.132111
621.688477	246.081299
620.464844	250.162567
619.241211	296.746368
618.017578	73.205162
616.793945	7.778405
615.569336	-64.445541
614.344727	-130.657806
613.120117	-116.031075
611.894531	-185.317154
610.668945	67.718407
609.443359	121.276573
608.216797	48.109505
606.991211	61.918732
605.764648	-27.506340
604.537109	33.986309
