# Supplementary material for: Raman spectroscopy accurately differentiates mucosal healing from non-healing and biochemical changes following biological therapy in inflammatory bowel disease
Source: PLoS One. 2021 Jun 2;16(6):e0252210. doi: 10.1371/journal.pone.0252210 (PMC8172032; doi:10.1371/journal.pone.0252210)
Supplement: S9 Dataset — (ZIP) [file pone.0252210.s011.zip › Pre-biologic/OC023-2 pre treatment_33__X_25480.7__Y_6212.9__Z_811.874__Time_379.txt]

1714.862305	50.560635
1713.885742	91.999023
1712.909180	-48.053234
1711.931641	-46.096764
1710.955078	-12.056910
1709.977539	-93.412300
1709.000000	-11.321889
1708.021484	-33.821110
1707.043945	10.681905
1706.065430	-137.660660
1705.086914	-87.762642
1704.107422	-3.048525
1703.128906	52.315350
1702.149414	27.473484
1701.169922	-7.917765
1700.190430	50.469349
1699.210938	-8.635491
1698.230469	26.014585
1697.250000	135.697830
1696.269531	119.984680
1695.289063	251.452576
1694.307617	204.160156
1693.326172	213.244354
1692.344727	179.908234
1691.363281	365.748657
1690.381836	410.407623
1689.399414	516.710815
1688.416992	479.289063
1687.434570	514.237366
1686.452148	520.213684
1685.468750	707.779297
1684.485352	711.782227
1683.501953	673.552795
1682.518555	718.312378
1681.534180	608.986694
1680.550781	713.139221
1679.566406	780.378601
1678.582031	973.090027
1677.596680	1091.631470
1676.611328	1061.601074
1675.626953	1149.059448
1674.641602	1287.420776
1673.655273	1335.769531
1672.669922	1241.061035
1671.683594	1348.759033
1670.697266	1573.747070
1669.710938	1557.413818
1668.723633	1703.495361
1667.737305	1794.243286
1666.750000	1694.302368
1665.762695	1732.843018
1664.774414	1761.197266
1663.787109	1797.971069
1662.798828	2060.560303
1661.810547	2023.916748
1660.822266	1958.587646
1659.833008	1944.072632
1658.844727	2086.335938
1657.855469	1972.043091
1656.866211	2088.632080
1655.875977	2089.104980
1654.886719	1984.147949
1653.896484	1731.460327
1652.906250	1688.331787
1651.916016	1605.968628
1650.924805	1362.729370
1649.934570	1283.954956
1648.943359	1195.041260
1647.952148	1074.857544
1646.959961	1071.379761
1645.968750	812.061646
1644.976563	790.940430
1643.984375	775.492493
1642.992188	873.947937
1641.999023	550.423218
1641.005859	356.708679
1640.012695	443.089661
1639.019531	55.010521
1638.026367	121.022011
1637.032227	97.697739
1636.039063	35.183220
1635.043945	-37.529140
1634.049805	71.910225
1633.055664	28.832691
1632.060547	-132.437012
1631.065430	130.574539
1630.070313	-35.323803
1629.074219	-71.910194
1628.079102	-92.414673
1627.083008	-159.998032
1626.086914	-143.128006
1625.090820	29.130987
1624.093750	-216.449326
1623.096680	-75.310204
1622.100586	21.324917
1621.102539	-118.315323
1620.105469	36.508041
1619.107422	107.434677
1618.109375	131.270187
1617.111328	210.408997
1616.113281	-54.096252
1615.115234	-42.812019
1614.116211	76.188667
1613.117188	98.258354
1612.118164	78.518127
1611.118164	-35.443409
1610.119141	110.254356
1609.119141	-13.879156
1608.119141	341.587097
1607.118164	105.067551
1606.118164	109.672447
1605.117188	82.960159
1604.116211	40.644638
1603.115234	186.854172
1602.114258	-67.231140
1601.112305	-30.778095
1600.110352	-77.966415
1599.108398	13.499409
1598.106445	16.093685
1597.103516	-221.717133
1596.100586	-122.314873
1595.097656	-163.998474
1594.094727	-216.092163
1593.091797	-111.471855
1592.087891	53.159447
1591.083984	-118.990967
1590.080078	-111.010681
1589.076172	-1.294804
1588.071289	-16.848780
1587.067383	-14.168966
1586.062500	-50.628902
1585.057617	-105.357628
1584.051758	170.882782
1583.045898	256.742859
1582.041016	53.345028
1581.035156	141.681076
1580.028320	138.776459
1579.022461	29.060167
1578.015625	-109.315994
1577.008789	106.191978
1576.001953	175.824036
1574.994141	281.750000
1573.987305	218.491989
1572.979492	51.159473
1571.971680	177.528870
1570.962891	75.028793
1569.955078	164.731430
1568.946289	269.860107
1567.937500	-105.668274
1566.928711	-0.783700
1565.918945	98.728516
1564.910156	-19.966852
1563.900391	71.439720
1562.890625	30.343863
1561.880859	59.149147
1560.870117	173.365997
1559.859375	28.100760
1558.848633	30.491711
1557.837891	-16.524895
1556.827148	141.005859
1555.815430	104.007248
1554.803711	116.059586
1553.791992	197.843719
1552.780273	206.924377
1551.767578	24.284149
1550.754883	196.055267
1549.742188	116.609421
1548.729492	119.779388
1547.716797	-6.548267
1546.703125	120.361610
1545.689453	110.017693
1544.675781	21.947493
1543.662109	-105.043022
1542.647461	33.894238
1541.632813	20.186110
1540.618164	-174.473434
1539.603516	-12.990907
1538.588867	-58.272713
1537.573242	167.206512
1536.557617	113.742294
1535.541992	-17.293152
1534.526367	124.875824
1533.509766	29.559340
1532.493164	96.470139
1531.476563	-63.657837
1530.459961	-7.491896
1529.443359	-85.522514
1528.425781	-19.511377
1527.408203	-36.143669
1526.390625	1.077738
1525.373047	92.119781
1524.354492	7.911738
1523.335938	13.572345
1522.317383	8.725068
1521.298828	75.673149
1520.280273	72.956253
1519.260742	75.159309
1518.241211	84.857613
1517.221680	-16.149166
1516.202148	34.242443
1515.181641	-141.627213
1514.161133	-4.354582
1513.140625	1.717767
1512.120117	-97.657936
1511.099609	-76.587791
1510.078125	41.753315
1509.056641	39.278126
1508.035156	-73.674896
1507.012695	-212.432358
1505.991211	-102.665382
1504.968750	168.309021
1503.946289	64.864876
1502.923828	-84.842606
1501.900391	-188.588852
1500.877930	-33.838722
1499.854492	-155.854065
1498.830078	-157.715256
1497.806641	-90.654526
1496.782227	-77.547813
1495.758789	-13.456614
1494.734375	52.973991
1493.708984	47.592625
1492.684570	100.846779
1491.659180	77.219460
1490.633789	270.629700
1489.608398	118.903351
1488.583008	248.035324
1487.556641	323.309235
1486.530273	377.967163
1485.503906	501.363525
1484.477539	394.874237
1483.450195	525.548157
1482.423828	610.116455
1481.396484	640.930786
1480.368164	656.275024
1479.340820	633.249390
1478.312500	979.644287
1477.284180	918.050171
1476.255859	914.947693
1475.227539	1105.296021
1474.198242	941.454834
1473.169922	1243.493774
1472.140625	1402.724487
1471.111328	1510.873901
1470.081055	1537.430298
1469.050781	1530.795532
1468.021484	1669.042236
1466.990234	1789.294800
1465.959961	2008.559448
1464.928711	2042.077393
1463.898438	2235.595947
1462.867188	2197.734863
1461.834961	2319.807617
1460.803711	2545.882813
1459.771484	2459.476074
1458.739258	2446.644775
1457.707031	2715.447998
1456.674805	2603.472412
1455.641602	2615.763672
1454.608398	2838.494873
1453.575195	2827.789551
1452.541992	2801.823242
1451.508789	2821.440186
1450.474609	2911.936035
1449.440430	3053.020264
1448.406250	2877.381836
1447.371094	2967.668701
1446.336914	3088.283936
1445.301758	2897.442627
1444.266602	2739.557861
1443.230469	2738.575195
1442.195313	2570.628174
1441.159180	2625.288330
1440.123047	2487.734131
1439.086914	2469.050049
1438.049805	2283.531494
1437.013672	2489.794922
1435.976563	2102.229980
1434.939453	2182.134521
1433.901367	1837.725952
1432.864258	1475.819092
1431.826172	1295.814819
1430.788086	1269.855957
1429.750000	918.430359
1428.710938	1031.339111
1427.671875	869.310120
1426.633789	578.796326
1425.593750	454.796967
1424.554688	542.630737
1423.514648	731.250732
1422.474609	584.743591
1421.434570	360.258057
1420.394531	521.232605
1419.354492	490.833374
1418.313477	402.586548
1417.272461	518.296204
1416.231445	289.292419
1415.189453	226.470612
1414.147461	261.834839
1413.105469	189.124191
1412.063477	119.032906
1411.021484	81.722893
1409.978516	205.323196
1408.936523	42.547783
1407.892578	-37.212681
1406.849609	-41.494980
1405.806641	14.574974
1404.762695	128.433121
1403.718750	234.808853
1402.674805	30.090380
1401.629883	101.499939
1400.585938	-55.245403
1399.541016	26.388264
1398.496094	-112.528542
1397.450195	-53.275265
1396.405273	-1.438596
1395.359375	27.925251
1394.313477	-55.329628
1393.267578	-23.228523
1392.220703	71.560806
1391.173828	68.801163
1390.126953	21.117512
1389.080078	-73.961906
1388.033203	1.243443
1386.985352	-263.627167
1385.937500	-205.669174
1384.889648	-147.603577
1383.841797	-159.415070
1382.792969	-13.658340
1381.744141	-82.696190
1380.695313	48.271706
1379.646484	-90.394806
1378.597656	-39.095688
1377.547852	112.167519
1376.498047	223.577988
1375.448242	98.038338
1374.397461	0.132278
1373.347656	104.459747
1372.296875	-127.761215
1371.246094	74.072502
1370.194336	64.092842
1369.143555	61.759705
1368.091797	7.250120
1367.040039	124.798233
1365.988281	-43.946712
1364.935547	93.787399
1363.882813	89.727287
1362.830078	50.985893
1361.777344	-0.018201
1360.724609	280.031952
1359.670898	172.107254
1358.617188	171.320099
1357.563477	225.391602
1356.509766	351.687347
1355.455078	95.381767
1354.400391	261.723175
1353.345703	316.377808
1352.291016	443.195404
1351.235352	532.870361
1350.180664	175.852219
1349.125000	533.918396
1348.068359	487.534180
1347.012695	614.998596
1345.956055	692.960876
1344.899414	1021.507446
1343.842773	1079.847046
1342.786133	1093.712646
1341.728516	1075.515625
1340.670898	1062.446899
1339.613281	1081.750122
1338.555664	1259.706055
1337.497070	1247.093750
1336.438477	1026.715332
1335.379883	1252.076294
1334.321289	1205.323486
1333.262695	1218.125977
1332.203125	1067.842285
1331.143555	1080.985840
1330.083984	968.202209
1329.023438	1125.033813
1327.963867	859.398438
1326.903320	969.562256
1325.841797	894.576538
1324.781250	1056.858887
1323.719727	1211.815186
1322.659180	1154.577026
1321.596680	1178.948608
1320.535156	1228.141968
1319.473633	1353.936523
1318.411133	1331.845215
1317.348633	991.827393
1316.285156	1100.775269
1315.222656	1379.890503
1314.159180	1284.472778
1313.095703	1369.087158
1312.032227	1241.979858
1310.967773	1307.146606
1309.904297	1340.421997
1308.839844	1368.895142
1307.775391	1279.367310
1306.709961	1413.908569
1305.645508	1250.882813
1304.580078	1356.126953
1303.513672	1230.325317
1302.448242	1284.164185
1301.382813	1279.120850
1300.316406	1325.803955
1299.250000	1426.637573
1298.182617	1471.057617
1297.116211	1375.610352
1296.048828	1322.058472
1294.981445	1249.009888
1293.914063	1073.039795
1292.845703	1059.187134
1291.777344	751.100464
1290.708984	997.495544
1289.640625	1008.512878
1288.572266	968.153320
1287.502930	1048.000977
1286.433594	819.184326
1285.364258	943.323425
1284.293945	785.851135
1283.224609	910.134277
1282.154297	750.476685
1281.083984	931.188904
1280.012695	872.102600
1278.942383	972.148315
1277.871094	967.059082
1276.799805	900.917664
1275.727539	1040.254150
1274.656250	1120.942749
1273.583984	1143.018799
1272.511719	793.780457
1271.439453	1126.287842
1270.366211	1087.503174
1269.292969	1263.667480
1268.219727	1141.999268
1267.146484	1232.777344
1266.072266	1321.133911
1264.999023	1085.051270
1263.924805	1190.583252
1262.849609	1218.091064
1261.775391	1277.328125
1260.700195	1204.967773
1259.625000	1247.213623
1258.549805	1301.664917
1257.474609	1127.168579
1256.398438	1223.097534
1255.322266	1207.023438
1254.246094	1200.723999
1253.168945	1282.068237
1252.092773	1263.645996
1251.015625	1118.765869
1249.938477	1367.956299
1248.860352	1437.129517
1247.783203	1180.542969
1246.705078	1225.454712
1245.626953	1299.518311
1244.547852	1256.952393
1243.469727	1224.126831
1242.390625	1230.174805
1241.311523	1277.493774
1240.231445	1069.939453
1239.152344	1250.737061
1238.072266	989.900513
1236.992188	823.769043
1235.911133	1159.687256
1234.831055	1170.561279
1233.750000	1232.321289
1232.668945	1029.883423
1231.587891	948.662292
1230.505859	1037.023315
1229.423828	665.176758
1228.341797	896.368347
1227.259766	1018.497192
1226.176758	668.603455
1225.094727	747.113037
1224.011719	634.444153
1222.927734	533.883667
1221.844727	554.230835
1220.760742	622.880310
1219.676758	589.943115
1218.592773	549.726807
1217.507813	345.200867
1216.423828	471.622192
1215.338867	578.619507
1214.252930	192.998260
1213.167969	519.554688
1212.082031	406.702484
1210.996094	472.380310
1209.910156	583.799194
1208.823242	646.874756
1207.737305	709.857117
1206.650391	755.871277
1205.562500	729.496460
1204.475586	671.740845
1203.387695	430.859253
1202.299805	406.768555
1201.211914	259.811829
1200.124023	300.615326
1199.035156	117.490959
1197.946289	42.648918
1196.857422	191.490021
1195.767578	87.637512
1194.678711	-95.606918
1193.588867	50.506641
1192.498047	-132.822281
1191.408203	-54.228909
1190.317383	-23.811373
1189.226563	-27.127132
1188.135742	-107.379616
1187.044922	-134.871811
1185.953125	-184.052231
1184.861328	64.266289
1183.769531	161.222244
1182.676758	-58.597847
1181.584961	117.280991
1180.492188	81.985016
1179.398438	22.628195
1178.305664	78.231071
1177.211914	-26.832481
1176.118164	148.318054
1175.024414	-79.070137
1173.929688	261.011871
1172.835938	143.601379
1171.741211	342.053894
1170.646484	73.708641
1169.550781	-144.392532
1168.455078	24.953125
1167.359375	69.768456
1166.263672	109.668152
1165.167969	46.660492
1164.071289	60.030228
1162.974609	216.621399
1161.877930	105.514664
1160.780273	58.812958
1159.682617	253.145874
1158.584961	103.561989
1157.487305	166.313995
1156.389648	264.707336
1155.291016	212.662048
1154.192383	201.063309
1153.093750	289.488190
1151.994141	125.082077
1150.894531	86.936668
1149.794922	-18.021244
1148.695313	-82.556229
1147.594727	-144.803406
1146.495117	-92.849640
1145.394531	-14.857910
1144.292969	-277.348785
1143.192383	-194.828323
1142.090820	-136.254913
1140.989258	38.709522
1139.886719	-24.302046
1138.785156	40.971916
1137.682617	96.588951
1136.580078	-11.889648
1135.477539	100.495651
1134.374023	191.334564
1133.270508	187.035477
1132.166992	332.184998
1131.063477	320.509399
1129.958984	714.483948
1128.854492	823.485291
1127.750000	825.593323
1126.644531	946.147461
1125.540039	784.425598
1124.434570	873.902405
1123.329102	752.330261
1122.222656	808.384094
1121.117188	544.552856
1120.010742	602.784119
1118.903320	509.357086
1117.796875	673.875488
1116.689453	419.351013
1115.582031	642.751709
1114.474609	570.282043
1113.367188	464.638519
1112.258789	571.723267
1111.150391	532.110352
1110.041016	610.573730
1108.932617	592.045044
1107.823242	703.341553
1106.713867	809.773987
1105.604492	805.098755
1104.494141	642.175720
1103.383789	991.352112
1102.273438	901.431213
1101.163086	818.544617
1100.051758	962.006958
1098.940430	1022.799805
1097.829102	878.403259
1096.717773	976.740051
1095.605469	1084.371704
1094.493164	1144.766479
1093.380859	1216.838379
1092.268555	992.130981
1091.155273	972.249939
1090.041992	935.837585
1088.928711	941.729675
1087.814453	876.975098
1086.701172	896.865845
1085.586914	930.787598
1084.471680	915.261658
1083.357422	989.005249
1082.242188	905.222229
1081.126953	1110.375732
1080.011719	1033.549805
1078.895508	747.721924
1077.779297	886.888550
1076.663086	814.716858
1075.546875	737.843811
1074.429688	771.218262
1073.312500	593.455322
1072.195313	364.152710
1071.078125	399.832275
1069.959961	819.836487
1068.841797	726.449341
1067.723633	555.770752
1066.604492	736.463562
1065.486328	624.358398
1064.367188	753.408386
1063.247070	692.789673
1062.127930	526.893616
1061.007813	620.733887
1059.887695	326.259735
1058.767578	586.113159
1057.646484	441.383698
1056.525391	394.885925
1055.404297	568.066589
1054.283203	290.277527
1053.161133	369.972717
1052.039063	465.984222
1050.916992	407.876007
1049.794922	576.212891
1048.671875	268.435150
1047.548828	357.425629
1046.425781	301.782471
1045.301758	327.794586
1044.177734	419.096802
1043.053711	246.998047
1041.929688	384.938232
1040.805664	359.761536
1039.680664	38.810745
1038.555664	181.451920
1037.429688	445.119751
1036.304688	210.608185
1035.178711	108.881927
1034.052734	309.695557
1032.925781	389.504364
1031.798828	439.096069
1030.671875	474.767822
1029.544922	308.257324
1028.417969	202.301193
1027.290039	122.001457
1026.162109	69.672821
1025.033203	-247.307190
1023.905273	-141.520859
1022.776367	-51.971199
1021.647461	-96.987366
1020.518555	-23.585747
1019.388672	-151.949097
1018.258789	-76.106041
1017.128906	-125.413834
1015.998047	-12.371478
1014.868164	63.632801
1013.737305	100.294258
1012.605469	197.242142
1011.474609	111.299568
1010.342773	196.807755
1009.210938	273.111298
1008.079102	516.093018
1006.946289	680.391174
1005.813477	909.477905
1004.680664	1644.998779
1003.546875	2451.945557
1002.414063	2717.756104
1001.280273	2260.236572
1000.145508	1370.999634
999.011719	870.343445
997.876953	520.130554
996.742188	458.788330
995.607422	99.835907
994.471680	112.695526
993.335938	91.063614
992.200195	272.542328
991.064453	246.517899
989.927734	107.656067
988.791016	-90.942055
987.654297	169.261078
986.516602	-139.591049
985.379883	28.629969
984.242188	-116.280502
983.103516	-86.021027
981.965820	-64.841949
980.827148	142.856430
979.688477	-93.429489
978.548828	61.549816
977.409180	106.218178
976.270508	-3.022614
975.129883	239.592972
973.990234	319.087494
972.849609	311.385376
971.708984	152.239685
970.568359	101.244980
969.426758	300.660309
968.285156	295.854431
967.143555	135.159088
966.001953	139.871887
964.859375	110.326363
963.716797	227.707031
962.574219	260.361084
961.430664	267.938812
960.287109	275.667145
959.143555	201.072845
958.000000	85.441422
956.855469	256.254578
955.710938	99.766808
954.566406	135.770370
953.421875	23.175564
952.276367	240.224228
951.130859	98.238503
949.985352	127.977226
948.838867	75.558456
947.692383	-45.245014
946.545898	-85.856148
945.399414	186.687805
944.251953	281.111694
943.104492	238.642685
941.957031	251.141785
940.809570	195.321548
939.661133	192.167969
938.512695	378.519714
937.364258	485.113617
936.214844	345.553131
935.065430	158.340408
933.916016	281.335205
932.765625	326.954712
931.616211	97.061897
930.465820	352.545471
929.315430	-125.129341
928.164063	135.147278
927.012695	3.994474
925.861328	82.390785
924.709961	-130.279999
923.557617	228.152847
922.405273	136.357544
921.252930	6.108383
920.099609	44.250145
918.947266	-15.186555
917.793945	-99.436699
916.639648	-113.096939
915.486328	-99.364082
914.332031	-174.026230
913.177734	-266.668457
912.022461	-75.506966
910.868164	-210.953552
909.712891	-253.215469
908.556641	-107.129936
907.401367	-4.053885
906.245117	85.510071
905.088867	-128.448074
903.931641	-165.487778
902.775391	-191.064682
901.618164	59.723618
900.460938	-8.652040
899.302734	375.741333
898.144531	194.440704
896.986328	11.080789
895.828125	78.944725
894.668945	171.763580
893.509766	153.890198
892.350586	25.402502
891.191406	-28.360844
890.031250	17.397854
888.871094	108.403000
887.710938	61.745106
886.549805	58.097988
885.388672	138.046066
884.227539	202.256882
883.066406	97.359901
881.904297	373.711761
880.742188	325.368103
879.580078	265.862579
878.416992	413.790253
877.253906	156.202560
876.090820	227.661438
874.927734	177.561768
873.763672	231.124695
872.599609	406.274414
871.435547	66.100052
870.270508	160.354141
869.105469	178.152023
867.940430	157.774200
866.775391	166.688690
865.609375	222.858078
864.443359	198.158173
863.277344	355.487610
862.110352	422.954529
860.944336	337.735779
859.777344	252.603180
858.609375	501.971008
857.442383	324.915283
856.274414	753.681641
855.105469	706.807312
853.937500	664.459045
852.768555	671.480225
851.599609	624.730469
850.430664	564.577271
849.260742	549.277283
848.090820	659.415771
846.920898	464.995850
845.750000	266.204926
844.580078	434.542542
843.409180	280.610016
842.237305	218.469986
841.066406	326.319244
839.894531	217.233780
838.722656	81.366272
837.549805	204.798706
836.376953	314.753143
835.204102	364.324554
834.031250	317.822693
832.857422	286.954529
831.683594	381.079041
830.509766	477.362427
829.335938	473.166412
828.161133	417.642212
826.986328	520.442871
825.811523	377.905731
824.635742	255.461273
823.459961	317.997101
822.284180	418.331055
821.107422	24.083063
819.931641	115.430695
818.754883	411.516693
817.577148	68.588577
816.400391	99.614288
815.222656	-220.949127
814.044922	132.533569
812.866211	-87.940826
811.687500	-101.617737
810.508789	55.789787
809.330078	79.720078
808.150391	-171.914139
806.971680	-25.929810
805.791016	15.548995
804.611328	76.904221
803.430664	162.567673
802.250000	26.203985
801.069336	-28.095839
799.887695	-146.774704
798.706055	-99.178375
797.524414	-142.588715
796.342773	8.970254
795.160156	-76.729622
793.977539	-82.731812
792.794922	61.777725
791.611328	84.339310
790.427734	195.340546
789.244141	182.247040
788.059570	231.016022
786.875977	180.105576
785.691406	341.439148
784.505859	325.703033
783.321289	451.342377
782.135742	331.497040
780.949219	618.168030
779.763672	478.239624
778.577148	366.982300
777.390625	341.779480
776.204102	270.119934
775.016602	302.113007
773.829102	133.192368
772.641602	12.768923
771.453125	13.589611
770.265625	197.299637
769.077148	248.550323
767.887695	129.970337
766.699219	114.886330
765.509766	229.664139
764.319336	331.063507
763.129883	368.448029
761.939453	385.894135
760.749023	359.204559
759.558594	352.217773
758.367188	635.484253
757.175781	544.648010
755.984375	543.888611
754.791992	507.852112
753.599609	254.161682
752.407227	119.125900
751.214844	181.739059
750.021484	382.571014
748.828125	313.151794
747.634766	296.344086
746.441406	518.642395
745.247070	337.044281
744.052734	385.747437
742.857422	491.347107
741.662109	158.314636
740.466797	239.617615
739.271484	268.196350
738.076172	375.543976
736.879883	134.483170
735.683594	281.053497
734.486328	68.419464
733.289063	234.470474
732.091797	282.193146
730.894531	356.069214
729.697266	217.668488
728.499023	361.351715
727.300781	172.587097
726.101563	523.719788
724.902344	214.683090
723.703125	362.333099
722.503906	536.062134
721.303711	386.467407
720.104492	577.461365
718.903320	619.892578
717.703125	627.339050
716.501953	663.096863
715.300781	456.688873
714.099609	575.247009
712.897461	355.796112
711.695313	315.139557
710.493164	189.485474
709.291016	386.289093
708.087891	208.347824
706.884766	174.185867
705.680664	20.282253
704.477539	103.676628
703.273438	256.649109
702.069336	170.235718
700.864258	116.478958
699.659180	64.917847
698.454102	228.603363
697.249023	-35.958447
696.042969	29.898895
694.836914	-197.548355
693.630859	-157.727829
692.423828	-293.798279
691.217773	-12.968246
690.009766	-242.299271
688.802734	-274.037476
687.594727	-41.065998
686.386719	59.522858
685.178711	-113.122665
683.970703	-88.373932
682.761719	10.091467
681.552734	50.044147
680.342773	-96.287323
679.133789	-4.260128
677.923828	-1.009543
676.712891	45.585796
675.502930	100.868362
674.291992	108.573868
673.081055	12.488531
671.869141	-61.866623
670.657227	-56.121742
669.445313	226.396362
668.233398	70.090240
667.021484	140.807541
665.808594	107.857819
664.595703	191.618637
663.381836	109.134613
662.167969	149.808212
660.954102	89.084793
659.740234	60.820599
658.525391	-57.973591
657.310547	-8.415952
656.095703	73.525826
654.880859	-40.690430
653.665039	-34.093826
652.449219	43.666916
651.233398	-104.756874
650.016602	151.864731
648.799805	111.257942
647.583008	12.592688
646.365234	43.159561
645.148438	129.701294
643.930664	366.837799
642.711914	322.137054
641.494141	249.530029
640.275391	282.325043
639.056641	181.862305
637.836914	44.928913
636.617188	17.632729
635.397461	160.032379
634.177734	-39.078629
632.957031	32.398422
631.736328	-104.382629
630.515625	87.191559
629.293945	14.749331
628.073242	-102.755081
626.851563	4.899204
625.628906	-123.401405
624.407227	202.683609
623.184570	337.799805
621.960938	344.196930
620.738281	367.603760
619.514648	221.684952
618.291016	165.604065
617.067383	60.150505
615.842773	50.861816
614.618164	28.541443
613.393555	-98.799759
612.167969	6.782193
610.942383	-54.707943
609.716797	-33.079998
608.491211	240.418884
607.264648	175.890640
606.038086	-0.027656
604.811523	50.147671
