# Supplementary material for: Raman spectroscopy accurately differentiates mucosal healing from non-healing and biochemical changes following biological therapy in inflammatory bowel disease
Source: PLoS One. 2021 Jun 2;16(6):e0252210. doi: 10.1371/journal.pone.0252210 (PMC8172032; doi:10.1371/journal.pone.0252210)
Supplement: S9 Dataset — (ZIP) [file pone.0252210.s011.zip › Pre-biologic/OC020-1 pre treatment_base sub CR removed_44__X_-9661.2__Y_46883.7__Z_35.8817__Time_501.txt]

1714.640625	72.326920
1713.664063	-35.305164
1712.687500	-43.822472
1711.709961	61.261871
1710.733398	-84.645805
1709.755859	-12.426240
1708.778320	-94.667793
1707.799805	33.036713
1706.821289	-4.406203
1705.843750	28.800499
1704.864258	-62.968750
1703.885742	-6.493318
1702.907227	101.736252
1701.927734	-110.250710
1700.948242	42.551140
1699.968750	81.197182
1698.988281	11.064590
1698.007813	56.789070
1697.028320	196.936798
1696.046875	132.086502
1695.066406	209.727005
1694.084961	274.790314
1693.104492	271.268066
1692.123047	217.819748
1691.140625	293.279877
1690.159180	452.251282
1689.176758	449.189331
1688.194336	345.563721
1687.211914	498.728363
1686.228516	492.609558
1685.246094	580.549316
1684.262695	623.864197
1683.279297	662.559631
1682.295898	672.656067
1681.311523	622.187439
1680.327148	891.902893
1679.342773	930.622314
1678.358398	1023.219299
1677.374023	932.868591
1676.388672	1157.052490
1675.403320	1102.559204
1674.417969	1168.361694
1673.432617	1176.278687
1672.446289	1184.787354
1671.459961	1515.373291
1670.473633	1758.745483
1669.487305	1760.922363
1668.500977	1492.848022
1667.513672	1833.318115
1666.526367	1770.791748
1665.539063	1844.150757
1664.550781	1965.742188
1663.563477	1843.812866
1662.575195	1918.648193
1661.586914	2195.419922
1660.598633	2149.211182
1659.609375	2243.929443
1658.620117	2235.755371
1657.631836	2114.159424
1656.641602	2043.361206
1655.652344	2007.455322
1654.662109	1881.992920
1653.672852	1934.308838
1652.681641	1770.052734
1651.691406	1630.078125
1650.701172	1506.421509
1649.709961	1454.577881
1648.718750	1210.163452
1647.727539	1124.781860
1646.735352	981.656311
1645.744141	897.053040
1644.751953	860.353333
1643.759766	744.779785
1642.766602	661.245361
1641.774414	654.593079
1640.781250	429.225983
1639.788086	415.292084
1638.794922	483.404297
1637.801758	377.717133
1636.807617	332.970276
1635.813477	417.647827
1634.819336	236.374786
1633.825195	36.972950
1632.830078	264.598297
1631.834961	-5.383913
1630.839844	88.298615
1629.844727	-36.341076
1628.849609	28.750708
1627.853516	-84.920036
1626.857422	46.278938
1625.861328	-22.291779
1624.865234	-30.195837
1623.868164	-66.859375
1622.871094	22.794847
1621.874023	-100.296562
1620.876953	2.727920
1619.879883	189.879807
1618.881836	106.590950
1617.883789	157.341675
1616.885742	163.548569
1615.887695	64.875359
1614.888672	18.808340
1613.889648	187.936188
1612.890625	76.450752
1611.891602	51.604515
1610.892578	-75.406090
1609.892578	57.156490
1608.892578	-77.558884
1607.892578	36.694778
1606.892578	226.886276
1605.891602	81.851311
1604.890625	287.710144
1603.889648	124.439636
1602.888672	220.316589
1601.887695	75.458687
1600.885742	-9.174787
1599.883789	-125.160934
1598.881836	64.794487
1597.879883	-30.277824
1596.876953	-159.304520
1595.874023	-155.048828
1594.871094	-153.442169
1593.868164	109.297012
1592.864258	-239.132706
1591.861328	-161.936295
1590.857422	-113.535217
1589.853516	-208.735367
1588.848633	16.939331
1587.844727	96.378502
1586.839844	113.125893
1585.834961	103.716576
1584.830078	109.869492
1583.824219	165.451920
1582.819336	137.541245
1581.813477	216.354218
1580.807617	104.914597
1579.800781	131.426544
1578.794922	220.298157
1577.788086	160.670120
1576.781250	259.685577
1575.773438	244.074539
1574.766602	189.333725
1573.758789	321.728271
1572.750977	193.950043
1571.743164	255.850006
1570.735352	299.399933
1569.726563	202.492645
1568.718750	134.063477
1567.708984	52.539112
1566.700195	79.960869
1565.691406	-66.705406
1564.681641	66.848930
1563.671875	-48.911819
1562.662109	16.826077
1561.652344	-73.244148
1560.641602	165.901718
1559.630859	98.854866
1558.620117	86.109085
1557.609375	-7.131330
1556.597656	-196.362457
1555.586914	103.907219
1554.575195	10.222830
1553.563477	133.908447
1552.550781	112.399315
1551.539063	106.257423
1550.526367	136.169006
1549.513672	90.867325
1548.500977	159.215134
1547.487305	51.509052
1546.473633	16.061680
1545.459961	-6.625800
1544.446289	84.224731
1543.432617	22.415390
1542.417969	-86.049698
1541.404297	-13.863610
1540.389648	-60.669926
1539.374023	-161.855713
1538.359375	33.632809
1537.343750	53.381714
1536.328125	-87.013641
1535.312500	-75.354568
1534.296875	-79.357330
1533.280273	65.987137
1532.263672	113.134041
1531.247070	72.454727
1530.230469	160.435349
1529.212891	85.901405
1528.196289	-42.863045
1527.178711	21.354155
1526.160156	170.307434
1525.142578	169.740570
1524.124023	107.228149
1523.106445	198.928314
1522.087891	46.049377
1521.068359	199.065796
1520.049805	12.468985
1519.030273	108.518135
1518.010742	101.551643
1516.991211	45.592590
1515.971680	43.427277
1514.951172	187.471970
1513.930664	92.482468
1512.910156	61.540649
1511.889648	33.007240
1510.868164	173.668198
1509.846680	-4.025482
1508.826172	49.047276
1507.803711	-98.113281
1506.782227	57.172531
1505.759766	-246.617920
1504.737305	-66.072678
1503.714844	101.424263
1502.692383	-153.988113
1501.668945	-94.436882
1500.646484	-35.055557
1499.623047	8.776744
1498.599609	-113.928246
1497.575195	-136.942062
1496.550781	-4.029945
1495.527344	5.913547
1494.502930	-122.397163
1493.477539	-20.696178
1492.453125	124.289307
1491.427734	228.172943
1490.402344	303.770569
1489.376953	307.674316
1488.350586	311.434052
1487.325195	258.898193
1486.298828	402.823914
1485.272461	362.790955
1484.245117	667.141846
1483.218750	499.262177
1482.191406	565.996155
1481.164063	706.543274
1480.136719	744.930481
1479.108398	660.820251
1478.080078	905.407532
1477.052734	994.366699
1476.023438	935.403748
1474.995117	1003.728577
1473.965820	998.066406
1472.937500	992.326355
1471.908203	1253.742188
1470.877930	1219.748901
1469.848633	1452.842163
1468.818359	1489.872437
1467.788086	1742.974121
1466.757813	1863.672729
1465.727539	2019.833008
1464.696289	1995.390137
1463.665039	2161.461426
1462.633789	2390.904785
1461.602539	2310.316406
1460.570313	2277.933350
1459.539063	2253.135742
1458.506836	2378.035645
1457.473633	2401.303467
1456.441406	2361.094727
1455.408203	2741.923828
1454.375000	2731.984619
1453.341797	2651.009521
1452.308594	2947.748047
1451.274414	2803.307861
1450.241211	2924.973145
1449.207031	2995.871338
1448.171875	3013.505615
1447.137695	3074.170654
1446.102539	2911.974609
1445.067383	2878.920410
1444.032227	2820.555908
1442.997070	2974.734131
1441.960938	2858.150879
1440.924805	2637.915771
1439.888672	2460.753662
1438.852539	2364.558838
1437.816406	2273.458984
1436.779297	2308.730225
1435.742188	1957.456665
1434.705078	1798.303955
1433.666992	1616.485962
1432.629883	1558.486572
1431.591797	1116.833130
1430.553711	910.086914
1429.514648	927.994751
1428.476563	784.486938
1427.437500	691.493103
1426.398438	805.332153
1425.359375	828.399292
1424.320313	488.547699
1423.280273	604.964844
1422.240234	580.287842
1421.200195	550.625671
1420.159180	634.328918
1419.119141	272.417786
1418.078125	300.862549
1417.037109	291.597809
1415.996094	365.422852
1414.954102	308.449249
1413.912109	103.172874
1412.870117	250.075638
1411.828125	183.293625
1410.786133	224.683655
1409.743164	283.701233
1408.700195	242.270569
1407.657227	148.183899
1406.614258	94.393631
1405.570313	148.652359
1404.527344	-201.160553
1403.483398	174.537964
1402.438477	68.395775
1401.394531	175.627579
1400.349609	97.294456
1399.304688	-23.540735
1398.259766	-26.404339
1397.214844	-94.339333
1396.168945	103.465034
1395.123047	153.466644
1394.077148	83.316780
1393.031250	-94.383141
1391.984375	96.134933
1390.937500	-31.229242
1389.890625	-125.894844
1388.843750	-15.235187
1387.796875	-17.083582
1386.749023	-81.355186
1385.701172	17.050219
1384.653320	58.030666
1383.604492	-128.348297
1382.556641	-114.603767
1381.507813	-8.315100
1380.458984	172.986313
1379.410156	2.215926
1378.360352	56.343014
1377.310547	15.717567
1376.260742	-14.778292
1375.210938	47.189667
1374.161133	-32.931087
1373.110352	66.679779
1372.059570	228.719101
1371.008789	46.790482
1369.957031	-22.772768
1368.906250	17.486053
1367.854492	60.348789
1366.802734	60.987019
1365.750000	-52.797794
1364.698242	-29.444704
1363.645508	98.580032
1362.592773	-7.246054
1361.540039	125.983032
1360.486328	40.378819
1359.433594	12.168657
1358.379883	245.198990
1357.326172	279.392761
1356.271484	206.836517
1355.216797	293.496765
1354.163086	261.024017
1353.107422	442.314240
1352.052734	372.865814
1350.998047	373.115906
1349.942383	450.461273
1348.886719	676.828308
1347.830078	826.324829
1346.774414	899.015198
1345.717773	892.455811
1344.661133	980.276428
1343.604492	991.360840
1342.546875	1027.373169
1341.490234	1281.589966
1340.432617	1315.352051
1339.375000	1356.682861
1338.316406	1440.241821
1337.258789	1320.905029
1336.200195	1337.907593
1335.141602	1330.309570
1334.082031	1273.377197
1333.023438	1251.258545
1331.963867	1135.316895
1330.904297	1029.467773
1329.844727	1158.664917
1328.784180	1025.968140
1327.723633	1222.125366
1326.663086	1104.597168
1325.602539	969.980530
1324.541992	1126.962280
1323.480469	1251.925293
1322.418945	1174.579346
1321.357422	1324.453003
1320.295898	1124.056396
1319.233398	1108.895752
1318.170898	1301.048340
1317.108398	1234.367798
1316.045898	1328.093506
1314.982422	1232.147095
1313.918945	1266.979370
1312.855469	1264.985718
1311.791992	1302.541138
1310.728516	1256.497070
1309.664063	1126.906616
1308.599609	1260.875732
1307.535156	1316.177856
1306.469727	1383.891724
1305.404297	1377.917725
1304.338867	1263.874756
1303.273438	1299.993164
1302.208008	1235.443237
1301.141602	1289.016235
1300.075195	1332.865967
1299.008789	1315.411621
1297.942383	1126.168579
1296.875000	1190.047485
1295.807617	1278.571289
1294.740234	1072.649902
1293.672852	1122.141968
1292.604492	1166.824707
1291.537109	1108.587402
1290.468750	1011.256592
1289.399414	1083.251587
1288.331055	973.939819
1287.261719	938.308289
1286.192383	826.847717
1285.123047	928.657959
1284.052734	888.486511
1282.983398	975.758972
1281.913086	862.363708
1280.841797	886.177063
1279.771484	959.016724
1278.700195	814.197205
1277.628906	784.490601
1276.557617	957.851074
1275.486328	1040.772827
1274.414063	918.434387
1273.341797	1057.713135
1272.269531	1074.860840
1271.197266	977.281738
1270.124023	1094.733887
1269.050781	1209.773926
1267.977539	1261.376099
1266.904297	1317.913330
1265.830078	1318.384399
1264.756836	1418.941162
1263.681641	1302.470337
1262.607422	1273.897461
1261.533203	1240.527588
1260.458008	1243.799194
1259.382813	1271.499268
1258.307617	1347.970337
1257.231445	1339.222046
1256.155273	1384.106812
1255.079102	1302.427124
1254.002930	1396.085938
1252.926758	1248.837036
1251.849609	1571.266357
1250.772461	1373.057983
1249.695313	1267.393433
1248.617188	1261.505005
1247.540039	1408.796143
1246.461914	1296.022339
1245.382813	1251.368774
1244.304688	1318.507080
1243.225586	1130.639160
1242.146484	1037.578857
1241.067383	1124.227905
1239.988281	1040.967163
1238.908203	1261.084961
1237.828125	1020.185730
1236.748047	1266.925659
1235.667969	1186.207520
1234.586914	1246.155029
1233.505859	1109.753418
1232.424805	1077.622559
1231.343750	1064.893921
1230.261719	880.198853
1229.179688	809.407471
1228.097656	891.178711
1227.015625	1011.641235
1225.932617	894.879395
1224.850586	780.577148
1223.767578	741.308899
1222.683594	460.201294
1221.600586	563.654175
1220.516602	381.793610
1219.432617	642.282837
1218.347656	470.115356
1217.263672	486.429504
1216.178711	447.164703
1215.093750	381.328033
1214.008789	371.016998
1212.922852	621.357910
1211.836914	364.799377
1210.750977	692.162537
1209.665039	715.425842
1208.579102	738.639038
1207.492188	708.762329
1206.405273	669.213196
1205.318359	586.257324
1204.230469	635.807983
1203.142578	764.777954
1202.054688	438.473877
1200.966797	451.753296
1199.877930	308.504883
1198.790039	201.360596
1197.701172	183.234482
1196.611328	-15.361751
1195.522461	74.671951
1194.432617	51.590229
1193.342773	42.875881
1192.252930	-35.602711
1191.162109	90.132721
1190.072266	-72.547493
1188.981445	-81.508369
1187.889648	84.756065
1186.798828	-39.625584
1185.707031	-202.431747
1184.615234	-173.270706
1183.523438	-31.444798
1182.430664	-0.101101
1181.337891	98.290077
1180.245117	21.530012
1179.152344	-4.947168
1178.059570	232.109085
1176.965820	255.731125
1175.872070	312.786072
1174.778320	233.215027
1173.683594	98.515945
1172.588867	260.608093
1171.494141	276.542938
1170.399414	273.228516
1169.303711	47.346188
1168.208984	5.617582
1167.113281	59.447563
1166.016602	74.902184
1164.920898	286.224243
1163.824219	256.009552
1162.727539	390.536835
1161.630859	269.337372
1160.533203	195.840088
1159.435547	353.834839
1158.337891	518.808044
1157.240234	475.990479
1156.141602	366.280426
1155.043945	523.644409
1153.944336	504.359985
1152.845703	451.591644
1151.747070	320.073761
1150.647461	255.221970
1149.547852	185.517746
1148.447266	-24.808945
1147.347656	86.330208
1146.247070	-55.071217
1145.146484	1.037186
1144.044922	-92.926430
1142.944336	-87.038773
1141.842773	-14.673165
1140.741211	-85.150711
1139.638672	67.776558
1138.537109	49.363979
1137.434570	-4.812273
1136.332031	-16.317839
1135.228516	252.362549
1134.125977	147.936401
1133.022461	314.113953
1131.917969	589.287537
1130.814453	638.751343
1129.709961	797.215149
1128.605469	817.893555
1127.500977	814.722351
1126.396484	896.793518
1125.291016	950.253662
1124.185547	887.433228
1123.080078	601.781738
1121.973633	721.235535
1120.868164	679.461243
1119.761719	639.950256
1118.654297	472.492706
1117.547852	404.403473
1116.440430	603.615723
1115.333008	433.556885
1114.225586	665.547852
1113.117188	665.570374
1112.008789	608.735779
1110.900391	662.901245
1109.791992	957.960327
1108.682617	740.092590
1107.573242	793.841614
1106.463867	1036.369385
1105.354492	983.557922
1104.244141	1088.800415
1103.133789	1226.921265
1102.023438	1147.813110
1100.913086	1186.570923
1099.801758	1291.228271
1098.690430	1381.585693
1097.579102	1257.294800
1096.467773	1347.408691
1095.355469	1263.022217
1094.243164	1383.504883
1093.130859	1287.171387
1092.017578	1306.145996
1090.905273	1280.294922
1089.791992	1193.165649
1088.677734	1355.374878
1087.564453	1079.895630
1086.450195	978.473572
1085.335938	1135.642090
1084.221680	1022.320618
1083.106445	1153.371460
1081.991211	1150.349609
1080.875977	1104.960938
1079.760742	972.615417
1078.644531	891.897644
1077.528320	799.401245
1076.412109	784.317505
1075.295898	888.829956
1074.178711	641.339478
1073.061523	726.921448
1071.944336	603.710693
1070.826172	651.609009
1069.708984	704.113586
1068.590820	737.776978
1067.471680	801.809143
1066.353516	797.839478
1065.234375	721.218262
1064.115234	754.602539
1062.996094	710.682983
1061.875977	926.452026
1060.755859	802.865845
1059.635742	716.708862
1058.515625	497.265503
1057.394531	502.293793
1056.273438	575.058716
1055.152344	479.510803
1054.031250	503.113312
1052.909180	561.695435
1051.787109	620.219727
1050.665039	564.295898
1049.541992	510.696594
1048.418945	522.434143
1047.295898	314.851807
1046.172852	429.208832
1045.048828	531.827637
1043.925781	384.947601
1042.801758	510.808807
1041.676758	478.140289
1040.552734	422.191254
1039.427734	377.900024
1038.302734	557.167908
1037.176758	436.029236
1036.050781	310.294556
1034.924805	433.604980
1033.798828	531.275574
1032.672852	491.683868
1031.545898	624.189514
1030.418945	640.408630
1029.291992	835.605530
1028.164063	373.111542
1027.036133	257.007660
1025.908203	17.884302
1024.780273	-7.468865
1023.651367	64.718170
1022.522461	44.063347
1021.393555	-132.018677
1020.264648	95.688492
1019.134766	3.245056
1018.004883	-235.199936
1016.875000	-37.643951
1015.744141	-60.329414
1014.613281	60.715832
1013.482422	309.177887
1012.351563	367.652985
1011.219727	308.056152
1010.088867	484.693817
1008.956055	490.020935
1007.824219	689.795471
1006.691406	882.599060
1005.558594	1281.233521
1004.425781	2026.614258
1003.292969	2614.518066
1002.159180	3070.472900
1001.025391	2333.937012
999.891602	1320.599609
998.756836	929.122192
997.622070	357.801147
996.487305	333.979492
995.352539	208.706451
994.216797	125.116600
993.081055	83.189392
991.945313	165.930954
990.808594	13.525896
989.672852	-120.254562
988.536133	59.586536
987.398438	62.016453
986.261719	11.574311
985.124023	71.819099
983.986328	-10.615391
982.847656	-74.482506
981.709961	29.823336
980.571289	118.089378
979.432617	56.902981
978.292969	-6.433217
977.153320	68.355370
976.013672	134.043030
974.874023	160.758514
973.734375	93.384445
972.593750	12.387928
971.453125	140.574066
970.311523	289.499969
969.170898	282.394348
968.029297	206.575912
966.886719	117.165703
965.745117	27.947199
964.602539	51.297379
963.459961	-113.240532
962.317383	208.452042
961.173828	243.652664
960.030273	269.822998
958.886719	353.408661
957.743164	263.046570
956.598633	314.848663
955.454102	314.132355
954.309570	325.019806
953.165039	93.518898
952.019531	212.292694
950.874023	294.581726
949.727539	194.070709
948.582031	281.226929
947.435547	219.951248
946.289063	282.258820
945.141602	303.584778
943.995117	172.052231
942.847656	31.616789
941.699219	226.987427
940.551758	360.817474
939.403320	439.993927
938.254883	282.063721
937.105469	382.093567
935.957031	409.286163
934.807617	511.865417
933.658203	573.547424
932.507813	366.513428
931.357422	193.921555
930.207031	187.837265
929.056641	405.066193
927.906250	287.743958
926.754883	304.926453
925.603516	203.962067
924.451172	5.407812
923.298828	105.042389
922.146484	182.068573
920.994141	6.915644
919.841797	82.005005
918.688477	52.719299
917.535156	37.251259
916.380859	-141.545609
915.227539	-104.394768
914.073242	-139.724289
912.918945	-172.596130
911.763672	-89.568535
910.608398	-117.557404
909.453125	-152.166245
908.297852	-123.107979
907.141602	21.707924
905.985352	-112.114716
904.829102	-21.413029
903.672852	37.699444
902.515625	17.691511
901.358398	-76.857231
900.201172	-146.302673
899.042969	8.480461
897.884766	45.703053
896.726563	26.517828
895.568359	-98.786797
894.409180	126.552475
893.250000	182.416672
892.090820	114.118462
890.930664	36.970184
889.771484	-139.382858
888.611328	149.676102
887.450195	-66.956131
886.289063	235.782059
885.128906	64.637299
883.966797	-106.277359
882.805664	29.762543
881.643555	66.660980
880.481445	141.998291
879.319336	93.465515
878.156250	114.942093
876.993164	244.669022
875.830078	142.471008
874.666016	324.169067
873.502930	12.875454
872.338867	86.718117
871.173828	99.890999
870.009766	169.400208
868.844727	-12.905177
867.679688	-39.870239
866.513672	61.424038
865.348633	72.861832
864.182617	8.003675
863.015625	60.091061
861.849609	424.413849
860.682617	146.489960
859.515625	149.385620
858.347656	408.219330
857.180664	406.725586
856.012695	477.099457
854.843750	495.940643
853.675781	795.105225
852.506836	699.676208
851.337891	566.257385
850.167969	372.476166
848.999023	315.479218
847.829102	339.193695
846.658203	257.725800
845.488281	185.290283
844.317383	155.462875
843.146484	87.656357
841.975586	78.078407
840.803711	196.019745
839.631836	36.699707
838.459961	174.773178
837.287109	221.192047
836.114258	173.774185
834.941406	14.714521
833.768555	293.442322
832.594727	241.632202
831.420898	415.296295
830.247070	381.349243
829.072266	347.429504
827.898438	320.207275
826.722656	279.631897
825.547852	339.384125
824.372070	249.768677
823.196289	249.318207
822.020508	208.748230
820.844727	172.631714
819.667969	134.290680
818.491211	162.729691
817.313477	15.299052
816.136719	132.698761
814.958984	56.465698
813.781250	-15.322165
812.602539	-49.308651
811.423828	52.286491
810.245117	100.441719
809.066406	48.530067
807.886719	-18.954653
806.707031	-42.043388
805.527344	141.322556
804.346680	-183.823990
803.166992	-213.706497
801.985352	111.398209
800.804688	28.086803
799.623047	93.345619
798.441406	-98.714958
797.259766	-164.405029
796.078125	-103.817863
794.895508	51.941586
793.712891	316.086731
792.529297	212.383652
791.346680	268.052216
790.163086	343.531189
788.978516	310.443237
787.794922	436.572418
786.610352	456.369904
785.425781	575.576477
784.241211	632.714783
783.055664	696.358459
781.870117	587.485046
780.684570	509.486603
779.498047	667.779480
778.311523	510.080048
777.125000	358.966156
775.938477	377.778381
774.750977	193.439835
773.563477	271.627625
772.375977	201.869156
771.187500	312.866791
769.999023	178.961304
768.810547	82.471367
767.622070	120.332970
766.432617	204.329514
765.243164	202.258606
764.053711	169.236221
762.863281	226.378738
761.672852	298.780304
760.482422	459.049347
759.291992	513.515137
758.100586	556.838989
756.909180	556.039734
755.717773	482.566071
754.525391	371.643768
753.333008	359.540344
752.140625	391.262421
750.948242	273.489594
749.754883	474.070831
748.561523	274.871063
747.368164	341.233337
746.173828	482.062256
744.979492	392.354279
743.785156	458.304382
742.590820	434.205231
741.395508	337.666595
740.200195	407.642792
739.003906	225.484833
737.808594	363.159882
736.612305	310.120056
735.416016	456.272552
734.218750	230.093552
733.021484	144.004364
731.824219	414.541840
730.626953	273.576935
729.428711	545.971619
728.230469	614.795410
727.032227	502.057281
725.833984	439.564087
724.634766	534.357666
723.435547	548.206482
722.235352	583.824280
721.036133	457.774445
719.835938	211.658905
718.635742	345.365814
717.434570	415.680389
716.233398	472.825104
715.032227	357.596832
713.831055	464.794617
712.628906	305.947968
711.426758	73.040474
710.224609	195.386948
709.021484	128.128387
707.818359	78.304314
706.615234	-91.269310
705.412109	50.526226
704.208008	96.488312
703.003906	153.307129
701.799805	116.559494
700.594727	25.466745
699.389648	51.846088
698.184570	13.013682
696.979492	8.993695
695.773438	-101.465111
694.567383	-146.671509
693.361328	-87.573044
692.154297	-121.827141
690.947266	-134.312042
689.740234	9.521688
688.533203	-72.319481
687.325195	-2.209786
686.117188	37.566917
684.909180	18.848919
683.700195	-58.318127
682.491211	-89.860062
681.282227	-136.474030
680.072266	-16.177938
678.863281	28.345312
677.653320	94.595802
676.442383	137.099762
675.232422	39.003490
674.021484	111.994583
672.810547	-11.799769
671.598633	113.290451
670.386719	184.377243
669.174805	93.414200
667.962891	45.833187
666.750000	138.842743
665.537109	-12.176927
664.324219	98.321480
663.110352	-93.398376
661.897461	-4.274796
660.683594	-14.343625
659.468750	-7.018515
658.254883	-116.066521
657.040039	-20.048399
655.824219	-102.915085
654.609375	4.077297
653.393555	46.487415
652.177734	26.507814
650.960938	71.282974
649.745117	-15.233923
648.528320	-17.623131
647.311523	72.660957
646.093750	18.804964
644.875977	-41.388039
643.658203	393.321899
642.440430	490.242493
641.221680	167.895966
640.002930	168.227051
638.784180	69.747421
637.564453	-17.891817
636.344727	-4.484678
635.125000	32.567074
633.905273	13.784674
632.684570	-24.304106
631.463867	-36.633450
630.243164	47.575954
629.021484	35.169350
627.799805	-86.677979
626.578125	95.948021
625.356445	1.837351
624.133789	132.710678
622.911133	220.530243
621.688477	316.718445
620.464844	316.300598
619.241211	257.857819
618.017578	27.937647
616.793945	-71.573792
615.569336	-38.649288
614.344727	-29.592302
613.120117	-46.557026
611.894531	-18.987247
610.668945	206.982712
609.443359	165.210693
608.216797	93.051765
606.991211	-7.382595
605.764648	36.907089
604.537109	-39.026340
