# Supplementary material for: Raman spectroscopy accurately differentiates mucosal healing from non-healing and biochemical changes following biological therapy in inflammatory bowel disease
Source: PLoS One. 2021 Jun 2;16(6):e0252210. doi: 10.1371/journal.pone.0252210 (PMC8172032; doi:10.1371/journal.pone.0252210)
Supplement: S9 Dataset — (ZIP) [file pone.0252210.s011.zip › Pre-biologic/OC023-2 pre treatment_50__X_25483.7__Y_6214.9__Z_810.665__Time_574.txt]

1714.862305	-101.927528
1713.885742	84.615051
1712.909180	68.747818
1711.931641	-72.733833
1710.955078	6.199759
1709.977539	179.345230
1709.000000	-116.077034
1708.021484	-62.620087
1707.043945	60.988056
1706.065430	-7.815027
1705.086914	-27.889795
1704.107422	75.649101
1703.128906	112.787613
1702.149414	-39.573662
1701.169922	-175.293442
1700.190430	-128.570313
1699.210938	-89.361015
1698.230469	62.601147
1697.250000	-97.657944
1696.269531	132.794556
1695.289063	109.905319
1694.307617	116.912605
1693.326172	-3.707570
1692.344727	105.847931
1691.363281	125.152954
1690.381836	323.769836
1689.399414	282.716888
1688.416992	458.262299
1687.434570	479.613068
1686.452148	565.477844
1685.468750	534.543152
1684.485352	520.151489
1683.501953	543.600708
1682.518555	623.509583
1681.534180	709.219055
1680.550781	891.289124
1679.566406	759.698181
1678.582031	860.211975
1677.596680	926.595642
1676.611328	1014.750977
1675.626953	1005.008301
1674.641602	1080.843628
1673.655273	1125.237671
1672.669922	1385.401489
1671.683594	1385.548096
1670.697266	1349.003784
1669.710938	1602.452271
1668.723633	1625.256470
1667.737305	1643.242432
1666.750000	1680.263306
1665.762695	1746.930298
1664.774414	1676.074219
1663.787109	1767.517212
1662.798828	1938.915039
1661.810547	2100.085693
1660.822266	1999.235840
1659.833008	1896.210083
1658.844727	2032.118286
1657.855469	1731.345703
1656.866211	1894.555298
1655.875977	1872.772339
1654.886719	1917.597778
1653.896484	1796.076660
1652.906250	1630.031738
1651.916016	1691.942505
1650.924805	1555.857422
1649.934570	1404.357666
1648.943359	1213.639160
1647.952148	1015.443237
1646.959961	947.161377
1645.968750	844.928284
1644.976563	708.746155
1643.984375	504.310852
1642.992188	535.255737
1641.999023	563.867371
1641.005859	344.739899
1640.012695	271.122864
1639.019531	131.904404
1638.026367	122.259834
1637.032227	173.546432
1636.039063	209.282761
1635.043945	113.507332
1634.049805	136.610245
1633.055664	-19.156433
1632.060547	-235.174377
1631.065430	-140.154266
1630.070313	-144.967758
1629.074219	92.584282
1628.079102	-172.312759
1627.083008	-113.299889
1626.086914	-46.209095
1625.090820	-39.421688
1624.093750	127.927612
1623.096680	98.265045
1622.100586	-54.706524
1621.102539	-28.782772
1620.105469	-49.978275
1619.107422	49.797726
1618.109375	120.806648
1617.111328	-28.562082
1616.113281	110.958931
1615.115234	-3.954661
1614.116211	-16.382956
1613.117188	91.959335
1612.118164	142.683548
1611.118164	41.447346
1610.119141	-138.272308
1609.119141	-34.816177
1608.119141	84.402466
1607.118164	83.167831
1606.118164	21.779627
1605.117188	28.560087
1604.116211	27.547005
1603.115234	-112.105797
1602.114258	33.538780
1601.112305	-19.637667
1600.110352	-182.591476
1599.108398	-277.460541
1598.106445	-207.573166
1597.103516	-213.485809
1596.100586	31.464451
1595.097656	-45.009438
1594.094727	-285.993256
1593.091797	-163.906693
1592.087891	-279.455292
1591.083984	-347.983612
1590.080078	-254.707062
1589.076172	-4.953176
1588.071289	-89.218330
1587.067383	199.446182
1586.062500	57.737602
1585.057617	82.879333
1584.051758	144.447449
1583.045898	106.920464
1582.041016	191.787964
1581.035156	138.515671
1580.028320	126.862465
1579.022461	31.832247
1578.015625	204.856400
1577.008789	117.497330
1576.001953	264.242004
1574.994141	101.298424
1573.987305	151.576996
1572.979492	227.735260
1571.971680	191.981003
1570.962891	75.570023
1569.955078	55.236122
1568.946289	71.165680
1567.937500	162.289886
1566.928711	40.327953
1565.918945	180.498444
1564.910156	-29.917372
1563.900391	68.428284
1562.890625	-90.252113
1561.880859	54.480831
1560.870117	108.242920
1559.859375	156.652573
1558.848633	140.089859
1557.837891	58.593151
1556.827148	96.169655
1555.815430	61.038429
1554.803711	82.743828
1553.791992	18.829453
1552.780273	130.821426
1551.767578	118.361382
1550.754883	82.449715
1549.742188	129.174316
1548.729492	209.334122
1547.716797	20.335573
1546.703125	234.581619
1545.689453	234.006531
1544.675781	-164.743774
1543.662109	90.211143
1542.647461	109.792450
1541.632813	95.606308
1540.618164	145.798019
1539.603516	-36.565144
1538.588867	-59.007614
1537.573242	-9.379201
1536.557617	-99.277534
1535.541992	-55.197514
1534.526367	29.935371
1533.509766	-166.200760
1532.493164	-107.246429
1531.476563	-7.273395
1530.459961	-129.128693
1529.443359	60.583889
1528.425781	131.539978
1527.408203	135.322021
1526.390625	-31.005587
1525.373047	178.333527
1524.354492	-88.688538
1523.335938	94.449173
1522.317383	143.558426
1521.298828	74.153191
1520.280273	125.429176
1519.260742	122.498528
1518.241211	-11.696597
1517.221680	90.365875
1516.202148	68.883865
1515.181641	-207.060211
1514.161133	4.812729
1513.140625	-6.950560
1512.120117	-65.099159
1511.099609	17.729237
1510.078125	-53.614960
1509.056641	-9.685439
1508.035156	-237.804276
1507.012695	33.961613
1505.991211	-48.320690
1504.968750	-10.302891
1503.946289	42.890217
1502.923828	-170.547531
1501.900391	48.770512
1500.877930	-80.429398
1499.854492	-240.483932
1498.830078	-203.563812
1497.806641	-202.648621
1496.782227	-114.926468
1495.758789	-188.551056
1494.734375	157.094681
1493.708984	198.144989
1492.684570	190.455078
1491.659180	-29.537502
1490.633789	62.143852
1489.608398	10.564720
1488.583008	178.509476
1487.556641	466.234406
1486.530273	217.540070
1485.503906	525.252014
1484.477539	352.912598
1483.450195	504.518890
1482.423828	597.261353
1481.396484	636.251953
1480.368164	797.463501
1479.340820	601.587219
1478.312500	680.907349
1477.284180	747.321655
1476.255859	943.507568
1475.227539	902.604431
1474.198242	986.359497
1473.169922	1090.341675
1472.140625	1257.781128
1471.111328	1414.853027
1470.081055	1416.523071
1469.050781	1448.607178
1468.021484	1739.998779
1466.990234	1830.253418
1465.959961	1920.382690
1464.928711	2002.731934
1463.898438	2110.376953
1462.867188	2263.595215
1461.834961	2304.879639
1460.803711	2399.402100
1459.771484	2511.555908
1458.739258	2656.577393
1457.707031	2717.707275
1456.674805	2532.615967
1455.641602	2786.372559
1454.608398	2669.661865
1453.575195	2755.786377
1452.541992	2740.403564
1451.508789	2684.411133
1450.474609	2790.547119
1449.440430	3124.596924
1448.406250	3065.839111
1447.371094	3179.245850
1446.336914	3110.276123
1445.301758	3167.842285
1444.266602	2972.262207
1443.230469	2794.421631
1442.195313	2750.714600
1441.159180	2790.440674
1440.123047	2536.796143
1439.086914	2447.562012
1438.049805	2398.766602
1437.013672	2301.974854
1435.976563	2258.247314
1434.939453	1987.188965
1433.901367	1655.608032
1432.864258	1624.637695
1431.826172	1283.166382
1430.788086	1121.026733
1429.750000	1105.306885
1428.710938	918.036316
1427.671875	655.187561
1426.633789	730.376343
1425.593750	762.653748
1424.554688	653.798767
1423.514648	464.351379
1422.474609	607.577637
1421.434570	456.051819
1420.394531	523.718079
1419.354492	382.404510
1418.313477	402.275665
1417.272461	464.958801
1416.231445	427.004517
1415.189453	524.938843
1414.147461	290.874146
1413.105469	232.981155
1412.063477	59.514462
1411.021484	300.909363
1409.978516	228.113922
1408.936523	135.323944
1407.892578	283.746613
1406.849609	291.547119
1405.806641	186.421509
1404.762695	-79.265961
1403.718750	99.460533
1402.674805	57.371025
1401.629883	93.128754
1400.585938	231.800308
1399.541016	-173.676971
1398.496094	381.315796
1397.450195	274.412781
1396.405273	232.814499
1395.359375	-11.634853
1394.313477	59.735847
1393.267578	-39.128841
1392.220703	-77.777069
1391.173828	98.976570
1390.126953	-89.652000
1389.080078	-5.350195
1388.033203	86.525589
1386.985352	13.377758
1385.937500	-44.626564
1384.889648	-102.493294
1383.841797	-155.222534
1382.792969	-82.877388
1381.744141	-177.845032
1380.695313	92.049133
1379.646484	-239.929520
1378.597656	152.452133
1377.547852	-71.820793
1376.498047	-111.182114
1375.448242	4.309165
1374.397461	-17.344950
1373.347656	-26.373358
1372.296875	-12.836003
1371.246094	80.608818
1370.194336	106.836533
1369.143555	125.726402
1368.091797	114.836555
1367.040039	-65.295685
1365.988281	18.776157
1364.935547	0.855718
1363.882813	35.363560
1362.830078	114.800743
1361.777344	254.067688
1360.724609	181.961258
1359.670898	52.817806
1358.617188	63.132187
1357.563477	173.038055
1356.509766	384.956116
1355.455078	55.179214
1354.400391	53.654556
1353.345703	121.836914
1352.291016	299.415405
1351.235352	402.573883
1350.180664	309.745300
1349.125000	465.287109
1348.068359	457.142609
1347.012695	766.707581
1345.956055	738.973999
1344.899414	897.388428
1343.842773	835.245972
1342.786133	986.453247
1341.728516	1162.525024
1340.670898	1437.784058
1339.613281	1185.475464
1338.555664	1134.033081
1337.497070	1345.215332
1336.438477	1222.284546
1335.379883	1248.059937
1334.321289	1254.190796
1333.262695	1230.792358
1332.203125	1120.992798
1331.143555	1036.128540
1330.083984	872.350769
1329.023438	965.849548
1327.963867	1014.993896
1326.903320	995.094055
1325.841797	846.910706
1324.781250	936.032654
1323.719727	1264.759155
1322.659180	1159.060059
1321.596680	1169.543823
1320.535156	1330.697388
1319.473633	1136.710449
1318.411133	1105.734253
1317.348633	1151.367310
1316.285156	1214.385010
1315.222656	1316.970825
1314.159180	1237.311890
1313.095703	1111.030762
1312.032227	1140.131226
1310.967773	1230.929321
1309.904297	1228.285400
1308.839844	1262.709351
1307.775391	1198.828613
1306.709961	1317.189819
1305.645508	1103.564331
1304.580078	1035.275513
1303.513672	1449.083252
1302.448242	1302.371216
1301.382813	1155.863037
1300.316406	997.271240
1299.250000	1138.600586
1298.182617	982.811829
1297.116211	1239.769531
1296.048828	1037.652466
1294.981445	1199.027222
1293.914063	872.119873
1292.845703	1139.218750
1291.777344	937.824646
1290.708984	864.170349
1289.640625	802.933899
1288.572266	972.271851
1287.502930	896.581360
1286.433594	914.154480
1285.364258	750.561768
1284.293945	888.405640
1283.224609	788.789490
1282.154297	640.370178
1281.083984	511.709686
1280.012695	843.255493
1278.942383	964.369751
1277.871094	804.253113
1276.799805	827.719910
1275.727539	931.961121
1274.656250	784.492249
1273.583984	703.171021
1272.511719	1005.577759
1271.439453	939.095215
1270.366211	1087.650024
1269.292969	1326.573486
1268.219727	1108.992065
1267.146484	1387.035767
1266.072266	1323.435181
1264.999023	1133.092773
1263.924805	1023.402588
1262.849609	1335.692871
1261.775391	1252.982788
1260.700195	1187.446167
1259.625000	1212.175903
1258.549805	1283.256714
1257.474609	1312.967529
1256.398438	1189.313965
1255.322266	1318.987183
1254.246094	1139.528931
1253.168945	1327.689087
1252.092773	1243.317505
1251.015625	1246.611450
1249.938477	1286.438721
1248.860352	1027.230957
1247.783203	1293.267212
1246.705078	988.090027
1245.626953	1239.532593
1244.547852	1204.246460
1243.469727	1147.155884
1242.390625	1167.833862
1241.311523	1086.574585
1240.231445	1083.055786
1239.152344	1154.793457
1238.072266	1080.963379
1236.992188	1038.724731
1235.911133	792.827637
1234.831055	927.705994
1233.750000	1023.762146
1232.668945	916.224487
1231.587891	799.057434
1230.505859	953.260498
1229.423828	891.863708
1228.341797	941.880432
1227.259766	783.695923
1226.176758	574.762878
1225.094727	634.505005
1224.011719	679.704956
1222.927734	596.698181
1221.844727	462.940796
1220.760742	503.298340
1219.676758	575.046997
1218.592773	291.533142
1217.507813	334.280731
1216.423828	413.220459
1215.338867	516.255005
1214.252930	298.121399
1213.167969	420.400848
1212.082031	407.459808
1210.996094	259.385223
1209.910156	323.615356
1208.823242	525.247314
1207.737305	697.820740
1206.650391	571.373657
1205.562500	522.065063
1204.475586	494.421204
1203.387695	486.019012
1202.299805	308.986847
1201.211914	314.982849
1200.124023	255.929840
1199.035156	-17.351681
1197.946289	53.527615
1196.857422	44.932003
1195.767578	55.525677
1194.678711	-25.323370
1193.588867	-149.469421
1192.498047	-2.020911
1191.408203	-104.619232
1190.317383	42.621311
1189.226563	-40.860546
1188.135742	-167.600723
1187.044922	-239.137085
1185.953125	44.535091
1184.861328	-48.764271
1183.769531	-161.293640
1182.676758	-146.719330
1181.584961	59.621395
1180.492188	11.636738
1179.398438	47.489014
1178.305664	-10.227831
1177.211914	-63.214363
1176.118164	82.561096
1175.024414	134.776840
1173.929688	48.000515
1172.835938	143.105347
1171.741211	89.685051
1170.646484	33.800175
1169.550781	-17.372444
1168.455078	141.851013
1167.359375	-112.773766
1166.263672	-27.912008
1165.167969	-53.135117
1164.071289	24.299871
1162.974609	77.704353
1161.877930	-2.776198
1160.780273	160.243607
1159.682617	206.098953
1158.584961	170.669815
1157.487305	42.079369
1156.389648	225.978165
1155.291016	423.992462
1154.192383	209.245270
1153.093750	70.775894
1151.994141	70.505363
1150.894531	189.276779
1149.794922	-123.368446
1148.695313	-16.749249
1147.594727	77.796364
1146.495117	-6.389214
1145.394531	-71.612389
1144.292969	-58.391449
1143.192383	-19.119600
1142.090820	-13.291241
1140.989258	1.929199
1139.886719	-66.202019
1138.785156	-143.928680
1137.682617	25.429926
1136.580078	-26.388693
1135.477539	149.751129
1134.374023	147.558441
1133.270508	323.332733
1132.166992	403.948059
1131.063477	581.716003
1129.958984	804.362915
1128.854492	692.285645
1127.750000	862.383667
1126.644531	773.809998
1125.540039	765.765259
1124.434570	923.512085
1123.329102	955.475281
1122.222656	845.152222
1121.117188	756.080566
1120.010742	494.058319
1118.903320	589.524231
1117.796875	504.944305
1116.689453	460.508759
1115.582031	555.562317
1114.474609	503.804871
1113.367188	655.328003
1112.258789	333.806274
1111.150391	596.158264
1110.041016	631.404114
1108.932617	619.272522
1107.823242	852.687744
1106.713867	809.580627
1105.604492	879.710999
1104.494141	758.493164
1103.383789	953.456116
1102.273438	926.435852
1101.163086	1014.907166
1100.051758	1171.616333
1098.940430	1097.083862
1097.829102	1114.415649
1096.717773	978.449768
1095.605469	1231.208618
1094.493164	1097.424438
1093.380859	1180.274170
1092.268555	975.729980
1091.155273	928.896301
1090.041992	1143.227173
1088.928711	1084.424316
1087.814453	839.708130
1086.701172	1088.915039
1085.586914	822.968506
1084.471680	987.245056
1083.357422	986.851013
1082.242188	920.572998
1081.126953	1147.890381
1080.011719	1079.094971
1078.895508	867.010437
1077.779297	931.958252
1076.663086	839.550659
1075.546875	836.277893
1074.429688	900.960449
1073.312500	923.325562
1072.195313	781.472778
1071.078125	634.931519
1069.959961	661.825012
1068.841797	780.031067
1067.723633	916.864319
1066.604492	852.142212
1065.486328	831.895386
1064.367188	631.330750
1063.247070	793.584290
1062.127930	670.241577
1061.007813	773.828735
1059.887695	662.142212
1058.767578	718.828857
1057.646484	469.181549
1056.525391	458.017395
1055.404297	575.345520
1054.283203	522.041443
1053.161133	538.793396
1052.039063	583.530151
1050.916992	558.182739
1049.794922	413.784790
1048.671875	668.458435
1047.548828	405.069763
1046.425781	445.006104
1045.301758	536.202942
1044.177734	424.515808
1043.053711	445.730438
1041.929688	543.827881
1040.805664	462.484375
1039.680664	406.789886
1038.555664	532.759155
1037.429688	286.161835
1036.304688	267.799316
1035.178711	465.862640
1034.052734	449.804047
1032.925781	345.370789
1031.798828	464.245636
1030.671875	743.502380
1029.544922	499.669067
1028.417969	618.490417
1027.290039	261.000854
1026.162109	108.108688
1025.033203	-12.178921
1023.905273	-139.331482
1022.776367	-405.664307
1021.647461	-156.662872
1020.518555	-144.379257
1019.388672	-166.857849
1018.258789	-128.984634
1017.128906	-16.888905
1015.998047	67.385109
1014.868164	58.989204
1013.737305	122.468147
1012.605469	313.364655
1011.474609	314.354584
1010.342773	245.944916
1009.210938	476.226746
1008.079102	433.405670
1006.946289	642.849915
1005.813477	1185.350586
1004.680664	2002.865112
1003.546875	2621.242676
1002.414063	2927.380127
1001.280273	2514.767334
1000.145508	1580.289307
999.011719	768.765015
997.876953	565.042664
996.742188	271.471039
995.607422	301.280060
994.471680	109.633545
993.335938	28.921110
992.200195	70.599052
991.064453	312.989838
989.927734	177.268433
988.791016	152.360031
987.654297	37.704247
986.516602	-7.671230
985.379883	-126.608475
984.242188	-45.032658
983.103516	-2.516664
981.965820	148.291031
980.827148	195.594727
979.688477	42.847904
978.548828	230.714539
977.409180	59.891975
976.270508	89.304550
975.129883	252.141342
973.990234	189.846603
972.849609	277.046936
971.708984	238.018951
970.568359	520.641235
969.426758	256.869385
968.285156	142.559692
967.143555	10.094483
966.001953	91.200745
964.859375	124.248604
963.716797	12.968591
962.574219	282.461609
961.430664	139.413498
960.287109	257.820831
959.143555	220.545151
958.000000	256.740875
956.855469	226.669418
955.710938	80.018051
954.566406	260.898102
953.421875	103.193283
952.276367	359.804077
951.130859	60.672859
949.985352	-18.632225
948.838867	151.453629
947.692383	221.062637
946.545898	37.168110
945.399414	49.999119
944.251953	67.560303
943.104492	-22.035461
941.957031	185.359711
940.809570	292.406342
939.661133	64.146568
938.512695	39.203190
937.364258	203.747314
936.214844	249.816483
935.065430	136.462555
933.916016	68.919006
932.765625	231.721680
931.616211	105.308670
930.465820	375.419739
929.315430	89.993401
928.164063	-17.560045
927.012695	84.497330
925.861328	-59.059429
924.709961	6.911843
923.557617	123.062004
922.405273	105.178963
921.252930	12.461356
920.099609	-86.855705
918.947266	-70.075333
917.793945	-73.573296
916.639648	-192.722046
915.486328	-89.131409
914.332031	-132.968445
913.177734	-140.304321
912.022461	-136.122070
910.868164	-31.965500
909.712891	-245.192184
908.556641	-16.018734
907.401367	-18.006580
906.245117	-53.821224
905.088867	-139.303772
903.931641	-179.277496
902.775391	-92.255348
901.618164	-45.867802
900.460938	-123.843430
899.302734	-160.889008
898.144531	21.702030
896.986328	-238.991989
895.828125	-295.882111
894.668945	76.983437
893.509766	-54.248135
892.350586	9.074523
891.191406	-22.381687
890.031250	-177.910873
888.871094	89.066124
887.710938	150.599869
886.549805	230.302658
885.388672	199.523697
884.227539	207.244019
883.066406	66.220032
881.904297	184.724442
880.742188	235.660492
879.580078	297.962158
878.416992	301.770477
877.253906	116.447212
876.090820	129.534637
874.927734	271.081787
873.763672	120.005249
872.599609	86.145767
871.435547	65.906746
870.270508	12.037924
869.105469	-66.448494
867.940430	8.103726
866.775391	60.230652
865.609375	11.286659
864.443359	189.404602
863.277344	199.030579
862.110352	278.363831
860.944336	171.355942
859.777344	421.422150
858.609375	285.410950
857.442383	412.056732
856.274414	370.462433
855.105469	429.881775
853.937500	653.007690
852.768555	557.762756
851.599609	664.322754
850.430664	638.678467
849.260742	456.288025
848.090820	446.473663
846.920898	532.982849
845.750000	272.515106
844.580078	372.516602
843.409180	136.879913
842.237305	158.636810
841.066406	247.489182
839.894531	206.640244
838.722656	100.997787
837.549805	221.141190
836.376953	274.204742
835.204102	237.893936
834.031250	348.994293
832.857422	553.819580
831.683594	405.851715
830.509766	436.475891
829.335938	516.155396
828.161133	303.575073
826.986328	405.516724
825.811523	451.643890
824.635742	426.399139
823.459961	260.739227
822.284180	52.788647
821.107422	245.845398
819.931641	-40.026733
818.754883	264.190552
817.577148	111.920525
816.400391	162.166779
815.222656	-3.465667
814.044922	24.433558
812.866211	65.605644
811.687500	-102.290825
810.508789	-3.452339
809.330078	-15.842921
808.150391	-43.846478
806.971680	63.565174
805.791016	159.755081
804.611328	-99.402527
803.430664	3.266891
802.250000	-124.979591
801.069336	-288.756073
799.887695	-186.387039
798.706055	-208.342590
797.524414	-119.544258
796.342773	-276.910583
795.160156	-144.024017
793.977539	-42.325714
792.794922	34.850918
791.611328	-14.331547
790.427734	51.507507
789.244141	97.279030
788.059570	23.425779
786.875977	135.305069
785.691406	291.243958
784.505859	93.204170
783.321289	266.509705
782.135742	223.017517
780.949219	513.065552
779.763672	456.015747
778.577148	551.251099
777.390625	257.693237
776.204102	231.243332
775.016602	171.566483
773.829102	241.958038
772.641602	113.640701
771.453125	71.257042
770.265625	-99.137886
769.077148	129.398254
767.887695	84.407516
766.699219	162.675461
765.509766	421.394012
764.319336	345.099670
763.129883	361.165985
761.939453	394.690674
760.749023	346.626831
759.558594	536.059631
758.367188	360.112915
757.175781	654.722900
755.984375	557.689880
754.791992	469.351563
753.599609	242.461273
752.407227	342.899750
751.214844	291.584961
750.021484	472.935669
748.828125	408.159241
747.634766	374.004089
746.441406	493.340759
745.247070	145.168137
744.052734	411.194489
742.857422	391.878632
741.662109	392.171509
740.466797	313.425751
739.271484	234.588837
738.076172	212.625900
736.879883	83.222397
735.683594	135.516907
734.486328	308.081604
733.289063	136.802597
732.091797	-19.190321
730.894531	-92.083641
729.697266	233.033890
728.499023	319.537323
727.300781	311.889923
726.101563	424.363281
724.902344	370.611481
723.703125	421.660614
722.503906	531.571960
721.303711	551.815430
720.104492	709.510498
718.903320	454.532013
717.703125	520.377380
716.501953	778.106812
715.300781	507.820068
714.099609	564.692383
712.897461	425.272980
711.695313	375.231445
710.493164	224.929703
709.291016	198.835297
708.087891	103.018173
706.884766	244.566208
705.680664	-5.847064
704.477539	242.260208
703.273438	-25.483500
702.069336	339.958221
700.864258	80.996368
699.659180	154.849091
698.454102	63.448170
697.249023	-10.515771
696.042969	78.539246
694.836914	-23.605083
693.630859	-14.910476
692.423828	-149.507782
691.217773	-40.863270
690.009766	-233.923508
688.802734	-227.216278
687.594727	-194.432098
686.386719	-92.205612
685.178711	18.705338
683.970703	-32.964962
682.761719	-39.029015
681.552734	-94.856277
680.342773	137.547333
679.133789	8.223819
677.923828	-32.174393
676.712891	68.252617
675.502930	-23.901239
674.291992	-59.653400
673.081055	-255.375641
671.869141	-29.144602
670.657227	54.376419
669.445313	207.149597
668.233398	135.187668
667.021484	134.684784
665.808594	-118.454857
664.595703	110.289429
663.381836	-36.670673
662.167969	41.084175
660.954102	-64.526672
659.740234	-70.697449
658.525391	85.066711
657.310547	-15.773626
656.095703	114.292313
654.880859	-33.673355
653.665039	-231.010849
652.449219	-111.365105
651.233398	-28.271965
650.016602	93.681221
648.799805	0.366348
647.583008	-90.630829
646.365234	-63.088352
645.148438	149.612701
643.930664	207.428619
642.711914	252.417755
641.494141	119.000435
640.275391	103.981163
639.056641	82.604324
637.836914	89.251114
636.617188	143.225861
635.397461	119.909698
634.177734	107.389053
632.957031	-96.161903
631.736328	-179.395340
630.515625	-82.322075
629.293945	-17.473654
628.073242	137.413284
626.851563	-55.199894
625.628906	75.965088
624.407227	153.415848
623.184570	192.174881
621.960938	282.232971
620.738281	344.276520
619.514648	123.468658
618.291016	-46.024727
617.067383	13.398884
615.842773	-77.227036
614.618164	-73.919731
613.393555	-171.426331
612.167969	23.786726
610.942383	45.388031
609.716797	4.618305
608.491211	42.532196
607.264648	-48.209244
606.038086	-109.484520
604.811523	33.768860
