# Supplementary material for: Raman spectroscopy accurately differentiates mucosal healing from non-healing and biochemical changes following biological therapy in inflammatory bowel disease
Source: PLoS One. 2021 Jun 2;16(6):e0252210. doi: 10.1371/journal.pone.0252210 (PMC8172032; doi:10.1371/journal.pone.0252210)
Supplement: S9 Dataset — (ZIP) [file pone.0252210.s011.zip › Pre-biologic/OC035 pre treatment-1_base sub cr removed_18__X_-23906.9__Y_33339.7__Z_-433.704__Time_205.txt]

1714.837891	-45.508430
1713.861328	146.513779
1712.884766	238.039581
1711.907227	-286.852814
1710.930664	-183.653152
1709.953125	-5.047417
1708.975586	-2.940922
1707.997070	79.945000
1707.019531	-72.428734
1706.041016	169.337036
1705.062500	-81.194786
1704.083984	-17.981741
1703.104492	77.725166
1702.125000	205.944016
1701.145508	120.558647
1700.166016	-87.359749
1699.186523	-5.974483
1698.206055	-23.122841
1697.225586	-61.199890
1696.245117	-109.504105
1695.264648	-55.832127
1694.283203	-4.453513
1693.301758	31.324179
1692.320313	-79.301918
1691.338867	48.093750
1690.357422	159.854568
1689.375000	61.212662
1688.392578	-18.282974
1687.410156	355.990021
1686.427734	-10.601892
1685.444336	188.405167
1684.460938	398.403748
1683.477539	105.209190
1682.494141	193.445343
1681.509766	-287.844391
1680.526367	-9.713087
1679.541992	266.005676
1678.557617	78.968864
1677.572266	291.465363
1676.587891	352.676758
1675.602539	315.831024
1674.617188	34.786312
1673.630859	251.301529
1672.645508	260.839966
1671.659180	424.833588
1670.672852	315.521606
1669.686523	318.173309
1668.699219	448.617615
1667.712891	321.895630
1666.725586	567.128479
1665.738281	218.242523
1664.750000	403.058075
1663.762695	577.556580
1662.774414	431.447693
1661.786133	487.226501
1660.797852	445.247833
1659.808594	395.646027
1658.820313	598.101929
1657.831055	708.062866
1656.841797	685.889160
1655.851563	536.934998
1654.862305	261.325806
1653.872070	401.601135
1652.881836	507.719574
1651.891602	249.053192
1650.900391	405.973267
1649.910156	-0.042556
1648.918945	300.179077
1647.927734	492.192719
1646.935547	145.349197
1645.944336	258.600372
1644.952148	7.574903
1643.959961	108.109360
1642.966797	177.157120
1641.974609	132.949142
1640.981445	-182.807709
1639.988281	-105.092392
1638.995117	-45.638386
1638.001953	-170.573746
1637.007813	266.320007
1636.013672	62.725033
1635.019531	9.648076
1634.025391	-53.734203
1633.031250	-111.612320
1632.036133	36.139507
1631.041016	-100.340584
1630.045898	-97.049728
1629.049805	195.913849
1628.054688	-208.338333
1627.058594	-212.384308
1626.062500	-32.149330
1625.065430	-72.719177
1624.069336	84.078819
1623.072266	-208.499878
1622.075195	35.277004
1621.078125	108.326538
1620.081055	73.794327
1619.083008	330.902313
1618.084961	23.546289
1617.086914	170.571152
1616.088867	152.323776
1615.089844	157.807968
1614.091797	42.750347
1613.092773	-221.647202
1612.092773	25.472408
1611.093750	18.313715
1610.093750	92.495369
1609.094727	-55.979610
1608.093750	264.620605
1607.093750	-132.489594
1606.093750	-126.069160
1605.092773	-25.335634
1604.091797	-228.204941
1603.090820	21.816706
1602.088867	-295.972290
1601.087891	53.482738
1600.085938	-15.607635
1599.083984	260.522125
1598.081055	42.500847
1597.079102	-287.747894
1596.076172	-184.071564
1595.073242	180.836319
1594.070313	143.397659
1593.067383	-181.237091
1592.063477	-213.315536
1591.059570	146.162201
1590.055664	-29.459936
1589.051758	-53.669991
1588.046875	26.468302
1587.041992	-122.914253
1586.037109	-79.286011
1585.032227	86.841736
1584.027344	437.934326
1583.021484	335.477112
1582.015625	134.062027
1581.009766	125.455338
1580.003906	-26.381327
1578.997070	30.086361
1577.990234	417.065796
1576.984375	223.561401
1575.976563	-279.512817
1574.969727	26.561850
1573.961914	218.033066
1572.954102	-66.416779
1571.946289	104.117706
1570.938477	433.069336
1569.929688	-51.455105
1568.921875	-138.349152
1567.913086	-90.214798
1566.903320	230.482391
1565.894531	18.798529
1564.884766	-0.794301
1563.875000	158.611710
1562.865234	14.338472
1561.855469	129.448181
1560.844727	311.854279
1559.834961	281.518158
1558.824219	173.345184
1557.813477	223.232086
1556.801758	135.684082
1555.790039	276.059082
1554.779297	499.184113
1553.766602	183.510132
1552.754883	129.373611
1551.743164	137.293564
1550.730469	160.636398
1549.717773	168.354553
1548.705078	56.995316
1547.691406	46.434776
1546.677734	211.598434
1545.665039	177.566483
1544.650391	239.047943
1543.636719	34.284306
1542.623047	206.665451
1541.608398	40.522320
1540.593750	-115.322250
1539.579102	17.935369
1538.563477	11.641638
1537.547852	51.694035
1536.533203	-52.841557
1535.516602	2.456706
1534.500977	39.583302
1533.485352	94.632805
1532.468750	273.265869
1531.452148	183.683594
1530.435547	158.445923
1529.417969	89.295395
1528.400391	-57.201202
1527.383789	74.363213
1526.365234	56.410191
1525.347656	136.173706
1524.329102	71.666206
1523.311523	-46.941490
1522.292969	86.448692
1521.273438	-124.952759
1520.254883	141.865555
1519.235352	2.286396
1518.215820	27.131975
1517.196289	-253.916031
1516.176758	-249.810654
1515.156250	-127.691010
1514.136719	19.953878
1513.116211	-156.074280
1512.094727	-270.558716
1511.074219	-64.319756
1510.052734	-96.903809
1509.031250	-42.376022
1508.009766	-11.067980
1506.988281	-172.188187
1505.965820	63.965504
1504.943359	-125.536690
1503.920898	18.034342
1502.898438	-156.230911
1501.875000	125.351891
1500.852539	-28.599573
1499.829102	-23.883343
1498.805664	-75.590485
1497.781250	-214.411896
1496.757813	-220.219193
1495.733398	167.776840
1494.708984	23.555984
1493.684570	-90.025307
1492.659180	64.732399
1491.633789	-10.700486
1490.608398	-68.317032
1489.583008	-205.207932
1488.557617	-43.303661
1487.531250	105.643761
1486.504883	47.632687
1485.478516	25.281546
1484.452148	260.595520
1483.424805	26.230570
1482.398438	143.911774
1481.371094	322.641205
1480.342773	-24.074131
1479.315430	113.643707
1478.287109	358.241730
1477.259766	352.947845
1476.230469	395.935272
1475.202148	505.063049
1474.173828	639.526062
1473.144531	542.147827
1472.115234	592.365601
1471.085938	321.827484
1470.055664	664.495544
1469.025391	683.879578
1467.996094	662.507385
1466.964844	1014.814148
1465.934570	772.049683
1464.904297	897.855652
1463.873047	957.453613
1462.841797	961.068787
1461.809570	944.278137
1460.778320	947.766968
1459.746094	923.247986
1458.713867	1233.745483
1457.681641	1183.681152
1456.649414	938.211182
1455.616211	1205.195557
1454.583008	967.309265
1453.549805	955.151733
1452.516602	1150.830444
1451.483398	1305.825684
1450.449219	1379.600830
1449.415039	1430.501221
1448.380859	1349.626099
1447.345703	1349.763184
1446.311523	1225.823608
1445.276367	1511.956787
1444.241211	1119.683716
1443.205078	836.325012
1442.169922	1162.743286
1441.133789	1195.589600
1440.097656	1238.512207
1439.061523	1101.899658
1438.024414	1071.459473
1436.988281	848.981812
1435.951172	977.741028
1434.914063	826.051208
1433.875977	697.121643
1432.838867	406.666626
1431.800781	353.591125
1430.762695	499.910492
1429.724609	282.816101
1428.685547	656.099426
1427.646484	557.580444
1426.607422	93.470070
1425.568359	406.053558
1424.529297	206.838684
1423.489258	254.654022
1422.449219	179.005051
1421.409180	337.659332
1420.369141	-75.414368
1419.328125	-178.623795
1418.288086	319.883575
1417.247070	272.038422
1416.205078	146.209961
1415.164063	382.738739
1414.122070	30.623985
1413.080078	40.790817
1412.038086	-49.583111
1410.996094	156.709137
1409.953125	-96.952827
1408.910156	69.107872
1407.867188	159.773941
1406.824219	-362.335632
1405.780273	-133.462219
1404.737305	-133.064941
1403.693359	38.020153
1402.648438	58.503963
1401.604492	169.356689
1400.559570	74.521835
1399.514648	-52.820328
1398.469727	-37.154449
1397.424805	6.130517
1396.378906	-223.722046
1395.333984	270.679138
1394.288086	261.416901
1393.241211	204.616043
1392.195313	22.727972
1391.148438	-141.513779
1390.101563	234.976563
1389.054688	-86.750648
1388.006836	-195.646927
1386.959961	108.285164
1385.912109	62.049316
1384.864258	145.910538
1383.815430	-100.148880
1382.767578	-106.102890
1381.718750	57.898438
1380.669922	94.514236
1379.621094	51.277096
1378.571289	210.366867
1377.522461	-34.915958
1376.472656	-12.980490
1375.421875	6.520470
1374.372070	41.084080
1373.321289	-131.315506
1372.270508	-178.869614
1371.219727	212.475601
1370.168945	-71.745537
1369.117188	147.622040
1368.066406	-14.191386
1367.014648	-140.986084
1365.961914	-148.108429
1364.910156	-287.076843
1363.857422	161.582367
1362.804688	129.805664
1361.751953	-257.681427
1360.698242	-239.416641
1359.645508	-283.222260
1358.591797	-431.362000
1357.538086	-94.538689
1356.483398	-309.574890
1355.429688	-29.870039
1354.375000	-222.255463
1353.320313	-19.498993
1352.264648	242.864273
1351.209961	189.908508
1350.154297	-131.026932
1349.098633	253.127472
1348.042969	428.796082
1346.986328	197.637573
1345.930664	351.140869
1344.874023	407.966644
1343.817383	291.339905
1342.759766	405.370880
1341.703125	581.434204
1340.645508	524.630737
1339.587891	193.017029
1338.529297	512.959473
1337.471680	270.853119
1336.413086	484.428619
1335.354492	487.661804
1334.295898	493.482544
1333.236328	296.552551
1332.176758	240.798447
1331.117188	125.839470
1330.057617	263.210815
1328.998047	-31.901981
1327.937500	496.100739
1326.876953	211.166412
1325.816406	-16.714846
1324.754883	563.136963
1323.694336	204.654648
1322.632813	559.809631
1321.571289	411.476379
1320.508789	559.393738
1319.447266	332.417389
1318.384766	159.902344
1317.322266	120.728333
1316.259766	163.039551
1315.196289	464.227692
1314.132813	97.613487
1313.069336	507.313690
1312.005859	15.462620
1310.942383	297.178986
1309.877930	394.222107
1308.813477	304.265472
1307.749023	325.203064
1306.683594	572.589417
1305.619141	529.726013
1304.553711	243.507660
1303.488281	311.591522
1302.421875	72.464050
1301.356445	295.611359
1300.290039	386.071594
1299.223633	449.577515
1298.157227	306.851074
1297.089844	124.992416
1296.022461	-100.871490
1294.955078	262.551483
1293.887695	569.479248
1292.819336	542.699768
1291.751953	351.698975
1290.683594	467.420990
1289.614258	141.855347
1288.545898	179.333069
1287.476563	-60.052826
1286.407227	256.968048
1285.337891	341.226715
1284.268555	82.663521
1283.198242	238.115936
1282.127930	354.426178
1281.057617	120.780586
1279.986328	129.575500
1278.916016	106.663445
1277.844727	8.017870
1276.773438	237.189392
1275.701172	187.625381
1274.629883	348.390442
1273.557617	408.968475
1272.485352	462.274902
1271.413086	413.046692
1270.339844	280.880005
1269.266602	375.926331
1268.193359	763.944031
1267.120117	451.425995
1266.045898	295.275208
1264.972656	75.851585
1263.898438	178.534836
1262.823242	405.599182
1261.749023	527.814209
1260.673828	386.802216
1259.598633	708.920837
1258.523438	382.910858
1257.448242	300.686829
1256.372070	435.292938
1255.295898	477.385315
1254.219727	558.466431
1253.142578	624.965393
1252.066406	234.084045
1250.989258	507.508270
1249.912109	177.733719
1248.833984	494.922089
1247.756836	527.612671
1246.678711	484.991760
1245.599609	386.546265
1244.521484	334.358063
1243.442383	556.687988
1242.364258	290.893127
1241.285156	425.828217
1240.205078	524.331665
1239.125977	309.803253
1238.045898	291.918274
1236.965820	395.357269
1235.884766	377.530457
1234.804688	679.786499
1233.723633	295.957306
1232.642578	435.789581
1231.561523	396.295441
1230.479492	298.707520
1229.397461	581.415100
1228.315430	466.934204
1227.233398	398.522949
1226.150391	233.351654
1225.068359	428.811401
1223.985352	203.269714
1222.901367	137.467331
1221.818359	347.375244
1220.734375	117.212692
1219.650391	288.384338
1218.566406	19.699213
1217.481445	41.048447
1216.396484	209.735092
1215.311523	269.685333
1214.226563	172.686752
1213.141602	321.940918
1212.055664	2.960191
1210.969727	475.483124
1209.883789	501.549255
1208.796875	105.565506
1207.709961	363.155182
1206.623047	471.172302
1205.536133	316.447418
1204.449219	523.203735
1203.361328	101.123589
1202.273438	42.888943
1201.185547	292.871429
1200.096680	85.337433
1199.008789	-21.029291
1197.919922	-211.587158
1196.830078	47.781586
1195.741211	13.592836
1194.651367	-311.564575
1193.561523	-146.164810
1192.471680	-218.812668
1191.381836	-392.376617
1190.291016	-294.414490
1189.200195	-242.160110
1188.109375	-218.772873
1187.017578	-253.050888
1185.926758	-371.348907
1184.834961	-228.054855
1183.742188	71.087868
1182.650391	-66.494064
1181.557617	-108.130066
1180.464844	-82.649300
1179.372070	-167.482559
1178.279297	-22.246145
1177.185547	-248.503830
1176.091797	-77.049461
1174.998047	-138.022705
1173.903320	210.426666
1172.808594	166.081177
1171.713867	-72.148056
1170.619141	72.531044
1169.524414	-184.800415
1168.428711	-119.186752
1167.333008	-132.558121
1166.237305	-239.210251
1165.140625	-257.433655
1164.044922	46.897087
1162.948242	384.481110
1161.850586	-109.342598
1160.753906	46.534088
1159.656250	290.614838
1158.558594	-97.992874
1157.460938	138.741562
1156.362305	105.713089
1155.263672	-53.777256
1154.165039	390.082458
1153.066406	-177.210266
1151.967773	75.670250
1150.868164	9.034834
1149.768555	68.645828
1148.667969	142.454666
1147.568359	-91.034630
1146.467773	-22.104305
1145.367188	-262.720245
1144.266602	3.625015
1143.165039	-65.705063
1142.063477	10.040647
1140.961914	26.232996
1139.860352	106.555367
1138.757813	-58.082024
1137.655273	186.078125
1136.552734	-85.552193
1135.450195	-91.057076
1134.346680	145.622040
1133.244141	175.557236
1132.139648	58.213333
1131.036133	223.305191
1129.931641	461.807281
1128.827148	280.235382
1127.722656	471.054443
1126.618164	403.256714
1125.512695	643.611572
1124.407227	134.814789
1123.301758	353.667297
1122.196289	524.976013
1121.089844	317.164459
1119.983398	211.209961
1118.876953	330.153839
1117.769531	299.855164
1116.663086	200.891769
1115.555664	78.243141
1114.447266	132.981827
1113.339844	135.619675
1112.231445	194.928909
1111.123047	135.965546
1110.014648	86.421562
1108.905273	-173.441818
1107.795898	-78.927704
1106.686523	532.667664
1105.577148	558.393738
1104.466797	423.529297
1103.357422	234.399719
1102.247070	184.499344
1101.135742	134.557327
1100.025391	261.469666
1098.914063	409.482544
1097.802734	427.726990
1096.690430	73.542267
1095.579102	193.070877
1094.466797	140.523590
1093.353516	139.754745
1092.241211	445.040009
1091.127930	22.738415
1090.014648	360.758850
1088.901367	180.934387
1087.788086	168.168442
1086.673828	301.171204
1085.559570	274.183838
1084.445313	425.826599
1083.330078	405.782349
1082.214844	646.528687
1081.099609	302.184052
1079.984375	298.513275
1078.868164	71.730492
1077.751953	368.524414
1076.635742	385.853394
1075.519531	215.427689
1074.402344	-25.335466
1073.285156	156.153229
1072.167969	368.014252
1071.050781	94.481430
1069.932617	313.231750
1068.814453	318.626160
1067.696289	270.113312
1066.578125	146.655609
1065.458984	16.199633
1064.339844	361.028290
1063.220703	324.172333
1062.100586	535.351868
1060.980469	156.877121
1059.860352	239.333679
1058.740234	412.939880
1057.619141	79.136505
1056.498047	37.644104
1055.376953	327.987701
1054.255859	141.602448
1053.133789	378.052307
1052.011719	331.841003
1050.889648	98.886223
1049.767578	-28.927612
1048.644531	293.686157
1047.521484	266.207825
1046.398438	126.795380
1045.274414	-0.893425
1044.150391	2.045581
1043.026367	-92.899590
1041.902344	73.208282
1040.778320	288.181427
1039.653320	349.335999
1038.528320	86.798744
1037.402344	45.567482
1036.277344	-114.319031
1035.151367	9.785552
1034.024414	108.258026
1032.898438	-291.032959
1031.771484	228.428299
1030.644531	-75.331276
1029.517578	-79.073639
1028.390625	207.699005
1027.262695	-304.839447
1026.134766	-136.539093
1025.005859	-351.448608
1023.877930	-157.592545
1022.749023	-367.665558
1021.620117	-422.115631
1020.490234	-413.860413
1019.361328	-238.545898
1018.231445	-63.268761
1017.101563	-191.735016
1015.970703	143.481644
1014.839844	-137.813202
1013.708984	-266.010498
1012.578125	-303.753235
1011.447266	-251.102249
1010.315430	218.312317
1009.183594	185.293777
1008.050781	34.329296
1006.918945	346.226563
1005.786133	91.347084
1004.653320	770.904053
1003.519531	1172.775391
1002.386719	1114.569092
1001.252930	1206.666626
1000.118164	896.792236
998.984375	418.533875
997.849609	485.556610
996.714844	229.408936
995.580078	206.590225
994.444336	354.625458
993.308594	6.650703
992.172852	120.239487
991.036133	116.249001
989.900391	112.359383
988.763672	117.773987
987.626953	-116.377525
986.489258	4.461495
985.351563	-61.227955
984.213867	-4.743583
983.076172	192.251633
981.937500	-94.115082
980.798828	-71.888603
979.660156	-65.675331
978.521484	202.847961
977.381836	209.193512
976.242188	360.480042
975.102539	190.011169
973.961914	-72.192871
972.822266	162.076157
971.681641	26.545404
970.540039	453.780365
969.399414	196.785477
968.257813	139.702423
967.116211	222.736816
965.973633	156.715942
964.832031	203.235123
963.689453	261.303894
962.545898	369.891815
961.403320	109.532898
960.259766	190.838776
959.116211	311.168335
957.972656	-86.075729
956.828125	-29.626093
955.683594	118.489006
954.539063	-17.159893
953.393555	80.770889
952.249023	-40.842850
951.103516	148.772003
949.957031	125.752548
948.811523	-333.778107
947.665039	84.680183
946.518555	48.340248
945.371094	34.977837
944.224609	135.941589
943.077148	-41.605537
941.929688	283.286957
940.781250	231.553268
939.632813	86.407257
938.484375	76.043884
937.335938	332.650238
936.186523	-1.321624
935.038086	127.756149
933.887695	215.857956
932.738281	256.189941
931.587891	34.637402
930.437500	-22.711971
929.287109	-139.122559
928.135742	-32.272793
926.985352	-39.155674
925.833984	45.091457
924.681641	-186.791748
923.530273	-25.002159
922.377930	45.872181
921.224609	132.732880
920.072266	196.935120
918.918945	-79.608742
917.765625	59.788982
916.612305	-202.753769
915.458008	193.387863
914.303711	-193.708237
913.149414	-210.594177
911.995117	-200.146317
910.839844	19.090473
909.684570	-99.591629
908.529297	-36.735119
907.373047	-161.955063
906.216797	-92.125671
905.060547	75.188934
903.904297	-215.053909
902.747070	-6.846059
901.589844	167.390900
900.432617	-364.610413
899.274414	94.941429
898.117188	-6.744977
896.958984	70.391617
895.799805	-196.168076
894.641602	-53.299999
893.482422	-140.983597
892.322266	331.890594
891.163086	194.596573
890.002930	16.778181
888.842773	-248.959976
887.682617	-15.553674
886.521484	-82.400612
885.360352	-6.986299
884.199219	-152.646988
883.038086	-147.058792
881.875977	-71.513893
880.713867	53.646416
879.551758	163.017410
878.388672	161.967133
877.225586	104.640381
876.062500	69.903847
874.899414	373.001160
873.735352	52.380455
872.571289	-184.774628
871.407227	-115.751770
870.242188	61.254612
869.077148	-49.689201
867.912109	35.074368
866.747070	11.911855
865.581055	105.654259
864.415039	379.133331
863.249023	52.678478
862.083008	72.269455
860.916016	-40.618214
859.749023	401.048309
858.581055	315.078522
857.414063	265.052429
856.246094	58.015514
855.077148	326.547119
853.909180	411.076843
852.740234	338.638428
851.571289	458.963867
850.402344	113.157959
849.232422	513.465637
848.062500	378.296692
846.892578	384.230469
845.721680	296.119354
844.551758	308.729126
843.380859	433.179260
842.208984	306.998352
841.038086	-107.660942
839.866211	157.551239
838.694336	87.291023
837.521484	-23.204561
836.348633	150.062531
835.175781	-74.416077
834.002930	89.745796
832.829102	166.701096
831.655273	189.989166
830.481445	318.095856
829.307617	247.509033
828.132813	232.656967
826.958008	141.923035
825.783203	173.789337
824.607422	403.951691
823.431641	422.227295
822.255859	177.516388
821.079102	-15.922838
819.903320	178.129028
818.726563	-82.172707
817.548828	73.800636
816.372070	-46.328651
815.194336	93.813225
814.016602	-148.773956
812.837891	-17.750078
811.659180	-151.443237
810.480469	246.053146
809.301758	-94.492973
808.122070	-112.839226
806.942383	-382.262360
805.762695	34.501896
804.583008	-101.827095
803.402344	-102.805840
802.221680	-39.538597
801.041016	-315.835083
799.859375	110.982574
798.677734	-98.912117
797.496094	-153.633301
796.313477	-228.387924
795.131836	-170.266388
793.949219	-251.851685
792.765625	-158.541122
791.583008	94.040596
790.399414	116.157806
789.215820	-34.481335
788.031250	294.992310
786.846680	226.002136
785.662109	83.946541
784.477539	-73.635292
783.291992	175.494934
782.106445	287.366821
780.920898	153.808838
779.735352	294.124268
778.548828	45.557251
777.362305	231.972153
776.174805	47.326092
774.988281	94.390823
773.800781	262.675598
772.613281	128.561188
771.424805	437.684448
770.236328	638.516296
769.047852	-55.822582
767.859375	457.766937
766.669922	543.564392
765.480469	307.613892
764.291016	155.362534
763.101563	317.937347
761.911133	139.145340
760.720703	382.882874
759.529297	252.376968
758.338867	451.801666
757.147461	439.923279
755.955078	562.080261
754.763672	295.035217
753.571289	190.659958
752.378906	501.506348
751.186523	262.993500
749.993164	448.358643
748.799805	332.783051
747.606445	72.330719
746.412109	353.977295
745.217773	394.099884
744.023438	87.586990
742.829102	445.631897
741.633789	211.507385
740.438477	400.491516
739.243164	181.752533
738.046875	412.209900
736.850586	-189.803284
735.654297	-187.157547
734.458008	143.868347
733.260742	470.342682
732.063477	326.171234
730.866211	24.542391
729.667969	-314.129700
728.469727	58.057148
727.271484	430.082489
726.073242	45.685722
724.874023	46.086063
723.674805	2.816755
722.474609	36.042496
721.275391	206.865570
720.075195	-148.495148
718.875000	105.315918
717.673828	289.231384
716.473633	121.880722
715.272461	63.723488
714.070313	-77.203461
712.869141	242.014221
711.666992	149.217346
710.463867	82.696747
709.261719	-46.875847
708.058594	126.456032
706.855469	40.680313
705.652344	-90.662468
704.448242	-123.890892
703.244141	45.383022
702.040039	149.439880
700.834961	197.023773
699.630859	-194.521545
698.424805	70.789719
697.219727	25.319582
696.013672	8.268085
694.807617	160.830460
693.601563	287.417542
692.395508	68.852104
691.188477	-58.264206
689.981445	144.754959
688.773438	-415.953644
687.566406	-245.128235
686.358398	-173.968292
685.149414	107.678490
683.941406	-202.445282
682.732422	101.138969
681.523438	-110.935707
680.313477	-433.197083
679.104492	11.610755
677.894531	-30.789289
676.683594	-25.338612
675.473633	-101.925797
674.262695	9.986487
673.051758	-126.729881
671.839844	39.626602
670.628906	0.691839
669.416992	223.567368
668.204102	379.547363
666.992188	71.081764
665.779297	-347.212646
664.566406	131.217239
663.352539	-23.056143
662.138672	92.790375
660.924805	133.232880
659.710938	331.365997
658.497070	37.715382
657.282227	-214.641006
656.066406	24.932880
654.851563	-56.664944
653.635742	-213.506454
652.419922	73.762115
651.204102	-162.468735
649.987305	25.838032
648.770508	41.904507
647.553711	-290.695831
646.336914	147.478745
645.119141	159.463943
643.901367	354.362579
642.682617	301.868591
641.464844	154.802063
640.246094	85.207657
639.027344	269.254059
637.807617	339.294891
636.587891	263.156677
635.368164	171.939392
634.148438	76.362869
632.927734	85.902367
631.707031	219.770111
630.486328	113.051064
629.264648	81.254868
628.043945	150.036957
626.822266	126.298683
625.599609	119.411285
624.376953	277.219543
623.155273	293.132202
621.931641	302.183197
620.708984	364.311066
619.485352	301.690674
618.261719	570.393860
617.037109	-52.078175
615.813477	-189.137344
614.588867	173.809418
613.364258	-238.498245
612.138672	165.490723
610.913086	89.497124
609.687500	-64.344833
608.461914	-63.100464
607.235352	-33.010189
606.008789	36.526951
604.782227	-241.133911
