# Supplementary material for: Raman spectroscopy accurately differentiates mucosal healing from non-healing and biochemical changes following biological therapy in inflammatory bowel disease
Source: PLoS One. 2021 Jun 2;16(6):e0252210. doi: 10.1371/journal.pone.0252210 (PMC8172032; doi:10.1371/journal.pone.0252210)
Supplement: S9 Dataset — (ZIP) [file pone.0252210.s011.zip › Pre-biologic/OC023-2 pre treatment_61__X_25475.7__Y_6215.9__Z_811.46__Time_699.txt]

1714.862305	93.005432
1713.885742	106.342209
1712.909180	27.467304
1711.931641	-230.820526
1710.955078	-78.487183
1709.977539	-3.705199
1709.000000	-57.291710
1708.021484	-97.181580
1707.043945	7.946417
1706.065430	-33.963352
1705.086914	-86.218880
1704.107422	43.892078
1703.128906	24.474295
1702.149414	-48.103794
1701.169922	190.028397
1700.190430	21.941263
1699.210938	70.901474
1698.230469	109.522484
1697.250000	95.087845
1696.269531	16.952198
1695.289063	139.625458
1694.307617	358.791809
1693.326172	183.116592
1692.344727	346.989319
1691.363281	353.765869
1690.381836	280.937469
1689.399414	325.946838
1688.416992	387.393555
1687.434570	486.600677
1686.452148	628.877319
1685.468750	574.294006
1684.485352	600.140381
1683.501953	565.164490
1682.518555	738.425415
1681.534180	789.557739
1680.550781	625.506165
1679.566406	666.927185
1678.582031	711.457275
1677.596680	924.027588
1676.611328	964.072021
1675.626953	1118.933350
1674.641602	1090.715210
1673.655273	1169.279419
1672.669922	1269.546143
1671.683594	1367.551880
1670.697266	1351.743530
1669.710938	1445.282959
1668.723633	1568.421509
1667.737305	1530.036743
1666.750000	1553.139160
1665.762695	1523.604126
1664.774414	1653.674927
1663.787109	1627.651978
1662.798828	1689.562256
1661.810547	1916.236206
1660.822266	1878.181885
1659.833008	1941.244385
1658.844727	1962.314209
1657.855469	1734.790405
1656.866211	1788.472290
1655.875977	1977.542969
1654.886719	1767.240601
1653.896484	1599.750366
1652.906250	1546.485352
1651.916016	1541.234009
1650.924805	1356.511841
1649.934570	1275.362305
1648.943359	1054.496704
1647.952148	1029.654297
1646.959961	917.967651
1645.968750	825.170044
1644.976563	870.080078
1643.984375	548.264221
1642.992188	599.146545
1641.999023	602.808716
1641.005859	422.063080
1640.012695	370.973267
1639.019531	111.829285
1638.026367	222.276688
1637.032227	245.951523
1636.039063	117.014442
1635.043945	64.821671
1634.049805	-63.489613
1633.055664	-4.461909
1632.060547	-198.037598
1631.065430	90.554924
1630.070313	-86.682587
1629.074219	118.003448
1628.079102	-8.716809
1627.083008	-150.951508
1626.086914	-148.258865
1625.090820	-182.179123
1624.093750	-26.604187
1623.096680	-20.727621
1622.100586	35.256271
1621.102539	-0.563998
1620.105469	45.225685
1619.107422	33.382553
1618.109375	-104.326828
1617.111328	57.415325
1616.113281	182.485947
1615.115234	92.483643
1614.116211	-15.714130
1613.117188	180.484283
1612.118164	-63.800407
1611.118164	187.596786
1610.119141	95.639465
1609.119141	66.706451
1608.119141	19.535549
1607.118164	56.282986
1606.118164	237.114517
1605.117188	111.619751
1604.116211	153.763443
1603.115234	36.310799
1602.114258	-41.795666
1601.112305	-64.890251
1600.110352	-216.084900
1599.108398	-137.089706
1598.106445	-110.385742
1597.103516	-125.488113
1596.100586	-38.663395
1595.097656	-173.924179
1594.094727	-71.444588
1593.091797	-151.802979
1592.087891	-151.200607
1591.083984	-25.324661
1590.080078	-257.036926
1589.076172	-186.026825
1588.071289	64.908928
1587.067383	-2.464729
1586.062500	34.445644
1585.057617	113.003296
1584.051758	261.845703
1583.045898	87.469612
1582.041016	105.883377
1581.035156	-5.999337
1580.028320	220.612137
1579.022461	155.471085
1578.015625	155.351852
1577.008789	90.094406
1576.001953	230.312210
1574.994141	159.687759
1573.987305	115.003418
1572.979492	176.841232
1571.971680	-16.197214
1570.962891	100.009956
1569.955078	190.072418
1568.946289	100.735870
1567.937500	47.681206
1566.928711	64.637962
1565.918945	55.501854
1564.910156	188.995956
1563.900391	88.753418
1562.890625	84.413239
1561.880859	30.654116
1560.870117	85.696274
1559.859375	-59.070141
1558.848633	104.550446
1557.837891	216.118958
1556.827148	58.016712
1555.815430	68.211220
1554.803711	52.345234
1553.791992	189.102112
1552.780273	240.207764
1551.767578	21.944401
1550.754883	72.734055
1549.742188	175.078308
1548.729492	106.492973
1547.716797	304.131195
1546.703125	134.366623
1545.689453	256.601013
1544.675781	68.478989
1543.662109	40.459202
1542.647461	-176.310638
1541.632813	-165.886688
1540.618164	-31.702642
1539.603516	-163.666672
1538.588867	24.296522
1537.573242	31.354708
1536.557617	66.603882
1535.541992	111.970657
1534.526367	131.342194
1533.509766	3.549935
1532.493164	35.445805
1531.476563	-10.176077
1530.459961	106.362297
1529.443359	-65.861595
1528.425781	-16.708664
1527.408203	119.783646
1526.390625	60.370300
1525.373047	16.236530
1524.354492	139.193848
1523.335938	-62.262932
1522.317383	132.303116
1521.298828	108.003784
1520.280273	55.243877
1519.260742	-51.670486
1518.241211	-89.335518
1517.221680	-16.682596
1516.202148	9.512216
1515.181641	-38.980549
1514.161133	-126.155052
1513.140625	-69.707550
1512.120117	-105.869392
1511.099609	83.628120
1510.078125	-68.376648
1509.056641	-115.326874
1508.035156	-82.934128
1507.012695	5.665993
1505.991211	-162.283524
1504.968750	-81.743286
1503.946289	-285.833069
1502.923828	-141.600571
1501.900391	-59.080360
1500.877930	-194.414764
1499.854492	-84.092567
1498.830078	-109.653427
1497.806641	20.747253
1496.782227	-69.113960
1495.758789	63.458797
1494.734375	-70.167572
1493.708984	-86.287849
1492.684570	130.083939
1491.659180	136.623505
1490.633789	247.775238
1489.608398	144.136108
1488.583008	334.124390
1487.556641	265.960022
1486.530273	233.426529
1485.503906	374.338745
1484.477539	438.495026
1483.450195	474.410858
1482.423828	418.359924
1481.396484	591.721252
1480.368164	492.039093
1479.340820	537.595703
1478.312500	662.007385
1477.284180	816.824097
1476.255859	808.408936
1475.227539	878.842712
1474.198242	890.550842
1473.169922	1049.825439
1472.140625	1058.730225
1471.111328	1220.222412
1470.081055	1259.400024
1469.050781	1211.973145
1468.021484	1421.355591
1466.990234	1724.607788
1465.959961	1864.955322
1464.928711	1883.142700
1463.898438	1987.649170
1462.867188	2043.744507
1461.834961	2155.603027
1460.803711	2351.156006
1459.771484	2290.105225
1458.739258	2333.084473
1457.707031	2381.055176
1456.674805	2532.969971
1455.641602	2595.957764
1454.608398	2402.701660
1453.575195	2688.717285
1452.541992	2520.768555
1451.508789	2631.648193
1450.474609	2853.918701
1449.440430	2675.755127
1448.406250	2859.843262
1447.371094	2790.556396
1446.336914	2835.215820
1445.301758	2679.833496
1444.266602	2838.310791
1443.230469	2693.046143
1442.195313	2704.681396
1441.159180	2470.946045
1440.123047	2348.555176
1439.086914	2360.193115
1438.049805	2333.887695
1437.013672	2070.061523
1435.976563	2084.242188
1434.939453	1934.229370
1433.901367	1647.895264
1432.864258	1351.605103
1431.826172	1118.541626
1430.788086	1289.395142
1429.750000	915.168518
1428.710938	869.054443
1427.671875	661.561401
1426.633789	655.925415
1425.593750	448.599274
1424.554688	493.461060
1423.514648	462.718292
1422.474609	668.852905
1421.434570	464.351105
1420.394531	481.594543
1419.354492	244.569290
1418.313477	440.652679
1417.272461	407.675049
1416.231445	324.435822
1415.189453	198.503906
1414.147461	208.500351
1413.105469	97.849586
1412.063477	47.644028
1411.021484	100.579529
1409.978516	103.283699
1408.936523	-12.016562
1407.892578	-11.676661
1406.849609	-38.874454
1405.806641	31.939493
1404.762695	19.945742
1403.718750	-150.077377
1402.674805	-64.002571
1401.629883	87.333290
1400.585938	-17.127598
1399.541016	-6.115835
1398.496094	120.308441
1397.450195	31.196312
1396.405273	250.471512
1395.359375	78.884544
1394.313477	-44.934841
1393.267578	41.771198
1392.220703	-31.715471
1391.173828	135.255035
1390.126953	-3.077140
1389.080078	-13.625230
1388.033203	-26.557379
1386.985352	-14.371620
1385.937500	50.439598
1384.889648	-34.666004
1383.841797	-194.601852
1382.792969	-234.407639
1381.744141	-109.172165
1380.695313	-96.273781
1379.646484	-133.204193
1378.597656	92.181549
1377.547852	-111.782784
1376.498047	-45.981689
1375.448242	127.218933
1374.397461	-106.174042
1373.347656	109.634186
1372.296875	-23.636833
1371.246094	5.338506
1370.194336	114.192429
1369.143555	225.641357
1368.091797	137.851074
1367.040039	72.660126
1365.988281	7.638780
1364.935547	107.114059
1363.882813	-69.628738
1362.830078	99.796921
1361.777344	52.814625
1360.724609	-68.632545
1359.670898	322.478241
1358.617188	144.118896
1357.563477	264.324127
1356.509766	44.098404
1355.455078	174.505951
1354.400391	-22.950840
1353.345703	226.949142
1352.291016	355.204285
1351.235352	307.261108
1350.180664	435.749084
1349.125000	425.343262
1348.068359	511.859619
1347.012695	789.520447
1345.956055	861.348145
1344.899414	945.697876
1343.842773	898.768921
1342.786133	921.416687
1341.728516	1154.841553
1340.670898	929.971130
1339.613281	918.377625
1338.555664	936.660339
1337.497070	1088.785767
1336.438477	978.605530
1335.379883	962.673096
1334.321289	902.362061
1333.262695	829.862549
1332.203125	839.160889
1331.143555	900.535706
1330.083984	979.340881
1329.023438	917.374756
1327.963867	895.130005
1326.903320	922.453796
1325.841797	1036.363403
1324.781250	928.122009
1323.719727	1042.280762
1322.659180	939.318909
1321.596680	1016.700073
1320.535156	1081.861328
1319.473633	954.727417
1318.411133	1170.608276
1317.348633	1130.098511
1316.285156	1198.218384
1315.222656	1049.560181
1314.159180	1053.884155
1313.095703	1105.157227
1312.032227	1048.170288
1310.967773	1050.446899
1309.904297	1060.248779
1308.839844	1171.101074
1307.775391	1139.305664
1306.709961	1075.670898
1305.645508	1127.812744
1304.580078	1034.960327
1303.513672	1151.276489
1302.448242	1311.920776
1301.382813	1271.088867
1300.316406	1205.827759
1299.250000	985.949097
1298.182617	916.113220
1297.116211	1064.978149
1296.048828	1147.611328
1294.981445	1124.782837
1293.914063	900.855164
1292.845703	1010.808533
1291.777344	868.178101
1290.708984	956.246216
1289.640625	914.438904
1288.572266	757.547241
1287.502930	885.120300
1286.433594	843.677795
1285.364258	856.249146
1284.293945	753.807312
1283.224609	827.810974
1282.154297	791.716675
1281.083984	555.034973
1280.012695	639.111145
1278.942383	696.331726
1277.871094	540.820984
1276.799805	837.867310
1275.727539	1159.321167
1274.656250	1016.291870
1273.583984	822.089905
1272.511719	979.884155
1271.439453	1030.206543
1270.366211	975.571106
1269.292969	1209.149170
1268.219727	1025.265625
1267.146484	1251.551392
1266.072266	1202.080933
1264.999023	1177.093018
1263.924805	1232.666870
1262.849609	1012.734924
1261.775391	975.800415
1260.700195	1002.313843
1259.625000	1131.217407
1258.549805	1096.885010
1257.474609	1094.283081
1256.398438	1213.494263
1255.322266	1111.141479
1254.246094	1181.703857
1253.168945	1072.190918
1252.092773	1332.591309
1251.015625	1245.062378
1249.938477	1220.839844
1248.860352	1131.012695
1247.783203	1053.407959
1246.705078	1019.614868
1245.626953	1056.329102
1244.547852	978.874878
1243.469727	942.762817
1242.390625	989.249268
1241.311523	1011.453613
1240.231445	1036.093750
1239.152344	684.601990
1238.072266	964.065918
1236.992188	777.704407
1235.911133	1066.741333
1234.831055	834.382385
1233.750000	815.438843
1232.668945	854.664734
1231.587891	779.993408
1230.505859	724.730713
1229.423828	870.496033
1228.341797	774.057556
1227.259766	779.320435
1226.176758	639.357056
1225.094727	596.222961
1224.011719	528.900208
1222.927734	497.867065
1221.844727	500.675323
1220.760742	508.294220
1219.676758	571.472290
1218.592773	455.774841
1217.507813	434.320068
1216.423828	562.592712
1215.338867	217.465179
1214.252930	357.729309
1213.167969	58.583931
1212.082031	360.425690
1210.996094	210.915573
1209.910156	567.977356
1208.823242	244.758484
1207.737305	642.544189
1206.650391	507.371490
1205.562500	560.188538
1204.475586	653.884399
1203.387695	494.543762
1202.299805	222.020416
1201.211914	94.028442
1200.124023	262.130493
1199.035156	66.668991
1197.946289	82.977623
1196.857422	82.370110
1195.767578	-2.487005
1194.678711	-41.691650
1193.588867	-83.356316
1192.498047	-134.690811
1191.408203	-188.484009
1190.317383	-182.268646
1189.226563	-128.097061
1188.135742	-189.299866
1187.044922	-231.352127
1185.953125	-323.875793
1184.861328	87.511803
1183.769531	-77.194656
1182.676758	48.329071
1181.584961	17.823059
1180.492188	-96.678162
1179.398438	50.063168
1178.305664	-150.858765
1177.211914	14.806950
1176.118164	48.548317
1175.024414	-44.756874
1173.929688	-47.131504
1172.835938	194.570404
1171.741211	139.286591
1170.646484	98.281982
1169.550781	253.356735
1168.455078	171.475281
1167.359375	115.828148
1166.263672	98.350029
1165.167969	-26.784084
1164.071289	-25.323189
1162.974609	50.087437
1161.877930	91.915840
1160.780273	186.147232
1159.682617	39.094723
1158.584961	135.457932
1157.487305	231.665970
1156.389648	246.598236
1155.291016	304.343109
1154.192383	195.015198
1153.093750	180.990051
1151.994141	54.819763
1150.894531	38.215023
1149.794922	66.769287
1148.695313	78.520393
1147.594727	9.174470
1146.495117	94.508011
1145.394531	-39.316551
1144.292969	-92.285950
1143.192383	52.140724
1142.090820	-10.577731
1140.989258	121.633926
1139.886719	168.064377
1138.785156	-73.281624
1137.682617	10.961308
1136.580078	73.663887
1135.477539	105.336082
1134.374023	153.497711
1133.270508	348.739624
1132.166992	427.449860
1131.063477	615.185425
1129.958984	724.408203
1128.854492	717.219482
1127.750000	947.099121
1126.644531	892.200378
1125.540039	839.585510
1124.434570	784.505676
1123.329102	696.159485
1122.222656	785.419434
1121.117188	772.680969
1120.010742	650.900513
1118.903320	768.175293
1117.796875	669.897400
1116.689453	386.966248
1115.582031	475.498291
1114.474609	556.785522
1113.367188	590.630615
1112.258789	633.804138
1111.150391	544.483704
1110.041016	466.907471
1108.932617	608.994751
1107.823242	595.008972
1106.713867	642.327393
1105.604492	689.522583
1104.494141	831.011230
1103.383789	951.095642
1102.273438	908.227478
1101.163086	992.661926
1100.051758	1086.389648
1098.940430	901.758606
1097.829102	952.847229
1096.717773	878.913879
1095.605469	955.713806
1094.493164	827.449646
1093.380859	866.369202
1092.268555	980.532532
1091.155273	1035.701538
1090.041992	857.766968
1088.928711	1028.070190
1087.814453	1078.236450
1086.701172	973.085938
1085.586914	1004.278320
1084.471680	938.991882
1083.357422	683.299561
1082.242188	1010.377014
1081.126953	742.894104
1080.011719	858.294067
1078.895508	743.455627
1077.779297	783.545776
1076.663086	670.999146
1075.546875	764.936890
1074.429688	678.127197
1073.312500	614.756958
1072.195313	624.053894
1071.078125	633.294312
1069.959961	583.879395
1068.841797	731.272461
1067.723633	803.586121
1066.604492	559.622681
1065.486328	666.983093
1064.367188	760.201538
1063.247070	687.152161
1062.127930	717.072021
1061.007813	627.624023
1059.887695	631.744690
1058.767578	640.513489
1057.646484	515.985535
1056.525391	400.842590
1055.404297	376.865356
1054.283203	327.183044
1053.161133	324.212219
1052.039063	456.668915
1050.916992	474.656067
1049.794922	329.240479
1048.671875	125.538887
1047.548828	257.878754
1046.425781	439.136505
1045.301758	433.749176
1044.177734	330.449554
1043.053711	334.421692
1041.929688	385.004852
1040.805664	503.137970
1039.680664	437.212372
1038.555664	329.415802
1037.429688	286.866150
1036.304688	374.709900
1035.178711	255.417786
1034.052734	122.247787
1032.925781	433.419495
1031.798828	297.992584
1030.671875	504.420715
1029.544922	473.702362
1028.417969	203.681686
1027.290039	82.507133
1026.162109	110.085915
1025.033203	-99.176651
1023.905273	-50.582073
1022.776367	-203.907990
1021.647461	-282.851868
1020.518555	-217.861572
1019.388672	-122.700485
1018.258789	-39.119003
1017.128906	-175.767151
1015.998047	-94.414063
1014.868164	-70.959839
1013.737305	98.504204
1012.605469	135.923889
1011.474609	365.612549
1010.342773	340.589539
1009.210938	250.845169
1008.079102	452.801514
1006.946289	636.228943
1005.813477	953.811707
1004.680664	1569.644775
1003.546875	2395.661865
1002.414063	2509.471680
1001.280273	2089.499023
1000.145508	1314.017700
999.011719	656.801941
997.876953	247.076920
996.742188	322.477173
995.607422	67.873787
994.471680	101.945084
993.335938	223.777512
992.200195	-28.003050
991.064453	-111.213112
989.927734	-106.669228
988.791016	-65.133095
987.654297	144.723206
986.516602	59.697613
985.379883	-4.432358
984.242188	-1.635019
983.103516	10.490014
981.965820	-117.665245
980.827148	69.623825
979.688477	121.215523
978.548828	-271.011597
977.409180	75.238937
976.270508	46.723068
975.129883	85.003769
973.990234	-12.172596
972.849609	246.930710
971.708984	460.114258
970.568359	197.995499
969.426758	195.563980
968.285156	133.599289
967.143555	248.502914
966.001953	214.376495
964.859375	210.226532
963.716797	206.226471
962.574219	216.132126
961.430664	418.712006
960.287109	376.157562
959.143555	320.029175
958.000000	55.651791
956.855469	112.134117
955.710938	84.038017
954.566406	220.904129
953.421875	32.928345
952.276367	108.284134
951.130859	101.423286
949.985352	161.036652
948.838867	-23.835819
947.692383	127.517860
946.545898	182.987610
945.399414	234.021881
944.251953	-20.861462
943.104492	-53.970715
941.957031	95.727394
940.809570	250.080551
939.661133	265.330597
938.512695	164.388184
937.364258	184.534470
936.214844	227.633606
935.065430	432.730469
933.916016	122.805260
932.765625	239.286850
931.616211	71.114418
930.465820	117.269157
929.315430	74.759827
928.164063	-13.098599
927.012695	213.320450
925.861328	114.410851
924.709961	79.401413
923.557617	30.921894
922.405273	-108.329628
921.252930	-97.325676
920.099609	152.464127
918.947266	-43.056778
917.793945	-70.229057
916.639648	-272.107056
915.486328	100.709709
914.332031	-5.470300
913.177734	-122.798134
912.022461	-149.161819
910.868164	-297.862213
909.712891	-128.840103
908.556641	-197.821136
907.401367	-94.352180
906.245117	2.414648
905.088867	42.633739
903.931641	-197.908600
902.775391	-121.149048
901.618164	-152.964569
900.460938	-75.977798
899.302734	-84.886528
898.144531	33.041737
896.986328	71.874474
895.828125	0.005279
894.668945	95.609634
893.509766	103.136230
892.350586	13.608421
891.191406	114.027046
890.031250	-90.416550
888.871094	-109.469574
887.710938	-71.956490
886.549805	200.403061
885.388672	127.475716
884.227539	126.886116
883.066406	85.801819
881.904297	35.824665
880.742188	222.696777
879.580078	341.958649
878.416992	382.394867
877.253906	285.478638
876.090820	420.693726
874.927734	242.926208
873.763672	164.392471
872.599609	115.239105
871.435547	111.195847
870.270508	-61.491497
869.105469	53.875134
867.940430	169.258789
866.775391	143.026779
865.609375	71.928940
864.443359	227.881744
863.277344	109.746582
862.110352	189.379822
860.944336	84.897003
859.777344	315.017639
858.609375	244.336594
857.442383	301.630219
856.274414	280.430756
855.105469	357.973541
853.937500	439.994751
852.768555	403.207336
851.599609	420.259552
850.430664	596.419922
849.260742	492.512695
848.090820	661.911621
846.920898	291.630310
845.750000	353.589722
844.580078	321.530487
843.409180	280.554535
842.237305	221.717468
841.066406	84.630913
839.894531	95.188843
838.722656	119.152603
837.549805	102.881721
836.376953	146.937363
835.204102	242.339951
834.031250	194.755432
832.857422	457.533539
831.683594	367.480682
830.509766	339.935638
829.335938	374.850586
828.161133	391.883850
826.986328	388.806763
825.811523	334.418213
824.635742	326.834503
823.459961	227.846664
822.284180	140.003677
821.107422	65.528221
819.931641	35.573021
818.754883	38.982754
817.577148	115.797569
816.400391	-130.159515
815.222656	-22.307674
814.044922	-101.408020
812.866211	-33.760414
811.687500	-112.945114
810.508789	39.000278
809.330078	75.250130
808.150391	242.490814
806.971680	149.699936
805.791016	-236.232590
804.611328	-27.089809
803.430664	19.849930
802.250000	-232.885315
801.069336	-132.847397
799.887695	-239.211380
798.706055	-279.094330
797.524414	-168.299881
796.342773	-370.164795
795.160156	-155.442337
793.977539	-102.640617
792.794922	5.405741
791.611328	-99.267532
790.427734	-42.389774
789.244141	-149.424301
788.059570	217.012222
786.875977	69.933319
785.691406	-123.626381
784.505859	107.341515
783.321289	293.870850
782.135742	-3.809739
780.949219	131.620865
779.763672	379.530304
778.577148	119.246536
777.390625	236.542038
776.204102	-14.987033
775.016602	11.568834
773.829102	79.916298
772.641602	64.288467
771.453125	-68.333885
770.265625	6.244339
769.077148	-42.772861
767.887695	49.164097
766.699219	103.478714
765.509766	146.639313
764.319336	178.651810
763.129883	228.142731
761.939453	235.671875
760.749023	377.323944
759.558594	149.159256
758.367188	409.319641
757.175781	425.133545
755.984375	421.039459
754.791992	350.892120
753.599609	168.586975
752.407227	201.573547
751.214844	120.212585
750.021484	128.821732
748.828125	203.187790
747.634766	231.317291
746.441406	224.217865
745.247070	184.113434
744.052734	242.633316
742.857422	22.523895
741.662109	192.676575
740.466797	121.543755
739.271484	81.033989
738.076172	189.432861
736.879883	129.037643
735.683594	140.851837
734.486328	242.342682
733.289063	48.214191
732.091797	217.361755
730.894531	272.589996
729.697266	19.315958
728.499023	279.983459
727.300781	409.288483
726.101563	405.141693
724.902344	440.273468
723.703125	302.740814
722.503906	370.536346
721.303711	475.373566
720.104492	451.310303
718.903320	470.869965
717.703125	344.178772
716.501953	466.218079
715.300781	651.423035
714.099609	555.215332
712.897461	415.427673
711.695313	432.615662
710.493164	295.066254
709.291016	22.497051
708.087891	152.987976
706.884766	76.546799
705.680664	237.438004
704.477539	-65.344215
703.273438	32.410828
702.069336	169.289032
700.864258	60.342937
699.659180	155.868362
698.454102	147.020386
697.249023	107.773369
696.042969	-79.187386
694.836914	-74.851456
693.630859	-74.824707
692.423828	-92.128967
691.217773	-309.108765
690.009766	-37.593304
688.802734	-104.662933
687.594727	-61.006504
686.386719	-91.057762
685.178711	-183.920303
683.970703	-31.704699
682.761719	-154.753586
681.552734	-264.677246
680.342773	-43.023556
679.133789	74.636139
677.923828	-100.010422
676.712891	45.900970
675.502930	-126.340614
674.291992	17.500164
673.081055	-106.902588
671.869141	114.889496
670.657227	31.768667
669.445313	46.051613
668.233398	-67.111267
667.021484	126.699669
665.808594	22.375782
664.595703	144.962784
663.381836	-2.343818
662.167969	59.902218
660.954102	83.344391
659.740234	5.429534
658.525391	106.681938
657.310547	33.251072
656.095703	-100.460480
654.880859	-106.856262
653.665039	22.593245
652.449219	46.446552
651.233398	22.936321
650.016602	-75.907440
648.799805	83.727913
647.583008	43.097763
646.365234	187.607391
645.148438	250.285233
643.930664	426.956299
642.711914	334.679047
641.494141	188.661621
640.275391	163.073547
639.056641	83.717224
637.836914	21.531994
636.617188	-70.773033
635.397461	38.780956
634.177734	88.055748
632.957031	10.524148
631.736328	57.387199
630.515625	-164.163986
629.293945	-115.459564
628.073242	44.566124
626.851563	-10.136856
625.628906	-2.873117
624.407227	107.014641
623.184570	304.433075
621.960938	285.063324
620.738281	383.177795
619.514648	307.425201
618.291016	152.099106
617.067383	-5.717254
615.842773	41.527000
614.618164	-72.201828
613.393555	-49.501343
612.167969	-27.369066
610.942383	13.400318
609.716797	27.866917
608.491211	-9.636267
607.264648	11.980726
606.038086	-78.249115
604.811523	-19.749628
