# Supplementary material for: Raman spectroscopy accurately differentiates mucosal healing from non-healing and biochemical changes following biological therapy in inflammatory bowel disease
Source: PLoS One. 2021 Jun 2;16(6):e0252210. doi: 10.1371/journal.pone.0252210 (PMC8172032; doi:10.1371/journal.pone.0252210)
Supplement: S9 Dataset — (ZIP) [file pone.0252210.s011.zip › Pre-biologic/OC020-1 pre treatment_base sub CR removed_4__X_-9661.2__Y_46879.7__Z_36.4__Time_44.txt]

1714.640625	191.210648
1713.664063	327.619110
1712.687500	284.650879
1711.709961	90.429787
1710.733398	187.537933
1709.755859	98.503899
1708.778320	86.113914
1707.799805	-31.957750
1706.821289	-164.523361
1705.843750	-150.865906
1704.864258	-133.198151
1703.885742	-25.700811
1702.907227	40.347649
1701.927734	-183.924774
1700.948242	-347.880859
1699.968750	80.586494
1698.988281	-158.282471
1698.007813	141.530716
1697.028320	-118.673309
1696.046875	276.977112
1695.066406	-202.429001
1694.084961	-79.580849
1693.104492	116.529343
1692.123047	-30.692398
1691.140625	82.114830
1690.159180	180.018875
1689.176758	334.945068
1688.194336	69.484039
1687.211914	245.146469
1686.228516	528.347107
1685.246094	172.816162
1684.262695	545.826599
1683.279297	650.568481
1682.295898	407.301727
1681.311523	394.031097
1680.327148	589.321289
1679.342773	559.171143
1678.358398	450.068268
1677.374023	983.019836
1676.388672	660.059570
1675.403320	641.205750
1674.417969	1242.608887
1673.432617	1116.208862
1672.446289	1115.488647
1671.459961	948.118530
1670.473633	1063.103394
1669.487305	1287.616455
1668.500977	1563.155273
1667.513672	1401.219116
1666.526367	1139.151611
1665.539063	1442.984131
1664.550781	1354.669800
1663.563477	1572.007690
1662.575195	1368.211060
1661.586914	1480.533691
1660.598633	1619.857422
1659.609375	1629.791626
1658.620117	1690.573120
1657.631836	1820.712402
1656.641602	1665.258423
1655.652344	1407.113770
1654.662109	1726.535278
1653.672852	1556.715942
1652.681641	1403.242310
1651.691406	1543.872070
1650.701172	1367.500244
1649.709961	1025.012085
1648.718750	1018.751343
1647.727539	1002.282471
1646.735352	846.121277
1645.744141	928.118469
1644.751953	891.542419
1643.759766	783.999512
1642.766602	684.710876
1641.774414	506.583832
1640.781250	542.526794
1639.788086	314.907501
1638.794922	92.913284
1637.801758	203.507156
1636.807617	87.541679
1635.813477	111.540497
1634.819336	330.736694
1633.825195	-163.950912
1632.830078	-15.541320
1631.834961	111.908951
1630.839844	215.768448
1629.844727	45.978226
1628.849609	-220.969742
1627.853516	-11.438488
1626.857422	224.431519
1625.861328	142.082016
1624.865234	17.804514
1623.868164	-98.444527
1622.871094	71.925087
1621.874023	-9.958691
1620.876953	-194.194275
1619.879883	-39.461929
1618.881836	7.582690
1617.883789	180.672775
1616.885742	267.105103
1615.887695	4.504742
1614.888672	72.617226
1613.889648	337.447693
1612.890625	48.815010
1611.891602	-258.043762
1610.892578	163.973816
1609.892578	61.619919
1608.892578	-11.886719
1607.892578	215.877106
1606.892578	-106.503151
1605.891602	-12.442768
1604.890625	-12.716487
1603.889648	285.345581
1602.888672	-34.352150
1601.887695	122.186676
1600.885742	-100.694931
1599.883789	-208.485626
1598.881836	-277.090973
1597.879883	-123.558968
1596.876953	116.051300
1595.874023	-33.851498
1594.871094	-173.336441
1593.868164	-124.820114
1592.864258	-167.832169
1591.861328	-247.476700
1590.857422	-374.189362
1589.853516	-18.216387
1588.848633	-98.218201
1587.844727	-167.867828
1586.839844	130.066650
1585.834961	242.627060
1584.830078	154.288589
1583.824219	248.261902
1582.819336	305.584839
1581.813477	-119.193024
1580.807617	135.809296
1579.800781	278.571869
1578.794922	481.005249
1577.788086	355.238403
1576.781250	395.901367
1575.773438	-60.531784
1574.766602	81.314026
1573.758789	69.492798
1572.750977	405.891479
1571.743164	198.711304
1570.735352	22.632233
1569.726563	264.751038
1568.718750	-103.845657
1567.708984	78.094475
1566.700195	-95.937561
1565.691406	49.231430
1564.681641	-34.259121
1563.671875	81.907837
1562.662109	130.387604
1561.652344	-220.777679
1560.641602	34.810844
1559.630859	-75.458405
1558.620117	-255.855515
1557.609375	74.163925
1556.597656	43.693764
1555.586914	150.349747
1554.575195	-87.693771
1553.563477	422.476685
1552.550781	132.302170
1551.539063	5.132668
1550.526367	-73.026550
1549.513672	192.735092
1548.500977	207.300659
1547.487305	335.431061
1546.473633	129.801346
1545.459961	-24.236492
1544.446289	-217.162354
1543.432617	150.473602
1542.417969	163.849747
1541.404297	-145.779327
1540.389648	-230.842743
1539.374023	-50.178051
1538.359375	-213.029388
1537.343750	-105.070885
1536.328125	-85.060646
1535.312500	61.143097
1534.296875	-76.560013
1533.280273	27.942987
1532.263672	227.594131
1531.247070	63.609623
1530.230469	164.901077
1529.212891	214.430634
1528.196289	183.946320
1527.178711	173.878693
1526.160156	197.090271
1525.142578	99.171989
1524.124023	140.059464
1523.106445	77.875618
1522.087891	97.840698
1521.068359	63.606533
1520.049805	-47.884571
1519.030273	-115.813499
1518.010742	44.852570
1516.991211	248.971161
1515.971680	185.688889
1514.951172	32.370766
1513.930664	-44.004345
1512.910156	159.329437
1511.889648	-27.699875
1510.868164	131.604385
1509.846680	-181.360260
1508.826172	167.458511
1507.803711	18.442368
1506.782227	133.456619
1505.759766	404.629883
1504.737305	-293.178589
1503.714844	-14.605030
1502.692383	-125.652748
1501.668945	-121.549706
1500.646484	-191.805130
1499.623047	91.114662
1498.599609	-199.531830
1497.575195	-275.238525
1496.550781	-345.908752
1495.527344	-12.492380
1494.502930	-201.040588
1493.477539	98.706871
1492.453125	262.769836
1491.427734	-125.387756
1490.402344	117.641960
1489.376953	99.908623
1488.350586	258.294678
1487.325195	362.928223
1486.298828	436.770569
1485.272461	188.896057
1484.245117	326.354828
1483.218750	440.740479
1482.191406	442.742279
1481.164063	327.364563
1480.136719	377.694153
1479.108398	415.167694
1478.080078	608.026001
1477.052734	533.221069
1476.023438	850.656494
1474.995117	699.285889
1473.965820	1034.268555
1472.937500	1048.304443
1471.908203	1080.080200
1470.877930	1195.750732
1469.848633	1255.383667
1468.818359	1332.735352
1467.788086	1455.793335
1466.757813	1680.472290
1465.727539	1452.539063
1464.696289	1684.665894
1463.665039	1906.506348
1462.633789	1869.106201
1461.602539	2393.020752
1460.570313	2330.079102
1459.539063	2505.827393
1458.506836	2422.558838
1457.473633	2461.106201
1456.441406	2258.623291
1455.408203	2510.262695
1454.375000	2224.138672
1453.341797	2409.756104
1452.308594	2562.345947
1451.274414	2704.715332
1450.241211	2847.062988
1449.207031	2652.394775
1448.171875	2825.067383
1447.137695	2577.346680
1446.102539	2737.343262
1445.067383	2674.549316
1444.032227	2685.200439
1442.997070	2255.628662
1441.960938	2483.948486
1440.924805	2613.570557
1439.888672	2424.581055
1438.852539	2018.306641
1437.816406	1829.607300
1436.779297	1835.581665
1435.742188	1927.497314
1434.705078	1660.757080
1433.666992	1123.951660
1432.629883	1312.058960
1431.591797	1050.808960
1430.553711	875.533569
1429.514648	998.101013
1428.476563	747.359497
1427.437500	680.879456
1426.398438	407.730560
1425.359375	575.938354
1424.320313	555.116211
1423.280273	746.025574
1422.240234	435.577240
1421.200195	246.244019
1420.159180	245.922134
1419.119141	82.051727
1418.078125	670.956482
1417.037109	333.566315
1415.996094	668.213196
1414.954102	311.000702
1413.912109	42.059536
1412.870117	-0.364354
1411.828125	279.111633
1410.786133	48.342686
1409.743164	-28.965664
1408.700195	-50.865002
1407.657227	0.189255
1406.614258	56.351028
1405.570313	122.615181
1404.527344	91.082634
1403.483398	210.233810
1402.438477	-62.001789
1401.394531	160.208420
1400.349609	-234.564743
1399.304688	-4.684659
1398.259766	-266.150055
1397.214844	-41.137363
1396.168945	-274.699829
1395.123047	-275.043243
1394.077148	-165.051239
1393.031250	-192.718781
1391.984375	147.780212
1390.937500	-150.057617
1389.890625	135.481644
1388.843750	15.680222
1387.796875	18.640642
1386.749023	214.289047
1385.701172	59.912273
1384.653320	210.733826
1383.604492	84.164520
1382.556641	-139.651886
1381.507813	-373.251923
1380.458984	-57.091759
1379.410156	141.696426
1378.360352	90.842323
1377.310547	75.094292
1376.260742	-75.273682
1375.210938	276.086578
1374.161133	38.706791
1373.110352	-93.696510
1372.059570	78.309700
1371.008789	118.255089
1369.957031	-75.985291
1368.906250	218.435272
1367.854492	278.665039
1366.802734	122.308022
1365.750000	-6.463417
1364.698242	6.899278
1363.645508	87.594193
1362.592773	-68.029266
1361.540039	294.099243
1360.486328	123.844048
1359.433594	-118.302620
1358.379883	199.260925
1357.326172	-17.663664
1356.271484	-244.307373
1355.216797	292.172089
1354.163086	416.165253
1353.107422	510.413788
1352.052734	38.577854
1350.998047	518.004700
1349.942383	443.807800
1348.886719	444.238495
1347.830078	553.969055
1346.774414	777.921448
1345.717773	1086.229614
1344.661133	987.894470
1343.604492	959.155518
1342.546875	1312.250000
1341.490234	1333.295776
1340.432617	1354.459229
1339.375000	1269.245972
1338.316406	1060.376099
1337.258789	1200.843262
1336.200195	920.572449
1335.141602	1469.605957
1334.082031	1555.845947
1333.023438	529.032593
1331.963867	875.392883
1330.904297	1157.446899
1329.844727	1296.131226
1328.784180	826.875793
1327.723633	953.469604
1326.663086	1233.308228
1325.602539	984.587769
1324.541992	1220.109985
1323.480469	964.338501
1322.418945	1281.461914
1321.357422	1095.139404
1320.295898	1281.582520
1319.233398	1411.319824
1318.170898	1336.430054
1317.108398	1503.329834
1316.045898	1441.021973
1314.982422	1381.312378
1313.918945	1208.400635
1312.855469	1501.285034
1311.791992	1230.136353
1310.728516	1459.093628
1309.664063	1464.022339
1308.599609	1459.214478
1307.535156	1545.569214
1306.469727	1287.543823
1305.404297	1337.209473
1304.338867	1084.472778
1303.273438	1343.359497
1302.208008	1498.993286
1301.141602	1438.380493
1300.075195	1333.667969
1299.008789	1396.145142
1297.942383	1520.091553
1296.875000	1162.795288
1295.807617	1247.641113
1294.740234	1342.357544
1293.672852	1356.146118
1292.604492	1159.023804
1291.537109	1312.832520
1290.468750	1157.664551
1289.399414	1301.752808
1288.331055	1070.835083
1287.261719	1090.058838
1286.192383	1121.602661
1285.123047	839.663940
1284.052734	962.008179
1282.983398	1299.850952
1281.913086	981.551270
1280.841797	1167.627075
1279.771484	1084.535645
1278.700195	1199.697021
1277.628906	994.468689
1276.557617	1024.141724
1275.486328	1471.917480
1274.414063	1152.059937
1273.341797	856.838501
1272.269531	1148.159424
1271.197266	904.472107
1270.124023	1154.235962
1269.050781	1416.149780
1267.977539	1297.198120
1266.904297	1222.273560
1265.830078	1432.892334
1264.756836	1175.102051
1263.681641	1178.410889
1262.607422	1298.802734
1261.533203	1299.727661
1260.458008	1132.506958
1259.382813	1430.809814
1258.307617	1670.542236
1257.231445	1354.861816
1256.155273	1131.884521
1255.079102	1344.819580
1254.002930	1326.448120
1252.926758	1274.039673
1251.849609	1584.177612
1250.772461	1395.548340
1249.695313	1435.616577
1248.617188	1388.145386
1247.540039	1316.405762
1246.461914	1324.900391
1245.382813	1272.648804
1244.304688	1351.609375
1243.225586	1289.671631
1242.146484	1264.185913
1241.067383	1022.654053
1239.988281	769.091980
1238.908203	1098.001099
1237.828125	1147.770752
1236.748047	1127.172607
1235.667969	1067.776978
1234.586914	1253.253540
1233.505859	1094.448608
1232.424805	1422.786133
1231.343750	711.592590
1230.261719	1054.363647
1229.179688	1130.574585
1228.097656	780.606567
1227.015625	779.342651
1225.932617	1015.215942
1224.850586	810.605103
1223.767578	809.249146
1222.683594	682.097595
1221.600586	852.384644
1220.516602	493.142242
1219.432617	815.584412
1218.347656	640.073975
1217.263672	331.743835
1216.178711	675.623840
1215.093750	410.799316
1214.008789	300.557770
1212.922852	646.496277
1211.836914	246.581131
1210.750977	691.199585
1209.665039	609.746582
1208.579102	552.394592
1207.492188	931.394897
1206.405273	999.229736
1205.318359	936.842957
1204.230469	631.077576
1203.142578	578.318420
1202.054688	561.648132
1200.966797	29.667048
1199.877930	130.952377
1198.790039	345.250183
1197.701172	5.970097
1196.611328	304.253418
1195.522461	215.129715
1194.432617	97.117836
1193.342773	-198.803101
1192.252930	-439.384125
1191.162109	-115.251373
1190.072266	-317.444855
1188.981445	-60.879757
1187.889648	178.681015
1186.798828	21.942055
1185.707031	-230.818802
1184.615234	128.376328
1183.523438	151.452377
1182.430664	-137.386963
1181.337891	192.525940
1180.245117	136.207855
1179.152344	-109.527466
1178.059570	-314.495209
1176.965820	-59.444946
1175.872070	434.947632
1174.778320	342.295135
1173.683594	330.998322
1172.588867	106.577049
1171.494141	183.718307
1170.399414	248.773178
1169.303711	349.587463
1168.208984	26.960260
1167.113281	84.564163
1166.016602	39.252079
1164.920898	122.938881
1163.824219	357.029205
1162.727539	62.969692
1161.630859	79.443665
1160.533203	2.685303
1159.435547	577.606384
1158.337891	347.835602
1157.240234	387.722534
1156.141602	468.047974
1155.043945	603.115173
1153.944336	482.854584
1152.845703	267.202911
1151.747070	382.872650
1150.647461	152.851593
1149.547852	113.441055
1148.447266	0.105246
1147.347656	-296.626801
1146.247070	4.270777
1145.146484	-66.388481
1144.044922	-51.447197
1142.944336	1.477891
1141.842773	-131.261627
1140.741211	30.863041
1139.638672	283.161469
1138.537109	57.474636
1137.434570	-6.606062
1136.332031	-32.729153
1135.228516	214.238998
1134.125977	-47.215405
1133.022461	180.475159
1131.917969	244.168533
1130.814453	478.638519
1129.709961	366.477753
1128.605469	607.749329
1127.500977	694.664917
1126.396484	1049.401123
1125.291016	927.384155
1124.185547	964.136536
1123.080078	858.620056
1121.973633	762.534363
1120.868164	339.576569
1119.761719	674.457581
1118.654297	478.801208
1117.547852	330.508179
1116.440430	551.337952
1115.333008	433.688690
1114.225586	514.698303
1113.117188	340.196899
1112.008789	647.995239
1110.900391	612.856079
1109.791992	138.132339
1108.682617	509.333771
1107.573242	660.632629
1106.463867	910.979431
1105.354492	750.346313
1104.244141	785.621765
1103.133789	884.537048
1102.023438	804.038818
1100.913086	1202.349243
1099.801758	866.995667
1098.690430	861.816833
1097.579102	781.158020
1096.467773	933.788391
1095.355469	1234.715454
1094.243164	1222.169189
1093.130859	924.625671
1092.017578	1187.518433
1090.905273	708.774292
1089.791992	1065.641602
1088.677734	1259.945923
1087.564453	1094.231934
1086.450195	1144.901733
1085.335938	833.425964
1084.221680	954.581543
1083.106445	854.721924
1081.991211	1065.024658
1080.875977	1066.132080
1079.760742	761.905640
1078.644531	901.546143
1077.528320	1036.405273
1076.412109	690.062805
1075.295898	712.237732
1074.178711	520.902405
1073.061523	648.595947
1071.944336	726.976685
1070.826172	491.171417
1069.708984	639.838623
1068.590820	685.317871
1067.471680	501.181549
1066.353516	485.765930
1065.234375	456.293488
1064.115234	665.612061
1062.996094	359.940552
1061.875977	339.866852
1060.755859	584.154907
1059.635742	512.597717
1058.515625	812.869324
1057.394531	472.462067
1056.273438	379.967865
1055.152344	390.345947
1054.031250	314.299530
1052.909180	285.008575
1051.787109	482.252563
1050.665039	287.232819
1049.541992	472.752411
1048.418945	422.541931
1047.295898	129.763657
1046.172852	408.579865
1045.048828	-61.219837
1043.925781	3.108248
1042.801758	393.734955
1041.676758	341.475037
1040.552734	496.634460
1039.427734	425.833527
1038.302734	213.069992
1037.176758	272.823242
1036.050781	441.995209
1034.924805	6.134917
1033.798828	587.178101
1032.672852	509.786957
1031.545898	137.165817
1030.418945	513.364746
1029.291992	357.200226
1028.164063	64.066238
1027.036133	17.395401
1025.908203	-43.118793
1024.780273	-377.534821
1023.651367	-105.806252
1022.522461	-286.723328
1021.393555	-265.592651
1020.264648	-492.621155
1019.134766	85.360901
1018.004883	-157.716415
1016.875000	-310.175323
1015.744141	-36.011887
1014.613281	36.516197
1013.482422	-217.548157
1012.351563	-184.191315
1011.219727	416.565613
1010.088867	262.438507
1008.956055	552.854736
1007.824219	574.830017
1006.691406	670.920410
1005.558594	1164.900391
1004.425781	1818.316650
1003.292969	2291.215820
1002.159180	2729.329590
1001.025391	2203.761963
999.891602	1161.065186
998.756836	594.760437
997.622070	322.107605
996.487305	105.110153
995.352539	144.537292
994.216797	135.605484
993.081055	193.707016
991.945313	210.398026
990.808594	81.928497
989.672852	281.027557
988.536133	222.015991
987.398438	193.114304
986.261719	122.906250
985.124023	-119.880463
983.986328	63.584675
982.847656	122.780800
981.709961	322.501465
980.571289	-53.007130
979.432617	-251.049911
978.292969	36.438583
977.153320	386.026184
976.013672	-315.008759
974.874023	308.305450
973.734375	-68.082962
972.593750	224.366562
971.453125	-13.722372
970.311523	327.101166
969.170898	452.131256
968.029297	-189.328644
966.886719	-178.666077
965.745117	192.326157
964.602539	260.551849
963.459961	262.408691
962.317383	211.696106
961.173828	291.805267
960.030273	110.818893
958.886719	374.506958
957.743164	187.041748
956.598633	-16.204723
955.454102	144.794876
954.309570	-128.967026
953.165039	34.603539
952.019531	166.228653
950.874023	105.844994
949.727539	95.954170
948.582031	186.822861
947.435547	-5.588762
946.289063	26.180634
945.141602	192.877167
943.995117	284.299377
942.847656	263.957275
941.699219	284.876404
940.551758	388.118011
939.403320	224.513077
938.254883	1.839988
937.105469	518.361145
935.957031	396.378632
934.807617	354.400177
933.658203	383.256134
932.507813	330.234680
931.357422	56.441162
930.207031	176.931473
929.056641	333.956787
927.906250	15.313224
926.754883	277.312866
925.603516	166.202637
924.451172	182.687439
923.298828	-0.804516
922.146484	-43.086784
920.994141	42.103214
919.841797	275.127625
918.688477	210.556976
917.535156	-146.855240
916.380859	247.748795
915.227539	67.893814
914.073242	-347.796967
912.918945	-120.906731
911.763672	-411.274597
910.608398	-252.234055
909.453125	183.545319
908.297852	-360.182190
907.141602	100.635246
905.985352	-91.279938
904.829102	-92.652145
903.672852	51.079365
902.515625	-33.839920
901.358398	-73.305420
900.201172	-87.723328
899.042969	-190.256134
897.884766	-141.032181
896.726563	-213.844467
895.568359	-175.693115
894.409180	127.079948
893.250000	-194.007706
892.090820	-6.380101
890.930664	160.943268
889.771484	-148.282578
888.611328	-136.590439
887.450195	121.289139
886.289063	-169.316559
885.128906	208.253387
883.966797	-323.415222
882.805664	320.366241
881.643555	167.948608
880.481445	51.771870
879.319336	-28.195812
878.156250	166.876266
876.993164	316.888702
875.830078	203.399368
874.666016	315.223511
873.502930	307.759857
872.338867	192.348557
871.173828	286.332733
870.009766	-98.822884
868.844727	-216.084534
867.679688	165.955444
866.513672	80.294174
865.348633	286.905518
864.182617	219.352997
863.015625	459.653351
861.849609	394.448151
860.682617	363.008118
859.515625	322.650543
858.347656	203.812225
857.180664	437.337372
856.012695	661.823181
854.843750	453.401611
853.675781	536.590454
852.506836	747.545654
851.337891	366.777557
850.167969	756.975037
848.999023	663.155701
847.829102	370.088989
846.658203	316.750427
845.488281	462.667389
844.317383	315.361237
843.146484	139.045319
841.975586	70.185425
840.803711	23.728302
839.631836	80.135345
838.459961	58.278606
837.287109	-6.033832
836.114258	-226.721390
834.941406	202.683716
833.768555	310.293854
832.594727	181.180740
831.420898	366.831329
830.247070	215.401016
829.072266	184.496674
827.898438	354.314026
826.722656	437.058319
825.547852	218.747299
824.372070	125.324158
823.196289	136.635513
822.020508	-14.735343
820.844727	121.244141
819.667969	179.174957
818.491211	410.675507
817.313477	-108.063362
816.136719	-226.077316
814.958984	241.004135
813.781250	-137.383835
812.602539	140.322586
811.423828	-242.437347
810.245117	-118.333855
809.066406	1.195327
807.886719	-66.012589
806.707031	-413.111664
805.527344	-340.453583
804.346680	-312.304657
803.166992	-412.981903
801.985352	65.446053
800.804688	-11.039832
799.623047	-7.728195
798.441406	-33.334736
797.259766	-72.322014
796.078125	-288.685730
794.895508	-314.483307
793.712891	-63.459183
792.529297	27.889692
791.346680	-206.390213
790.163086	269.929352
788.978516	197.065781
787.794922	349.820129
786.610352	327.643066
785.425781	345.181854
784.241211	499.691559
783.055664	249.499405
781.870117	436.897705
780.684570	414.200378
779.498047	497.435791
778.311523	399.431915
777.125000	464.751007
775.938477	150.259995
774.750977	277.182587
773.563477	11.206907
772.375977	307.731415
771.187500	-68.610016
769.999023	141.589996
768.810547	-353.781464
767.622070	133.838516
766.432617	112.177589
765.243164	323.905609
764.053711	429.722504
762.863281	231.553223
761.672852	400.964661
760.482422	667.016479
759.291992	178.205811
758.100586	208.625717
756.909180	331.289093
755.717773	530.744263
754.525391	501.412415
753.333008	329.160492
752.140625	40.455154
750.948242	195.477890
749.754883	460.134338
748.561523	373.305908
747.368164	354.475220
746.173828	307.038239
744.979492	467.960876
743.785156	56.259235
742.590820	488.920258
741.395508	489.412292
740.200195	266.264435
739.003906	264.472473
737.808594	376.537750
736.612305	-144.503967
735.416016	-122.300713
734.218750	15.860272
733.021484	48.842960
731.824219	105.830437
730.626953	171.494141
729.428711	136.470886
728.230469	350.701324
727.032227	295.900116
725.833984	398.457764
724.634766	334.866821
723.435547	192.632782
722.235352	362.769745
721.036133	395.246063
719.835938	617.619202
718.635742	93.445824
717.434570	387.777374
716.233398	555.442139
715.032227	184.321533
713.831055	314.900391
712.628906	179.470612
711.426758	179.251358
710.224609	198.663162
709.021484	211.558670
707.818359	148.248840
706.615234	4.441442
705.412109	-115.310028
704.208008	56.677353
703.003906	-178.258163
701.799805	4.647862
700.594727	220.150772
699.389648	89.891426
698.184570	207.583466
696.979492	-139.803650
695.773438	49.743412
694.567383	245.804611
693.361328	-259.642853
692.154297	-141.589523
690.947266	-112.496750
689.740234	-224.385605
688.533203	76.146637
687.325195	-267.634644
686.117188	-320.519592
684.909180	140.622757
683.700195	-109.360214
682.491211	-263.739716
681.282227	-114.568764
680.072266	-270.775391
678.863281	-268.672821
677.653320	-45.570030
676.442383	-181.778137
675.232422	225.450974
674.021484	24.628727
672.810547	180.987564
671.598633	-69.166679
670.386719	135.024689
669.174805	330.631683
667.962891	-145.836411
666.750000	-94.701218
665.537109	-19.662296
664.324219	-182.066742
663.110352	-180.129257
661.897461	83.177750
660.683594	18.476778
659.468750	-149.599762
658.254883	-90.930496
657.040039	185.704407
655.824219	63.471252
654.609375	-142.625809
653.393555	2.831677
652.177734	-77.875183
650.960938	-20.522581
649.745117	58.480576
648.528320	161.272369
647.311523	167.277817
646.093750	-43.968544
644.875977	175.353394
643.658203	246.250015
642.440430	175.268051
641.221680	106.570763
640.002930	-125.390022
638.784180	79.135460
637.564453	-85.953262
636.344727	161.560791
635.125000	112.608688
633.905273	162.485901
632.684570	-71.018631
631.463867	6.800800
630.243164	-138.594986
629.021484	55.007908
627.799805	49.005733
626.578125	193.041962
625.356445	390.520752
624.133789	84.118523
622.911133	452.725555
621.688477	362.545532
620.464844	488.561584
619.241211	216.020203
618.017578	35.433979
616.793945	-173.152557
615.569336	-88.760086
614.344727	-150.201233
613.120117	-36.572201
611.894531	23.161890
610.668945	-58.653015
609.443359	166.911819
608.216797	-144.501068
606.991211	-229.834564
605.764648	-18.796957
604.537109	136.005356
