# Supplementary material for: Raman spectroscopy accurately differentiates mucosal healing from non-healing and biochemical changes following biological therapy in inflammatory bowel disease
Source: PLoS One. 2021 Jun 2;16(6):e0252210. doi: 10.1371/journal.pone.0252210 (PMC8172032; doi:10.1371/journal.pone.0252210)
Supplement: S9 Dataset — (ZIP) [file pone.0252210.s011.zip › Pre-biologic/OC013-1 pre treat_base sub CR removed_83__X_-33329.1__Y_11413.5__Z_-415.173__Time_950.txt]

1714.715820	21.490726
1713.739258	-38.410622
1712.762695	71.970284
1711.785156	64.246658
1710.808594	51.147846
1709.831055	16.575068
1708.853516	-50.145168
1707.875000	-103.449554
1706.897461	-17.410505
1705.918945	-57.258598
1704.940430	-35.467117
1703.960938	-24.355295
1702.982422	-42.603714
1702.002930	30.180679
1701.023438	-175.169754
1700.043945	-64.769157
1699.063477	-26.519989
1698.083984	-25.582411
1697.103516	-69.973122
1696.123047	134.267639
1695.141602	159.561584
1694.161133	104.884651
1693.179688	194.548386
1692.198242	6.706364
1691.216797	112.684387
1690.234375	80.019463
1689.251953	100.895912
1688.269531	89.937401
1687.287109	132.497269
1686.304688	95.250832
1685.321289	199.457626
1684.337891	58.667202
1683.354492	155.241028
1682.371094	220.013901
1681.387695	58.622608
1680.403320	150.414261
1679.418945	226.408249
1678.434570	246.701035
1677.449219	357.645538
1676.464844	213.424225
1675.479492	247.647934
1674.494141	321.959747
1673.507813	258.229645
1672.522461	378.132111
1671.536133	415.831635
1670.549805	467.022827
1669.563477	422.812408
1668.576172	410.700439
1667.589844	409.449982
1666.602539	480.073517
1665.615234	423.532684
1664.626953	600.677856
1663.639648	441.153839
1662.651367	419.800018
1661.663086	653.176636
1660.674805	743.551453
1659.685547	524.072266
1658.696289	585.730652
1657.707031	520.447937
1656.717773	667.257141
1655.728516	501.817596
1654.738281	635.757385
1653.748047	611.074341
1652.757813	438.453796
1651.767578	496.246124
1650.777344	530.419250
1649.786133	366.479645
1648.794922	361.418274
1647.803711	266.705200
1646.811523	230.355667
1645.820313	239.130646
1644.828125	174.140472
1643.835938	125.212013
1642.843750	92.332085
1641.850586	91.318260
1640.857422	53.545025
1639.864258	-49.985870
1638.871094	-63.618412
1637.877930	15.221821
1636.883789	-119.354507
1635.889648	59.957088
1634.895508	-129.580139
1633.901367	15.728192
1632.906250	39.958069
1631.912109	-104.209839
1630.916992	-16.469652
1629.920898	18.728796
1628.925781	-195.960190
1627.929688	-15.738216
1626.934570	-143.238205
1625.937500	29.270706
1624.941406	-108.441200
1623.945313	-38.284073
1622.948242	-233.497162
1621.951172	-71.132370
1620.954102	-108.387642
1619.956055	40.971729
1618.958984	-9.200901
1617.960938	103.529510
1616.962891	-17.301620
1615.963867	32.596981
1614.965820	100.935303
1613.966797	40.799103
1612.967773	72.567680
1611.968750	107.028488
1610.968750	-104.861671
1609.969727	52.961372
1608.969727	111.217102
1607.969727	-89.834663
1606.968750	54.996124
1605.968750	27.000711
1604.967773	38.347927
1603.966797	141.357956
1602.965820	-51.330967
1601.963867	-16.267145
1600.962891	42.370510
1599.960938	27.801785
1598.958984	-10.251884
1597.956055	-71.777985
1596.954102	91.515083
1595.951172	-43.102165
1594.948242	-23.505484
1593.945313	-121.421570
1592.941406	5.290335
1591.938477	-105.602188
1590.934570	21.086849
1589.930664	-29.712576
1588.925781	63.012081
1587.921875	51.369278
1586.916992	76.245453
1585.912109	2.037498
1584.907227	-1.758748
1583.901367	-62.891262
1582.896484	87.047440
1581.890625	-83.502281
1580.884766	48.125256
1579.877930	28.658276
1578.872070	183.604630
1577.865234	-2.493680
1576.858398	45.664516
1575.851563	-31.099335
1574.843750	-58.434799
1573.836914	-38.977135
1572.829102	6.441659
1571.821289	83.001999
1570.812500	-102.985161
1569.804688	150.177872
1568.795898	68.090202
1567.787109	-11.404360
1566.778320	-44.167503
1565.768555	65.820763
1564.758789	154.952362
1563.750000	83.115562
1562.739258	120.222412
1561.729492	162.451370
1560.718750	41.236252
1559.708984	49.654003
1558.698242	161.697403
1557.686523	63.719875
1556.675781	108.231979
1555.664063	150.075409
1554.652344	134.862823
1553.640625	109.237549
1552.628906	112.037827
1551.616211	75.948624
1550.603516	19.108398
1549.590820	151.085510
1548.578125	153.611420
1547.565430	-6.848921
1546.551758	36.938698
1545.538086	-35.681637
1544.524414	307.735138
1543.510742	43.746895
1542.496094	17.454975
1541.481445	6.596984
1540.466797	-89.539070
1539.452148	178.291428
1538.437500	125.888763
1537.421875	3.759919
1536.406250	-12.616695
1535.390625	97.325966
1534.374023	150.409729
1533.358398	92.532516
1532.341797	34.600971
1531.325195	102.896828
1530.308594	60.293488
1529.291016	136.125809
1528.274414	26.416687
1527.256836	-29.251984
1526.238281	131.270004
1525.220703	72.873802
1524.202148	-83.361961
1523.184570	205.475204
1522.166016	-58.907333
1521.146484	-71.238586
1520.127930	-27.074745
1519.108398	40.125195
1518.088867	-23.848259
1517.069336	45.739155
1516.049805	25.311186
1515.029297	15.085992
1514.008789	38.171398
1512.988281	-69.755325
1511.967773	-59.643345
1510.946289	-121.464104
1509.925781	-129.450745
1508.904297	-63.124386
1507.882813	33.875851
1506.860352	-169.219971
1505.838867	-121.084282
1504.816406	75.601234
1503.793945	38.965900
1502.770508	25.329489
1501.748047	-19.098959
1500.724609	72.134705
1499.701172	-69.705063
1498.677734	39.286453
1497.654297	-138.440598
1496.629883	-60.314205
1495.605469	137.938217
1494.581055	1.030097
1493.556641	-112.868126
1492.531250	-150.094254
1491.505859	22.206188
1490.480469	-25.369051
1489.455078	-19.333017
1488.429688	-61.882343
1487.403320	53.846668
1486.376953	95.436378
1485.350586	210.977798
1484.324219	63.572701
1483.296875	235.095917
1482.270508	64.693481
1481.243164	139.137253
1480.214844	226.246704
1479.187500	229.156464
1478.159180	316.121094
1477.130859	247.572601
1476.102539	405.744202
1475.074219	278.543976
1474.044922	217.562271
1473.015625	299.140503
1471.986328	495.189667
1470.957031	563.879089
1469.927734	563.810669
1468.897461	550.985413
1467.867188	728.875244
1466.836914	522.719299
1465.806641	583.544861
1464.775391	578.231201
1463.744141	705.028687
1462.712891	1007.040833
1461.681641	869.492188
1460.649414	823.393677
1459.618164	886.472168
1458.585938	870.811218
1457.552734	984.561157
1456.520508	968.853577
1455.487305	899.862366
1454.455078	1097.189453
1453.420898	1215.804932
1452.387695	931.291199
1451.354492	1027.068970
1450.320313	1084.781494
1449.286133	952.457397
1448.251953	1070.941528
1447.216797	1194.430664
1446.182617	1044.435181
1445.147461	937.529358
1444.112305	1068.559570
1443.076172	999.644043
1442.041016	1148.318848
1441.004883	1119.891479
1439.968750	949.883118
1438.932617	893.715942
1437.895508	802.191467
1436.858398	783.998718
1435.821289	679.927002
1434.784180	674.422485
1433.747070	658.833130
1432.708984	537.219849
1431.670898	541.887573
1430.632813	465.813293
1429.594727	493.241333
1428.556641	275.983521
1427.517578	371.573853
1426.478516	270.466217
1425.439453	255.140793
1424.399414	-7.164250
1423.359375	148.979431
1422.320313	50.631397
1421.279297	65.691864
1420.239258	27.897696
1419.199219	158.842499
1418.158203	27.966225
1417.117188	93.482582
1416.075195	106.161140
1415.034180	-62.248299
1413.992188	-44.437668
1412.950195	-74.372635
1411.908203	18.931219
1410.866211	-98.895699
1409.823242	-13.088077
1408.780273	-198.612778
1407.737305	-135.341415
1406.694336	-134.835037
1405.650391	144.408096
1404.606445	-25.754910
1403.562500	2.468842
1402.518555	116.040672
1401.474609	69.061043
1400.429688	-50.587284
1399.384766	-99.922516
1398.339844	-68.959961
1397.294922	42.248905
1396.249023	10.621168
1395.203125	131.889801
1394.157227	102.870476
1393.111328	66.406670
1392.064453	175.229568
1391.018555	26.233402
1389.971680	25.014626
1388.923828	1.330882
1387.876953	7.741034
1386.829102	31.711460
1385.781250	68.235703
1384.733398	27.304050
1383.685547	-33.543892
1382.636719	-161.778748
1381.587891	97.357849
1380.539063	4.246742
1379.490234	66.074417
1378.440430	-16.878601
1377.391602	60.033539
1376.341797	-42.717384
1375.291016	-43.059517
1374.241211	24.023636
1373.190430	103.611603
1372.139648	-33.708889
1371.088867	36.019474
1370.038086	110.770607
1368.986328	18.592022
1367.934570	-38.598339
1366.882813	68.703636
1365.831055	26.606047
1364.778320	131.492538
1363.726563	17.348343
1362.673828	216.902512
1361.620117	87.993729
1360.567383	188.078934
1359.513672	36.986656
1358.459961	-131.376205
1357.406250	-182.751816
1356.352539	186.019531
1355.297852	132.251068
1354.243164	240.065216
1353.188477	89.575684
1352.133789	147.825378
1351.078125	240.877762
1350.023438	60.907478
1348.966797	231.011963
1347.911133	286.977814
1346.855469	221.434860
1345.798828	349.440948
1344.742188	430.348694
1343.685547	243.548462
1342.627930	364.238403
1341.571289	348.655396
1340.513672	318.281464
1339.456055	245.881271
1338.397461	445.985199
1337.339844	475.236328
1336.281250	459.985687
1335.222656	558.650574
1334.163086	338.157440
1333.104492	384.991608
1332.044922	285.952301
1330.985352	234.002853
1329.925781	498.574493
1328.865234	464.032898
1327.805664	439.456940
1326.745117	568.127808
1325.684570	402.879517
1324.623047	403.219116
1323.561523	593.728088
1322.500977	475.671112
1321.438477	508.264984
1320.376953	420.009125
1319.314453	430.523926
1318.252930	544.676086
1317.189453	567.609558
1316.126953	590.591797
1315.064453	677.703247
1314.000977	641.632019
1312.937500	736.202454
1311.874023	665.766479
1310.809570	277.758423
1309.745117	549.776855
1308.680664	403.293335
1307.616211	434.110840
1306.551758	401.000580
1305.486328	532.765808
1304.420898	425.976929
1303.355469	405.342712
1302.289063	549.468689
1301.223633	410.951630
1300.157227	252.888168
1299.090820	436.408508
1298.023438	484.815643
1296.957031	412.928589
1295.889648	458.959991
1294.822266	352.841156
1293.754883	556.007324
1292.686523	432.831909
1291.618164	422.584930
1290.549805	557.071228
1289.481445	176.669846
1288.413086	343.100616
1287.343750	166.403656
1286.274414	313.244751
1285.205078	401.269531
1284.134766	317.859955
1283.064453	303.083038
1281.995117	383.820679
1280.923828	374.004364
1279.853516	334.862946
1278.782227	445.004669
1277.710938	224.938782
1276.639648	337.567230
1275.568359	310.824188
1274.496094	377.006897
1273.423828	174.379822
1272.351563	462.952820
1271.279297	409.454468
1270.206055	353.566437
1269.132813	414.925110
1268.059570	451.871887
1266.986328	596.209106
1265.913086	528.228271
1264.838867	474.938354
1263.764648	519.250061
1262.689453	451.399811
1261.615234	624.943298
1260.540039	391.402161
1259.464844	467.450775
1258.389648	411.927094
1257.313477	375.931458
1256.238281	593.221436
1255.162109	542.624146
1254.085938	569.953491
1253.008789	624.055359
1251.931641	449.442017
1250.854492	586.273132
1249.777344	428.790039
1248.700195	436.720886
1247.622070	442.228149
1246.543945	455.031403
1245.465820	514.002380
1244.387695	461.207123
1243.308594	437.586914
1242.229492	486.827209
1241.150391	623.444763
1240.071289	556.127197
1238.991211	433.031677
1237.911133	518.631226
1236.831055	407.727844
1235.750977	498.144379
1234.669922	409.114227
1233.588867	530.999573
1232.507813	383.836304
1231.426758	292.458588
1230.344727	312.544159
1229.262695	301.132965
1228.180664	408.360046
1227.098633	435.650421
1226.015625	395.159851
1224.933594	272.410095
1223.849609	287.597382
1222.766602	-35.827980
1221.683594	303.408447
1220.599609	287.120575
1219.515625	268.411102
1218.430664	211.037308
1217.346680	344.525543
1216.261719	253.319321
1215.176758	80.037491
1214.091797	121.683815
1213.005859	78.819313
1211.920898	62.499805
1210.834961	164.391388
1209.748047	73.255180
1208.662109	252.233047
1207.575195	233.411438
1206.488281	106.108612
1205.401367	174.046692
1204.313477	143.151413
1203.225586	95.387085
1202.137695	134.322067
1201.049805	192.480301
1199.961914	163.929657
1198.873047	-4.218612
1197.784180	92.364227
1196.695313	20.485851
1195.605469	-32.141953
1194.515625	-118.434959
1193.425781	-41.240250
1192.335938	-60.245213
1191.246094	-177.788101
1190.155273	-187.194275
1189.064453	-90.940399
1187.973633	-35.579029
1186.881836	-121.915062
1185.790039	7.783474
1184.698242	-167.368469
1183.606445	55.794350
1182.514648	-64.177536
1181.421875	-88.198456
1180.329102	34.015030
1179.236328	-208.205276
1178.142578	33.747749
1177.049805	67.112373
1175.956055	-170.248520
1174.861328	30.732197
1173.767578	107.084999
1172.672852	85.228310
1171.578125	5.912668
1170.483398	27.096964
1169.387695	-181.408661
1168.291992	64.563934
1167.196289	18.677782
1166.100586	-144.356720
1165.004883	36.817326
1163.908203	53.004135
1162.811523	-9.683601
1161.714844	121.088600
1160.617188	79.843178
1159.519531	5.162663
1158.421875	104.722412
1157.324219	135.003922
1156.225586	91.283485
1155.127930	224.056091
1154.028320	68.195343
1152.929688	-4.182886
1151.831055	145.115204
1150.731445	72.692024
1149.631836	-87.881744
1148.531250	-45.944649
1147.431641	-101.696526
1146.331055	59.209274
1145.230469	-101.335587
1144.129883	140.351730
1143.028320	3.595218
1141.926758	-11.812479
1140.825195	3.673825
1139.723633	42.901569
1138.621094	67.821152
1137.518555	106.960251
1136.416016	-29.774092
1135.313477	9.314243
1134.209961	200.356277
1133.106445	115.850037
1132.002930	145.302231
1130.898438	272.023041
1129.794922	327.475708
1128.690430	72.108833
1127.585938	300.668213
1126.480469	360.743256
1125.375977	321.199280
1124.270508	378.824127
1123.164063	154.418503
1122.058594	358.889343
1120.952148	345.341827
1119.845703	211.011642
1118.739258	166.682983
1117.631836	198.094131
1116.525391	167.944794
1115.417969	149.618286
1114.309570	-76.864426
1113.202148	209.884979
1112.093750	66.200912
1110.985352	288.931122
1109.876953	171.252457
1108.767578	91.411934
1107.658203	292.674377
1106.548828	203.363617
1105.439453	114.078369
1104.329102	178.246811
1103.218750	249.451233
1102.108398	318.249847
1100.998047	370.492432
1099.886719	245.828278
1098.775391	132.997971
1097.664063	232.355194
1096.552734	218.537292
1095.440430	426.189667
1094.328125	214.446060
1093.215820	287.749969
1092.102539	127.916740
1090.990234	446.002747
1089.876953	413.277191
1088.762695	309.974091
1087.649414	173.780258
1086.535156	315.156738
1085.420898	223.689499
1084.306641	148.715637
1083.191406	184.232620
1082.076172	341.912354
1080.960938	346.827301
1079.845703	182.642227
1078.729492	415.349274
1077.613281	314.607635
1076.497070	206.872604
1075.380859	265.785034
1074.263672	244.913254
1073.146484	109.134224
1072.029297	121.143486
1070.912109	215.201523
1069.793945	231.879608
1068.675781	342.283691
1067.557617	187.927185
1066.438477	106.254448
1065.319336	343.079407
1064.200195	202.901825
1063.081055	128.332764
1061.961914	224.623917
1060.841797	206.252350
1059.721680	246.373322
1058.600586	183.602570
1057.480469	137.239990
1056.359375	212.449066
1055.238281	133.417175
1054.116211	75.463280
1052.995117	131.998444
1051.873047	197.865463
1050.750000	55.945927
1049.627930	16.807549
1048.504883	-80.630142
1047.381836	64.621872
1046.258789	37.231747
1045.134766	33.193829
1044.011719	180.715759
1042.886719	-21.422327
1041.762695	18.900156
1040.638672	-75.893234
1039.513672	50.651905
1038.388672	200.449677
1037.262695	66.181076
1036.136719	-61.015728
1035.010742	74.823746
1033.884766	98.959389
1032.758789	57.987015
1031.631836	49.618950
1030.504883	159.851624
1029.377930	167.794952
1028.250000	-170.472900
1027.122070	-43.908779
1025.994141	-10.277752
1024.866211	-160.077316
1023.737305	-14.930949
1022.608398	-64.786324
1021.479492	-137.788422
1020.350586	-261.760986
1019.220703	-114.264862
1018.090820	-115.210312
1016.960938	-99.889832
1015.830078	-68.313423
1014.700195	-36.714527
1013.569336	8.809711
1012.437500	-93.884705
1011.306641	86.017891
1010.174805	96.874123
1009.042969	10.552205
1007.910156	158.031540
1006.778320	224.509293
1005.645508	385.830627
1004.512695	510.119415
1003.378906	877.142273
1002.245117	827.993713
1001.111328	882.897156
999.977539	454.972046
998.843750	200.520004
997.708984	38.599720
996.574219	6.084250
995.438477	-3.288910
994.303711	-88.763969
993.167969	40.401886
992.032227	17.324171
990.895508	-21.837152
989.758789	-30.963247
988.622070	-42.343971
987.485352	-12.194984
986.348633	-51.127460
985.210938	147.243790
984.073242	11.673086
982.934570	14.346443
981.796875	90.716881
980.658203	-16.988663
979.519531	107.762711
978.379883	-48.099701
977.240234	56.001820
976.100586	-67.494217
974.960938	-41.487221
973.821289	9.831900
972.680664	228.883774
971.540039	66.611092
970.398438	124.906219
969.257813	6.448185
968.116211	32.693653
966.974609	56.679817
965.832031	-40.883461
964.689453	-25.967409
963.546875	53.194454
962.404297	178.216721
961.261719	106.119278
960.118164	105.139442
958.974609	136.279846
957.830078	62.099155
956.686523	-30.320822
955.541992	-10.473377
954.396484	107.829849
953.251953	157.475052
952.106445	177.406174
950.960938	126.473099
949.815430	84.756126
948.668945	8.816552
947.522461	42.661858
946.375977	10.272179
945.229492	55.612988
944.082031	55.301849
942.934570	84.718590
941.787109	9.154816
940.638672	40.941055
939.491211	27.116264
938.342773	81.780373
937.193359	118.219185
936.044922	140.997787
934.895508	218.520950
933.745117	33.959221
932.595703	111.552238
931.445313	91.198616
930.294922	257.645325
929.144531	-108.746811
927.993164	71.407654
926.842773	60.340656
925.690430	188.117874
924.539063	-2.600423
923.386719	-65.831276
922.234375	73.362923
921.082031	-73.891945
919.929688	-11.960744
918.776367	-154.509140
917.623047	-83.430237
916.468750	-94.104530
915.315430	70.082077
914.161133	0.421982
913.006836	-166.758331
911.851563	-193.155212
910.696289	-56.188816
909.541016	-19.041473
908.385742	-147.393539
907.229492	-101.114151
906.074219	-125.085754
904.916992	-53.853249
903.760742	19.632713
902.603516	52.350483
901.446289	3.571542
900.289063	-122.120361
899.131836	-48.586803
897.973633	-27.097172
896.815430	-37.263390
895.656250	-122.024750
894.498047	100.745605
893.338867	-44.997143
892.178711	-75.399223
891.019531	106.596802
889.859375	8.447642
888.699219	127.147194
887.539063	135.181519
886.377930	48.433170
885.216797	-60.825661
884.055664	42.048786
882.893555	115.570442
881.732422	-47.707344
880.570313	-44.063068
879.407227	182.731049
878.245117	46.630135
877.082031	153.914368
875.918945	105.746460
874.754883	147.684845
873.590820	-17.504738
872.426758	118.986046
871.262695	115.905952
870.098633	65.589668
868.933594	-16.181692
867.768555	70.732124
866.602539	99.162025
865.436523	-76.943611
864.270508	-1.302312
863.104492	-163.820572
861.938477	-27.555264
860.771484	131.102859
859.604492	114.585121
858.436523	183.361603
857.269531	211.708755
856.101563	222.097763
854.932617	111.373634
853.764648	171.098999
852.595703	156.819733
851.426758	281.491150
850.256836	240.295746
849.087891	91.583862
847.917969	68.352516
846.748047	94.381310
845.577148	15.183313
844.406250	-23.704018
843.235352	134.309052
842.064453	97.625771
840.892578	154.879303
839.720703	33.225853
838.548828	47.970543
837.375977	107.394012
836.204102	-32.076878
835.031250	150.162674
833.857422	53.156086
832.684570	-54.988022
831.510742	-13.540391
830.335938	74.738724
829.162109	145.105530
827.987305	139.587112
826.812500	98.372665
825.637695	153.027237
824.461914	111.795776
823.286133	148.559509
822.110352	138.500214
820.933594	63.835518
819.757813	87.163345
818.580078	112.693359
817.403320	-44.328136
816.225586	79.090073
815.048828	100.086662
813.870117	-19.065876
812.692383	35.258938
811.513672	-1.609392
810.334961	-116.275116
809.156250	-33.141712
807.976563	14.388290
806.796875	-62.506527
805.617188	-152.711029
804.436523	-176.292313
803.255859	-117.765038
802.075195	104.912743
800.894531	-85.164291
799.712891	19.808849
798.531250	-79.289284
797.349609	-242.652512
796.167969	-246.387238
794.985352	-119.407249
793.802734	-132.073090
792.619141	-206.765808
791.436523	-113.168816
790.252930	-68.337273
789.069336	27.353294
787.884766	43.323563
786.700195	-106.645660
785.515625	-57.522419
784.331055	35.777481
783.145508	-47.830162
781.959961	-9.868585
780.774414	94.339249
779.587891	92.448380
778.402344	-35.348442
777.215820	51.068169
776.028320	73.411880
774.840820	-69.792473
773.654297	-131.316360
772.465820	47.615154
771.278320	-42.611408
770.089844	34.755543
768.901367	79.003716
767.711914	160.680710
766.523438	77.054504
765.333984	119.010406
764.143555	92.665092
762.954102	33.287624
761.763672	108.197845
760.573242	178.657288
759.382813	125.861351
758.191406	95.076378
757.000000	18.112326
755.808594	275.355530
754.616211	132.421967
753.423828	167.545975
752.231445	121.352669
751.039063	-107.138260
749.845703	24.613474
748.652344	-69.838387
747.458984	-1.827177
746.264648	-36.990829
745.070313	9.030114
743.875977	107.665031
742.680664	103.185646
741.486328	74.584702
740.291016	166.548050
739.094727	-96.528145
737.899414	15.143333
736.703125	15.057877
735.506836	78.475395
734.309570	38.969364
733.112305	82.654671
731.915039	165.708755
730.717773	124.024841
729.519531	167.666641
728.322266	53.845657
727.123047	-20.561363
725.924805	62.435848
724.725586	145.401962
723.526367	215.226257
722.327148	221.684204
721.126953	228.148056
719.926758	88.348824
718.726563	140.690384
717.525391	151.559586
716.325195	90.437775
715.123047	382.689972
713.921875	225.621109
712.719727	247.401260
711.518555	77.381294
710.315430	38.199139
709.113281	140.645905
707.910156	94.956558
706.707031	66.721184
705.502930	-13.732607
704.299805	-35.374550
703.095703	97.501961
701.891602	71.522972
700.686523	86.896858
699.481445	13.125547
698.276367	100.272621
697.071289	-6.039796
695.865234	-42.752857
694.659180	-18.608004
693.453125	-31.382160
692.246094	-61.504391
691.039063	-217.508774
689.832031	-115.154831
688.625000	-143.025803
687.416992	-8.167161
686.208984	-55.540966
685.000977	-9.642285
683.791992	-132.840439
682.583008	-123.763245
681.374023	-97.345398
680.164063	15.725733
678.955078	111.423347
677.745117	27.368383
676.534180	42.943760
675.324219	-92.985497
674.113281	-99.015411
672.902344	-42.302746
671.690430	-93.749214
670.478516	-0.297362
669.266602	73.655930
668.054688	26.542322
666.841797	14.024202
665.628906	59.834450
664.416016	8.428381
663.203125	13.179672
661.989258	-25.253107
660.775391	59.341568
659.561523	-41.684406
658.346680	-34.813423
657.131836	-40.903576
655.916992	-59.949963
654.701172	-113.499321
653.485352	5.371715
652.269531	25.039293
651.053711	46.820858
649.836914	-30.513031
648.620117	29.961105
647.403320	-34.494827
646.186523	43.085541
644.968750	122.736290
643.750977	163.576324
642.532227	-32.242966
641.314453	62.256695
640.095703	193.198914
638.875977	96.189217
637.657227	80.804420
636.437500	-5.541619
635.217773	56.271313
633.997070	-4.425646
632.777344	-35.132427
631.556641	37.106167
630.335938	-2.374157
629.114258	-18.341841
627.892578	51.380451
626.670898	110.230408
625.449219	-26.163033
624.226563	165.315414
623.003906	242.996597
621.781250	136.252594
620.557617	243.600662
619.333984	95.914429
618.110352	-26.176743
616.886719	209.072067
615.662109	180.821899
614.437500	4.776209
613.212891	-36.626762
611.987305	-14.056619
610.761719	-13.085877
609.536133	-16.608427
608.310547	-1.121857
607.083984	22.669062
605.857422	-11.467956
604.630859	-84.282555
