# Supplementary material for: Raman spectroscopy accurately differentiates mucosal healing from non-healing and biochemical changes following biological therapy in inflammatory bowel disease
Source: PLoS One. 2021 Jun 2;16(6):e0252210. doi: 10.1371/journal.pone.0252210 (PMC8172032; doi:10.1371/journal.pone.0252210)
Supplement: S9 Dataset — (ZIP) [file pone.0252210.s011.zip › Pre-biologic/OC031-1 pre treatment_base sub CR removed_77__X_2357.14__Y_35199.7__Z_75.5713__Time_885.txt]

1714.793945	101.168236
1713.817383	117.988464
1712.840820	24.777458
1711.864258	-54.379139
1710.886719	57.423389
1709.909180	97.392555
1708.931641	54.850365
1707.953125	-72.855988
1706.975586	-15.097281
1705.997070	8.356142
1705.018555	-29.231518
1704.040039	-47.524963
1703.060547	-59.945362
1702.081055	-58.457664
1701.101563	-93.903015
1700.122070	-56.616909
1699.142578	-21.520977
1698.162109	-47.446529
1697.181641	-72.875145
1696.201172	-9.641948
1695.220703	-2.065164
1694.239258	86.075752
1693.257813	-1.594214
1692.276367	23.340471
1691.294922	62.047329
1690.313477	77.153648
1689.331055	36.642380
1688.348633	108.583496
1687.366211	132.904694
1686.383789	64.310349
1685.400391	4.125561
1684.416992	53.607021
1683.433594	63.484638
1682.450195	137.653900
1681.465820	57.697193
1680.482422	156.517868
1679.498047	133.197662
1678.512695	296.500244
1677.528320	255.216171
1676.542969	246.191116
1675.558594	354.510773
1674.572266	423.202209
1673.586914	295.477997
1672.601563	311.619904
1671.615234	346.642548
1670.628906	461.629303
1669.642578	473.272522
1668.655273	445.353546
1667.668945	547.796265
1666.681641	520.405579
1665.694336	647.180969
1664.706055	715.783386
1663.718750	657.298096
1662.730469	723.699036
1661.742188	625.937439
1660.753906	735.179932
1659.764648	674.999390
1658.775391	781.963257
1657.787109	642.762878
1656.796875	792.463135
1655.807617	606.061401
1654.818359	729.623352
1653.828125	519.873657
1652.837891	614.657959
1651.846680	508.538788
1650.856445	439.660980
1649.865234	347.178619
1648.874023	281.328400
1647.882813	279.087738
1646.891602	364.188873
1645.899414	285.609375
1644.907227	212.483521
1643.915039	192.331512
1642.922852	219.833603
1641.930664	300.231812
1640.937500	119.473717
1639.944336	-61.092911
1638.951172	85.589638
1637.957031	52.992840
1636.963867	-13.765127
1635.969727	17.126711
1634.975586	-59.952785
1633.981445	84.401581
1632.986328	7.506555
1631.991211	-85.079636
1630.996094	-3.777513
1630.000977	27.541542
1629.005859	-46.362434
1628.009766	-62.286057
1627.013672	6.033967
1626.017578	-138.660919
1625.021484	-51.847488
1624.024414	-54.410751
1623.028320	-33.277699
1622.031250	-27.882885
1621.033203	3.816099
1620.036133	9.264075
1619.038086	-58.792706
1618.041016	30.731722
1617.041992	33.616604
1616.043945	2.399350
1615.045898	13.189595
1614.046875	-59.955887
1613.047852	-7.176216
1612.048828	21.986298
1611.048828	-40.613525
1610.049805	-11.456770
1609.049805	56.989086
1608.049805	31.086193
1607.048828	-36.721298
1606.048828	84.028450
1605.047852	50.246067
1604.046875	60.958286
1603.045898	168.471985
1602.044922	-4.033566
1601.042969	17.080118
1600.041016	-76.912117
1599.039063	40.894260
1598.037109	-24.368128
1597.034180	-76.567268
1596.031250	-81.746582
1595.028320	-86.961029
1594.025391	-47.811871
1593.022461	-29.611525
1592.018555	-55.843124
1591.014648	69.278496
1590.010742	14.239444
1589.006836	-56.478035
1588.001953	-15.052363
1586.997070	44.558861
1585.992188	15.442539
1584.987305	61.879475
1583.982422	74.360237
1582.976563	11.215437
1581.970703	-7.675098
1580.964844	67.143471
1579.958984	-14.366407
1578.952148	26.453968
1577.945313	20.342762
1576.938477	120.860970
1575.931641	132.813034
1574.924805	204.519073
1573.916992	187.707275
1572.909180	17.435228
1571.901367	42.124001
1570.893555	116.110260
1569.884766	101.650925
1568.876953	68.942451
1567.868164	106.298950
1566.858398	-7.038411
1565.849609	-86.650940
1564.839844	41.335953
1563.830078	62.800423
1562.820313	-24.783558
1561.810547	48.411777
1560.799805	-49.657219
1559.790039	33.731014
1558.779297	-54.076649
1557.767578	65.402763
1556.756836	127.752449
1555.745117	29.386585
1554.733398	52.712147
1553.721680	107.022545
1552.709961	18.847292
1551.697266	-25.369297
1550.685547	57.155071
1549.672852	85.234039
1548.659180	-16.108332
1547.646484	14.405429
1546.632813	62.924549
1545.619141	36.383110
1544.605469	64.047470
1543.591797	78.704025
1542.577148	54.526218
1541.562500	-18.788778
1540.547852	-136.045288
1539.533203	95.188736
1538.518555	26.847040
1537.502930	-44.123962
1536.487305	-14.521461
1535.471680	30.470715
1534.456055	-35.519962
1533.439453	-60.306538
1532.422852	61.775364
1531.406250	29.102308
1530.389648	-37.124397
1529.373047	-44.144104
1528.355469	51.785831
1527.337891	152.754791
1526.320313	27.062803
1525.302734	32.623432
1524.284180	-51.956108
1523.265625	-5.355617
1522.247070	92.602692
1521.228516	54.155460
1520.208984	0.229067
1519.190430	25.953157
1518.170898	87.579056
1517.151367	61.754345
1516.130859	53.857140
1515.111328	-38.849087
1514.090820	-8.324825
1513.070313	68.338043
1512.049805	-70.694000
1511.028320	-60.890945
1510.006836	-74.238747
1508.986328	-15.809800
1507.963867	63.046497
1506.942383	-114.576759
1505.919922	-99.924500
1504.898438	-144.271378
1503.875977	-55.413509
1502.852539	28.228130
1501.830078	14.463909
1500.806641	-40.317966
1499.783203	112.248215
1498.759766	-134.592316
1497.736328	-104.994736
1496.711914	-116.394600
1495.687500	-25.513401
1494.663086	-72.812187
1493.638672	-51.095764
1492.613281	-113.791016
1491.587891	53.521362
1490.563477	23.979067
1489.537109	76.152267
1488.511719	92.516525
1487.485352	149.691818
1486.458984	114.901352
1485.432617	54.569366
1484.406250	55.479713
1483.379883	81.874756
1482.352539	105.674019
1481.325195	60.578140
1480.297852	191.409805
1479.269531	286.465912
1478.241211	139.333908
1477.213867	147.684525
1476.184570	288.473236
1475.156250	324.759094
1474.127930	353.370667
1473.098633	412.498566
1472.069336	318.859253
1471.040039	464.462128
1470.009766	429.335663
1468.979492	612.976135
1467.950195	519.318726
1466.918945	519.757996
1465.888672	586.289368
1464.857422	624.819580
1463.827148	719.235596
1462.795898	783.111694
1461.763672	664.070435
1460.732422	715.223938
1459.700195	740.957458
1458.667969	799.675903
1457.635742	807.611816
1456.603516	894.199829
1455.570313	902.106934
1454.537109	821.245911
1453.503906	882.418518
1452.470703	1014.552124
1451.436523	890.636963
1450.403320	956.838623
1449.369141	972.343201
1448.333984	957.448486
1447.299805	1041.338135
1446.264648	884.669495
1445.230469	948.309570
1444.194336	915.752625
1443.159180	951.544922
1442.124023	924.093689
1441.087891	848.608948
1440.051758	950.174988
1439.015625	803.963196
1437.978516	978.822205
1436.941406	731.617554
1435.904297	714.444397
1434.867188	558.373840
1433.830078	586.743652
1432.791992	486.350922
1431.754883	514.768127
1430.715820	308.476959
1429.677734	410.135559
1428.639648	292.303589
1427.600586	325.870392
1426.561523	351.884735
1425.522461	246.820999
1424.482422	101.496803
1423.443359	99.908035
1422.403320	126.057861
1421.363281	122.000191
1420.322266	193.521469
1419.282227	141.675400
1418.241211	122.604004
1417.200195	151.392273
1416.159180	87.102364
1415.117188	-14.865415
1414.076172	142.308823
1413.034180	-2.303916
1411.992188	51.791290
1410.949219	38.030479
1409.907227	-13.376180
1408.864258	33.257305
1407.821289	52.278187
1406.777344	-39.173786
1405.734375	125.560898
1404.690430	44.253448
1403.646484	5.686933
1402.602539	52.490696
1401.557617	84.259705
1400.513672	146.159332
1399.468750	80.183777
1398.423828	36.842400
1397.377930	-13.961137
1396.333008	25.520670
1395.287109	47.486893
1394.241211	49.449097
1393.195313	-81.276001
1392.148438	-1.582938
1391.101563	28.055803
1390.054688	-14.852196
1389.007813	7.361770
1387.960938	9.598808
1386.913086	-5.630182
1385.865234	-25.807266
1384.817383	-95.929817
1383.769531	-6.005476
1382.720703	-18.534935
1381.671875	-143.441422
1380.623047	-38.438183
1379.574219	-15.845421
1378.524414	-110.569946
1377.475586	-10.489692
1376.425781	-55.162998
1375.375977	15.012424
1374.325195	87.697754
1373.274414	-64.074173
1372.224609	33.633087
1371.172852	-35.695797
1370.122070	-144.823837
1369.070313	167.290314
1368.019531	45.805359
1366.967773	14.092369
1365.915039	19.794493
1364.863281	-98.947472
1363.810547	61.211933
1362.757813	52.113514
1361.705078	55.508625
1360.651367	19.143843
1359.598633	-79.333237
1358.544922	73.428596
1357.491211	-22.438622
1356.436523	80.626755
1355.382813	24.655699
1354.328125	95.463120
1353.273438	136.480133
1352.217773	105.504341
1351.163086	248.393967
1350.107422	162.889511
1349.051758	236.305161
1347.996094	163.339355
1346.939453	278.985718
1345.883789	295.421722
1344.827148	381.324310
1343.769531	531.690918
1342.712891	558.109314
1341.655273	460.655609
1340.598633	457.436554
1339.540039	422.057709
1338.482422	361.974792
1337.423828	480.226074
1336.366211	469.750916
1335.307617	414.773773
1334.248047	453.884247
1333.189453	502.916870
1332.129883	547.021179
1331.070313	376.022186
1330.010742	531.463806
1328.950195	457.015015
1327.890625	446.887848
1326.830078	367.627716
1325.768555	419.349915
1324.708008	429.108582
1323.646484	488.278351
1322.585938	466.003510
1321.523438	347.525269
1320.461914	525.217590
1319.400391	522.791016
1318.337891	651.112549
1317.275391	463.798584
1316.211914	454.094025
1315.149414	557.803284
1314.085938	447.119965
1313.022461	486.796967
1311.958984	450.133514
1310.894531	605.594482
1309.831055	600.989685
1308.766602	537.342102
1307.701172	508.203461
1306.636719	636.572937
1305.571289	378.717804
1304.505859	494.818939
1303.440430	591.226318
1302.375000	515.542297
1301.308594	452.205078
1300.242188	568.294800
1299.175781	460.804993
1298.109375	444.262360
1297.041992	452.305756
1295.975586	507.015442
1294.908203	510.178528
1293.839844	415.203705
1292.772461	438.056213
1291.704102	490.353485
1290.635742	444.553894
1289.567383	376.728088
1288.498047	426.610779
1287.428711	400.517181
1286.360352	369.552612
1285.290039	353.315643
1284.220703	278.322998
1283.150391	276.836426
1282.080078	422.248688
1281.009766	437.892670
1279.939453	367.898987
1278.868164	312.627472
1277.796875	269.621826
1276.725586	468.738739
1275.654297	379.288086
1274.582031	314.329987
1273.509766	349.604279
1272.437500	375.099060
1271.365234	451.887421
1270.291992	523.765320
1269.218750	427.146362
1268.145508	374.515778
1267.072266	478.109192
1265.999023	545.062256
1264.924805	458.302216
1263.850586	442.313568
1262.776367	579.955017
1261.701172	478.626068
1260.625977	506.522156
1259.550781	502.729004
1258.475586	569.589233
1257.400391	504.890839
1256.324219	498.664185
1255.248047	463.223267
1254.171875	566.540649
1253.094727	516.493469
1252.018555	641.645386
1250.941406	443.213196
1249.864258	517.245300
1248.786133	428.332703
1247.708008	371.055573
1246.630859	457.188904
1245.551758	448.513672
1244.473633	471.415710
1243.394531	316.999451
1242.316406	284.054321
1241.236328	408.913483
1240.157227	487.592285
1239.077148	335.696991
1237.998047	351.257477
1236.917969	371.650024
1235.836914	408.996613
1234.756836	288.723602
1233.675781	255.751694
1232.594727	399.688599
1231.512695	245.535416
1230.431641	457.206879
1229.349609	322.453705
1228.267578	274.909058
1227.185547	336.301483
1226.102539	274.220398
1225.019531	350.069031
1223.936523	215.404053
1222.853516	124.315376
1221.769531	224.271744
1220.686523	285.485168
1219.602539	133.959518
1218.517578	250.703140
1217.433594	212.758698
1216.348633	300.406891
1215.263672	37.848560
1214.178711	171.325012
1213.092773	111.620857
1212.007813	107.424995
1210.921875	192.475983
1209.834961	272.641083
1208.749023	97.119102
1207.662109	169.988831
1206.575195	124.686684
1205.488281	272.177673
1204.400391	128.035889
1203.313477	232.050217
1202.225586	30.129375
1201.136719	131.658264
1200.048828	103.122726
1198.959961	115.487526
1197.871094	38.789898
1196.782227	29.458807
1195.692383	-1.543108
1194.603516	-10.916245
1193.513672	-51.566647
1192.423828	49.581192
1191.333008	56.938095
1190.242188	59.458534
1189.151367	-22.118402
1188.060547	25.987398
1186.969727	-79.611427
1185.877930	-62.777561
1184.786133	-69.978722
1183.694336	-105.996277
1182.601563	45.069241
1181.509766	30.565512
1180.416992	25.628502
1179.323242	-15.294196
1178.230469	25.255148
1177.136719	142.426529
1176.042969	70.274017
1174.949219	-44.985649
1173.854492	-6.983872
1172.760742	-43.237717
1171.666016	47.338158
1170.570313	58.880390
1169.475586	-56.400841
1168.379883	-6.634189
1167.284180	-28.655933
1166.188477	-143.931854
1165.091797	49.132587
1163.996094	-35.105644
1162.899414	-148.006851
1161.801758	4.231695
1160.705078	87.123413
1159.607422	12.377205
1158.509766	78.459320
1157.412109	-13.015367
1156.313477	81.610535
1155.215820	171.395660
1154.117188	25.022346
1153.017578	102.795853
1151.918945	82.777908
1150.819336	-8.755014
1149.719727	-43.094208
1148.620117	-20.278530
1147.519531	-54.659004
1146.418945	-15.243604
1145.318359	-61.568722
1144.217773	-38.884609
1143.116211	67.035294
1142.014648	-119.710907
1140.913086	-177.974503
1139.811523	-29.378254
1138.708984	-4.491086
1137.606445	44.124607
1136.503906	-90.267204
1135.401367	-22.702337
1134.297852	35.303951
1133.194336	43.394466
1132.090820	41.960651
1130.987305	76.103439
1129.882813	98.339760
1128.778320	146.637238
1127.673828	137.966446
1126.569336	205.155899
1125.463867	122.934387
1124.358398	185.308212
1123.252930	145.736771
1122.146484	115.635834
1121.041016	185.008545
1119.934570	76.724632
1118.828125	1.614256
1117.720703	-0.109960
1116.613281	76.237663
1115.505859	-13.078745
1114.398438	8.796240
1113.291016	172.529587
1112.182617	87.922241
1111.074219	185.340668
1109.964844	-69.416138
1108.856445	94.113373
1107.747070	193.772797
1106.637695	97.362740
1105.528320	48.201584
1104.417969	287.022369
1103.307617	299.166779
1102.197266	141.415619
1101.086914	247.914413
1099.975586	210.491882
1098.864258	206.083054
1097.752930	244.094696
1096.641602	310.357941
1095.529297	367.152649
1094.416992	270.796692
1093.304688	261.612427
1092.191406	280.675110
1091.079102	153.775803
1089.965820	231.674866
1088.852539	201.296173
1087.738281	265.016754
1086.624023	328.701965
1085.509766	312.408478
1084.395508	232.646667
1083.280273	331.530396
1082.166016	352.828766
1081.050781	221.416428
1079.934570	148.773926
1078.819336	113.734375
1077.703125	153.827652
1076.586914	233.799973
1075.469727	97.858948
1074.353516	123.851387
1073.236328	285.861359
1072.119141	222.694153
1071.000977	159.555466
1069.882813	220.667068
1068.765625	232.549103
1067.646484	169.458527
1066.528320	68.929619
1065.409180	219.000107
1064.290039	125.537285
1063.170898	111.700912
1062.050781	240.613724
1060.930664	123.833885
1059.810547	84.299011
1058.690430	147.679123
1057.569336	220.387497
1056.449219	78.045654
1055.327148	155.427429
1054.206055	-21.858494
1053.083984	-56.578388
1051.961914	13.810699
1050.839844	49.160908
1049.717773	77.506508
1048.594727	157.187134
1047.471680	68.872131
1046.348633	176.536682
1045.224609	46.312439
1044.101563	4.758599
1042.976563	9.851567
1041.852539	-26.982586
1040.728516	66.683205
1039.603516	-14.367964
1038.478516	118.873924
1037.352539	110.056259
1036.227539	47.731106
1035.101563	-9.892254
1033.974609	-55.838146
1032.848633	72.708076
1031.721680	24.483618
1030.594727	15.827435
1029.467773	135.036896
1028.340820	-71.116486
1027.212891	57.397114
1026.084961	44.189983
1024.956055	-140.828598
1023.828125	-70.352692
1022.699219	2.435303
1021.570313	-19.925692
1020.440430	-162.892532
1019.311523	-85.412453
1018.181641	-123.888847
1017.050781	-51.037525
1015.920898	-19.909885
1014.790039	50.624969
1013.659180	33.119896
1012.528320	50.397068
1011.396484	-57.352757
1010.265625	175.309921
1009.132813	95.418083
1008.000977	124.359413
1006.868164	238.919449
1005.736328	291.009583
1004.602539	511.915070
1003.469727	815.983154
1002.335938	918.850647
1001.202148	728.225769
1000.068359	426.830048
998.933594	294.221588
997.799805	120.145836
996.665039	45.459068
995.529297	93.174362
994.394531	71.676521
993.258789	15.617434
992.123047	51.883205
990.986328	44.353954
989.849609	64.530930
988.712891	-32.815147
987.576172	148.753403
986.439453	-98.240753
985.301758	32.660248
984.164063	-13.774988
983.025391	-101.590973
981.887695	-113.370064
980.749023	52.083233
979.610352	58.756100
978.470703	-116.242088
977.332031	-47.367035
976.192383	67.494942
975.051758	23.747837
973.912109	108.745750
972.771484	-54.374981
971.630859	-40.521553
970.490234	-100.116776
969.348633	51.566605
968.207031	111.409836
967.065430	1.457848
965.923828	40.717461
964.781250	-25.507803
963.638672	-18.283165
962.496094	133.408905
961.352539	-54.147522
960.208984	-23.885981
959.065430	100.329193
957.921875	36.714714
956.777344	163.227585
955.632813	79.104012
954.488281	29.391731
953.343750	-33.987030
952.198242	62.842796
951.052734	97.913132
949.907227	123.860046
948.760742	92.682213
947.614258	40.988071
946.467773	62.477623
945.321289	-14.236555
944.173828	-13.221615
943.026367	-35.003078
941.878906	-170.879044
940.730469	131.554108
939.582031	27.723845
938.433594	31.199226
937.285156	80.324692
936.135742	113.503448
934.987305	221.931137
933.836914	84.200874
932.687500	122.022110
931.537109	141.637222
930.386719	147.613495
929.236328	37.497437
928.084961	0.314470
926.934570	-2.678750
925.783203	80.827797
924.630859	27.840630
923.478516	165.951187
922.327148	44.822590
921.173828	57.904266
920.021484	-119.892761
918.868164	111.410751
917.714844	20.069632
916.561523	-34.859940
915.407227	30.605669
914.252930	-96.878914
913.098633	-58.603245
911.944336	-106.535095
910.789063	20.250631
909.633789	-34.422623
908.478516	-113.983116
907.322266	8.265797
906.166016	-3.224620
905.009766	-19.215160
903.853516	125.655441
902.696289	21.373440
901.539063	5.465663
900.381836	109.558502
899.223633	-46.621525
898.065430	150.244339
896.907227	77.866425
895.749023	3.283709
894.589844	75.715927
893.430664	121.011017
892.271484	125.627846
891.112305	114.447151
889.952148	-27.716063
888.791992	-68.173615
887.630859	-11.512339
886.470703	51.909786
885.309570	45.364059
884.148438	59.142109
882.986328	9.775301
881.825195	19.075459
880.663086	-104.627922
879.500000	53.485828
878.337891	132.666931
877.174805	54.121910
876.011719	133.290222
874.847656	135.871262
873.684570	248.773392
872.520508	114.049835
871.355469	67.159447
870.191406	90.037865
869.026367	9.453721
867.861328	171.766342
866.695313	75.478874
865.530273	-61.214294
864.364258	2.149349
863.197266	43.023270
862.031250	162.489044
860.864258	111.250404
859.697266	143.099304
858.530273	109.848564
857.362305	285.292877
856.194336	155.565460
855.026367	209.806808
853.857422	355.955170
852.688477	188.193573
851.519531	217.732849
850.350586	289.828217
849.180664	187.158676
848.010742	160.679733
846.840820	174.512390
845.670898	123.415810
844.500000	38.769653
843.329102	12.331253
842.157227	99.983696
840.986328	35.510830
839.814453	-19.994904
838.642578	-48.658447
837.469727	172.982864
836.296875	3.510193
835.124023	95.456680
833.951172	-0.241680
832.777344	165.321152
831.603516	-1.799498
830.429688	107.869995
829.255859	76.915085
828.081055	101.727631
826.906250	144.355225
825.731445	113.374092
824.555664	71.249794
823.379883	33.586658
822.204102	85.043915
821.027344	76.322014
819.851563	63.133091
818.674805	38.802765
817.497070	-58.984318
816.320313	81.364464
815.142578	34.748417
813.963867	43.743336
812.786133	-36.234299
811.607422	14.976974
810.428711	108.375313
809.250000	-27.170425
808.070313	148.355118
806.890625	97.227051
805.710938	-0.529491
804.531250	-29.438644
803.350586	61.499802
802.169922	-164.941376
800.988281	-98.458237
799.807617	32.291508
798.625977	-12.216920
797.444336	-207.473785
796.261719	-101.234253
795.079102	-92.563721
793.896484	-139.302109
792.713867	-95.234161
791.530273	41.790707
790.346680	-148.904572
789.163086	-135.916199
787.979492	-45.511749
786.794922	60.313343
785.610352	28.944172
784.425781	86.012619
783.240234	134.189774
782.054688	5.516588
780.869141	77.951653
779.682617	92.896034
778.496094	167.441574
777.309570	222.058151
776.123047	164.046722
774.935547	-32.995365
773.748047	3.915469
772.560547	-9.948087
771.373047	-48.084324
770.184570	-55.354885
768.996094	-29.577311
767.806641	53.468304
766.618164	-37.605709
765.428711	-7.503360
764.239258	66.611252
763.048828	-11.247036
761.858398	12.168878
760.667969	-15.060048
759.477539	41.313179
758.286133	196.627609
757.094727	123.141716
755.903320	62.866188
754.710938	211.422821
753.518555	118.160469
752.326172	64.474182
751.133789	144.788300
749.940430	176.738754
748.747070	13.259994
747.553711	71.540054
746.359375	116.613831
745.166016	62.926918
743.970703	24.608223
742.776367	-44.403564
741.581055	138.734192
740.385742	-35.501446
739.190430	5.090841
737.994141	52.228569
736.797852	9.532893
735.601563	87.291580
734.405273	16.134193
733.208008	100.409615
732.010742	53.344040
730.813477	-35.270851
729.615234	-69.165749
728.416992	82.825005
727.218750	134.176224
726.020508	235.773376
724.821289	120.988289
723.622070	143.891937
722.422852	114.365852
721.222656	242.078766
720.022461	308.605560
718.822266	198.311615
717.621094	136.079559
716.420898	145.873810
715.218750	140.401306
714.017578	128.395386
712.815430	109.861290
711.614258	195.961609
710.411133	81.557098
709.208984	134.961594
708.005859	7.574368
706.802734	150.267975
705.599609	68.673859
704.395508	39.364510
703.191406	44.896015
701.987305	-8.300922
700.782227	40.762653
699.577148	-18.906570
698.372070	67.120087
697.166992	-7.714065
695.960938	-10.792203
694.754883	101.284302
693.548828	6.991385
692.341797	-104.613266
691.135742	-83.725655
689.927734	78.244606
688.720703	-174.293396
687.512695	37.550220
686.304688	-10.953202
685.096680	-89.774773
683.888672	-36.303131
682.679688	14.992825
681.470703	25.111732
680.260742	-51.411480
679.050781	-6.595391
677.840820	-100.366013
676.630859	22.406258
675.419922	-8.529473
674.209961	-28.617815
672.998047	109.241684
671.787109	4.815241
670.575195	12.891232
669.363281	64.213150
668.151367	11.780245
666.938477	84.710327
665.725586	107.930229
664.512695	-50.275421
663.299805	67.992195
662.085938	28.619141
660.872070	86.394638
659.658203	-52.212463
658.443359	16.349148
657.228516	-124.329369
656.013672	-42.842945
654.797852	-10.979952
653.583008	-22.241873
652.366211	100.094978
651.150391	-128.786087
649.934570	-30.191980
648.717773	-2.715387
647.500000	16.123087
646.283203	105.960953
645.065430	236.622055
643.847656	44.500469
642.629883	170.763550
641.411133	185.121872
640.192383	70.450050
638.973633	76.157677
637.753906	-8.429531
636.534180	-32.867512
635.314453	13.536510
634.094727	-137.690872
632.874023	13.803551
631.653320	-30.153917
630.432617	73.909073
629.211914	62.001778
627.990234	41.444195
626.768555	57.269112
625.545898	47.272041
624.324219	97.203094
623.101563	147.011337
621.877930	76.714798
620.655273	130.572189
619.431641	111.476227
618.208008	-12.643866
616.983398	-68.344879
615.759766	-36.420006
614.535156	25.294611
613.310547	-11.569255
612.084961	30.544365
610.859375	-49.401516
609.633789	-46.127422
608.408203	-19.537741
607.181641	4.702561
605.955078	15.906019
604.728516	9.800677
