# Supplementary material for: Raman spectroscopy accurately differentiates mucosal healing from non-healing and biochemical changes following biological therapy in inflammatory bowel disease
Source: PLoS One. 2021 Jun 2;16(6):e0252210. doi: 10.1371/journal.pone.0252210 (PMC8172032; doi:10.1371/journal.pone.0252210)
Supplement: S9 Dataset — (ZIP) [file pone.0252210.s011.zip › Pre-biologic/OC035 pre treatment-1_base sub cr removed_94__X_-23902.9__Y_33347.7__Z_-436.178__Time_1073.txt]

1714.837891	-49.980183
1713.861328	-82.490570
1712.884766	-114.799454
1711.907227	-40.650520
1710.930664	59.497055
1709.953125	51.628349
1708.975586	-29.306753
1707.997070	-22.481600
1707.019531	61.376556
1706.041016	203.484573
1705.062500	-118.246689
1704.083984	239.506744
1703.104492	211.190140
1702.125000	88.738693
1701.145508	22.040537
1700.166016	37.828232
1699.186523	47.838478
1698.206055	265.937378
1697.225586	178.896301
1696.245117	64.825829
1695.264648	332.478394
1694.283203	102.939247
1693.301758	316.460419
1692.320313	193.265579
1691.338867	243.364777
1690.357422	343.919342
1689.375000	68.065346
1688.392578	221.557922
1687.410156	260.157166
1686.427734	378.570801
1685.444336	416.826569
1684.460938	359.022705
1683.477539	397.056671
1682.494141	253.873260
1681.509766	472.828766
1680.526367	374.834259
1679.541992	362.005188
1678.557617	277.307251
1677.572266	248.491119
1676.587891	363.342102
1675.602539	470.161072
1674.617188	502.512512
1673.630859	370.063812
1672.645508	378.588440
1671.659180	488.115326
1670.672852	459.529755
1669.686523	505.394928
1668.699219	482.274414
1667.712891	456.620483
1666.725586	547.841675
1665.738281	522.382507
1664.750000	555.401184
1663.762695	678.720581
1662.774414	611.185242
1661.786133	567.677124
1660.797852	497.829376
1659.808594	576.543213
1658.820313	634.197998
1657.831055	514.511108
1656.841797	601.598572
1655.851563	540.541748
1654.862305	500.877533
1653.872070	482.567657
1652.881836	570.280945
1651.891602	443.880951
1650.900391	349.448700
1649.910156	424.482666
1648.918945	348.989014
1647.927734	255.228088
1646.935547	309.663361
1645.944336	290.321075
1644.952148	358.336945
1643.959961	249.612122
1642.966797	9.133470
1641.974609	106.819199
1640.981445	217.852707
1639.988281	81.056320
1638.995117	160.815079
1638.001953	69.340034
1637.007813	102.019508
1636.013672	-131.329193
1635.019531	-77.117134
1634.025391	-67.510468
1633.031250	-55.064148
1632.036133	83.986351
1631.041016	-198.095795
1630.045898	41.370842
1629.049805	-82.265083
1628.054688	-95.121933
1627.058594	102.675705
1626.062500	0.754536
1625.065430	67.360008
1624.069336	-134.012146
1623.072266	11.837848
1622.075195	118.399673
1621.078125	-98.043831
1620.081055	100.808617
1619.083008	155.318192
1618.084961	181.108200
1617.086914	94.195457
1616.088867	120.347687
1615.089844	75.816071
1614.091797	-55.084106
1613.092773	-193.630783
1612.092773	-46.147846
1611.093750	111.926819
1610.093750	115.452774
1609.094727	22.186682
1608.093750	104.633469
1607.093750	51.001213
1606.093750	-81.020012
1605.092773	17.549488
1604.091797	71.718422
1603.090820	-106.905441
1602.088867	2.481114
1601.087891	-65.920670
1600.085938	-45.249733
1599.083984	-34.923023
1598.081055	-197.014877
1597.079102	-97.562462
1596.076172	-89.496811
1595.073242	-258.968842
1594.070313	-26.037987
1593.067383	-176.963913
1592.063477	-168.475708
1591.059570	-45.049950
1590.055664	-127.743179
1589.051758	-27.683239
1588.046875	-50.182873
1587.041992	0.428428
1586.037109	51.093140
1585.032227	88.775230
1584.027344	43.110561
1583.021484	-41.556004
1582.015625	-1.082617
1581.009766	57.662708
1580.003906	168.515106
1578.997070	-103.328743
1577.990234	31.030672
1576.984375	-74.031746
1575.976563	-100.962082
1574.969727	15.218509
1573.961914	-87.069038
1572.954102	-54.083527
1571.946289	67.292580
1570.938477	6.716911
1569.929688	65.705994
1568.921875	-119.504341
1567.913086	58.982883
1566.903320	-37.845436
1565.894531	80.849083
1564.884766	113.839569
1563.875000	266.181793
1562.865234	195.333496
1561.855469	246.418427
1560.844727	123.717133
1559.834961	317.368103
1558.824219	171.340958
1557.813477	180.852859
1556.801758	-3.995202
1555.790039	57.307064
1554.779297	51.216393
1553.766602	109.826736
1552.754883	251.220184
1551.743164	37.920761
1550.730469	117.082245
1549.717773	100.440994
1548.705078	52.721985
1547.691406	41.176674
1546.677734	241.595398
1545.665039	41.210167
1544.650391	114.795868
1543.636719	201.211624
1542.623047	215.198318
1541.608398	45.739838
1540.593750	67.369339
1539.579102	106.992958
1538.563477	118.136520
1537.547852	75.012260
1536.533203	49.895206
1535.516602	114.987801
1534.500977	247.027313
1533.485352	203.607117
1532.468750	-20.321243
1531.452148	36.677845
1530.435547	176.021774
1529.417969	78.215691
1528.400391	101.414406
1527.383789	-11.957397
1526.365234	0.770837
1525.347656	46.864414
1524.329102	-95.010826
1523.311523	118.128418
1522.292969	-59.902836
1521.273438	-29.651815
1520.254883	44.201439
1519.235352	53.656132
1518.215820	150.388016
1517.196289	46.558357
1516.176758	-31.639271
1515.156250	-122.751930
1514.136719	112.190224
1513.116211	-181.936462
1512.094727	16.766584
1511.074219	22.820734
1510.052734	74.942726
1509.031250	111.545982
1508.009766	-10.974317
1506.988281	53.622749
1505.965820	23.232101
1504.943359	-73.888474
1503.920898	-60.893398
1502.898438	-35.203655
1501.875000	-122.333694
1500.852539	113.120270
1499.829102	-130.389206
1498.805664	-115.382736
1497.781250	-59.550739
1496.757813	37.091633
1495.733398	-53.154057
1494.708984	17.650194
1493.684570	24.395372
1492.659180	56.587067
1491.633789	-97.914406
1490.608398	-99.140770
1489.583008	142.223938
1488.557617	-43.163422
1487.531250	95.725899
1486.504883	9.781244
1485.478516	-81.333572
1484.452148	261.321655
1483.424805	19.444429
1482.398438	-5.597158
1481.371094	140.136002
1480.342773	275.500031
1479.315430	181.283569
1478.287109	301.092346
1477.259766	300.997681
1476.230469	198.885971
1475.202148	310.685516
1474.173828	195.702927
1473.144531	358.180176
1472.115234	355.043549
1471.085938	369.631195
1470.055664	595.296204
1469.025391	451.925262
1467.996094	356.859375
1466.964844	589.741882
1465.934570	649.580627
1464.904297	592.396729
1463.873047	641.873047
1462.841797	757.302124
1461.809570	1022.454712
1460.778320	693.191284
1459.746094	694.042969
1458.713867	717.665955
1457.681641	611.776672
1456.649414	779.889465
1455.616211	815.939819
1454.583008	958.428101
1453.549805	870.043457
1452.516602	880.502441
1451.483398	898.497192
1450.449219	835.324341
1449.415039	1015.335266
1448.380859	1028.035522
1447.345703	926.706177
1446.311523	868.416687
1445.276367	896.155701
1444.241211	873.216309
1443.205078	946.377380
1442.169922	794.325928
1441.133789	652.400146
1440.097656	682.439087
1439.061523	717.480774
1438.024414	727.180969
1436.988281	607.972229
1435.951172	779.312439
1434.914063	819.197266
1433.875977	371.622070
1432.838867	355.968048
1431.800781	426.107941
1430.762695	647.619507
1429.724609	359.318115
1428.685547	371.307678
1427.646484	350.484314
1426.607422	32.100021
1425.568359	142.418488
1424.529297	159.415314
1423.489258	347.742096
1422.449219	155.539261
1421.409180	16.306801
1420.369141	3.046700
1419.328125	231.489639
1418.288086	89.799271
1417.247070	197.317810
1416.205078	116.063843
1415.164063	198.378708
1414.122070	139.803848
1413.080078	121.494331
1412.038086	7.666904
1410.996094	74.874275
1409.953125	101.846199
1408.910156	-155.085617
1407.867188	-65.246429
1406.824219	175.255310
1405.780273	-83.993195
1404.737305	-132.232040
1403.693359	-42.399975
1402.648438	12.279343
1401.604492	-30.864090
1400.559570	48.928391
1399.514648	-46.813572
1398.469727	-155.016907
1397.424805	-67.630035
1396.378906	155.071167
1395.333984	1.906431
1394.288086	-126.113289
1393.241211	-53.695126
1392.195313	16.242044
1391.148438	-69.021057
1390.101563	93.574997
1389.054688	48.464447
1388.006836	75.963470
1386.959961	55.989532
1385.912109	-148.977020
1384.864258	-23.788252
1383.815430	-36.080963
1382.767578	-25.810291
1381.718750	29.480072
1380.669922	-257.408905
1379.621094	-44.632061
1378.571289	48.259972
1377.522461	-285.684784
1376.472656	86.881157
1375.421875	-129.532852
1374.372070	48.390278
1373.321289	-73.001633
1372.270508	-169.332184
1371.219727	-98.507317
1370.168945	-5.205496
1369.117188	-33.984772
1368.066406	84.333244
1367.014648	30.795315
1365.961914	-0.232921
1364.910156	-180.551178
1363.857422	-44.570271
1362.804688	64.059906
1361.751953	-153.235794
1360.698242	-163.877274
1359.645508	-161.982590
1358.591797	-10.808550
1357.538086	43.430931
1356.483398	-11.636948
1355.429688	104.887520
1354.375000	-136.325134
1353.320313	-32.066433
1352.264648	15.114312
1351.209961	17.684338
1350.154297	-93.848305
1349.098633	33.021267
1348.042969	-103.085190
1346.986328	-38.100456
1345.930664	86.487526
1344.874023	79.690529
1343.817383	117.620239
1342.759766	197.765045
1341.703125	166.468170
1340.645508	80.773262
1339.587891	267.689972
1338.529297	122.773323
1337.471680	106.777786
1336.413086	194.853134
1335.354492	367.140350
1334.295898	247.485382
1333.236328	145.298157
1332.176758	-38.358871
1331.117188	5.660954
1330.057617	96.737686
1328.998047	375.726929
1327.937500	153.058472
1326.876953	202.356613
1325.816406	172.697571
1324.754883	190.073837
1323.694336	259.401917
1322.632813	79.488091
1321.571289	94.724602
1320.508789	45.904034
1319.447266	100.822807
1318.384766	141.021332
1317.322266	112.267281
1316.259766	152.658081
1315.196289	170.950562
1314.132813	159.771393
1313.069336	151.166153
1312.005859	196.857193
1310.942383	129.356842
1309.877930	-68.500572
1308.813477	93.208832
1307.749023	92.529541
1306.683594	-4.004696
1305.619141	17.682817
1304.553711	12.408140
1303.488281	115.425583
1302.421875	98.042610
1301.356445	181.537201
1300.290039	117.662582
1299.223633	184.118881
1298.157227	83.630043
1297.089844	145.349579
1296.022461	13.192092
1294.955078	65.278915
1293.887695	105.170815
1292.819336	61.721767
1291.751953	148.393402
1290.683594	19.312475
1289.614258	54.653202
1288.545898	85.170563
1287.476563	-117.056091
1286.407227	192.994263
1285.337891	243.332382
1284.268555	9.637022
1283.198242	-35.324200
1282.127930	-72.834404
1281.057617	2.347576
1279.986328	182.802063
1278.916016	45.222763
1277.844727	49.652275
1276.773438	49.271801
1275.701172	12.299592
1274.629883	185.638641
1273.557617	92.606468
1272.485352	124.300919
1271.413086	87.663185
1270.339844	151.247726
1269.266602	263.713623
1268.193359	51.535236
1267.120117	127.512093
1266.045898	279.168610
1264.972656	52.706123
1263.898438	189.818314
1262.823242	248.910324
1261.749023	137.389145
1260.673828	320.904816
1259.598633	397.184082
1258.523438	305.388611
1257.448242	164.979996
1256.372070	105.057251
1255.295898	118.259888
1254.219727	306.774017
1253.142578	468.491791
1252.066406	223.869858
1250.989258	188.608978
1249.912109	219.078812
1248.833984	361.435333
1247.756836	428.418976
1246.678711	191.623413
1245.599609	202.825623
1244.521484	206.779434
1243.442383	298.212524
1242.364258	166.246719
1241.285156	286.864746
1240.205078	402.615021
1239.125977	346.060516
1238.045898	359.925415
1236.965820	293.776031
1235.884766	104.014839
1234.804688	314.408630
1233.723633	277.499146
1232.642578	250.328262
1231.561523	274.078003
1230.479492	285.733002
1229.397461	142.413086
1228.315430	507.646057
1227.233398	335.335693
1226.150391	221.208832
1225.068359	315.240845
1223.985352	259.263977
1222.901367	188.818710
1221.818359	256.245605
1220.734375	152.014618
1219.650391	134.851944
1218.566406	-10.364067
1217.481445	-20.214989
1216.396484	-85.608498
1215.311523	66.367996
1214.226563	206.210098
1213.141602	271.165375
1212.055664	34.443291
1210.969727	24.617624
1209.883789	48.564869
1208.796875	55.619507
1207.709961	84.365097
1206.623047	192.640076
1205.536133	185.180359
1204.449219	153.619293
1203.361328	-174.232040
1202.273438	-111.791977
1201.185547	37.291649
1200.096680	-64.064644
1199.008789	-37.834656
1197.919922	-38.100014
1196.830078	-93.711678
1195.741211	-279.199982
1194.651367	-17.363377
1193.561523	-82.621956
1192.471680	-236.807037
1191.381836	-112.197227
1190.291016	-232.720779
1189.200195	-117.826920
1188.109375	54.619865
1187.017578	-106.757927
1185.926758	55.948380
1184.834961	-16.628326
1183.742188	-189.972656
1182.650391	-130.599548
1181.557617	-52.102802
1180.464844	-179.873688
1179.372070	-113.460136
1178.279297	182.955154
1177.185547	52.706459
1176.091797	102.137085
1174.998047	-30.512749
1173.903320	-129.622696
1172.808594	101.621429
1171.713867	-57.395576
1170.619141	-24.963684
1169.524414	-35.654099
1168.428711	-144.446182
1167.333008	172.392517
1166.237305	-5.824389
1165.140625	141.043793
1164.044922	58.395851
1162.948242	-124.606140
1161.850586	33.978344
1160.753906	22.891211
1159.656250	-35.992798
1158.558594	12.504601
1157.460938	91.947212
1156.362305	99.723557
1155.263672	109.824638
1154.165039	160.404175
1153.066406	-15.595046
1151.967773	-5.649136
1150.868164	-81.558174
1149.768555	-105.076904
1148.667969	69.063889
1147.568359	33.492352
1146.467773	-11.647198
1145.367188	71.714066
1144.266602	14.563074
1143.165039	-40.246155
1142.063477	2.437455
1140.961914	26.012054
1139.860352	-95.529457
1138.757813	182.288879
1137.655273	96.288376
1136.552734	155.206161
1135.450195	197.402420
1134.346680	184.889114
1133.244141	231.678970
1132.139648	93.212349
1131.036133	289.396393
1129.931641	276.611420
1128.827148	361.031982
1127.722656	291.182465
1126.618164	318.519989
1125.512695	227.242737
1124.407227	446.435730
1123.301758	440.347168
1122.196289	410.504456
1121.089844	577.200500
1119.983398	272.516663
1118.876953	237.799896
1117.769531	300.079254
1116.663086	151.654663
1115.555664	277.674866
1114.447266	209.612701
1113.339844	155.708923
1112.231445	250.712585
1111.123047	338.519257
1110.014648	300.973053
1108.905273	131.072571
1107.795898	195.034882
1106.686523	221.121185
1105.577148	270.745087
1104.466797	355.691162
1103.357422	372.100800
1102.247070	143.063126
1101.135742	272.616669
1100.025391	399.696167
1098.914063	321.530182
1097.802734	292.843262
1096.690430	275.895386
1095.579102	324.872742
1094.466797	199.453796
1093.353516	311.899902
1092.241211	247.650467
1091.127930	138.648438
1090.014648	413.260437
1088.901367	54.754890
1087.788086	284.462738
1086.673828	290.585144
1085.559570	273.142365
1084.445313	225.099167
1083.330078	313.341248
1082.214844	222.919266
1081.099609	275.792236
1079.984375	197.072479
1078.868164	252.183685
1077.751953	272.013672
1076.635742	101.684570
1075.519531	208.276566
1074.402344	333.544312
1073.285156	280.465729
1072.167969	37.441322
1071.050781	193.025909
1069.932617	250.061050
1068.814453	138.323624
1067.696289	68.771851
1066.578125	34.353168
1065.458984	262.176697
1064.339844	183.185455
1063.220703	-33.889816
1062.100586	97.764038
1060.980469	112.357773
1059.860352	318.711975
1058.740234	291.109161
1057.619141	174.655411
1056.498047	90.957130
1055.376953	161.502914
1054.255859	257.696411
1053.133789	173.977661
1052.011719	97.287163
1050.889648	200.382095
1049.767578	2.321394
1048.644531	187.035370
1047.521484	-52.949509
1046.398438	-5.942432
1045.274414	10.716391
1044.150391	50.674568
1043.026367	85.948112
1041.902344	111.880196
1040.778320	366.113800
1039.653320	44.910267
1038.528320	-36.291721
1037.402344	10.589529
1036.277344	127.283432
1035.151367	62.414913
1034.024414	-46.625957
1032.898438	51.406807
1031.771484	128.470215
1030.644531	186.909103
1029.517578	129.114548
1028.390625	-86.660164
1027.262695	-165.250214
1026.134766	-118.360596
1025.005859	-208.488586
1023.877930	-156.931427
1022.749023	91.912651
1021.620117	-246.443665
1020.490234	-132.216354
1019.361328	72.446594
1018.231445	10.355080
1017.101563	143.067581
1015.970703	23.092829
1014.839844	-113.018585
1013.708984	-89.175514
1012.578125	-134.799500
1011.447266	201.725937
1010.315430	311.236816
1009.183594	73.536423
1008.050781	122.929565
1006.918945	320.410065
1005.786133	235.645813
1004.653320	583.397949
1003.519531	810.805359
1002.386719	1199.952271
1001.252930	881.831177
1000.118164	545.419739
998.984375	491.009155
997.849609	136.466858
996.714844	278.513641
995.580078	353.606659
994.444336	253.333206
993.308594	-17.565638
992.172852	50.780293
991.036133	68.413483
989.900391	-38.398354
988.763672	-57.518520
987.626953	-83.484604
986.489258	8.115147
985.351563	76.699051
984.213867	30.172300
983.076172	-85.338264
981.937500	98.488411
980.798828	208.654343
979.660156	141.684738
978.521484	12.709267
977.381836	47.127258
976.242188	164.360321
975.102539	168.981400
973.961914	81.748352
972.822266	1.519619
971.681641	75.285789
970.540039	13.604280
969.399414	48.446396
968.257813	370.250275
967.116211	54.044228
965.973633	73.007240
964.832031	128.735016
963.689453	53.802769
962.545898	148.628098
961.403320	78.459549
960.259766	212.339447
959.116211	206.484940
957.972656	97.641418
956.828125	87.387558
955.683594	31.429461
954.539063	186.143295
953.393555	185.259201
952.249023	44.903339
951.103516	-42.705364
949.957031	-25.010006
948.811523	6.472485
947.665039	-35.121655
946.518555	-156.593948
945.371094	57.890503
944.224609	85.066048
943.077148	160.258789
941.929688	176.138474
940.781250	43.736446
939.632813	98.582603
938.484375	80.479424
937.335938	279.130707
936.186523	81.012245
935.038086	183.977173
933.887695	131.991730
932.738281	180.363281
931.587891	167.280243
930.437500	154.278580
929.287109	125.418304
928.135742	108.029915
926.985352	-34.453518
925.833984	39.364906
924.681641	101.847023
923.530273	-56.235714
922.377930	199.652542
921.224609	41.765144
920.072266	22.655298
918.918945	-19.097912
917.765625	-38.046482
916.612305	-122.780159
915.458008	-150.641968
914.303711	-78.544540
913.149414	61.667419
911.995117	-127.118431
910.839844	-70.763580
909.684570	-30.247389
908.529297	-91.720367
907.373047	-114.567383
906.216797	-78.421364
905.060547	-89.815712
903.904297	-223.468445
902.747070	-69.388351
901.589844	-159.853210
900.432617	28.199146
899.274414	-123.241974
898.117188	-93.561409
896.958984	26.635740
895.799805	-20.521900
894.641602	-2.046450
893.482422	7.425924
892.322266	-23.736990
891.163086	-145.218491
890.002930	-207.871414
888.842773	-46.890259
887.682617	-57.532429
886.521484	-92.959869
885.360352	-112.540108
884.199219	-172.687820
883.038086	-99.697624
881.875977	-28.963835
880.713867	-70.960609
879.551758	47.119949
878.388672	108.836639
877.225586	21.855825
876.062500	-17.762690
874.899414	-64.098763
873.735352	38.194511
872.571289	-62.113121
871.407227	-65.599594
870.242188	2.921837
869.077148	84.917145
867.912109	90.428474
866.747070	136.411072
865.581055	-69.347733
864.415039	-5.360559
863.249023	78.817085
862.083008	46.163849
860.916016	134.781494
859.749023	117.842957
858.581055	58.267353
857.414063	115.389694
856.246094	98.449463
855.077148	200.377441
853.909180	118.376846
852.740234	213.499634
851.571289	140.471497
850.402344	175.012375
849.232422	146.796188
848.062500	165.603424
846.892578	29.881559
845.721680	162.827942
844.551758	53.976208
843.380859	209.173996
842.208984	64.518181
841.038086	284.434174
839.866211	126.347656
838.694336	24.185869
837.521484	194.687119
836.348633	231.012146
835.175781	95.277550
834.002930	234.255219
832.829102	152.087677
831.655273	268.578491
830.481445	222.056305
829.307617	153.197357
828.132813	142.319946
826.958008	278.581421
825.783203	220.755829
824.607422	100.493439
823.431641	11.432304
822.255859	38.210823
821.079102	38.192123
819.903320	47.021317
818.726563	187.143677
817.548828	84.523773
816.372070	-9.210437
815.194336	-7.295497
814.016602	-21.015501
812.837891	-70.372620
811.659180	-66.414406
810.480469	-33.629974
809.301758	65.735786
808.122070	-39.403313
806.942383	30.906565
805.762695	25.612076
804.583008	-161.794174
803.402344	-62.861259
802.221680	-26.179834
801.041016	-155.973907
799.859375	80.185936
798.677734	-5.366757
797.496094	-166.327499
796.313477	-136.674118
795.131836	-38.418186
793.949219	-26.679201
792.765625	-21.663342
791.583008	-47.723446
790.399414	-149.111969
789.215820	-13.709224
788.031250	17.559765
786.846680	59.803234
785.662109	117.434715
784.477539	-15.189785
783.291992	64.396332
782.106445	-59.454041
780.920898	99.508873
779.735352	112.530998
778.548828	-9.242291
777.362305	-25.039597
776.174805	27.534496
774.988281	104.295792
773.800781	70.634766
772.613281	167.075302
771.424805	228.122269
770.236328	53.158188
769.047852	-62.264668
767.859375	18.450968
766.669922	68.225128
765.480469	239.075592
764.291016	116.890884
763.101563	82.783195
761.911133	332.601440
760.720703	104.700745
759.529297	61.677189
758.338867	122.017822
757.147461	316.437164
755.955078	238.094666
754.763672	148.763931
753.571289	384.685852
752.378906	209.610931
751.186523	179.563202
749.993164	200.013092
748.799805	121.631248
747.606445	36.680233
746.412109	85.615959
745.217773	-10.288115
744.023438	192.151642
742.829102	194.929459
741.633789	46.422386
740.438477	312.254730
739.243164	62.984364
738.046875	-81.002708
736.850586	-5.878889
735.654297	45.132603
734.458008	157.435547
733.260742	-174.626801
732.063477	158.731293
730.866211	45.650074
729.667969	-84.849304
728.469727	-145.279877
727.271484	8.606109
726.073242	103.444092
724.874023	-13.685933
723.674805	-89.205231
722.474609	12.279776
721.275391	-89.309746
720.075195	79.918137
718.875000	142.177780
717.673828	104.095383
716.473633	96.642479
715.272461	152.517059
714.070313	1.285425
712.869141	76.934319
711.666992	-100.200279
710.463867	23.546499
709.261719	10.077871
708.058594	35.914677
706.855469	83.612183
705.652344	-177.748169
704.448242	35.598854
703.244141	27.002029
702.040039	64.204674
700.834961	-13.769146
699.630859	23.657639
698.424805	159.017120
697.219727	103.171356
696.013672	75.726051
694.807617	31.043251
693.601563	-178.556412
692.395508	-23.124517
691.188477	73.756355
689.981445	-217.776443
688.773438	-270.341736
687.566406	-244.646271
686.358398	-69.164986
685.149414	-112.627953
683.941406	-54.039112
682.732422	2.501613
681.523438	78.663506
680.313477	-206.846848
679.104492	107.863098
677.894531	17.651318
676.683594	33.706833
675.473633	-82.130157
674.262695	-85.248993
673.051758	24.267691
671.839844	-2.383683
670.628906	7.870163
669.416992	-59.570625
668.204102	-178.718750
666.992188	173.373245
665.779297	276.989624
664.566406	7.026631
663.352539	-20.849821
662.138672	-46.445805
660.924805	55.412392
659.710938	-95.144997
658.497070	116.885742
657.282227	65.770821
656.066406	-13.274104
654.851563	-12.457734
653.635742	46.612755
652.419922	13.043180
651.204102	-65.717163
649.987305	223.892227
648.770508	3.039445
647.553711	122.434387
646.336914	95.400444
645.119141	141.517578
643.901367	178.963531
642.682617	93.737396
641.464844	113.837227
640.246094	103.738274
639.027344	173.057358
637.807617	-65.072639
636.587891	16.861795
635.368164	122.209366
634.148438	-21.785755
632.927734	87.401192
631.707031	161.949036
630.486328	34.474716
629.264648	-28.873104
628.043945	-15.305508
626.822266	100.833908
625.599609	72.891808
624.376953	70.263870
623.155273	367.196411
621.931641	215.733246
620.708984	233.031113
619.485352	166.242096
618.261719	154.548767
617.037109	75.864830
615.813477	0.814044
614.588867	158.277740
613.364258	-119.325531
612.138672	164.812469
610.913086	-154.979813
609.687500	-45.892799
608.461914	83.545387
607.235352	-125.689369
606.008789	-21.902927
604.782227	-2.590919
