# Supplementary material for: Raman spectroscopy accurately differentiates mucosal healing from non-healing and biochemical changes following biological therapy in inflammatory bowel disease
Source: PLoS One. 2021 Jun 2;16(6):e0252210. doi: 10.1371/journal.pone.0252210 (PMC8172032; doi:10.1371/journal.pone.0252210)
Supplement: S9 Dataset — (ZIP) [file pone.0252210.s011.zip › Pre-biologic/OC034-1 pre treatment_base sub CR removed_47__X_-12267.4__Y_35522.2__Z_-0.155475__Time_539.txt]

1714.640625	61.308571
1713.664063	3.271323
1712.687500	44.723751
1711.709961	3.839883
1710.733398	143.463837
1709.755859	101.550903
1708.778320	39.029957
1707.799805	-6.620835
1706.821289	-51.462666
1705.843750	-95.478050
1704.864258	-58.449722
1703.885742	-7.272135
1702.907227	-24.952942
1701.927734	-57.974228
1700.948242	0.684745
1699.968750	92.117142
1698.988281	-0.297878
1698.007813	33.649616
1697.028320	28.196140
1696.046875	1.991372
1695.066406	48.599777
1694.084961	18.363674
1693.104492	111.617279
1692.123047	208.102386
1691.140625	257.100586
1690.159180	197.304550
1689.176758	156.784286
1688.194336	407.569092
1687.211914	312.183594
1686.228516	326.686523
1685.246094	373.736084
1684.262695	314.709015
1683.279297	466.699432
1682.295898	605.830078
1681.311523	452.490875
1680.327148	486.082001
1679.342773	477.568909
1678.358398	631.869263
1677.374023	634.934570
1676.388672	726.229797
1675.403320	839.218079
1674.417969	758.526062
1673.432617	941.458862
1672.446289	922.765869
1671.459961	1013.437317
1670.473633	1189.484131
1669.487305	1153.405029
1668.500977	1290.320435
1667.513672	1217.851196
1666.526367	1496.110718
1665.539063	1432.341431
1664.550781	1342.431274
1663.563477	1502.224121
1662.575195	1656.984863
1661.586914	1650.308105
1660.598633	1895.751221
1659.609375	1908.223999
1658.620117	1883.918213
1657.631836	2050.635498
1656.641602	1889.217651
1655.652344	1836.712280
1654.662109	1900.973022
1653.672852	1767.017212
1652.681641	1596.345337
1651.691406	1346.662964
1650.701172	1314.194946
1649.709961	1252.905396
1648.718750	1070.290649
1647.727539	1104.696411
1646.735352	779.978333
1645.744141	732.992126
1644.751953	527.778931
1643.759766	409.996582
1642.766602	506.293640
1641.774414	452.304413
1640.781250	498.795624
1639.788086	355.504639
1638.794922	336.413727
1637.801758	198.837769
1636.807617	98.393372
1635.813477	100.944275
1634.819336	37.764065
1633.825195	35.351261
1632.830078	85.759178
1631.834961	152.078049
1630.839844	55.255135
1629.844727	42.829052
1628.849609	33.154934
1627.853516	92.006058
1626.857422	16.775900
1625.861328	-87.252701
1624.865234	-80.706963
1623.868164	-26.754587
1622.871094	0.974119
1621.874023	49.790150
1620.876953	46.114925
1619.879883	-133.470383
1618.881836	-47.687923
1617.883789	64.369110
1616.885742	58.312881
1615.887695	54.932381
1614.888672	114.568214
1613.889648	11.584531
1612.890625	76.523491
1611.891602	26.097965
1610.892578	-100.299637
1609.892578	-14.330411
1608.892578	76.859756
1607.892578	5.603673
1606.892578	81.058922
1605.891602	-50.375439
1604.890625	64.339500
1603.889648	32.427696
1602.888672	118.281898
1601.887695	-49.688717
1600.885742	-52.807190
1599.883789	-35.019596
1598.881836	-113.998825
1597.879883	-64.880829
1596.876953	-151.706726
1595.874023	-97.430283
1594.871094	-40.597904
1593.868164	-174.483200
1592.864258	-109.898376
1591.861328	-16.669739
1590.857422	0.784534
1589.853516	-67.929405
1588.848633	64.223724
1587.844727	99.754700
1586.839844	67.414383
1585.834961	32.421474
1584.830078	23.448750
1583.824219	123.873566
1582.819336	91.305023
1581.813477	178.511551
1580.807617	104.136986
1579.800781	193.764252
1578.794922	142.699036
1577.788086	78.566132
1576.781250	258.983093
1575.773438	111.442390
1574.766602	192.769913
1573.758789	102.348122
1572.750977	188.670837
1571.743164	85.115768
1570.735352	25.693510
1569.726563	38.955723
1568.718750	-5.031318
1567.708984	111.926956
1566.700195	5.434421
1565.691406	54.648338
1564.681641	-26.029222
1563.671875	33.349041
1562.662109	35.524891
1561.652344	35.002594
1560.641602	21.410109
1559.630859	-20.801474
1558.620117	32.805138
1557.609375	29.267387
1556.597656	20.440083
1555.586914	37.411587
1554.575195	62.034439
1553.563477	29.570972
1552.550781	74.670937
1551.539063	16.112720
1550.526367	16.980631
1549.513672	-67.638649
1548.500977	67.517159
1547.487305	29.240070
1546.473633	-32.404472
1545.459961	19.594717
1544.446289	48.197117
1543.432617	-86.104057
1542.417969	-6.062263
1541.404297	-42.387890
1540.389648	1.227700
1539.374023	-50.810810
1538.359375	-64.227409
1537.343750	-80.338028
1536.328125	-42.382065
1535.312500	-12.297108
1534.296875	-26.180857
1533.280273	-76.272980
1532.263672	23.043194
1531.247070	-22.117022
1530.230469	-72.526947
1529.212891	62.436737
1528.196289	37.553402
1527.178711	89.808777
1526.160156	82.713791
1525.142578	119.265358
1524.124023	163.403519
1523.106445	40.189156
1522.087891	130.397644
1521.068359	181.877472
1520.049805	68.682259
1519.030273	-18.875107
1518.010742	19.421494
1516.991211	67.869759
1515.971680	113.619698
1514.951172	118.144966
1513.930664	253.515488
1512.910156	201.317657
1511.889648	164.436722
1510.868164	147.990570
1509.846680	118.620224
1508.826172	-82.688919
1507.803711	80.125809
1506.782227	-8.485339
1505.759766	48.946796
1504.737305	-62.888321
1503.714844	-74.845467
1502.692383	5.327295
1501.668945	-11.958781
1500.646484	-75.416382
1499.623047	-31.423008
1498.599609	17.578932
1497.575195	25.519966
1496.550781	-12.682736
1495.527344	28.343418
1494.502930	-79.065430
1493.477539	10.351636
1492.453125	51.085079
1491.427734	209.273117
1490.402344	162.902100
1489.376953	249.309952
1488.350586	310.054840
1487.325195	314.527222
1486.298828	405.715973
1485.272461	300.256622
1484.245117	345.322113
1483.218750	451.536896
1482.191406	358.669189
1481.164063	352.480743
1480.136719	455.865326
1479.108398	452.069305
1478.080078	552.704407
1477.052734	566.608948
1476.023438	740.924683
1474.995117	787.767517
1473.965820	758.132996
1472.937500	967.775574
1471.908203	1123.815552
1470.877930	1086.325317
1469.848633	1224.361450
1468.818359	1128.261230
1467.788086	1495.010010
1466.757813	1553.900391
1465.727539	1650.853027
1464.696289	1666.384888
1463.665039	1753.017578
1462.633789	1781.144409
1461.602539	1964.155884
1460.570313	2119.113037
1459.539063	1966.781860
1458.506836	2225.676025
1457.473633	2111.374268
1456.441406	2187.390137
1455.408203	2395.244629
1454.375000	2174.382813
1453.341797	2435.349609
1452.308594	2490.846680
1451.274414	2477.859863
1450.241211	2530.751709
1449.207031	2411.325195
1448.171875	2562.941406
1447.137695	2473.918213
1446.102539	2686.194824
1445.067383	2655.372070
1444.032227	2576.471436
1442.997070	2601.334961
1441.960938	2686.884766
1440.924805	2532.133789
1439.888672	2364.804688
1438.852539	2468.042236
1437.816406	2255.306641
1436.779297	2209.433594
1435.742188	1926.106567
1434.705078	1748.992554
1433.666992	1597.207764
1432.629883	1402.585815
1431.591797	1293.873413
1430.553711	1104.463989
1429.514648	922.711670
1428.476563	947.915039
1427.437500	645.250793
1426.398438	652.882263
1425.359375	567.255859
1424.320313	549.741211
1423.280273	665.804749
1422.240234	305.687286
1421.200195	452.032898
1420.159180	477.460358
1419.119141	480.256165
1418.078125	513.281311
1417.037109	415.459595
1415.996094	365.521454
1414.954102	300.540283
1413.912109	129.992935
1412.870117	135.573669
1411.828125	138.679367
1410.786133	234.822586
1409.743164	112.339172
1408.700195	37.688042
1407.657227	83.682526
1406.614258	107.103699
1405.570313	35.148323
1404.527344	-1.575230
1403.483398	52.108517
1402.438477	25.522717
1401.394531	11.553692
1400.349609	-137.796158
1399.304688	-23.736927
1398.259766	-7.440827
1397.214844	-6.130846
1396.168945	163.126450
1395.123047	109.395538
1394.077148	130.894791
1393.031250	4.696032
1391.984375	-6.218777
1390.937500	155.657883
1389.890625	239.949554
1388.843750	61.548817
1387.796875	-49.163517
1386.749023	-59.722843
1385.701172	-37.700195
1384.653320	-10.615203
1383.604492	-20.967474
1382.556641	-36.233181
1381.507813	8.536346
1380.458984	120.803802
1379.410156	10.839494
1378.360352	-64.051743
1377.310547	28.413801
1376.260742	-8.857903
1375.210938	3.869182
1374.161133	4.197279
1373.110352	-17.846817
1372.059570	92.357994
1371.008789	130.300095
1369.957031	190.735443
1368.906250	59.355057
1367.854492	149.843185
1366.802734	222.941010
1365.750000	154.139114
1364.698242	147.701996
1363.645508	136.370102
1362.592773	142.550232
1361.540039	278.200287
1360.486328	102.919556
1359.433594	82.007210
1358.379883	143.243484
1357.326172	144.877930
1356.271484	196.305923
1355.216797	200.586380
1354.163086	180.115204
1353.107422	224.314865
1352.052734	380.339905
1350.998047	404.799225
1349.942383	406.993805
1348.886719	419.205048
1347.830078	339.694122
1346.774414	582.797913
1345.717773	711.798401
1344.661133	550.722229
1343.604492	642.670288
1342.546875	903.205444
1341.490234	893.622559
1340.432617	792.466125
1339.375000	750.890564
1338.316406	979.346497
1337.258789	915.647583
1336.200195	943.650940
1335.141602	890.065796
1334.082031	895.973816
1333.023438	830.234253
1331.963867	769.557983
1330.904297	788.121826
1329.844727	791.935303
1328.784180	845.265564
1327.723633	933.256042
1326.663086	848.363892
1325.602539	805.586365
1324.541992	903.672424
1323.480469	930.204590
1322.418945	885.230957
1321.357422	971.157410
1320.295898	983.115662
1319.233398	997.620544
1318.170898	916.023071
1317.108398	1034.265137
1316.045898	1066.260986
1314.982422	1122.972168
1313.918945	1169.886353
1312.855469	1147.884766
1311.791992	1194.939453
1310.728516	1219.892944
1309.664063	1111.973511
1308.599609	1311.852905
1307.535156	1297.632935
1306.469727	1276.117310
1305.404297	1357.999634
1304.338867	1339.095825
1303.273438	1327.653687
1302.208008	1392.495728
1301.141602	1558.147339
1300.075195	1374.895508
1299.008789	1297.429199
1297.942383	1286.382324
1296.875000	1265.590698
1295.807617	1200.690796
1294.740234	1118.709229
1293.672852	1130.080078
1292.604492	945.248535
1291.537109	922.449524
1290.468750	909.537170
1289.399414	906.503784
1288.331055	822.646851
1287.261719	1013.365112
1286.192383	887.997192
1285.123047	912.170471
1284.052734	730.675293
1282.983398	926.389587
1281.913086	845.456238
1280.841797	769.512573
1279.771484	945.688538
1278.700195	982.401245
1277.628906	850.390076
1276.557617	872.543640
1275.486328	965.637451
1274.414063	1068.520020
1273.341797	1181.182373
1272.269531	1056.857666
1271.197266	1101.176025
1270.124023	1160.175049
1269.050781	1160.596558
1267.977539	1163.502075
1266.904297	1156.687500
1265.830078	1271.916382
1264.756836	1196.859253
1263.681641	1363.325439
1262.607422	1242.031372
1261.533203	1203.712402
1260.458008	1238.564575
1259.382813	1197.896973
1258.307617	1140.226685
1257.231445	1070.436890
1256.155273	1100.547485
1255.079102	1298.659546
1254.002930	1160.813721
1252.926758	913.547363
1251.849609	1082.453979
1250.772461	1068.877319
1249.695313	1196.378906
1248.617188	1122.044312
1247.540039	1091.514526
1246.461914	951.655457
1245.382813	1052.422852
1244.304688	939.387573
1243.225586	916.279724
1242.146484	953.898560
1241.067383	838.573181
1239.988281	939.317383
1238.908203	773.109619
1237.828125	856.860352
1236.748047	782.925171
1235.667969	733.276794
1234.586914	826.694458
1233.505859	801.304016
1232.424805	797.735352
1231.343750	740.866089
1230.261719	696.133667
1229.179688	636.887451
1228.097656	705.984070
1227.015625	395.005157
1225.932617	497.995087
1224.850586	404.944122
1223.767578	575.599609
1222.683594	540.599304
1221.600586	360.522461
1220.516602	320.723724
1219.432617	370.351440
1218.347656	366.782959
1217.263672	433.254333
1216.178711	376.500519
1215.093750	336.654846
1214.008789	287.147644
1212.922852	189.368927
1211.836914	371.530151
1210.750977	382.291718
1209.665039	397.845764
1208.579102	461.594849
1207.492188	416.794647
1206.405273	485.273956
1205.318359	363.309448
1204.230469	431.707458
1203.142578	377.190491
1202.054688	214.290085
1200.966797	32.163826
1199.877930	196.720505
1198.790039	120.496033
1197.701172	49.080143
1196.611328	167.698196
1195.522461	149.130997
1194.432617	-28.167671
1193.342773	-37.152611
1192.252930	-36.565590
1191.162109	-74.470161
1190.072266	0.504282
1188.981445	12.950867
1187.889648	10.935375
1186.798828	-94.364128
1185.707031	-113.258080
1184.615234	-53.007477
1183.523438	-33.622513
1182.430664	40.868645
1181.337891	50.522568
1180.245117	177.595230
1179.152344	84.029633
1178.059570	146.218018
1176.965820	78.940628
1175.872070	179.310059
1174.778320	71.222488
1173.683594	188.187561
1172.588867	182.955292
1171.494141	151.336929
1170.399414	189.057404
1169.303711	111.872765
1168.208984	204.462646
1167.113281	110.440453
1166.016602	68.986519
1164.920898	3.583144
1163.824219	64.783852
1162.727539	116.332489
1161.630859	165.399902
1160.533203	97.371231
1159.435547	236.999359
1158.337891	281.022583
1157.240234	282.001984
1156.141602	323.466064
1155.043945	367.224121
1153.944336	365.581238
1152.845703	220.821396
1151.747070	261.969757
1150.647461	155.278259
1149.547852	70.003006
1148.447266	172.863632
1147.347656	163.677780
1146.247070	47.281487
1145.146484	-19.150848
1144.044922	-61.832863
1142.944336	-123.603996
1141.842773	-64.110603
1140.741211	-68.931343
1139.638672	-14.387438
1138.537109	16.285801
1137.434570	84.891785
1136.332031	3.700844
1135.228516	50.743622
1134.125977	204.561813
1133.022461	206.269913
1131.917969	141.430283
1130.814453	356.596313
1129.709961	460.065308
1128.605469	539.687744
1127.500977	657.144043
1126.396484	575.292786
1125.291016	564.518677
1124.185547	480.199951
1123.080078	466.929718
1121.973633	500.967072
1120.868164	416.492310
1119.761719	403.015594
1118.654297	301.873993
1117.547852	408.988953
1116.440430	338.504150
1115.333008	341.316101
1114.225586	268.365204
1113.117188	412.923920
1112.008789	422.585876
1110.900391	434.534698
1109.791992	536.203003
1108.682617	578.686401
1107.573242	625.803467
1106.463867	571.285217
1105.354492	686.708984
1104.244141	731.195007
1103.133789	726.034973
1102.023438	680.701111
1100.913086	750.900269
1099.801758	858.728210
1098.690430	841.483154
1097.579102	894.894836
1096.467773	809.177551
1095.355469	876.576233
1094.243164	962.725403
1093.130859	890.988159
1092.017578	979.320984
1090.905273	942.799561
1089.791992	927.410950
1088.677734	916.672546
1087.564453	985.863098
1086.450195	975.001160
1085.335938	952.332092
1084.221680	880.253479
1083.106445	975.010437
1081.991211	1069.670410
1080.875977	811.875122
1079.760742	814.834106
1078.644531	742.601685
1077.528320	696.175537
1076.412109	938.392822
1075.295898	790.954895
1074.178711	720.947693
1073.061523	735.358887
1071.944336	625.448547
1070.826172	473.346466
1069.708984	482.992096
1068.590820	574.599304
1067.471680	518.538025
1066.353516	689.649780
1065.234375	713.127258
1064.115234	666.330811
1062.996094	642.927185
1061.875977	626.517822
1060.755859	577.335144
1059.635742	502.419556
1058.515625	535.071777
1057.394531	497.546051
1056.273438	305.757965
1055.152344	289.285126
1054.031250	347.553864
1052.909180	391.757263
1051.787109	389.220734
1050.665039	389.002930
1049.541992	283.735870
1048.418945	297.508331
1047.295898	271.602112
1046.172852	182.723740
1045.048828	229.116684
1043.925781	352.416901
1042.801758	333.473938
1041.676758	375.115021
1040.552734	225.707169
1039.427734	227.753677
1038.302734	164.598770
1037.176758	143.374084
1036.050781	159.402344
1034.924805	268.505493
1033.798828	296.140167
1032.672852	421.455933
1031.545898	358.366241
1030.418945	341.812958
1029.291992	278.794739
1028.164063	46.184052
1027.036133	194.697662
1025.908203	66.766365
1024.780273	-30.898731
1023.651367	-135.467560
1022.522461	-7.863603
1021.393555	-31.125261
1020.264648	82.525444
1019.134766	-105.375763
1018.004883	-12.578113
1016.875000	-40.346115
1015.744141	22.319910
1014.613281	57.184303
1013.482422	89.751106
1012.351563	62.120060
1011.219727	205.892044
1010.088867	361.218262
1008.956055	243.387985
1007.824219	322.351898
1006.691406	577.143372
1005.558594	986.829102
1004.425781	1398.685059
1003.292969	1745.667480
1002.159180	1572.489746
1001.025391	971.952698
999.891602	565.809937
998.756836	284.632874
997.622070	98.320435
996.487305	-73.994057
995.352539	12.338313
994.216797	27.154854
993.081055	0.502622
991.945313	1.605708
990.808594	-1.839563
989.672852	-25.959826
988.536133	-3.905804
987.398438	-7.141267
986.261719	-37.944149
985.124023	-273.649414
983.986328	-32.511368
982.847656	17.508940
981.709961	-194.796707
980.571289	-59.463985
979.432617	82.788605
978.292969	-41.746368
977.153320	63.806644
976.013672	82.036728
974.874023	19.900614
973.734375	173.878464
972.593750	68.274879
971.453125	135.067932
970.311523	135.327957
969.170898	48.445930
968.029297	101.700142
966.886719	79.299377
965.745117	139.593536
964.602539	-1.877457
963.459961	83.822266
962.317383	226.892838
961.173828	28.496386
960.030273	22.771069
958.886719	60.675743
957.743164	25.375292
956.598633	79.493996
955.454102	-56.314327
954.309570	25.472061
953.165039	-7.081676
952.019531	81.729073
950.874023	140.873581
949.727539	-101.727119
948.582031	65.092690
947.435547	83.386414
946.289063	97.211716
945.141602	65.453278
943.995117	154.865753
942.847656	79.949020
941.699219	119.318512
940.551758	183.887405
939.403320	278.201477
938.254883	365.741760
937.105469	252.658600
935.957031	151.143494
934.807617	300.543671
933.658203	53.437840
932.507813	150.616180
931.357422	172.692276
930.207031	137.938690
929.056641	287.744659
927.906250	48.340611
926.754883	100.470726
925.603516	18.451544
924.451172	13.929176
923.298828	-13.216129
922.146484	16.609224
920.994141	23.805443
919.841797	47.022205
918.688477	-45.529106
917.535156	48.344070
916.380859	28.740936
915.227539	111.430443
914.073242	-64.571274
912.918945	13.794512
911.763672	-96.073921
910.608398	-58.336845
909.453125	-47.716484
908.297852	-34.721214
907.141602	-32.950089
905.985352	-83.189880
904.829102	-92.512550
903.672852	2.473762
902.515625	-104.016762
901.358398	-187.707458
900.201172	23.003904
899.042969	23.272572
897.884766	-37.436680
896.726563	-14.321055
895.568359	29.241543
894.409180	-35.627586
893.250000	-21.251764
892.090820	79.090126
890.930664	50.715836
889.771484	-13.687151
888.611328	46.242363
887.450195	43.033226
886.289063	44.437096
885.128906	-21.762981
883.966797	158.076904
882.805664	62.753616
881.643555	-73.015892
880.481445	88.952095
879.319336	185.571213
878.156250	124.504463
876.993164	167.183777
875.830078	279.749268
874.666016	241.484634
873.502930	187.558228
872.338867	174.256256
871.173828	275.803406
870.009766	213.154160
868.844727	224.836716
867.679688	241.086975
866.513672	160.744064
865.348633	138.940567
864.182617	130.705109
863.015625	212.404739
861.849609	278.406525
860.682617	274.841827
859.515625	336.442596
858.347656	324.020325
857.180664	410.383942
856.012695	416.014282
854.843750	365.637177
853.675781	528.338013
852.506836	569.972473
851.337891	369.598511
850.167969	312.771576
848.999023	419.535156
847.829102	273.234375
846.658203	187.504547
845.488281	171.242477
844.317383	181.888168
843.146484	174.666824
841.975586	51.167175
840.803711	-25.272049
839.631836	66.041016
838.459961	54.517368
837.287109	132.422028
836.114258	18.172359
834.941406	154.171539
833.768555	191.868134
832.594727	267.526733
831.420898	52.993336
830.247070	260.341980
829.072266	295.821167
827.898438	39.091198
826.722656	181.669312
825.547852	168.118057
824.372070	114.463371
823.196289	34.094673
822.020508	174.322861
820.844727	58.338249
819.667969	-77.630676
818.491211	24.670286
817.313477	-88.977158
816.136719	108.943855
814.958984	-15.816615
813.781250	-9.306541
812.602539	-162.912186
811.423828	-45.242992
810.245117	43.455929
809.066406	69.872566
807.886719	38.498096
806.707031	-97.275307
805.527344	-64.255684
804.346680	15.343539
803.166992	21.625799
801.985352	38.977386
800.804688	-45.766476
799.623047	-117.194450
798.441406	-60.022877
797.259766	-31.737343
796.078125	12.005708
794.895508	4.727636
793.712891	134.750931
792.529297	60.917759
791.346680	102.202675
790.163086	114.645088
788.978516	104.903564
787.794922	272.116638
786.610352	253.385040
785.425781	269.991333
784.241211	286.531372
783.055664	216.799850
781.870117	365.830566
780.684570	267.267853
779.498047	281.350708
778.311523	268.861755
777.125000	81.888809
775.938477	239.290268
774.750977	3.733349
773.563477	48.425362
772.375977	48.910889
771.187500	71.383965
769.999023	-1.029305
768.810547	118.290527
767.622070	142.721252
766.432617	-31.217432
765.243164	45.960403
764.053711	250.754303
762.863281	202.190781
761.672852	228.414322
760.482422	142.319183
759.291992	214.596054
758.100586	328.559479
756.909180	341.236816
755.717773	147.168991
754.525391	214.685715
753.333008	297.477234
752.140625	320.835236
750.948242	196.943008
749.754883	369.490051
748.561523	388.200867
747.368164	174.166656
746.173828	282.738556
744.979492	327.562836
743.785156	286.750366
742.590820	175.713394
741.395508	270.738647
740.200195	166.191574
739.003906	179.956070
737.808594	309.752167
736.612305	218.203735
735.416016	262.394073
734.218750	181.712921
733.021484	241.081131
731.824219	215.015488
730.626953	239.214981
729.428711	359.578094
728.230469	328.943207
727.032227	370.405396
725.833984	359.333313
724.634766	252.066376
723.435547	173.192856
722.235352	358.579559
721.036133	235.938492
719.835938	226.825485
718.635742	189.294006
717.434570	249.925217
716.233398	343.204865
715.032227	255.371628
713.831055	51.969807
712.628906	123.303734
711.426758	161.873123
710.224609	176.417709
709.021484	110.319923
707.818359	35.507408
706.615234	-45.833271
705.412109	-5.257691
704.208008	-34.371738
703.003906	3.955512
701.799805	124.907265
700.594727	76.140785
699.389648	77.389114
698.184570	-45.291000
696.979492	151.555603
695.773438	-29.778160
694.567383	6.196147
693.361328	-42.556599
692.154297	-95.635170
690.947266	24.971762
689.740234	-6.403351
688.533203	-46.444214
687.325195	-75.618423
686.117188	-67.906998
684.909180	2.684890
683.700195	-11.293427
682.491211	85.273506
681.282227	-50.041576
680.072266	-3.315048
678.863281	-15.077129
677.653320	18.650665
676.442383	22.071093
675.232422	-45.918217
674.021484	-53.273640
672.810547	80.000732
671.598633	92.117813
670.386719	54.514610
669.174805	73.150841
667.962891	91.795631
666.750000	121.254555
665.537109	98.870628
664.324219	82.992493
663.110352	108.164909
661.897461	-35.042759
660.683594	-98.313683
659.468750	106.017792
658.254883	23.351303
657.040039	3.278862
655.824219	30.662107
654.609375	21.387114
653.393555	-33.139996
652.177734	24.403337
650.960938	73.299950
649.745117	-39.367107
648.528320	-55.097359
647.311523	163.812210
646.093750	201.811890
644.875977	222.553146
643.658203	256.159271
642.440430	154.213058
641.221680	121.079048
640.002930	66.410446
638.784180	65.438599
637.564453	-19.400846
636.344727	-102.129845
635.125000	-21.673887
633.905273	0.672845
632.684570	-41.498264
631.463867	111.547623
630.243164	21.919321
629.021484	-1.301743
627.799805	-41.822304
626.578125	39.736961
625.356445	116.791801
624.133789	122.886642
622.911133	158.768478
621.688477	237.255600
620.464844	184.808044
619.241211	25.054226
618.017578	51.351009
616.793945	2.421627
615.569336	30.230049
614.344727	-74.961258
613.120117	-56.410835
611.894531	-12.596908
610.668945	79.956673
609.443359	75.843842
608.216797	39.209637
606.991211	10.648602
605.764648	-86.776520
604.537109	-41.633251
