# Supplementary material for: Raman spectroscopy accurately differentiates mucosal healing from non-healing and biochemical changes following biological therapy in inflammatory bowel disease
Source: PLoS One. 2021 Jun 2;16(6):e0252210. doi: 10.1371/journal.pone.0252210 (PMC8172032; doi:10.1371/journal.pone.0252210)
Supplement: S9 Dataset — (ZIP) [file pone.0252210.s011.zip › Pre-biologic/OC023-2 pre treatment_27__X_25481.7__Y_6211.9__Z_812.318__Time_310.txt]

1714.862305	-12.700168
1713.885742	15.615150
1712.909180	-41.258923
1711.931641	25.011318
1710.955078	2.626665
1709.977539	-17.244747
1709.000000	-53.305603
1708.021484	-3.736568
1707.043945	45.773808
1706.065430	-9.247826
1705.086914	-48.194180
1704.107422	-20.222437
1703.128906	85.408287
1702.149414	-76.538742
1701.169922	136.159775
1700.190430	76.075668
1699.210938	168.539719
1698.230469	218.300293
1697.250000	369.749847
1696.269531	395.723053
1695.289063	277.621216
1694.307617	44.910103
1693.326172	34.143482
1692.344727	338.621796
1691.363281	643.211182
1690.381836	585.032898
1689.399414	591.155029
1688.416992	613.563171
1687.434570	756.252563
1686.452148	523.290222
1685.468750	530.604187
1684.485352	575.549438
1683.501953	905.870728
1682.518555	863.494995
1681.534180	938.635498
1680.550781	912.955811
1679.566406	1084.599121
1678.582031	1120.819214
1677.596680	1152.056641
1676.611328	1090.565186
1675.626953	1194.388916
1674.641602	1189.528076
1673.655273	1272.762451
1672.669922	1255.391113
1671.683594	1541.303833
1670.697266	1495.443970
1669.710938	1837.757446
1668.723633	1707.679443
1667.737305	1891.330933
1666.750000	1931.973755
1665.762695	1922.594482
1664.774414	1897.694580
1663.787109	1873.232178
1662.798828	1997.666504
1661.810547	2058.828613
1660.822266	2096.516602
1659.833008	2229.974121
1658.844727	2149.197998
1657.855469	2209.227783
1656.866211	2386.147461
1655.875977	2068.281982
1654.886719	1949.486572
1653.896484	1966.087891
1652.906250	1811.094116
1651.916016	1807.329590
1650.924805	1655.836792
1649.934570	1430.766968
1648.943359	1272.243896
1647.952148	1211.945190
1646.959961	1041.051514
1645.968750	907.586304
1644.976563	713.778381
1643.984375	697.321533
1642.992188	501.698456
1641.999023	689.202209
1641.005859	723.906006
1640.012695	624.374207
1639.019531	443.440582
1638.026367	397.391968
1637.032227	248.844589
1636.039063	319.451691
1635.043945	171.582047
1634.049805	10.900701
1633.055664	214.089249
1632.060547	130.401627
1631.065430	73.351212
1630.070313	-38.689007
1629.074219	-95.156891
1628.079102	-53.987328
1627.083008	61.064278
1626.086914	155.263580
1625.090820	118.174736
1624.093750	20.855927
1623.096680	220.807312
1622.100586	221.168839
1621.102539	121.892189
1620.105469	162.071716
1619.107422	113.132011
1618.109375	-16.994287
1617.111328	60.480453
1616.113281	211.572388
1615.115234	-59.673988
1614.116211	144.154694
1613.117188	30.698217
1612.118164	-69.459831
1611.118164	229.028915
1610.119141	21.668869
1609.119141	233.777435
1608.119141	194.402039
1607.118164	218.009766
1606.118164	233.847397
1605.117188	137.189392
1604.116211	176.767441
1603.115234	198.085358
1602.114258	143.588394
1601.112305	157.187729
1600.110352	66.227226
1599.108398	45.952110
1598.106445	-42.239994
1597.103516	21.227510
1596.100586	-72.081741
1595.097656	-16.420334
1594.094727	-31.285891
1593.091797	-87.917168
1592.087891	-6.151227
1591.083984	-193.268936
1590.080078	-145.451218
1589.076172	-92.451180
1588.071289	-2.976722
1587.067383	89.041039
1586.062500	45.404312
1585.057617	4.356203
1584.051758	242.145050
1583.045898	172.316925
1582.041016	274.397705
1581.035156	173.222748
1580.028320	202.224167
1579.022461	179.072830
1578.015625	103.799370
1577.008789	46.693901
1576.001953	327.747620
1574.994141	72.753021
1573.987305	317.085388
1572.979492	423.409760
1571.971680	139.664612
1570.962891	201.585770
1569.955078	164.629776
1568.946289	332.794281
1567.937500	318.958954
1566.928711	245.280975
1565.918945	91.022430
1564.910156	-24.369169
1563.900391	101.482971
1562.890625	14.395220
1561.880859	75.050629
1560.870117	213.328323
1559.859375	175.086395
1558.848633	178.181061
1557.837891	313.287964
1556.827148	46.558456
1555.815430	41.418285
1554.803711	264.028564
1553.791992	240.378860
1552.780273	395.197083
1551.767578	101.994682
1550.754883	264.180908
1549.742188	50.976162
1548.729492	78.235779
1547.716797	255.290726
1546.703125	90.789795
1545.689453	163.986359
1544.675781	262.804504
1543.662109	51.324631
1542.647461	59.316288
1541.632813	41.281063
1540.618164	-7.930801
1539.603516	53.690231
1538.588867	45.395004
1537.573242	98.827599
1536.557617	177.834778
1535.541992	6.401067
1534.526367	15.356808
1533.509766	122.072250
1532.493164	244.002731
1531.476563	89.912453
1530.459961	244.880173
1529.443359	33.766972
1528.425781	-15.211727
1527.408203	77.246559
1526.390625	161.734619
1525.373047	-1.117558
1524.354492	180.712646
1523.335938	251.625534
1522.317383	16.202515
1521.298828	-23.878227
1520.280273	12.984420
1519.260742	0.773471
1518.241211	319.896484
1517.221680	-124.463173
1516.202148	-42.204044
1515.181641	-19.268370
1514.161133	-65.877396
1513.140625	2.857660
1512.120117	204.833466
1511.099609	172.997528
1510.078125	194.842606
1509.056641	36.922211
1508.035156	119.940910
1507.012695	-81.889160
1505.991211	-83.864784
1504.968750	57.477753
1503.946289	6.391477
1502.923828	-119.156013
1501.900391	-47.631859
1500.877930	-124.834648
1499.854492	-2.508154
1498.830078	145.165543
1497.806641	108.355850
1496.782227	-110.287308
1495.758789	-45.062511
1494.734375	132.472595
1493.708984	-76.345222
1492.684570	67.545982
1491.659180	287.867065
1490.633789	196.187424
1489.608398	347.079926
1488.583008	272.981628
1487.556641	206.402512
1486.530273	606.907898
1485.503906	718.652832
1484.477539	523.961243
1483.450195	466.966858
1482.423828	639.447693
1481.396484	753.037292
1480.368164	889.372009
1479.340820	650.785400
1478.312500	781.713196
1477.284180	876.779846
1476.255859	907.986389
1475.227539	1191.214844
1474.198242	1020.898682
1473.169922	1224.813721
1472.140625	1352.145264
1471.111328	1359.697510
1470.081055	1776.761108
1469.050781	1445.656982
1468.021484	1567.308960
1466.990234	1650.633301
1465.959961	2143.133301
1464.928711	2035.481567
1463.898438	2113.303223
1462.867188	2305.310547
1461.834961	2329.491211
1460.803711	2285.031494
1459.771484	2466.459229
1458.739258	2520.815674
1457.707031	2648.673096
1456.674805	2791.631836
1455.641602	2739.114258
1454.608398	2848.875732
1453.575195	2923.031494
1452.541992	2908.371338
1451.508789	2812.556641
1450.474609	3081.621582
1449.440430	3102.240967
1448.406250	3125.342041
1447.371094	2978.703613
1446.336914	2989.088623
1445.301758	3138.642578
1444.266602	2880.643799
1443.230469	2741.634033
1442.195313	2754.463867
1441.159180	2600.325684
1440.123047	2648.529053
1439.086914	2522.260986
1438.049805	2408.657715
1437.013672	2466.954102
1435.976563	2302.874023
1434.939453	1989.835938
1433.901367	1676.917236
1432.864258	1641.893555
1431.826172	1228.229370
1430.788086	1299.323242
1429.750000	1067.614868
1428.710938	939.439758
1427.671875	965.195496
1426.633789	890.120239
1425.593750	754.565552
1424.554688	765.312134
1423.514648	791.193787
1422.474609	363.598938
1421.434570	397.193787
1420.394531	569.332886
1419.354492	434.268188
1418.313477	503.197632
1417.272461	569.636292
1416.231445	502.744385
1415.189453	206.995178
1414.147461	228.345978
1413.105469	144.140396
1412.063477	135.462250
1411.021484	89.158005
1409.978516	266.587036
1408.936523	167.664734
1407.892578	201.962982
1406.849609	60.548927
1405.806641	84.997681
1404.762695	182.305573
1403.718750	254.565460
1402.674805	141.203598
1401.629883	60.583702
1400.585938	82.946602
1399.541016	120.430389
1398.496094	82.788376
1397.450195	-77.568604
1396.405273	135.661804
1395.359375	45.732624
1394.313477	141.320435
1393.267578	134.300354
1392.220703	-125.505295
1391.173828	5.437029
1390.126953	-76.292595
1389.080078	152.415176
1388.033203	-44.142868
1386.985352	219.712433
1385.937500	8.461076
1384.889648	-107.565140
1383.841797	-8.446539
1382.792969	138.229782
1381.744141	-99.788345
1380.695313	19.640306
1379.646484	99.198883
1378.597656	26.552908
1377.547852	-5.991672
1376.498047	81.420479
1375.448242	-8.223961
1374.397461	86.912483
1373.347656	89.884392
1372.296875	-44.159916
1371.246094	190.985519
1370.194336	114.595116
1369.143555	35.911518
1368.091797	34.640690
1367.040039	-173.226044
1365.988281	67.431343
1364.935547	220.982498
1363.882813	-28.650206
1362.830078	145.084747
1361.777344	22.797470
1360.724609	308.714172
1359.670898	169.343750
1358.617188	261.457123
1357.563477	236.843887
1356.509766	185.064072
1355.455078	304.928741
1354.400391	293.225616
1353.345703	229.528244
1352.291016	267.845734
1351.235352	576.940674
1350.180664	384.635345
1349.125000	542.511414
1348.068359	653.330322
1347.012695	707.219666
1345.956055	798.446655
1344.899414	788.133179
1343.842773	1065.574951
1342.786133	1154.686890
1341.728516	1117.535400
1340.670898	1102.865601
1339.613281	1135.430908
1338.555664	1487.616943
1337.497070	1260.433960
1336.438477	904.793884
1335.379883	1381.035278
1334.321289	1107.507324
1333.262695	1321.602905
1332.203125	1046.055420
1331.143555	1069.992065
1330.083984	1185.552612
1329.023438	878.564697
1327.963867	1142.710083
1326.903320	1107.954102
1325.841797	954.804260
1324.781250	1098.230347
1323.719727	1063.979736
1322.659180	1138.520752
1321.596680	1304.488159
1320.535156	1169.526245
1319.473633	1200.056030
1318.411133	1161.666748
1317.348633	1318.242554
1316.285156	1336.844849
1315.222656	1237.291016
1314.159180	1335.058350
1313.095703	1161.933594
1312.032227	1299.382324
1310.967773	1321.173340
1309.904297	1498.212158
1308.839844	1434.088745
1307.775391	1311.072388
1306.709961	1264.520264
1305.645508	1395.243896
1304.580078	1380.944580
1303.513672	1327.444336
1302.448242	1212.649536
1301.382813	1191.433105
1300.316406	1339.901733
1299.250000	1409.823364
1298.182617	1452.824585
1297.116211	1382.979370
1296.048828	1364.844116
1294.981445	1413.113037
1293.914063	1272.526489
1292.845703	1168.922363
1291.777344	1085.104614
1290.708984	864.108459
1289.640625	859.085449
1288.572266	665.427917
1287.502930	974.372620
1286.433594	795.695740
1285.364258	842.576782
1284.293945	1046.287720
1283.224609	1005.151672
1282.154297	866.209656
1281.083984	766.589905
1280.012695	838.401672
1278.942383	1022.816528
1277.871094	749.851074
1276.799805	782.772583
1275.727539	881.780457
1274.656250	1112.826782
1273.583984	1004.167114
1272.511719	1000.698120
1271.439453	1319.751587
1270.366211	1206.474487
1269.292969	1364.347168
1268.219727	1348.905518
1267.146484	1152.937256
1266.072266	1115.728149
1264.999023	1039.570801
1263.924805	1148.873169
1262.849609	1641.026611
1261.775391	1550.363403
1260.700195	1423.237183
1259.625000	1381.512451
1258.549805	1079.174194
1257.474609	1329.938843
1256.398438	1373.647095
1255.322266	1239.650879
1254.246094	1339.435059
1253.168945	1222.625732
1252.092773	1363.814087
1251.015625	1020.899414
1249.938477	1446.686279
1248.860352	1215.820557
1247.783203	989.946655
1246.705078	1119.039551
1245.626953	1107.168213
1244.547852	1284.813599
1243.469727	1117.510742
1242.390625	1307.255005
1241.311523	1307.568604
1240.231445	1004.497986
1239.152344	1087.408081
1238.072266	1213.961426
1236.992188	1093.056152
1235.911133	1061.936035
1234.831055	1101.140869
1233.750000	1118.511963
1232.668945	871.719788
1231.587891	952.120667
1230.505859	1240.802979
1229.423828	965.063293
1228.341797	866.187439
1227.259766	1036.043457
1226.176758	777.431519
1225.094727	651.996216
1224.011719	618.524231
1222.927734	548.765198
1221.844727	568.479980
1220.760742	709.035217
1219.676758	462.779510
1218.592773	533.157043
1217.507813	274.904724
1216.423828	550.529724
1215.338867	543.458191
1214.252930	661.893982
1213.167969	678.855408
1212.082031	408.591522
1210.996094	367.607635
1209.910156	524.390015
1208.823242	671.406921
1207.737305	704.983765
1206.650391	752.955200
1205.562500	721.319397
1204.475586	680.001587
1203.387695	429.065826
1202.299805	411.793365
1201.211914	141.641357
1200.124023	203.753632
1199.035156	253.737732
1197.946289	188.131027
1196.857422	237.957260
1195.767578	-56.251293
1194.678711	-76.273087
1193.588867	9.418016
1192.498047	78.168907
1191.408203	-50.236847
1190.317383	-32.114262
1189.226563	65.182182
1188.135742	-89.796196
1187.044922	-79.129883
1185.953125	173.879044
1184.861328	71.517120
1183.769531	-23.689573
1182.676758	32.173531
1181.584961	32.763676
1180.492188	294.603668
1179.398438	-79.004204
1178.305664	168.174072
1177.211914	132.411865
1176.118164	22.307182
1175.024414	113.329689
1173.929688	271.253937
1172.835938	-68.919472
1171.741211	76.805840
1170.646484	152.970825
1169.550781	87.851746
1168.455078	216.388275
1167.359375	60.208542
1166.263672	4.400666
1165.167969	17.824299
1164.071289	160.168503
1162.974609	302.340393
1161.877930	114.724129
1160.780273	218.412903
1159.682617	121.399155
1158.584961	337.001770
1157.487305	263.646027
1156.389648	376.305206
1155.291016	481.640533
1154.192383	212.412720
1153.093750	236.448608
1151.994141	234.135818
1150.894531	67.274544
1149.794922	226.788406
1148.695313	50.246609
1147.594727	247.561920
1146.495117	-117.231232
1145.394531	-86.827728
1144.292969	-35.138016
1143.192383	2.140607
1142.090820	227.209274
1140.989258	42.996338
1139.886719	39.455162
1138.785156	209.341537
1137.682617	215.040527
1136.580078	196.860916
1135.477539	321.109650
1134.374023	217.177277
1133.270508	286.517548
1132.166992	365.208008
1131.063477	614.635864
1129.958984	866.205078
1128.854492	816.258545
1127.750000	967.826233
1126.644531	920.019836
1125.540039	914.803162
1124.434570	926.064148
1123.329102	811.617126
1122.222656	791.871521
1121.117188	781.506775
1120.010742	699.990417
1118.903320	582.884521
1117.796875	491.769531
1116.689453	516.538330
1115.582031	579.045166
1114.474609	686.361389
1113.367188	658.731140
1112.258789	552.983276
1111.150391	752.105408
1110.041016	676.898010
1108.932617	575.644287
1107.823242	738.888367
1106.713867	970.447388
1105.604492	1027.088257
1104.494141	956.134583
1103.383789	1012.557190
1102.273438	790.451172
1101.163086	997.672424
1100.051758	1152.818726
1098.940430	1121.539185
1097.829102	1043.043213
1096.717773	1299.152588
1095.605469	1178.062744
1094.493164	1174.728638
1093.380859	1020.588440
1092.268555	1233.753052
1091.155273	1220.746948
1090.041992	1160.601563
1088.928711	1105.114502
1087.814453	1021.343384
1086.701172	1149.217285
1085.586914	874.875732
1084.471680	1188.282349
1083.357422	1057.289673
1082.242188	1048.470703
1081.126953	1074.830078
1080.011719	1018.915649
1078.895508	819.724182
1077.779297	939.836914
1076.663086	879.118042
1075.546875	780.831238
1074.429688	989.847229
1073.312500	724.947693
1072.195313	851.714661
1071.078125	797.866028
1069.959961	593.987183
1068.841797	879.900146
1067.723633	781.438049
1066.604492	823.505554
1065.486328	678.197998
1064.367188	729.566833
1063.247070	729.380798
1062.127930	682.374939
1061.007813	789.759888
1059.887695	719.312927
1058.767578	667.584229
1057.646484	697.674683
1056.525391	496.339325
1055.404297	231.989502
1054.283203	390.606964
1053.161133	399.646210
1052.039063	567.462891
1050.916992	604.457703
1049.794922	517.725647
1048.671875	622.372681
1047.548828	558.995667
1046.425781	579.619324
1045.301758	450.985321
1044.177734	641.818542
1043.053711	329.111481
1041.929688	417.372253
1040.805664	298.257477
1039.680664	342.251099
1038.555664	253.508530
1037.429688	213.710098
1036.304688	220.514771
1035.178711	525.196899
1034.052734	413.318054
1032.925781	624.824280
1031.798828	571.163818
1030.671875	622.184631
1029.544922	577.920166
1028.417969	419.849365
1027.290039	315.318756
1026.162109	120.294922
1025.033203	166.908722
1023.905273	48.719616
1022.776367	28.116041
1021.647461	28.459862
1020.518555	-19.860991
1019.388672	-44.916618
1018.258789	62.282593
1017.128906	-117.992653
1015.998047	79.689644
1014.868164	-54.027054
1013.737305	261.841217
1012.605469	355.262543
1011.474609	490.404419
1010.342773	384.771637
1009.210938	445.919556
1008.079102	689.934265
1006.946289	892.264709
1005.813477	1244.932861
1004.680664	1703.896851
1003.546875	2595.063721
1002.414063	2908.056641
1001.280273	2446.840576
1000.145508	1683.271973
999.011719	802.361328
997.876953	420.754425
996.742188	595.828857
995.607422	173.102081
994.471680	41.432003
993.335938	189.090363
992.200195	159.180420
991.064453	157.066193
989.927734	39.781666
988.791016	12.557067
987.654297	176.727005
986.516602	43.728050
985.379883	-33.803261
984.242188	-138.820526
983.103516	228.290375
981.965820	137.314636
980.827148	159.257248
979.688477	73.185257
978.548828	-74.829468
977.409180	172.880417
976.270508	193.005188
975.129883	427.000580
973.990234	40.575432
972.849609	166.783920
971.708984	302.255554
970.568359	235.722839
969.426758	410.411682
968.285156	415.308472
967.143555	206.932800
966.001953	141.035583
964.859375	155.584259
963.716797	255.114426
962.574219	398.299774
961.430664	383.408722
960.287109	377.835785
959.143555	411.358063
958.000000	275.521118
956.855469	144.472702
955.710938	343.299927
954.566406	130.197739
953.421875	198.803329
952.276367	36.463017
951.130859	219.717392
949.985352	204.098068
948.838867	305.227997
947.692383	184.761505
946.545898	345.566040
945.399414	246.013840
944.251953	267.710663
943.104492	314.669495
941.957031	398.286865
940.809570	450.066772
939.661133	495.128876
938.512695	494.700378
937.364258	407.756714
936.214844	549.030212
935.065430	492.058990
933.916016	271.171936
932.765625	96.115234
931.616211	310.844879
930.465820	281.930847
929.315430	203.091019
928.164063	224.605179
927.012695	11.843213
925.861328	231.657104
924.709961	235.408554
923.557617	105.126717
922.405273	168.328232
921.252930	11.147114
920.099609	304.185059
918.947266	-79.871986
917.793945	-84.235840
916.639648	27.377136
915.486328	16.473309
914.332031	78.362946
913.177734	-82.041252
912.022461	-146.928055
910.868164	17.467508
909.712891	-26.715370
908.556641	38.097637
907.401367	-39.790287
906.245117	86.464737
905.088867	56.461769
903.931641	-34.548977
902.775391	8.230672
901.618164	-0.948396
900.460938	23.963413
899.302734	-73.207230
898.144531	58.311611
896.986328	101.679428
895.828125	-123.960938
894.668945	7.859047
893.509766	10.898041
892.350586	77.332947
891.191406	28.630682
890.031250	52.353771
888.871094	290.716370
887.710938	36.898148
886.549805	146.722565
885.388672	177.623093
884.227539	172.519547
883.066406	102.112961
881.904297	36.359810
880.742188	277.353210
879.580078	340.268707
878.416992	380.723114
877.253906	353.666565
876.090820	358.250122
874.927734	545.323059
873.763672	354.181000
872.599609	370.288361
871.435547	363.969940
870.270508	301.499969
869.105469	212.149277
867.940430	-14.248735
866.775391	107.993881
865.609375	279.704315
864.443359	226.697876
863.277344	265.891907
862.110352	314.122498
860.944336	409.541779
859.777344	40.281525
858.609375	530.863647
857.442383	449.077637
856.274414	584.991028
855.105469	465.217468
853.937500	527.164307
852.768555	593.616089
851.599609	747.485962
850.430664	789.286865
849.260742	748.226196
848.090820	382.472900
846.920898	655.063232
845.750000	336.580597
844.580078	42.885952
843.409180	299.782715
842.237305	498.422424
841.066406	175.889496
839.894531	-10.079929
838.722656	184.062759
837.549805	360.250641
836.376953	341.974701
835.204102	359.451813
834.031250	490.815887
832.857422	385.452209
831.683594	364.956177
830.509766	480.593567
829.335938	384.206329
828.161133	524.302734
826.986328	485.907928
825.811523	585.745789
824.635742	616.419250
823.459961	482.144043
822.284180	292.206512
821.107422	360.717346
819.931641	235.413788
818.754883	299.384277
817.577148	0.475649
816.400391	-75.805122
815.222656	72.617577
814.044922	-14.849738
812.866211	-40.054436
811.687500	30.300743
810.508789	-21.681240
809.330078	-69.249939
808.150391	114.200302
806.971680	13.193954
805.791016	-43.406185
804.611328	57.573349
803.430664	-21.342295
802.250000	-42.597397
801.069336	2.639780
799.887695	-125.217674
798.706055	-11.391074
797.524414	29.142824
796.342773	-87.788963
795.160156	-5.317403
793.977539	-11.584282
792.794922	8.639884
791.611328	79.697670
790.427734	132.918350
789.244141	294.469055
788.059570	137.218613
786.875977	320.618378
785.691406	105.733940
784.505859	421.531250
783.321289	476.216187
782.135742	431.319855
780.949219	560.899170
779.763672	493.699738
778.577148	450.719147
777.390625	370.112396
776.204102	88.549164
775.016602	281.508301
773.829102	313.191193
772.641602	80.032326
771.453125	195.323959
770.265625	220.040283
769.077148	178.498169
767.887695	20.054976
766.699219	233.925934
765.509766	379.290802
764.319336	273.406555
763.129883	411.844696
761.939453	266.136200
760.749023	551.715698
759.558594	383.793854
758.367188	620.572754
757.175781	408.484619
755.984375	363.470856
754.791992	546.960938
753.599609	174.245132
752.407227	326.685913
751.214844	270.256226
750.021484	325.730225
748.828125	328.361755
747.634766	374.769470
746.441406	513.203064
745.247070	410.111328
744.052734	342.042816
742.857422	387.919983
741.662109	387.615936
740.466797	402.535919
739.271484	312.144012
738.076172	416.667938
736.879883	194.661911
735.683594	325.213806
734.486328	326.419830
733.289063	242.149460
732.091797	396.335907
730.894531	77.776772
729.697266	262.336151
728.499023	348.299652
727.300781	346.669464
726.101563	528.539795
724.902344	434.888763
723.703125	389.247833
722.503906	531.374146
721.303711	468.074829
720.104492	703.811035
718.903320	446.065857
717.703125	572.414978
716.501953	563.359924
715.300781	495.339111
714.099609	603.903137
712.897461	450.728333
711.695313	550.386353
710.493164	316.530579
709.291016	294.040100
708.087891	203.976120
706.884766	261.969330
705.680664	121.767532
704.477539	218.822601
703.273438	148.227493
702.069336	10.179729
700.864258	157.077621
699.659180	58.151112
698.454102	261.420502
697.249023	110.287048
696.042969	165.626694
694.836914	229.608215
693.630859	213.177917
692.423828	68.623039
691.217773	119.509956
690.009766	-90.088745
688.802734	-95.618347
687.594727	-49.080463
686.386719	-61.119392
685.178711	15.760283
683.970703	148.983704
682.761719	-114.471123
681.552734	29.593382
680.342773	-53.854446
679.133789	-70.087875
677.923828	71.791321
676.712891	-28.821772
675.502930	145.531860
674.291992	71.006523
673.081055	22.530203
671.869141	132.020767
670.657227	57.722515
669.445313	173.767746
668.233398	39.113945
667.021484	157.416794
665.808594	44.586582
664.595703	20.445374
663.381836	113.008026
662.167969	71.771225
660.954102	99.718628
659.740234	26.334826
658.525391	-55.538998
657.310547	-42.364670
656.095703	-44.177303
654.880859	85.634407
653.665039	-40.978863
652.449219	-81.213966
651.233398	-140.691269
650.016602	36.914959
648.799805	240.416092
647.583008	82.284233
646.365234	260.135193
645.148438	371.342773
643.930664	327.751465
642.711914	135.924072
641.494141	172.279175
640.275391	146.430130
639.056641	60.571140
637.836914	138.231003
636.617188	52.743992
635.397461	250.985077
634.177734	77.805649
632.957031	59.455029
631.736328	144.314056
630.515625	-174.123932
629.293945	-41.699627
628.073242	2.896155
626.851563	133.427994
625.628906	186.897522
624.407227	-46.704998
623.184570	142.142899
621.960938	275.379578
620.738281	271.643097
619.514648	310.915802
618.291016	78.438576
617.067383	118.084663
615.842773	29.486530
614.618164	-28.949413
613.393555	19.759491
612.167969	32.257748
610.942383	130.433716
609.716797	17.100994
608.491211	198.891159
607.264648	199.138107
606.038086	199.529877
604.811523	-69.031685
