# Supplementary material for: Raman spectroscopy accurately differentiates mucosal healing from non-healing and biochemical changes following biological therapy in inflammatory bowel disease
Source: PLoS One. 2021 Jun 2;16(6):e0252210. doi: 10.1371/journal.pone.0252210 (PMC8172032; doi:10.1371/journal.pone.0252210)
Supplement: S9 Dataset — (ZIP) [file pone.0252210.s011.zip › Pre-biologic/OC013-1 pre treat_base sub CR removed_42__X_-33330.1__Y_11409.5__Z_-414.148__Time_482.txt]

1714.715820	254.490051
1713.739258	5.200087
1712.762695	23.703781
1711.785156	-143.447830
1710.808594	-53.704159
1709.831055	-133.409576
1708.853516	-178.740723
1707.875000	70.174263
1706.897461	-93.930611
1705.918945	-86.990685
1704.940430	74.861145
1703.960938	-175.928604
1702.982422	156.490295
1702.002930	57.706177
1701.023438	38.958778
1700.043945	-84.306587
1699.063477	102.406471
1698.083984	-15.853668
1697.103516	-158.286591
1696.123047	91.974174
1695.141602	-2.600339
1694.161133	92.413994
1693.179688	24.424780
1692.198242	33.830006
1691.216797	128.603760
1690.234375	15.179908
1689.251953	99.218056
1688.269531	279.253662
1687.287109	403.252075
1686.304688	220.677109
1685.321289	278.105896
1684.337891	197.029526
1683.354492	398.476257
1682.371094	296.309631
1681.387695	370.058624
1680.403320	526.419983
1679.418945	475.248596
1678.434570	357.728851
1677.449219	408.020325
1676.464844	437.204010
1675.479492	586.210083
1674.494141	501.381104
1673.507813	424.747375
1672.522461	425.445007
1671.536133	747.826599
1670.549805	624.028992
1669.563477	673.140320
1668.576172	741.035522
1667.589844	562.287598
1666.602539	898.715149
1665.615234	890.310120
1664.626953	675.234802
1663.639648	723.095703
1662.651367	641.257935
1661.663086	753.246948
1660.674805	674.626892
1659.685547	829.484619
1658.696289	907.722656
1657.707031	853.770447
1656.717773	908.692810
1655.728516	717.654968
1654.738281	744.016052
1653.748047	723.014465
1652.757813	800.195435
1651.767578	523.179077
1650.777344	809.855774
1649.786133	583.748779
1648.794922	408.248138
1647.803711	415.459412
1646.811523	531.267273
1645.820313	325.036438
1644.828125	288.190735
1643.835938	315.008484
1642.843750	72.821579
1641.850586	57.984901
1640.857422	46.063412
1639.864258	174.238159
1638.871094	9.852137
1637.877930	-59.266457
1636.883789	-62.192959
1635.889648	32.664776
1634.895508	98.748772
1633.901367	6.973567
1632.906250	-129.299179
1631.912109	-120.417542
1630.916992	4.542605
1629.920898	-70.379921
1628.925781	215.522659
1627.929688	27.908991
1626.934570	40.535553
1625.937500	50.737099
1624.941406	-83.463509
1623.945313	-138.526352
1622.948242	-17.263275
1621.951172	-184.900345
1620.954102	-107.938271
1619.956055	145.163071
1618.958984	56.967834
1617.960938	213.158630
1616.962891	135.849945
1615.963867	-27.854099
1614.965820	13.340488
1613.966797	177.970139
1612.967773	-37.584919
1611.968750	234.807098
1610.968750	-106.186523
1609.969727	-17.058676
1608.969727	108.856461
1607.969727	143.163864
1606.968750	59.726650
1605.968750	31.446283
1604.967773	-75.240814
1603.966797	150.654556
1602.965820	-29.051308
1601.963867	126.316818
1600.962891	-55.708858
1599.960938	-70.184898
1598.958984	-191.759308
1597.956055	118.123444
1596.954102	-314.267792
1595.951172	-108.843262
1594.948242	-256.097931
1593.945313	-175.994583
1592.941406	-14.912708
1591.938477	-57.468830
1590.934570	-313.977570
1589.930664	-17.105968
1588.925781	-77.741913
1587.921875	159.047607
1586.916992	-29.301460
1585.912109	356.060425
1584.907227	24.446262
1583.901367	141.253677
1582.896484	268.454681
1581.890625	153.351959
1580.884766	51.334244
1579.877930	-42.820660
1578.872070	66.128891
1577.865234	65.716377
1576.858398	216.227188
1575.851563	-46.992947
1574.843750	77.447327
1573.836914	37.987263
1572.829102	21.925234
1571.821289	377.558716
1570.812500	-5.052794
1569.804688	-73.138557
1568.795898	149.714142
1567.787109	27.014065
1566.778320	184.757935
1565.768555	137.305206
1564.758789	71.658134
1563.750000	34.535038
1562.739258	217.892761
1561.729492	-107.264679
1560.718750	273.017303
1559.708984	300.471008
1558.698242	198.243286
1557.686523	129.682922
1556.675781	118.085236
1555.664063	119.371399
1554.652344	-34.809570
1553.640625	121.717720
1552.628906	115.007660
1551.616211	64.216751
1550.603516	241.079544
1549.590820	29.714148
1548.578125	330.489685
1547.565430	147.464813
1546.551758	122.137794
1545.538086	378.481293
1544.524414	200.451614
1543.510742	399.633179
1542.496094	149.149094
1541.481445	185.348694
1540.466797	51.011841
1539.452148	-31.738716
1538.437500	79.017685
1537.421875	-11.655480
1536.406250	155.592896
1535.390625	253.019623
1534.374023	192.987915
1533.358398	395.855469
1532.341797	242.801788
1531.325195	-75.233261
1530.308594	-179.387054
1529.291016	46.118465
1528.274414	248.239105
1527.256836	38.168289
1526.238281	136.994202
1525.220703	256.257446
1524.202148	259.554382
1523.184570	193.274765
1522.166016	-150.889664
1521.146484	50.156437
1520.127930	114.739258
1519.108398	40.365490
1518.088867	204.915695
1517.069336	86.644005
1516.049805	-11.141726
1515.029297	-222.010727
1514.008789	-237.754593
1512.988281	-27.691267
1511.967773	38.435619
1510.946289	-141.932632
1509.925781	-63.208282
1508.904297	38.448742
1507.882813	6.598393
1506.860352	-27.918804
1505.838867	-49.710358
1504.816406	-94.672165
1503.793945	-149.974121
1502.770508	-123.390160
1501.748047	-61.062920
1500.724609	-68.010971
1499.701172	32.461620
1498.677734	-135.964294
1497.654297	158.757385
1496.629883	-12.393673
1495.605469	-155.435806
1494.581055	95.317871
1493.556641	-119.474075
1492.531250	-109.327278
1491.505859	112.844933
1490.480469	-61.223526
1489.455078	84.018654
1488.429688	-0.760944
1487.403320	241.251862
1486.376953	197.138504
1485.350586	-132.917709
1484.324219	14.288996
1483.296875	33.773811
1482.270508	208.775146
1481.243164	215.297211
1480.214844	351.765442
1479.187500	172.009598
1478.159180	400.028656
1477.130859	276.240906
1476.102539	506.544830
1475.074219	367.365112
1474.044922	538.837708
1473.015625	478.493622
1471.986328	726.101440
1470.957031	719.059631
1469.927734	788.289124
1468.897461	984.611328
1467.867188	979.880798
1466.836914	1076.804688
1465.806641	1041.446533
1464.775391	1026.377563
1463.744141	1151.025024
1462.712891	1369.570435
1461.681641	1250.168579
1460.649414	1344.077026
1459.618164	1460.765381
1458.585938	1100.154907
1457.552734	1561.892334
1456.520508	1389.102783
1455.487305	1393.915405
1454.455078	1586.382202
1453.420898	1507.412109
1452.387695	1742.809570
1451.354492	1671.407349
1450.320313	1458.104492
1449.286133	1650.226196
1448.251953	1680.144531
1447.216797	1403.614258
1446.182617	1590.521484
1445.147461	1724.175781
1444.112305	1468.033081
1443.076172	1573.803955
1442.041016	1373.449951
1441.004883	1446.315552
1439.968750	1347.210327
1438.932617	1104.054443
1437.895508	1035.397217
1436.858398	1318.023804
1435.821289	880.514282
1434.784180	1112.560425
1433.747070	1021.281372
1432.708984	919.949402
1431.670898	760.623657
1430.632813	725.049438
1429.594727	543.170288
1428.556641	550.592712
1427.517578	250.334930
1426.478516	144.395584
1425.439453	250.299088
1424.399414	109.176117
1423.359375	268.021179
1422.320313	212.697708
1421.279297	137.269638
1420.239258	-16.143375
1419.199219	87.366631
1418.158203	180.799591
1417.117188	163.507065
1416.075195	-17.287308
1415.034180	56.132984
1413.992188	267.896942
1412.950195	-219.418533
1411.908203	-7.573423
1410.866211	123.808029
1409.823242	154.668411
1408.780273	39.859661
1407.737305	-77.348000
1406.694336	8.977736
1405.650391	-256.183289
1404.606445	-159.687469
1403.562500	-211.234421
1402.518555	-109.628296
1401.474609	-83.250381
1400.429688	30.966314
1399.384766	202.885605
1398.339844	116.587021
1397.294922	7.846392
1396.249023	262.587372
1395.203125	121.449677
1394.157227	115.718834
1393.111328	230.282837
1392.064453	-10.660047
1391.018555	104.056992
1389.971680	136.216995
1388.923828	-99.284073
1387.876953	205.765854
1386.829102	-106.999130
1385.781250	140.589951
1384.733398	-29.335974
1383.685547	8.364727
1382.636719	-11.335683
1381.587891	-160.846817
1380.539063	-2.955857
1379.490234	-79.782036
1378.440430	-89.066696
1377.391602	-158.148773
1376.341797	-87.343781
1375.291016	80.840530
1374.241211	76.932709
1373.190430	142.961472
1372.139648	4.595160
1371.088867	108.220123
1370.038086	-29.865187
1368.986328	93.868042
1367.934570	-26.502253
1366.882813	67.504890
1365.831055	-189.558304
1364.778320	-57.993782
1363.726563	6.419908
1362.673828	-60.991821
1361.620117	-103.383591
1360.567383	3.618644
1359.513672	371.834015
1358.459961	195.436844
1357.406250	170.878540
1356.352539	208.583084
1355.297852	246.382034
1354.243164	165.023407
1353.188477	183.172318
1352.133789	57.390339
1351.078125	264.475128
1350.023438	290.380310
1348.966797	75.649529
1347.911133	143.990952
1346.855469	420.795990
1345.798828	181.718170
1344.742188	319.762085
1343.685547	467.777161
1342.627930	504.304810
1341.571289	583.059387
1340.513672	277.880951
1339.456055	389.076111
1338.397461	693.494202
1337.339844	745.356506
1336.281250	663.638428
1335.222656	488.025024
1334.163086	649.099426
1333.104492	533.158875
1332.044922	795.778442
1330.985352	613.314331
1329.925781	542.286560
1328.865234	419.493378
1327.805664	595.862854
1326.745117	624.031372
1325.684570	639.946350
1324.623047	673.248230
1323.561523	810.336426
1322.500977	592.024902
1321.438477	596.019043
1320.376953	506.359039
1319.314453	653.652100
1318.252930	633.280334
1317.189453	659.869202
1316.126953	637.244568
1315.064453	774.931091
1314.000977	562.757385
1312.937500	604.521057
1311.874023	661.143982
1310.809570	688.290039
1309.745117	476.712463
1308.680664	319.473755
1307.616211	649.650940
1306.551758	733.743958
1305.486328	921.207031
1304.420898	643.877869
1303.355469	789.661621
1302.289063	758.483337
1301.223633	653.675049
1300.157227	730.828369
1299.090820	852.254211
1298.023438	647.057495
1296.957031	820.182922
1295.889648	703.629883
1294.822266	523.393372
1293.754883	598.522949
1292.686523	403.829071
1291.618164	442.319153
1290.549805	556.890381
1289.481445	732.780701
1288.413086	540.983826
1287.343750	506.191467
1286.274414	537.640076
1285.205078	468.710175
1284.134766	387.637421
1283.064453	362.984344
1281.995117	397.158844
1280.923828	331.041931
1279.853516	370.234222
1278.782227	460.849426
1277.710938	617.523865
1276.639648	495.422211
1275.568359	461.444366
1274.496094	473.982727
1273.423828	657.633301
1272.351563	455.231659
1271.279297	558.304626
1270.206055	407.406860
1269.132813	757.149841
1268.059570	601.491150
1266.986328	714.403870
1265.913086	597.955933
1264.838867	701.155334
1263.764648	694.602478
1262.689453	744.180542
1261.615234	681.632629
1260.540039	538.723511
1259.464844	702.946106
1258.389648	706.342834
1257.313477	561.198364
1256.238281	430.757477
1255.162109	765.421936
1254.085938	766.498901
1253.008789	580.226318
1251.931641	759.013794
1250.854492	553.417603
1249.777344	595.994812
1248.700195	713.949158
1247.622070	647.131836
1246.543945	757.777649
1245.465820	448.039490
1244.387695	566.004822
1243.308594	756.799438
1242.229492	452.175659
1241.150391	633.228760
1240.071289	518.106812
1238.991211	609.308594
1237.911133	681.070923
1236.831055	432.644379
1235.750977	560.202454
1234.669922	622.254700
1233.588867	318.276215
1232.507813	559.688538
1231.426758	570.828186
1230.344727	504.454987
1229.262695	317.022430
1228.180664	618.753845
1227.098633	535.460510
1226.015625	464.305511
1224.933594	429.464844
1223.849609	430.926300
1222.766602	325.959442
1221.683594	445.903198
1220.599609	140.314209
1219.515625	335.151062
1218.430664	194.014359
1217.346680	164.052048
1216.261719	109.938148
1215.176758	437.364777
1214.091797	91.057388
1213.005859	155.218170
1211.920898	81.775574
1210.834961	280.975800
1209.748047	197.854904
1208.662109	203.972382
1207.575195	301.684692
1206.488281	240.237930
1205.401367	308.929047
1204.313477	413.708191
1203.225586	217.304962
1202.137695	158.235123
1201.049805	108.793686
1199.961914	64.157570
1198.873047	-69.533653
1197.784180	-135.823578
1196.695313	-240.607498
1195.605469	-63.978294
1194.515625	-176.008713
1193.425781	-100.510986
1192.335938	-224.571762
1191.246094	-77.080360
1190.155273	10.251140
1189.064453	-24.989594
1187.973633	28.596247
1186.881836	-57.124344
1185.790039	-229.254944
1184.698242	-161.377136
1183.606445	-141.552963
1182.514648	-11.442137
1181.421875	5.860376
1180.329102	-27.236017
1179.236328	-22.007139
1178.142578	-115.078308
1177.049805	53.005913
1175.956055	-64.081841
1174.861328	-63.809807
1173.767578	192.610764
1172.672852	-75.371284
1171.578125	-44.119503
1170.483398	-24.890974
1169.387695	118.679077
1168.291992	106.681412
1167.196289	-170.771851
1166.100586	-106.294151
1165.004883	-34.722557
1163.908203	-192.620102
1162.811523	17.407984
1161.714844	-121.417656
1160.617188	64.528351
1159.519531	64.129257
1158.421875	161.542282
1157.324219	130.004776
1156.225586	141.379303
1155.127930	164.625366
1154.028320	42.353027
1152.929688	156.114532
1151.831055	174.433655
1150.731445	-69.435509
1149.631836	-115.493889
1148.531250	-18.657343
1147.431641	-124.335762
1146.331055	67.601830
1145.230469	54.694794
1144.129883	120.281311
1143.028320	24.003042
1141.926758	106.129036
1140.825195	-59.160679
1139.723633	-0.920416
1138.621094	187.992386
1137.518555	-62.893204
1136.416016	21.314835
1135.313477	209.962662
1134.209961	99.237686
1133.106445	197.469986
1132.002930	286.121002
1130.898438	286.877167
1129.794922	154.711929
1128.690430	333.336456
1127.585938	699.208069
1126.480469	438.877319
1125.375977	484.441132
1124.270508	582.088928
1123.164063	383.458069
1122.058594	308.069489
1120.952148	173.467957
1119.845703	242.537903
1118.739258	233.414825
1117.631836	432.550598
1116.525391	288.439240
1115.417969	250.824509
1114.309570	196.637802
1113.202148	239.398773
1112.093750	442.875488
1110.985352	213.681259
1109.876953	237.416534
1108.767578	202.048721
1107.658203	187.929504
1106.548828	395.770752
1105.439453	476.001099
1104.329102	308.326172
1103.218750	397.931824
1102.108398	145.368805
1100.998047	293.896881
1099.886719	392.814423
1098.775391	314.836731
1097.664063	437.237213
1096.552734	646.761047
1095.440430	455.633392
1094.328125	415.334229
1093.215820	469.240570
1092.102539	308.850067
1090.990234	275.633514
1089.876953	287.136871
1088.762695	315.094513
1087.649414	253.641525
1086.535156	535.571777
1085.420898	384.733643
1084.306641	283.323517
1083.191406	259.511841
1082.076172	259.203674
1080.960938	458.568115
1079.845703	390.102356
1078.729492	535.338196
1077.613281	351.860443
1076.497070	609.695557
1075.380859	306.623077
1074.263672	228.898422
1073.146484	237.992111
1072.029297	322.122070
1070.912109	68.648857
1069.793945	183.264511
1068.675781	65.863342
1067.557617	105.484581
1066.438477	238.784195
1065.319336	112.123238
1064.200195	93.222610
1063.081055	149.242676
1061.961914	333.950195
1060.841797	338.457306
1059.721680	233.057556
1058.600586	139.417786
1057.480469	310.012573
1056.359375	179.049377
1055.238281	354.277802
1054.116211	50.538525
1052.995117	139.350891
1051.873047	57.689129
1050.750000	225.891373
1049.627930	200.323441
1048.504883	-16.544167
1047.381836	65.334785
1046.258789	-55.707523
1045.134766	65.854370
1044.011719	-208.927490
1042.886719	-166.557968
1041.762695	164.776627
1040.638672	65.005089
1039.513672	11.904952
1038.388672	-3.871385
1037.262695	71.198807
1036.136719	123.002197
1035.010742	67.784943
1033.884766	49.863503
1032.758789	155.269150
1031.631836	118.828499
1030.504883	98.728737
1029.377930	-163.038910
1028.250000	72.650085
1027.122070	-233.025040
1025.994141	-67.003769
1024.866211	-91.418968
1023.737305	-150.591263
1022.608398	-239.852417
1021.479492	-268.682983
1020.350586	-104.882851
1019.220703	-214.792068
1018.090820	-224.877380
1016.960938	-193.167282
1015.830078	-38.563194
1014.700195	-104.113297
1013.569336	-190.417130
1012.437500	-200.180817
1011.306641	-140.406036
1010.174805	176.387054
1009.042969	125.079750
1007.910156	113.204498
1006.778320	455.367462
1005.645508	503.695374
1004.512695	817.999878
1003.378906	1298.685669
1002.245117	1279.966675
1001.111328	1106.503418
999.977539	632.857178
998.843750	402.026520
997.708984	55.920212
996.574219	-139.887939
995.438477	116.863472
994.303711	80.503685
993.167969	7.327548
992.032227	121.088203
990.895508	89.599983
989.758789	238.026031
988.622070	183.630341
987.485352	191.554886
986.348633	24.464006
985.210938	-68.761330
984.073242	3.931227
982.934570	-26.924938
981.796875	-126.740562
980.658203	3.684701
979.519531	49.007336
978.379883	-59.708813
977.240234	11.066573
976.100586	192.239853
974.960938	125.180237
973.821289	170.828217
972.680664	2.886547
971.540039	200.297180
970.398438	147.408478
969.257813	383.882172
968.116211	280.642456
966.974609	-120.772308
965.832031	-72.266586
964.689453	56.572750
963.546875	-89.732002
962.404297	107.987923
961.261719	337.784088
960.118164	35.946625
958.974609	222.290527
957.830078	113.177330
956.686523	-135.488876
955.541992	96.795532
954.396484	-25.699093
953.251953	71.604729
952.106445	118.619133
950.960938	199.996353
949.815430	-20.415400
948.668945	184.565063
947.522461	124.407097
946.375977	178.604340
945.229492	-0.161119
944.082031	-23.454994
942.934570	170.257156
941.787109	208.720825
940.638672	-51.732109
939.491211	158.046265
938.342773	123.715446
937.193359	178.426300
936.044922	59.885876
934.895508	91.933655
933.745117	73.904030
932.595703	74.174545
931.445313	136.027344
930.294922	122.763519
929.144531	52.649841
927.993164	98.739273
926.842773	208.590347
925.690430	-36.478977
924.539063	-103.943733
923.386719	-53.045574
922.234375	-184.003433
921.082031	-187.541931
919.929688	-111.474525
918.776367	-19.471636
917.623047	-41.029816
916.468750	-30.718828
915.315430	-20.363167
914.161133	96.739510
913.006836	159.375595
911.851563	-113.750153
910.696289	55.632912
909.541016	-81.165802
908.385742	-229.185516
907.229492	-30.267292
906.074219	-241.584061
904.916992	-44.919216
903.760742	67.882263
902.603516	201.064392
901.446289	42.163994
900.289063	-146.043808
899.131836	25.693640
897.973633	-128.396164
896.815430	7.153100
895.656250	-54.057018
894.498047	-33.818417
893.338867	-4.505803
892.178711	-72.334274
891.019531	153.595490
889.859375	130.999725
888.699219	153.608154
887.539063	67.867706
886.377930	40.888821
885.216797	-98.880104
884.055664	-49.049805
882.893555	106.796860
881.732422	-8.013446
880.570313	-57.360882
879.407227	-79.611046
878.245117	292.501099
877.082031	195.869888
875.918945	196.149597
874.754883	70.351173
873.590820	181.006805
872.426758	208.343613
871.262695	206.426605
870.098633	148.276871
868.933594	-38.029190
867.768555	-168.026810
866.602539	295.534241
865.436523	127.327736
864.270508	62.563213
863.104492	105.659233
861.938477	148.733551
860.771484	191.794235
859.604492	223.605896
858.436523	230.717560
857.269531	336.538788
856.101563	336.876099
854.932617	36.687092
853.764648	151.428268
852.595703	380.436371
851.426758	183.506378
850.256836	457.191223
849.087891	255.826477
847.917969	394.958771
846.748047	359.363617
845.577148	191.703323
844.406250	30.815031
843.235352	80.299080
842.064453	-4.477578
840.892578	-100.411301
839.720703	177.057846
838.548828	11.778325
837.375977	268.929901
836.204102	217.596802
835.031250	81.383911
833.857422	215.426743
832.684570	83.679878
831.510742	177.415054
830.335938	150.571533
829.162109	170.550446
827.987305	268.558929
826.812500	134.561707
825.637695	187.865463
824.461914	85.085358
823.286133	227.440201
822.110352	173.629303
820.933594	101.991417
819.757813	217.390305
818.580078	85.583199
817.403320	-199.793259
816.225586	-117.904526
815.048828	-4.963570
813.870117	85.649734
812.692383	149.479828
811.513672	44.277050
810.334961	-92.041817
809.156250	-1.693236
807.976563	-262.439209
806.796875	-181.072723
805.617188	-113.120667
804.436523	8.032795
803.255859	-72.895309
802.075195	-60.644711
800.894531	11.443343
799.712891	-171.609116
798.531250	-288.110168
797.349609	165.118546
796.167969	-117.742599
794.985352	-23.833784
793.802734	-335.421753
792.619141	-334.633972
791.436523	-101.416359
790.252930	-47.669197
789.069336	-95.812202
787.884766	-13.437809
786.700195	-152.373779
785.515625	-59.083069
784.331055	129.182388
783.145508	-36.383804
781.959961	-36.177429
780.774414	12.580887
779.587891	-69.067627
778.402344	76.731430
777.215820	114.219589
776.028320	-35.992741
774.840820	-51.570389
773.654297	76.210693
772.465820	98.003685
771.278320	121.930473
770.089844	84.059334
768.901367	116.686768
767.711914	-11.625657
766.523438	298.508026
765.333984	84.195862
764.143555	204.671646
762.954102	287.602997
761.763672	141.524475
760.573242	96.693153
759.382813	216.840118
758.191406	365.478973
757.000000	247.905991
755.808594	409.557495
754.616211	164.446960
753.423828	18.292843
752.231445	179.743393
751.039063	176.331696
749.845703	63.080994
748.652344	305.504883
747.458984	262.425598
746.264648	254.438583
745.070313	257.381897
743.875977	288.796539
742.680664	129.379532
741.486328	-49.738590
740.291016	262.168182
739.094727	256.150665
737.899414	285.148224
736.703125	219.919006
735.506836	56.145199
734.309570	183.592133
733.112305	124.903061
731.915039	88.093849
730.717773	215.351288
729.519531	228.789276
728.322266	-74.880707
727.123047	-0.216933
725.924805	104.983047
724.725586	249.446732
723.526367	358.866547
722.327148	234.512390
721.126953	317.645569
719.926758	274.100250
718.726563	230.560364
717.525391	228.487457
716.325195	254.759521
715.123047	102.167450
713.921875	100.089157
712.719727	185.207962
711.518555	337.838501
710.315430	180.980560
709.113281	43.792465
707.910156	35.170353
706.707031	135.422180
705.502930	113.720360
704.299805	115.966499
703.095703	-90.674713
701.891602	155.275574
700.686523	198.850113
699.481445	133.689865
698.276367	49.001274
697.071289	73.031837
695.865234	-44.173027
694.659180	-102.657951
693.453125	43.053993
692.246094	-239.043533
691.039063	-84.651459
689.832031	-173.393494
688.625000	-229.529083
687.416992	-140.268661
686.208984	-57.535980
685.000977	-111.424500
683.791992	8.164881
682.583008	-8.818609
681.374023	-86.438255
680.164063	-311.300995
678.955078	-100.708076
677.745117	-316.743713
676.534180	101.640129
675.324219	-21.216400
674.113281	87.544907
672.902344	44.860214
671.690430	220.674286
670.478516	-7.903974
669.266602	77.116547
668.054688	-36.701775
666.841797	52.687351
665.628906	8.137699
664.416016	-23.394915
663.203125	135.143921
661.989258	110.158859
660.775391	26.954578
659.561523	-114.430252
658.346680	-102.535339
657.131836	-92.759354
655.916992	87.400108
654.701172	41.169922
653.485352	-48.099792
652.269531	48.026821
651.053711	14.898667
649.836914	-3.088490
648.620117	58.650509
647.403320	45.059151
646.186523	74.565239
644.968750	101.957069
643.750977	159.501114
642.532227	85.871376
641.314453	5.865132
640.095703	246.266922
638.875977	-14.179238
637.657227	-98.262352
636.437500	116.358803
635.217773	-94.341866
633.997070	38.676731
632.777344	38.569435
631.556641	-113.880051
630.335938	-107.422768
629.114258	-186.734497
627.892578	124.396461
626.670898	-149.986633
625.449219	-12.578882
624.226563	73.369682
623.003906	84.316544
621.781250	101.724701
620.557617	110.599915
619.333984	153.769592
618.110352	-137.028976
616.886719	139.555725
615.662109	43.702278
614.437500	63.456581
613.212891	14.785293
611.987305	-219.875229
610.761719	3.131115
609.536133	-83.874596
608.310547	-117.388687
607.083984	111.938263
605.857422	-86.024910
604.630859	30.053560
