# Supplementary material for: Raman spectroscopy accurately differentiates mucosal healing from non-healing and biochemical changes following biological therapy in inflammatory bowel disease
Source: PLoS One. 2021 Jun 2;16(6):e0252210. doi: 10.1371/journal.pone.0252210 (PMC8172032; doi:10.1371/journal.pone.0252210)
Supplement: S9 Dataset — (ZIP) [file pone.0252210.s011.zip › Pre-biologic/OC023-2 pre treatment_98__X_25475.7__Y_6218.9__Z_810.975__Time_1121.txt]

1714.862305	-55.186314
1713.885742	-37.661949
1712.909180	69.743477
1711.931641	-91.283089
1710.955078	-83.459648
1709.977539	-19.504213
1709.000000	36.287258
1708.021484	89.279518
1707.043945	-160.442856
1706.065430	-48.562202
1705.086914	-49.165947
1704.107422	-25.666292
1703.128906	-4.758704
1702.149414	53.657471
1701.169922	-5.539464
1700.190430	-29.809978
1699.210938	77.097916
1698.230469	237.566101
1697.250000	122.882881
1696.269531	115.339676
1695.289063	97.342293
1694.307617	149.009491
1693.326172	457.246094
1692.344727	375.869141
1691.363281	305.494232
1690.381836	475.602844
1689.399414	437.843292
1688.416992	488.443878
1687.434570	451.366516
1686.452148	457.311096
1685.468750	492.907532
1684.485352	662.095032
1683.501953	735.677551
1682.518555	729.708557
1681.534180	835.958069
1680.550781	820.117310
1679.566406	852.581726
1678.582031	930.685974
1677.596680	916.036194
1676.611328	1056.095947
1675.626953	1079.531982
1674.641602	1188.452026
1673.655273	1303.058105
1672.669922	1367.579224
1671.683594	1392.642090
1670.697266	1542.989258
1669.710938	1523.745972
1668.723633	1536.805908
1667.737305	1629.964966
1666.750000	1681.051758
1665.762695	1615.815674
1664.774414	1696.949707
1663.787109	1690.988647
1662.798828	1743.801025
1661.810547	1791.735718
1660.822266	1977.920166
1659.833008	1851.765747
1658.844727	1935.417114
1657.855469	2083.028809
1656.866211	1958.252686
1655.875977	1968.980469
1654.886719	1892.795166
1653.896484	1824.999023
1652.906250	1585.679688
1651.916016	1539.985962
1650.924805	1373.065674
1649.934570	1349.416138
1648.943359	1048.611816
1647.952148	1078.700073
1646.959961	1027.252686
1645.968750	912.825073
1644.976563	608.665222
1643.984375	468.732483
1642.992188	469.153168
1641.999023	446.181702
1641.005859	180.812927
1640.012695	269.437805
1639.019531	149.999893
1638.026367	226.099365
1637.032227	139.036255
1636.039063	23.349802
1635.043945	68.784645
1634.049805	77.632706
1633.055664	-37.019909
1632.060547	-132.888214
1631.065430	-23.044743
1630.070313	8.065526
1629.074219	-18.460249
1628.079102	-178.894379
1627.083008	-133.799515
1626.086914	24.628496
1625.090820	-211.193253
1624.093750	-144.337936
1623.096680	-111.444664
1622.100586	42.541363
1621.102539	-52.906952
1620.105469	20.005568
1619.107422	-32.960373
1618.109375	-51.573483
1617.111328	213.506073
1616.113281	-33.102074
1615.115234	22.309603
1614.116211	104.098503
1613.117188	70.613678
1612.118164	-51.856232
1611.118164	-137.425018
1610.119141	-47.218658
1609.119141	-35.531536
1608.119141	-5.389713
1607.118164	6.521360
1606.118164	-36.460743
1605.117188	140.597717
1604.116211	150.148895
1603.115234	191.184448
1602.114258	-18.894762
1601.112305	98.168518
1600.110352	-56.742516
1599.108398	-101.713615
1598.106445	-94.334389
1597.103516	-110.435020
1596.100586	-100.364227
1595.097656	-265.301697
1594.094727	-43.592144
1593.091797	-252.826218
1592.087891	-49.464531
1591.083984	-193.340393
1590.080078	25.574423
1589.076172	-32.173733
1588.071289	-71.652092
1587.067383	113.138374
1586.062500	115.308868
1585.057617	88.767868
1584.051758	176.872665
1583.045898	134.609650
1582.041016	-35.340717
1581.035156	18.714396
1580.028320	36.228756
1579.022461	95.316658
1578.015625	-64.331146
1577.008789	181.962097
1576.001953	134.070679
1574.994141	112.122185
1573.987305	79.682404
1572.979492	153.759186
1571.971680	209.501389
1570.962891	116.974121
1569.955078	-35.392303
1568.946289	-16.357061
1567.937500	145.393143
1566.928711	140.759460
1565.918945	172.342056
1564.910156	66.209755
1563.900391	-32.230335
1562.890625	128.669739
1561.880859	92.219414
1560.870117	-24.758152
1559.859375	5.946801
1558.848633	26.110811
1557.837891	121.262489
1556.827148	91.836807
1555.815430	228.049789
1554.803711	187.916199
1553.791992	134.678955
1552.780273	285.807678
1551.767578	53.625061
1550.754883	235.398453
1549.742188	191.825317
1548.729492	194.644241
1547.716797	225.720398
1546.703125	122.145180
1545.689453	181.274292
1544.675781	105.794975
1543.662109	55.990810
1542.647461	70.591057
1541.632813	265.777283
1540.618164	-78.997711
1539.603516	-59.816612
1538.588867	-87.305984
1537.573242	132.740051
1536.557617	58.368771
1535.541992	-36.811687
1534.526367	-165.683823
1533.509766	-0.784335
1532.493164	96.814156
1531.476563	152.926224
1530.459961	90.278656
1529.443359	97.003136
1528.425781	216.834396
1527.408203	96.928848
1526.390625	25.778793
1525.373047	90.865875
1524.354492	78.508896
1523.335938	-67.838196
1522.317383	102.054077
1521.298828	-65.227783
1520.280273	55.321270
1519.260742	-55.749065
1518.241211	-184.970245
1517.221680	4.274859
1516.202148	-89.351158
1515.181641	-129.213593
1514.161133	-40.870613
1513.140625	-65.729691
1512.120117	-0.943823
1511.099609	91.841393
1510.078125	81.753754
1509.056641	53.516205
1508.035156	27.658663
1507.012695	-108.644539
1505.991211	-39.997440
1504.968750	-274.004242
1503.946289	-264.677063
1502.923828	-204.305496
1501.900391	-54.512589
1500.877930	-68.844147
1499.854492	-16.798403
1498.830078	-126.222305
1497.806641	-161.554489
1496.782227	-107.510315
1495.758789	-28.073055
1494.734375	109.968628
1493.708984	-46.271946
1492.684570	-28.771076
1491.659180	42.217926
1490.633789	28.690769
1489.608398	168.291718
1488.583008	325.554718
1487.556641	232.329376
1486.530273	368.767914
1485.503906	214.010910
1484.477539	429.210114
1483.450195	386.466248
1482.423828	721.144165
1481.396484	553.109314
1480.368164	578.783325
1479.340820	744.536194
1478.312500	701.080994
1477.284180	639.680786
1476.255859	700.469116
1475.227539	929.218750
1474.198242	979.482117
1473.169922	1019.440125
1472.140625	1229.801025
1471.111328	1205.833252
1470.081055	1466.726196
1469.050781	1696.879395
1468.021484	1685.240479
1466.990234	1749.764526
1465.959961	1826.894775
1464.928711	1817.473389
1463.898438	1902.006958
1462.867188	2032.137939
1461.834961	2278.961426
1460.803711	2304.685059
1459.771484	2480.108643
1458.739258	2416.781006
1457.707031	2546.291260
1456.674805	2429.566895
1455.641602	2718.701660
1454.608398	2647.514893
1453.575195	2500.236572
1452.541992	2763.666992
1451.508789	2697.443359
1450.474609	2920.073486
1449.440430	2939.890625
1448.406250	2992.594238
1447.371094	2921.139404
1446.336914	2999.085693
1445.301758	2965.580566
1444.266602	2727.073242
1443.230469	2685.997559
1442.195313	2837.199707
1441.159180	2639.284668
1440.123047	2590.637695
1439.086914	2402.961914
1438.049805	2437.777588
1437.013672	2161.772461
1435.976563	2229.479492
1434.939453	1943.534912
1433.901367	1816.810913
1432.864258	1619.477661
1431.826172	1351.551270
1430.788086	1015.621216
1429.750000	1174.417358
1428.710938	937.094727
1427.671875	803.316223
1426.633789	730.164307
1425.593750	727.643127
1424.554688	578.988159
1423.514648	528.708252
1422.474609	508.731476
1421.434570	438.435852
1420.394531	441.257935
1419.354492	418.957916
1418.313477	363.987579
1417.272461	424.875641
1416.231445	528.579956
1415.189453	365.630096
1414.147461	283.306885
1413.105469	115.596451
1412.063477	91.337875
1411.021484	318.523560
1409.978516	30.514778
1408.936523	199.997223
1407.892578	123.298218
1406.849609	104.498291
1405.806641	196.276505
1404.762695	240.401627
1403.718750	1.000971
1402.674805	-32.439747
1401.629883	87.254662
1400.585938	-121.553703
1399.541016	-9.202773
1398.496094	105.716789
1397.450195	90.345268
1396.405273	50.047138
1395.359375	-25.207193
1394.313477	-47.707752
1393.267578	-47.538544
1392.220703	-149.918289
1391.173828	28.242376
1390.126953	-93.881889
1389.080078	-70.695587
1388.033203	-12.365493
1386.985352	-71.496162
1385.937500	-7.937540
1384.889648	-99.276939
1383.841797	-70.462563
1382.792969	-16.542969
1381.744141	92.459312
1380.695313	21.703346
1379.646484	-56.372536
1378.597656	-74.345695
1377.547852	72.581955
1376.498047	-24.996353
1375.448242	-144.842682
1374.397461	149.626968
1373.347656	-206.854675
1372.296875	-86.753929
1371.246094	-11.428684
1370.194336	66.499870
1369.143555	112.162033
1368.091797	113.103683
1367.040039	-65.150558
1365.988281	-136.082458
1364.935547	-97.279495
1363.882813	158.238892
1362.830078	117.635796
1361.777344	64.768623
1360.724609	31.984467
1359.670898	151.088440
1358.617188	36.552780
1357.563477	158.410950
1356.509766	200.838928
1355.455078	201.156921
1354.400391	221.513092
1353.345703	391.062775
1352.291016	285.036499
1351.235352	573.997986
1350.180664	396.313843
1349.125000	409.965240
1348.068359	565.201477
1347.012695	653.559021
1345.956055	613.060852
1344.899414	914.943054
1343.842773	926.793213
1342.786133	1213.927368
1341.728516	1032.733398
1340.670898	1171.384277
1339.613281	1087.202637
1338.555664	1186.478027
1337.497070	825.337097
1336.438477	1167.531006
1335.379883	1158.302124
1334.321289	1124.490601
1333.262695	1182.381836
1332.203125	1148.888916
1331.143555	1063.639282
1330.083984	615.167114
1329.023438	930.784363
1327.963867	1001.780090
1326.903320	1097.598877
1325.841797	1087.312378
1324.781250	1087.061035
1323.719727	1232.626099
1322.659180	1027.758789
1321.596680	1257.474854
1320.535156	1127.002075
1319.473633	1105.271362
1318.411133	1285.928589
1317.348633	1385.278442
1316.285156	1270.248291
1315.222656	1335.332520
1314.159180	1124.537964
1313.095703	1170.187988
1312.032227	1363.740112
1310.967773	1089.453369
1309.904297	1123.171997
1308.839844	1203.773315
1307.775391	1282.006592
1306.709961	1202.866455
1305.645508	1325.596802
1304.580078	1295.917236
1303.513672	1369.641846
1302.448242	1389.373779
1301.382813	1340.398926
1300.316406	1340.704712
1299.250000	1373.062744
1298.182617	1285.169556
1297.116211	1072.189697
1296.048828	1266.952026
1294.981445	1154.920898
1293.914063	1128.934082
1292.845703	879.797974
1291.777344	947.298889
1290.708984	1122.773560
1289.640625	820.159424
1288.572266	981.069336
1287.502930	963.096252
1286.433594	937.871582
1285.364258	824.558228
1284.293945	868.128052
1283.224609	865.238037
1282.154297	808.574463
1281.083984	791.176575
1280.012695	940.263550
1278.942383	967.034729
1277.871094	971.855652
1276.799805	1099.016113
1275.727539	1018.376099
1274.656250	1069.830811
1273.583984	1294.839722
1272.511719	1084.908569
1271.439453	1219.555176
1270.366211	1144.172974
1269.292969	1105.502808
1268.219727	1296.368042
1267.146484	1401.779297
1266.072266	1358.350830
1264.999023	1307.664917
1263.924805	1196.072998
1262.849609	1323.540527
1261.775391	1231.575439
1260.700195	1300.555542
1259.625000	1318.364502
1258.549805	1367.869141
1257.474609	1263.926270
1256.398438	1206.328125
1255.322266	1384.943848
1254.246094	1232.457397
1253.168945	1362.358276
1252.092773	1314.601685
1251.015625	1344.723755
1249.938477	1282.428467
1248.860352	1227.466064
1247.783203	1281.925415
1246.705078	1200.264648
1245.626953	1036.026489
1244.547852	1092.932129
1243.469727	1220.243042
1242.390625	1162.947876
1241.311523	1200.351196
1240.231445	1111.517700
1239.152344	1068.815552
1238.072266	1098.903320
1236.992188	1010.108948
1235.911133	1091.089966
1234.831055	1111.398438
1233.750000	1240.756104
1232.668945	1059.832031
1231.587891	929.840576
1230.505859	911.307739
1229.423828	832.205139
1228.341797	864.481812
1227.259766	831.347534
1226.176758	928.883728
1225.094727	769.846985
1224.011719	833.401245
1222.927734	577.629333
1221.844727	595.162109
1220.760742	639.233643
1219.676758	545.464722
1218.592773	618.420654
1217.507813	505.264709
1216.423828	534.607910
1215.338867	479.360687
1214.252930	568.937073
1213.167969	513.583252
1212.082031	335.115631
1210.996094	576.468994
1209.910156	689.802673
1208.823242	557.032593
1207.737305	532.745544
1206.650391	669.903992
1205.562500	741.857666
1204.475586	589.618530
1203.387695	504.820679
1202.299805	371.811707
1201.211914	226.741425
1200.124023	223.683548
1199.035156	249.423752
1197.946289	238.973114
1196.857422	324.667175
1195.767578	191.362717
1194.678711	235.969910
1193.588867	-58.513046
1192.498047	26.804914
1191.408203	-56.222130
1190.317383	-204.175461
1189.226563	3.328972
1188.135742	8.921885
1187.044922	40.822891
1185.953125	-237.034500
1184.861328	-99.705177
1183.769531	-101.697952
1182.676758	104.895142
1181.584961	-26.854086
1180.492188	-132.276245
1179.398438	-14.827538
1178.305664	143.202225
1177.211914	188.438034
1176.118164	101.790848
1175.024414	103.685768
1173.929688	196.455093
1172.835938	47.289658
1171.741211	307.340027
1170.646484	387.699493
1169.550781	233.464752
1168.455078	60.050659
1167.359375	89.851334
1166.263672	71.710152
1165.167969	91.702957
1164.071289	11.206404
1162.974609	214.926086
1161.877930	45.829571
1160.780273	144.141953
1159.682617	268.554596
1158.584961	302.090851
1157.487305	314.017273
1156.389648	385.465668
1155.291016	306.488953
1154.192383	306.125885
1153.093750	238.887283
1151.994141	231.149155
1150.894531	211.380356
1149.794922	201.034225
1148.695313	4.774122
1147.594727	-8.141440
1146.495117	-171.166183
1145.394531	25.206871
1144.292969	-14.238004
1143.192383	10.464173
1142.090820	184.900925
1140.989258	-97.485909
1139.886719	-158.734146
1138.785156	-65.547791
1137.682617	103.531158
1136.580078	30.056391
1135.477539	205.937805
1134.374023	400.622681
1133.270508	229.434601
1132.166992	483.152771
1131.063477	627.468445
1129.958984	577.026978
1128.854492	823.044006
1127.750000	990.572327
1126.644531	809.334229
1125.540039	1031.104980
1124.434570	878.171692
1123.329102	765.489136
1122.222656	749.883911
1121.117188	554.176941
1120.010742	630.778015
1118.903320	595.966370
1117.796875	490.069580
1116.689453	604.196167
1115.582031	334.900238
1114.474609	451.186188
1113.367188	494.016296
1112.258789	539.093628
1111.150391	773.159363
1110.041016	718.712219
1108.932617	572.066772
1107.823242	824.593079
1106.713867	512.502502
1105.604492	762.399170
1104.494141	757.159668
1103.383789	709.363770
1102.273438	850.265076
1101.163086	717.395630
1100.051758	792.040100
1098.940430	1008.045166
1097.829102	813.716309
1096.717773	838.582764
1095.605469	1035.365601
1094.493164	937.534790
1093.380859	778.453613
1092.268555	998.467834
1091.155273	884.042480
1090.041992	894.345154
1088.928711	878.705017
1087.814453	851.248230
1086.701172	821.407227
1085.586914	859.711609
1084.471680	1055.444458
1083.357422	983.119751
1082.242188	856.733521
1081.126953	901.853394
1080.011719	1101.921875
1078.895508	822.841431
1077.779297	832.602600
1076.663086	809.467224
1075.546875	866.091980
1074.429688	725.593872
1073.312500	568.715637
1072.195313	536.162659
1071.078125	667.704712
1069.959961	754.625977
1068.841797	581.388977
1067.723633	590.947144
1066.604492	593.452759
1065.486328	617.028015
1064.367188	656.963501
1063.247070	591.540771
1062.127930	561.252258
1061.007813	570.738037
1059.887695	594.253845
1058.767578	493.826355
1057.646484	482.279785
1056.525391	461.397156
1055.404297	211.529373
1054.283203	389.320374
1053.161133	363.828827
1052.039063	312.679443
1050.916992	450.676300
1049.794922	156.827576
1048.671875	374.173462
1047.548828	197.168686
1046.425781	258.184662
1045.301758	211.926743
1044.177734	293.949127
1043.053711	336.343933
1041.929688	276.223785
1040.805664	230.150574
1039.680664	433.359039
1038.555664	268.585785
1037.429688	155.147705
1036.304688	148.887543
1035.178711	293.933868
1034.052734	352.884460
1032.925781	344.403015
1031.798828	329.008026
1030.671875	474.097168
1029.544922	221.716537
1028.417969	253.023544
1027.290039	168.210449
1026.162109	50.988739
1025.033203	3.550785
1023.905273	-43.784565
1022.776367	-381.169800
1021.647461	-233.318588
1020.518555	-189.857803
1019.388672	-125.467888
1018.258789	-130.592239
1017.128906	-121.718178
1015.998047	-112.767181
1014.868164	97.885872
1013.737305	65.260406
1012.605469	76.747185
1011.474609	148.538147
1010.342773	134.726364
1009.210938	211.290482
1008.079102	378.171661
1006.946289	632.987061
1005.813477	836.902344
1004.680664	1621.265869
1003.546875	2465.478271
1002.414063	2588.248291
1001.280273	2064.017578
1000.145508	1262.898926
999.011719	771.787476
997.876953	357.221588
996.742188	-57.032398
995.607422	182.243668
994.471680	-5.391927
993.335938	81.730034
992.200195	111.269051
991.064453	-22.807827
989.927734	145.318741
988.791016	71.474625
987.654297	-165.819519
986.516602	55.594742
985.379883	-3.966192
984.242188	67.888672
983.103516	-136.432098
981.965820	53.076534
980.827148	-107.152840
979.688477	-264.868835
978.548828	65.246719
977.409180	6.719297
976.270508	19.630501
975.129883	274.012878
973.990234	229.684845
972.849609	112.000313
971.708984	159.888260
970.568359	111.450768
969.426758	93.023254
968.285156	200.987289
967.143555	95.637238
966.001953	254.313278
964.859375	151.582611
963.716797	115.546837
962.574219	269.958130
961.430664	289.212036
960.287109	329.228027
959.143555	247.952484
958.000000	166.861984
956.855469	308.075073
955.710938	208.989044
954.566406	430.529572
953.421875	208.189682
952.276367	180.559921
951.130859	175.961670
949.985352	249.259888
948.838867	62.054150
947.692383	211.063766
946.545898	193.342041
945.399414	342.543762
944.251953	32.744423
943.104492	125.120651
941.957031	194.769501
940.809570	291.919800
939.661133	348.095612
938.512695	315.419159
937.364258	212.198242
936.214844	325.789185
935.065430	184.144730
933.916016	286.575500
932.765625	352.642151
931.616211	241.125854
930.465820	266.454529
929.315430	68.762733
928.164063	312.934631
927.012695	124.702164
925.861328	184.709595
924.709961	58.283772
923.557617	-56.575634
922.405273	-23.455687
921.252930	-67.512077
920.099609	-25.054523
918.947266	24.324160
917.793945	-130.639511
916.639648	-85.547348
915.486328	11.866438
914.332031	-126.724594
913.177734	38.980957
912.022461	-85.697266
910.868164	-244.229782
909.712891	-159.906235
908.556641	-154.862961
907.401367	-154.248856
906.245117	-178.450806
905.088867	12.711558
903.931641	-115.500343
902.775391	-96.350540
901.618164	-25.027082
900.460938	28.252432
899.302734	113.292603
898.144531	78.474243
896.986328	36.979771
895.828125	58.917370
894.668945	295.726593
893.509766	125.641319
892.350586	-127.893425
891.191406	111.306602
890.031250	210.434052
888.871094	201.198013
887.710938	126.567810
886.549805	189.740128
885.388672	307.114227
884.227539	318.464050
883.066406	212.585022
881.904297	404.492310
880.742188	235.649323
879.580078	310.374878
878.416992	436.957642
877.253906	133.228043
876.090820	237.374939
874.927734	312.249329
873.763672	355.622406
872.599609	360.756012
871.435547	327.675903
870.270508	159.672867
869.105469	342.660004
867.940430	242.264572
866.775391	225.129501
865.609375	208.037857
864.443359	173.004166
863.277344	297.515045
862.110352	361.352661
860.944336	261.253540
859.777344	439.597046
858.609375	474.234192
857.442383	472.958008
856.274414	541.240784
855.105469	448.022369
853.937500	487.138733
852.768555	633.847412
851.599609	672.906860
850.430664	640.242371
849.260742	627.755310
848.090820	503.283325
846.920898	513.202881
845.750000	408.944702
844.580078	362.901642
843.409180	198.280380
842.237305	6.879215
841.066406	296.370544
839.894531	232.432617
838.722656	378.622192
837.549805	274.413879
836.376953	279.703430
835.204102	128.590073
834.031250	372.797211
832.857422	357.858032
831.683594	461.189941
830.509766	434.992035
829.335938	426.608856
828.161133	496.258148
826.986328	316.053955
825.811523	517.136841
824.635742	417.156219
823.459961	348.365936
822.284180	157.010254
821.107422	212.937729
819.931641	135.154770
818.754883	150.859375
817.577148	6.233281
816.400391	108.614426
815.222656	70.721123
814.044922	106.176239
812.866211	130.428848
811.687500	-156.655762
810.508789	-25.812374
809.330078	42.671570
808.150391	35.513664
806.971680	26.055220
805.791016	-7.897205
804.611328	-39.699265
803.430664	-133.712494
802.250000	-161.193649
801.069336	-228.679779
799.887695	-196.405502
798.706055	-301.716095
797.524414	-249.662003
796.342773	-286.375732
795.160156	-294.350769
793.977539	-262.535248
792.794922	-179.883759
791.611328	-230.214935
790.427734	-198.703125
789.244141	54.027443
788.059570	-27.570457
786.875977	158.451630
785.691406	98.802238
784.505859	65.626717
783.321289	153.957184
782.135742	140.492203
780.949219	89.384148
779.763672	219.348450
778.577148	340.330505
777.390625	271.274811
776.204102	153.597946
775.016602	73.409950
773.829102	32.887211
772.641602	-31.968475
771.453125	-8.661362
770.265625	122.585350
769.077148	9.003564
767.887695	-31.878468
766.699219	-119.096779
765.509766	229.802994
764.319336	149.014389
763.129883	136.436569
761.939453	231.651657
760.749023	128.680435
759.558594	252.304825
758.367188	498.981598
757.175781	123.107918
755.984375	266.222778
754.791992	371.835693
753.599609	376.243652
752.407227	207.016129
751.214844	178.387634
750.021484	209.009399
748.828125	85.871269
747.634766	70.291962
746.441406	83.196709
745.247070	293.506317
744.052734	286.514832
742.857422	130.361786
741.662109	158.405869
740.466797	-13.069022
739.271484	102.573608
738.076172	58.192974
736.879883	97.037193
735.683594	116.124481
734.486328	-20.263775
733.289063	-62.492039
732.091797	131.616486
730.894531	255.607788
729.697266	215.479996
728.499023	326.248016
727.300781	336.388397
726.101563	114.833130
724.902344	369.758057
723.703125	320.889954
722.503906	387.812073
721.303711	319.323578
720.104492	318.554413
718.903320	322.168213
717.703125	485.093597
716.501953	386.166992
715.300781	509.785034
714.099609	354.254517
712.897461	255.510437
711.695313	335.572296
710.493164	317.574036
709.291016	46.909264
708.087891	59.562794
706.884766	102.741364
705.680664	82.815483
704.477539	130.419968
703.273438	-150.519638
702.069336	-22.276466
700.864258	123.367569
699.659180	208.119568
698.454102	73.324753
697.249023	-100.461769
696.042969	182.224991
694.836914	-232.507095
693.630859	-190.862045
692.423828	-133.959000
691.217773	-79.179001
690.009766	-256.575806
688.802734	-162.571976
687.594727	-57.680477
686.386719	-9.146367
685.178711	-88.485229
683.970703	-161.199158
682.761719	24.130013
681.552734	-89.571884
680.342773	-57.983608
679.133789	8.329098
677.923828	-61.718456
676.712891	-32.060101
675.502930	-75.919914
674.291992	42.617077
673.081055	-20.538139
671.869141	20.238132
670.657227	17.829807
669.445313	-64.486870
668.233398	82.413643
667.021484	71.578438
665.808594	2.494210
664.595703	248.845673
663.381836	-16.613499
662.167969	-42.258053
660.954102	-89.418663
659.740234	27.488611
658.525391	49.468948
657.310547	-6.168641
656.095703	30.975893
654.880859	-48.285740
653.665039	-86.535042
652.449219	60.562374
651.233398	-42.309223
650.016602	46.559155
648.799805	25.551083
647.583008	144.465454
646.365234	110.477287
645.148438	257.212952
643.930664	347.892853
642.711914	298.660065
641.494141	313.876678
640.275391	103.258896
639.056641	28.040220
637.836914	118.200294
636.617188	14.824847
635.397461	-54.291721
634.177734	-20.472927
632.957031	62.521080
631.736328	-67.225571
630.515625	-19.028992
629.293945	46.062511
628.073242	140.881241
626.851563	25.212921
625.628906	194.429688
624.407227	91.010979
623.184570	409.441437
621.960938	330.979797
620.738281	297.120026
619.514648	70.098724
618.291016	144.589188
617.067383	-128.218414
615.842773	-118.952911
614.618164	-13.978356
613.393555	-42.271942
612.167969	7.937889
610.942383	110.907974
609.716797	-116.064110
608.491211	109.387306
607.264648	-27.138489
606.038086	-136.659012
604.811523	-67.603462
