# Supplementary material for: Raman spectroscopy accurately differentiates mucosal healing from non-healing and biochemical changes following biological therapy in inflammatory bowel disease
Source: PLoS One. 2021 Jun 2;16(6):e0252210. doi: 10.1371/journal.pone.0252210 (PMC8172032; doi:10.1371/journal.pone.0252210)
Supplement: S9 Dataset — (ZIP) [file pone.0252210.s011.zip › Pre-biologic/OC035 pre treatment-1_base sub cr removed_81__X_-23906.9__Y_33346.7__Z_-436.07__Time_925.txt]

1714.837891	9.154356
1713.861328	-32.857849
1712.884766	103.070267
1711.907227	48.555634
1710.930664	7.536056
1709.953125	-36.113155
1708.975586	-77.002068
1707.997070	-107.108269
1707.019531	-150.498947
1706.041016	47.210556
1705.062500	9.309750
1704.083984	49.148327
1703.104492	-98.281342
1702.125000	-31.491983
1701.145508	75.504547
1700.166016	-130.325821
1699.186523	113.248772
1698.206055	60.105431
1697.225586	-81.072029
1696.245117	-99.138359
1695.264648	-98.353790
1694.283203	94.852409
1693.301758	2.420967
1692.320313	-73.795685
1691.338867	87.715843
1690.357422	161.263657
1689.375000	50.854904
1688.392578	28.681459
1687.410156	209.345810
1686.427734	131.511780
1685.444336	80.527344
1684.460938	194.958969
1683.477539	194.966049
1682.494141	96.609215
1681.509766	240.794159
1680.526367	281.289337
1679.541992	39.798676
1678.557617	43.433441
1677.572266	262.747925
1676.587891	303.960602
1675.602539	121.951149
1674.617188	166.215256
1673.630859	194.694168
1672.645508	361.568024
1671.659180	347.879791
1670.672852	233.455750
1669.686523	270.663300
1668.699219	228.385529
1667.712891	188.997147
1666.725586	449.717346
1665.738281	275.361115
1664.750000	210.037430
1663.762695	439.354309
1662.774414	416.851501
1661.786133	293.817291
1660.797852	292.957947
1659.808594	520.176880
1658.820313	307.720306
1657.831055	363.063965
1656.841797	225.264236
1655.851563	339.226044
1654.862305	323.640808
1653.872070	350.586212
1652.881836	261.296173
1651.891602	182.816010
1650.900391	334.629303
1649.910156	441.623413
1648.918945	152.229095
1647.927734	34.930977
1646.935547	76.393738
1645.944336	-48.400311
1644.952148	-83.172501
1643.959961	-20.054478
1642.966797	156.718552
1641.974609	-17.442083
1640.981445	3.905560
1639.988281	133.578156
1638.995117	-18.868088
1638.001953	-105.158218
1637.007813	151.483002
1636.013672	65.504211
1635.019531	187.908722
1634.025391	-90.066788
1633.031250	87.938354
1632.036133	-10.517797
1631.041016	78.157921
1630.045898	161.671783
1629.049805	-49.482281
1628.054688	39.564995
1627.058594	-126.475006
1626.062500	-26.669151
1625.065430	49.552113
1624.069336	-223.779053
1623.072266	-60.560642
1622.075195	110.591026
1621.078125	40.081253
1620.081055	93.170776
1619.083008	217.250076
1618.084961	94.586098
1617.086914	161.079193
1616.088867	7.201022
1615.089844	26.656878
1614.091797	1.612275
1613.092773	26.500429
1612.092773	-105.859100
1611.093750	66.028694
1610.093750	-63.484467
1609.094727	-132.583603
1608.093750	-91.548569
1607.093750	-102.833992
1606.093750	-255.445953
1605.092773	-104.226151
1604.091797	70.555862
1603.090820	111.863922
1602.088867	116.584076
1601.087891	-17.270599
1600.085938	13.746901
1599.083984	-148.680145
1598.081055	-224.722046
1597.079102	203.735397
1596.076172	4.935616
1595.073242	67.507019
1594.070313	49.125477
1593.067383	-39.715725
1592.063477	-110.209991
1591.059570	-47.524902
1590.055664	-115.315559
1589.051758	-261.320038
1588.046875	169.226440
1587.041992	2.403344
1586.037109	-65.250008
1585.032227	-101.577087
1584.027344	172.262268
1583.021484	177.612183
1582.015625	31.874367
1581.009766	-61.704674
1580.003906	76.511215
1578.997070	126.151428
1577.990234	71.655876
1576.984375	69.228149
1575.976563	79.797592
1574.969727	35.733826
1573.961914	43.685936
1572.954102	10.021713
1571.946289	38.743782
1570.938477	-158.667664
1569.929688	-10.439491
1568.921875	145.499496
1567.913086	174.079620
1566.903320	13.064385
1565.894531	-2.526573
1564.884766	31.170654
1563.875000	158.239166
1562.865234	-20.920626
1561.855469	2.280172
1560.844727	282.165558
1559.834961	-11.101676
1558.824219	-19.147015
1557.813477	97.163826
1556.801758	127.871620
1555.790039	80.803192
1554.779297	238.314896
1553.766602	201.497162
1552.754883	-148.602036
1551.743164	70.816017
1550.730469	54.598656
1549.717773	-21.173855
1548.705078	19.425797
1547.691406	129.767365
1546.677734	77.114990
1545.665039	99.388367
1544.650391	232.710999
1543.636719	40.350468
1542.623047	129.584824
1541.608398	12.090337
1540.593750	121.809479
1539.579102	1.647456
1538.563477	155.054871
1537.547852	-27.142683
1536.533203	20.286951
1535.516602	10.865306
1534.500977	109.690201
1533.485352	105.265038
1532.468750	18.271700
1531.452148	-35.257515
1530.435547	-86.264709
1529.417969	-13.682356
1528.400391	151.509476
1527.383789	151.756821
1526.365234	121.019096
1525.347656	296.129822
1524.329102	126.250702
1523.311523	79.861877
1522.292969	43.693211
1521.273438	94.888657
1520.254883	-44.279091
1519.235352	60.728069
1518.215820	-4.016054
1517.196289	41.670967
1516.176758	51.288002
1515.156250	202.071945
1514.136719	221.752701
1513.116211	164.315918
1512.094727	60.609966
1511.074219	51.818462
1510.052734	-3.242274
1509.031250	-240.486664
1508.009766	35.194809
1506.988281	123.500542
1505.965820	-3.652280
1504.943359	-38.571182
1503.920898	154.489212
1502.898438	57.899345
1501.875000	-69.475563
1500.852539	-148.219528
1499.829102	-68.290871
1498.805664	-14.075573
1497.781250	-100.721252
1496.757813	-123.443039
1495.733398	-49.041538
1494.708984	73.838921
1493.684570	119.878609
1492.659180	-169.068359
1491.633789	-102.718269
1490.608398	50.403179
1489.583008	57.762512
1488.557617	59.932716
1487.531250	-109.075081
1486.504883	94.660049
1485.478516	78.716072
1484.452148	88.223701
1483.424805	-98.815880
1482.398438	-91.972824
1481.371094	-197.429214
1480.342773	94.846931
1479.315430	-38.787331
1478.287109	26.354752
1477.259766	249.395172
1476.230469	220.039917
1475.202148	231.393661
1474.173828	100.069748
1473.144531	236.057251
1472.115234	229.377975
1471.085938	217.548660
1470.055664	416.834656
1469.025391	369.225739
1467.996094	400.427795
1466.964844	680.726440
1465.934570	556.651001
1464.904297	315.658142
1463.873047	704.893921
1462.841797	656.936401
1461.809570	530.196228
1460.778320	517.745667
1459.746094	652.497314
1458.713867	660.224976
1457.681641	596.841980
1456.649414	782.095886
1455.616211	561.334534
1454.583008	715.985168
1453.549805	814.741577
1452.516602	903.276001
1451.483398	766.154358
1450.449219	882.449097
1449.415039	925.185303
1448.380859	762.698425
1447.345703	673.677979
1446.311523	789.755981
1445.276367	844.991760
1444.241211	707.833557
1443.205078	727.572327
1442.169922	732.107910
1441.133789	774.544373
1440.097656	705.679688
1439.061523	538.226135
1438.024414	598.294189
1436.988281	751.827759
1435.951172	591.985535
1434.914063	394.305603
1433.875977	471.954041
1432.838867	483.920776
1431.800781	208.088974
1430.762695	321.026215
1429.724609	287.560120
1428.685547	370.135071
1427.646484	162.621262
1426.607422	161.964600
1425.568359	40.294518
1424.529297	304.318573
1423.489258	154.940109
1422.449219	33.341827
1421.409180	12.556513
1420.369141	115.186249
1419.328125	205.179291
1418.288086	290.118256
1417.247070	113.276070
1416.205078	-58.456066
1415.164063	-48.962452
1414.122070	0.774076
1413.080078	-22.419350
1412.038086	22.295645
1410.996094	114.766212
1409.953125	-61.682312
1408.910156	-52.112572
1407.867188	-19.915705
1406.824219	-30.402800
1405.780273	-23.292395
1404.737305	-83.926361
1403.693359	-164.592804
1402.648438	-82.104683
1401.604492	-69.854874
1400.559570	-60.094204
1399.514648	-95.440338
1398.469727	-140.764008
1397.424805	-148.433029
1396.378906	-38.288788
1395.333984	74.364197
1394.288086	56.743267
1393.241211	176.904510
1392.195313	-76.006714
1391.148438	104.299438
1390.101563	-93.344017
1389.054688	-23.116541
1388.006836	22.103659
1386.959961	144.898895
1385.912109	-42.393726
1384.864258	55.456947
1383.815430	-41.655666
1382.767578	16.276030
1381.718750	-55.691723
1380.669922	-112.582947
1379.621094	40.389538
1378.571289	53.521709
1377.522461	81.695503
1376.472656	159.825058
1375.421875	85.764122
1374.372070	-53.055046
1373.321289	67.635559
1372.270508	-1.176991
1371.219727	52.267975
1370.168945	-18.871422
1369.117188	-109.856430
1368.066406	-138.438263
1367.014648	44.786488
1365.961914	-70.855942
1364.910156	-89.263741
1363.857422	201.080154
1362.804688	-242.827225
1361.751953	-7.169735
1360.698242	-104.904480
1359.645508	16.360523
1358.591797	-170.704681
1357.538086	-168.666992
1356.483398	-288.353485
1355.429688	161.176041
1354.375000	88.833305
1353.320313	-33.078861
1352.264648	108.380310
1351.209961	-48.082169
1350.154297	-206.886032
1349.098633	-142.174164
1348.042969	165.760880
1346.986328	81.676575
1345.930664	39.883526
1344.874023	80.015419
1343.817383	102.859497
1342.759766	242.267212
1341.703125	131.419510
1340.645508	189.172348
1339.587891	118.180679
1338.529297	247.894867
1337.471680	169.664993
1336.413086	138.582932
1335.354492	300.641144
1334.295898	324.153259
1333.236328	387.316925
1332.176758	272.466156
1331.117188	269.024780
1330.057617	147.007568
1328.998047	277.239685
1327.937500	251.816620
1326.876953	130.141113
1325.816406	129.636963
1324.754883	361.351929
1323.694336	-56.283298
1322.632813	155.798630
1321.571289	222.269455
1320.508789	49.460438
1319.447266	111.167664
1318.384766	-53.968651
1317.322266	91.740395
1316.259766	92.025024
1315.196289	163.867188
1314.132813	176.626343
1313.069336	118.021919
1312.005859	7.803599
1310.942383	385.304016
1309.877930	134.908783
1308.813477	-21.756594
1307.749023	205.639526
1306.683594	105.782692
1305.619141	28.196075
1304.553711	132.715103
1303.488281	259.400391
1302.421875	179.616425
1301.356445	171.227448
1300.290039	290.695435
1299.223633	154.699722
1298.157227	80.248505
1297.089844	55.018097
1296.022461	-21.676716
1294.955078	68.647797
1293.887695	80.485107
1292.819336	107.112328
1291.751953	133.809174
1290.683594	47.759495
1289.614258	204.552612
1288.545898	32.880840
1287.476563	25.558289
1286.407227	28.113775
1285.337891	143.426376
1284.268555	102.016747
1283.198242	28.861700
1282.127930	29.253376
1281.057617	98.245598
1279.986328	-1.568479
1278.916016	-130.625824
1277.844727	95.100639
1276.773438	-85.142265
1275.701172	18.362852
1274.629883	158.554413
1273.557617	193.664063
1272.485352	170.182434
1271.413086	166.315582
1270.339844	135.647324
1269.266602	95.285271
1268.193359	252.731323
1267.120117	200.275452
1266.045898	213.781921
1264.972656	276.128448
1263.898438	204.359100
1262.823242	118.044235
1261.749023	246.356140
1260.673828	272.293274
1259.598633	325.075928
1258.523438	109.893456
1257.448242	350.339386
1256.372070	96.378967
1255.295898	249.167801
1254.219727	226.677414
1253.142578	267.513702
1252.066406	45.603935
1250.989258	6.274444
1249.912109	142.107376
1248.833984	258.467560
1247.756836	168.187195
1246.678711	114.439568
1245.599609	228.412048
1244.521484	199.039139
1243.442383	286.294128
1242.364258	349.261780
1241.285156	370.962341
1240.205078	251.906403
1239.125977	152.346497
1238.045898	327.007172
1236.965820	91.696701
1235.884766	271.196198
1234.804688	363.358643
1233.723633	113.725105
1232.642578	111.413330
1231.561523	53.396690
1230.479492	273.995514
1229.397461	264.441681
1228.315430	126.582619
1227.233398	112.257889
1226.150391	255.266403
1225.068359	354.670715
1223.985352	245.999573
1222.901367	316.362122
1221.818359	219.856995
1220.734375	227.357742
1219.650391	56.004375
1218.566406	49.052502
1217.481445	-23.121733
1216.396484	170.430267
1215.311523	28.237562
1214.226563	-92.162956
1213.141602	-212.508804
1212.055664	132.948257
1210.969727	-47.715218
1209.883789	-6.384212
1208.796875	112.094818
1207.709961	25.574791
1206.623047	237.992050
1205.536133	-142.552963
1204.449219	62.560661
1203.361328	-7.043789
1202.273438	-66.995750
1201.185547	-49.882271
1200.096680	-61.677738
1199.008789	-220.297012
1197.919922	-51.612572
1196.830078	-118.778847
1195.741211	-101.753548
1194.651367	-116.013710
1193.561523	-144.712997
1192.471680	-216.685440
1191.381836	-197.332443
1190.291016	-182.816895
1189.200195	-24.215221
1188.109375	-189.899475
1187.017578	-141.858749
1185.926758	-127.472206
1184.834961	-91.521790
1183.742188	-94.003593
1182.650391	-67.731148
1181.557617	-118.242363
1180.464844	15.854425
1179.372070	-152.176010
1178.279297	-37.369663
1177.185547	-183.816330
1176.091797	-9.238432
1174.998047	-74.268593
1173.903320	159.993576
1172.808594	-12.845108
1171.713867	-99.484596
1170.619141	84.261902
1169.524414	-35.931515
1168.428711	47.185070
1167.333008	-8.466818
1166.237305	-114.338989
1165.140625	-112.651321
1164.044922	-89.501122
1162.948242	-32.960308
1161.850586	-179.511017
1160.753906	41.703831
1159.656250	-4.617355
1158.558594	-15.161978
1157.460938	12.433734
1156.362305	39.969280
1155.263672	-35.122440
1154.165039	144.936462
1153.066406	229.499100
1151.967773	-10.203485
1150.868164	5.145696
1149.768555	-3.388319
1148.667969	16.613937
1147.568359	112.766632
1146.467773	-5.463044
1145.367188	73.883759
1144.266602	-144.341629
1143.165039	-19.896624
1142.063477	28.318457
1140.961914	-113.802032
1139.860352	31.794487
1138.757813	182.025330
1137.655273	37.429874
1136.552734	85.312737
1135.450195	147.374039
1134.346680	-54.277603
1133.244141	-75.426956
1132.139648	33.944210
1131.036133	57.771786
1129.931641	60.176235
1128.827148	283.154510
1127.722656	283.028992
1126.618164	377.700165
1125.512695	211.493271
1124.407227	367.654541
1123.301758	99.525002
1122.196289	144.186859
1121.089844	91.661568
1119.983398	126.725906
1118.876953	187.763931
1117.769531	54.630032
1116.663086	200.744202
1115.555664	181.126450
1114.447266	21.909805
1113.339844	207.977493
1112.231445	126.745796
1111.123047	187.325043
1110.014648	219.468597
1108.905273	128.687881
1107.795898	106.400070
1106.686523	204.514832
1105.577148	47.546368
1104.466797	270.636902
1103.357422	186.788712
1102.247070	166.633408
1101.135742	70.955635
1100.025391	168.662292
1098.914063	263.917999
1097.802734	130.433380
1096.690430	150.149384
1095.579102	165.105118
1094.466797	15.113402
1093.353516	88.880928
1092.241211	339.168732
1091.127930	104.371567
1090.014648	217.957260
1088.901367	-19.134899
1087.788086	244.904526
1086.673828	97.207733
1085.559570	41.244743
1084.445313	112.213707
1083.330078	176.063202
1082.214844	230.449905
1081.099609	367.000732
1079.984375	76.007629
1078.868164	228.902542
1077.751953	158.680206
1076.635742	57.950024
1075.519531	100.374107
1074.402344	46.565052
1073.285156	156.931793
1072.167969	91.360161
1071.050781	89.090446
1069.932617	295.392456
1068.814453	103.227966
1067.696289	25.923311
1066.578125	107.901443
1065.458984	-34.975079
1064.339844	135.901169
1063.220703	152.208099
1062.100586	231.667618
1060.980469	161.352081
1059.860352	98.073189
1058.740234	163.422943
1057.619141	111.836174
1056.498047	-40.239712
1055.376953	-115.139458
1054.255859	-126.934113
1053.133789	178.920532
1052.011719	43.287952
1050.889648	26.779734
1049.767578	-13.063844
1048.644531	35.780964
1047.521484	-85.703201
1046.398438	51.771038
1045.274414	-39.344822
1044.150391	-109.432388
1043.026367	132.849426
1041.902344	-135.306702
1040.778320	55.628780
1039.653320	104.401398
1038.528320	164.804306
1037.402344	-49.531223
1036.277344	-42.628593
1035.151367	55.035213
1034.024414	20.056240
1032.898438	10.699056
1031.771484	-5.614776
1030.644531	94.343353
1029.517578	108.274879
1028.390625	-72.979103
1027.262695	-52.002979
1026.134766	96.738388
1025.005859	-0.720190
1023.877930	-84.172142
1022.749023	-102.569595
1021.620117	-188.225174
1020.490234	-153.170410
1019.361328	-136.653061
1018.231445	-92.286186
1017.101563	-305.249756
1015.970703	-107.816399
1014.839844	-343.781403
1013.708984	-86.118195
1012.578125	-36.999477
1011.447266	86.239944
1010.315430	54.343189
1009.183594	73.426865
1008.050781	-76.387917
1006.918945	116.323997
1005.786133	181.772507
1004.653320	330.488037
1003.519531	583.216858
1002.386719	736.490173
1001.252930	764.952698
1000.118164	500.038177
998.984375	290.738464
997.849609	194.739532
996.714844	-5.051610
995.580078	104.603256
994.444336	20.418381
993.308594	10.157977
992.172852	196.018219
991.036133	314.974213
989.900391	71.976791
988.763672	43.511425
987.626953	-72.446114
986.489258	51.313786
985.351563	-25.310425
984.213867	-14.327781
983.076172	114.129601
981.937500	162.031235
980.798828	-89.175896
979.660156	168.243195
978.521484	73.694397
977.381836	-204.708099
976.242188	68.855377
975.102539	158.481079
973.961914	135.535233
972.822266	85.103310
971.681641	78.405586
970.540039	129.189758
969.399414	-19.709196
968.257813	-67.475952
967.116211	68.431114
965.973633	236.465424
964.832031	186.600021
963.689453	162.055893
962.545898	142.182098
961.403320	110.933601
960.259766	107.271950
959.116211	-38.351734
957.972656	205.539215
956.828125	-84.149338
955.683594	36.165287
954.539063	117.589539
953.393555	84.638771
952.249023	-0.838825
951.103516	-113.645538
949.957031	20.634733
948.811523	-91.972565
947.665039	-19.319239
946.518555	238.463715
945.371094	-74.923546
944.224609	45.865051
943.077148	-31.985765
941.929688	8.984415
940.781250	186.952438
939.632813	84.247635
938.484375	4.478000
937.335938	63.943832
936.186523	2.606283
935.038086	146.538666
933.887695	190.194870
932.738281	174.658920
931.587891	-61.769291
930.437500	-88.484779
929.287109	19.225611
928.135742	113.295883
926.985352	116.353943
925.833984	-98.957085
924.681641	99.921730
923.530273	-35.549164
922.377930	90.592964
921.224609	171.277039
920.072266	24.716034
918.918945	23.706881
917.765625	13.673859
916.612305	94.549522
915.458008	123.226128
914.303711	-88.673065
913.149414	-21.269320
911.995117	-80.900696
910.839844	115.882751
909.684570	-79.713036
908.529297	119.352699
907.373047	-48.843109
906.216797	-19.744143
905.060547	63.768383
903.904297	-63.372318
902.747070	-231.169312
901.589844	-262.993317
900.432617	49.307518
899.274414	19.783903
898.117188	-186.162064
896.958984	-154.461777
895.799805	-149.871536
894.641602	-14.117428
893.482422	47.018681
892.322266	-210.476425
891.163086	-131.182587
890.002930	-92.551483
888.842773	-6.485707
887.682617	-87.504501
886.521484	-10.454586
885.360352	-93.638100
884.199219	10.496944
883.038086	17.612877
881.875977	54.063179
880.713867	-4.176108
879.551758	16.516287
878.388672	64.256538
877.225586	66.928802
876.062500	-29.495089
874.899414	6.992803
873.735352	102.006683
872.571289	-113.625992
871.407227	10.631988
870.242188	303.562775
869.077148	276.971344
867.912109	135.708374
866.747070	228.311050
865.581055	-85.945320
864.415039	283.041077
863.249023	204.785004
862.083008	117.570709
860.916016	68.559196
859.749023	230.576935
858.581055	239.885498
857.414063	103.315575
856.246094	213.558136
855.077148	63.562477
853.909180	265.646729
852.740234	344.314270
851.571289	223.450363
850.402344	254.977020
849.232422	494.792450
848.062500	161.120834
846.892578	208.214371
845.721680	-82.770035
844.551758	103.038071
843.380859	96.296028
842.208984	-49.173691
841.038086	44.675411
839.866211	71.358932
838.694336	211.986282
837.521484	140.189880
836.348633	168.921051
835.175781	195.351166
834.002930	223.948456
832.829102	-46.704544
831.655273	160.400467
830.481445	309.327545
829.307617	346.566559
828.132813	133.901184
826.958008	295.926910
825.783203	274.989258
824.607422	151.463593
823.431641	-56.752491
822.255859	60.345768
821.079102	48.129841
819.903320	109.338051
818.726563	123.692909
817.548828	31.130848
816.372070	56.480537
815.194336	141.816833
814.016602	2.386783
812.837891	-77.009499
811.659180	-60.845428
810.480469	-115.891098
809.301758	-42.101128
808.122070	151.545273
806.942383	-90.315430
805.762695	-39.021469
804.583008	92.091942
803.402344	-76.571609
802.221680	49.893406
801.041016	-27.880266
799.859375	-121.221451
798.677734	-81.551369
797.496094	-104.052498
796.313477	-53.480408
795.131836	-204.654358
793.949219	-183.038757
792.765625	-17.548370
791.583008	-47.070244
790.399414	58.383232
789.215820	-11.134435
788.031250	-45.291809
786.846680	-6.505803
785.662109	7.860223
784.477539	15.512322
783.291992	16.456814
782.106445	46.060551
780.920898	117.563034
779.735352	38.746807
778.548828	152.043106
777.362305	90.786125
776.174805	131.038010
774.988281	36.583454
773.800781	224.536514
772.613281	19.687998
771.424805	-41.771877
770.236328	249.521194
769.047852	-50.143612
767.859375	192.425262
766.669922	-49.900146
765.480469	-5.796047
764.291016	293.706726
763.101563	69.009102
761.911133	11.668790
760.720703	84.161453
759.529297	-37.034145
758.338867	52.966587
757.147461	270.444763
755.955078	127.216759
754.763672	296.166504
753.571289	262.836029
752.378906	258.066864
751.186523	134.671860
749.993164	222.142883
748.799805	298.587433
747.606445	76.471786
746.412109	174.854492
745.217773	-121.722221
744.023438	60.022610
742.829102	94.764496
741.633789	94.424538
740.438477	6.427011
739.243164	17.104837
738.046875	130.772858
736.850586	-5.284181
735.654297	93.070457
734.458008	11.891528
733.260742	-27.622063
732.063477	162.700195
730.866211	53.256889
729.667969	-77.955025
728.469727	145.207581
727.271484	25.086691
726.073242	103.991089
724.874023	-9.371062
723.674805	4.107034
722.474609	83.182480
721.275391	57.489143
720.075195	272.042053
718.875000	250.858826
717.673828	125.038559
716.473633	95.368713
715.272461	9.106971
714.070313	51.648071
712.869141	-1.642094
711.666992	23.671263
710.463867	9.869431
709.261719	-145.409058
708.058594	-10.809140
706.855469	-13.326421
705.652344	-81.020119
704.448242	-94.132698
703.244141	-63.578365
702.040039	-15.492905
700.834961	8.792303
699.630859	-16.798845
698.424805	-22.659496
697.219727	-34.885967
696.013672	-116.484665
694.807617	-45.815144
693.601563	61.902554
692.395508	-134.269592
691.188477	-30.598099
689.981445	-243.691986
688.773438	-3.009434
687.566406	-198.326569
686.358398	-341.332306
685.149414	-191.370163
683.941406	97.428452
682.732422	-233.611832
681.523438	42.391003
680.313477	41.133743
679.104492	105.009880
677.894531	-77.834183
676.683594	23.160692
675.473633	-5.603263
674.262695	76.154556
673.051758	160.181519
671.839844	121.030563
670.628906	19.321783
669.416992	-10.865510
668.204102	149.286026
666.992188	43.693012
665.779297	-18.530220
664.566406	-2.869456
663.352539	127.325447
662.138672	341.738129
660.924805	92.085182
659.710938	-96.969292
658.497070	169.311356
657.282227	-34.675083
656.066406	179.792877
654.851563	29.833664
653.635742	60.995762
652.419922	143.841980
651.204102	75.812965
649.987305	-84.845200
648.770508	-64.617401
647.553711	-10.042418
646.336914	104.664162
645.119141	225.647385
643.901367	277.579620
642.682617	183.057480
641.464844	256.101959
640.246094	38.657841
639.027344	160.658905
637.807617	134.051636
636.587891	313.388763
635.368164	62.722263
634.148438	39.417316
632.927734	-12.194618
631.707031	-8.423784
630.486328	54.947041
629.264648	107.040504
628.043945	-17.336338
626.822266	123.650047
625.599609	167.444351
624.376953	249.107941
623.155273	216.418518
621.931641	189.377396
620.708984	195.782196
619.485352	211.994736
618.261719	-12.539312
617.037109	-19.650230
615.813477	149.804855
614.588867	67.727127
613.364258	-163.095367
612.138672	-14.414375
610.913086	-8.236636
609.687500	71.360817
608.461914	-85.623260
607.235352	-2.653902
606.008789	-2.513805
604.782227	-85.227394
