# Supplementary material for: Raman spectroscopy accurately differentiates mucosal healing from non-healing and biochemical changes following biological therapy in inflammatory bowel disease
Source: PLoS One. 2021 Jun 2;16(6):e0252210. doi: 10.1371/journal.pone.0252210 (PMC8172032; doi:10.1371/journal.pone.0252210)
Supplement: S9 Dataset — (ZIP) [file pone.0252210.s011.zip › Pre-biologic/OC034-1 pre treatment_base sub CR removed_64__X_-12270.4__Y_35524.2__Z_-0.422833__Time_733.txt]

1714.640625	97.360939
1713.664063	106.617378
1712.687500	-25.862558
1711.709961	6.186558
1710.733398	-46.619236
1709.755859	-85.133873
1708.778320	5.878904
1707.799805	3.921017
1706.821289	61.745781
1705.843750	21.332222
1704.864258	62.022877
1703.885742	-41.004639
1702.907227	-151.217255
1701.927734	1.569666
1700.948242	-37.531582
1699.968750	25.760944
1698.988281	30.922985
1698.007813	68.887932
1697.028320	3.348369
1696.046875	-8.066694
1695.066406	-5.410670
1694.084961	187.513046
1693.104492	159.422287
1692.123047	129.306030
1691.140625	209.244476
1690.159180	180.394623
1689.176758	226.847366
1688.194336	212.540222
1687.211914	345.481262
1686.228516	345.635925
1685.246094	373.023773
1684.262695	374.294434
1683.279297	346.803986
1682.295898	439.711639
1681.311523	365.330017
1680.327148	475.185120
1679.342773	646.708069
1678.358398	486.015564
1677.374023	671.728455
1676.388672	735.463806
1675.403320	690.600159
1674.417969	768.501465
1673.432617	862.753357
1672.446289	877.658813
1671.459961	959.396851
1670.473633	914.005432
1669.487305	946.046875
1668.500977	1028.909058
1667.513672	1011.236694
1666.526367	1285.871704
1665.539063	1202.547974
1664.550781	1294.688110
1663.563477	1357.961182
1662.575195	1392.369263
1661.586914	1496.011597
1660.598633	1438.252563
1659.609375	1608.704468
1658.620117	1721.098999
1657.631836	1706.605347
1656.641602	1522.922974
1655.652344	1681.118164
1654.662109	1384.251587
1653.672852	1447.668579
1652.681641	1437.227173
1651.691406	1249.815674
1650.701172	1083.879028
1649.709961	1111.250000
1648.718750	863.923889
1647.727539	860.054504
1646.735352	724.285583
1645.744141	631.042053
1644.751953	646.314209
1643.759766	532.385559
1642.766602	447.725464
1641.774414	255.065659
1640.781250	268.474426
1639.788086	200.256485
1638.794922	206.072281
1637.801758	177.752548
1636.807617	226.042084
1635.813477	53.040257
1634.819336	112.140579
1633.825195	47.510853
1632.830078	46.245602
1631.834961	-73.413628
1630.839844	175.689270
1629.844727	14.143122
1628.849609	50.142288
1627.853516	-111.119354
1626.857422	-45.996773
1625.861328	55.995945
1624.865234	-41.818779
1623.868164	-84.313828
1622.871094	65.137566
1621.874023	101.590996
1620.876953	19.861416
1619.879883	61.664753
1618.881836	37.847553
1617.883789	35.083843
1616.885742	134.725052
1615.887695	-35.945194
1614.888672	50.610302
1613.889648	19.109928
1612.890625	-25.471272
1611.891602	34.859901
1610.892578	160.709518
1609.892578	129.263901
1608.892578	-22.697721
1607.892578	63.796696
1606.892578	48.102554
1605.891602	150.244095
1604.890625	129.283356
1603.889648	69.054459
1602.888672	-9.485544
1601.887695	55.880451
1600.885742	24.413771
1599.883789	-27.989614
1598.881836	-114.392403
1597.879883	-62.251266
1596.876953	-83.344772
1595.874023	-65.277763
1594.871094	-115.182976
1593.868164	-37.139099
1592.864258	-115.846497
1591.861328	-103.204056
1590.857422	0.731128
1589.853516	-46.785744
1588.848633	77.847740
1587.844727	92.811554
1586.839844	21.649450
1585.834961	18.237980
1584.830078	121.630882
1583.824219	214.484756
1582.819336	103.991776
1581.813477	40.361851
1580.807617	117.318611
1579.800781	84.803032
1578.794922	182.381195
1577.788086	196.548508
1576.781250	106.538422
1575.773438	117.943443
1574.766602	105.843964
1573.758789	197.679062
1572.750977	70.991096
1571.743164	256.184937
1570.735352	30.597178
1569.726563	98.610092
1568.718750	96.358521
1567.708984	112.190758
1566.700195	75.984489
1565.691406	89.016449
1564.681641	60.414589
1563.671875	-95.426544
1562.662109	47.040001
1561.652344	36.309223
1560.641602	-8.234288
1559.630859	-6.198313
1558.620117	19.057810
1557.609375	-2.452655
1556.597656	-60.336552
1555.586914	-50.954559
1554.575195	82.624992
1553.563477	-68.785316
1552.550781	46.396393
1551.539063	32.008968
1550.526367	-52.351067
1549.513672	-28.131262
1548.500977	-22.140203
1547.487305	-11.094422
1546.473633	-38.947857
1545.459961	-7.451835
1544.446289	67.849403
1543.432617	-9.435528
1542.417969	-60.971485
1541.404297	-73.858185
1540.389648	-48.124382
1539.374023	-76.729729
1538.359375	-25.424789
1537.343750	41.224289
1536.328125	-18.681721
1535.312500	-29.668646
1534.296875	3.074392
1533.280273	94.986145
1532.263672	73.329353
1531.247070	10.336136
1530.230469	-63.048203
1529.212891	48.955135
1528.196289	37.181602
1527.178711	74.222191
1526.160156	-17.583452
1525.142578	137.626984
1524.124023	76.507172
1523.106445	74.480217
1522.087891	164.939438
1521.068359	80.381401
1520.049805	67.745987
1519.030273	93.563217
1518.010742	170.663177
1516.991211	101.171242
1515.971680	129.221390
1514.951172	234.200775
1513.930664	164.428284
1512.910156	50.942486
1511.889648	204.335205
1510.868164	124.045128
1509.846680	10.339574
1508.826172	155.654236
1507.803711	72.565796
1506.782227	71.467583
1505.759766	-1.502642
1504.737305	-71.971504
1503.714844	41.979675
1502.692383	17.460253
1501.668945	-45.561153
1500.646484	-44.622627
1499.623047	-207.620499
1498.599609	-7.184659
1497.575195	-29.554276
1496.550781	11.962727
1495.527344	-74.507179
1494.502930	117.721268
1493.477539	105.239799
1492.453125	77.354721
1491.427734	128.624680
1490.402344	172.131958
1489.376953	141.463669
1488.350586	156.702194
1487.325195	164.209305
1486.298828	273.754669
1485.272461	270.879272
1484.245117	362.350067
1483.218750	469.031586
1482.191406	404.694519
1481.164063	455.082764
1480.136719	484.991058
1479.108398	537.762329
1478.080078	445.183136
1477.052734	576.822937
1476.023438	761.834351
1474.995117	697.118469
1473.965820	729.134949
1472.937500	743.274048
1471.908203	762.441101
1470.877930	954.591187
1469.848633	1011.776306
1468.818359	1213.876343
1467.788086	1298.862427
1466.757813	1195.618042
1465.727539	1265.239136
1464.696289	1515.234131
1463.665039	1533.855957
1462.633789	1593.082886
1461.602539	1758.927979
1460.570313	1724.053101
1459.539063	1871.966675
1458.506836	1961.401001
1457.473633	1883.272705
1456.441406	1916.796997
1455.408203	2094.864990
1454.375000	2039.513672
1453.341797	2077.982422
1452.308594	2108.811523
1451.274414	2215.636963
1450.241211	2132.364258
1449.207031	2145.375488
1448.171875	2145.696533
1447.137695	2242.243896
1446.102539	2169.104248
1445.067383	2212.426025
1444.032227	2235.478271
1442.997070	2010.562378
1441.960938	1975.453003
1440.924805	2102.219238
1439.888672	2226.403564
1438.852539	1903.083618
1437.816406	1855.398071
1436.779297	1911.334106
1435.742188	1517.560303
1434.705078	1543.251343
1433.666992	1298.727783
1432.629883	1092.200562
1431.591797	1100.325073
1430.553711	999.944031
1429.514648	914.752930
1428.476563	718.631165
1427.437500	532.693115
1426.398438	430.066040
1425.359375	433.386566
1424.320313	386.321228
1423.280273	402.290894
1422.240234	430.878571
1421.200195	429.256622
1420.159180	505.723877
1419.119141	292.658539
1418.078125	301.222870
1417.037109	329.951355
1415.996094	192.639267
1414.954102	178.679108
1413.912109	199.974121
1412.870117	80.487503
1411.828125	74.221802
1410.786133	123.296692
1409.743164	56.794010
1408.700195	35.587418
1407.657227	87.278740
1406.614258	121.416801
1405.570313	-2.594418
1404.527344	-61.230370
1403.483398	-59.564903
1402.438477	27.455540
1401.394531	26.698902
1400.349609	-39.218460
1399.304688	-12.273806
1398.259766	170.148453
1397.214844	46.766411
1396.168945	38.760765
1395.123047	-21.793308
1394.077148	-4.610376
1393.031250	-75.021965
1391.984375	-52.707809
1390.937500	-22.828892
1389.890625	-7.913325
1388.843750	-35.473618
1387.796875	-40.440273
1386.749023	-7.826535
1385.701172	-110.185158
1384.653320	-27.431072
1383.604492	-79.617416
1382.556641	-11.755531
1381.507813	-28.800621
1380.458984	-8.296848
1379.410156	7.277763
1378.360352	-2.052034
1377.310547	-66.218613
1376.260742	11.973037
1375.210938	-17.082388
1374.161133	26.296164
1373.110352	-22.550611
1372.059570	98.263535
1371.008789	144.316055
1369.957031	48.353851
1368.906250	9.833587
1367.854492	26.217737
1366.802734	62.604454
1365.750000	163.801620
1364.698242	83.289642
1363.645508	35.252213
1362.592773	109.266586
1361.540039	175.869751
1360.486328	-55.991421
1359.433594	58.044357
1358.379883	184.546265
1357.326172	64.962639
1356.271484	32.506660
1355.216797	141.793442
1354.163086	231.249725
1353.107422	20.197668
1352.052734	216.596741
1350.998047	261.548401
1349.942383	378.551361
1348.886719	440.994019
1347.830078	404.247314
1346.774414	511.486725
1345.717773	660.928101
1344.661133	552.516602
1343.604492	439.283020
1342.546875	670.699097
1341.490234	691.478455
1340.432617	727.200073
1339.375000	795.195129
1338.316406	731.999817
1337.258789	745.674011
1336.200195	638.139587
1335.141602	607.458374
1334.082031	735.227600
1333.023438	771.506165
1331.963867	708.928711
1330.904297	651.412292
1329.844727	749.750427
1328.784180	573.789795
1327.723633	617.913330
1326.663086	691.751465
1325.602539	731.065125
1324.541992	649.447693
1323.480469	770.398376
1322.418945	891.382629
1321.357422	669.375549
1320.295898	844.780457
1319.233398	956.057861
1318.170898	946.527710
1317.108398	860.650452
1316.045898	900.615906
1314.982422	906.141602
1313.918945	896.963135
1312.855469	897.724976
1311.791992	1026.643188
1310.728516	914.266113
1309.664063	1060.519043
1308.599609	1105.871338
1307.535156	1082.379517
1306.469727	1078.658569
1305.404297	1148.810425
1304.338867	1068.995483
1303.273438	1240.078857
1302.208008	1108.810059
1301.141602	1235.723877
1300.075195	1261.915894
1299.008789	1219.386353
1297.942383	1152.388306
1296.875000	965.172913
1295.807617	1045.699707
1294.740234	922.545593
1293.672852	885.400024
1292.604492	850.793152
1291.537109	791.740479
1290.468750	840.680847
1289.399414	860.245728
1288.331055	897.024536
1287.261719	590.760437
1286.192383	632.610168
1285.123047	738.193359
1284.052734	760.524353
1282.983398	873.500000
1281.913086	697.625244
1280.841797	776.420715
1279.771484	708.422974
1278.700195	728.582153
1277.628906	748.787231
1276.557617	654.107910
1275.486328	899.345398
1274.414063	809.669617
1273.341797	905.803894
1272.269531	799.164001
1271.197266	946.651184
1270.124023	952.482422
1269.050781	955.915039
1267.977539	981.360352
1266.904297	977.552551
1265.830078	1056.748779
1264.756836	926.161011
1263.681641	1122.482910
1262.607422	1111.497314
1261.533203	1042.046997
1260.458008	1033.597656
1259.382813	939.901794
1258.307617	987.580200
1257.231445	1037.708252
1256.155273	1073.234863
1255.079102	1055.215454
1254.002930	847.377808
1252.926758	1016.852905
1251.849609	1020.840088
1250.772461	813.229309
1249.695313	858.651550
1248.617188	933.254517
1247.540039	784.208069
1246.461914	1009.514099
1245.382813	1003.915466
1244.304688	930.316284
1243.225586	830.053040
1242.146484	822.118347
1241.067383	823.910706
1239.988281	714.069580
1238.908203	664.953613
1237.828125	836.635071
1236.748047	734.171692
1235.667969	714.208069
1234.586914	691.837036
1233.505859	703.414307
1232.424805	695.602722
1231.343750	678.105530
1230.261719	629.130127
1229.179688	618.922058
1228.097656	611.138245
1227.015625	458.116180
1225.932617	515.707825
1224.850586	599.880676
1223.767578	427.594879
1222.683594	344.863190
1221.600586	339.530151
1220.516602	218.154907
1219.432617	435.183746
1218.347656	212.331375
1217.263672	366.424835
1216.178711	278.909912
1215.093750	222.807693
1214.008789	169.125717
1212.922852	233.718735
1211.836914	221.042007
1210.750977	230.061569
1209.665039	248.701035
1208.579102	414.409363
1207.492188	281.059875
1206.405273	400.837372
1205.318359	248.214325
1204.230469	418.485840
1203.142578	229.736282
1202.054688	298.724762
1200.966797	146.136658
1199.877930	123.573128
1198.790039	173.182007
1197.701172	25.431103
1196.611328	36.479633
1195.522461	-7.834403
1194.432617	72.868507
1193.342773	52.526409
1192.252930	-61.582935
1191.162109	-108.401527
1190.072266	8.115852
1188.981445	-134.860580
1187.889648	67.969116
1186.798828	-19.833456
1185.707031	-126.845108
1184.615234	58.903149
1183.523438	-19.388447
1182.430664	34.228985
1181.337891	97.362053
1180.245117	-0.221327
1179.152344	7.652800
1178.059570	96.947701
1176.965820	150.209503
1175.872070	-48.124802
1174.778320	62.507488
1173.683594	101.203415
1172.588867	194.879425
1171.494141	92.208130
1170.399414	221.613617
1169.303711	68.625633
1168.208984	133.280441
1167.113281	20.904083
1166.016602	32.823647
1164.920898	-17.467697
1163.824219	68.399048
1162.727539	-1.119196
1161.630859	139.506058
1160.533203	17.337442
1159.435547	186.409027
1158.337891	61.762306
1157.240234	259.245392
1156.141602	244.243088
1155.043945	267.340607
1153.944336	254.587814
1152.845703	194.088303
1151.747070	102.559151
1150.647461	96.787987
1149.547852	131.449249
1148.447266	-0.712748
1147.347656	-44.776020
1146.247070	-69.845612
1145.146484	-35.469410
1144.044922	3.576738
1142.944336	-193.013367
1141.842773	36.199009
1140.741211	13.147527
1139.638672	-24.234617
1138.537109	35.786797
1137.434570	0.643219
1136.332031	22.464720
1135.228516	56.077629
1134.125977	37.352287
1133.022461	16.184790
1131.917969	170.615738
1130.814453	388.981750
1129.709961	436.331665
1128.605469	438.511993
1127.500977	552.085876
1126.396484	573.057739
1125.291016	510.970734
1124.185547	574.451843
1123.080078	493.286530
1121.973633	426.295410
1120.868164	292.944244
1119.761719	438.994263
1118.654297	357.631104
1117.547852	278.600250
1116.440430	339.141632
1115.333008	378.290771
1114.225586	367.678497
1113.117188	472.866333
1112.008789	360.431152
1110.900391	472.518921
1109.791992	461.604187
1108.682617	483.696198
1107.573242	503.345215
1106.463867	581.951721
1105.354492	476.299988
1104.244141	542.933655
1103.133789	722.740356
1102.023438	682.980957
1100.913086	777.622437
1099.801758	674.059387
1098.690430	884.050842
1097.579102	855.807922
1096.467773	912.350952
1095.355469	841.572937
1094.243164	827.296692
1093.130859	838.869141
1092.017578	848.016235
1090.905273	859.455566
1089.791992	826.111877
1088.677734	766.839355
1087.564453	874.552185
1086.450195	732.867249
1085.335938	767.532227
1084.221680	790.372253
1083.106445	907.148743
1081.991211	765.361023
1080.875977	792.718079
1079.760742	836.450012
1078.644531	628.872803
1077.528320	665.475220
1076.412109	631.604614
1075.295898	569.545288
1074.178711	629.447144
1073.061523	630.643372
1071.944336	641.173889
1070.826172	632.897827
1069.708984	542.559265
1068.590820	475.648438
1067.471680	530.539551
1066.353516	606.449097
1065.234375	607.353882
1064.115234	481.809448
1062.996094	566.927429
1061.875977	450.736816
1060.755859	481.947540
1059.635742	337.701050
1058.515625	506.821411
1057.394531	336.858215
1056.273438	405.341278
1055.152344	356.934540
1054.031250	415.987122
1052.909180	358.206207
1051.787109	342.461121
1050.665039	326.704010
1049.541992	231.575638
1048.418945	341.816010
1047.295898	195.372421
1046.172852	263.557861
1045.048828	224.432053
1043.925781	175.992279
1042.801758	302.365356
1041.676758	321.478088
1040.552734	273.020599
1039.427734	233.892227
1038.302734	290.249115
1037.176758	286.045074
1036.050781	153.829880
1034.924805	284.623138
1033.798828	359.524017
1032.672852	387.876892
1031.545898	355.759155
1030.418945	314.364105
1029.291992	389.209900
1028.164063	245.597672
1027.036133	50.954060
1025.908203	23.644424
1024.780273	105.500900
1023.651367	-0.713929
1022.522461	-81.330261
1021.393555	39.992332
1020.264648	-149.591736
1019.134766	113.214394
1018.004883	-46.110012
1016.875000	-140.420792
1015.744141	4.067245
1014.613281	69.731758
1013.482422	142.346756
1012.351563	184.850327
1011.219727	148.632751
1010.088867	223.596848
1008.956055	217.545242
1007.824219	366.578766
1006.691406	524.832520
1005.558594	916.661011
1004.425781	1400.846436
1003.292969	1563.503174
1002.159180	1291.600220
1001.025391	848.874817
999.891602	438.748688
998.756836	220.566666
997.622070	127.233582
996.487305	-14.483004
995.352539	19.336805
994.216797	124.728348
993.081055	-0.570755
991.945313	38.007782
990.808594	-84.788170
989.672852	-92.190872
988.536133	-0.420787
987.398438	22.239912
986.261719	-51.797394
985.124023	21.671957
983.986328	0.766851
982.847656	-82.218620
981.709961	-6.277934
980.571289	-20.043400
979.432617	37.589397
978.292969	37.769226
977.153320	-10.261969
976.013672	61.352451
974.874023	135.312363
973.734375	41.576408
972.593750	111.072922
971.453125	143.872971
970.311523	66.521217
969.170898	76.530731
968.029297	111.867210
966.886719	163.335587
965.745117	35.933273
964.602539	96.749901
963.459961	29.221104
962.317383	136.043579
961.173828	75.597359
960.030273	93.180565
958.886719	55.871178
957.743164	135.481018
956.598633	70.893288
955.454102	33.904202
954.309570	8.475417
953.165039	154.769730
952.019531	56.319004
950.874023	40.350166
949.727539	70.220886
948.582031	81.892967
947.435547	127.943504
946.289063	103.242981
945.141602	-21.856062
943.995117	140.976013
942.847656	80.069801
941.699219	19.298525
940.551758	248.507797
939.403320	57.880211
938.254883	150.315216
937.105469	308.953369
935.957031	241.893799
934.807617	202.329010
933.658203	244.935760
932.507813	310.416870
931.357422	152.735962
930.207031	38.509800
929.056641	222.717438
927.906250	117.851532
926.754883	167.900345
925.603516	133.849838
924.451172	113.574112
923.298828	-40.760460
922.146484	87.021233
920.994141	42.094288
919.841797	63.202110
918.688477	36.697624
917.535156	37.572239
916.380859	224.777130
915.227539	50.998814
914.073242	-52.220833
912.918945	-78.125282
911.763672	-78.951126
910.608398	-59.255554
909.453125	-55.336983
908.297852	-73.987007
907.141602	-149.188110
905.985352	-86.013100
904.829102	-18.232714
903.672852	-181.420425
902.515625	-127.027718
901.358398	-79.351074
900.201172	-61.020718
899.042969	-74.277061
897.884766	-17.292410
896.726563	-28.092117
895.568359	78.801369
894.409180	-160.159790
893.250000	-30.485769
892.090820	47.247650
890.930664	149.893158
889.771484	92.213821
888.611328	79.820412
887.450195	65.270073
886.289063	100.472366
885.128906	61.276470
883.966797	116.947174
882.805664	91.476852
881.643555	120.225990
880.481445	180.607056
879.319336	301.895996
878.156250	175.345840
876.993164	193.114838
875.830078	46.537930
874.666016	195.089447
873.502930	177.052048
872.338867	55.570255
871.173828	244.742737
870.009766	184.185226
868.844727	110.235367
867.679688	151.063919
866.513672	252.640518
865.348633	62.055950
864.182617	195.189224
863.015625	144.119308
861.849609	362.633820
860.682617	414.951416
859.515625	99.149017
858.347656	306.474792
857.180664	289.372711
856.012695	427.117279
854.843750	506.540253
853.675781	359.507629
852.506836	412.099823
851.337891	325.761993
850.167969	338.095978
848.999023	393.018250
847.829102	344.938995
846.658203	317.074066
845.488281	148.227448
844.317383	357.705414
843.146484	193.468994
841.975586	163.548843
840.803711	115.782761
839.631836	47.939735
838.459961	33.796532
837.287109	126.951675
836.114258	77.090141
834.941406	266.270416
833.768555	22.142260
832.594727	235.833542
831.420898	246.311920
830.247070	165.297455
829.072266	195.883362
827.898438	337.976685
826.722656	199.036926
825.547852	202.840698
824.372070	115.258583
823.196289	105.705528
822.020508	160.757629
820.844727	33.131607
819.667969	39.168713
818.491211	49.641857
817.313477	37.841972
816.136719	-85.237442
814.958984	11.972586
813.781250	42.389854
812.602539	3.841663
811.423828	80.887741
810.245117	53.408535
809.066406	-96.301170
807.886719	-21.590120
806.707031	8.632354
805.527344	-7.824979
804.346680	-73.144875
803.166992	3.566378
801.985352	-19.639126
800.804688	56.946346
799.623047	-52.842804
798.441406	-158.190857
797.259766	42.384502
796.078125	-171.629486
794.895508	26.544798
793.712891	-1.380142
792.529297	103.542732
791.346680	102.075714
790.163086	204.601151
788.978516	158.745056
787.794922	216.840408
786.610352	314.671265
785.425781	290.758392
784.241211	313.226593
783.055664	340.046783
781.870117	399.940186
780.684570	353.684601
779.498047	347.150391
778.311523	245.589310
777.125000	254.403381
775.938477	166.019562
774.750977	9.198740
773.563477	68.603577
772.375977	46.293510
771.187500	-33.411488
769.999023	94.098114
768.810547	47.337982
767.622070	57.823860
766.432617	24.170614
765.243164	166.675034
764.053711	146.076401
762.863281	211.281601
761.672852	208.145630
760.482422	169.726852
759.291992	285.258209
758.100586	295.084045
756.909180	278.441742
755.717773	186.982178
754.525391	335.079742
753.333008	230.320068
752.140625	228.794922
750.948242	178.875168
749.754883	260.666168
748.561523	223.793411
747.368164	158.332764
746.173828	332.024139
744.979492	264.237061
743.785156	181.059555
742.590820	207.495300
741.395508	242.623352
740.200195	207.530716
739.003906	117.609489
737.808594	255.505539
736.612305	176.440399
735.416016	255.012787
734.218750	195.568924
733.021484	265.228790
731.824219	131.295898
730.626953	216.139297
729.428711	322.762970
728.230469	280.591003
727.032227	275.553162
725.833984	338.223541
724.634766	435.781219
723.435547	227.403122
722.235352	320.486633
721.036133	179.840607
719.835938	229.149963
718.635742	311.137390
717.434570	294.861450
716.233398	234.930008
715.032227	299.313751
713.831055	91.076294
712.628906	98.731522
711.426758	112.897797
710.224609	133.573074
709.021484	73.618233
707.818359	-34.239845
706.615234	38.665554
705.412109	28.801952
704.208008	5.876691
703.003906	30.825232
701.799805	40.529655
700.594727	-21.542194
699.389648	-40.096939
698.184570	-6.467109
696.979492	-53.262360
695.773438	23.826410
694.567383	-49.003185
693.361328	-32.740765
692.154297	-70.752823
690.947266	-78.338951
689.740234	-105.434937
688.533203	-56.553764
687.325195	9.684263
686.117188	-58.549046
684.909180	-9.634806
683.700195	-23.578474
682.491211	-22.313528
681.282227	43.987156
680.072266	27.974895
678.863281	18.501371
677.653320	65.368408
676.442383	36.487484
675.232422	63.928467
674.021484	65.434364
672.810547	-32.528374
671.598633	92.361725
670.386719	39.932274
669.174805	130.245071
667.962891	123.303612
666.750000	10.534220
665.537109	3.711581
664.324219	152.434982
663.110352	26.910675
661.897461	-10.009401
660.683594	67.515579
659.468750	-83.675064
658.254883	-25.510937
657.040039	-21.255892
655.824219	19.686771
654.609375	41.234497
653.393555	101.594269
652.177734	-10.430762
650.960938	-1.746805
649.745117	22.020731
648.528320	-5.889131
647.311523	24.341722
646.093750	177.237335
644.875977	185.887604
643.658203	168.704529
642.440430	65.477783
641.221680	71.935966
640.002930	-46.331749
638.784180	99.769867
637.564453	37.321152
636.344727	0.616212
635.125000	-70.510757
633.905273	-66.535027
632.684570	-47.628494
631.463867	-46.010628
630.243164	-50.953140
629.021484	12.622353
627.799805	-35.512844
626.578125	98.476219
625.356445	152.900040
624.133789	170.664108
622.911133	70.346123
621.688477	29.825075
620.464844	186.121201
619.241211	70.113945
618.017578	56.626076
616.793945	10.719148
615.569336	-18.390543
614.344727	-11.484114
613.120117	-45.613731
611.894531	-84.425430
610.668945	70.887047
609.443359	29.004219
608.216797	-28.327906
606.991211	16.381792
605.764648	-16.399721
604.537109	-11.336460
