# Supplementary material for: Raman spectroscopy accurately differentiates mucosal healing from non-healing and biochemical changes following biological therapy in inflammatory bowel disease
Source: PLoS One. 2021 Jun 2;16(6):e0252210. doi: 10.1371/journal.pone.0252210 (PMC8172032; doi:10.1371/journal.pone.0252210)
Supplement: S9 Dataset — (ZIP) [file pone.0252210.s011.zip › Pre-biologic/OC034-1 pre treatment_base sub CR removed_75__X_-12270.4__Y_35525.2__Z_-0.750865__Time_858.txt]

1714.640625	79.604233
1713.664063	223.508209
1712.687500	72.869057
1711.709961	9.107919
1710.733398	-75.017593
1709.755859	45.562908
1708.778320	100.077209
1707.799805	26.901657
1706.821289	-13.152575
1705.843750	-49.552536
1704.864258	-42.249332
1703.885742	-71.499832
1702.907227	-49.016869
1701.927734	-79.220924
1700.948242	-44.372387
1699.968750	-11.387548
1698.988281	27.715443
1698.007813	-25.959757
1697.028320	54.811554
1696.046875	-18.700073
1695.066406	98.247017
1694.084961	79.652344
1693.104492	67.143936
1692.123047	108.712471
1691.140625	214.983566
1690.159180	244.521820
1689.176758	202.664429
1688.194336	129.468399
1687.211914	275.582184
1686.228516	264.951935
1685.246094	436.180359
1684.262695	298.815979
1683.279297	316.604858
1682.295898	398.873749
1681.311523	433.716339
1680.327148	466.422760
1679.342773	441.087769
1678.358398	530.704651
1677.374023	556.935669
1676.388672	572.998352
1675.403320	568.261414
1674.417969	593.241150
1673.432617	831.311584
1672.446289	835.858704
1671.459961	870.065796
1670.473633	840.932190
1669.487305	987.500366
1668.500977	993.687134
1667.513672	1032.112671
1666.526367	1078.865845
1665.539063	1340.889404
1664.550781	1234.426025
1663.563477	1462.536377
1662.575195	1510.579712
1661.586914	1588.095703
1660.598633	1565.187744
1659.609375	1508.154541
1658.620117	1570.666260
1657.631836	1585.775024
1656.641602	1733.561279
1655.652344	1590.345703
1654.662109	1497.752686
1653.672852	1511.314087
1652.681641	1302.884644
1651.691406	1343.432373
1650.701172	1222.884521
1649.709961	1012.725159
1648.718750	821.383728
1647.727539	876.116516
1646.735352	735.510742
1645.744141	698.187073
1644.751953	499.970551
1643.759766	373.316864
1642.766602	394.727417
1641.774414	263.220337
1640.781250	345.667908
1639.788086	327.987762
1638.794922	247.164124
1637.801758	211.346710
1636.807617	162.501190
1635.813477	76.906174
1634.819336	62.622677
1633.825195	61.636139
1632.830078	66.031494
1631.834961	-26.907312
1630.839844	-56.516785
1629.844727	-12.314955
1628.849609	39.851151
1627.853516	-123.674995
1626.857422	12.833469
1625.861328	59.934116
1624.865234	-58.572945
1623.868164	-0.830870
1622.871094	22.774744
1621.874023	-121.751106
1620.876953	56.968994
1619.879883	133.217346
1618.881836	28.280174
1617.883789	23.186928
1616.885742	7.624472
1615.887695	-31.526133
1614.888672	50.052818
1613.889648	-17.906607
1612.890625	-9.771618
1611.891602	-35.719147
1610.892578	9.125235
1609.892578	-48.260155
1608.892578	14.906459
1607.892578	-13.652104
1606.892578	67.792198
1605.891602	133.477234
1604.890625	102.248878
1603.889648	78.863464
1602.888672	89.481010
1601.887695	47.738888
1600.885742	53.068115
1599.883789	-64.552139
1598.881836	-38.359020
1597.879883	-38.359119
1596.876953	-82.829063
1595.874023	-72.457436
1594.871094	-116.998657
1593.868164	-33.598938
1592.864258	-67.790657
1591.861328	-13.267940
1590.857422	12.462743
1589.853516	-16.679783
1588.848633	-11.956397
1587.844727	42.252789
1586.839844	122.448868
1585.834961	132.143723
1584.830078	146.973282
1583.824219	125.237411
1582.819336	66.953293
1581.813477	115.419952
1580.807617	122.113342
1579.800781	115.703140
1578.794922	25.903692
1577.788086	206.739212
1576.781250	161.021667
1575.773438	211.493881
1574.766602	217.633560
1573.758789	140.464462
1572.750977	149.030838
1571.743164	61.322388
1570.735352	111.289871
1569.726563	171.531845
1568.718750	135.533829
1567.708984	96.856010
1566.700195	133.391815
1565.691406	125.677895
1564.681641	68.551605
1563.671875	60.648117
1562.662109	3.350959
1561.652344	137.909683
1560.641602	145.237823
1559.630859	51.343002
1558.620117	-47.803421
1557.609375	-17.440477
1556.597656	74.983345
1555.586914	24.785967
1554.575195	96.222206
1553.563477	175.285187
1552.550781	62.636536
1551.539063	22.394743
1550.526367	59.686279
1549.513672	63.218246
1548.500977	115.780334
1547.487305	-20.567722
1546.473633	49.862083
1545.459961	-104.731987
1544.446289	42.989243
1543.432617	1.922586
1542.417969	-67.655273
1541.404297	-57.252686
1540.389648	-93.445602
1539.374023	-75.525375
1538.359375	-96.437073
1537.343750	-96.810188
1536.328125	-4.419842
1535.312500	-28.248810
1534.296875	30.342001
1533.280273	-37.537136
1532.263672	13.074550
1531.247070	-83.339264
1530.230469	-20.075634
1529.212891	-16.198162
1528.196289	-25.304533
1527.178711	73.627327
1526.160156	159.534561
1525.142578	57.416359
1524.124023	135.358505
1523.106445	141.131165
1522.087891	236.817551
1521.068359	93.198952
1520.049805	62.668041
1519.030273	37.184971
1518.010742	78.429634
1516.991211	68.168564
1515.971680	65.518913
1514.951172	98.722977
1513.930664	75.324890
1512.910156	116.019508
1511.889648	120.667976
1510.868164	143.177353
1509.846680	16.781939
1508.826172	57.076485
1507.803711	56.221043
1506.782227	-54.967087
1505.759766	-45.725609
1504.737305	9.553340
1503.714844	-91.576065
1502.692383	-72.348701
1501.668945	-117.249191
1500.646484	32.396744
1499.623047	-43.394592
1498.599609	-9.176605
1497.575195	27.499445
1496.550781	-43.372787
1495.527344	-29.877228
1494.502930	27.004215
1493.477539	122.131317
1492.453125	48.438683
1491.427734	48.813400
1490.402344	112.994759
1489.376953	210.288101
1488.350586	225.734955
1487.325195	279.416870
1486.298828	304.920776
1485.272461	376.292511
1484.245117	432.252319
1483.218750	414.144775
1482.191406	408.731628
1481.164063	472.117828
1480.136719	433.432068
1479.108398	494.115845
1478.080078	394.157532
1477.052734	546.452759
1476.023438	535.576599
1474.995117	623.993164
1473.965820	646.109192
1472.937500	696.180054
1471.908203	825.081787
1470.877930	913.160034
1469.848633	1044.417725
1468.818359	1165.395264
1467.788086	1176.925415
1466.757813	1216.381104
1465.727539	1400.681519
1464.696289	1412.035889
1463.665039	1436.056885
1462.633789	1665.811523
1461.602539	1763.361694
1460.570313	1733.866089
1459.539063	1750.061157
1458.506836	1837.287598
1457.473633	1932.057251
1456.441406	1798.424194
1455.408203	1915.947144
1454.375000	2046.080444
1453.341797	2186.281494
1452.308594	2250.354980
1451.274414	2126.826660
1450.241211	2183.254395
1449.207031	2340.974121
1448.171875	2399.825928
1447.137695	2278.856689
1446.102539	2350.338379
1445.067383	2237.003418
1444.032227	2197.102051
1442.997070	2142.033203
1441.960938	2129.981689
1440.924805	2095.173828
1439.888672	2126.123535
1438.852539	2215.206299
1437.816406	1957.994629
1436.779297	1728.686646
1435.742188	1527.273926
1434.705078	1452.247681
1433.666992	1384.831421
1432.629883	1292.215698
1431.591797	1091.103516
1430.553711	834.571533
1429.514648	732.068054
1428.476563	662.426758
1427.437500	534.819214
1426.398438	553.533752
1425.359375	511.758362
1424.320313	530.514343
1423.280273	451.002777
1422.240234	358.954285
1421.200195	309.791565
1420.159180	431.913239
1419.119141	380.296295
1418.078125	368.999603
1417.037109	284.757019
1415.996094	243.357849
1414.954102	194.456970
1413.912109	75.191856
1412.870117	149.631866
1411.828125	133.575577
1410.786133	104.998756
1409.743164	91.545403
1408.700195	65.577866
1407.657227	54.735958
1406.614258	-33.906673
1405.570313	-62.214718
1404.527344	155.542145
1403.483398	-5.711794
1402.438477	51.439003
1401.394531	25.839022
1400.349609	60.487274
1399.304688	-40.232224
1398.259766	12.069970
1397.214844	102.000305
1396.168945	79.175621
1395.123047	-11.227386
1394.077148	-6.351074
1393.031250	-126.632759
1391.984375	-44.006718
1390.937500	41.147316
1389.890625	-48.860706
1388.843750	31.376808
1387.796875	39.096283
1386.749023	31.864147
1385.701172	-55.316910
1384.653320	15.103702
1383.604492	20.569006
1382.556641	-96.341591
1381.507813	-33.257175
1380.458984	-117.503334
1379.410156	-66.790077
1378.360352	-85.943184
1377.310547	-72.566338
1376.260742	-41.653774
1375.210938	14.268979
1374.161133	132.605835
1373.110352	63.904087
1372.059570	70.112335
1371.008789	11.574612
1369.957031	-2.003188
1368.906250	-92.744392
1367.854492	23.410500
1366.802734	49.921349
1365.750000	49.100220
1364.698242	90.688110
1363.645508	75.079018
1362.592773	57.066895
1361.540039	148.621109
1360.486328	43.687763
1359.433594	137.851990
1358.379883	164.914444
1357.326172	110.006508
1356.271484	104.909729
1355.216797	154.565353
1354.163086	318.567657
1353.107422	100.056076
1352.052734	125.092209
1350.998047	170.062149
1349.942383	401.262451
1348.886719	337.118622
1347.830078	409.547974
1346.774414	549.009705
1345.717773	589.286621
1344.661133	607.312561
1343.604492	655.162781
1342.546875	797.256287
1341.490234	775.827393
1340.432617	742.101318
1339.375000	775.349915
1338.316406	741.802551
1337.258789	626.652649
1336.200195	677.478638
1335.141602	735.790710
1334.082031	561.580139
1333.023438	766.005554
1331.963867	681.063416
1330.904297	507.226318
1329.844727	610.420837
1328.784180	780.383179
1327.723633	737.846497
1326.663086	685.528259
1325.602539	623.434937
1324.541992	721.960754
1323.480469	743.988708
1322.418945	766.087891
1321.357422	751.240723
1320.295898	795.694519
1319.233398	840.207886
1318.170898	961.233276
1317.108398	1074.887939
1316.045898	1030.803833
1314.982422	838.940857
1313.918945	871.467529
1312.855469	926.229065
1311.791992	968.728821
1310.728516	979.274231
1309.664063	916.033325
1308.599609	948.888367
1307.535156	922.744019
1306.469727	1000.016846
1305.404297	1200.318481
1304.338867	1166.978271
1303.273438	1150.936523
1302.208008	1189.052246
1301.141602	1180.527222
1300.075195	1294.931396
1299.008789	989.284546
1297.942383	1069.434692
1296.875000	1026.843994
1295.807617	1053.077759
1294.740234	1003.280884
1293.672852	872.593323
1292.604492	842.615845
1291.537109	837.243103
1290.468750	731.394287
1289.399414	740.886108
1288.331055	765.143005
1287.261719	789.450867
1286.192383	735.404663
1285.123047	781.874573
1284.052734	740.218140
1282.983398	652.115051
1281.913086	686.506836
1280.841797	574.094360
1279.771484	672.219116
1278.700195	740.999695
1277.628906	672.836243
1276.557617	665.887939
1275.486328	690.775391
1274.414063	779.253296
1273.341797	826.199280
1272.269531	948.910522
1271.197266	929.943176
1270.124023	810.906677
1269.050781	848.226135
1267.977539	890.455627
1266.904297	949.793335
1265.830078	1067.706787
1264.756836	1012.410400
1263.681641	1071.808105
1262.607422	1165.353760
1261.533203	1046.807373
1260.458008	991.720886
1259.382813	922.073303
1258.307617	962.119385
1257.231445	1019.232483
1256.155273	1115.314331
1255.079102	1006.880432
1254.002930	1022.660400
1252.926758	987.358337
1251.849609	828.020508
1250.772461	865.806274
1249.695313	930.351135
1248.617188	861.169373
1247.540039	971.919983
1246.461914	752.126587
1245.382813	828.882446
1244.304688	842.462524
1243.225586	754.052307
1242.146484	833.240112
1241.067383	757.042358
1239.988281	668.757202
1238.908203	631.484314
1237.828125	671.872620
1236.748047	617.660645
1235.667969	570.757813
1234.586914	550.555420
1233.505859	767.906372
1232.424805	730.720154
1231.343750	494.887573
1230.261719	617.657471
1229.179688	590.230347
1228.097656	456.285645
1227.015625	508.789459
1225.932617	367.663940
1224.850586	340.316193
1223.767578	499.244446
1222.683594	341.279022
1221.600586	222.062973
1220.516602	308.375702
1219.432617	329.386566
1218.347656	328.634857
1217.263672	269.891968
1216.178711	228.072678
1215.093750	53.450035
1214.008789	195.150131
1212.922852	252.297424
1211.836914	186.334503
1210.750977	202.411621
1209.665039	254.643890
1208.579102	393.648346
1207.492188	291.475952
1206.405273	295.387024
1205.318359	214.927353
1204.230469	269.406158
1203.142578	275.659485
1202.054688	36.239552
1200.966797	73.790558
1199.877930	205.179993
1198.790039	-24.520649
1197.701172	46.620174
1196.611328	-72.341988
1195.522461	29.980740
1194.432617	-50.516884
1193.342773	1.206403
1192.252930	31.240944
1191.162109	-73.335243
1190.072266	-45.772594
1188.981445	-1.445402
1187.889648	-62.832458
1186.798828	3.006954
1185.707031	-72.835068
1184.615234	-98.291283
1183.523438	44.161873
1182.430664	18.606609
1181.337891	-78.923607
1180.245117	20.142910
1179.152344	-31.891901
1178.059570	33.476543
1176.965820	2.932862
1175.872070	92.123581
1174.778320	116.564323
1173.683594	210.380539
1172.588867	105.420815
1171.494141	50.714752
1170.399414	77.332703
1169.303711	213.926132
1168.208984	-37.038422
1167.113281	20.506033
1166.016602	15.816549
1164.920898	-58.237389
1163.824219	58.844311
1162.727539	27.702806
1161.630859	65.781166
1160.533203	46.476906
1159.435547	191.847168
1158.337891	138.990845
1157.240234	229.272919
1156.141602	300.369354
1155.043945	266.425140
1153.944336	182.359039
1152.845703	169.791489
1151.747070	159.551315
1150.647461	8.655839
1149.547852	138.897705
1148.447266	61.789513
1147.347656	1.322136
1146.247070	-90.132706
1145.146484	6.434969
1144.044922	52.918739
1142.944336	-79.126297
1141.842773	-37.531181
1140.741211	-19.801733
1139.638672	-40.188576
1138.537109	-48.745686
1137.434570	85.227745
1136.332031	64.633667
1135.228516	-29.657591
1134.125977	68.397949
1133.022461	223.327362
1131.917969	204.827728
1130.814453	326.296448
1129.709961	400.187317
1128.605469	369.598907
1127.500977	516.835449
1126.396484	495.585541
1125.291016	514.578979
1124.185547	443.433258
1123.080078	497.839844
1121.973633	523.725281
1120.868164	357.688629
1119.761719	490.018829
1118.654297	319.195374
1117.547852	314.065308
1116.440430	315.969482
1115.333008	384.048950
1114.225586	329.039795
1113.117188	316.554291
1112.008789	438.766388
1110.900391	362.314636
1109.791992	392.173035
1108.682617	405.413727
1107.573242	373.707458
1106.463867	578.099670
1105.354492	584.018066
1104.244141	568.626343
1103.133789	711.289551
1102.023438	606.099487
1100.913086	750.926819
1099.801758	706.966431
1098.690430	698.332520
1097.579102	666.071716
1096.467773	812.870178
1095.355469	893.571045
1094.243164	816.356750
1093.130859	838.031250
1092.017578	854.928284
1090.905273	897.658264
1089.791992	810.875427
1088.677734	813.483093
1087.564453	860.733704
1086.450195	705.655579
1085.335938	816.285400
1084.221680	865.695679
1083.106445	797.522705
1081.991211	771.625061
1080.875977	651.728638
1079.760742	837.147827
1078.644531	735.977905
1077.528320	702.884155
1076.412109	723.740051
1075.295898	699.961731
1074.178711	671.456177
1073.061523	647.612244
1071.944336	534.638367
1070.826172	665.470032
1069.708984	704.803345
1068.590820	554.283569
1067.471680	539.662659
1066.353516	562.489075
1065.234375	622.730591
1064.115234	626.727539
1062.996094	523.030334
1061.875977	529.320435
1060.755859	493.468842
1059.635742	436.554901
1058.515625	353.918701
1057.394531	460.646393
1056.273438	375.648743
1055.152344	519.658936
1054.031250	404.269531
1052.909180	436.049011
1051.787109	280.989929
1050.665039	296.401123
1049.541992	309.449280
1048.418945	334.141144
1047.295898	267.823181
1046.172852	245.836090
1045.048828	312.450500
1043.925781	229.825287
1042.801758	186.845688
1041.676758	225.429062
1040.552734	305.924713
1039.427734	255.942032
1038.302734	250.219833
1037.176758	372.534210
1036.050781	364.449677
1034.924805	340.078888
1033.798828	271.517487
1032.672852	321.609100
1031.545898	385.627930
1030.418945	326.407501
1029.291992	413.647980
1028.164063	175.530731
1027.036133	292.978699
1025.908203	101.470833
1024.780273	35.456249
1023.651367	78.594467
1022.522461	-43.065659
1021.393555	27.946018
1020.264648	-7.775851
1019.134766	28.434168
1018.004883	36.821167
1016.875000	112.456360
1015.744141	42.055042
1014.613281	64.399361
1013.482422	202.594208
1012.351563	58.179539
1011.219727	75.949844
1010.088867	230.334930
1008.956055	322.178986
1007.824219	321.455963
1006.691406	568.304382
1005.558594	731.807495
1004.425781	1249.066162
1003.292969	1574.237915
1002.159180	1381.559082
1001.025391	1015.702759
999.891602	546.097717
998.756836	328.508850
997.622070	141.084488
996.487305	163.878189
995.352539	110.541618
994.216797	-14.258232
993.081055	27.154097
991.945313	151.630432
990.808594	126.212898
989.672852	128.529022
988.536133	-23.529125
987.398438	-4.944066
986.261719	-117.622292
985.124023	-59.752998
983.986328	-163.039139
982.847656	46.874172
981.709961	-42.455681
980.571289	-37.339104
979.432617	-124.181465
978.292969	35.179890
977.153320	-99.797752
976.013672	87.205017
974.874023	97.214127
973.734375	206.095840
972.593750	151.886551
971.453125	175.864929
970.311523	179.237427
969.170898	141.362152
968.029297	197.679367
966.886719	182.911346
965.745117	32.878654
964.602539	130.695236
963.459961	116.187973
962.317383	211.805450
961.173828	181.401443
960.030273	185.464203
958.886719	162.117065
957.743164	145.735718
956.598633	234.774261
955.454102	-1.215966
954.309570	106.295006
953.165039	142.908875
952.019531	227.631683
950.874023	207.196503
949.727539	159.419556
948.582031	171.191147
947.435547	130.480072
946.289063	176.705521
945.141602	122.486153
943.995117	155.170563
942.847656	213.047348
941.699219	111.193321
940.551758	292.478973
939.403320	231.910568
938.254883	249.024307
937.105469	466.919647
935.957031	322.269562
934.807617	205.137009
933.658203	254.523560
932.507813	121.702240
931.357422	178.108932
930.207031	195.867752
929.056641	197.775650
927.906250	47.262798
926.754883	72.154259
925.603516	160.837036
924.451172	147.211456
923.298828	92.752701
922.146484	106.624695
920.994141	245.608063
919.841797	86.911102
918.688477	157.863617
917.535156	113.030548
916.380859	0.185128
915.227539	-146.569992
914.073242	11.007777
912.918945	-1.597154
911.763672	87.997055
910.608398	-65.066208
909.453125	-56.951965
908.297852	-87.291557
907.141602	38.879578
905.985352	31.379660
904.829102	-12.275283
903.672852	59.700768
902.515625	36.624588
901.358398	140.434097
900.201172	72.258507
899.042969	35.888332
897.884766	124.055634
896.726563	78.817719
895.568359	-47.721233
894.409180	65.534660
893.250000	111.013809
892.090820	237.906235
890.930664	161.495453
889.771484	175.547607
888.611328	103.867996
887.450195	106.807838
886.289063	166.251999
885.128906	221.230530
883.966797	165.723160
882.805664	198.278214
881.643555	77.560997
880.481445	135.073547
879.319336	219.678452
878.156250	218.692352
876.993164	229.041351
875.830078	289.004974
874.666016	184.635742
873.502930	183.934555
872.338867	73.020531
871.173828	142.239151
870.009766	182.238846
868.844727	278.513031
867.679688	325.333862
866.513672	169.875214
865.348633	75.224976
864.182617	353.674225
863.015625	362.480377
861.849609	380.314972
860.682617	250.004471
859.515625	353.266846
858.347656	395.938293
857.180664	254.643997
856.012695	380.410400
854.843750	481.496735
853.675781	445.800903
852.506836	410.167877
851.337891	450.788422
850.167969	392.846924
848.999023	404.405151
847.829102	265.950256
846.658203	192.528519
845.488281	206.467529
844.317383	95.110107
843.146484	120.314255
841.975586	172.374115
840.803711	103.677368
839.631836	122.231331
838.459961	172.090897
837.287109	74.458694
836.114258	240.526062
834.941406	223.368423
833.768555	159.337006
832.594727	104.282944
831.420898	241.225647
830.247070	154.955368
829.072266	191.444809
827.898438	232.377579
826.722656	217.555695
825.547852	260.702484
824.372070	199.074722
823.196289	139.702545
822.020508	200.659454
820.844727	23.257248
819.667969	-56.083126
818.491211	-53.022095
817.313477	-125.643318
816.136719	4.248249
814.958984	47.306545
813.781250	119.243546
812.602539	44.373531
811.423828	-72.718407
810.245117	-129.765045
809.066406	-53.482513
807.886719	-23.906393
806.707031	-7.695096
805.527344	130.608887
804.346680	51.268562
803.166992	-59.140247
801.985352	-54.134476
800.804688	-22.547132
799.623047	-59.757030
798.441406	9.448129
797.259766	-18.955156
796.078125	34.619995
794.895508	6.153124
793.712891	66.269142
792.529297	64.308426
791.346680	22.446611
790.163086	108.958420
788.978516	166.618332
787.794922	137.909180
786.610352	239.684937
785.425781	215.305878
784.241211	270.487427
783.055664	243.808960
781.870117	217.092682
780.684570	210.223328
779.498047	280.623535
778.311523	311.186066
777.125000	324.017456
775.938477	162.405518
774.750977	113.370010
773.563477	88.572639
772.375977	174.022980
771.187500	102.804314
769.999023	97.706810
768.810547	2.180368
767.622070	-53.690277
766.432617	95.311470
765.243164	65.766937
764.053711	64.807388
762.863281	127.642616
761.672852	122.155266
760.482422	248.650360
759.291992	91.215424
758.100586	140.561737
756.909180	148.045517
755.717773	208.233948
754.525391	101.290970
753.333008	231.672943
752.140625	104.890366
750.948242	193.366119
749.754883	191.714600
748.561523	176.837418
747.368164	146.549225
746.173828	258.861206
744.979492	145.098587
743.785156	114.686325
742.590820	231.158752
741.395508	231.336182
740.200195	218.314255
739.003906	214.018768
737.808594	122.044960
736.612305	47.594242
735.416016	146.124451
734.218750	165.755783
733.021484	268.507507
731.824219	253.007721
730.626953	230.913116
729.428711	200.045319
728.230469	350.648804
727.032227	293.463409
725.833984	245.014389
724.634766	373.553619
723.435547	276.988434
722.235352	226.308792
721.036133	256.417084
719.835938	275.573303
718.635742	244.498947
717.434570	156.687195
716.233398	241.238113
715.032227	264.663544
713.831055	30.763216
712.628906	141.399704
711.426758	68.896088
710.224609	11.669324
709.021484	76.457466
707.818359	21.421801
706.615234	-31.414755
705.412109	57.271740
704.208008	21.862625
703.003906	6.054834
701.799805	-1.040375
700.594727	7.099415
699.389648	-108.697334
698.184570	-115.737152
696.979492	-55.388390
695.773438	-47.201717
694.567383	21.821087
693.361328	-13.420871
692.154297	64.282852
690.947266	-120.700813
689.740234	-112.418999
688.533203	-26.005550
687.325195	-48.072510
686.117188	5.803576
684.909180	59.680237
683.700195	22.513590
682.491211	15.734051
681.282227	-53.850185
680.072266	32.601486
678.863281	10.751879
677.653320	-47.864239
676.442383	-4.676445
675.232422	27.698690
674.021484	31.963335
672.810547	111.970421
671.598633	47.068920
670.386719	25.472420
669.174805	47.149872
667.962891	75.329048
666.750000	58.148949
665.537109	28.041199
664.324219	101.638390
663.110352	56.468006
661.897461	97.685066
660.683594	43.940670
659.468750	-134.910019
658.254883	-11.656777
657.040039	-76.085388
655.824219	-13.259645
654.609375	-92.744019
653.393555	-45.034065
652.177734	34.965820
650.960938	-5.720380
649.745117	69.891693
648.528320	-7.434456
647.311523	37.949131
646.093750	50.991142
644.875977	63.980492
643.658203	178.018204
642.440430	53.206261
641.221680	-26.462435
640.002930	35.708809
638.784180	-1.106646
637.564453	69.433746
636.344727	0.189683
635.125000	-17.600866
633.905273	-63.435658
632.684570	27.996332
631.463867	-46.044106
630.243164	-27.960352
629.021484	-104.472260
627.799805	-3.139699
626.578125	-20.019907
625.356445	31.465078
624.133789	121.243088
622.911133	195.696518
621.688477	89.852936
620.464844	3.009340
619.241211	-47.738091
618.017578	-17.478844
616.793945	-47.559235
615.569336	22.529181
614.344727	17.259573
613.120117	32.908478
611.894531	37.353485
610.668945	-39.977722
609.443359	8.275134
608.216797	-18.886820
606.991211	17.435205
605.764648	61.618153
604.537109	-20.919109
