# Supplementary material for: Raman spectroscopy accurately differentiates mucosal healing from non-healing and biochemical changes following biological therapy in inflammatory bowel disease
Source: PLoS One. 2021 Jun 2;16(6):e0252210. doi: 10.1371/journal.pone.0252210 (PMC8172032; doi:10.1371/journal.pone.0252210)
Supplement: S9 Dataset — (ZIP) [file pone.0252210.s011.zip › Pre-biologic/OC031-1 pre treatment_base sub CR removed_38__X_2356.14__Y_35195.7__Z_75.9213__Time_437.txt]

1714.793945	160.061752
1713.817383	2.746754
1712.840820	8.602691
1711.864258	-49.474380
1710.886719	8.161845
1709.909180	-32.980629
1708.931641	30.826052
1707.953125	36.056396
1706.975586	108.680923
1705.997070	-3.119123
1705.018555	110.433250
1704.040039	-46.016209
1703.060547	-113.704384
1702.081055	-57.894768
1701.101563	49.102173
1700.122070	-36.115410
1699.142578	-13.965504
1698.162109	3.187797
1697.181641	-14.036932
1696.201172	-137.760941
1695.220703	38.119579
1694.239258	-44.792320
1693.257813	145.038239
1692.276367	41.490368
1691.294922	45.091072
1690.313477	102.397636
1689.331055	205.353561
1688.348633	244.586060
1687.366211	60.145489
1686.383789	126.704758
1685.400391	238.851181
1684.416992	148.746674
1683.433594	160.228149
1682.450195	150.702347
1681.465820	301.245056
1680.482422	199.109268
1679.498047	225.062057
1678.512695	365.708313
1677.528320	299.064301
1676.542969	219.418930
1675.558594	312.947510
1674.572266	462.518311
1673.586914	529.893372
1672.601563	430.072021
1671.615234	455.418060
1670.628906	539.442688
1669.642578	751.151794
1668.655273	652.344910
1667.668945	707.790894
1666.681641	750.166199
1665.694336	676.000000
1664.706055	769.209473
1663.718750	960.733582
1662.730469	847.441589
1661.742188	1020.720642
1660.753906	817.762756
1659.764648	827.077637
1658.775391	802.142151
1657.787109	883.360718
1656.796875	964.719177
1655.807617	725.878174
1654.818359	812.891724
1653.828125	664.510559
1652.837891	550.757385
1651.846680	574.763123
1650.856445	514.294678
1649.865234	483.088226
1648.874023	457.332520
1647.882813	357.735626
1646.891602	480.273621
1645.899414	344.008606
1644.907227	324.145050
1643.915039	299.139099
1642.922852	205.631088
1641.930664	244.253052
1640.937500	127.285667
1639.944336	68.522751
1638.951172	70.560333
1637.957031	72.699524
1636.963867	114.488235
1635.969727	195.892288
1634.975586	124.507416
1633.981445	90.130028
1632.986328	-15.269159
1631.991211	-104.738136
1630.996094	156.095322
1630.000977	74.679161
1629.005859	-25.053259
1628.009766	14.780992
1627.013672	-32.149967
1626.017578	23.574167
1625.021484	53.036335
1624.024414	-93.599861
1623.028320	51.627964
1622.031250	-73.823425
1621.033203	0.491524
1620.036133	-3.983004
1619.038086	25.719906
1618.041016	86.951599
1617.041992	-43.432270
1616.043945	-0.523520
1615.045898	197.194641
1614.046875	-27.486404
1613.047852	-36.994263
1612.048828	81.999245
1611.048828	195.711929
1610.049805	31.569860
1609.049805	74.514030
1608.049805	7.414856
1607.048828	-9.887071
1606.048828	156.123291
1605.047852	55.017082
1604.046875	139.792297
1603.045898	72.741920
1602.044922	-106.792229
1601.042969	-35.144600
1600.041016	130.605896
1599.039063	53.105427
1598.037109	-55.748802
1597.034180	-5.152935
1596.031250	-98.313583
1595.028320	-34.716221
1594.025391	20.991631
1593.022461	-95.696884
1592.018555	-94.885048
1591.014648	-109.767395
1590.010742	-197.745651
1589.006836	-63.957851
1588.001953	-50.254776
1586.997070	-15.734943
1585.992188	83.911026
1584.987305	-9.428329
1583.982422	66.629219
1582.976563	-5.913094
1581.970703	43.964310
1580.964844	13.032468
1579.958984	31.537075
1578.952148	34.360252
1577.945313	83.978973
1576.938477	11.216205
1575.931641	68.512161
1574.924805	-48.547897
1573.916992	42.425915
1572.909180	65.701080
1571.901367	-74.858185
1570.893555	-33.497993
1569.884766	119.506912
1568.876953	108.726112
1567.868164	136.841064
1566.858398	27.255566
1565.849609	-17.445690
1564.839844	-98.534119
1563.830078	-21.363890
1562.820313	29.760632
1561.810547	75.606400
1560.799805	103.207039
1559.790039	154.061874
1558.779297	10.409647
1557.767578	-73.648247
1556.756836	59.907536
1555.745117	118.206573
1554.733398	-61.865578
1553.721680	123.167313
1552.709961	106.119400
1551.697266	89.001587
1550.685547	48.530552
1549.672852	139.943161
1548.659180	34.658012
1547.646484	138.815155
1546.632813	-23.455788
1545.619141	83.099823
1544.605469	-1.708949
1543.591797	-6.458748
1542.577148	89.461555
1541.562500	107.784073
1540.547852	107.947868
1539.533203	-75.256874
1538.518555	-54.556068
1537.502930	-18.459879
1536.487305	-0.514012
1535.471680	125.683640
1534.456055	14.499564
1533.439453	68.295013
1532.422852	52.394299
1531.406250	-97.586006
1530.389648	30.699219
1529.373047	40.357311
1528.355469	-81.417679
1527.337891	77.458794
1526.320313	130.644455
1525.302734	142.553864
1524.284180	23.143124
1523.265625	130.116272
1522.247070	-45.969940
1521.228516	4.256654
1520.208984	108.380394
1519.190430	101.862869
1518.170898	-46.075668
1517.151367	32.094563
1516.130859	79.332726
1515.111328	-17.337990
1514.090820	-83.224091
1513.070313	-20.783281
1512.049805	-63.667610
1511.028320	-11.654446
1510.006836	45.405685
1508.986328	-10.477161
1507.963867	-56.150135
1506.942383	36.596951
1505.919922	-60.453838
1504.898438	37.263020
1503.875977	-47.050194
1502.852539	-64.783333
1501.830078	-95.364182
1500.806641	-21.004774
1499.783203	12.306859
1498.759766	68.587807
1497.736328	111.997742
1496.711914	-100.517586
1495.687500	75.816246
1494.663086	26.974380
1493.638672	-14.223802
1492.613281	0.781095
1491.587891	133.298370
1490.563477	89.411438
1489.537109	104.242966
1488.511719	180.331100
1487.485352	105.677162
1486.458984	191.855331
1485.432617	81.415054
1484.406250	198.106934
1483.379883	133.561966
1482.352539	252.662964
1481.325195	129.397446
1480.297852	182.084869
1479.269531	196.470795
1478.241211	297.473999
1477.213867	408.602142
1476.184570	361.688721
1475.156250	442.125671
1474.127930	374.803040
1473.098633	414.406281
1472.069336	418.331299
1471.040039	531.659790
1470.009766	571.123535
1468.979492	587.654663
1467.950195	761.846008
1466.918945	724.884521
1465.888672	647.253113
1464.857422	711.960266
1463.827148	921.471436
1462.795898	831.088562
1461.763672	1012.500793
1460.732422	1044.003296
1459.700195	890.133057
1458.667969	962.231323
1457.635742	1001.297668
1456.603516	999.742371
1455.570313	995.636353
1454.537109	1004.206360
1453.503906	1175.049316
1452.470703	1246.945435
1451.436523	1202.210815
1450.403320	1268.997925
1449.369141	1183.739136
1448.333984	1268.216553
1447.299805	1180.463745
1446.264648	1338.333740
1445.230469	1202.514160
1444.194336	1074.334595
1443.159180	943.692627
1442.124023	1071.142090
1441.087891	1107.487671
1440.051758	1131.183716
1439.015625	952.633301
1437.978516	867.681519
1436.941406	954.613403
1435.904297	836.878723
1434.867188	827.821655
1433.830078	634.431580
1432.791992	499.204132
1431.754883	447.359772
1430.715820	440.968842
1429.677734	328.631317
1428.639648	309.700897
1427.600586	363.933594
1426.561523	221.480545
1425.522461	31.210768
1424.482422	161.144058
1423.443359	273.413483
1422.403320	221.889709
1421.363281	233.386276
1420.322266	202.086075
1419.282227	231.261093
1418.241211	127.030220
1417.200195	221.695602
1416.159180	79.827347
1415.117188	86.468834
1414.076172	145.963425
1413.034180	24.408800
1411.992188	28.641535
1410.949219	168.629395
1409.907227	210.593353
1408.864258	109.359344
1407.821289	43.372147
1406.777344	-20.045391
1405.734375	195.309769
1404.690430	84.268196
1403.646484	136.446350
1402.602539	123.402969
1401.557617	62.734447
1400.513672	87.415337
1399.468750	49.431820
1398.423828	76.690117
1397.377930	43.817032
1396.333008	211.485443
1395.287109	-6.717607
1394.241211	-132.100952
1393.195313	-84.584526
1392.148438	-112.163437
1391.101563	-22.030022
1390.054688	5.542736
1389.007813	-111.977936
1387.960938	168.365906
1386.913086	-1.573062
1385.865234	101.174660
1384.817383	61.423393
1383.769531	-30.751785
1382.720703	-92.855469
1381.671875	-52.446274
1380.623047	62.934132
1379.574219	-36.459568
1378.524414	-43.381817
1377.475586	-77.703697
1376.425781	170.057327
1375.375977	108.354973
1374.325195	-20.630518
1373.274414	20.094471
1372.224609	-3.974720
1371.172852	14.391975
1370.122070	37.793930
1369.070313	13.885688
1368.019531	2.503116
1366.967773	90.812164
1365.915039	-87.340721
1364.863281	165.387787
1363.810547	-139.552383
1362.757813	31.051893
1361.705078	-7.376468
1360.651367	230.398453
1359.598633	197.026520
1358.544922	126.419014
1357.491211	232.410355
1356.436523	104.762505
1355.382813	12.018379
1354.328125	282.101868
1353.273438	97.557526
1352.217773	228.538605
1351.163086	213.030426
1350.107422	331.626678
1349.051758	331.098663
1347.996094	303.330597
1346.939453	359.970001
1345.883789	431.523590
1344.827148	366.714386
1343.769531	515.188843
1342.712891	628.955811
1341.655273	502.350769
1340.598633	534.418518
1339.540039	504.593567
1338.482422	541.701660
1337.423828	521.897034
1336.366211	504.631195
1335.307617	559.192444
1334.248047	391.089935
1333.189453	648.604858
1332.129883	305.057922
1331.070313	513.124268
1330.010742	535.738037
1328.950195	558.389343
1327.890625	576.140991
1326.830078	497.579346
1325.768555	537.659668
1324.708008	607.408020
1323.646484	600.634033
1322.585938	465.555908
1321.523438	520.605530
1320.461914	533.735779
1319.400391	591.309998
1318.337891	592.178345
1317.275391	570.900330
1316.211914	638.421936
1315.149414	567.940186
1314.085938	539.421753
1313.022461	547.913208
1311.958984	549.054749
1310.894531	555.162537
1309.831055	620.399475
1308.766602	685.647522
1307.701172	600.791077
1306.636719	631.651855
1305.571289	583.823059
1304.505859	609.833923
1303.440430	596.531921
1302.375000	514.443848
1301.308594	547.939880
1300.242188	701.860107
1299.175781	580.606750
1298.109375	577.335388
1297.041992	674.777771
1295.975586	477.611115
1294.908203	413.105682
1293.839844	424.733063
1292.772461	485.458435
1291.704102	614.869080
1290.635742	589.757263
1289.567383	319.507141
1288.498047	343.556549
1287.428711	548.980469
1286.360352	531.376160
1285.290039	513.805969
1284.220703	395.858032
1283.150391	402.866516
1282.080078	390.313446
1281.009766	414.504761
1279.939453	294.338623
1278.868164	668.431396
1277.796875	369.757172
1276.725586	330.447021
1275.654297	533.216553
1274.582031	579.481506
1273.509766	484.008789
1272.437500	371.494934
1271.365234	312.789795
1270.291992	559.398560
1269.218750	532.454712
1268.145508	564.126465
1267.072266	466.451202
1265.999023	588.436462
1264.924805	517.663147
1263.850586	544.493286
1262.776367	612.778564
1261.701172	493.329071
1260.625977	588.430420
1259.550781	617.707458
1258.475586	578.767273
1257.400391	500.882172
1256.324219	647.077881
1255.248047	442.626984
1254.171875	627.733276
1253.094727	506.132629
1252.018555	520.843811
1250.941406	479.604919
1249.864258	389.749908
1248.786133	511.473114
1247.708008	436.243286
1246.630859	701.301147
1245.551758	472.986603
1244.473633	443.977356
1243.394531	422.266876
1242.316406	599.681030
1241.236328	449.276611
1240.157227	362.044220
1239.077148	544.201050
1237.998047	655.918640
1236.917969	447.411255
1235.836914	515.441833
1234.756836	420.997925
1233.675781	527.776184
1232.594727	506.060760
1231.512695	445.581268
1230.431641	397.233032
1229.349609	285.930389
1228.267578	356.261780
1227.185547	358.772522
1226.102539	262.043640
1225.019531	264.551849
1223.936523	310.590973
1222.853516	424.317078
1221.769531	68.881584
1220.686523	194.671722
1219.602539	252.716507
1218.517578	158.485489
1217.433594	201.986633
1216.348633	262.359222
1215.263672	180.214828
1214.178711	129.475296
1213.092773	320.112732
1212.007813	105.230980
1210.921875	233.022430
1209.834961	220.833664
1208.749023	367.795959
1207.662109	377.241333
1206.575195	360.145752
1205.488281	270.736816
1204.400391	272.903534
1203.313477	337.678802
1202.225586	209.731873
1201.136719	187.761398
1200.048828	182.629013
1198.959961	122.117661
1197.871094	225.230927
1196.782227	73.270630
1195.692383	-32.950928
1194.603516	-16.515711
1193.513672	115.278961
1192.423828	81.144371
1191.333008	34.980652
1190.242188	58.480602
1189.151367	7.482717
1188.060547	-81.943535
1186.969727	30.311352
1185.877930	53.673824
1184.786133	-47.791576
1183.694336	-14.885461
1182.601563	-25.202436
1181.509766	7.622040
1180.416992	129.111465
1179.323242	8.408052
1178.230469	60.279373
1177.136719	-36.458725
1176.042969	151.874313
1174.949219	124.547295
1173.854492	66.070465
1172.760742	108.130180
1171.666016	56.796452
1170.570313	-11.298669
1169.475586	-31.551147
1168.379883	-18.346180
1167.284180	-86.480927
1166.188477	29.459023
1165.091797	123.799194
1163.996094	-20.891182
1162.899414	54.236343
1161.801758	-97.611877
1160.705078	194.730759
1159.607422	28.524195
1158.509766	-39.781345
1157.412109	35.087524
1156.313477	112.270645
1155.215820	15.263095
1154.117188	116.191757
1153.017578	145.512085
1151.918945	193.855133
1150.819336	37.192352
1149.719727	-45.576473
1148.620117	-35.444954
1147.519531	-92.037567
1146.418945	68.025581
1145.318359	-2.918522
1144.217773	18.949049
1143.116211	-11.576819
1142.014648	-34.987652
1140.913086	-96.475227
1139.811523	-191.258163
1138.708984	6.355802
1137.606445	-10.051443
1136.503906	54.301022
1135.401367	78.204872
1134.297852	42.685314
1133.194336	47.513847
1132.090820	130.645752
1130.987305	159.117371
1129.882813	197.030991
1128.778320	220.659744
1127.673828	294.052185
1126.569336	248.815048
1125.463867	220.157959
1124.358398	437.978210
1123.252930	245.721436
1122.146484	160.125488
1121.041016	261.655396
1119.934570	183.135330
1118.828125	175.643890
1117.720703	-44.902340
1116.613281	177.136856
1115.505859	138.800400
1114.398438	90.990044
1113.291016	154.316513
1112.182617	156.111328
1111.074219	115.329346
1109.964844	114.708313
1108.856445	253.457031
1107.747070	321.248840
1106.637695	277.989899
1105.528320	251.250473
1104.417969	434.575378
1103.307617	308.639404
1102.197266	222.844849
1101.086914	323.413422
1099.975586	324.858643
1098.864258	354.572174
1097.752930	429.036011
1096.641602	279.556305
1095.529297	363.377991
1094.416992	458.916779
1093.304688	467.252350
1092.191406	303.677887
1091.079102	457.950836
1089.965820	503.870026
1088.852539	448.572998
1087.738281	468.554596
1086.624023	460.286407
1085.509766	395.572723
1084.395508	399.043030
1083.280273	411.892365
1082.166016	579.801758
1081.050781	383.497589
1079.934570	466.748505
1078.819336	237.657990
1077.703125	262.187225
1076.586914	305.468140
1075.469727	254.854904
1074.353516	199.564346
1073.236328	118.484909
1072.119141	358.673798
1071.000977	240.061874
1069.882813	203.526215
1068.765625	176.375092
1067.646484	252.297638
1066.528320	288.365784
1065.409180	303.332184
1064.290039	334.672546
1063.170898	216.199600
1062.050781	231.151779
1060.930664	393.476532
1059.810547	214.244370
1058.690430	329.724548
1057.569336	169.283417
1056.449219	102.409523
1055.327148	213.149872
1054.206055	218.713699
1053.083984	42.090431
1051.961914	-3.683574
1050.839844	165.347443
1049.717773	287.621674
1048.594727	272.162292
1047.471680	233.384552
1046.348633	257.604523
1045.224609	207.195068
1044.101563	194.119659
1042.976563	311.574921
1041.852539	137.704010
1040.728516	150.299652
1039.603516	193.174133
1038.478516	100.976517
1037.352539	143.858963
1036.227539	75.012383
1035.101563	78.343933
1033.974609	239.883636
1032.848633	138.532776
1031.721680	139.557449
1030.594727	191.742889
1029.467773	178.837784
1028.340820	168.278839
1027.212891	162.383377
1026.084961	35.727039
1024.956055	13.641812
1023.828125	-38.592384
1022.699219	-74.538803
1021.570313	24.143272
1020.440430	-169.525635
1019.311523	-63.866867
1018.181641	-71.867340
1017.050781	54.622547
1015.920898	-57.659573
1014.790039	-88.763031
1013.659180	0.645384
1012.528320	55.293331
1011.396484	5.731740
1010.265625	250.248749
1009.132813	163.680588
1008.000977	218.342590
1006.868164	178.148605
1005.736328	376.245453
1004.602539	800.894958
1003.469727	1095.911011
1002.335938	1215.151245
1001.202148	1022.401428
1000.068359	822.842407
998.933594	408.596100
997.799805	116.968506
996.665039	121.020424
995.529297	219.735352
994.394531	11.528487
993.258789	96.450027
992.123047	-72.352524
990.986328	-51.951385
989.849609	157.524979
988.712891	74.214729
987.576172	18.633419
986.439453	188.892807
985.301758	25.128330
984.164063	-87.859985
983.025391	20.255234
981.887695	162.887360
980.749023	29.351385
979.610352	-76.474205
978.470703	84.596947
977.332031	-0.414710
976.192383	-147.419983
975.051758	105.615250
973.912109	80.527596
972.771484	227.796082
971.630859	67.260735
970.490234	95.141098
969.348633	61.064171
968.207031	8.684785
967.065430	-34.447006
965.923828	2.781333
964.781250	-17.305813
963.638672	-67.148537
962.496094	169.644958
961.352539	32.774136
960.208984	207.652267
959.065430	176.310760
957.921875	35.091080
956.777344	143.576096
955.632813	80.358055
954.488281	104.189514
953.343750	86.867935
952.198242	216.012436
951.052734	244.508041
949.907227	174.712204
948.760742	59.272488
947.614258	-12.639666
946.467773	100.614929
945.321289	108.777489
944.173828	249.450729
943.026367	143.497803
941.878906	7.964557
940.730469	87.079796
939.582031	170.768982
938.433594	144.965637
937.285156	187.643311
936.135742	139.139771
934.987305	275.357788
933.836914	213.274902
932.687500	424.696991
931.537109	351.311554
930.386719	129.969971
929.236328	13.519199
928.084961	83.835777
926.934570	58.579136
925.783203	90.262840
924.630859	222.068893
923.478516	67.299454
922.327148	-3.222478
921.173828	51.359230
920.021484	135.505249
918.868164	-84.809998
917.714844	49.392124
916.561523	40.498013
915.407227	-154.531509
914.252930	115.922676
913.098633	-4.053852
911.944336	3.128854
910.789063	-105.337334
909.633789	-143.406723
908.478516	192.689789
907.322266	-4.023340
906.166016	-48.764713
905.009766	-77.584114
903.853516	4.643003
902.696289	-73.917702
901.539063	55.895325
900.381836	-97.259712
899.223633	150.252151
898.065430	108.085495
896.907227	54.666561
895.749023	39.753582
894.589844	-106.247398
893.430664	-130.083801
892.271484	60.808716
891.112305	145.459854
889.952148	13.264507
888.791992	18.916964
887.630859	-36.357281
886.470703	-71.259583
885.309570	85.700256
884.148438	-3.296822
882.986328	85.967918
881.825195	193.260162
880.663086	9.703087
879.500000	65.180840
878.337891	12.495555
877.174805	209.933121
876.011719	130.265091
874.847656	131.726883
873.684570	169.232742
872.520508	197.743500
871.355469	75.500656
870.191406	144.560898
869.026367	159.632706
867.861328	1.574838
866.695313	-1.268299
865.530273	124.020134
864.364258	26.814287
863.197266	-9.670257
862.031250	216.656570
860.864258	234.069382
859.697266	139.245636
858.530273	174.655716
857.362305	263.917084
856.194336	200.605530
855.026367	2.771070
853.857422	242.280670
852.688477	360.636353
851.519531	431.882294
850.350586	162.525940
849.180664	294.289307
848.010742	246.831085
846.840820	246.423965
845.670898	28.886919
844.500000	118.065506
843.329102	-27.726778
842.157227	206.835098
840.986328	108.063988
839.814453	114.429611
838.642578	134.206879
837.469727	42.236485
836.296875	46.384632
835.124023	130.945938
833.951172	41.274105
832.777344	47.650730
831.603516	-28.568695
830.429688	44.764462
829.255859	218.458496
828.081055	206.928818
826.906250	139.647141
825.731445	139.276764
824.555664	96.549500
823.379883	-17.476482
822.204102	162.631195
821.027344	128.813782
819.851563	61.597183
818.674805	54.515072
817.497070	-3.768752
816.320313	78.155975
815.142578	-80.245972
813.963867	-67.318565
812.786133	-21.056736
811.607422	-81.544571
810.428711	-62.002987
809.250000	19.732899
808.070313	34.764961
806.890625	16.456337
805.710938	-81.802475
804.531250	-197.793808
803.350586	96.861046
802.169922	-50.222702
800.988281	-8.686863
799.807617	61.640118
798.625977	-94.263062
797.444336	-59.462730
796.261719	-26.917595
795.079102	-120.713928
793.896484	9.257156
792.713867	26.188074
791.530273	-21.127468
790.346680	15.677031
789.163086	76.783279
787.979492	135.621552
786.794922	132.465515
785.610352	259.771179
784.425781	79.643143
783.240234	74.210571
782.054688	119.583878
780.869141	171.536194
779.682617	214.599945
778.496094	151.605911
777.309570	132.772110
776.123047	118.332687
774.935547	59.731678
773.748047	171.023163
772.560547	-88.358940
771.373047	-195.477753
770.184570	-51.222279
768.996094	-23.895187
767.806641	-5.426998
766.618164	68.084099
765.428711	143.733231
764.239258	188.483505
763.048828	136.306290
761.858398	53.305901
760.667969	102.355438
759.477539	175.552628
758.286133	70.513329
757.094727	88.644295
755.903320	53.969112
754.710938	173.147552
753.518555	54.900517
752.326172	171.764801
751.133789	115.017509
749.940430	126.343796
748.747070	203.500854
747.553711	111.577843
746.359375	2.113934
745.166016	59.414059
743.970703	311.874359
742.776367	217.706329
741.581055	193.712616
740.385742	147.784012
739.190430	97.467354
737.994141	185.172394
736.797852	82.250542
735.601563	66.945450
734.405273	-53.464508
733.208008	-7.493889
732.010742	178.481323
730.813477	-7.573432
729.615234	47.033344
728.416992	160.634781
727.218750	64.284241
726.020508	127.515106
724.821289	216.918320
723.622070	304.075165
722.422852	185.861374
721.222656	329.722870
720.022461	139.478836
718.822266	222.136871
717.621094	217.455399
716.420898	134.223618
715.218750	173.157120
714.017578	229.504822
712.815430	233.490814
711.614258	145.922943
710.411133	158.620285
709.208984	5.733747
708.005859	48.931728
706.802734	-84.277840
705.599609	4.622521
704.395508	191.416672
703.191406	86.535904
701.987305	153.561707
700.782227	35.680264
699.577148	146.169113
698.372070	152.255234
697.166992	10.543046
695.960938	16.656260
694.754883	11.905610
693.548828	-138.359360
692.341797	-51.868973
691.135742	132.276627
689.927734	-83.013741
688.720703	-66.019196
687.512695	-42.519138
686.304688	152.318588
685.096680	2.302926
683.888672	-0.219088
682.679688	14.607647
681.470703	42.439423
680.260742	-16.385273
679.050781	7.132080
677.840820	-3.994596
676.630859	-114.684509
675.419922	-30.519154
674.209961	-115.156265
672.998047	-119.696671
671.787109	87.738525
670.575195	5.343037
669.363281	67.844551
668.151367	123.850967
666.938477	30.753323
665.725586	129.985672
664.512695	-42.945274
663.299805	71.411469
662.085938	41.094269
660.872070	-21.563173
659.658203	58.243496
658.443359	-21.607153
657.228516	4.282823
656.013672	-51.758976
654.797852	19.438360
653.583008	-21.453686
652.366211	77.755478
651.150391	-44.955391
649.934570	86.559937
648.717773	-31.752539
647.500000	0.705293
646.283203	7.338130
645.065430	52.717438
643.847656	145.420776
642.629883	251.001404
641.411133	72.702698
640.192383	-84.002144
638.973633	64.583870
637.753906	-83.429993
636.534180	35.029217
635.314453	37.456944
634.094727	63.509663
632.874023	1.532500
631.653320	-96.903122
630.432617	47.191380
629.211914	-38.340572
627.990234	64.912971
626.768555	45.880268
625.545898	-26.752655
624.324219	-41.492691
623.101563	-0.526422
621.877930	12.549131
620.655273	117.699783
619.431641	23.619675
618.208008	38.741806
616.983398	28.136095
615.759766	-25.303019
614.535156	-177.177780
613.310547	-23.152069
612.084961	79.425568
610.859375	-76.803459
609.633789	-12.856585
608.408203	106.556641
607.181641	22.865860
605.955078	-35.233589
604.728516	88.133469
