# Supplementary material for: Raman spectroscopy accurately differentiates mucosal healing from non-healing and biochemical changes following biological therapy in inflammatory bowel disease
Source: PLoS One. 2021 Jun 2;16(6):e0252210. doi: 10.1371/journal.pone.0252210 (PMC8172032; doi:10.1371/journal.pone.0252210)
Supplement: S9 Dataset — (ZIP) [file pone.0252210.s011.zip › Pre-biologic/OC031-1 pre treatment_base sub CR removed_1__X_2356.14__Y_35192.7__Z_76.4646__Time_11.txt]

1714.793945	83.338783
1713.817383	184.822067
1712.840820	227.181534
1711.864258	-93.701515
1710.886719	-241.468399
1709.909180	-12.475644
1708.931641	-184.144424
1707.953125	208.220551
1706.975586	-41.013405
1705.997070	-141.562378
1705.018555	206.382278
1704.040039	194.114777
1703.060547	-49.742386
1702.081055	-118.312073
1701.101563	-3.709867
1700.122070	-120.601990
1699.142578	-351.205292
1698.162109	58.298946
1697.181641	-47.010822
1696.201172	89.340324
1695.220703	-93.801453
1694.239258	-62.147476
1693.257813	-157.588318
1692.276367	-275.947357
1691.294922	-120.981361
1690.313477	80.301079
1689.331055	122.395790
1688.348633	42.772713
1687.366211	305.462769
1686.383789	22.479425
1685.400391	-104.899681
1684.416992	155.073257
1683.433594	232.000061
1682.450195	267.150726
1681.465820	212.570694
1680.482422	196.160217
1679.498047	329.600586
1678.512695	354.649200
1677.528320	635.912781
1676.542969	619.878784
1675.558594	668.455750
1674.572266	659.196533
1673.586914	876.628113
1672.601563	1036.196777
1671.615234	792.496277
1670.628906	982.558044
1669.642578	976.658203
1668.655273	1120.062744
1667.668945	1035.752686
1666.681641	1251.961426
1665.694336	1378.444702
1664.706055	1123.416748
1663.718750	1301.393677
1662.730469	1392.307495
1661.742188	1579.144653
1660.753906	1792.915283
1659.764648	1686.434814
1658.775391	1988.473999
1657.787109	1607.502319
1656.796875	1695.830688
1655.807617	1292.140747
1654.818359	1397.263672
1653.828125	1013.163269
1652.837891	1082.055664
1651.846680	1090.446777
1650.856445	818.897217
1649.865234	730.245911
1648.874023	597.042053
1647.882813	712.657288
1646.891602	788.906860
1645.899414	677.858582
1644.907227	308.330322
1643.915039	208.579269
1642.922852	536.810120
1641.930664	231.715973
1640.937500	146.009354
1639.944336	334.949036
1638.951172	157.404434
1637.957031	191.102905
1636.963867	77.363022
1635.969727	122.004814
1634.975586	-178.410522
1633.981445	-233.495071
1632.986328	-222.550995
1631.991211	96.664536
1630.996094	13.039907
1630.000977	-259.950378
1629.005859	-77.392136
1628.009766	-5.324310
1627.013672	22.097597
1626.017578	-205.518417
1625.021484	-156.849319
1624.024414	-234.321671
1623.028320	-85.645744
1622.031250	-73.626350
1621.033203	-200.812668
1620.036133	150.157379
1619.038086	65.075523
1618.041016	297.751282
1617.041992	76.215668
1616.043945	148.727127
1615.045898	-264.186005
1614.046875	230.696198
1613.047852	148.375854
1612.048828	-75.515228
1611.048828	122.717880
1610.049805	150.485504
1609.049805	131.030273
1608.049805	30.329760
1607.048828	78.907509
1606.048828	14.819242
1605.047852	238.677017
1604.046875	273.912292
1603.045898	-67.777374
1602.044922	-171.307480
1601.042969	-94.394241
1600.041016	-208.513580
1599.039063	-335.746643
1598.037109	-444.725159
1597.034180	-112.085037
1596.031250	58.302166
1595.028320	92.660583
1594.025391	19.804327
1593.022461	-89.698456
1592.018555	-110.524559
1591.014648	-81.876343
1590.010742	-337.814178
1589.006836	68.906425
1588.001953	86.645775
1586.997070	263.315796
1585.992188	69.524597
1584.987305	102.456619
1583.982422	-198.367661
1582.976563	407.521423
1581.970703	213.242126
1580.964844	123.067261
1579.958984	280.138885
1578.952148	4.807408
1577.945313	270.809326
1576.938477	148.790970
1575.931641	99.502289
1574.924805	146.300781
1573.916992	140.876389
1572.909180	423.877197
1571.901367	82.711784
1570.893555	-250.689651
1569.884766	190.149689
1568.876953	-94.141983
1567.868164	-30.488554
1566.858398	74.481461
1565.849609	215.577271
1564.839844	-45.895264
1563.830078	22.114746
1562.820313	-60.571068
1561.810547	336.445190
1560.799805	1.782184
1559.790039	-107.349686
1558.779297	-37.784843
1557.767578	-116.180252
1556.756836	30.701178
1555.745117	78.871880
1554.733398	163.084412
1553.721680	252.247131
1552.709961	-34.202221
1551.697266	132.207733
1550.685547	324.246033
1549.672852	146.028931
1548.659180	-78.881050
1547.646484	652.962219
1546.632813	132.912399
1545.619141	199.669693
1544.605469	361.830658
1543.591797	508.228210
1542.577148	-275.618317
1541.562500	-116.628883
1540.547852	-210.944931
1539.533203	161.862442
1538.518555	0.046467
1537.502930	-319.311615
1536.487305	204.924118
1535.471680	101.962158
1534.456055	176.803986
1533.439453	382.907379
1532.422852	-37.643559
1531.406250	93.324707
1530.389648	-183.041580
1529.373047	200.009354
1528.355469	237.587082
1527.337891	262.102966
1526.320313	72.763969
1525.302734	94.398239
1524.284180	72.091522
1523.265625	95.941498
1522.247070	99.043999
1521.228516	32.551552
1520.208984	73.897171
1519.190430	30.264185
1518.170898	443.938293
1517.151367	227.766281
1516.130859	145.100739
1515.111328	3.274637
1514.090820	-69.323730
1513.070313	-18.803915
1512.049805	0.754498
1511.028320	9.881342
1510.006836	-1.655508
1508.986328	120.088097
1507.963867	-125.122253
1506.942383	-93.420067
1505.919922	-372.055420
1504.898438	-71.458366
1503.875977	-35.051224
1502.852539	-165.317963
1501.830078	-98.402771
1500.806641	-349.175781
1499.783203	70.805984
1498.759766	-105.884392
1497.736328	-205.828156
1496.711914	-264.920410
1495.687500	-6.899351
1494.663086	-76.430145
1493.638672	-186.933823
1492.613281	-64.879974
1491.587891	151.597107
1490.563477	-158.453018
1489.537109	-82.745872
1488.511719	146.123352
1487.485352	119.434891
1486.458984	322.459137
1485.432617	338.991882
1484.406250	235.510605
1483.379883	308.055267
1482.352539	352.423340
1481.325195	480.871796
1480.297852	415.426941
1479.269531	444.253265
1478.241211	684.555176
1477.213867	787.134827
1476.184570	489.601013
1475.156250	783.092834
1474.127930	1020.395752
1473.098633	890.918274
1472.069336	1018.548584
1471.040039	909.418274
1470.009766	1230.273804
1468.979492	1006.596863
1467.950195	1011.908630
1466.918945	1329.897339
1465.888672	1169.835327
1464.857422	1439.333252
1463.827148	1866.276123
1462.795898	1607.057861
1461.763672	1784.794434
1460.732422	1924.386475
1459.700195	1995.342896
1458.667969	2000.270630
1457.635742	1873.232788
1456.603516	2104.013428
1455.570313	1997.291870
1454.537109	1979.394043
1453.503906	1796.701050
1452.470703	2080.563232
1451.436523	2098.167969
1450.403320	2250.114746
1449.369141	2227.186035
1448.333984	2290.386719
1447.299805	2568.867920
1446.264648	2459.863770
1445.230469	2409.184326
1444.194336	2072.533936
1443.159180	1991.646362
1442.124023	2027.199219
1441.087891	2095.632324
1440.051758	2009.836548
1439.015625	1701.656128
1437.978516	1858.696655
1436.941406	1669.522827
1435.904297	1498.170044
1434.867188	1294.110962
1433.830078	1330.107422
1432.791992	1101.015625
1431.754883	1013.469116
1430.715820	951.212036
1429.677734	687.217224
1428.639648	436.016357
1427.600586	530.500916
1426.561523	405.638794
1425.522461	217.877060
1424.482422	403.283112
1423.443359	560.993164
1422.403320	658.222290
1421.363281	297.054901
1420.322266	172.824265
1419.282227	340.822052
1418.241211	425.740326
1417.200195	357.190552
1416.159180	127.721039
1415.117188	157.530518
1414.076172	207.563873
1413.034180	320.510101
1411.992188	159.472092
1410.949219	56.389065
1409.907227	41.423737
1408.864258	139.599716
1407.821289	104.704933
1406.777344	260.768707
1405.734375	-4.928069
1404.690430	-144.915787
1403.646484	-53.840683
1402.602539	127.634224
1401.557617	-247.809036
1400.513672	-83.711189
1399.468750	-65.037209
1398.423828	51.513180
1397.377930	102.936806
1396.333008	204.590302
1395.287109	393.982117
1394.241211	-92.916176
1393.195313	-223.871460
1392.148438	-216.964661
1391.101563	-209.945343
1390.054688	-130.230927
1389.007813	-130.504425
1387.960938	234.586243
1386.913086	34.358997
1385.865234	-135.653320
1384.817383	-235.471771
1383.769531	-242.644836
1382.720703	-309.690155
1381.671875	297.998688
1380.623047	-11.187423
1379.574219	99.439247
1378.524414	-27.078045
1377.475586	123.692421
1376.425781	291.969849
1375.375977	-83.661812
1374.325195	-94.801506
1373.274414	68.777000
1372.224609	-24.415449
1371.172852	114.373634
1370.122070	106.186554
1369.070313	180.343613
1368.019531	-134.059998
1366.967773	149.601120
1365.915039	196.659180
1364.863281	365.839386
1363.810547	-278.958801
1362.757813	-258.848572
1361.705078	0.247827
1360.651367	204.607605
1359.598633	-3.854008
1358.544922	195.689331
1357.491211	139.195877
1356.436523	383.585785
1355.382813	429.204803
1354.328125	-285.350311
1353.273438	225.116318
1352.217773	295.898315
1351.163086	106.080528
1350.107422	353.340637
1349.051758	486.446259
1347.996094	641.943481
1346.939453	407.995453
1345.883789	749.687744
1344.827148	912.792786
1343.769531	852.804138
1342.712891	889.634766
1341.655273	713.432678
1340.598633	958.612244
1339.540039	1268.166260
1338.482422	931.355835
1337.423828	1144.439209
1336.366211	986.245667
1335.307617	1340.504517
1334.248047	987.047058
1333.189453	1029.664795
1332.129883	884.388489
1331.070313	959.346558
1330.010742	715.463562
1328.950195	528.619019
1327.890625	754.642334
1326.830078	748.420593
1325.768555	870.722229
1324.708008	756.010986
1323.646484	841.414551
1322.585938	1173.728149
1321.523438	1128.377075
1320.461914	1070.812378
1319.400391	1104.634277
1318.337891	963.410706
1317.275391	1374.659058
1316.211914	1418.486328
1315.149414	1265.215454
1314.085938	1178.614624
1313.022461	1259.655884
1311.958984	1013.154175
1310.894531	1123.890625
1309.831055	1281.445190
1308.766602	1180.541626
1307.701172	1188.024170
1306.636719	1237.414063
1305.571289	1281.921509
1304.505859	1282.209473
1303.440430	1154.710205
1302.375000	1282.988159
1301.308594	1057.352539
1300.242188	1146.397339
1299.175781	1414.798828
1298.109375	1137.887451
1297.041992	1327.700684
1295.975586	1461.033447
1294.908203	1140.271362
1293.839844	1214.777954
1292.772461	891.859680
1291.704102	1312.345581
1290.635742	1077.919189
1289.567383	1113.340698
1288.498047	962.483704
1287.428711	1196.502441
1286.360352	862.023376
1285.290039	1020.091858
1284.220703	1055.684448
1283.150391	1027.625366
1282.080078	1095.085815
1281.009766	1282.478149
1279.939453	1039.150269
1278.868164	793.501953
1277.796875	809.702332
1276.725586	1048.452881
1275.654297	734.587708
1274.582031	897.512573
1273.509766	1009.068420
1272.437500	1145.026978
1271.365234	1124.611206
1270.291992	1199.455200
1269.218750	1486.702759
1268.145508	1202.621704
1267.072266	1289.640015
1265.999023	1305.869141
1264.924805	1122.051147
1263.850586	1328.552002
1262.776367	1154.575317
1261.701172	1073.306030
1260.625977	1111.503174
1259.550781	1081.452148
1258.475586	953.961792
1257.400391	1206.499268
1256.324219	1044.925659
1255.248047	1248.614868
1254.171875	1449.772461
1253.094727	1271.181274
1252.018555	1187.555786
1250.941406	1213.408936
1249.864258	1146.817871
1248.786133	1192.077271
1247.708008	1198.402954
1246.630859	1282.489380
1245.551758	977.723816
1244.473633	886.858582
1243.394531	885.863525
1242.316406	1064.543213
1241.236328	704.148071
1240.157227	1057.475586
1239.077148	881.606812
1237.998047	960.532227
1236.917969	857.463562
1235.836914	933.846741
1234.756836	1388.387085
1233.675781	894.923340
1232.594727	1041.414063
1231.512695	603.882385
1230.431641	965.879639
1229.349609	661.672180
1228.267578	836.964722
1227.185547	888.677979
1226.102539	799.940430
1225.019531	936.222656
1223.936523	682.918030
1222.853516	533.677734
1221.769531	568.210266
1220.686523	547.083496
1219.602539	504.151062
1218.517578	574.741943
1217.433594	746.724976
1216.348633	392.020111
1215.263672	626.627808
1214.178711	370.974762
1213.092773	395.359192
1212.007813	800.968872
1210.921875	781.696167
1209.834961	813.012573
1208.749023	480.114136
1207.662109	559.576477
1206.575195	629.297058
1205.488281	867.618774
1204.400391	558.812378
1203.313477	609.015747
1202.225586	355.661591
1201.136719	-6.012609
1200.048828	-170.184906
1198.959961	-2.235379
1197.871094	201.659821
1196.782227	155.203186
1195.692383	159.190536
1194.603516	-60.514442
1193.513672	51.555389
1192.423828	-45.605808
1191.333008	203.217545
1190.242188	331.732666
1189.151367	-51.492519
1188.060547	-216.097061
1186.969727	-195.841110
1185.877930	-382.110809
1184.786133	-210.807877
1183.694336	46.711914
1182.601563	128.921692
1181.509766	-141.500610
1180.416992	-52.251060
1179.323242	204.662155
1178.230469	-82.621635
1177.136719	-96.722633
1176.042969	-199.530151
1174.949219	-129.936829
1173.854492	121.504776
1172.760742	221.954269
1171.666016	209.781235
1170.570313	-41.758659
1169.475586	-223.876419
1168.379883	232.576523
1167.284180	-62.079472
1166.188477	238.581543
1165.091797	-156.501099
1163.996094	148.667435
1162.899414	68.971542
1161.801758	256.729645
1160.705078	167.335434
1159.607422	218.747238
1158.509766	262.895538
1157.412109	225.809967
1156.313477	222.050735
1155.215820	158.598206
1154.117188	-16.997974
1153.017578	198.395294
1151.918945	120.444374
1150.819336	66.268951
1149.719727	209.794327
1148.620117	-113.693779
1147.519531	-603.830750
1146.418945	-117.634384
1145.318359	85.001411
1144.217773	-312.252777
1143.116211	-273.999207
1142.014648	-200.151917
1140.913086	44.826992
1139.811523	-116.966019
1138.708984	163.384201
1137.606445	51.395653
1136.503906	-65.364433
1135.401367	76.798172
1134.297852	-306.062805
1133.194336	97.135368
1132.090820	326.788177
1130.987305	72.099655
1129.882813	289.648865
1128.778320	459.589111
1127.673828	650.739807
1126.569336	403.062927
1125.463867	501.545593
1124.358398	844.054260
1123.252930	847.494446
1122.146484	410.210510
1121.041016	273.891907
1119.934570	509.343689
1118.828125	536.299805
1117.720703	373.821533
1116.613281	381.746429
1115.505859	-161.623413
1114.398438	-23.583660
1113.291016	95.429489
1112.182617	334.904938
1111.074219	-54.518646
1109.964844	2.815574
1108.856445	348.338104
1107.747070	332.248047
1106.637695	39.826836
1105.528320	403.860992
1104.417969	300.304260
1103.307617	685.268188
1102.197266	562.752319
1101.086914	430.826385
1099.975586	636.153137
1098.864258	831.926331
1097.752930	572.637695
1096.641602	876.691040
1095.529297	902.538208
1094.416992	671.589722
1093.304688	574.964417
1092.191406	365.330872
1091.079102	424.147583
1089.965820	433.480621
1088.852539	692.205627
1087.738281	475.602448
1086.624023	553.066284
1085.509766	661.049927
1084.395508	533.900696
1083.280273	855.679810
1082.166016	810.771729
1081.050781	385.303070
1079.934570	544.814575
1078.819336	382.585205
1077.703125	419.952667
1076.586914	361.081604
1075.469727	414.855713
1074.353516	501.469788
1073.236328	545.820251
1072.119141	379.126495
1071.000977	540.703796
1069.882813	299.097748
1068.765625	282.580292
1067.646484	104.410561
1066.528320	387.758606
1065.409180	537.509399
1064.290039	406.286469
1063.170898	261.105225
1062.050781	560.595581
1060.930664	441.217041
1059.810547	186.264160
1058.690430	366.394897
1057.569336	555.811707
1056.449219	343.177246
1055.327148	539.576050
1054.206055	238.325439
1053.083984	296.930298
1051.961914	292.500061
1050.839844	115.356674
1049.717773	164.740112
1048.594727	207.130432
1047.471680	55.914196
1046.348633	44.762962
1045.224609	581.643311
1044.101563	-12.357433
1042.976563	-32.680489
1041.852539	-10.979057
1040.728516	162.201721
1039.603516	-76.919403
1038.478516	42.742851
1037.352539	83.243279
1036.227539	-50.765232
1035.101563	462.253174
1033.974609	377.179077
1032.848633	273.620056
1031.721680	302.713837
1030.594727	203.998291
1029.467773	428.482666
1028.340820	-67.437050
1027.212891	47.952644
1026.084961	-252.400589
1024.956055	51.216888
1023.828125	-397.422699
1022.699219	-93.748817
1021.570313	-242.642365
1020.440430	-344.992950
1019.311523	-229.165756
1018.181641	-217.671768
1017.050781	-291.886414
1015.920898	-145.765335
1014.790039	116.231781
1013.659180	-293.667297
1012.528320	-202.971130
1011.396484	86.913597
1010.265625	541.151367
1009.132813	189.760422
1008.000977	301.462982
1006.868164	353.048492
1005.736328	837.256775
1004.602539	1134.005493
1003.469727	1969.414185
1002.335938	2300.639893
1001.202148	1887.723999
1000.068359	1648.382080
998.933594	422.971802
997.799805	556.087036
996.665039	160.544083
995.529297	215.375381
994.394531	387.994202
993.258789	-279.143829
992.123047	69.020729
990.986328	444.797455
989.849609	36.655670
988.712891	175.088226
987.576172	113.091805
986.439453	228.635727
985.301758	-77.272804
984.164063	-168.760818
983.025391	140.489609
981.887695	-26.724203
980.749023	-152.329361
979.610352	120.249687
978.470703	-152.303604
977.332031	-203.843323
976.192383	-6.955931
975.051758	587.587646
973.912109	308.772461
972.771484	69.258629
971.630859	303.128540
970.490234	77.753372
969.348633	208.440308
968.207031	116.554443
967.065430	50.076279
965.923828	-4.775444
964.781250	107.947372
963.638672	397.310425
962.496094	47.042103
961.352539	171.498962
960.208984	224.986481
959.065430	331.264221
957.921875	105.509651
956.777344	72.325745
955.632813	-45.424034
954.488281	-128.663849
953.343750	-202.587433
952.198242	7.314692
951.052734	-118.973457
949.907227	93.340591
948.760742	61.059536
947.614258	-9.940485
946.467773	161.425873
945.321289	-37.252151
944.173828	394.644806
943.026367	225.920090
941.878906	406.674469
940.730469	-83.548538
939.582031	161.311691
938.433594	180.330536
937.285156	176.649673
936.135742	419.340210
934.987305	183.310120
933.836914	560.571472
932.687500	131.162994
931.537109	260.179199
930.386719	238.931686
929.236328	115.341171
928.084961	292.401093
926.934570	-149.550552
925.783203	-117.920326
924.630859	-168.097855
923.478516	66.137779
922.327148	-245.324951
921.173828	-206.476974
920.021484	-47.087841
918.868164	198.661423
917.714844	-19.012802
916.561523	-381.834625
915.407227	91.158798
914.252930	23.765505
913.098633	-320.375397
911.944336	-131.066284
910.789063	-325.119476
909.633789	-156.135803
908.478516	173.836197
907.322266	-133.232468
906.166016	-310.896088
905.009766	-73.769653
903.853516	151.998611
902.696289	-131.805679
901.539063	150.626083
900.381836	310.764740
899.223633	124.657776
898.065430	-34.142353
896.907227	-104.578941
895.749023	87.410561
894.589844	118.850349
893.430664	340.208557
892.271484	25.946096
891.112305	-270.030792
889.952148	-380.596252
888.791992	-75.538284
887.630859	215.880386
886.470703	1.614651
885.309570	155.326660
884.148438	241.333603
882.986328	201.033005
881.825195	25.496538
880.663086	147.673752
879.500000	-149.402222
878.337891	-81.242043
877.174805	40.986839
876.011719	79.857086
874.847656	-122.208206
873.684570	155.379593
872.520508	-161.337723
871.355469	262.440399
870.191406	200.109085
869.026367	-62.344479
867.861328	-68.314690
866.695313	-58.530689
865.530273	288.398529
864.364258	-0.735002
863.197266	143.849701
862.031250	349.018158
860.864258	347.509735
859.697266	224.785385
858.530273	335.530304
857.362305	464.173676
856.194336	541.152954
855.026367	369.145538
853.857422	775.705627
852.688477	619.395691
851.519531	572.963501
850.350586	914.168579
849.180664	538.361877
848.010742	429.219299
846.840820	362.652649
845.670898	410.257416
844.500000	330.247925
843.329102	297.233643
842.157227	168.014755
840.986328	202.086090
839.814453	-88.098320
838.642578	243.246994
837.469727	417.957336
836.296875	226.119003
835.124023	49.966312
833.951172	313.800018
832.777344	108.593987
831.603516	-87.637459
830.429688	305.330292
829.255859	637.815674
828.081055	365.603027
826.906250	465.880768
825.731445	117.916603
824.555664	-49.395763
823.379883	438.479919
822.204102	377.991119
821.027344	94.719009
819.851563	105.464935
818.674805	149.529648
817.497070	-71.369858
816.320313	-109.761902
815.142578	112.089607
813.963867	-151.129486
812.786133	183.883057
811.607422	178.507599
810.428711	68.591919
809.250000	-221.345749
808.070313	-269.076019
806.890625	78.489418
805.710938	114.923630
804.531250	186.776276
803.350586	-78.858124
802.169922	41.646339
800.988281	-412.578735
799.807617	-334.369843
798.625977	-165.378723
797.444336	-484.273956
796.261719	-408.603729
795.079102	-246.643753
793.896484	-523.486450
792.713867	-233.306259
791.530273	-220.145569
790.346680	67.417694
789.163086	-10.433301
787.979492	39.990543
786.794922	271.691711
785.610352	-118.290039
784.425781	26.908442
783.240234	-99.972153
782.054688	230.600571
780.869141	65.978218
779.682617	382.897522
778.496094	321.914764
777.309570	472.827057
776.123047	332.189331
774.935547	423.242218
773.748047	61.839470
772.560547	148.309662
771.373047	-47.643513
770.184570	-25.330231
768.996094	137.959274
767.806641	268.016388
766.618164	80.647354
765.428711	166.410797
764.239258	95.685051
763.048828	608.355225
761.858398	695.854675
760.667969	635.782166
759.477539	485.443756
758.286133	198.704987
757.094727	321.054443
755.903320	350.923279
754.710938	527.962341
753.518555	351.027740
752.326172	521.230652
751.133789	355.209442
749.940430	55.224468
748.747070	310.773010
747.553711	85.427376
746.359375	342.893188
745.166016	499.257660
743.970703	148.785797
742.776367	114.205360
741.581055	193.574005
740.385742	-14.285860
739.190430	255.616562
737.994141	10.479261
736.797852	-173.261719
735.601563	-21.923964
734.405273	83.323410
733.208008	118.432465
732.010742	-45.648632
730.813477	-23.729395
729.615234	138.126724
728.416992	293.313507
727.218750	39.576283
726.020508	-43.577785
724.821289	-26.204159
723.622070	194.321732
722.422852	137.339218
721.222656	261.613312
720.022461	416.382080
718.822266	73.438156
717.621094	123.429527
716.420898	428.657043
715.218750	639.948242
714.017578	205.705704
712.815430	294.893982
711.614258	166.110855
710.411133	231.332657
709.208984	403.305725
708.005859	74.280029
706.802734	291.997925
705.599609	226.643112
704.395508	-102.002899
703.191406	191.888168
701.987305	-36.421791
700.782227	124.743492
699.577148	188.044250
698.372070	68.769775
697.166992	-17.778872
695.960938	-221.557968
694.754883	-121.028572
693.548828	-307.155243
692.341797	-156.546371
691.135742	-131.824158
689.927734	-76.646126
688.720703	-290.451904
687.512695	-46.325428
686.304688	-21.259514
685.096680	-54.640728
683.888672	-79.215027
682.679688	117.401924
681.470703	-301.334015
680.260742	-258.319580
679.050781	-226.025055
677.840820	-128.645782
676.630859	-243.326447
675.419922	88.036392
674.209961	55.875870
672.998047	82.280342
671.787109	-202.612778
670.575195	241.482071
669.363281	24.015030
668.151367	-20.280226
666.938477	171.137558
665.725586	161.733459
664.512695	269.135315
663.299805	-199.872864
662.085938	162.656494
660.872070	-210.781357
659.658203	-72.457542
658.443359	-20.311146
657.228516	-58.582211
656.013672	-105.264999
654.797852	-0.833791
653.583008	15.383668
652.366211	-269.890259
651.150391	-149.816956
649.934570	84.550514
648.717773	159.659531
647.500000	271.534454
646.283203	56.410770
645.065430	-115.380150
643.847656	-30.883156
642.629883	350.592590
641.411133	353.630646
640.192383	208.532547
638.973633	25.007772
637.753906	226.409027
636.534180	215.227829
635.314453	172.024292
634.094727	204.190247
632.874023	-265.840271
631.653320	133.812851
630.432617	39.911469
629.211914	-10.864997
627.990234	95.135292
626.768555	-191.174530
625.545898	266.751343
624.324219	180.191559
623.101563	477.410309
621.877930	273.303589
620.655273	230.077621
619.431641	71.359161
618.208008	-72.177139
616.983398	189.019730
615.759766	-14.182682
614.535156	-247.143402
613.310547	-308.799683
612.084961	93.714012
610.859375	-76.892479
609.633789	359.692963
608.408203	122.942032
607.181641	-11.118093
605.955078	-34.030231
604.728516	-129.547348
