# Supplementary material for: Raman spectroscopy accurately differentiates mucosal healing from non-healing and biochemical changes following biological therapy in inflammatory bowel disease
Source: PLoS One. 2021 Jun 2;16(6):e0252210. doi: 10.1371/journal.pone.0252210 (PMC8172032; doi:10.1371/journal.pone.0252210)
Supplement: S9 Dataset — (ZIP) [file pone.0252210.s011.zip › Pre-biologic/OC013-1 pre treat_base sub CR removed_59__X_-33332.1__Y_11410.5__Z_-413.553__Time_675.txt]

1714.715820	104.542252
1713.739258	16.261461
1712.762695	21.803387
1711.785156	22.304026
1710.808594	-86.717354
1709.831055	53.921158
1708.853516	-11.467961
1707.875000	17.292187
1706.897461	-17.827810
1705.918945	-116.841766
1704.940430	97.829208
1703.960938	-27.170101
1702.982422	8.885939
1702.002930	-91.148445
1701.023438	-169.330215
1700.043945	105.938408
1699.063477	36.563343
1698.083984	-93.817627
1697.103516	67.545883
1696.123047	159.786636
1695.141602	81.415581
1694.161133	-121.993652
1693.179688	-236.806534
1692.198242	-145.601105
1691.216797	-24.661095
1690.234375	-71.479584
1689.251953	-232.567322
1688.269531	33.561798
1687.287109	73.339905
1686.304688	198.821976
1685.321289	210.033524
1684.337891	51.114906
1683.354492	57.848022
1682.371094	158.207977
1681.387695	136.436279
1680.403320	264.143524
1679.418945	59.486629
1678.434570	142.714417
1677.449219	308.755585
1676.464844	198.506775
1675.479492	93.994812
1674.494141	221.221481
1673.507813	367.360657
1672.522461	359.696869
1671.536133	397.560333
1670.549805	316.244720
1669.563477	322.969360
1668.576172	348.624207
1667.589844	531.259094
1666.602539	483.258179
1665.615234	289.693024
1664.626953	298.154877
1663.639648	635.837830
1662.651367	610.425354
1661.663086	688.745117
1660.674805	502.314545
1659.685547	700.499573
1658.696289	379.663788
1657.707031	647.282410
1656.717773	472.861847
1655.728516	362.360657
1654.738281	453.355957
1653.748047	753.659790
1652.757813	339.774475
1651.767578	487.120331
1650.777344	592.362732
1649.786133	420.204071
1648.794922	155.867935
1647.803711	301.541107
1646.811523	280.935486
1645.820313	236.821625
1644.828125	301.245453
1643.835938	233.854858
1642.843750	108.650116
1641.850586	229.173431
1640.857422	173.072006
1639.864258	135.678131
1638.871094	-25.453260
1637.877930	61.567783
1636.883789	77.560905
1635.889648	-164.568909
1634.895508	-50.645554
1633.901367	155.624283
1632.906250	-220.155716
1631.912109	-5.686687
1630.916992	106.166306
1629.920898	-171.460037
1628.925781	-201.414276
1627.929688	-73.337730
1626.934570	128.492783
1625.937500	-335.034241
1624.941406	-14.635137
1623.945313	-104.351494
1622.948242	42.640942
1621.951172	50.422024
1620.954102	26.790419
1619.956055	53.182175
1618.958984	140.071701
1617.960938	129.880249
1616.962891	180.162888
1615.963867	-176.253098
1614.965820	21.184221
1613.966797	-12.222075
1612.967773	14.784099
1611.968750	73.317322
1610.968750	-59.473194
1609.969727	-181.653183
1608.969727	-70.515205
1607.969727	168.997498
1606.968750	-78.707542
1605.968750	-19.877947
1604.967773	-55.281189
1603.966797	131.854401
1602.965820	219.504288
1601.963867	-95.767250
1600.962891	52.117298
1599.960938	252.263229
1598.958984	222.257751
1597.956055	-22.071795
1596.954102	15.977168
1595.951172	46.179310
1594.948242	-4.608424
1593.945313	-235.581818
1592.941406	-40.832127
1591.938477	169.497818
1590.934570	66.518013
1589.930664	-31.207220
1588.925781	-243.699570
1587.921875	-7.470669
1586.916992	-120.812653
1585.912109	104.816635
1584.907227	160.889023
1583.901367	253.392883
1582.896484	-21.553043
1581.890625	29.208509
1580.884766	272.642975
1579.877930	385.737915
1578.872070	-86.996796
1577.865234	114.540474
1576.858398	45.318489
1575.851563	231.039230
1574.843750	-17.748117
1573.836914	-24.629551
1572.829102	-164.159805
1571.821289	18.639240
1570.812500	102.544403
1569.804688	61.643196
1568.795898	225.913956
1567.787109	65.411453
1566.778320	68.499405
1565.768555	274.007385
1564.758789	248.365555
1563.750000	-5.679210
1562.739258	152.808868
1561.729492	56.972614
1560.718750	88.170746
1559.708984	132.250488
1558.698242	62.181747
1557.686523	393.755371
1556.675781	222.462753
1555.664063	90.019646
1554.652344	-55.392502
1553.640625	-9.208961
1552.628906	5.810847
1551.616211	72.505203
1550.603516	289.175201
1549.590820	11.536222
1548.578125	72.773392
1547.565430	389.916626
1546.551758	161.310989
1545.538086	-41.429302
1544.524414	226.181915
1543.510742	152.539047
1542.496094	226.083694
1541.481445	105.815407
1540.466797	207.576981
1539.452148	172.390961
1538.437500	-4.817716
1537.421875	65.684418
1536.406250	283.128967
1535.390625	229.567032
1534.374023	-53.570782
1533.358398	-125.247368
1532.341797	210.292801
1531.325195	9.566151
1530.308594	218.521408
1529.291016	120.754128
1528.274414	370.645111
1527.256836	252.130066
1526.238281	-136.728073
1525.220703	177.162994
1524.202148	97.125359
1523.184570	217.725327
1522.166016	302.181244
1521.146484	376.233063
1520.127930	92.808891
1519.108398	-77.471817
1518.088867	60.645115
1517.069336	131.826691
1516.049805	274.836609
1515.029297	42.733898
1514.008789	200.964493
1512.988281	166.517807
1511.967773	-101.545456
1510.946289	2.520106
1509.925781	80.829742
1508.904297	-141.071289
1507.882813	114.053558
1506.860352	-61.738926
1505.838867	34.211979
1504.816406	178.751007
1503.793945	-161.100815
1502.770508	-57.689129
1501.748047	-110.599808
1500.724609	-20.152481
1499.701172	-239.565109
1498.677734	-236.253204
1497.654297	-176.691895
1496.629883	-86.510178
1495.605469	-29.665003
1494.581055	-139.114822
1493.556641	-194.867859
1492.531250	-46.144043
1491.505859	36.028603
1490.480469	-73.509483
1489.455078	26.442495
1488.429688	-55.022076
1487.403320	123.966652
1486.376953	67.973633
1485.350586	63.022945
1484.324219	50.391605
1483.296875	129.578308
1482.270508	-13.205348
1481.243164	73.564713
1480.214844	323.449646
1479.187500	35.339909
1478.159180	111.780952
1477.130859	203.461029
1476.102539	346.037079
1475.074219	440.146515
1474.044922	490.906097
1473.015625	577.275635
1471.986328	554.151306
1470.957031	615.007446
1469.927734	586.781250
1468.897461	703.549500
1467.867188	550.687927
1466.836914	1018.297852
1465.806641	618.851624
1464.775391	766.006042
1463.744141	750.476685
1462.712891	928.036804
1461.681641	747.398865
1460.649414	899.499023
1459.618164	1249.585083
1458.585938	744.113770
1457.552734	1190.530029
1456.520508	1207.985718
1455.487305	1403.013794
1454.455078	1131.334595
1453.420898	1022.054260
1452.387695	1533.940796
1451.354492	1242.190063
1450.320313	1198.912354
1449.286133	1360.887085
1448.251953	1500.024170
1447.216797	1317.515869
1446.182617	1081.956543
1445.147461	1173.057617
1444.112305	1443.836670
1443.076172	1124.991821
1442.041016	1102.297119
1441.004883	1142.872070
1439.968750	1125.312378
1438.932617	913.142883
1437.895508	913.409424
1436.858398	825.275879
1435.821289	848.388123
1434.784180	611.374329
1433.747070	561.382385
1432.708984	511.454407
1431.670898	653.443359
1430.632813	290.680603
1429.594727	311.647766
1428.556641	320.047180
1427.517578	366.323578
1426.478516	-18.547365
1425.439453	126.214760
1424.399414	255.845795
1423.359375	50.330929
1422.320313	28.887541
1421.279297	88.106026
1420.239258	46.636307
1419.199219	-57.693962
1418.158203	346.560303
1417.117188	141.668930
1416.075195	65.249001
1415.034180	-63.891724
1413.992188	0.749486
1412.950195	50.344471
1411.908203	22.056170
1410.866211	96.904922
1409.823242	302.459229
1408.780273	-155.269608
1407.737305	47.887135
1406.694336	-293.920441
1405.650391	-143.399948
1404.606445	12.153819
1403.562500	-178.620773
1402.518555	82.413589
1401.474609	80.011429
1400.429688	-52.736809
1399.384766	47.853123
1398.339844	-92.190903
1397.294922	-84.212151
1396.249023	-56.112122
1395.203125	-113.126900
1394.157227	-39.779507
1393.111328	-126.657425
1392.064453	134.607590
1391.018555	180.569290
1389.971680	154.012650
1388.923828	24.959715
1387.876953	1.119904
1386.829102	-95.160820
1385.781250	-1.269881
1384.733398	30.165972
1383.685547	196.646927
1382.636719	-21.698484
1381.587891	279.804413
1380.539063	134.147873
1379.490234	-146.214844
1378.440430	13.061831
1377.391602	232.271347
1376.341797	57.147820
1375.291016	69.322365
1374.241211	69.109344
1373.190430	121.356583
1372.139648	278.399902
1371.088867	280.895386
1370.038086	84.077377
1368.986328	-139.983414
1367.934570	44.733910
1366.882813	12.752623
1365.831055	319.560791
1364.778320	-105.686600
1363.726563	-0.442716
1362.673828	221.809708
1361.620117	172.836273
1360.567383	243.380478
1359.513672	62.778419
1358.459961	48.940678
1357.406250	268.886414
1356.352539	145.818344
1355.297852	370.784607
1354.243164	287.668060
1353.188477	13.407668
1352.133789	22.456104
1351.078125	274.898834
1350.023438	182.278381
1348.966797	191.530029
1347.911133	280.258453
1346.855469	401.281494
1345.798828	371.040436
1344.742188	484.712158
1343.685547	506.688599
1342.627930	674.965942
1341.571289	699.528564
1340.513672	491.271729
1339.456055	632.432434
1338.397461	691.885925
1337.339844	726.633545
1336.281250	642.623840
1335.222656	769.083618
1334.163086	472.460693
1333.104492	618.841675
1332.044922	552.534973
1330.985352	681.669495
1329.925781	726.767761
1328.865234	670.580627
1327.805664	597.190125
1326.745117	783.305603
1325.684570	673.010620
1324.623047	876.450623
1323.561523	482.392578
1322.500977	545.220398
1321.438477	933.841431
1320.376953	762.278137
1319.314453	862.199707
1318.252930	708.116699
1317.189453	896.894104
1316.126953	935.274353
1315.064453	717.377930
1314.000977	748.508972
1312.937500	772.293091
1311.874023	852.772339
1310.809570	753.512695
1309.745117	718.362366
1308.680664	749.740234
1307.616211	751.625732
1306.551758	824.912476
1305.486328	679.297485
1304.420898	644.464600
1303.355469	811.311218
1302.289063	803.601013
1301.223633	650.940369
1300.157227	1002.103699
1299.090820	731.641785
1298.023438	422.046844
1296.957031	638.110535
1295.889648	534.974792
1294.822266	566.920654
1293.754883	657.786865
1292.686523	471.423401
1291.618164	601.595459
1290.549805	626.298157
1289.481445	1080.087036
1288.413086	840.013733
1287.343750	769.178406
1286.274414	678.807068
1285.205078	470.926056
1284.134766	380.723358
1283.064453	951.700317
1281.995117	526.112061
1280.923828	724.851196
1279.853516	664.149963
1278.782227	515.432678
1277.710938	586.936768
1276.639648	560.618286
1275.568359	612.568054
1274.496094	549.638367
1273.423828	784.892883
1272.351563	626.711487
1271.279297	666.471985
1270.206055	486.444916
1269.132813	474.984772
1268.059570	595.362122
1266.986328	1001.241943
1265.913086	745.722839
1264.838867	814.776672
1263.764648	686.263672
1262.689453	450.530701
1261.615234	846.309082
1260.540039	615.539429
1259.464844	972.140686
1258.389648	556.309143
1257.313477	610.756958
1256.238281	721.193970
1255.162109	782.896790
1254.085938	1024.698486
1253.008789	341.652954
1251.931641	826.753357
1250.854492	647.578918
1249.777344	830.841736
1248.700195	549.624939
1247.622070	603.994202
1246.543945	818.739685
1245.465820	865.733582
1244.387695	725.648987
1243.308594	425.328918
1242.229492	630.200256
1241.150391	422.274048
1240.071289	415.885406
1238.991211	559.940002
1237.911133	652.977966
1236.831055	680.477234
1235.750977	778.280762
1234.669922	449.333313
1233.588867	549.548157
1232.507813	618.205994
1231.426758	456.653778
1230.344727	467.142914
1229.262695	625.342651
1228.180664	645.449646
1227.098633	515.451599
1226.015625	521.027710
1224.933594	729.827759
1223.849609	539.380493
1222.766602	351.415863
1221.683594	209.462738
1220.599609	553.461914
1219.515625	413.909027
1218.430664	298.565277
1217.346680	545.627686
1216.261719	118.693291
1215.176758	307.695343
1214.091797	141.701828
1213.005859	144.721924
1211.920898	343.183411
1210.834961	189.294495
1209.748047	112.640724
1208.662109	9.472315
1207.575195	113.675125
1206.488281	294.944458
1205.401367	524.307434
1204.313477	225.890305
1203.225586	397.310425
1202.137695	347.065643
1201.049805	190.876419
1199.961914	106.951576
1198.873047	-155.055222
1197.784180	32.985214
1196.695313	-113.466309
1195.605469	-142.025681
1194.515625	-91.247185
1193.425781	31.605425
1192.335938	96.694183
1191.246094	-54.535633
1190.155273	-148.063217
1189.064453	92.285835
1187.973633	-63.716980
1186.881836	-145.250092
1185.790039	-101.957329
1184.698242	-125.901146
1183.606445	39.676334
1182.514648	32.450974
1181.421875	-154.652145
1180.329102	-27.612635
1179.236328	-90.022141
1178.142578	-49.375530
1177.049805	-47.108433
1175.956055	-47.261482
1174.861328	-102.520103
1173.767578	-150.595123
1172.672852	239.396545
1171.578125	2.151410
1170.483398	217.216583
1169.387695	135.532715
1168.291992	65.819832
1167.196289	-111.484261
1166.100586	-66.406609
1165.004883	-88.292564
1163.908203	-93.461281
1162.811523	27.965639
1161.714844	-10.706739
1160.617188	158.364548
1159.519531	224.682983
1158.421875	221.735321
1157.324219	182.977051
1156.225586	351.774597
1155.127930	-35.273479
1154.028320	104.847160
1152.929688	73.230568
1151.831055	-8.444318
1150.731445	-87.715408
1149.631836	-328.977386
1148.531250	65.841194
1147.431641	-49.160755
1146.331055	-40.317390
1145.230469	18.496231
1144.129883	-117.875565
1143.028320	-78.130836
1141.926758	242.275345
1140.825195	84.507645
1139.723633	-125.509476
1138.621094	101.949753
1137.518555	3.703779
1136.416016	-8.967452
1135.313477	272.921082
1134.209961	101.056152
1133.106445	-11.378530
1132.002930	118.371635
1130.898438	-153.041748
1129.794922	180.732559
1128.690430	319.823242
1127.585938	397.183624
1126.480469	178.105957
1125.375977	336.060699
1124.270508	114.723389
1123.164063	201.534271
1122.058594	205.387589
1120.952148	-60.769539
1119.845703	134.949860
1118.739258	167.230148
1117.631836	147.430069
1116.525391	108.709503
1115.417969	169.376953
1114.309570	-49.078503
1113.202148	101.469833
1112.093750	-119.220299
1110.985352	80.929512
1109.876953	158.113419
1108.767578	247.086746
1107.658203	125.808739
1106.548828	347.014587
1105.439453	60.525410
1104.329102	92.838791
1103.218750	276.183472
1102.108398	72.525101
1100.998047	-17.799526
1099.886719	207.941574
1098.775391	49.287659
1097.664063	437.593048
1096.552734	210.653549
1095.440430	200.601578
1094.328125	82.218521
1093.215820	201.768875
1092.102539	180.019928
1090.990234	348.972839
1089.876953	346.073486
1088.762695	70.270004
1087.649414	323.893524
1086.535156	121.179100
1085.420898	226.599304
1084.306641	150.996780
1083.191406	324.576477
1082.076172	138.613663
1080.960938	-49.582291
1079.845703	210.915222
1078.729492	79.207748
1077.613281	466.388763
1076.497070	229.136810
1075.380859	198.515152
1074.263672	362.650879
1073.146484	205.440018
1072.029297	109.301331
1070.912109	-45.358173
1069.793945	146.961731
1068.675781	-33.331341
1067.557617	187.091492
1066.438477	-65.648384
1065.319336	7.247162
1064.200195	183.157761
1063.081055	19.662252
1061.961914	116.019157
1060.841797	207.701614
1059.721680	154.378571
1058.600586	110.480286
1057.480469	64.312431
1056.359375	272.975037
1055.238281	170.808762
1054.116211	92.105286
1052.995117	-33.228519
1051.873047	63.382298
1050.750000	54.950199
1049.627930	230.955994
1048.504883	12.582263
1047.381836	90.643906
1046.258789	-143.815552
1045.134766	-142.592026
1044.011719	-152.972839
1042.886719	72.120087
1041.762695	129.387085
1040.638672	-67.250969
1039.513672	148.521545
1038.388672	-50.240780
1037.262695	16.551193
1036.136719	-9.727732
1035.010742	-103.418907
1033.884766	131.024979
1032.758789	81.659019
1031.631836	146.322540
1030.504883	115.702507
1029.377930	-5.489762
1028.250000	-344.992950
1027.122070	-289.328308
1025.994141	-94.265030
1024.866211	-266.126038
1023.737305	-189.429138
1022.608398	-131.271072
1021.479492	-86.998245
1020.350586	-193.478546
1019.220703	-501.631989
1018.090820	-181.154190
1016.960938	-62.457077
1015.830078	-29.502501
1014.700195	-223.595596
1013.569336	-174.268661
1012.437500	30.291117
1011.306641	146.824112
1010.174805	-0.548370
1009.042969	72.099533
1007.910156	49.910732
1006.778320	113.394608
1005.645508	394.340851
1004.512695	816.284363
1003.378906	893.629944
1002.245117	1005.678040
1001.111328	711.039917
999.977539	746.977295
998.843750	357.974518
997.708984	248.639648
996.574219	30.917278
995.438477	25.715437
994.303711	-11.725541
993.167969	-58.304340
992.032227	153.534637
990.895508	-28.971325
989.758789	-195.185730
988.622070	125.075798
987.485352	-126.222130
986.348633	297.679047
985.210938	74.237518
984.073242	136.506409
982.934570	-217.879257
981.796875	-15.037035
980.658203	86.532936
979.519531	43.185246
978.379883	131.031631
977.240234	-1.849818
976.100586	127.478981
974.960938	141.889709
973.821289	216.103622
972.680664	37.644783
971.540039	146.434647
970.398438	55.468056
969.257813	3.628030
968.116211	-13.691978
966.974609	1.184114
965.832031	16.121397
964.689453	90.746017
963.546875	-54.735554
962.404297	36.039413
961.261719	90.159195
960.118164	123.697075
958.974609	196.223190
957.830078	268.778687
956.686523	41.386898
955.541992	169.002777
954.396484	35.704903
953.251953	19.217493
952.106445	206.401978
950.960938	-54.724663
949.815430	82.192345
948.668945	-105.514610
947.522461	-2.820907
946.375977	49.607681
945.229492	-39.573357
944.082031	-153.777618
942.934570	-7.575385
941.787109	31.314758
940.638672	63.394352
939.491211	68.117912
938.342773	6.737369
937.193359	18.421928
936.044922	173.786011
934.895508	53.297550
933.745117	206.403076
932.595703	60.985302
931.445313	4.527020
930.294922	134.887085
929.144531	169.595871
927.993164	256.691315
926.842773	-56.773312
925.690430	-69.695000
924.539063	-305.510620
923.386719	13.742483
922.234375	-210.535110
921.082031	-91.425385
919.929688	-99.605057
918.776367	-237.250870
917.623047	9.092341
916.468750	-19.436691
915.315430	-22.954226
914.161133	73.443184
913.006836	-36.694702
911.851563	-171.702698
910.696289	-147.838699
909.541016	0.768370
908.385742	-84.198853
907.229492	-189.497009
906.074219	-161.025894
904.916992	-62.295624
903.760742	38.664852
902.603516	73.931190
901.446289	100.142799
900.289063	-77.358513
899.131836	-12.619624
897.973633	-47.437122
896.815430	69.325447
895.656250	113.688896
894.498047	108.297165
893.338867	-95.980965
892.178711	95.318420
891.019531	-38.803371
889.859375	190.807663
888.699219	34.168793
887.539063	137.239029
886.377930	147.733612
885.216797	-17.785286
884.055664	-124.565659
882.893555	50.654610
881.732422	72.447144
880.570313	53.658405
879.407227	181.390991
878.245117	149.064224
877.082031	200.114395
875.918945	86.719002
874.754883	380.954651
873.590820	118.988068
872.426758	82.211990
871.262695	63.447823
870.098633	96.428123
868.933594	34.930660
867.768555	337.723846
866.602539	341.381348
865.436523	77.572998
864.270508	83.515770
863.104492	22.051668
861.938477	131.293213
860.771484	137.190033
859.604492	-5.089891
858.436523	162.406982
857.269531	192.929626
856.101563	169.590897
854.932617	312.217194
853.764648	335.913116
852.595703	104.037560
851.426758	372.027252
850.256836	263.455872
849.087891	280.351929
847.917969	299.465912
846.748047	70.019829
845.577148	218.972046
844.406250	220.125732
843.235352	234.679565
842.064453	-90.804482
840.892578	98.213959
839.720703	-3.541881
838.548828	80.256630
837.375977	16.501396
836.204102	109.140625
835.031250	317.869720
833.857422	287.529999
832.684570	100.882370
831.510742	246.891663
830.335938	156.260590
829.162109	177.189682
827.987305	144.554855
826.812500	230.096359
825.637695	213.012192
824.461914	-31.440638
823.286133	82.970505
822.110352	150.510040
820.933594	182.356842
819.757813	47.136875
818.580078	-88.036674
817.403320	-71.829086
816.225586	37.806007
815.048828	-126.290283
813.870117	-52.337067
812.692383	-100.759964
811.513672	64.238228
810.334961	13.531262
809.156250	56.144497
807.976563	-150.104645
806.796875	-74.214325
805.617188	-147.166946
804.436523	-215.670532
803.255859	-208.711365
802.075195	-86.402664
800.894531	-28.517801
799.712891	29.315275
798.531250	-103.606369
797.349609	-114.568733
796.167969	-203.129288
794.985352	-247.357452
793.802734	-171.969635
792.619141	-431.070465
791.436523	-369.023376
790.252930	-163.138351
789.069336	-19.351400
787.884766	115.494568
786.700195	139.638474
785.515625	26.622568
784.331055	-24.458105
783.145508	114.569084
781.959961	-66.952293
780.774414	-115.847099
779.587891	199.743790
778.402344	40.330700
777.215820	-141.107742
776.028320	-128.228455
774.840820	1.583854
773.654297	-67.272240
772.465820	84.475914
771.278320	150.113144
770.089844	30.495771
768.901367	14.511713
767.711914	-38.947830
766.523438	108.085083
765.333984	252.827957
764.143555	-7.722729
762.954102	152.345474
761.763672	131.825134
760.573242	190.516479
759.382813	110.550850
758.191406	294.561523
757.000000	142.003098
755.808594	174.177811
754.616211	92.024574
753.423828	128.559540
752.231445	48.615265
751.039063	190.538910
749.845703	66.669716
748.652344	120.674309
747.458984	218.536591
746.264648	136.399429
745.070313	201.277176
743.875977	329.718170
742.680664	137.929688
741.486328	-69.134171
740.291016	8.831250
739.094727	18.821505
737.899414	-1.882107
736.703125	-66.389076
735.506836	-128.686935
734.309570	3.883594
733.112305	-115.325157
731.915039	-144.770782
730.717773	-102.017288
729.519531	109.126747
728.322266	22.766968
727.123047	71.993431
725.924805	16.271528
724.725586	34.867439
723.526367	204.188156
722.327148	257.662720
721.126953	322.028351
719.926758	89.456673
718.726563	49.055386
717.525391	-34.969620
716.325195	232.265640
715.123047	45.721931
713.921875	267.016113
712.719727	119.782234
711.518555	-75.341843
710.315430	82.629898
709.113281	48.810413
707.910156	8.474242
706.707031	50.896420
705.502930	73.707390
704.299805	150.909241
703.095703	138.862335
701.891602	26.747881
700.686523	110.430611
699.481445	102.745049
698.276367	38.536869
697.071289	-47.379505
695.865234	53.615425
694.659180	119.800453
693.453125	118.621773
692.246094	-169.175217
691.039063	-83.454361
689.832031	-243.028290
688.625000	-72.715561
687.416992	-34.811886
686.208984	161.394043
685.000977	-2.438828
683.791992	-237.735214
682.583008	-71.973267
681.374023	30.868183
680.164063	73.003036
678.955078	19.811174
677.745117	-96.152412
676.534180	-220.722092
675.324219	-152.626358
674.113281	-39.124783
672.902344	-258.830353
671.690430	254.745087
670.478516	-3.862062
669.266602	-0.783071
668.054688	-8.522269
666.841797	113.383018
665.628906	161.770996
664.416016	74.059181
663.203125	-15.783130
661.989258	190.159821
660.775391	89.521172
659.561523	-84.449478
658.346680	73.871590
657.131836	-37.490803
655.916992	-21.596622
654.701172	-42.367069
653.485352	64.016716
652.269531	-10.665357
651.053711	33.156708
649.836914	-99.662880
648.620117	-271.196716
647.403320	-40.099342
646.186523	236.073380
644.968750	-49.510818
643.750977	32.891132
642.532227	261.494873
641.314453	79.264397
640.095703	66.939766
638.875977	-136.680161
637.657227	48.705788
636.437500	-56.028446
635.217773	43.310905
633.997070	0.870493
632.777344	145.201889
631.556641	59.798397
630.335938	-49.185871
629.114258	-211.763138
627.892578	-3.217541
626.670898	-90.704391
625.449219	145.562515
624.226563	225.249069
623.003906	60.600006
621.781250	84.549377
620.557617	121.338661
619.333984	91.721855
618.110352	-94.172218
616.886719	145.967087
615.662109	122.788147
614.437500	131.716537
613.212891	104.284180
611.987305	-49.291630
610.761719	-104.436249
609.536133	62.759792
608.310547	-141.942230
607.083984	-173.463715
605.857422	-10.563087
604.630859	-44.177559
