# Supplementary material for: Raman spectroscopy accurately differentiates mucosal healing from non-healing and biochemical changes following biological therapy in inflammatory bowel disease
Source: PLoS One. 2021 Jun 2;16(6):e0252210. doi: 10.1371/journal.pone.0252210 (PMC8172032; doi:10.1371/journal.pone.0252210)
Supplement: S9 Dataset — (ZIP) [file pone.0252210.s011.zip › Pre-biologic/OC034-1 pre treatment_base sub CR removed_95__X_-12270.4__Y_35527.2__Z_-1.06584__Time_1085.txt]

1714.640625	66.344757
1713.664063	68.636795
1712.687500	52.305283
1711.709961	25.862059
1710.733398	8.131668
1709.755859	-30.436726
1708.778320	-49.611351
1707.799805	-76.228203
1706.821289	-54.013191
1705.843750	-84.740677
1704.864258	-64.040985
1703.885742	-106.978119
1702.907227	-42.272339
1701.927734	-19.850576
1700.948242	37.903244
1699.968750	7.944133
1698.988281	18.638493
1698.007813	86.011917
1697.028320	-25.133921
1696.046875	80.685394
1695.066406	40.089767
1694.084961	80.136292
1693.104492	120.699646
1692.123047	183.092422
1691.140625	296.651794
1690.159180	266.590820
1689.176758	287.702393
1688.194336	311.955261
1687.211914	342.006775
1686.228516	497.793488
1685.246094	408.789154
1684.262695	378.889038
1683.279297	487.980194
1682.295898	504.246246
1681.311523	390.451691
1680.327148	479.465729
1679.342773	473.044617
1678.358398	671.940613
1677.374023	615.755310
1676.388672	573.286865
1675.403320	738.652893
1674.417969	715.570496
1673.432617	769.963135
1672.446289	837.985413
1671.459961	810.699036
1670.473633	908.630981
1669.487305	1012.185486
1668.500977	1108.076172
1667.513672	1103.388428
1666.526367	1083.114014
1665.539063	1206.455688
1664.550781	1168.242065
1663.563477	1406.187744
1662.575195	1355.312378
1661.586914	1516.837402
1660.598633	1554.019165
1659.609375	1633.865112
1658.620117	1766.941650
1657.631836	1810.185913
1656.641602	1806.009766
1655.652344	1547.948486
1654.662109	1644.931519
1653.672852	1445.743896
1652.681641	1384.458740
1651.691406	1315.505615
1650.701172	1085.499634
1649.709961	1136.074097
1648.718750	933.085754
1647.727539	772.684021
1646.735352	742.025452
1645.744141	561.012268
1644.751953	464.785278
1643.759766	521.934387
1642.766602	431.410614
1641.774414	391.250305
1640.781250	208.791321
1639.788086	234.988190
1638.794922	229.683487
1637.801758	124.332619
1636.807617	201.086456
1635.813477	146.161743
1634.819336	196.807037
1633.825195	147.447464
1632.830078	121.944839
1631.834961	59.706978
1630.839844	134.523438
1629.844727	11.995843
1628.849609	47.532047
1627.853516	-6.303176
1626.857422	24.160164
1625.861328	-0.528311
1624.865234	6.433284
1623.868164	-44.358692
1622.871094	28.477289
1621.874023	25.150030
1620.876953	6.129142
1619.879883	0.311793
1618.881836	-26.450150
1617.883789	-74.149956
1616.885742	-69.283104
1615.887695	-9.264177
1614.888672	32.406082
1613.889648	55.732498
1612.890625	-23.198355
1611.891602	8.055629
1610.892578	102.233253
1609.892578	12.934571
1608.892578	70.424576
1607.892578	-18.800901
1606.892578	83.215958
1605.891602	-3.340051
1604.890625	33.187149
1603.889648	12.112009
1602.888672	30.291769
1601.887695	61.534668
1600.885742	3.819245
1599.883789	-43.428070
1598.881836	-1.780196
1597.879883	-56.892258
1596.876953	2.986175
1595.874023	-39.093384
1594.871094	-149.107880
1593.868164	-133.748337
1592.864258	-100.153595
1591.861328	-171.042786
1590.857422	-101.002129
1589.853516	-51.915310
1588.848633	-52.467278
1587.844727	-55.683640
1586.839844	47.966904
1585.834961	96.762505
1584.830078	25.569857
1583.824219	50.772160
1582.819336	57.656460
1581.813477	103.546257
1580.807617	81.631439
1579.800781	210.677734
1578.794922	141.742996
1577.788086	150.844284
1576.781250	113.024033
1575.773438	127.172676
1574.766602	104.816696
1573.758789	163.001556
1572.750977	124.878662
1571.743164	55.492039
1570.735352	25.027351
1569.726563	137.387817
1568.718750	127.516090
1567.708984	125.347572
1566.700195	29.607695
1565.691406	19.479582
1564.681641	4.067193
1563.671875	27.484676
1562.662109	17.065145
1561.652344	151.797775
1560.641602	27.051226
1559.630859	-32.930332
1558.620117	26.243795
1557.609375	85.286636
1556.597656	-24.215315
1555.586914	6.103784
1554.575195	64.789299
1553.563477	40.483299
1552.550781	29.020592
1551.539063	56.275394
1550.526367	-56.324749
1549.513672	14.693165
1548.500977	23.492085
1547.487305	63.205128
1546.473633	-39.408829
1545.459961	-51.622730
1544.446289	39.426277
1543.432617	-55.706039
1542.417969	37.658535
1541.404297	-73.156601
1540.389648	45.763901
1539.374023	1.881670
1538.359375	-21.446640
1537.343750	-62.944141
1536.328125	65.732109
1535.312500	-40.477242
1534.296875	-61.656658
1533.280273	-72.630211
1532.263672	45.169270
1531.247070	15.910869
1530.230469	-8.294885
1529.212891	49.825809
1528.196289	123.264748
1527.178711	54.939152
1526.160156	43.163250
1525.142578	2.973533
1524.124023	-6.434242
1523.106445	138.417099
1522.087891	136.482224
1521.068359	139.579224
1520.049805	170.852493
1519.030273	73.477386
1518.010742	135.373428
1516.991211	-8.412610
1515.971680	181.705887
1514.951172	168.741028
1513.930664	183.923889
1512.910156	62.937843
1511.889648	44.567863
1510.868164	-7.258173
1509.846680	-0.153673
1508.826172	58.154591
1507.803711	0.931280
1506.782227	30.813711
1505.759766	14.443657
1504.737305	26.177794
1503.714844	63.436798
1502.692383	-96.661606
1501.668945	-100.557037
1500.646484	-148.064178
1499.623047	-98.362221
1498.599609	-41.088932
1497.575195	3.274307
1496.550781	37.301579
1495.527344	37.985497
1494.502930	41.139866
1493.477539	-50.393269
1492.453125	31.864326
1491.427734	172.784409
1490.402344	162.816391
1489.376953	157.888046
1488.350586	244.828568
1487.325195	308.686554
1486.298828	247.346558
1485.272461	413.129272
1484.245117	395.034332
1483.218750	450.877472
1482.191406	450.509918
1481.164063	439.880005
1480.136719	533.731873
1479.108398	510.217987
1478.080078	366.873383
1477.052734	493.635620
1476.023438	627.918213
1474.995117	655.126648
1473.965820	682.266052
1472.937500	821.371399
1471.908203	853.459045
1470.877930	847.308716
1469.848633	897.098267
1468.818359	1132.507446
1467.788086	1253.333984
1466.757813	1272.365845
1465.727539	1349.820801
1464.696289	1373.828125
1463.665039	1524.840942
1462.633789	1599.544189
1461.602539	1608.148438
1460.570313	1728.444702
1459.539063	1650.643433
1458.506836	1791.134766
1457.473633	1903.619629
1456.441406	1843.514648
1455.408203	1910.239990
1454.375000	1865.330322
1453.341797	1972.557617
1452.308594	2100.004395
1451.274414	2098.118408
1450.241211	1956.862671
1449.207031	2081.657471
1448.171875	2226.646240
1447.137695	2227.232666
1446.102539	2073.369141
1445.067383	2233.441406
1444.032227	2196.050293
1442.997070	2100.482910
1441.960938	2088.427490
1440.924805	2030.858887
1439.888672	1980.905884
1438.852539	1981.541870
1437.816406	1822.957031
1436.779297	1811.003906
1435.742188	1639.906494
1434.705078	1519.413330
1433.666992	1308.069092
1432.629883	1041.296143
1431.591797	1052.310547
1430.553711	833.687622
1429.514648	708.527588
1428.476563	580.930359
1427.437500	518.978088
1426.398438	550.375061
1425.359375	450.696045
1424.320313	285.558380
1423.280273	402.742767
1422.240234	361.190491
1421.200195	332.284149
1420.159180	401.631073
1419.119141	272.091644
1418.078125	238.292236
1417.037109	252.363388
1415.996094	112.986649
1414.954102	112.061935
1413.912109	126.271912
1412.870117	115.375931
1411.828125	84.419472
1410.786133	-64.606705
1409.743164	-4.957298
1408.700195	-70.900169
1407.657227	-53.873318
1406.614258	-4.154356
1405.570313	120.913033
1404.527344	-0.010507
1403.483398	47.314728
1402.438477	-45.839718
1401.394531	-31.019638
1400.349609	-51.265083
1399.304688	-33.828213
1398.259766	-36.392075
1397.214844	56.352455
1396.168945	-36.320526
1395.123047	-33.684982
1394.077148	-20.964817
1393.031250	-120.875412
1391.984375	19.678806
1390.937500	32.578064
1389.890625	48.044910
1388.843750	58.572132
1387.796875	-28.395613
1386.749023	4.791685
1385.701172	-94.488632
1384.653320	-83.653053
1383.604492	-72.751854
1382.556641	83.162491
1381.507813	11.729686
1380.458984	-147.019104
1379.410156	48.994625
1378.360352	22.786295
1377.310547	46.593563
1376.260742	-11.886956
1375.210938	81.942451
1374.161133	66.050072
1373.110352	2.854426
1372.059570	-17.841413
1371.008789	36.344845
1369.957031	73.139740
1368.906250	65.152321
1367.854492	-17.493340
1366.802734	-20.310835
1365.750000	-107.716949
1364.698242	91.329483
1363.645508	31.490690
1362.592773	83.755836
1361.540039	56.463779
1360.486328	59.118195
1359.433594	119.065964
1358.379883	-27.313202
1357.326172	57.659042
1356.271484	75.571068
1355.216797	168.112000
1354.163086	116.608490
1353.107422	199.338852
1352.052734	180.307816
1350.998047	260.685883
1349.942383	338.632813
1348.886719	451.379089
1347.830078	370.628571
1346.774414	433.883026
1345.717773	579.040588
1344.661133	501.060730
1343.604492	663.671326
1342.546875	558.617615
1341.490234	699.020020
1340.432617	732.917480
1339.375000	670.288513
1338.316406	625.107056
1337.258789	641.930908
1336.200195	703.388367
1335.141602	688.188538
1334.082031	757.203979
1333.023438	742.171875
1331.963867	638.197754
1330.904297	519.518127
1329.844727	596.270630
1328.784180	687.903442
1327.723633	606.609802
1326.663086	666.252930
1325.602539	676.554993
1324.541992	840.039856
1323.480469	707.270630
1322.418945	821.474792
1321.357422	891.291382
1320.295898	798.319336
1319.233398	907.739197
1318.170898	773.038757
1317.108398	820.935669
1316.045898	829.448181
1314.982422	769.026672
1313.918945	824.519287
1312.855469	855.429749
1311.791992	871.625427
1310.728516	1006.086548
1309.664063	1007.621094
1308.599609	977.231567
1307.535156	1005.988464
1306.469727	968.377197
1305.404297	1068.601685
1304.338867	1122.127441
1303.273438	1042.931030
1302.208008	1049.873413
1301.141602	1150.271851
1300.075195	1142.582153
1299.008789	1149.701904
1297.942383	1011.979309
1296.875000	1124.841064
1295.807617	992.223877
1294.740234	832.728210
1293.672852	896.667114
1292.604492	852.692993
1291.537109	745.024719
1290.468750	853.262329
1289.399414	784.987854
1288.331055	704.543335
1287.261719	839.848389
1286.192383	663.984558
1285.123047	733.209473
1284.052734	692.251770
1282.983398	712.574829
1281.913086	625.230103
1280.841797	670.136475
1279.771484	626.981812
1278.700195	752.694214
1277.628906	716.972900
1276.557617	786.459778
1275.486328	843.736694
1274.414063	844.815613
1273.341797	897.252991
1272.269531	898.402161
1271.197266	872.720398
1270.124023	883.721680
1269.050781	1019.273438
1267.977539	1091.335449
1266.904297	1070.662109
1265.830078	976.834595
1264.756836	1034.321411
1263.681641	1111.328735
1262.607422	922.551514
1261.533203	1111.743896
1260.458008	971.852112
1259.382813	1117.144165
1258.307617	965.182190
1257.231445	1017.907349
1256.155273	870.951660
1255.079102	1025.969238
1254.002930	1168.767700
1252.926758	1051.136353
1251.849609	953.040405
1250.772461	908.516541
1249.695313	890.777832
1248.617188	992.198547
1247.540039	835.916992
1246.461914	745.335266
1245.382813	778.722656
1244.304688	882.548462
1243.225586	911.048340
1242.146484	730.720947
1241.067383	618.450256
1239.988281	719.814575
1238.908203	665.840210
1237.828125	636.150146
1236.748047	737.446838
1235.667969	620.454041
1234.586914	753.223938
1233.505859	624.155029
1232.424805	638.112732
1231.343750	523.650024
1230.261719	523.077820
1229.179688	471.640350
1228.097656	526.746094
1227.015625	482.570099
1225.932617	556.987671
1224.850586	408.755798
1223.767578	337.985229
1222.683594	446.200073
1221.600586	312.551544
1220.516602	340.911926
1219.432617	352.321625
1218.347656	327.462006
1217.263672	167.303970
1216.178711	280.120178
1215.093750	233.489410
1214.008789	194.096085
1212.922852	347.787323
1211.836914	250.418350
1210.750977	254.391434
1209.665039	345.165710
1208.579102	346.642731
1207.492188	340.855255
1206.405273	416.991516
1205.318359	319.547089
1204.230469	301.620880
1203.142578	165.633850
1202.054688	164.533554
1200.966797	194.695465
1199.877930	176.662003
1198.790039	93.613770
1197.701172	44.248844
1196.611328	117.550339
1195.522461	10.394413
1194.432617	16.256317
1193.342773	7.646122
1192.252930	157.620834
1191.162109	71.998070
1190.072266	-85.707352
1188.981445	-116.092285
1187.889648	-139.308044
1186.798828	-133.755997
1185.707031	-27.447050
1184.615234	-38.822563
1183.523438	-45.447472
1182.430664	-56.918957
1181.337891	63.454132
1180.245117	118.984833
1179.152344	133.685684
1178.059570	93.205223
1176.965820	11.955858
1175.872070	100.757500
1174.778320	131.984558
1173.683594	74.549843
1172.588867	21.868681
1171.494141	21.802111
1170.399414	177.200211
1169.303711	59.761539
1168.208984	-2.679612
1167.113281	-60.372143
1166.016602	27.721924
1164.920898	55.962662
1163.824219	-9.062190
1162.727539	138.492798
1161.630859	63.796200
1160.533203	60.704006
1159.435547	205.561630
1158.337891	235.722519
1157.240234	232.396622
1156.141602	202.762756
1155.043945	216.008865
1153.944336	260.181549
1152.845703	144.533600
1151.747070	279.143036
1150.647461	65.704132
1149.547852	73.863754
1148.447266	12.875175
1147.347656	-14.814143
1146.247070	28.865875
1145.146484	-46.558151
1144.044922	-57.763054
1142.944336	-33.342312
1141.842773	-123.179611
1140.741211	-22.791712
1139.638672	56.082378
1138.537109	25.507229
1137.434570	-21.759653
1136.332031	21.214762
1135.228516	113.985008
1134.125977	71.274918
1133.022461	256.456573
1131.917969	170.865005
1130.814453	386.657257
1129.709961	431.441986
1128.605469	502.233612
1127.500977	421.136383
1126.396484	389.803467
1125.291016	559.919861
1124.185547	409.930084
1123.080078	430.549744
1121.973633	389.497986
1120.868164	478.667267
1119.761719	245.689774
1118.654297	415.208374
1117.547852	362.103241
1116.440430	325.520386
1115.333008	227.380249
1114.225586	219.100784
1113.117188	435.406708
1112.008789	315.840942
1110.900391	434.994110
1109.791992	372.074371
1108.682617	311.483032
1107.573242	453.992310
1106.463867	563.316223
1105.354492	552.124390
1104.244141	566.841003
1103.133789	572.054382
1102.023438	645.628601
1100.913086	589.380798
1099.801758	792.506470
1098.690430	771.503418
1097.579102	795.242188
1096.467773	778.854858
1095.355469	769.487488
1094.243164	941.449280
1093.130859	894.267395
1092.017578	887.079651
1090.905273	896.327026
1089.791992	841.977417
1088.677734	792.308044
1087.564453	871.995056
1086.450195	845.767456
1085.335938	835.966064
1084.221680	816.722717
1083.106445	672.884888
1081.991211	733.487000
1080.875977	695.360046
1079.760742	734.712646
1078.644531	710.609070
1077.528320	686.479248
1076.412109	598.958130
1075.295898	511.441345
1074.178711	541.218628
1073.061523	587.365662
1071.944336	490.429993
1070.826172	550.566040
1069.708984	474.715973
1068.590820	516.024841
1067.471680	477.634918
1066.353516	535.264282
1065.234375	597.521423
1064.115234	498.198669
1062.996094	670.388977
1061.875977	540.628052
1060.755859	476.408478
1059.635742	582.933228
1058.515625	488.299164
1057.394531	501.223663
1056.273438	406.615906
1055.152344	272.314056
1054.031250	296.918060
1052.909180	305.145691
1051.787109	374.070282
1050.665039	361.246338
1049.541992	320.408783
1048.418945	277.250061
1047.295898	271.432648
1046.172852	309.928558
1045.048828	229.478043
1043.925781	258.636749
1042.801758	178.234467
1041.676758	253.988403
1040.552734	257.495605
1039.427734	200.444397
1038.302734	122.467690
1037.176758	207.491867
1036.050781	164.472610
1034.924805	233.176407
1033.798828	297.206635
1032.672852	351.915161
1031.545898	392.656189
1030.418945	207.887802
1029.291992	237.053207
1028.164063	131.442139
1027.036133	-1.978561
1025.908203	78.365173
1024.780273	26.333527
1023.651367	62.563992
1022.522461	131.295746
1021.393555	39.908527
1020.264648	57.627243
1019.134766	73.042580
1018.004883	-101.666443
1016.875000	-102.389412
1015.744141	-142.486267
1014.613281	67.731209
1013.482422	25.364840
1012.351563	175.295517
1011.219727	160.780090
1010.088867	303.739746
1008.956055	245.299591
1007.824219	355.853546
1006.691406	503.409821
1005.558594	863.730530
1004.425781	1154.556152
1003.292969	1611.745117
1002.159180	1379.992798
1001.025391	850.306885
999.891602	443.360016
998.756836	364.626709
997.622070	244.416962
996.487305	36.588852
995.352539	101.265015
994.216797	18.279943
993.081055	16.135355
991.945313	90.161873
990.808594	-6.428463
989.672852	120.710457
988.536133	-37.953354
987.398438	1.686221
986.261719	-80.727234
985.124023	-103.157074
983.986328	-81.760818
982.847656	-18.873020
981.709961	-75.629921
980.571289	-134.596039
979.432617	18.183111
978.292969	-33.742592
977.153320	4.105593
976.013672	39.707954
974.874023	142.018402
973.734375	65.121170
972.593750	4.413066
971.453125	111.471527
970.311523	62.409252
969.170898	226.946823
968.029297	191.803116
966.886719	35.137142
965.745117	133.266693
964.602539	2.073567
963.459961	127.836746
962.317383	150.460098
961.173828	67.722702
960.030273	189.039017
958.886719	152.311356
957.743164	186.682281
956.598633	83.731819
955.454102	70.193413
954.309570	22.414101
953.165039	22.792194
952.019531	139.922577
950.874023	172.460175
949.727539	166.195755
948.582031	80.010071
947.435547	243.066467
946.289063	184.493088
945.141602	185.427597
943.995117	170.461472
942.847656	128.188721
941.699219	266.363098
940.551758	137.535995
939.403320	383.057648
938.254883	208.814789
937.105469	180.702255
935.957031	120.768318
934.807617	206.842697
933.658203	71.898155
932.507813	110.270157
931.357422	182.881439
930.207031	93.848541
929.056641	91.466209
927.906250	134.699066
926.754883	157.516586
925.603516	91.674538
924.451172	98.743065
923.298828	119.539246
922.146484	156.327377
920.994141	172.725739
919.841797	127.841354
918.688477	-62.346680
917.535156	104.268242
916.380859	21.082287
915.227539	-71.064476
914.073242	-45.046684
912.918945	24.159357
911.763672	-35.906448
910.608398	-9.666881
909.453125	-103.549812
908.297852	-40.868393
907.141602	-23.468294
905.985352	-5.996787
904.829102	-60.955086
903.672852	-136.194519
902.515625	-73.181213
901.358398	37.424522
900.201172	12.243931
899.042969	-42.264664
897.884766	82.057976
896.726563	5.087423
895.568359	-33.330551
894.409180	45.906578
893.250000	73.191109
892.090820	64.377037
890.930664	155.044540
889.771484	107.955147
888.611328	108.379570
887.450195	111.130890
886.289063	190.686859
885.128906	139.386841
883.966797	142.325104
882.805664	7.736667
881.643555	157.399139
880.481445	185.312881
879.319336	222.287735
878.156250	216.493118
876.993164	269.330566
875.830078	196.070786
874.666016	233.239731
873.502930	121.859985
872.338867	69.106224
871.173828	97.436775
870.009766	182.039917
868.844727	57.490971
867.679688	227.606506
866.513672	145.914139
865.348633	133.972382
864.182617	292.850952
863.015625	195.609146
861.849609	163.579666
860.682617	225.913452
859.515625	366.823730
858.347656	328.164948
857.180664	282.823761
856.012695	439.431732
854.843750	432.285400
853.675781	461.043732
852.506836	465.164124
851.337891	482.757080
850.167969	370.419312
848.999023	285.036163
847.829102	186.284454
846.658203	333.894257
845.488281	163.591141
844.317383	150.046631
843.146484	49.269039
841.975586	105.135872
840.803711	143.105804
839.631836	134.119720
838.459961	140.797821
837.287109	73.741867
836.114258	11.196468
834.941406	51.438320
833.768555	145.264160
832.594727	122.959160
831.420898	114.062126
830.247070	78.393974
829.072266	129.759232
827.898438	152.100098
826.722656	181.128174
825.547852	120.958412
824.372070	125.457024
823.196289	27.442924
822.020508	54.230076
820.844727	78.770149
819.667969	29.810352
818.491211	0.901142
817.313477	-3.517139
816.136719	7.627180
814.958984	74.375397
813.781250	3.179457
812.602539	47.636478
811.423828	-12.430188
810.245117	-25.811106
809.066406	-30.315128
807.886719	-114.807259
806.707031	-61.576286
805.527344	-68.344551
804.346680	-1.868398
803.166992	-115.224930
801.985352	-53.248798
800.804688	-53.445343
799.623047	-113.544853
798.441406	25.918621
797.259766	-107.378357
796.078125	-169.718201
794.895508	-110.185280
793.712891	60.052544
792.529297	106.161140
791.346680	-18.278336
790.163086	89.749817
788.978516	42.780464
787.794922	84.303001
786.610352	-18.007755
785.425781	187.106323
784.241211	230.684998
783.055664	280.846130
781.870117	242.550659
780.684570	288.200806
779.498047	289.621185
778.311523	103.290634
777.125000	148.846024
775.938477	19.962658
774.750977	105.176933
773.563477	-1.634157
772.375977	54.802952
771.187500	-32.160599
769.999023	-75.019920
768.810547	-87.032074
767.622070	-63.810776
766.432617	-62.661327
765.243164	68.415359
764.053711	40.842064
762.863281	68.295975
761.672852	117.718033
760.482422	120.874168
759.291992	55.796478
758.100586	94.104347
756.909180	77.390121
755.717773	1.295631
754.525391	138.422256
753.333008	216.125946
752.140625	100.433205
750.948242	153.899353
749.754883	141.441513
748.561523	124.576782
747.368164	123.063484
746.173828	82.034386
744.979492	95.852699
743.785156	50.425774
742.590820	48.860233
741.395508	51.667320
740.200195	28.157228
739.003906	155.847107
737.808594	121.344086
736.612305	128.464706
735.416016	45.792782
734.218750	129.536194
733.021484	62.212143
731.824219	75.877945
730.626953	142.037918
729.428711	160.049194
728.230469	169.304337
727.032227	139.204941
725.833984	170.319092
724.634766	107.464928
723.435547	156.059708
722.235352	270.163727
721.036133	216.083420
719.835938	271.193787
718.635742	153.867432
717.434570	250.451279
716.233398	122.306160
715.032227	59.666672
713.831055	77.751770
712.628906	76.229675
711.426758	55.111988
710.224609	38.383202
709.021484	-8.811185
707.818359	70.361076
706.615234	38.471546
705.412109	-19.500298
704.208008	-12.122194
703.003906	-69.996712
701.799805	-27.746344
700.594727	-20.280478
699.389648	54.618866
698.184570	-48.742290
696.979492	2.286721
695.773438	-46.622387
694.567383	-169.334564
693.361328	-85.629356
692.154297	-10.610135
690.947266	-111.427399
689.740234	-90.623932
688.533203	-139.227982
687.325195	-70.627724
686.117188	-36.724491
684.909180	25.386177
683.700195	0.794773
682.491211	-82.267494
681.282227	92.589447
680.072266	-74.870247
678.863281	50.154842
677.653320	-0.230667
676.442383	-63.548737
675.232422	-66.214737
674.021484	97.758286
672.810547	66.985558
671.598633	47.065395
670.386719	111.499977
669.174805	156.464386
667.962891	188.452576
666.750000	41.097038
665.537109	68.794327
664.324219	-5.027901
663.110352	57.216312
661.897461	-5.786261
660.683594	17.560799
659.468750	92.668205
658.254883	57.694695
657.040039	9.770932
655.824219	35.149029
654.609375	25.977222
653.393555	29.694639
652.177734	41.971691
650.960938	-51.376549
649.745117	152.456497
648.528320	35.283031
647.311523	49.388561
646.093750	-16.244818
644.875977	156.883331
643.658203	162.009949
642.440430	188.506165
641.221680	23.472622
640.002930	17.437254
638.784180	75.709435
637.564453	11.289692
636.344727	39.073643
635.125000	-4.249381
633.905273	-2.692361
632.684570	20.084160
631.463867	-36.829948
630.243164	-68.252998
629.021484	-27.023468
627.799805	-29.032827
626.578125	39.378044
625.356445	0.200971
624.133789	164.273071
622.911133	160.717239
621.688477	225.285172
620.464844	139.432877
619.241211	117.377167
618.017578	111.948044
616.793945	-50.266182
615.569336	43.814312
614.344727	-63.851387
613.120117	-28.786213
611.894531	-60.692619
610.668945	11.483045
609.443359	-38.937080
608.216797	-2.485595
606.991211	5.382424
605.764648	70.076302
604.537109	33.487007
