# Supplementary material for: Raman spectroscopy accurately differentiates mucosal healing from non-healing and biochemical changes following biological therapy in inflammatory bowel disease
Source: PLoS One. 2021 Jun 2;16(6):e0252210. doi: 10.1371/journal.pone.0252210 (PMC8172032; doi:10.1371/journal.pone.0252210)
Supplement: S9 Dataset — (ZIP) [file pone.0252210.s011.zip › Pre-biologic/OC034-1 pre treatment_base sub CR removed_2__X_-12272.4__Y_35518.2__Z_1.68594__Time_23.txt]

1714.640625	115.822533
1713.664063	192.938858
1712.687500	126.743843
1711.709961	15.653133
1710.733398	-54.438828
1709.755859	-56.839195
1708.778320	16.479191
1707.799805	-142.670776
1706.821289	-65.364723
1705.843750	-81.111824
1704.864258	59.026726
1703.885742	-19.687922
1702.907227	-191.371811
1701.927734	-62.710205
1700.948242	101.311172
1699.968750	17.195353
1698.988281	24.624422
1698.007813	21.986822
1697.028320	108.191788
1696.046875	-10.812496
1695.066406	87.242912
1694.084961	255.266632
1693.104492	381.119324
1692.123047	229.861313
1691.140625	426.174866
1690.159180	324.165833
1689.176758	516.184998
1688.194336	551.329712
1687.211914	440.365021
1686.228516	473.932068
1685.246094	715.937195
1684.262695	611.950562
1683.279297	532.516479
1682.295898	576.158691
1681.311523	471.160278
1680.327148	521.126404
1679.342773	624.805237
1678.358398	771.508423
1677.374023	620.666870
1676.388672	842.729919
1675.403320	1006.664368
1674.417969	1069.963379
1673.432617	905.099731
1672.446289	1009.148560
1671.459961	1225.182129
1670.473633	1167.960083
1669.487305	967.786255
1668.500977	1267.277710
1667.513672	1341.404541
1666.526367	1407.943481
1665.539063	1519.958252
1664.550781	1467.833008
1663.563477	1607.080811
1662.575195	1757.238159
1661.586914	1907.697266
1660.598633	1801.366211
1659.609375	2018.698730
1658.620117	2117.068115
1657.631836	1871.425903
1656.641602	1983.686035
1655.652344	1879.142578
1654.662109	1748.484253
1653.672852	1814.026001
1652.681641	1583.509277
1651.691406	1440.686279
1650.701172	1189.789063
1649.709961	1148.146606
1648.718750	1125.298218
1647.727539	1102.726929
1646.735352	839.981262
1645.744141	675.348450
1644.751953	590.256592
1643.759766	481.677582
1642.766602	584.557678
1641.774414	518.710754
1640.781250	252.564865
1639.788086	445.773926
1638.794922	74.674614
1637.801758	173.308838
1636.807617	-10.004624
1635.813477	178.589554
1634.819336	224.977142
1633.825195	60.745155
1632.830078	-34.771099
1631.834961	70.055672
1630.839844	1.216942
1629.844727	40.475739
1628.849609	37.748478
1627.853516	-159.555298
1626.857422	-101.480629
1625.861328	-151.142151
1624.865234	-32.385906
1623.868164	262.554810
1622.871094	-31.264690
1621.874023	187.540237
1620.876953	177.780060
1619.879883	13.140365
1618.881836	-27.930738
1617.883789	122.742058
1616.885742	60.805454
1615.887695	85.557594
1614.888672	112.975464
1613.889648	127.316376
1612.890625	-112.690636
1611.891602	177.085876
1610.892578	73.559639
1609.892578	-69.205864
1608.892578	-36.328171
1607.892578	179.933838
1606.892578	53.011776
1605.891602	122.543694
1604.890625	55.915195
1603.889648	54.751484
1602.888672	1.248158
1601.887695	-28.695974
1600.885742	-116.185684
1599.883789	-38.903343
1598.881836	-196.986069
1597.879883	-43.961491
1596.876953	-89.654877
1595.874023	-59.591000
1594.871094	-134.069748
1593.868164	-93.642845
1592.864258	-14.113941
1591.861328	-10.375470
1590.857422	-108.484863
1589.853516	-190.952530
1588.848633	47.447273
1587.844727	11.806260
1586.839844	106.499466
1585.834961	-15.317953
1584.830078	6.208235
1583.824219	256.980591
1582.819336	80.261810
1581.813477	75.459816
1580.807617	52.341820
1579.800781	-2.103688
1578.794922	190.694550
1577.788086	84.001526
1576.781250	286.911255
1575.773438	120.204170
1574.766602	67.915436
1573.758789	163.766632
1572.750977	124.274338
1571.743164	79.490074
1570.735352	120.372658
1569.726563	-10.362135
1568.718750	110.818687
1567.708984	55.219658
1566.700195	170.898743
1565.691406	-90.011131
1564.681641	144.788635
1563.671875	75.763504
1562.662109	-32.274559
1561.652344	69.698364
1560.641602	18.494324
1559.630859	47.552219
1558.620117	-40.179005
1557.609375	198.523102
1556.597656	-63.071632
1555.586914	157.127548
1554.575195	211.339127
1553.563477	211.013916
1552.550781	60.396095
1551.539063	-224.876358
1550.526367	-122.032036
1549.513672	-29.721869
1548.500977	-41.054836
1547.487305	12.115229
1546.473633	21.166313
1545.459961	32.652714
1544.446289	64.663948
1543.432617	-27.503368
1542.417969	14.540691
1541.404297	40.931591
1540.389648	-54.200035
1539.374023	39.005733
1538.359375	-51.216015
1537.343750	-123.490166
1536.328125	-25.610605
1535.312500	182.990265
1534.296875	63.854691
1533.280273	78.681458
1532.263672	-107.701431
1531.247070	-26.132437
1530.230469	-58.111073
1529.212891	-18.102947
1528.196289	14.025824
1527.178711	-8.084271
1526.160156	-94.697601
1525.142578	225.251343
1524.124023	156.352585
1523.106445	10.172276
1522.087891	33.663277
1521.068359	49.279247
1520.049805	116.180016
1519.030273	2.971144
1518.010742	-30.660376
1516.991211	35.792412
1515.971680	-0.671302
1514.951172	-6.446028
1513.930664	144.279938
1512.910156	-2.983364
1511.889648	-29.682863
1510.868164	182.133286
1509.846680	157.701263
1508.826172	120.339775
1507.803711	0.782960
1506.782227	-0.896672
1505.759766	43.429188
1504.737305	-66.151939
1503.714844	-88.691193
1502.692383	-11.432076
1501.668945	68.225014
1500.646484	-87.830261
1499.623047	1.820313
1498.599609	-18.737833
1497.575195	45.034073
1496.550781	14.009811
1495.527344	-58.022350
1494.502930	-104.567909
1493.477539	285.997772
1492.453125	239.193115
1491.427734	228.074646
1490.402344	206.642838
1489.376953	39.512955
1488.350586	222.249542
1487.325195	514.630798
1486.298828	178.756393
1485.272461	371.285614
1484.245117	316.101105
1483.218750	342.513031
1482.191406	575.429138
1481.164063	389.927979
1480.136719	658.272461
1479.108398	587.375183
1478.080078	564.858093
1477.052734	618.734680
1476.023438	697.964966
1474.995117	825.500671
1473.965820	986.005371
1472.937500	1143.846313
1471.908203	978.287659
1470.877930	1168.995483
1469.848633	1374.846191
1468.818359	1272.751953
1467.788086	1419.878296
1466.757813	1462.644287
1465.727539	1701.083740
1464.696289	1677.583130
1463.665039	1910.689087
1462.633789	1772.749512
1461.602539	2015.814575
1460.570313	2068.272949
1459.539063	2349.183350
1458.506836	2373.559814
1457.473633	2372.504150
1456.441406	2170.998291
1455.408203	2205.446777
1454.375000	2440.209961
1453.341797	2469.470459
1452.308594	2448.000488
1451.274414	2682.489746
1450.241211	2820.591553
1449.207031	2667.265869
1448.171875	2863.515625
1447.137695	3034.365967
1446.102539	2734.212646
1445.067383	2608.840576
1444.032227	2632.832031
1442.997070	2553.078857
1441.960938	2311.452881
1440.924805	2489.762695
1439.888672	2582.033691
1438.852539	2292.550537
1437.816406	2377.265381
1436.779297	2300.221924
1435.742188	1861.958130
1434.705078	1863.393921
1433.666992	1667.864136
1432.629883	1679.484985
1431.591797	1145.882813
1430.553711	983.516052
1429.514648	944.866089
1428.476563	823.035034
1427.437500	948.434692
1426.398438	740.978455
1425.359375	526.086182
1424.320313	530.602722
1423.280273	371.352264
1422.240234	600.193298
1421.200195	431.010498
1420.159180	340.000336
1419.119141	128.241470
1418.078125	417.533081
1417.037109	407.272308
1415.996094	261.200256
1414.954102	205.794724
1413.912109	80.051308
1412.870117	256.163147
1411.828125	50.138794
1410.786133	93.097145
1409.743164	95.882454
1408.700195	10.802361
1407.657227	-74.171783
1406.614258	104.645218
1405.570313	12.286290
1404.527344	-47.313564
1403.483398	-49.102718
1402.438477	62.083641
1401.394531	60.428017
1400.349609	83.921883
1399.304688	62.351471
1398.259766	141.153717
1397.214844	84.659081
1396.168945	63.345341
1395.123047	-90.655045
1394.077148	-19.067354
1393.031250	-105.189171
1391.984375	-138.616684
1390.937500	-1.717906
1389.890625	-132.569794
1388.843750	-80.613594
1387.796875	-98.628479
1386.749023	123.551407
1385.701172	-1.837085
1384.653320	-154.571259
1383.604492	-89.697960
1382.556641	17.741823
1381.507813	147.712067
1380.458984	-234.324448
1379.410156	78.156563
1378.360352	163.392822
1377.310547	281.150421
1376.260742	114.457458
1375.210938	-22.114029
1374.161133	-3.851424
1373.110352	-45.355499
1372.059570	150.156723
1371.008789	183.649719
1369.957031	-22.045410
1368.906250	223.510574
1367.854492	-126.379066
1366.802734	-72.484787
1365.750000	68.651787
1364.698242	127.690552
1363.645508	186.809555
1362.592773	124.071770
1361.540039	16.691381
1360.486328	-53.220490
1359.433594	41.172508
1358.379883	252.502533
1357.326172	197.854263
1356.271484	86.172188
1355.216797	175.938141
1354.163086	233.495819
1353.107422	169.420059
1352.052734	229.667389
1350.998047	520.907898
1349.942383	270.998749
1348.886719	599.561462
1347.830078	627.869385
1346.774414	502.490021
1345.717773	669.931030
1344.661133	770.470581
1343.604492	900.835083
1342.546875	855.278748
1341.490234	760.309204
1340.432617	987.560059
1339.375000	996.862549
1338.316406	691.772888
1337.258789	958.859314
1336.200195	961.083313
1335.141602	827.310730
1334.082031	1035.150879
1333.023438	792.811584
1331.963867	990.908447
1330.904297	968.972778
1329.844727	919.967773
1328.784180	992.199524
1327.723633	881.658875
1326.663086	620.580444
1325.602539	814.197937
1324.541992	948.577087
1323.480469	863.275269
1322.418945	832.425171
1321.357422	873.264343
1320.295898	1044.960815
1319.233398	1076.083130
1318.170898	1250.338745
1317.108398	1091.762695
1316.045898	1071.408813
1314.982422	915.611633
1313.918945	1077.850342
1312.855469	1082.456909
1311.791992	1330.999878
1310.728516	1222.481934
1309.664063	1222.431274
1308.599609	1114.181030
1307.535156	1498.243896
1306.469727	1395.094360
1305.404297	1395.396484
1304.338867	1157.248535
1303.273438	1398.745117
1302.208008	1576.317627
1301.141602	1380.342529
1300.075195	1317.227051
1299.008789	1374.599976
1297.942383	1432.037231
1296.875000	1435.512939
1295.807617	1331.055176
1294.740234	1140.824951
1293.672852	1124.985840
1292.604492	1109.233032
1291.537109	983.195435
1290.468750	827.862610
1289.399414	868.812439
1288.331055	971.103088
1287.261719	874.919678
1286.192383	1016.513184
1285.123047	854.370483
1284.052734	981.355042
1282.983398	956.548828
1281.913086	966.090637
1280.841797	831.295532
1279.771484	899.718628
1278.700195	872.766663
1277.628906	980.409729
1276.557617	926.676453
1275.486328	987.930603
1274.414063	1161.647339
1273.341797	1066.539795
1272.269531	1093.685303
1271.197266	976.758118
1270.124023	1270.202393
1269.050781	1348.711426
1267.977539	1249.040283
1266.904297	1439.875854
1265.830078	1350.078491
1264.756836	1287.198730
1263.681641	1268.286255
1262.607422	1264.052734
1261.533203	1401.252075
1260.458008	1226.456787
1259.382813	1329.560791
1258.307617	1298.662109
1257.231445	1304.342041
1256.155273	1183.423950
1255.079102	1274.396484
1254.002930	1297.202148
1252.926758	1315.154785
1251.849609	1340.421753
1250.772461	1351.104736
1249.695313	1094.293701
1248.617188	1304.434692
1247.540039	1200.924561
1246.461914	1338.072021
1245.382813	1215.187744
1244.304688	1160.387573
1243.225586	1047.333618
1242.146484	946.476868
1241.067383	1054.445557
1239.988281	948.789795
1238.908203	1042.157593
1237.828125	871.052734
1236.748047	1039.586914
1235.667969	1275.942993
1234.586914	1184.896973
1233.505859	773.938049
1232.424805	859.932800
1231.343750	970.108948
1230.261719	840.422302
1229.179688	841.554443
1228.097656	750.667847
1227.015625	882.504028
1225.932617	639.149536
1224.850586	596.707703
1223.767578	813.100342
1222.683594	569.861938
1221.600586	401.665283
1220.516602	257.691864
1219.432617	473.869598
1218.347656	445.872894
1217.263672	657.024170
1216.178711	491.269409
1215.093750	313.481018
1214.008789	225.063797
1212.922852	339.395172
1211.836914	436.747070
1210.750977	478.528259
1209.665039	462.362274
1208.579102	441.338593
1207.492188	610.746643
1206.405273	471.500214
1205.318359	368.419281
1204.230469	607.464050
1203.142578	381.451874
1202.054688	384.277893
1200.966797	290.741638
1199.877930	269.410706
1198.790039	0.149038
1197.701172	197.742493
1196.611328	166.657501
1195.522461	118.695839
1194.432617	0.963465
1193.342773	-32.634869
1192.252930	-140.786789
1191.162109	-155.240387
1190.072266	-107.286987
1188.981445	51.063683
1187.889648	-112.498154
1186.798828	-220.832779
1185.707031	-168.374023
1184.615234	-137.604187
1183.523438	101.808784
1182.430664	84.390953
1181.337891	69.306725
1180.245117	51.760307
1179.152344	17.370007
1178.059570	227.359619
1176.965820	44.246212
1175.872070	191.702438
1174.778320	269.565430
1173.683594	177.318008
1172.588867	389.042206
1171.494141	112.373154
1170.399414	120.480110
1169.303711	178.735321
1168.208984	50.339695
1167.113281	101.249245
1166.016602	32.522816
1164.920898	30.668423
1163.824219	124.307777
1162.727539	220.209381
1161.630859	237.166748
1160.533203	318.500031
1159.435547	208.727036
1158.337891	106.077904
1157.240234	337.462463
1156.141602	389.726074
1155.043945	274.920288
1153.944336	226.842316
1152.845703	238.303894
1151.747070	73.291054
1150.647461	299.074677
1149.547852	74.380539
1148.447266	171.257751
1147.347656	29.866558
1146.247070	28.917580
1145.146484	-112.557343
1144.044922	26.752445
1142.944336	-31.562416
1141.842773	-142.275192
1140.741211	-10.453232
1139.638672	-92.770439
1138.537109	81.592072
1137.434570	-107.829865
1136.332031	35.388012
1135.228516	221.206390
1134.125977	83.866737
1133.022461	300.282349
1131.917969	345.589050
1130.814453	447.753479
1129.709961	587.744263
1128.605469	618.461853
1127.500977	596.902954
1126.396484	696.196838
1125.291016	655.488403
1124.185547	529.391479
1123.080078	517.005371
1121.973633	523.488403
1120.868164	548.838989
1119.761719	581.192688
1118.654297	348.296021
1117.547852	375.784668
1116.440430	322.719604
1115.333008	439.935181
1114.225586	384.355042
1113.117188	378.374603
1112.008789	440.880249
1110.900391	356.736115
1109.791992	582.117920
1108.682617	554.523438
1107.573242	623.709534
1106.463867	763.634277
1105.354492	679.135437
1104.244141	736.219604
1103.133789	653.975952
1102.023438	725.055969
1100.913086	855.003662
1099.801758	737.204285
1098.690430	918.818787
1097.579102	1126.213379
1096.467773	963.461731
1095.355469	998.623535
1094.243164	986.597473
1093.130859	828.506714
1092.017578	988.272522
1090.905273	912.523132
1089.791992	895.579041
1088.677734	942.105530
1087.564453	870.949036
1086.450195	896.187683
1085.335938	881.392334
1084.221680	1089.868164
1083.106445	973.871094
1081.991211	1064.646118
1080.875977	896.936707
1079.760742	987.597107
1078.644531	920.849915
1077.528320	635.779053
1076.412109	721.610840
1075.295898	783.901367
1074.178711	665.489563
1073.061523	598.692993
1071.944336	771.058167
1070.826172	612.769714
1069.708984	738.116577
1068.590820	434.574768
1067.471680	484.868469
1066.353516	689.698120
1065.234375	660.249390
1064.115234	937.459351
1062.996094	936.009399
1061.875977	611.627991
1060.755859	439.436798
1059.635742	774.832031
1058.515625	513.798950
1057.394531	538.070801
1056.273438	508.564301
1055.152344	514.114197
1054.031250	318.748749
1052.909180	321.983429
1051.787109	589.074890
1050.665039	662.276794
1049.541992	394.680084
1048.418945	470.221893
1047.295898	410.425598
1046.172852	455.619171
1045.048828	447.160126
1043.925781	492.341858
1042.801758	323.079742
1041.676758	356.627655
1040.552734	131.592346
1039.427734	279.327789
1038.302734	252.371704
1037.176758	188.192078
1036.050781	228.802200
1034.924805	108.859169
1033.798828	482.196869
1032.672852	455.340576
1031.545898	363.409760
1030.418945	415.691040
1029.291992	321.554352
1028.164063	115.950378
1027.036133	84.718315
1025.908203	34.958591
1024.780273	-24.024250
1023.651367	56.349491
1022.522461	-155.717896
1021.393555	-163.436523
1020.264648	-143.263641
1019.134766	-206.555878
1018.004883	-86.576019
1016.875000	86.723587
1015.744141	-76.086845
1014.613281	182.973877
1013.482422	168.603760
1012.351563	161.248840
1011.219727	225.738297
1010.088867	350.462799
1008.956055	178.918442
1007.824219	419.422974
1006.691406	773.238831
1005.558594	983.559509
1004.425781	1589.274292
1003.292969	1887.305664
1002.159180	1704.514526
1001.025391	1202.999146
999.891602	468.464447
998.756836	438.804474
997.622070	111.359619
996.487305	-19.614738
995.352539	94.213905
994.216797	-89.601807
993.081055	-47.155472
991.945313	154.506424
990.808594	203.969925
989.672852	-23.137028
988.536133	-35.698349
987.398438	-119.596291
986.261719	-237.908569
985.124023	-31.316500
983.986328	23.301245
982.847656	75.687408
981.709961	-46.764866
980.571289	-219.685516
979.432617	-58.841339
978.292969	23.828032
977.153320	193.946167
976.013672	223.858826
974.874023	203.303299
973.734375	127.720016
972.593750	233.766373
971.453125	185.992081
970.311523	172.792938
969.170898	396.175903
968.029297	392.345795
966.886719	241.773499
965.745117	52.394859
964.602539	92.572517
963.459961	160.366974
962.317383	361.212433
961.173828	23.477976
960.030273	144.300812
958.886719	59.011543
957.743164	127.337250
956.598633	154.533981
955.454102	250.518692
954.309570	255.034897
953.165039	172.722641
952.019531	200.378311
950.874023	166.394791
949.727539	-68.666687
948.582031	59.988312
947.435547	79.003441
946.289063	216.953644
945.141602	265.872070
943.995117	308.045349
942.847656	156.240860
941.699219	82.249001
940.551758	330.218842
939.403320	126.417419
938.254883	100.772125
937.105469	307.890839
935.957031	298.430450
934.807617	469.185974
933.658203	181.904602
932.507813	248.049942
931.357422	91.051468
930.207031	105.060135
929.056641	110.080399
927.906250	78.803192
926.754883	127.318474
925.603516	32.595009
924.451172	-55.136482
923.298828	64.249687
922.146484	208.713806
920.994141	180.475845
919.841797	143.282135
918.688477	238.007309
917.535156	298.735321
916.380859	-21.968697
915.227539	-172.119385
914.073242	-8.832618
912.918945	-52.017174
911.763672	36.528103
910.608398	-117.560936
909.453125	48.293728
908.297852	91.754066
907.141602	-125.363289
905.985352	-215.360519
904.829102	-33.329662
903.672852	-9.830585
902.515625	-176.456573
901.358398	-68.948792
900.201172	-128.884796
899.042969	-61.960243
897.884766	104.582336
896.726563	-145.037811
895.568359	64.613350
894.409180	204.182190
893.250000	-47.245228
892.090820	115.075623
890.930664	139.604706
889.771484	6.105739
888.611328	227.292313
887.450195	109.826027
886.289063	-66.181328
885.128906	211.543823
883.966797	-31.909327
882.805664	279.678925
881.643555	126.686943
880.481445	215.068787
879.319336	44.291306
878.156250	249.980988
876.993164	284.434387
875.830078	145.518707
874.666016	175.623184
873.502930	214.783722
872.338867	184.224213
871.173828	86.243546
870.009766	334.806915
868.844727	169.487091
867.679688	422.534119
866.513672	309.094391
865.348633	416.013428
864.182617	176.906342
863.015625	162.609024
861.849609	197.772400
860.682617	385.652405
859.515625	418.595398
858.347656	622.133606
857.180664	367.885406
856.012695	768.819885
854.843750	476.611725
853.675781	655.425903
852.506836	412.763000
851.337891	652.080322
850.167969	629.168091
848.999023	395.723389
847.829102	608.077026
846.658203	334.497192
845.488281	146.120468
844.317383	101.080345
843.146484	107.534279
841.975586	87.153900
840.803711	39.960976
839.631836	258.857086
838.459961	211.656479
837.287109	97.443436
836.114258	229.048264
834.941406	177.425873
833.768555	52.130745
832.594727	279.647644
831.420898	241.429947
830.247070	171.977554
829.072266	95.856285
827.898438	280.722260
826.722656	275.945038
825.547852	25.906889
824.372070	139.286453
823.196289	9.694613
822.020508	127.432159
820.844727	-8.827986
819.667969	-2.531692
818.491211	108.366676
817.313477	18.866568
816.136719	-37.250187
814.958984	-17.730894
813.781250	46.224224
812.602539	-107.802361
811.423828	-192.879883
810.245117	-169.051895
809.066406	-160.833649
807.886719	-10.482495
806.707031	-104.560516
805.527344	167.739456
804.346680	-110.686607
803.166992	12.681657
801.985352	-148.072586
800.804688	-215.636566
799.623047	-167.890854
798.441406	-142.396912
797.259766	-112.538635
796.078125	12.548197
794.895508	55.535938
793.712891	-94.281006
792.529297	163.421112
791.346680	0.241269
790.163086	107.145241
788.978516	76.724953
787.794922	254.236160
786.610352	166.152298
785.425781	427.471649
784.241211	169.006348
783.055664	604.704163
781.870117	147.289322
780.684570	425.779205
779.498047	350.641174
778.311523	187.134033
777.125000	191.438416
775.938477	-100.117531
774.750977	-3.191390
773.563477	-56.409592
772.375977	146.205643
771.187500	44.328796
769.999023	39.444176
768.810547	96.215324
767.622070	137.467957
766.432617	66.274101
765.243164	-7.152918
764.053711	128.597794
762.863281	420.540710
761.672852	401.923706
760.482422	279.824890
759.291992	331.531464
758.100586	334.764984
756.909180	412.707428
755.717773	110.209694
754.525391	31.998297
753.333008	250.432343
752.140625	62.268188
750.948242	238.755432
749.754883	342.645142
748.561523	44.673824
747.368164	69.449692
746.173828	170.973907
744.979492	35.468666
743.785156	16.234751
742.590820	53.985111
741.395508	19.336294
740.200195	232.342911
739.003906	215.132324
737.808594	193.517029
736.612305	244.163681
735.416016	-22.752640
734.218750	130.767639
733.021484	190.080414
731.824219	153.066177
730.626953	319.509735
729.428711	114.042618
728.230469	206.047379
727.032227	234.603882
725.833984	309.040070
724.634766	112.486649
723.435547	300.515808
722.235352	280.973175
721.036133	281.097931
719.835938	346.725067
718.635742	98.045952
717.434570	24.064556
716.233398	30.852179
715.032227	-40.858723
713.831055	118.622322
712.628906	147.257370
711.426758	-55.115723
710.224609	-43.821148
709.021484	59.000679
707.818359	-149.632813
706.615234	-77.236305
705.412109	123.611038
704.208008	54.536411
703.003906	98.693710
701.799805	79.796623
700.594727	-41.253250
699.389648	-257.859924
698.184570	-215.612595
696.979492	-58.131832
695.773438	29.812014
694.567383	-36.452148
693.361328	95.023232
692.154297	20.236254
690.947266	10.685278
689.740234	-252.711777
688.533203	-125.338867
687.325195	43.275497
686.117188	-93.907219
684.909180	83.461006
683.700195	-77.339981
682.491211	-86.270309
681.282227	-103.774467
680.072266	117.109673
678.863281	-93.010078
677.653320	0.197734
676.442383	58.817307
675.232422	-36.166729
674.021484	132.963531
672.810547	-182.464325
671.598633	125.215721
670.386719	6.877447
669.174805	-76.734665
667.962891	49.415546
666.750000	97.804680
665.537109	33.917252
664.324219	82.440750
663.110352	-30.926460
661.897461	-14.650929
660.683594	-117.017929
659.468750	-53.129490
658.254883	198.460373
657.040039	46.677269
655.824219	65.355293
654.609375	79.746407
653.393555	160.978088
652.177734	-27.146229
650.960938	-92.372902
649.745117	105.190338
648.528320	123.944283
647.311523	-20.930092
646.093750	182.908310
644.875977	268.273956
643.658203	239.539078
642.440430	202.158264
641.221680	-37.395504
640.002930	15.445446
638.784180	210.016312
637.564453	11.162576
636.344727	87.250542
635.125000	29.993870
633.905273	-117.585075
632.684570	-138.615372
631.463867	18.305307
630.243164	-1.025041
629.021484	-106.401955
627.799805	38.947529
626.578125	98.167076
625.356445	212.784058
624.133789	131.964645
622.911133	267.243042
621.688477	275.664856
620.464844	279.374176
619.241211	38.508106
618.017578	84.146652
616.793945	37.205509
615.569336	302.159088
614.344727	-81.845551
613.120117	-102.680931
611.894531	356.975220
610.668945	84.532661
609.443359	-77.384476
608.216797	-22.050074
606.991211	-123.535126
605.764648	169.301544
604.537109	106.570702
