# Supplementary material for: Raman spectroscopy accurately differentiates mucosal healing from non-healing and biochemical changes following biological therapy in inflammatory bowel disease
Source: PLoS One. 2021 Jun 2;16(6):e0252210. doi: 10.1371/journal.pone.0252210 (PMC8172032; doi:10.1371/journal.pone.0252210)
Supplement: S9 Dataset — (ZIP) [file pone.0252210.s011.zip › Pre-biologic/OC035 pre treatment-1_base sub cr removed_3__X_-23904.9__Y_33338.7__Z_-433.537__Time_34.txt]

1714.837891	105.042732
1713.861328	207.439682
1712.884766	-195.465591
1711.907227	-104.452705
1710.930664	-195.310730
1709.953125	-336.716400
1708.975586	-115.856728
1707.997070	215.109665
1707.019531	58.942959
1706.041016	545.940918
1705.062500	-2.962082
1704.083984	-80.031639
1703.104492	94.898178
1702.125000	-48.155090
1701.145508	58.119877
1700.166016	4.385546
1699.186523	10.007115
1698.206055	-379.555908
1697.225586	257.826691
1696.245117	-170.649063
1695.264648	-128.256165
1694.283203	-122.803917
1693.301758	22.025642
1692.320313	-91.611908
1691.338867	-15.158965
1690.357422	157.863602
1689.375000	104.538269
1688.392578	6.451940
1687.410156	338.266357
1686.427734	-187.931198
1685.444336	200.802170
1684.460938	-257.457977
1683.477539	-83.558907
1682.494141	-90.293427
1681.509766	164.438812
1680.526367	243.964294
1679.541992	-115.226990
1678.557617	55.865051
1677.572266	38.486588
1676.587891	194.626404
1675.602539	563.946106
1674.617188	372.657288
1673.630859	346.761414
1672.645508	220.495621
1671.659180	626.177551
1670.672852	1090.667969
1669.686523	843.745056
1668.699219	496.525330
1667.712891	436.747101
1666.725586	626.963013
1665.738281	332.045654
1664.750000	430.362976
1663.762695	744.042603
1662.774414	538.328369
1661.786133	648.703369
1660.797852	536.905090
1659.808594	605.811035
1658.820313	1022.292725
1657.831055	615.297791
1656.841797	648.567566
1655.851563	655.793457
1654.862305	499.432251
1653.872070	523.532654
1652.881836	138.001465
1651.891602	75.821030
1650.900391	320.868225
1649.910156	780.473267
1648.918945	389.095367
1647.927734	-51.877300
1646.935547	178.882736
1645.944336	98.299294
1644.952148	97.369957
1643.959961	210.406509
1642.966797	-125.023911
1641.974609	-330.524719
1640.981445	-253.224152
1639.988281	82.980530
1638.995117	-102.820053
1638.001953	-48.183773
1637.007813	360.052277
1636.013672	101.598328
1635.019531	-135.298965
1634.025391	-139.881287
1633.031250	-415.429382
1632.036133	-76.927208
1631.041016	6.356808
1630.045898	-247.018356
1629.049805	265.866547
1628.054688	-552.544434
1627.058594	-446.951843
1626.062500	-59.688480
1625.065430	-185.099518
1624.069336	-223.380203
1623.072266	-148.381104
1622.075195	260.583313
1621.078125	70.622673
1620.081055	112.143425
1619.083008	-253.182419
1618.084961	187.919434
1617.086914	-126.917976
1616.088867	-291.807678
1615.089844	412.040497
1614.091797	181.949631
1613.092773	109.492188
1612.092773	-222.354340
1611.093750	-16.432129
1610.093750	-35.847118
1609.094727	-133.664841
1608.093750	-406.859375
1607.093750	-192.569046
1606.093750	-130.103867
1605.092773	312.070618
1604.091797	324.921356
1603.090820	139.003677
1602.088867	-261.280304
1601.087891	68.564209
1600.085938	-315.616028
1599.083984	-126.913116
1598.081055	67.001526
1597.079102	-138.921036
1596.076172	-135.661072
1595.073242	-59.185898
1594.070313	-669.588196
1593.067383	-501.503540
1592.063477	-539.711975
1591.059570	-703.141785
1590.055664	2.532536
1589.051758	-153.043106
1588.046875	-248.550613
1587.041992	-4.972974
1586.037109	66.433578
1585.032227	416.744934
1584.027344	63.236256
1583.021484	178.862823
1582.015625	286.618408
1581.009766	-165.659103
1580.003906	-224.561401
1578.997070	39.327991
1577.990234	-165.434357
1576.984375	80.071556
1575.976563	333.180847
1574.969727	-274.811798
1573.961914	-11.434690
1572.954102	142.572357
1571.946289	-119.459808
1570.938477	-256.704193
1569.929688	89.299026
1568.921875	484.463104
1567.913086	136.544724
1566.903320	380.695251
1565.894531	121.031769
1564.884766	110.529518
1563.875000	302.336761
1562.865234	387.585907
1561.855469	109.550087
1560.844727	269.755554
1559.834961	167.938202
1558.824219	128.221161
1557.813477	189.472519
1556.801758	229.808365
1555.790039	-69.363770
1554.779297	74.364235
1553.766602	448.285126
1552.754883	293.810211
1551.743164	351.489441
1550.730469	238.176956
1549.717773	347.250305
1548.705078	375.937012
1547.691406	619.059814
1546.677734	649.907166
1545.665039	310.951721
1544.650391	669.702209
1543.636719	167.734619
1542.623047	177.297745
1541.608398	444.924896
1540.593750	376.574005
1539.579102	104.117859
1538.563477	156.781067
1537.547852	18.276138
1536.533203	230.546844
1535.516602	91.676468
1534.500977	486.523621
1533.485352	133.305176
1532.468750	-73.063362
1531.452148	130.237579
1530.435547	-68.707352
1529.417969	79.974129
1528.400391	-88.401520
1527.383789	168.002502
1526.365234	614.531189
1525.347656	370.892456
1524.329102	-94.184326
1523.311523	-78.124878
1522.292969	-229.509003
1521.273438	385.295074
1520.254883	38.054470
1519.235352	315.368195
1518.215820	335.352264
1517.196289	-197.321533
1516.176758	22.721724
1515.156250	54.935028
1514.136719	2.217103
1513.116211	-78.963631
1512.094727	-311.791046
1511.074219	-18.622866
1510.052734	15.039712
1509.031250	71.565132
1508.009766	-246.561630
1506.988281	-92.988312
1505.965820	-370.387848
1504.943359	505.433441
1503.920898	-0.437584
1502.898438	49.617275
1501.875000	-494.805817
1500.852539	-27.681269
1499.829102	-480.095184
1498.805664	186.030487
1497.781250	-537.935059
1496.757813	112.168304
1495.733398	-49.117775
1494.708984	-466.276764
1493.684570	-8.994500
1492.659180	-505.660126
1491.633789	-360.795502
1490.608398	62.331722
1489.583008	-334.964111
1488.557617	251.068954
1487.531250	139.490540
1486.504883	-92.212257
1485.478516	503.013458
1484.452148	299.041016
1483.424805	66.870995
1482.398438	-109.213913
1481.371094	43.554863
1480.342773	231.741776
1479.315430	32.239910
1478.287109	118.067116
1477.259766	377.011627
1476.230469	732.412598
1475.202148	822.647034
1474.173828	602.012146
1473.144531	898.109314
1472.115234	1311.018188
1471.085938	899.057983
1470.055664	756.790894
1469.025391	1041.796997
1467.996094	1105.321167
1466.964844	1316.074463
1465.934570	1501.222900
1464.904297	1556.539429
1463.873047	1375.335815
1462.841797	1623.442993
1461.809570	1469.953857
1460.778320	1699.914917
1459.746094	1833.141479
1458.713867	1488.980469
1457.681641	1418.943359
1456.649414	1671.068359
1455.616211	1207.573120
1454.583008	1626.777954
1453.549805	1500.537720
1452.516602	1640.449707
1451.483398	1957.630615
1450.449219	2036.344482
1449.415039	2439.232422
1448.380859	1904.673218
1447.345703	2530.067383
1446.311523	2246.221436
1445.276367	1656.093872
1444.241211	2060.755615
1443.205078	2004.630859
1442.169922	1951.046265
1441.133789	1485.127441
1440.097656	1231.762329
1439.061523	1304.583374
1438.024414	1346.952271
1436.988281	1553.562866
1435.951172	1641.255737
1434.914063	1372.727539
1433.875977	1043.624756
1432.838867	790.426758
1431.800781	1052.231812
1430.762695	564.345886
1429.724609	679.702271
1428.685547	282.850067
1427.646484	299.790436
1426.607422	218.378601
1425.568359	852.981506
1424.529297	330.391724
1423.489258	82.666283
1422.449219	278.482056
1421.409180	-137.868317
1420.369141	196.450790
1419.328125	37.105774
1418.288086	91.872223
1417.247070	461.188782
1416.205078	100.633316
1415.164063	122.692039
1414.122070	-335.653198
1413.080078	322.723297
1412.038086	-80.077400
1410.996094	321.678619
1409.953125	-188.947281
1408.910156	330.806915
1407.867188	-114.180428
1406.824219	-393.159851
1405.780273	149.043518
1404.737305	226.722824
1403.693359	-415.904449
1402.648438	-242.725388
1401.604492	-109.634911
1400.559570	291.807587
1399.514648	-294.832153
1398.469727	-196.703308
1397.424805	187.220688
1396.378906	127.470757
1395.333984	55.361504
1394.288086	101.069008
1393.241211	109.256752
1392.195313	-102.745842
1391.148438	-4.183957
1390.101563	182.049866
1389.054688	155.630341
1388.006836	-0.789746
1386.959961	-99.452759
1385.912109	-200.489487
1384.864258	-188.851868
1383.815430	17.835913
1382.767578	-172.732269
1381.718750	-345.635406
1380.669922	-286.017639
1379.621094	-573.423340
1378.571289	-76.589363
1377.522461	-455.991547
1376.472656	128.253326
1375.421875	1.214491
1374.372070	-437.420898
1373.321289	-137.471893
1372.270508	-565.634949
1371.219727	-140.814209
1370.168945	-306.753662
1369.117188	-317.985962
1368.066406	-152.115295
1367.014648	-3.619133
1365.961914	-841.264526
1364.910156	-15.090561
1363.857422	-720.085388
1362.804688	257.837708
1361.751953	-471.440704
1360.698242	-43.463924
1359.645508	-421.304260
1358.591797	-587.467896
1357.538086	-643.982544
1356.483398	-424.422241
1355.429688	-614.767273
1354.375000	0.110367
1353.320313	-18.501650
1352.264648	223.815475
1351.209961	-211.576645
1350.154297	-172.489990
1349.098633	-373.958221
1348.042969	-220.316208
1346.986328	-34.324104
1345.930664	300.635254
1344.874023	-120.689804
1343.817383	8.743972
1342.759766	589.399719
1341.703125	481.134857
1340.645508	757.113342
1339.587891	473.369446
1338.529297	298.886505
1337.471680	723.899048
1336.413086	376.576263
1335.354492	809.197632
1334.295898	541.603210
1333.236328	281.722565
1332.176758	311.537323
1331.117188	232.750839
1330.057617	-132.562515
1328.998047	268.702820
1327.937500	165.867645
1326.876953	322.701447
1325.816406	57.297932
1324.754883	286.099487
1323.694336	384.182037
1322.632813	319.489227
1321.571289	-68.261581
1320.508789	526.353149
1319.447266	412.969879
1318.384766	215.963501
1317.322266	117.882332
1316.259766	291.229736
1315.196289	213.285507
1314.132813	522.456604
1313.069336	504.043091
1312.005859	643.481750
1310.942383	514.650757
1309.877930	477.150940
1308.813477	545.716125
1307.749023	215.782883
1306.683594	484.054108
1305.619141	599.925964
1304.553711	797.078735
1303.488281	942.717651
1302.421875	545.190735
1301.356445	280.782928
1300.290039	680.101807
1299.223633	865.718750
1298.157227	196.722275
1297.089844	132.261978
1296.022461	306.162415
1294.955078	-130.991943
1293.887695	337.754456
1292.819336	87.606491
1291.751953	330.810059
1290.683594	-46.375759
1289.614258	216.696411
1288.545898	332.778992
1287.476563	238.210205
1286.407227	-22.753874
1285.337891	351.049011
1284.268555	408.921661
1283.198242	491.410126
1282.127930	326.781342
1281.057617	238.271606
1279.986328	-80.068726
1278.916016	-295.326691
1277.844727	345.733368
1276.773438	-245.806335
1275.701172	277.913727
1274.629883	131.844116
1273.557617	323.213837
1272.485352	243.459808
1271.413086	144.353256
1270.339844	477.691803
1269.266602	110.275101
1268.193359	243.600815
1267.120117	865.131470
1266.045898	210.368240
1264.972656	409.879822
1263.898438	687.471863
1262.823242	457.868958
1261.749023	374.791168
1260.673828	669.654297
1259.598633	786.627625
1258.523438	684.415588
1257.448242	353.410217
1256.372070	385.500458
1255.295898	281.354889
1254.219727	157.900620
1253.142578	346.101105
1252.066406	96.392754
1250.989258	428.263763
1249.912109	57.249287
1248.833984	608.008484
1247.756836	195.996323
1246.678711	518.229187
1245.599609	334.985962
1244.521484	283.119324
1243.442383	321.216614
1242.364258	213.708282
1241.285156	234.982758
1240.205078	108.256302
1239.125977	508.267395
1238.045898	306.487061
1236.965820	980.503784
1235.884766	669.712097
1234.804688	691.302917
1233.723633	768.685425
1232.642578	368.686035
1231.561523	446.231628
1230.479492	647.322632
1229.397461	981.582092
1228.315430	727.378296
1227.233398	650.052307
1226.150391	601.835205
1225.068359	459.334595
1223.985352	537.062439
1222.901367	365.668427
1221.818359	293.541290
1220.734375	76.411903
1219.650391	337.977142
1218.566406	188.656204
1217.481445	-59.635883
1216.396484	349.184418
1215.311523	9.247179
1214.226563	63.006805
1213.141602	174.691101
1212.055664	117.398949
1210.969727	340.010620
1209.883789	265.839905
1208.796875	78.345200
1207.709961	368.328583
1206.623047	289.373474
1205.536133	277.930450
1204.449219	-70.835022
1203.361328	315.250397
1202.273438	-100.835358
1201.185547	-528.786133
1200.096680	-359.565216
1199.008789	-358.897797
1197.919922	-408.790039
1196.830078	-906.162231
1195.741211	-232.005203
1194.651367	-546.492920
1193.561523	-221.381668
1192.471680	-829.021362
1191.381836	-525.683655
1190.291016	-532.448975
1189.200195	-695.378052
1188.109375	-704.582336
1187.017578	-456.946899
1185.926758	-658.309509
1184.834961	-302.895081
1183.742188	-453.947906
1182.650391	-528.203918
1181.557617	-362.681091
1180.464844	-492.193665
1179.372070	-403.567627
1178.279297	-233.554871
1177.185547	-394.345001
1176.091797	-73.634789
1174.998047	294.773315
1173.903320	-479.204926
1172.808594	-415.043335
1171.713867	144.444031
1170.619141	79.087631
1169.524414	-125.063225
1168.428711	-118.737350
1167.333008	-487.904205
1166.237305	-689.635498
1165.140625	-575.874878
1164.044922	-340.360107
1162.948242	-162.383377
1161.850586	-302.254700
1160.753906	59.343388
1159.656250	-190.502686
1158.558594	-208.792847
1157.460938	-162.727325
1156.362305	-23.738216
1155.263672	-395.348572
1154.165039	29.620451
1153.066406	-139.355438
1151.967773	413.902679
1150.868164	-329.611572
1149.768555	42.161308
1148.667969	-112.769455
1147.568359	-248.658539
1146.467773	-6.022067
1145.367188	-739.561768
1144.266602	530.995422
1143.165039	-285.818024
1142.063477	-84.230789
1140.961914	-372.754883
1139.860352	-9.746019
1138.757813	-10.726431
1137.655273	304.294403
1136.552734	174.738297
1135.450195	239.945053
1134.346680	-193.752213
1133.244141	293.972473
1132.139648	-182.487137
1131.036133	145.784088
1129.931641	409.721741
1128.827148	279.633789
1127.722656	282.329102
1126.618164	443.800262
1125.512695	349.044281
1124.407227	981.889160
1123.301758	1140.417358
1122.196289	538.293579
1121.089844	646.905396
1119.983398	217.827332
1118.876953	484.896027
1117.769531	157.627914
1116.663086	417.304932
1115.555664	347.900635
1114.447266	127.032928
1113.339844	393.351471
1112.231445	181.856903
1111.123047	537.663696
1110.014648	-115.855843
1108.905273	353.076263
1107.795898	261.891235
1106.686523	163.578659
1105.577148	603.546082
1104.466797	132.063690
1103.357422	371.083435
1102.247070	-298.476746
1101.135742	-78.533409
1100.025391	289.834534
1098.914063	139.220657
1097.802734	87.615761
1096.690430	358.809509
1095.579102	186.872055
1094.466797	603.838196
1093.353516	106.748642
1092.241211	339.759857
1091.127930	120.609680
1090.014648	588.715210
1088.901367	65.965134
1087.788086	157.373169
1086.673828	375.670441
1085.559570	365.735352
1084.445313	311.089539
1083.330078	533.733704
1082.214844	718.632324
1081.099609	302.018097
1079.984375	148.604263
1078.868164	755.977478
1077.751953	600.086853
1076.635742	392.598877
1075.519531	253.222885
1074.402344	71.635529
1073.285156	333.383789
1072.167969	22.845102
1071.050781	314.916534
1069.932617	-14.287694
1068.814453	113.576393
1067.696289	522.487915
1066.578125	155.949554
1065.458984	227.434982
1064.339844	961.401550
1063.220703	381.992584
1062.100586	81.283463
1060.980469	276.680817
1059.860352	22.925650
1058.740234	318.809784
1057.619141	-189.665405
1056.498047	120.160561
1055.376953	270.962372
1054.255859	160.055374
1053.133789	-25.543282
1052.011719	36.498737
1050.889648	278.301483
1049.767578	272.613892
1048.644531	119.933861
1047.521484	-401.254089
1046.398438	458.646729
1045.274414	107.911674
1044.150391	76.782990
1043.026367	164.591721
1041.902344	289.696228
1040.778320	146.872910
1039.653320	164.870087
1038.528320	161.960999
1037.402344	-159.855865
1036.277344	-34.537445
1035.151367	491.019806
1034.024414	-237.598984
1032.898438	-563.394165
1031.771484	17.941395
1030.644531	-189.050125
1029.517578	303.766968
1028.390625	-37.803669
1027.262695	-181.665207
1026.134766	-729.525818
1025.005859	-406.229858
1023.877930	-709.814392
1022.749023	-121.861626
1021.620117	-225.615265
1020.490234	-621.552185
1019.361328	10.359996
1018.231445	-125.499199
1017.101563	-263.499023
1015.970703	-389.744873
1014.839844	-63.926624
1013.708984	-152.846313
1012.578125	-40.079498
1011.447266	-330.170502
1010.315430	-453.321869
1009.183594	-2.243757
1008.050781	-347.310364
1006.918945	140.827972
1005.786133	744.514160
1004.653320	1035.877319
1003.519531	1722.582520
1002.386719	1588.579956
1001.252930	1376.209595
1000.118164	1108.630127
998.984375	714.306396
997.849609	583.567322
996.714844	570.794617
995.580078	214.275436
994.444336	188.066544
993.308594	7.463084
992.172852	73.916168
991.036133	-48.599148
989.900391	149.593765
988.763672	-173.060699
987.626953	36.934719
986.489258	83.422699
985.351563	72.485970
984.213867	303.528412
983.076172	414.938171
981.937500	464.316284
980.798828	435.623444
979.660156	315.107025
978.521484	197.139359
977.381836	19.618767
976.242188	233.208160
975.102539	203.256256
973.961914	-173.490662
972.822266	392.087219
971.681641	178.950378
970.540039	223.287598
969.399414	501.986969
968.257813	509.908234
967.116211	417.059998
965.973633	260.208954
964.832031	461.452301
963.689453	307.365875
962.545898	263.591125
961.403320	265.891998
960.259766	318.798248
959.116211	154.246414
957.972656	109.080254
956.828125	-66.393631
955.683594	-342.305908
954.539063	-251.676346
953.393555	-103.686272
952.249023	-19.602720
951.103516	117.239319
949.957031	299.949249
948.811523	254.172745
947.665039	-463.342285
946.518555	282.107330
945.371094	157.008957
944.224609	-59.177101
943.077148	-101.529900
941.929688	-262.370789
940.781250	270.893494
939.632813	493.776978
938.484375	226.278412
937.335938	232.794769
936.186523	298.779083
935.038086	100.492836
933.887695	128.114792
932.738281	276.685486
931.587891	334.249634
930.437500	-113.633804
929.287109	-770.603577
928.135742	266.590881
926.985352	-121.237198
925.833984	-247.037903
924.681641	-115.547424
923.530273	63.819775
922.377930	-336.534119
921.224609	-272.794800
920.072266	-177.096619
918.918945	130.029694
917.765625	5.570089
916.612305	244.701431
915.458008	-549.223389
914.303711	82.952744
913.149414	-24.866915
911.995117	-252.740189
910.839844	118.494637
909.684570	-102.213150
908.529297	-163.960632
907.373047	-193.808594
906.216797	-296.031006
905.060547	-631.443848
903.904297	-105.796921
902.747070	-46.795277
901.589844	46.259022
900.432617	-93.762817
899.274414	-478.015045
898.117188	-409.474091
896.958984	-399.671234
895.799805	-145.535995
894.641602	-13.514296
893.482422	-37.426079
892.322266	-113.216690
891.163086	52.862560
890.002930	-128.910263
888.842773	-256.319305
887.682617	18.275543
886.521484	-165.400757
885.360352	-441.445251
884.199219	-286.385864
883.038086	-162.922470
881.875977	-562.634827
880.713867	108.774284
879.551758	-166.758484
878.388672	67.152046
877.225586	-266.751923
876.062500	-210.807175
874.899414	270.731506
873.735352	598.971924
872.571289	105.534904
871.407227	98.392235
870.242188	286.979767
869.077148	79.625343
867.912109	281.613129
866.747070	202.477249
865.581055	945.981689
864.415039	-16.401232
863.249023	79.757141
862.083008	38.834713
860.916016	161.810196
859.749023	361.015350
858.581055	562.327209
857.414063	579.496521
856.246094	156.907242
855.077148	113.491943
853.909180	545.388306
852.740234	716.972290
851.571289	493.947205
850.402344	772.859009
849.232422	274.225159
848.062500	122.878052
846.892578	497.691956
845.721680	189.473251
844.551758	393.802368
843.380859	248.878677
842.208984	325.365479
841.038086	180.296906
839.866211	466.704071
838.694336	131.416473
837.521484	609.638672
836.348633	618.294189
835.175781	260.464905
834.002930	570.408508
832.829102	667.946533
831.655273	530.905701
830.481445	-25.776478
829.307617	211.935455
828.132813	792.874573
826.958008	871.614441
825.783203	693.745422
824.607422	295.112244
823.431641	429.101593
822.255859	406.894012
821.079102	-161.212799
819.903320	-70.069366
818.726563	72.047775
817.548828	164.932419
816.372070	121.840759
815.194336	120.839478
814.016602	-594.350464
812.837891	-648.955139
811.659180	-292.444305
810.480469	-125.233986
809.301758	43.912426
808.122070	-73.824898
806.942383	-300.555237
805.762695	176.540421
804.583008	-203.749954
803.402344	-282.222809
802.221680	-296.521301
801.041016	-160.169464
799.859375	-99.518517
798.677734	-411.644135
797.496094	-508.796478
796.313477	-98.576675
795.131836	-373.458038
793.949219	-107.896645
792.765625	62.080208
791.583008	47.981312
790.399414	195.271957
789.215820	253.750351
788.031250	143.811508
786.846680	157.598145
785.662109	-19.036448
784.477539	396.788574
783.291992	98.171524
782.106445	-105.470024
780.920898	156.999298
779.735352	308.695526
778.548828	124.416328
777.362305	34.975342
776.174805	203.650818
774.988281	270.552673
773.800781	410.039032
772.613281	560.315552
771.424805	509.641327
770.236328	458.812531
769.047852	-33.017719
767.859375	87.885910
766.669922	391.435120
765.480469	1091.197144
764.291016	-35.201565
763.101563	195.072952
761.911133	460.311707
760.720703	267.547974
759.529297	789.799622
758.338867	711.198608
757.147461	1131.712036
755.955078	986.870056
754.763672	850.805725
753.571289	752.064453
752.378906	216.072296
751.186523	591.836914
749.993164	299.744537
748.799805	470.995270
747.606445	323.831818
746.412109	481.726715
745.217773	349.912079
744.023438	266.396790
742.829102	674.119507
741.633789	366.904968
740.438477	-54.131149
739.243164	327.090942
738.046875	57.459042
736.850586	79.300117
735.654297	149.358459
734.458008	136.237854
733.260742	-500.626373
732.063477	501.913483
730.866211	480.188049
729.667969	257.328552
728.469727	74.045235
727.271484	-128.713791
726.073242	-383.707397
724.874023	-114.002876
723.674805	-71.479965
722.474609	279.145966
721.275391	-293.903992
720.075195	-215.930573
718.875000	215.783691
717.673828	-127.159515
716.473633	-269.009216
715.272461	309.192993
714.070313	56.544212
712.869141	-101.979279
711.666992	-66.199425
710.463867	390.386993
709.261719	-216.089172
708.058594	-379.855133
706.855469	-129.500870
705.652344	373.569244
704.448242	-148.408936
703.244141	424.715393
702.040039	-22.400257
700.834961	833.862854
699.630859	600.676636
698.424805	117.942368
697.219727	27.040487
696.013672	-122.104805
694.807617	198.457840
693.601563	178.274261
692.395508	-165.039856
691.188477	-51.889641
689.981445	-862.975220
688.773438	-484.147430
687.566406	-482.541870
686.358398	187.509262
685.149414	-263.380493
683.941406	-436.124176
682.732422	2.852481
681.523438	69.358231
680.313477	-351.147217
679.104492	127.807892
677.894531	-62.100780
676.683594	568.985046
675.473633	-230.412827
674.262695	187.075912
673.051758	-197.795364
671.839844	161.952621
670.628906	-159.188614
669.416992	-23.623585
668.204102	-244.337173
666.992188	427.867584
665.779297	-96.681091
664.566406	165.556519
663.352539	84.694008
662.138672	-211.677567
660.924805	-47.864605
659.710938	-343.440613
658.497070	-192.035294
657.282227	-456.705536
656.066406	-65.482277
654.851563	353.787994
653.635742	413.118195
652.419922	-96.298668
651.204102	4.318898
649.987305	51.138092
648.770508	257.337769
647.553711	67.349396
646.336914	374.610168
645.119141	389.028503
643.901367	308.672607
642.682617	497.063080
641.464844	-80.358376
640.246094	114.029724
639.027344	213.449814
637.807617	26.661037
636.587891	-130.384979
635.368164	234.092804
634.148438	-97.908806
632.927734	155.722992
631.707031	208.929031
630.486328	259.196594
629.264648	287.134491
628.043945	198.301041
626.822266	492.336090
625.599609	628.624451
624.376953	701.480164
623.155273	215.842468
621.931641	877.369446
620.708984	500.384796
619.485352	312.524017
618.261719	694.671814
617.037109	-147.457367
615.813477	678.051331
614.588867	277.249359
613.364258	212.360184
612.138672	-17.427698
610.913086	-1.624078
609.687500	-420.282135
608.461914	-488.960266
607.235352	-26.468552
606.008789	-137.689545
604.782227	-303.432739
