# Supplementary material for: Raman spectroscopy accurately differentiates mucosal healing from non-healing and biochemical changes following biological therapy in inflammatory bowel disease
Source: PLoS One. 2021 Jun 2;16(6):e0252210. doi: 10.1371/journal.pone.0252210 (PMC8172032; doi:10.1371/journal.pone.0252210)
Supplement: S9 Dataset — (ZIP) [file pone.0252210.s011.zip › Pre-biologic/OC031-1 pre treatment_base sub CR removed_75__X_2359.14__Y_35199.7__Z_75.6513__Time_862.txt]

1714.793945	-26.184719
1713.817383	98.210709
1712.840820	20.987841
1711.864258	45.977932
1710.886719	6.872955
1709.909180	-13.173142
1708.931641	44.782684
1707.953125	-6.870717
1706.975586	-74.276138
1705.997070	8.578947
1705.018555	30.097704
1704.040039	-81.950706
1703.060547	39.140610
1702.081055	2.600431
1701.101563	6.479232
1700.122070	-53.548870
1699.142578	20.412781
1698.162109	-84.494095
1697.181641	-71.488091
1696.201172	37.974773
1695.220703	16.767483
1694.239258	54.584415
1693.257813	55.273029
1692.276367	5.509691
1691.294922	-22.613554
1690.313477	128.315796
1689.331055	202.066467
1688.348633	190.698181
1687.366211	56.936161
1686.383789	144.758972
1685.400391	206.134262
1684.416992	153.153107
1683.433594	204.344849
1682.450195	149.221466
1681.465820	152.942459
1680.482422	207.496124
1679.498047	320.813995
1678.512695	234.727127
1677.528320	372.403778
1676.542969	289.469391
1675.558594	270.631500
1674.572266	379.631744
1673.586914	422.359589
1672.601563	483.890259
1671.615234	463.237915
1670.628906	596.876648
1669.642578	481.023804
1668.655273	532.699585
1667.668945	584.561401
1666.681641	660.481018
1665.694336	646.347900
1664.706055	719.952454
1663.718750	666.413513
1662.730469	605.125061
1661.742188	644.787231
1660.753906	713.767029
1659.764648	698.093018
1658.775391	796.518372
1657.787109	683.178406
1656.796875	879.875366
1655.807617	721.884644
1654.818359	643.531616
1653.828125	557.426147
1652.837891	603.799072
1651.846680	496.877960
1650.856445	667.833618
1649.865234	574.452698
1648.874023	592.275024
1647.882813	528.296570
1646.891602	369.356415
1645.899414	308.353851
1644.907227	281.836761
1643.915039	313.543243
1642.922852	231.836441
1641.930664	134.443253
1640.937500	190.250153
1639.944336	-30.869356
1638.951172	138.576828
1637.957031	112.907906
1636.963867	142.713409
1635.969727	56.620438
1634.975586	28.631746
1633.981445	42.896996
1632.986328	65.141205
1631.991211	24.250685
1630.996094	-37.608704
1630.000977	0.663490
1629.005859	4.775898
1628.009766	95.784096
1627.013672	-89.403130
1626.017578	-8.809486
1625.021484	-41.262600
1624.024414	-5.294191
1623.028320	-87.566429
1622.031250	45.724495
1621.033203	60.778564
1620.036133	12.829176
1619.038086	1.705408
1618.041016	14.252630
1617.041992	-9.920065
1616.043945	86.668427
1615.045898	78.292351
1614.046875	-37.605419
1613.047852	100.965004
1612.048828	29.730894
1611.048828	52.918964
1610.049805	18.451374
1609.049805	49.520157
1608.049805	-136.856140
1607.048828	-11.458416
1606.048828	134.838196
1605.047852	-14.767214
1604.046875	81.736954
1603.045898	104.922562
1602.044922	7.741157
1601.042969	7.379611
1600.041016	-50.525814
1599.039063	-56.124760
1598.037109	-100.945740
1597.034180	-54.289558
1596.031250	-174.900375
1595.028320	44.131432
1594.025391	69.771896
1593.022461	-56.075146
1592.018555	58.290325
1591.014648	-158.906784
1590.010742	-177.712936
1589.006836	27.831280
1588.001953	-11.938327
1586.997070	-56.940853
1585.992188	49.262749
1584.987305	56.326893
1583.982422	39.893101
1582.976563	33.847748
1581.970703	22.552637
1580.964844	-25.244377
1579.958984	90.980721
1578.952148	131.611359
1577.945313	49.845131
1576.938477	46.131958
1575.931641	219.282898
1574.924805	-60.285027
1573.916992	110.108727
1572.909180	-18.623472
1571.901367	70.996346
1570.893555	111.142715
1569.884766	26.495365
1568.876953	56.127728
1567.868164	122.047951
1566.858398	19.098532
1565.849609	22.571863
1564.839844	57.126991
1563.830078	-4.408296
1562.820313	-81.546646
1561.810547	59.166130
1560.799805	-82.914154
1559.790039	-9.802243
1558.779297	86.540764
1557.767578	81.702080
1556.756836	30.161343
1555.745117	139.183746
1554.733398	82.336014
1553.721680	12.497679
1552.709961	85.005585
1551.697266	-28.942919
1550.685547	102.921623
1549.672852	79.429520
1548.659180	-11.375668
1547.646484	104.672737
1546.632813	-35.363075
1545.619141	-25.483612
1544.605469	41.177055
1543.591797	159.415298
1542.577148	11.454044
1541.562500	52.023182
1540.547852	-0.453143
1539.533203	-16.835171
1538.518555	-2.307820
1537.502930	76.652687
1536.487305	65.211044
1535.471680	-26.256313
1534.456055	-14.601174
1533.439453	-21.071394
1532.422852	-14.719439
1531.406250	-41.942677
1530.389648	72.491188
1529.373047	78.612816
1528.355469	138.746185
1527.337891	-48.410469
1526.320313	27.035891
1525.302734	25.167297
1524.284180	64.402542
1523.265625	18.654078
1522.247070	73.175880
1521.228516	109.607925
1520.208984	32.827118
1519.190430	45.989143
1518.170898	-115.682373
1517.151367	7.862729
1516.130859	49.083950
1515.111328	-61.302898
1514.090820	-164.004013
1513.070313	-20.263857
1512.049805	-30.647343
1511.028320	51.292889
1510.006836	33.081150
1508.986328	4.564500
1507.963867	-62.473194
1506.942383	8.921463
1505.919922	87.916794
1504.898438	-109.961563
1503.875977	-72.078659
1502.852539	-182.852188
1501.830078	-17.011541
1500.806641	48.836029
1499.783203	-15.960772
1498.759766	21.605112
1497.736328	15.603488
1496.711914	-5.798049
1495.687500	-55.373863
1494.663086	-66.612221
1493.638672	75.522064
1492.613281	59.056080
1491.587891	52.778179
1490.563477	10.694377
1489.537109	-39.085735
1488.511719	41.382099
1487.485352	111.558311
1486.458984	145.925079
1485.432617	226.186096
1484.406250	270.650787
1483.379883	149.222092
1482.352539	145.146332
1481.325195	158.892654
1480.297852	200.650391
1479.269531	201.567184
1478.241211	143.836166
1477.213867	121.781670
1476.184570	323.887238
1475.156250	317.028961
1474.127930	396.730896
1473.098633	343.979706
1472.069336	334.501831
1471.040039	414.077209
1470.009766	519.037109
1468.979492	387.361115
1467.950195	530.399780
1466.918945	553.842468
1465.888672	567.096741
1464.857422	707.406128
1463.827148	715.512756
1462.795898	746.462769
1461.763672	787.542847
1460.732422	841.297974
1459.700195	808.693237
1458.667969	819.247192
1457.635742	949.066956
1456.603516	764.203369
1455.570313	932.014465
1454.537109	1120.040283
1453.503906	826.209839
1452.470703	948.261292
1451.436523	1019.562988
1450.403320	1062.966553
1449.369141	1162.084351
1448.333984	1119.312378
1447.299805	1096.827026
1446.264648	1013.586487
1445.230469	1049.364502
1444.194336	1128.146118
1443.159180	877.977112
1442.124023	1040.264404
1441.087891	909.104614
1440.051758	851.341553
1439.015625	922.546875
1437.978516	728.337952
1436.941406	809.668274
1435.904297	764.655945
1434.867188	636.323364
1433.830078	606.551819
1432.791992	412.690552
1431.754883	544.570679
1430.715820	406.360718
1429.677734	427.198090
1428.639648	296.687866
1427.600586	229.302933
1426.561523	283.006226
1425.522461	253.515366
1424.482422	234.138718
1423.443359	129.121887
1422.403320	250.920120
1421.363281	211.484009
1420.322266	192.233765
1419.282227	117.633957
1418.241211	241.954971
1417.200195	157.363998
1416.159180	218.779251
1415.117188	-21.684649
1414.076172	67.472664
1413.034180	81.182442
1411.992188	77.322105
1410.949219	3.113824
1409.907227	99.859848
1408.864258	-37.061069
1407.821289	122.515900
1406.777344	-39.396473
1405.734375	-5.353204
1404.690430	93.975861
1403.646484	153.145004
1402.602539	6.573187
1401.557617	153.613663
1400.513672	127.575211
1399.468750	119.136925
1398.423828	30.518339
1397.377930	74.820351
1396.333008	184.305450
1395.287109	-137.153610
1394.241211	-55.142242
1393.195313	-40.740597
1392.148438	18.764172
1391.101563	-39.367298
1390.054688	32.714466
1389.007813	-7.789029
1387.960938	46.833958
1386.913086	-41.089314
1385.865234	8.604329
1384.817383	-39.179081
1383.769531	45.579762
1382.720703	25.387915
1381.671875	-97.184456
1380.623047	95.081116
1379.574219	67.542747
1378.524414	112.468857
1377.475586	105.005302
1376.425781	35.195599
1375.375977	-27.049641
1374.325195	-9.392532
1373.274414	-9.153062
1372.224609	-93.644096
1371.172852	-20.991625
1370.122070	-50.512390
1369.070313	-67.514366
1368.019531	15.202978
1366.967773	28.184862
1365.915039	31.245882
1364.863281	29.378727
1363.810547	37.516548
1362.757813	-43.896126
1361.705078	116.136742
1360.651367	27.375826
1359.598633	107.833778
1358.544922	108.731270
1357.491211	45.038879
1356.436523	80.843590
1355.382813	218.571686
1354.328125	237.030563
1353.273438	148.720367
1352.217773	271.586121
1351.163086	108.917442
1350.107422	164.812088
1349.051758	223.213333
1347.996094	192.311340
1346.939453	357.447327
1345.883789	413.433319
1344.827148	400.009064
1343.769531	433.739410
1342.712891	526.991211
1341.655273	565.729614
1340.598633	480.623535
1339.540039	665.588867
1338.482422	506.294495
1337.423828	542.710205
1336.366211	539.551514
1335.307617	543.861938
1334.248047	483.880646
1333.189453	498.185486
1332.129883	522.418457
1331.070313	524.430664
1330.010742	353.432983
1328.950195	476.674927
1327.890625	454.112823
1326.830078	540.305115
1325.768555	468.418945
1324.708008	542.305847
1323.646484	495.220856
1322.585938	470.413757
1321.523438	517.223267
1320.461914	502.368774
1319.400391	512.227783
1318.337891	566.511902
1317.275391	620.810242
1316.211914	564.187134
1315.149414	441.079712
1314.085938	510.263123
1313.022461	562.207153
1311.958984	454.063995
1310.894531	464.202728
1309.831055	476.834229
1308.766602	541.182495
1307.701172	509.558563
1306.636719	509.967010
1305.571289	633.397705
1304.505859	574.816650
1303.440430	592.513306
1302.375000	482.403534
1301.308594	662.378540
1300.242188	603.958984
1299.175781	481.719788
1298.109375	504.470459
1297.041992	465.848358
1295.975586	498.465393
1294.908203	513.911011
1293.839844	600.538574
1292.772461	483.519409
1291.704102	575.068604
1290.635742	433.627411
1289.567383	397.698029
1288.498047	401.025452
1287.428711	446.034241
1286.360352	476.342255
1285.290039	364.575104
1284.220703	358.187775
1283.150391	337.129547
1282.080078	274.480194
1281.009766	410.124695
1279.939453	342.624878
1278.868164	390.152557
1277.796875	430.336273
1276.725586	370.255402
1275.654297	525.359375
1274.582031	355.314789
1273.509766	412.626984
1272.437500	467.481781
1271.365234	588.274963
1270.291992	472.134521
1269.218750	539.175720
1268.145508	547.609680
1267.072266	629.263367
1265.999023	508.366058
1264.924805	460.711823
1263.850586	556.982239
1262.776367	550.800598
1261.701172	488.554718
1260.625977	521.394958
1259.550781	429.946655
1258.475586	404.318848
1257.400391	517.540222
1256.324219	543.044556
1255.248047	536.886841
1254.171875	433.365845
1253.094727	512.407410
1252.018555	460.027313
1250.941406	500.101990
1249.864258	510.971771
1248.786133	543.714966
1247.708008	564.284119
1246.630859	380.687531
1245.551758	374.542755
1244.473633	424.267609
1243.394531	452.103760
1242.316406	465.349731
1241.236328	461.586914
1240.157227	462.670685
1239.077148	446.756775
1237.998047	311.961670
1236.917969	470.704742
1235.836914	425.665070
1234.756836	407.301483
1233.675781	410.748199
1232.594727	326.936981
1231.512695	330.370880
1230.431641	365.278900
1229.349609	153.133041
1228.267578	214.665939
1227.185547	302.782806
1226.102539	243.212280
1225.019531	198.168472
1223.936523	240.213394
1222.853516	23.434397
1221.769531	196.034180
1220.686523	194.478409
1219.602539	188.068466
1218.517578	128.478638
1217.433594	143.787003
1216.348633	224.280212
1215.263672	135.678528
1214.178711	199.192429
1213.092773	211.965927
1212.007813	118.529999
1210.921875	157.806885
1209.834961	213.925522
1208.749023	207.293976
1207.662109	92.142021
1206.575195	263.866394
1205.488281	220.999924
1204.400391	226.313980
1203.313477	130.425888
1202.225586	171.828903
1201.136719	150.581223
1200.048828	59.504471
1198.959961	6.947245
1197.871094	81.913979
1196.782227	50.968842
1195.692383	32.032475
1194.603516	-59.061958
1193.513672	20.541748
1192.423828	-29.710381
1191.333008	-3.076471
1190.242188	194.089767
1189.151367	-101.256325
1188.060547	38.147758
1186.969727	-60.224541
1185.877930	-108.179283
1184.786133	-81.752121
1183.694336	52.596821
1182.601563	-93.794510
1181.509766	4.460536
1180.416992	33.106827
1179.323242	44.926384
1178.230469	111.830002
1177.136719	-20.198828
1176.042969	80.158554
1174.949219	60.691147
1173.854492	110.635666
1172.760742	45.621021
1171.666016	4.533796
1170.570313	42.391457
1169.475586	6.041372
1168.379883	-13.585575
1167.284180	26.541994
1166.188477	-14.663299
1165.091797	-29.594265
1163.996094	12.798955
1162.899414	9.746327
1161.801758	75.926056
1160.705078	-80.033180
1159.607422	-37.803898
1158.509766	44.950287
1157.412109	46.498531
1156.313477	107.656380
1155.215820	80.501099
1154.117188	120.095284
1153.017578	133.411179
1151.918945	22.741583
1150.819336	33.625034
1149.719727	-29.387411
1148.620117	40.989113
1147.519531	-55.403614
1146.418945	5.357158
1145.318359	-0.591624
1144.217773	-58.926479
1143.116211	15.974095
1142.014648	9.931434
1140.913086	-84.134758
1139.811523	-49.792080
1138.708984	-63.040665
1137.606445	-95.326126
1136.503906	-80.105186
1135.401367	-88.675377
1134.297852	-66.398224
1133.194336	31.823759
1132.090820	4.154016
1130.987305	147.353638
1129.882813	95.883804
1128.778320	234.195648
1127.673828	170.815933
1126.569336	320.850525
1125.463867	269.278107
1124.358398	182.151001
1123.252930	189.822708
1122.146484	233.000366
1121.041016	162.445221
1119.934570	68.215721
1118.828125	165.770615
1117.720703	92.835579
1116.613281	83.803505
1115.505859	58.192436
1114.398438	42.032154
1113.291016	32.952545
1112.182617	14.396047
1111.074219	213.287888
1109.964844	130.849792
1108.856445	90.960144
1107.747070	124.291382
1106.637695	230.796646
1105.528320	223.907150
1104.417969	297.256165
1103.307617	203.000076
1102.197266	325.834717
1101.086914	340.089783
1099.975586	252.913162
1098.864258	304.869995
1097.752930	396.861694
1096.641602	229.561752
1095.529297	293.225464
1094.416992	349.780334
1093.304688	305.029633
1092.191406	286.185303
1091.079102	286.173492
1089.965820	274.381744
1088.852539	231.997803
1087.738281	269.602203
1086.624023	163.719177
1085.509766	311.817627
1084.395508	288.235535
1083.280273	306.958740
1082.166016	128.297348
1081.050781	184.624115
1079.934570	121.138924
1078.819336	215.002502
1077.703125	280.646698
1076.586914	228.908798
1075.469727	184.228699
1074.353516	381.200256
1073.236328	125.420853
1072.119141	259.001221
1071.000977	181.531662
1069.882813	223.630219
1068.765625	230.566803
1067.646484	225.782867
1066.528320	190.560425
1065.409180	239.652695
1064.290039	241.905731
1063.170898	253.524780
1062.050781	171.543060
1060.930664	162.128372
1059.810547	80.219391
1058.690430	103.582367
1057.569336	162.007385
1056.449219	110.565689
1055.327148	159.632065
1054.206055	61.508297
1053.083984	129.270523
1051.961914	98.938522
1050.839844	-31.754147
1049.717773	3.344035
1048.594727	57.104763
1047.471680	8.204996
1046.348633	124.945168
1045.224609	125.050537
1044.101563	160.145233
1042.976563	97.341301
1041.852539	223.338486
1040.728516	200.193085
1039.603516	11.702688
1038.478516	149.330231
1037.352539	54.100376
1036.227539	10.144803
1035.101563	70.944382
1033.974609	78.226318
1032.848633	297.191986
1031.721680	106.804260
1030.594727	321.056213
1029.467773	44.799007
1028.340820	63.817341
1027.212891	-63.515816
1026.084961	-128.049820
1024.956055	-197.174393
1023.828125	-48.002522
1022.699219	22.207331
1021.570313	-146.603790
1020.440430	32.692562
1019.311523	-77.997345
1018.181641	-42.515255
1017.050781	-104.393814
1015.920898	-112.899780
1014.790039	19.984119
1013.659180	-25.553755
1012.528320	88.782455
1011.396484	-49.315163
1010.265625	67.355042
1009.132813	165.483261
1008.000977	120.129166
1006.868164	109.532074
1005.736328	309.460724
1004.602539	629.576355
1003.469727	801.617493
1002.335938	920.450500
1001.202148	759.651550
1000.068359	603.585754
998.933594	161.216431
997.799805	127.827904
996.665039	6.760584
995.529297	81.980705
994.394531	64.901276
993.258789	-23.651773
992.123047	23.961761
990.986328	37.001774
989.849609	-9.866227
988.712891	-91.245514
987.576172	50.979378
986.439453	-57.940350
985.301758	-3.234425
984.164063	49.184299
983.025391	23.343468
981.887695	-36.966896
980.749023	-30.475363
979.610352	-58.453381
978.470703	35.527195
977.332031	74.319031
976.192383	57.957962
975.051758	133.585327
973.912109	36.877254
972.771484	-18.389984
971.630859	59.629005
970.490234	15.950396
969.348633	61.870209
968.207031	34.365040
967.065430	110.177582
965.923828	59.819569
964.781250	-56.986118
963.638672	122.113869
962.496094	3.143418
961.352539	173.064270
960.208984	58.807751
959.065430	219.560303
957.921875	80.239830
956.777344	69.260307
955.632813	122.429810
954.488281	-76.146805
953.343750	75.513741
952.198242	64.719086
951.052734	127.162354
949.907227	102.728142
948.760742	114.925346
947.614258	54.022118
946.467773	52.600788
945.321289	142.602066
944.173828	40.752201
943.026367	25.762054
941.878906	-50.816383
940.730469	135.150940
939.582031	97.456276
938.433594	322.165741
937.285156	273.124237
936.135742	148.900497
934.987305	191.190170
933.836914	110.428139
932.687500	109.494270
931.537109	170.107971
930.386719	128.244720
929.236328	-18.299976
928.084961	44.694622
926.934570	128.180435
925.783203	11.434286
924.630859	-2.852245
923.478516	17.019173
922.327148	143.783356
921.173828	102.308289
920.021484	92.705055
918.868164	1.346011
917.714844	55.447353
916.561523	-6.266805
915.407227	36.527527
914.252930	-109.074188
913.098633	-63.939655
911.944336	-5.180248
910.789063	-59.834698
909.633789	-23.718328
908.478516	-171.239899
907.322266	-53.447384
906.166016	-26.330029
905.009766	14.398200
903.853516	-49.062119
902.696289	-33.200764
901.539063	9.850280
900.381836	86.861404
899.223633	-89.595619
898.065430	-30.643570
896.907227	-16.933477
895.749023	-98.184731
894.589844	19.586126
893.430664	-0.556794
892.271484	-63.604385
891.112305	-27.191105
889.952148	36.333065
888.791992	104.364166
887.630859	-48.868183
886.470703	1.133728
885.309570	30.822510
884.148438	121.430054
882.986328	-15.797369
881.825195	27.457142
880.663086	-26.233582
879.500000	113.957428
878.337891	73.822083
877.174805	49.491383
876.011719	90.503746
874.847656	48.193871
873.684570	-5.342221
872.520508	91.960632
871.355469	96.969887
870.191406	95.236588
869.026367	-16.694082
867.861328	8.602929
866.695313	51.881321
865.530273	108.630547
864.364258	17.056973
863.197266	134.457748
862.031250	152.983429
860.864258	74.953201
859.697266	26.146580
858.530273	-9.167626
857.362305	188.896637
856.194336	117.672600
855.026367	201.233749
853.857422	230.942734
852.688477	265.120544
851.519531	162.568756
850.350586	268.443390
849.180664	105.452278
848.010742	112.743637
846.840820	200.633163
845.670898	181.026947
844.500000	114.427727
843.329102	177.626328
842.157227	59.598164
840.986328	-62.855694
839.814453	-71.229523
838.642578	12.041452
837.469727	48.333534
836.296875	-9.242090
835.124023	96.263184
833.951172	181.608017
832.777344	124.008560
831.603516	164.639542
830.429688	11.085353
829.255859	40.541206
828.081055	219.419037
826.906250	222.022583
825.731445	64.083710
824.555664	35.486507
823.379883	67.055290
822.204102	94.135727
821.027344	121.187111
819.851563	56.904125
818.674805	-0.687231
817.497070	-58.268620
816.320313	-2.353707
815.142578	-77.745659
813.963867	-97.514778
812.786133	60.601303
811.607422	60.774925
810.428711	3.137838
809.250000	9.947489
808.070313	-16.591288
806.890625	-12.044889
805.710938	81.298279
804.531250	-0.808679
803.350586	-96.217087
802.169922	-136.129440
800.988281	-25.191025
799.807617	-20.791731
798.625977	-74.071472
797.444336	-14.289238
796.261719	-89.758301
795.079102	-49.993423
793.896484	-3.627096
792.713867	-17.107695
791.530273	-66.035622
790.346680	-2.065619
789.163086	121.604950
787.979492	145.619095
786.794922	160.747498
785.610352	124.974716
784.425781	64.870079
783.240234	99.823402
782.054688	201.036652
780.869141	169.601685
779.682617	71.885353
778.496094	166.328506
777.309570	64.190552
776.123047	-20.266203
774.935547	51.984764
773.748047	60.189663
772.560547	57.335003
771.373047	193.395111
770.184570	22.890614
768.996094	-8.685027
767.806641	67.716171
766.618164	-18.986826
765.428711	-43.995647
764.239258	-16.162884
763.048828	66.677132
761.858398	-4.630839
760.667969	-5.505857
759.477539	79.403549
758.286133	146.653671
757.094727	119.287674
755.903320	230.425629
754.710938	183.226852
753.518555	125.042244
752.326172	145.959702
751.133789	116.326942
749.940430	178.921936
748.747070	169.017593
747.553711	58.130600
746.359375	70.169327
745.166016	51.469723
743.970703	61.278145
742.776367	-64.895103
741.581055	6.292972
740.385742	48.939217
739.190430	172.632233
737.994141	-95.908562
736.797852	-70.829376
735.601563	-26.065025
734.405273	-77.661613
733.208008	-43.880650
732.010742	29.264559
730.813477	6.105371
729.615234	127.308052
728.416992	16.653767
727.218750	28.473928
726.020508	70.883644
724.821289	113.269417
723.622070	271.420288
722.422852	184.867920
721.222656	229.374329
720.022461	110.123596
718.822266	167.722122
717.621094	127.099907
716.420898	147.584259
715.218750	220.408218
714.017578	144.922607
712.815430	154.500290
711.614258	164.079849
710.411133	-9.378057
709.208984	100.463226
708.005859	18.595213
706.802734	132.752335
705.599609	11.749967
704.395508	-67.830391
703.191406	-42.913044
701.987305	16.813490
700.782227	11.277885
699.577148	127.530411
698.372070	74.176964
697.166992	70.855186
695.960938	-43.265987
694.754883	90.341652
693.548828	150.062302
692.341797	64.291946
691.135742	-106.082016
689.927734	-122.254639
688.720703	-42.921284
687.512695	3.859620
686.304688	-142.386383
685.096680	10.697468
683.888672	-109.413963
682.679688	63.151920
681.470703	8.146587
680.260742	-5.642817
679.050781	8.760178
677.840820	31.848398
676.630859	-42.460064
675.419922	143.017929
674.209961	-13.443001
672.998047	-14.038250
671.787109	-49.204712
670.575195	45.418400
669.363281	-56.692898
668.151367	14.183442
666.938477	-1.370102
665.725586	58.730186
664.512695	17.327803
663.299805	47.237400
662.085938	10.246953
660.872070	-7.264717
659.658203	65.895790
658.443359	85.127235
657.228516	61.250069
656.013672	-38.050278
654.797852	45.975929
653.583008	28.698750
652.366211	13.622602
651.150391	-3.567193
649.934570	-40.097691
648.717773	102.149307
647.500000	-5.361861
646.283203	9.891923
645.065430	53.145958
643.847656	148.043396
642.629883	141.839661
641.411133	114.165848
640.192383	-38.156048
638.973633	48.196552
637.753906	55.030300
636.534180	-77.756477
635.314453	36.545235
634.094727	-27.414238
632.874023	-110.644478
631.653320	-24.253008
630.432617	-8.698204
629.211914	28.318769
627.990234	63.188820
626.768555	5.843985
625.545898	10.709620
624.324219	-31.576847
623.101563	50.451122
621.877930	68.170769
620.655273	113.725471
619.431641	122.850929
618.208008	37.762447
616.983398	23.339550
615.759766	-51.011677
614.535156	-78.275398
613.310547	-58.489758
612.084961	-38.736809
610.859375	122.089554
609.633789	75.467224
608.408203	118.585838
607.181641	29.177069
605.955078	-105.094429
604.728516	66.035210
