# Supplementary material for: Raman spectroscopy accurately differentiates mucosal healing from non-healing and biochemical changes following biological therapy in inflammatory bowel disease
Source: PLoS One. 2021 Jun 2;16(6):e0252210. doi: 10.1371/journal.pone.0252210 (PMC8172032; doi:10.1371/journal.pone.0252210)
Supplement: S9 Dataset — (ZIP) [file pone.0252210.s011.zip › Pre-biologic/OC020-1 pre treatment_base sub CR removed_53__X_-9659.2__Y_46884.7__Z_35.861__Time_604.txt]

1714.640625	253.651459
1713.664063	206.117218
1712.687500	113.168556
1711.709961	48.372700
1710.733398	169.983475
1709.755859	-55.636856
1708.778320	1.516784
1707.799805	-103.544884
1706.821289	-30.506895
1705.843750	-4.399243
1704.864258	-135.122238
1703.885742	-208.305695
1702.907227	-87.575249
1701.927734	-118.257133
1700.948242	-123.677971
1699.968750	88.673309
1698.988281	13.275406
1698.007813	27.247494
1697.028320	4.947914
1696.046875	106.576195
1695.066406	8.933566
1694.084961	168.737534
1693.104492	180.029266
1692.123047	283.070221
1691.140625	120.165230
1690.159180	302.562805
1689.176758	293.761719
1688.194336	552.631775
1687.211914	383.047211
1686.228516	592.989929
1685.246094	534.602356
1684.262695	509.094513
1683.279297	548.424988
1682.295898	585.949951
1681.311523	690.864685
1680.327148	783.267822
1679.342773	777.980652
1678.358398	757.545349
1677.374023	796.449829
1676.388672	1008.992004
1675.403320	1006.814209
1674.417969	1106.423340
1673.432617	1209.388672
1672.446289	1190.777832
1671.459961	1345.586060
1670.473633	1450.557739
1669.487305	1609.281982
1668.500977	1617.268921
1667.513672	1830.293701
1666.526367	1595.359253
1665.539063	1692.825317
1664.550781	1737.800659
1663.563477	1942.498901
1662.575195	1903.745117
1661.586914	2098.870605
1660.598633	2151.354492
1659.609375	2220.257568
1658.620117	2114.822266
1657.631836	1972.886353
1656.641602	2154.570313
1655.652344	1926.329956
1654.662109	2074.523926
1653.672852	1738.867432
1652.681641	1692.192017
1651.691406	1735.924805
1650.701172	1436.292847
1649.709961	1422.758057
1648.718750	1356.778198
1647.727539	1079.809814
1646.735352	1154.760498
1645.744141	841.747681
1644.751953	856.723206
1643.759766	737.387146
1642.766602	676.524780
1641.774414	576.435974
1640.781250	397.553162
1639.788086	453.852386
1638.794922	407.565216
1637.801758	406.417053
1636.807617	389.731903
1635.813477	122.925461
1634.819336	125.285507
1633.825195	54.124317
1632.830078	25.379677
1631.834961	149.618118
1630.839844	118.680611
1629.844727	14.261294
1628.849609	-50.436295
1627.853516	-1.773529
1626.857422	-52.913345
1625.861328	-19.699194
1624.865234	137.245316
1623.868164	7.733299
1622.871094	54.516640
1621.874023	-1.065976
1620.876953	22.316462
1619.879883	74.698212
1618.881836	32.635281
1617.883789	-64.441269
1616.885742	17.105734
1615.887695	98.701668
1614.888672	99.008835
1613.889648	115.123444
1612.890625	91.953667
1611.891602	60.981533
1610.892578	-11.873771
1609.892578	54.249153
1608.892578	-89.246040
1607.892578	-188.120483
1606.892578	160.934189
1605.891602	174.677368
1604.890625	185.799225
1603.889648	-33.419369
1602.888672	189.693222
1601.887695	-136.725449
1600.885742	44.425404
1599.883789	-90.963234
1598.881836	-171.422379
1597.879883	-136.872559
1596.876953	-78.860176
1595.874023	-2.636191
1594.871094	-140.713089
1593.868164	-119.479179
1592.864258	-155.765793
1591.861328	-132.072403
1590.857422	-11.894474
1589.853516	-64.079590
1588.848633	-17.190369
1587.844727	0.886640
1586.839844	-129.783722
1585.834961	88.863907
1584.830078	96.168800
1583.824219	150.269073
1582.819336	144.297348
1581.813477	138.208618
1580.807617	152.830536
1579.800781	274.075592
1578.794922	210.299011
1577.788086	393.671051
1576.781250	368.649719
1575.773438	307.074066
1574.766602	281.787292
1573.758789	326.573639
1572.750977	196.991730
1571.743164	327.240173
1570.735352	25.873217
1569.726563	75.232094
1568.718750	80.240067
1567.708984	248.694809
1566.700195	152.055740
1565.691406	99.414391
1564.681641	194.556503
1563.671875	-32.285568
1562.662109	137.715195
1561.652344	172.583633
1560.641602	95.741913
1559.630859	-35.700535
1558.620117	-1.385072
1557.609375	79.370293
1556.597656	89.939499
1555.586914	48.501179
1554.575195	58.679245
1553.563477	182.582352
1552.550781	280.342834
1551.539063	160.455215
1550.526367	185.320984
1549.513672	72.858574
1548.500977	71.459251
1547.487305	-5.140175
1546.473633	-37.961411
1545.459961	109.962799
1544.446289	159.413742
1543.432617	-62.656784
1542.417969	-34.276245
1541.404297	-132.661179
1540.389648	-37.562046
1539.374023	3.070790
1538.359375	58.966576
1537.343750	-220.828766
1536.328125	118.451012
1535.312500	-35.270454
1534.296875	-57.619778
1533.280273	-38.922390
1532.263672	7.911827
1531.247070	15.860978
1530.230469	-38.238358
1529.212891	229.470505
1528.196289	128.576965
1527.178711	251.529007
1526.160156	98.761993
1525.142578	172.355484
1524.124023	124.764778
1523.106445	197.915039
1522.087891	157.650574
1521.068359	178.912964
1520.049805	161.408997
1519.030273	210.538162
1518.010742	341.686676
1516.991211	269.602631
1515.971680	248.731400
1514.951172	78.706680
1513.930664	42.085125
1512.910156	118.244408
1511.889648	301.981201
1510.868164	69.738297
1509.846680	232.500519
1508.826172	118.001945
1507.803711	52.074341
1506.782227	80.869385
1505.759766	-95.603592
1504.737305	-97.907501
1503.714844	-36.328297
1502.692383	-126.087921
1501.668945	-116.104980
1500.646484	-65.313065
1499.623047	-204.164474
1498.599609	-105.085152
1497.575195	-6.221695
1496.550781	-94.323395
1495.527344	40.002174
1494.502930	28.336588
1493.477539	54.864071
1492.453125	78.686401
1491.427734	161.119781
1490.402344	138.612717
1489.376953	282.021912
1488.350586	363.920044
1487.325195	369.054901
1486.298828	527.217102
1485.272461	452.911194
1484.245117	404.013702
1483.218750	574.437012
1482.191406	415.601349
1481.164063	728.504883
1480.136719	727.546082
1479.108398	790.186462
1478.080078	801.716248
1477.052734	960.933228
1476.023438	946.715881
1474.995117	955.338623
1473.965820	1063.151855
1472.937500	1109.735352
1471.908203	1163.825684
1470.877930	1378.108276
1469.848633	1365.786499
1468.818359	1834.128784
1467.788086	1724.891235
1466.757813	1819.030029
1465.727539	1989.312866
1464.696289	2083.188721
1463.665039	2189.657959
1462.633789	2138.507080
1461.602539	2305.744141
1460.570313	2411.887939
1459.539063	2571.258545
1458.506836	2646.726563
1457.473633	2671.340088
1456.441406	2652.776855
1455.408203	2748.308594
1454.375000	2793.033936
1453.341797	2807.273438
1452.308594	2976.106445
1451.274414	2992.748047
1450.241211	3120.860352
1449.207031	2949.933838
1448.171875	3151.369873
1447.137695	3132.402344
1446.102539	3239.997070
1445.067383	3119.718506
1444.032227	2966.580566
1442.997070	2871.690918
1441.960938	2840.061035
1440.924805	2664.284180
1439.888672	2488.581055
1438.852539	2505.083496
1437.816406	2357.300537
1436.779297	2250.003418
1435.742188	2284.241211
1434.705078	1949.707397
1433.666992	1759.259277
1432.629883	1498.236816
1431.591797	1280.245361
1430.553711	1027.040894
1429.514648	816.852783
1428.476563	775.815552
1427.437500	802.909912
1426.398438	772.036926
1425.359375	698.360535
1424.320313	660.044617
1423.280273	498.302246
1422.240234	576.015747
1421.200195	681.455383
1420.159180	512.395874
1419.119141	401.390503
1418.078125	542.196045
1417.037109	532.003967
1415.996094	323.108795
1414.954102	318.116547
1413.912109	240.261337
1412.870117	26.729259
1411.828125	182.915329
1410.786133	218.468460
1409.743164	98.273186
1408.700195	66.144196
1407.657227	24.066235
1406.614258	14.740820
1405.570313	40.644520
1404.527344	96.765594
1403.483398	47.537376
1402.438477	31.031658
1401.394531	-145.903625
1400.349609	53.530586
1399.304688	-60.456608
1398.259766	58.859467
1397.214844	80.479820
1396.168945	49.563282
1395.123047	108.963898
1394.077148	-79.524452
1393.031250	-39.926304
1391.984375	-37.798340
1390.937500	49.557632
1389.890625	54.407993
1388.843750	66.885292
1387.796875	74.479469
1386.749023	-75.383339
1385.701172	-162.540863
1384.653320	-84.532600
1383.604492	-66.425285
1382.556641	-130.645294
1381.507813	-104.773857
1380.458984	16.139507
1379.410156	-77.629440
1378.360352	-93.831573
1377.310547	7.436222
1376.260742	11.470081
1375.210938	63.051453
1374.161133	124.733231
1373.110352	79.278717
1372.059570	-85.700905
1371.008789	108.529770
1369.957031	-120.903366
1368.906250	-160.691498
1367.854492	-167.934296
1366.802734	-70.406265
1365.750000	-52.467392
1364.698242	57.748394
1363.645508	33.641430
1362.592773	54.497032
1361.540039	28.224035
1360.486328	31.961985
1359.433594	112.963943
1358.379883	52.345387
1357.326172	183.335983
1356.271484	344.246643
1355.216797	239.357376
1354.163086	186.852921
1353.107422	286.034027
1352.052734	211.505722
1350.998047	301.036041
1349.942383	452.738281
1348.886719	500.303467
1347.830078	783.718140
1346.774414	836.476318
1345.717773	829.844116
1344.661133	1044.061646
1343.604492	970.777039
1342.546875	1110.834106
1341.490234	1206.393921
1340.432617	1143.513062
1339.375000	1231.911987
1338.316406	1441.771606
1337.258789	1428.882690
1336.200195	1247.833984
1335.141602	1190.763062
1334.082031	1247.688477
1333.023438	1294.858398
1331.963867	1196.248535
1330.904297	1080.531738
1329.844727	1261.674316
1328.784180	1168.551514
1327.723633	1139.873901
1326.663086	943.373352
1325.602539	915.070435
1324.541992	1277.104004
1323.480469	1224.360718
1322.418945	1265.593140
1321.357422	1198.377441
1320.295898	1249.773315
1319.233398	1365.431519
1318.170898	1163.051025
1317.108398	1163.093750
1316.045898	1343.240234
1314.982422	1217.845825
1313.918945	1137.006226
1312.855469	1428.338501
1311.791992	1217.242676
1310.728516	1333.887695
1309.664063	1327.527344
1308.599609	1338.542114
1307.535156	1347.231323
1306.469727	1405.260498
1305.404297	1254.323853
1304.338867	1312.623047
1303.273438	1316.940796
1302.208008	1390.219971
1301.141602	1421.818848
1300.075195	1281.539429
1299.008789	1423.953125
1297.942383	1320.832764
1296.875000	1289.090942
1295.807617	1277.128418
1294.740234	1250.568359
1293.672852	1270.764771
1292.604492	1158.592041
1291.537109	990.171692
1290.468750	1042.646606
1289.399414	1105.020996
1288.331055	922.360779
1287.261719	965.353394
1286.192383	1084.389648
1285.123047	997.717590
1284.052734	862.208618
1282.983398	888.462769
1281.913086	836.474854
1280.841797	1041.591797
1279.771484	769.569092
1278.700195	911.200073
1277.628906	852.304260
1276.557617	998.931274
1275.486328	1079.576172
1274.414063	1108.945801
1273.341797	1035.754883
1272.269531	1158.131226
1271.197266	1214.585205
1270.124023	1390.757690
1269.050781	1317.893311
1267.977539	1320.807129
1266.904297	1514.150146
1265.830078	1265.851685
1264.756836	1286.063232
1263.681641	1199.028198
1262.607422	1265.707520
1261.533203	1334.856689
1260.458008	1389.414673
1259.382813	1453.752563
1258.307617	1169.742798
1257.231445	1187.935059
1256.155273	1330.361084
1255.079102	1321.828003
1254.002930	1374.196045
1252.926758	1348.712524
1251.849609	1483.859985
1250.772461	1446.285156
1249.695313	1401.467163
1248.617188	1310.510498
1247.540039	1530.768311
1246.461914	1170.122925
1245.382813	1339.353394
1244.304688	1134.431763
1243.225586	1208.924194
1242.146484	1237.270142
1241.067383	1302.034546
1239.988281	1245.431885
1238.908203	1385.420288
1237.828125	1171.162964
1236.748047	1143.767822
1235.667969	1070.318359
1234.586914	1249.044312
1233.505859	1163.492554
1232.424805	1116.750610
1231.343750	931.927307
1230.261719	1013.630493
1229.179688	954.830750
1228.097656	932.364624
1227.015625	827.593018
1225.932617	906.784912
1224.850586	889.137817
1223.767578	951.309875
1222.683594	553.923767
1221.600586	625.769104
1220.516602	533.174744
1219.432617	438.176025
1218.347656	606.573914
1217.263672	402.826233
1216.178711	358.543915
1215.093750	468.786865
1214.008789	591.011963
1212.922852	462.124451
1211.836914	441.839722
1210.750977	645.888062
1209.665039	799.143372
1208.579102	730.422913
1207.492188	803.929810
1206.405273	677.283875
1205.318359	673.541748
1204.230469	676.973755
1203.142578	564.719604
1202.054688	575.275330
1200.966797	441.297211
1199.877930	213.433441
1198.790039	108.339989
1197.701172	-83.394936
1196.611328	52.046955
1195.522461	-17.078283
1194.432617	0.316261
1193.342773	-52.089954
1192.252930	92.529472
1191.162109	-140.251892
1190.072266	32.986923
1188.981445	71.562706
1187.889648	-98.876968
1186.798828	-34.056126
1185.707031	93.053574
1184.615234	-39.151779
1183.523438	94.915176
1182.430664	12.953587
1181.337891	187.526871
1180.245117	261.227356
1179.152344	291.649384
1178.059570	127.843376
1176.965820	179.643921
1175.872070	307.969513
1174.778320	311.601166
1173.683594	291.182831
1172.588867	375.992767
1171.494141	242.871643
1170.399414	159.946259
1169.303711	151.105469
1168.208984	149.331009
1167.113281	185.701401
1166.016602	35.479065
1164.920898	2.320249
1163.824219	24.016872
1162.727539	107.698959
1161.630859	227.051254
1160.533203	195.795059
1159.435547	479.559875
1158.337891	476.662323
1157.240234	454.553955
1156.141602	515.832764
1155.043945	433.851471
1153.944336	385.166931
1152.845703	314.924377
1151.747070	251.739487
1150.647461	262.329987
1149.547852	191.785690
1148.447266	144.963852
1147.347656	5.164376
1146.247070	29.578728
1145.146484	-112.768166
1144.044922	-93.355255
1142.944336	-5.079805
1141.842773	-159.601700
1140.741211	-226.190308
1139.638672	18.589195
1138.537109	39.685310
1137.434570	101.041931
1136.332031	259.657867
1135.228516	211.404160
1134.125977	231.919846
1133.022461	439.871735
1131.917969	362.734283
1130.814453	465.878815
1129.709961	675.619995
1128.605469	709.592407
1127.500977	956.873596
1126.396484	890.923096
1125.291016	1009.779236
1124.185547	770.571411
1123.080078	671.149780
1121.973633	763.533081
1120.868164	543.116272
1119.761719	564.198853
1118.654297	566.204041
1117.547852	532.587280
1116.440430	562.748962
1115.333008	498.143921
1114.225586	537.517151
1113.117188	441.960022
1112.008789	542.551819
1110.900391	569.706604
1109.791992	854.308228
1108.682617	760.650024
1107.573242	978.704285
1106.463867	972.204712
1105.354492	970.316406
1104.244141	1060.366699
1103.133789	999.232849
1102.023438	1041.827271
1100.913086	1133.827881
1099.801758	1136.060059
1098.690430	1199.484253
1097.579102	1088.346313
1096.467773	1064.349609
1095.355469	1066.171753
1094.243164	1185.670410
1093.130859	1144.874512
1092.017578	1252.324463
1090.905273	1206.631714
1089.791992	1099.669556
1088.677734	1131.474609
1087.564453	1102.022095
1086.450195	1030.153564
1085.335938	1021.714111
1084.221680	1205.948853
1083.106445	999.884094
1081.991211	988.847717
1080.875977	808.604248
1079.760742	938.369629
1078.644531	802.669189
1077.528320	777.287048
1076.412109	603.988098
1075.295898	679.413940
1074.178711	801.645569
1073.061523	895.610046
1071.944336	703.408142
1070.826172	703.449951
1069.708984	457.353516
1068.590820	712.735596
1067.471680	796.926331
1066.353516	578.908508
1065.234375	700.450989
1064.115234	718.885681
1062.996094	706.839966
1061.875977	708.786133
1060.755859	764.494751
1059.635742	640.049377
1058.515625	667.612610
1057.394531	437.968140
1056.273438	622.082214
1055.152344	397.165253
1054.031250	557.784180
1052.909180	587.504150
1051.787109	568.151733
1050.665039	228.960892
1049.541992	352.026031
1048.418945	388.682648
1047.295898	352.989929
1046.172852	559.868469
1045.048828	503.142090
1043.925781	660.921814
1042.801758	625.167297
1041.676758	633.695618
1040.552734	115.731956
1039.427734	103.420654
1038.302734	181.939117
1037.176758	309.311523
1036.050781	436.639099
1034.924805	345.191132
1033.798828	432.937958
1032.672852	320.641113
1031.545898	203.761368
1030.418945	565.871582
1029.291992	458.343506
1028.164063	285.825623
1027.036133	108.776382
1025.908203	178.048050
1024.780273	-114.920219
1023.651367	-1.444682
1022.522461	116.666382
1021.393555	-83.134224
1020.264648	-69.355598
1019.134766	2.446913
1018.004883	-159.932648
1016.875000	-2.248523
1015.744141	-71.726814
1014.613281	-101.715279
1013.482422	72.247635
1012.351563	81.752350
1011.219727	246.463608
1010.088867	216.712860
1008.956055	404.606659
1007.824219	550.848145
1006.691406	731.798706
1005.558594	1229.620728
1004.425781	2104.218994
1003.292969	2892.959961
1002.159180	3110.524902
1001.025391	2258.194580
999.891602	1392.497803
998.756836	658.949585
997.622070	600.120789
996.487305	338.265533
995.352539	201.275803
994.216797	306.744019
993.081055	27.005215
991.945313	88.868164
990.808594	222.295685
989.672852	180.575653
988.536133	44.491005
987.398438	-151.325058
986.261719	176.036713
985.124023	192.431046
983.986328	27.033678
982.847656	-158.880508
981.709961	69.722656
980.571289	-265.416534
979.432617	-50.432533
978.292969	-70.014946
977.153320	55.418259
976.013672	109.668579
974.874023	313.432983
973.734375	195.550003
972.593750	135.298233
971.453125	180.875107
970.311523	127.840637
969.170898	72.691650
968.029297	316.088745
966.886719	171.733902
965.745117	273.074127
964.602539	174.984634
963.459961	187.164505
962.317383	112.386421
961.173828	156.984589
960.030273	39.036484
958.886719	209.955246
957.743164	307.670593
956.598633	149.051300
955.454102	221.886963
954.309570	233.063171
953.165039	356.524109
952.019531	251.334229
950.874023	130.356567
949.727539	50.765179
948.582031	199.987411
947.435547	216.755524
946.289063	215.411255
945.141602	166.269669
943.995117	300.036957
942.847656	230.702240
941.699219	330.502563
940.551758	348.272980
939.403320	525.932983
938.254883	489.256531
937.105469	455.056366
935.957031	286.524475
934.807617	508.057007
933.658203	349.065643
932.507813	404.506226
931.357422	293.809540
930.207031	379.201813
929.056641	378.210083
927.906250	138.379837
926.754883	187.870438
925.603516	205.660477
924.451172	191.774750
923.298828	212.185608
922.146484	216.847397
920.994141	28.466425
919.841797	51.699078
918.688477	200.060852
917.535156	44.142166
916.380859	11.106153
915.227539	35.015301
914.073242	-179.254318
912.918945	-9.728297
911.763672	-89.683624
910.608398	-112.724434
909.453125	-90.233894
908.297852	-76.657722
907.141602	-22.119230
905.985352	-60.356167
904.829102	85.101601
903.672852	-233.694794
902.515625	88.693161
901.358398	-16.815807
900.201172	13.689623
899.042969	-25.812744
897.884766	-31.208450
896.726563	6.524017
895.568359	39.864128
894.409180	43.949154
893.250000	7.490497
892.090820	41.243843
890.930664	185.829086
889.771484	167.852524
888.611328	23.570765
887.450195	-16.653906
886.289063	180.265869
885.128906	16.167953
883.966797	172.640381
882.805664	-0.142261
881.643555	61.799335
880.481445	103.542015
879.319336	46.210110
878.156250	158.028625
876.993164	-45.487514
875.830078	260.215546
874.666016	56.993889
873.502930	175.888824
872.338867	195.805649
871.173828	-6.945796
870.009766	-65.538612
868.844727	163.879150
867.679688	87.475716
866.513672	-18.021505
865.348633	76.632622
864.182617	306.147919
863.015625	162.735336
861.849609	275.487183
860.682617	273.753235
859.515625	267.598511
858.347656	562.255554
857.180664	491.093445
856.012695	673.517029
854.843750	707.901123
853.675781	677.290344
852.506836	738.657898
851.337891	712.640808
850.167969	769.587830
848.999023	559.973938
847.829102	370.659485
846.658203	168.043503
845.488281	211.773590
844.317383	195.093979
843.146484	149.358994
841.975586	208.797745
840.803711	26.711388
839.631836	193.507935
838.459961	69.649879
837.287109	272.138611
836.114258	94.719055
834.941406	346.249237
833.768555	128.695557
832.594727	364.469635
831.420898	323.342804
830.247070	326.852844
829.072266	490.988434
827.898438	380.665833
826.722656	317.219940
825.547852	521.302673
824.372070	332.978729
823.196289	291.785278
822.020508	299.589355
820.844727	71.253242
819.667969	81.261696
818.491211	15.526248
817.313477	49.942822
816.136719	126.564316
814.958984	-21.590820
813.781250	10.427336
812.602539	-26.554646
811.423828	63.137955
810.245117	-176.220169
809.066406	28.882074
807.886719	-63.861599
806.707031	-218.820953
805.527344	-113.984756
804.346680	-84.746201
803.166992	-164.360153
801.985352	97.708366
800.804688	-177.287079
799.623047	-217.137451
798.441406	-161.712616
797.259766	-57.633682
796.078125	-71.160339
794.895508	30.452806
793.712891	38.882416
792.529297	169.026215
791.346680	93.081802
790.163086	459.813171
788.978516	295.121002
787.794922	320.681152
786.610352	352.767151
785.425781	495.309753
784.241211	458.582306
783.055664	611.875061
781.870117	566.085205
780.684570	389.847626
779.498047	531.677246
778.311523	501.069458
777.125000	187.751236
775.938477	212.198761
774.750977	199.009964
773.563477	170.268860
772.375977	95.104248
771.187500	74.999825
769.999023	167.234528
768.810547	89.583023
767.622070	-16.794218
766.432617	295.382416
765.243164	54.420067
764.053711	238.480499
762.863281	235.205704
761.672852	434.325256
760.482422	245.932968
759.291992	334.732056
758.100586	603.751282
756.909180	419.529663
755.717773	334.224915
754.525391	262.047485
753.333008	380.985260
752.140625	317.415955
750.948242	396.547546
749.754883	341.596466
748.561523	277.793549
747.368164	374.157623
746.173828	325.557587
744.979492	377.810730
743.785156	254.485077
742.590820	407.431885
741.395508	406.766266
740.200195	199.992828
739.003906	175.122269
737.808594	86.655708
736.612305	55.111782
735.416016	137.383423
734.218750	77.256889
733.021484	67.438911
731.824219	366.107819
730.626953	242.359940
729.428711	453.261047
728.230469	261.673676
727.032227	216.607498
725.833984	363.860382
724.634766	565.640808
723.435547	452.715088
722.235352	599.726318
721.036133	410.374268
719.835938	391.376709
718.635742	352.731689
717.434570	344.648010
716.233398	480.544647
715.032227	369.924103
713.831055	488.312225
712.628906	268.758728
711.426758	129.963074
710.224609	187.358398
709.021484	129.293335
707.818359	154.045410
706.615234	80.831993
705.412109	25.105736
704.208008	58.682102
703.003906	33.537685
701.799805	-24.175726
700.594727	16.064356
699.389648	199.852432
698.184570	90.144798
696.979492	-21.617935
695.773438	70.992867
694.567383	-38.393646
693.361328	-121.588158
692.154297	-137.347687
690.947266	-155.184265
689.740234	-123.006622
688.533203	-101.599594
687.325195	8.837089
686.117188	-6.469276
684.909180	-127.912483
683.700195	-116.957230
682.491211	-45.216915
681.282227	-81.740295
680.072266	-53.143879
678.863281	77.337852
677.653320	-15.145593
676.442383	-10.052975
675.232422	25.448158
674.021484	2.629962
672.810547	287.120148
671.598633	54.701061
670.386719	-52.084534
669.174805	135.289505
667.962891	270.818604
666.750000	196.807220
665.537109	125.098763
664.324219	170.154083
663.110352	57.670933
661.897461	31.680216
660.683594	-22.256939
659.468750	-43.710957
658.254883	36.311756
657.040039	12.855297
655.824219	-96.765961
654.609375	28.693171
653.393555	108.893234
652.177734	51.195637
650.960938	-25.824982
649.745117	-27.412031
648.528320	274.625366
647.311523	96.460678
646.093750	185.247269
644.875977	278.267181
643.658203	409.922211
642.440430	334.984406
641.221680	303.014160
640.002930	307.509369
638.784180	56.124664
637.564453	-62.050873
636.344727	148.357422
635.125000	96.459633
633.905273	37.939873
632.684570	-188.228577
631.463867	-23.921646
630.243164	-33.784363
629.021484	91.201591
627.799805	-2.985888
626.578125	3.276319
625.356445	49.857876
624.133789	200.997330
622.911133	443.727081
621.688477	259.491058
620.464844	306.100586
619.241211	255.719803
618.017578	97.666229
616.793945	18.184238
615.569336	10.749459
614.344727	-157.933701
613.120117	-162.689270
611.894531	156.697235
610.668945	47.385796
609.443359	50.393574
608.216797	3.165223
606.991211	97.968376
605.764648	76.168800
604.537109	-130.561676
