# Supplementary material for: Raman spectroscopy accurately differentiates mucosal healing from non-healing and biochemical changes following biological therapy in inflammatory bowel disease
Source: PLoS One. 2021 Jun 2;16(6):e0252210. doi: 10.1371/journal.pone.0252210 (PMC8172032; doi:10.1371/journal.pone.0252210)
Supplement: S9 Dataset — (ZIP) [file pone.0252210.s011.zip › Pre-biologic/OC020-1 pre treatment_base sub CR removed_35__X_-9661.2__Y_46882.7__Z_35.9621__Time_398.txt]

1714.640625	77.467941
1713.664063	-27.637007
1712.687500	-39.417374
1711.709961	72.820572
1710.733398	49.034531
1709.755859	-59.842400
1708.778320	19.622234
1707.799805	-87.812500
1706.821289	-71.271515
1705.843750	39.743942
1704.864258	-68.189919
1703.885742	22.753736
1702.907227	34.090076
1701.927734	-79.647018
1700.948242	-66.901360
1699.968750	77.588669
1698.988281	137.133133
1698.007813	280.223602
1697.028320	-142.561630
1696.046875	194.275803
1695.066406	114.987236
1694.084961	167.260788
1693.104492	217.566757
1692.123047	265.841705
1691.140625	354.784943
1690.159180	399.041565
1689.176758	387.910034
1688.194336	500.140869
1687.211914	580.994934
1686.228516	393.206207
1685.246094	685.924072
1684.262695	781.959595
1683.279297	686.794373
1682.295898	712.168762
1681.311523	615.657959
1680.327148	666.244934
1679.342773	941.011414
1678.358398	910.257141
1677.374023	1055.718262
1676.388672	1020.833313
1675.403320	1178.029053
1674.417969	1011.394348
1673.432617	1151.095459
1672.446289	1479.975586
1671.459961	1373.555786
1670.473633	1371.343994
1669.487305	1518.408325
1668.500977	1721.713379
1667.513672	1551.171631
1666.526367	1625.400391
1665.539063	1694.816284
1664.550781	1796.539795
1663.563477	2041.957642
1662.575195	2030.557007
1661.586914	1855.298096
1660.598633	2033.102905
1659.609375	2009.912720
1658.620117	2111.717041
1657.631836	2052.382080
1656.641602	2149.741943
1655.652344	1927.174316
1654.662109	1837.476318
1653.672852	1862.043091
1652.681641	1701.807129
1651.691406	1751.023315
1650.701172	1578.481934
1649.709961	1332.375122
1648.718750	1229.503418
1647.727539	1171.980957
1646.735352	877.052246
1645.744141	994.706299
1644.751953	639.915527
1643.759766	763.540649
1642.766602	692.093689
1641.774414	652.679016
1640.781250	513.325623
1639.788086	369.066193
1638.794922	494.196594
1637.801758	374.328705
1636.807617	339.158112
1635.813477	212.025543
1634.819336	95.755798
1633.825195	237.987198
1632.830078	130.170944
1631.834961	27.909985
1630.839844	15.445308
1629.844727	84.811417
1628.849609	-150.917068
1627.853516	-141.636795
1626.857422	-216.339447
1625.861328	-64.636795
1624.865234	-133.688889
1623.868164	34.062695
1622.871094	-3.096945
1621.874023	91.305626
1620.876953	28.190683
1619.879883	80.816483
1618.881836	214.963226
1617.883789	131.271973
1616.885742	-31.005669
1615.887695	-56.637024
1614.888672	130.370255
1613.889648	70.822563
1612.890625	34.996231
1611.891602	67.441605
1610.892578	52.765282
1609.892578	35.548294
1608.892578	-75.926941
1607.892578	24.898058
1606.892578	83.823578
1605.891602	56.357464
1604.890625	138.895508
1603.889648	354.915466
1602.888672	178.339127
1601.887695	90.810425
1600.885742	-4.513793
1599.883789	-84.100227
1598.881836	-38.154716
1597.879883	-18.376648
1596.876953	-186.784149
1595.874023	-75.561333
1594.871094	-71.516197
1593.868164	-77.949799
1592.864258	-188.860962
1591.861328	-7.381406
1590.857422	-196.649582
1589.853516	-119.721909
1588.848633	-181.154633
1587.844727	-93.950775
1586.839844	66.167694
1585.834961	147.928177
1584.830078	96.636932
1583.824219	199.046432
1582.819336	228.368774
1581.813477	184.649750
1580.807617	229.403320
1579.800781	117.809662
1578.794922	357.599609
1577.788086	323.894287
1576.781250	219.833389
1575.773438	365.454529
1574.766602	177.960007
1573.758789	86.640366
1572.750977	200.624435
1571.743164	176.663177
1570.735352	56.422165
1569.726563	102.382225
1568.718750	155.972855
1567.708984	154.858078
1566.700195	8.189164
1565.691406	209.293854
1564.681641	13.059490
1563.671875	-110.590553
1562.662109	-19.019665
1561.652344	80.132011
1560.641602	-15.412988
1559.630859	-41.082817
1558.620117	114.534912
1557.609375	98.874168
1556.597656	41.591305
1555.586914	-54.697308
1554.575195	66.423607
1553.563477	70.795517
1552.550781	90.515846
1551.539063	-11.597561
1550.526367	116.445236
1549.513672	-66.200256
1548.500977	17.456430
1547.487305	64.682716
1546.473633	52.235008
1545.459961	-84.470177
1544.446289	19.030161
1543.432617	42.198616
1542.417969	-56.249626
1541.404297	41.433540
1540.389648	-165.807648
1539.374023	-115.008865
1538.359375	2.681910
1537.343750	-55.346645
1536.328125	-43.890621
1535.312500	-71.326584
1534.296875	-222.727814
1533.280273	94.965134
1532.263672	23.099848
1531.247070	144.349854
1530.230469	84.993271
1529.212891	58.946533
1528.196289	66.200951
1527.178711	62.949856
1526.160156	157.322174
1525.142578	112.480957
1524.124023	23.711420
1523.106445	171.479721
1522.087891	190.377136
1521.068359	72.772202
1520.049805	224.991257
1519.030273	184.159851
1518.010742	194.553940
1516.991211	220.170792
1515.971680	81.183533
1514.951172	255.390335
1513.930664	231.620834
1512.910156	-2.831516
1511.889648	-11.502841
1510.868164	7.864539
1509.846680	47.567520
1508.826172	-25.774982
1507.803711	16.116873
1506.782227	-26.783764
1505.759766	-21.146585
1504.737305	2.255608
1503.714844	33.163509
1502.692383	-92.373550
1501.668945	-156.567612
1500.646484	-51.888050
1499.623047	-52.389454
1498.599609	-35.135380
1497.575195	-51.325104
1496.550781	-134.183426
1495.527344	250.940018
1494.502930	-8.709868
1493.477539	-17.846928
1492.453125	264.294067
1491.427734	178.138474
1490.402344	194.081772
1489.376953	278.851532
1488.350586	230.623123
1487.325195	243.576843
1486.298828	424.873260
1485.272461	526.836365
1484.245117	580.129456
1483.218750	531.235168
1482.191406	484.775208
1481.164063	563.175659
1480.136719	427.251862
1479.108398	719.512390
1478.080078	787.258728
1477.052734	668.873901
1476.023438	840.820007
1474.995117	905.629944
1473.965820	985.575439
1472.937500	1032.306763
1471.908203	1173.085693
1470.877930	1278.069946
1469.848633	1276.075806
1468.818359	1576.681519
1467.788086	1638.018921
1466.757813	1701.791260
1465.727539	1864.599243
1464.696289	2067.911377
1463.665039	2022.049194
1462.633789	2087.916260
1461.602539	2214.647461
1460.570313	2292.998047
1459.539063	2414.430420
1458.506836	2413.902588
1457.473633	2522.427246
1456.441406	2334.018311
1455.408203	2528.661133
1454.375000	2824.620117
1453.341797	2625.976318
1452.308594	2589.619873
1451.274414	2748.383057
1450.241211	2747.422607
1449.207031	2898.421143
1448.171875	2730.174072
1447.137695	2891.191406
1446.102539	2814.117920
1445.067383	2985.119629
1444.032227	2877.658691
1442.997070	2724.689209
1441.960938	2680.535645
1440.924805	2525.114990
1439.888672	2498.714355
1438.852539	2343.398438
1437.816406	2299.360352
1436.779297	2053.179443
1435.742188	1941.011108
1434.705078	1831.428467
1433.666992	1777.450317
1432.629883	1337.241211
1431.591797	1056.252686
1430.553711	1108.532471
1429.514648	832.795532
1428.476563	653.079285
1427.437500	750.883301
1426.398438	825.988403
1425.359375	840.595581
1424.320313	656.124512
1423.280273	456.641052
1422.240234	695.658142
1421.200195	675.184326
1420.159180	591.799194
1419.119141	349.902283
1418.078125	440.421631
1417.037109	289.363922
1415.996094	314.560791
1414.954102	105.849831
1413.912109	219.219864
1412.870117	224.489761
1411.828125	81.504738
1410.786133	132.190994
1409.743164	77.377533
1408.700195	190.995087
1407.657227	189.102615
1406.614258	257.612518
1405.570313	-88.105934
1404.527344	30.814121
1403.483398	124.663681
1402.438477	47.933430
1401.394531	-48.723286
1400.349609	100.534782
1399.304688	144.514236
1398.259766	-194.988983
1397.214844	-85.592049
1396.168945	-26.265980
1395.123047	-1.931260
1394.077148	102.657112
1393.031250	-43.115257
1391.984375	-53.521809
1390.937500	16.294693
1389.890625	96.209969
1388.843750	-134.053619
1387.796875	121.211594
1386.749023	-106.225449
1385.701172	39.137249
1384.653320	-245.434189
1383.604492	-89.863899
1382.556641	-186.610657
1381.507813	-65.837646
1380.458984	-174.784927
1379.410156	-133.713898
1378.360352	94.720291
1377.310547	88.547585
1376.260742	94.992790
1375.210938	131.516983
1374.161133	-38.888493
1373.110352	130.105042
1372.059570	-34.966469
1371.008789	9.589318
1369.957031	-112.735504
1368.906250	11.849228
1367.854492	51.809246
1366.802734	37.099483
1365.750000	44.948750
1364.698242	127.646889
1363.645508	66.072701
1362.592773	168.931366
1361.540039	-98.841965
1360.486328	163.510345
1359.433594	351.297974
1358.379883	166.164612
1357.326172	222.409241
1356.271484	40.168827
1355.216797	-39.956287
1354.163086	215.513504
1353.107422	294.657074
1352.052734	279.562958
1350.998047	401.185638
1349.942383	647.018127
1348.886719	550.421326
1347.830078	612.812439
1346.774414	732.395447
1345.717773	941.362061
1344.661133	939.629089
1343.604492	935.575256
1342.546875	1241.488403
1341.490234	1118.740723
1340.432617	1030.880737
1339.375000	1416.305786
1338.316406	1254.434692
1337.258789	1258.676758
1336.200195	1300.196533
1335.141602	1255.237305
1334.082031	1267.354126
1333.023438	1133.677612
1331.963867	1091.715088
1330.904297	1040.033325
1329.844727	1050.329956
1328.784180	1026.168457
1327.723633	1024.407959
1326.663086	1101.855347
1325.602539	1102.851685
1324.541992	1049.670410
1323.480469	971.968445
1322.418945	1202.991821
1321.357422	1152.732544
1320.295898	1312.358765
1319.233398	1309.254272
1318.170898	1252.040161
1317.108398	1259.102295
1316.045898	1256.443237
1314.982422	1456.021484
1313.918945	1281.116821
1312.855469	1182.798218
1311.791992	1264.457275
1310.728516	1149.223267
1309.664063	1167.116699
1308.599609	1185.137329
1307.535156	1188.519043
1306.469727	1364.251343
1305.404297	1097.280518
1304.338867	1283.053589
1303.273438	1250.051147
1302.208008	1192.607910
1301.141602	1307.347534
1300.075195	1360.735107
1299.008789	1232.437012
1297.942383	1168.171387
1296.875000	1334.868896
1295.807617	1243.841919
1294.740234	981.162903
1293.672852	959.192383
1292.604492	1033.024414
1291.537109	925.428711
1290.468750	1119.618530
1289.399414	828.389404
1288.331055	883.010986
1287.261719	793.125977
1286.192383	884.691101
1285.123047	721.559875
1284.052734	962.693237
1282.983398	936.929260
1281.913086	857.417297
1280.841797	826.983887
1279.771484	821.122620
1278.700195	905.871155
1277.628906	817.015320
1276.557617	887.227844
1275.486328	1033.282104
1274.414063	1000.925659
1273.341797	968.663757
1272.269531	890.073364
1271.197266	1036.313477
1270.124023	1092.208252
1269.050781	952.825867
1267.977539	1089.407349
1266.904297	1091.770874
1265.830078	1279.635254
1264.756836	1199.143311
1263.681641	1260.206909
1262.607422	1204.259399
1261.533203	1262.969849
1260.458008	1097.483032
1259.382813	1244.021851
1258.307617	1159.107544
1257.231445	1261.826416
1256.155273	1118.599609
1255.079102	1248.151245
1254.002930	1402.028076
1252.926758	1380.663330
1251.849609	1257.161987
1250.772461	1216.452759
1249.695313	1543.009888
1248.617188	1322.400513
1247.540039	1245.331421
1246.461914	1260.675293
1245.382813	1295.476685
1244.304688	1065.497314
1243.225586	1204.800171
1242.146484	1293.066772
1241.067383	1019.595459
1239.988281	996.246460
1238.908203	900.123962
1237.828125	1080.615356
1236.748047	1033.038940
1235.667969	1247.379517
1234.586914	1049.483765
1233.505859	963.170593
1232.424805	1092.567749
1231.343750	829.413391
1230.261719	801.327332
1229.179688	918.546631
1228.097656	788.742065
1227.015625	770.331360
1225.932617	652.691284
1224.850586	556.857849
1223.767578	434.441193
1222.683594	689.342529
1221.600586	559.648743
1220.516602	381.641754
1219.432617	365.614594
1218.347656	378.563049
1217.263672	430.123138
1216.178711	447.814941
1215.093750	559.635681
1214.008789	357.523834
1212.922852	418.551331
1211.836914	508.466492
1210.750977	284.661987
1209.665039	483.017700
1208.579102	854.864868
1207.492188	753.948059
1206.405273	715.695679
1205.318359	706.325623
1204.230469	665.583435
1203.142578	456.184784
1202.054688	461.156219
1200.966797	251.775375
1199.877930	157.973206
1198.790039	170.038910
1197.701172	232.564621
1196.611328	73.680397
1195.522461	56.693443
1194.432617	-34.894230
1193.342773	118.691368
1192.252930	-76.365730
1191.162109	-103.206146
1190.072266	74.087502
1188.981445	-250.759674
1187.889648	17.580774
1186.798828	-300.068939
1185.707031	-123.211639
1184.615234	-44.906517
1183.523438	-122.666580
1182.430664	-49.366215
1181.337891	119.735466
1180.245117	111.253487
1179.152344	184.181808
1178.059570	43.699947
1176.965820	66.111015
1175.872070	165.068573
1174.778320	115.405556
1173.683594	204.538193
1172.588867	109.212189
1171.494141	272.298676
1170.399414	203.120941
1169.303711	71.676071
1168.208984	210.441895
1167.113281	50.157509
1166.016602	64.349213
1164.920898	6.730849
1163.824219	-93.977493
1162.727539	208.982712
1161.630859	122.391098
1160.533203	238.697388
1159.435547	113.723961
1158.337891	334.780853
1157.240234	393.364624
1156.141602	325.369110
1155.043945	486.269928
1153.944336	327.444458
1152.845703	132.819275
1151.747070	181.292160
1150.647461	122.394272
1149.547852	151.561508
1148.447266	132.962631
1147.347656	19.004576
1146.247070	-145.014999
1145.146484	-216.242676
1144.044922	90.832825
1142.944336	-182.878662
1141.842773	-128.320358
1140.741211	-88.170532
1139.638672	123.034988
1138.537109	-139.007889
1137.434570	-144.381699
1136.332031	111.494644
1135.228516	108.212967
1134.125977	130.945709
1133.022461	220.035507
1131.917969	389.678680
1130.814453	459.457581
1129.709961	519.596130
1128.605469	529.779907
1127.500977	722.467407
1126.396484	931.555603
1125.291016	687.643677
1124.185547	585.938171
1123.080078	732.970947
1121.973633	744.791138
1120.868164	529.127747
1119.761719	417.639740
1118.654297	424.460541
1117.547852	530.584351
1116.440430	511.134583
1115.333008	505.783783
1114.225586	320.573822
1113.117188	442.750702
1112.008789	422.919830
1110.900391	402.997284
1109.791992	815.426453
1108.682617	620.390747
1107.573242	876.488098
1106.463867	837.187500
1105.354492	670.319275
1104.244141	814.998108
1103.133789	900.520752
1102.023438	764.136658
1100.913086	1134.858765
1099.801758	1099.701050
1098.690430	1170.565186
1097.579102	984.380432
1096.467773	1080.988037
1095.355469	1125.627197
1094.243164	1151.319458
1093.130859	1167.496948
1092.017578	992.869446
1090.905273	1112.489624
1089.791992	1326.105835
1088.677734	1306.611206
1087.564453	971.849609
1086.450195	1079.293823
1085.335938	975.006958
1084.221680	1075.209473
1083.106445	980.229126
1081.991211	819.437988
1080.875977	931.148254
1079.760742	883.045471
1078.644531	790.285522
1077.528320	814.882141
1076.412109	855.840210
1075.295898	673.818848
1074.178711	602.074463
1073.061523	502.169983
1071.944336	589.841736
1070.826172	473.472992
1069.708984	436.805206
1068.590820	517.260132
1067.471680	447.704010
1066.353516	591.276001
1065.234375	420.973846
1064.115234	660.387268
1062.996094	590.719666
1061.875977	525.725220
1060.755859	657.239929
1059.635742	447.199524
1058.515625	478.074951
1057.394531	478.515991
1056.273438	352.728851
1055.152344	306.428619
1054.031250	290.504242
1052.909180	360.983490
1051.787109	391.723938
1050.665039	224.008194
1049.541992	462.466492
1048.418945	453.468231
1047.295898	369.820404
1046.172852	374.840759
1045.048828	228.286545
1043.925781	203.039795
1042.801758	233.741669
1041.676758	357.639648
1040.552734	264.843231
1039.427734	262.931152
1038.302734	170.224030
1037.176758	28.682373
1036.050781	329.451904
1034.924805	241.504639
1033.798828	360.675964
1032.672852	493.775787
1031.545898	387.329224
1030.418945	443.699677
1029.291992	411.759521
1028.164063	182.348480
1027.036133	-35.299126
1025.908203	5.009434
1024.780273	-19.673746
1023.651367	-7.161181
1022.522461	-184.926727
1021.393555	-58.574558
1020.264648	19.053825
1019.134766	-200.186935
1018.004883	-89.988678
1016.875000	-58.602127
1015.744141	63.219112
1014.613281	52.967552
1013.482422	116.923698
1012.351563	229.559448
1011.219727	282.002258
1010.088867	140.034973
1008.956055	220.395203
1007.824219	374.851532
1006.691406	790.733154
1005.558594	1146.367920
1004.425781	1753.973633
1003.292969	2696.602051
1002.159180	2705.104004
1001.025391	2105.960938
999.891602	1283.096924
998.756836	751.729675
997.622070	329.239197
996.487305	315.670288
995.352539	-7.071861
994.216797	99.637238
993.081055	123.349800
991.945313	-88.099358
990.808594	46.543339
989.672852	-134.597931
988.536133	-117.329254
987.398438	-72.306839
986.261719	-68.651352
985.124023	-34.941769
983.986328	31.110424
982.847656	-211.239685
981.709961	62.213428
980.571289	-172.878036
979.432617	-143.171402
978.292969	-69.653488
977.153320	79.842316
976.013672	190.317368
974.874023	57.244663
973.734375	131.175293
972.593750	150.068176
971.453125	95.592094
970.311523	135.421951
969.170898	76.661713
968.029297	119.052666
966.886719	200.571823
965.745117	158.319366
964.602539	281.362396
963.459961	67.421288
962.317383	241.154175
961.173828	126.168289
960.030273	-0.073324
958.886719	215.230881
957.743164	242.778915
956.598633	245.275040
955.454102	69.361282
954.309570	53.891781
953.165039	-0.315538
952.019531	57.747658
950.874023	42.752014
949.727539	-111.561539
948.582031	-18.757502
947.435547	126.724716
946.289063	78.074570
945.141602	123.264793
943.995117	72.668106
942.847656	113.586227
941.699219	200.298950
940.551758	287.128235
939.403320	253.144058
938.254883	415.516052
937.105469	411.483154
935.957031	346.047760
934.807617	451.767975
933.658203	261.324463
932.507813	175.939926
931.357422	252.487961
930.207031	137.854935
929.056641	189.644897
927.906250	437.333954
926.754883	232.178421
925.603516	168.342056
924.451172	93.320618
923.298828	18.490364
922.146484	-19.772478
920.994141	114.895592
919.841797	133.750595
918.688477	-22.195644
917.535156	19.705652
916.380859	11.779934
915.227539	-48.215336
914.073242	-171.587265
912.918945	-147.243423
911.763672	-313.342438
910.608398	-120.824440
909.453125	-141.422119
908.297852	-202.675812
907.141602	-136.819031
905.985352	-102.577759
904.829102	15.615935
903.672852	25.168793
902.515625	-71.575272
901.358398	31.097559
900.201172	-44.959824
899.042969	-109.527313
897.884766	2.535172
896.726563	-95.679352
895.568359	-44.470490
894.409180	76.931915
893.250000	-133.859024
892.090820	80.405807
890.930664	-82.592117
889.771484	32.418194
888.611328	63.947144
887.450195	129.447098
886.289063	16.720749
885.128906	-179.338776
883.966797	64.738914
882.805664	-13.729878
881.643555	-83.029739
880.481445	129.608200
879.319336	-58.943340
878.156250	275.476227
876.993164	143.502625
875.830078	113.038742
874.666016	116.465034
873.502930	25.422619
872.338867	-31.722639
871.173828	-120.250351
870.009766	-116.426155
868.844727	89.900322
867.679688	-27.582310
866.513672	75.377769
865.348633	200.830734
864.182617	97.111946
863.015625	224.899582
861.849609	215.684814
860.682617	134.693909
859.515625	493.785797
858.347656	534.084595
857.180664	370.228546
856.012695	446.534943
854.843750	507.163330
853.675781	473.631470
852.506836	619.497192
851.337891	554.671753
850.167969	617.635925
848.999023	537.236267
847.829102	441.237946
846.658203	305.021881
845.488281	204.705109
844.317383	126.846748
843.146484	131.831497
841.975586	219.595993
840.803711	144.091843
839.631836	113.353104
838.459961	120.638718
837.287109	186.040909
836.114258	191.092773
834.941406	216.248596
833.768555	272.656006
832.594727	422.812561
831.420898	405.484741
830.247070	283.272461
829.072266	460.074585
827.898438	415.951477
826.722656	358.468506
825.547852	336.656555
824.372070	183.335709
823.196289	197.191650
822.020508	75.115379
820.844727	57.751835
819.667969	-124.411194
818.491211	281.215515
817.313477	-112.424194
816.136719	248.427063
814.958984	-40.537868
813.781250	-51.389633
812.602539	-160.115097
811.423828	4.606857
810.245117	122.524002
809.066406	-90.754501
807.886719	-66.276070
806.707031	-101.833519
805.527344	31.323078
804.346680	-104.252167
803.166992	-153.276962
801.985352	-175.702240
800.804688	-87.272186
799.623047	16.578417
798.441406	-57.077286
797.259766	-57.615959
796.078125	65.882668
794.895508	76.249992
793.712891	-53.025303
792.529297	-133.588394
791.346680	177.711029
790.163086	307.267700
788.978516	272.914185
787.794922	222.996689
786.610352	272.568939
785.425781	512.224976
784.241211	484.143616
783.055664	447.151276
781.870117	474.175476
780.684570	399.461578
779.498047	519.085083
778.311523	457.469116
777.125000	272.146301
775.938477	347.291077
774.750977	208.245468
773.563477	106.679321
772.375977	84.477203
771.187500	123.945045
769.999023	37.627182
768.810547	-101.646255
767.622070	52.148285
766.432617	106.637077
765.243164	218.275253
764.053711	250.488968
762.863281	302.413300
761.672852	257.370087
760.482422	249.666611
759.291992	235.275269
758.100586	297.788177
756.909180	318.399902
755.717773	516.994263
754.525391	440.657501
753.333008	247.802505
752.140625	213.134583
750.948242	268.453888
749.754883	325.863342
748.561523	308.518646
747.368164	477.669403
746.173828	367.976196
744.979492	392.083435
743.785156	277.922668
742.590820	133.041611
741.395508	143.816833
740.200195	213.694077
739.003906	156.379974
737.808594	171.319214
736.612305	0.018755
735.416016	102.456123
734.218750	93.138840
733.021484	254.489014
731.824219	227.524841
730.626953	213.647369
729.428711	420.635712
728.230469	413.187836
727.032227	322.626831
725.833984	306.379395
724.634766	596.021606
723.435547	535.956909
722.235352	464.971313
721.036133	446.393372
719.835938	480.194641
718.635742	313.163574
717.434570	240.021881
716.233398	315.242706
715.032227	503.828278
713.831055	347.796570
712.628906	226.714066
711.426758	197.223953
710.224609	178.644012
709.021484	107.794662
707.818359	202.510574
706.615234	16.303862
705.412109	21.766684
704.208008	-59.809807
703.003906	-43.411339
701.799805	18.687019
700.594727	124.283226
699.389648	18.945133
698.184570	-1.529205
696.979492	45.417000
695.773438	-72.754311
694.567383	-219.067398
693.361328	-148.082855
692.154297	-161.762695
690.947266	-88.551407
689.740234	-112.985466
688.533203	-159.049652
687.325195	-187.675934
686.117188	-177.190277
684.909180	-95.091522
683.700195	17.386375
682.491211	-60.841927
681.282227	118.881516
680.072266	94.965981
678.863281	71.129547
677.653320	-2.420429
676.442383	129.794708
675.232422	60.744015
674.021484	115.137497
672.810547	44.114330
671.598633	180.826828
670.386719	129.436020
669.174805	138.673767
667.962891	-37.884598
666.750000	79.576401
665.537109	37.197792
664.324219	-24.529064
663.110352	-58.083485
661.897461	126.469818
660.683594	-19.204273
659.468750	-143.168472
658.254883	-64.244835
657.040039	23.326258
655.824219	-16.309263
654.609375	239.446838
653.393555	124.426254
652.177734	67.668221
650.960938	23.890543
649.745117	-45.699451
648.528320	-85.096260
647.311523	129.549576
646.093750	184.827591
644.875977	218.545990
643.658203	426.473938
642.440430	178.307739
641.221680	261.351929
640.002930	230.358383
638.784180	-15.621372
637.564453	-55.289085
636.344727	-22.000544
635.125000	-16.765139
633.905273	-67.495430
632.684570	-32.477947
631.463867	-6.230711
630.243164	122.815422
629.021484	-16.566814
627.799805	-18.845152
626.578125	-137.166275
625.356445	-103.494263
624.133789	127.055847
622.911133	230.749222
621.688477	361.897766
620.464844	308.409546
619.241211	66.098724
618.017578	200.261932
616.793945	132.699432
615.569336	-12.367831
614.344727	-74.462479
613.120117	36.157055
611.894531	-48.478329
610.668945	18.077421
609.443359	28.345724
608.216797	3.691196
606.991211	44.516468
605.764648	-26.563780
604.537109	-66.441681
