# Supplementary material for: Raman spectroscopy accurately differentiates mucosal healing from non-healing and biochemical changes following biological therapy in inflammatory bowel disease
Source: PLoS One. 2021 Jun 2;16(6):e0252210. doi: 10.1371/journal.pone.0252210 (PMC8172032; doi:10.1371/journal.pone.0252210)
Supplement: S9 Dataset — (ZIP) [file pone.0252210.s011.zip › Pre-biologic/OC023-2 pre treatment_40__X_25474.7__Y_6213.9__Z_810.798__Time_459.txt]

1714.862305	-1.741433
1713.885742	67.058929
1712.909180	136.295135
1711.931641	-141.132202
1710.955078	15.277717
1709.977539	-142.605850
1709.000000	-169.656387
1708.021484	94.809265
1707.043945	-10.941269
1706.065430	0.735647
1705.086914	-49.566143
1704.107422	-108.255440
1703.128906	84.341469
1702.149414	209.651031
1701.169922	107.276649
1700.190430	226.695541
1699.210938	209.506409
1698.230469	58.480339
1697.250000	126.534744
1696.269531	258.577667
1695.289063	302.325714
1694.307617	217.779510
1693.326172	325.489655
1692.344727	545.264160
1691.363281	439.346954
1690.381836	474.935760
1689.399414	606.581360
1688.416992	383.519897
1687.434570	656.629944
1686.452148	676.471008
1685.468750	683.088074
1684.485352	836.413330
1683.501953	832.654175
1682.518555	908.985596
1681.534180	958.829163
1680.550781	819.858887
1679.566406	1051.135132
1678.582031	1162.794067
1677.596680	1072.429688
1676.611328	1078.125000
1675.626953	1278.244629
1674.641602	1289.762573
1673.655273	1290.912720
1672.669922	1419.947754
1671.683594	1464.188599
1670.697266	1498.100830
1669.710938	1657.143188
1668.723633	1667.733765
1667.737305	1816.714355
1666.750000	1729.743286
1665.762695	1728.066772
1664.774414	1830.185181
1663.787109	2030.764648
1662.798828	1926.654663
1661.810547	2127.825928
1660.822266	1979.408691
1659.833008	1953.303345
1658.844727	2075.956299
1657.855469	1865.169922
1656.866211	2073.253662
1655.875977	1950.660278
1654.886719	2079.969482
1653.896484	1876.135742
1652.906250	1699.224121
1651.916016	1591.537231
1650.924805	1579.462158
1649.934570	1387.979980
1648.943359	1455.996582
1647.952148	1082.990601
1646.959961	884.892212
1645.968750	935.575073
1644.976563	859.809021
1643.984375	699.936523
1642.992188	762.242188
1641.999023	658.581482
1641.005859	608.087097
1640.012695	225.542511
1639.019531	336.741760
1638.026367	234.624130
1637.032227	354.337189
1636.039063	184.381363
1635.043945	88.594666
1634.049805	-77.966454
1633.055664	-33.411602
1632.060547	-1.746278
1631.065430	56.534660
1630.070313	-8.640516
1629.074219	-139.300278
1628.079102	17.192820
1627.083008	-41.828396
1626.086914	-32.170895
1625.090820	-116.916733
1624.093750	66.783363
1623.096680	-67.381584
1622.100586	22.125486
1621.102539	132.843567
1620.105469	38.868153
1619.107422	126.356720
1618.109375	24.988911
1617.111328	141.748032
1616.113281	143.188629
1615.115234	-75.573708
1614.116211	39.100430
1613.117188	7.040313
1612.118164	17.125093
1611.118164	226.611328
1610.119141	-108.987404
1609.119141	-35.504753
1608.119141	-64.076752
1607.118164	-79.397942
1606.118164	162.053329
1605.117188	44.847874
1604.116211	22.046864
1603.115234	135.452774
1602.114258	21.290012
1601.112305	-77.026817
1600.110352	-54.905186
1599.108398	-121.605499
1598.106445	-13.050708
1597.103516	14.510683
1596.100586	2.931714
1595.097656	-225.413086
1594.094727	-93.170135
1593.091797	-227.289993
1592.087891	-194.224777
1591.083984	-252.496002
1590.080078	-138.482788
1589.076172	-118.423523
1588.071289	-38.363781
1587.067383	-49.608551
1586.062500	17.373323
1585.057617	-22.556116
1584.051758	143.411346
1583.045898	43.514374
1582.041016	209.354523
1581.035156	59.948124
1580.028320	113.679878
1579.022461	-95.594711
1578.015625	111.627037
1577.008789	50.674240
1576.001953	111.969666
1574.994141	131.558228
1573.987305	83.454117
1572.979492	105.498268
1571.971680	189.840851
1570.962891	-43.001945
1569.955078	103.524094
1568.946289	104.417374
1567.937500	27.295078
1566.928711	111.095963
1565.918945	59.755161
1564.910156	-15.035420
1563.900391	-63.960968
1562.890625	143.861832
1561.880859	32.424015
1560.870117	9.076655
1559.859375	161.912720
1558.848633	81.248726
1557.837891	109.327118
1556.827148	240.891891
1555.815430	297.125031
1554.803711	24.257410
1553.791992	-49.264030
1552.780273	53.129852
1551.767578	176.021744
1550.754883	14.045862
1549.742188	-18.669252
1548.729492	189.015793
1547.716797	130.072540
1546.703125	169.226440
1545.689453	174.580368
1544.675781	159.076355
1543.662109	161.482773
1542.647461	-27.464928
1541.632813	-12.482131
1540.618164	-39.009644
1539.603516	55.619267
1538.588867	116.461075
1537.573242	58.372925
1536.557617	-95.345467
1535.541992	62.913956
1534.526367	138.382416
1533.509766	-113.832321
1532.493164	200.966614
1531.476563	23.181173
1530.459961	200.847153
1529.443359	-3.031730
1528.425781	-31.897001
1527.408203	80.669884
1526.390625	-15.549241
1525.373047	60.518066
1524.354492	149.204315
1523.335938	-73.663559
1522.317383	117.487671
1521.298828	22.890503
1520.280273	-97.584778
1519.260742	259.906525
1518.241211	79.896873
1517.221680	-95.103989
1516.202148	-69.859703
1515.181641	109.262573
1514.161133	-9.768482
1513.140625	12.247135
1512.120117	-35.253174
1511.099609	12.011814
1510.078125	-164.167877
1509.056641	-296.868073
1508.035156	-39.900597
1507.012695	-21.705700
1505.991211	-24.215029
1504.968750	-73.063377
1503.946289	-124.649979
1502.923828	49.029690
1501.900391	53.386856
1500.877930	-108.884392
1499.854492	-191.923218
1498.830078	-65.237099
1497.806641	-181.893356
1496.782227	-14.699977
1495.758789	-11.458851
1494.734375	4.374023
1493.708984	-74.597137
1492.684570	20.133633
1491.659180	101.856583
1490.633789	83.716637
1489.608398	70.524811
1488.583008	243.623413
1487.556641	401.147827
1486.530273	412.915710
1485.503906	511.303741
1484.477539	321.118256
1483.450195	215.041168
1482.423828	463.445282
1481.396484	492.248291
1480.368164	735.059998
1479.340820	664.079407
1478.312500	840.198120
1477.284180	824.989380
1476.255859	906.460144
1475.227539	1127.852661
1474.198242	964.477966
1473.169922	1292.437134
1472.140625	1335.026733
1471.111328	1329.124634
1470.081055	1597.881470
1469.050781	1558.606079
1468.021484	1643.873291
1466.990234	1792.531250
1465.959961	1775.794067
1464.928711	1781.820557
1463.898438	1963.098511
1462.867188	1951.104736
1461.834961	2172.688965
1460.803711	2437.278076
1459.771484	2412.212891
1458.739258	2305.848145
1457.707031	2663.876709
1456.674805	2757.797119
1455.641602	2486.294434
1454.608398	2765.200439
1453.575195	2754.853760
1452.541992	2916.840332
1451.508789	2845.516846
1450.474609	2850.174072
1449.440430	3141.065186
1448.406250	3188.619629
1447.371094	3124.665039
1446.336914	2992.354004
1445.301758	2958.767822
1444.266602	2846.706543
1443.230469	2671.390869
1442.195313	2551.793213
1441.159180	2629.484375
1440.123047	2656.550293
1439.086914	2476.282959
1438.049805	2437.607666
1437.013672	2035.065430
1435.976563	2155.654785
1434.939453	1920.031738
1433.901367	1760.257080
1432.864258	1529.875488
1431.826172	1193.561890
1430.788086	1170.354614
1429.750000	1038.672119
1428.710938	982.728882
1427.671875	629.215637
1426.633789	686.921326
1425.593750	563.078064
1424.554688	557.803101
1423.514648	484.507904
1422.474609	496.945190
1421.434570	456.520569
1420.394531	514.375854
1419.354492	290.255432
1418.313477	489.173920
1417.272461	257.693298
1416.231445	355.996338
1415.189453	378.830200
1414.147461	132.595444
1413.105469	210.919113
1412.063477	163.575607
1411.021484	35.891041
1409.978516	23.919436
1408.936523	89.933472
1407.892578	108.241966
1406.849609	31.209606
1405.806641	37.155960
1404.762695	90.868675
1403.718750	86.925949
1402.674805	0.275682
1401.629883	-76.220078
1400.585938	188.542618
1399.541016	132.302887
1398.496094	43.601135
1397.450195	203.177597
1396.405273	189.896942
1395.359375	3.841723
1394.313477	-24.207020
1393.267578	100.640610
1392.220703	-147.533981
1391.173828	-70.048897
1390.126953	-62.551468
1389.080078	47.662468
1388.033203	-172.269363
1386.985352	23.203583
1385.937500	-76.348969
1384.889648	-15.719121
1383.841797	-67.458809
1382.792969	-126.548393
1381.744141	-53.053631
1380.695313	-164.297104
1379.646484	64.297981
1378.597656	48.246819
1377.547852	-157.385574
1376.498047	-143.151260
1375.448242	-43.934574
1374.397461	50.389336
1373.347656	-39.733765
1372.296875	-34.916756
1371.246094	137.092026
1370.194336	-74.686653
1369.143555	-9.586753
1368.091797	75.563042
1367.040039	106.036057
1365.988281	131.675003
1364.935547	40.428875
1363.882813	-48.125896
1362.830078	-66.791298
1361.777344	-87.772667
1360.724609	115.318329
1359.670898	67.268150
1358.617188	113.900215
1357.563477	160.679855
1356.509766	165.350677
1355.455078	130.418320
1354.400391	207.473892
1353.345703	344.282349
1352.291016	275.073395
1351.235352	295.441010
1350.180664	412.792633
1349.125000	517.846375
1348.068359	600.684753
1347.012695	648.935730
1345.956055	940.392517
1344.899414	812.824951
1343.842773	784.648804
1342.786133	853.323914
1341.728516	956.825012
1340.670898	1065.407593
1339.613281	1045.307373
1338.555664	1112.064209
1337.497070	1114.579102
1336.438477	1038.049805
1335.379883	1013.694580
1334.321289	1036.531372
1333.262695	1183.216675
1332.203125	1048.045776
1331.143555	1130.701660
1330.083984	986.045044
1329.023438	1026.986572
1327.963867	971.705200
1326.903320	973.430603
1325.841797	925.912231
1324.781250	1002.057495
1323.719727	1110.422974
1322.659180	964.654785
1321.596680	1041.213745
1320.535156	1127.770264
1319.473633	1086.170288
1318.411133	1232.180176
1317.348633	1272.252686
1316.285156	1356.831421
1315.222656	1172.876221
1314.159180	1136.998657
1313.095703	1364.894409
1312.032227	1223.375122
1310.967773	1227.350586
1309.904297	1261.017456
1308.839844	1248.042236
1307.775391	1313.964355
1306.709961	1384.916260
1305.645508	1303.466553
1304.580078	1332.856934
1303.513672	1072.228638
1302.448242	1303.503540
1301.382813	1463.535278
1300.316406	1318.932617
1299.250000	1383.338013
1298.182617	1253.805786
1297.116211	1234.956787
1296.048828	1235.878174
1294.981445	1072.466675
1293.914063	1247.895264
1292.845703	1205.005371
1291.777344	1103.379028
1290.708984	940.600159
1289.640625	1032.993530
1288.572266	931.802002
1287.502930	982.707703
1286.433594	835.226379
1285.364258	913.283569
1284.293945	1047.736206
1283.224609	807.586975
1282.154297	883.442017
1281.083984	954.461060
1280.012695	1025.539429
1278.942383	932.760315
1277.871094	898.810242
1276.799805	989.673828
1275.727539	1131.922485
1274.656250	853.758728
1273.583984	1093.880371
1272.511719	1055.438843
1271.439453	1124.564331
1270.366211	1264.552979
1269.292969	1062.713135
1268.219727	1117.344849
1267.146484	1137.844116
1266.072266	1038.832642
1264.999023	1135.080688
1263.924805	1292.315918
1262.849609	1334.927246
1261.775391	1333.684082
1260.700195	1186.246460
1259.625000	1387.385132
1258.549805	1225.467407
1257.474609	1141.603027
1256.398438	1306.205933
1255.322266	1290.602295
1254.246094	1167.933838
1253.168945	1184.063843
1252.092773	1324.299072
1251.015625	1284.486816
1249.938477	1422.249756
1248.860352	1134.463135
1247.783203	1167.700806
1246.705078	1395.369995
1245.626953	1299.776001
1244.547852	1175.080933
1243.469727	1164.597168
1242.390625	1222.113770
1241.311523	1167.928223
1240.231445	1123.475098
1239.152344	1117.859741
1238.072266	1376.686768
1236.992188	1048.400024
1235.911133	967.600342
1234.831055	867.423401
1233.750000	1225.404175
1232.668945	1144.565063
1231.587891	957.131042
1230.505859	832.737000
1229.423828	916.647522
1228.341797	830.999756
1227.259766	958.383179
1226.176758	785.570374
1225.094727	617.635010
1224.011719	902.113953
1222.927734	634.985107
1221.844727	701.621521
1220.760742	601.373047
1219.676758	682.394409
1218.592773	533.765442
1217.507813	566.343384
1216.423828	569.865967
1215.338867	464.661499
1214.252930	521.204163
1213.167969	570.415649
1212.082031	595.410034
1210.996094	562.422668
1209.910156	637.927063
1208.823242	505.929688
1207.737305	605.381348
1206.650391	644.451355
1205.562500	529.186340
1204.475586	459.674347
1203.387695	505.741516
1202.299805	510.763489
1201.211914	354.372314
1200.124023	311.109192
1199.035156	260.557465
1197.946289	277.313843
1196.857422	87.080872
1195.767578	-38.221447
1194.678711	-110.659744
1193.588867	-0.450903
1192.498047	-29.794926
1191.408203	-27.986359
1190.317383	-134.391907
1189.226563	-70.313286
1188.135742	-126.437378
1187.044922	-105.813339
1185.953125	-22.897573
1184.861328	-134.510788
1183.769531	20.135849
1182.676758	-26.891758
1181.584961	-62.017990
1180.492188	-51.686092
1179.398438	167.073303
1178.305664	88.446869
1177.211914	-76.519844
1176.118164	194.451187
1175.024414	134.678436
1173.929688	120.305412
1172.835938	261.423370
1171.741211	402.355316
1170.646484	181.788239
1169.550781	176.499176
1168.455078	149.564072
1167.359375	-37.692478
1166.263672	92.968262
1165.167969	-123.122185
1164.071289	167.348083
1162.974609	364.388367
1161.877930	212.490448
1160.780273	-18.271248
1159.682617	245.141342
1158.584961	269.618591
1157.487305	382.251160
1156.389648	227.493973
1155.291016	158.544098
1154.192383	258.812469
1153.093750	230.160385
1151.994141	365.860931
1150.894531	172.500275
1149.794922	222.121506
1148.695313	73.881035
1147.594727	266.129761
1146.495117	89.117615
1145.394531	66.780525
1144.292969	-12.797511
1143.192383	55.057045
1142.090820	-3.328762
1140.989258	9.533039
1139.886719	93.587624
1138.785156	13.457818
1137.682617	97.220940
1136.580078	240.223969
1135.477539	57.582832
1134.374023	126.648621
1133.270508	361.774628
1132.166992	458.981171
1131.063477	359.025970
1129.958984	705.092896
1128.854492	768.570923
1127.750000	860.362427
1126.644531	989.926453
1125.540039	891.729736
1124.434570	919.075073
1123.329102	823.069031
1122.222656	755.413574
1121.117188	844.008972
1120.010742	548.820557
1118.903320	615.876648
1117.796875	401.129974
1116.689453	446.671295
1115.582031	489.718506
1114.474609	556.292603
1113.367188	360.238739
1112.258789	523.530945
1111.150391	559.005737
1110.041016	547.091125
1108.932617	579.981750
1107.823242	655.270142
1106.713867	737.512207
1105.604492	689.766235
1104.494141	880.350647
1103.383789	931.519775
1102.273438	848.088867
1101.163086	1040.598877
1100.051758	836.723450
1098.940430	1085.556274
1097.829102	846.239990
1096.717773	887.403381
1095.605469	985.009094
1094.493164	1124.896362
1093.380859	956.125671
1092.268555	933.342834
1091.155273	936.386169
1090.041992	814.624573
1088.928711	761.089478
1087.814453	1053.309692
1086.701172	1084.285889
1085.586914	1096.368408
1084.471680	929.717590
1083.357422	941.717285
1082.242188	1120.479248
1081.126953	899.749084
1080.011719	1050.156860
1078.895508	827.091614
1077.779297	888.139771
1076.663086	662.783203
1075.546875	963.102417
1074.429688	779.973755
1073.312500	688.366516
1072.195313	702.288086
1071.078125	580.202820
1069.959961	626.891357
1068.841797	678.219604
1067.723633	607.682312
1066.604492	787.760254
1065.486328	450.248474
1064.367188	426.574768
1063.247070	370.122498
1062.127930	840.199524
1061.007813	479.531464
1059.887695	504.950317
1058.767578	308.208618
1057.646484	422.482544
1056.525391	326.351166
1055.404297	248.963531
1054.283203	505.703125
1053.161133	311.537140
1052.039063	423.380585
1050.916992	360.093475
1049.794922	275.848328
1048.671875	343.335114
1047.548828	287.166016
1046.425781	268.370941
1045.301758	193.638000
1044.177734	310.145691
1043.053711	414.981506
1041.929688	403.291656
1040.805664	228.563995
1039.680664	230.972168
1038.555664	177.537216
1037.429688	345.339081
1036.304688	82.517532
1035.178711	329.488739
1034.052734	141.341858
1032.925781	397.594543
1031.798828	349.157074
1030.671875	410.075928
1029.544922	375.734344
1028.417969	181.133865
1027.290039	-52.810246
1026.162109	59.517059
1025.033203	-46.427776
1023.905273	-207.954742
1022.776367	-21.165976
1021.647461	-8.423382
1020.518555	-151.044968
1019.388672	-119.557396
1018.258789	-331.484985
1017.128906	-227.914337
1015.998047	7.815554
1014.868164	18.757479
1013.737305	32.103394
1012.605469	-47.114025
1011.474609	223.494308
1010.342773	257.924530
1009.210938	354.943420
1008.079102	408.059784
1006.946289	653.283875
1005.813477	1023.412354
1004.680664	1522.985229
1003.546875	2249.009033
1002.414063	2537.963623
1001.280273	2191.405273
1000.145508	1510.125977
999.011719	723.046448
997.876953	241.280090
996.742188	136.190689
995.607422	128.226196
994.471680	168.853699
993.335938	-64.948143
992.200195	-47.087952
991.064453	97.733574
989.927734	-70.924324
988.791016	-154.078751
987.654297	-108.003754
986.516602	-133.231644
985.379883	-40.825630
984.242188	7.925733
983.103516	185.725189
981.965820	-85.240425
980.827148	65.184372
979.688477	137.468399
978.548828	-1.741321
977.409180	103.022690
976.270508	159.616989
975.129883	200.244995
973.990234	70.966644
972.849609	231.377457
971.708984	-14.675126
970.568359	77.110313
969.426758	217.221344
968.285156	293.162079
967.143555	286.618530
966.001953	163.236694
964.859375	102.002525
963.716797	4.270926
962.574219	195.613464
961.430664	102.817200
960.287109	305.832123
959.143555	135.490402
958.000000	11.203253
956.855469	31.401640
955.710938	141.039658
954.566406	326.324280
953.421875	83.780754
952.276367	264.745667
951.130859	235.370590
949.985352	84.982384
948.838867	142.866135
947.692383	-25.384809
946.545898	87.669540
945.399414	198.551147
944.251953	193.062042
943.104492	57.583878
941.957031	438.267334
940.809570	225.520889
939.661133	280.011169
938.512695	302.698151
937.364258	129.391510
936.214844	261.875305
935.065430	205.243713
933.916016	324.290588
932.765625	87.977051
931.616211	330.324951
930.465820	187.812317
929.315430	88.784286
928.164063	140.203262
927.012695	-3.978560
925.861328	161.510864
924.709961	24.515783
923.557617	247.077011
922.405273	-39.644962
921.252930	55.817001
920.099609	230.924835
918.947266	137.973434
917.793945	-145.606796
916.639648	-122.315323
915.486328	-173.827850
914.332031	-43.576679
913.177734	14.123693
912.022461	81.007156
910.868164	-162.786667
909.712891	-224.904190
908.556641	-141.753464
907.401367	-221.730789
906.245117	-219.959625
905.088867	-41.342480
903.931641	230.186035
902.775391	-157.321152
901.618164	-125.663643
900.460938	-5.630216
899.302734	202.719711
898.144531	-39.166576
896.986328	126.324623
895.828125	49.862659
894.668945	25.541630
893.509766	143.732162
892.350586	-47.638710
891.191406	120.403915
890.031250	333.636932
888.871094	74.879730
887.710938	-3.054992
886.549805	70.365631
885.388672	202.501724
884.227539	237.637573
883.066406	8.925615
881.904297	253.957458
880.742188	201.344818
879.580078	480.155121
878.416992	384.828705
877.253906	494.620636
876.090820	545.853088
874.927734	299.870880
873.763672	299.453217
872.599609	310.335419
871.435547	255.999817
870.270508	215.233643
869.105469	134.039581
867.940430	230.563080
866.775391	291.100861
865.609375	279.722473
864.443359	191.975388
863.277344	266.042145
862.110352	189.617249
860.944336	530.895325
859.777344	494.882721
858.609375	371.373322
857.442383	447.627167
856.274414	461.041229
855.105469	537.256165
853.937500	660.515259
852.768555	620.069214
851.599609	440.680328
850.430664	671.411072
849.260742	590.643555
848.090820	530.055237
846.920898	191.828751
845.750000	285.788605
844.580078	417.719574
843.409180	285.541107
842.237305	354.727905
841.066406	-10.025887
839.894531	135.149353
838.722656	94.680443
837.549805	136.884064
836.376953	239.350266
835.204102	312.681915
834.031250	225.134247
832.857422	316.199738
831.683594	204.038025
830.509766	451.171143
829.335938	278.671875
828.161133	282.417358
826.986328	344.079437
825.811523	421.251526
824.635742	279.879181
823.459961	312.325836
822.284180	217.689072
821.107422	368.046173
819.931641	130.765732
818.754883	180.727097
817.577148	19.132286
816.400391	151.270401
815.222656	29.637741
814.044922	19.189648
812.866211	-69.168510
811.687500	-6.396176
810.508789	18.470037
809.330078	-50.100563
808.150391	194.523926
806.971680	-51.935005
805.791016	210.149399
804.611328	123.457687
803.430664	-160.828140
802.250000	-200.987595
801.069336	-116.994179
799.887695	-10.958243
798.706055	-7.078711
797.524414	-238.297607
796.342773	-258.954315
795.160156	-213.226593
793.977539	-404.667175
792.794922	-148.729431
791.611328	-189.730774
790.427734	-117.916756
789.244141	126.390327
788.059570	78.398506
786.875977	125.445915
785.691406	70.630226
784.505859	148.406616
783.321289	256.987061
782.135742	385.304962
780.949219	120.153633
779.763672	296.834747
778.577148	272.353699
777.390625	254.406387
776.204102	295.968384
775.016602	92.439217
773.829102	85.280922
772.641602	-131.535477
771.453125	-110.159256
770.265625	76.476044
769.077148	44.698479
767.887695	-44.453381
766.699219	172.606232
765.509766	72.272583
764.319336	40.171455
763.129883	250.194016
761.939453	349.973663
760.749023	132.721375
759.558594	203.720764
758.367188	314.205566
757.175781	294.814026
755.984375	231.388535
754.791992	273.434479
753.599609	273.641235
752.407227	82.637695
751.214844	335.373016
750.021484	260.719849
748.828125	225.567413
747.634766	337.447144
746.441406	414.114227
745.247070	295.437531
744.052734	249.159256
742.857422	91.025291
741.662109	84.209663
740.466797	241.759872
739.271484	127.475395
738.076172	105.238815
736.879883	52.327431
735.683594	25.702789
734.486328	29.729195
733.289063	70.956184
732.091797	114.346611
730.894531	273.669983
729.697266	61.083557
728.499023	344.999634
727.300781	123.769669
726.101563	276.420288
724.902344	214.866440
723.703125	70.345505
722.503906	225.154419
721.303711	379.922455
720.104492	587.048523
718.903320	623.869568
717.703125	416.316223
716.501953	614.691040
715.300781	527.297241
714.099609	597.001892
712.897461	335.359192
711.695313	294.039276
710.493164	41.434444
709.291016	150.659576
708.087891	-62.445133
706.884766	-11.890686
705.680664	69.200165
704.477539	-52.082325
703.273438	122.717964
702.069336	71.272964
700.864258	11.244855
699.659180	275.338348
698.454102	28.521767
697.249023	-61.590282
696.042969	87.468773
694.836914	-21.958679
693.630859	-320.189240
692.423828	-68.796684
691.217773	-140.882813
690.009766	-293.126404
688.802734	-156.590866
687.594727	-82.918015
686.386719	-152.314575
685.178711	-37.252178
683.970703	95.212303
682.761719	-296.778564
681.552734	59.099205
680.342773	-85.509407
679.133789	-48.010639
677.923828	50.210350
676.712891	16.436655
675.502930	15.243766
674.291992	-33.452427
673.081055	121.325966
671.869141	170.146515
670.657227	39.557323
669.445313	265.816101
668.233398	36.003361
667.021484	182.355270
665.808594	-19.107706
664.595703	-71.391205
663.381836	42.672596
662.167969	197.743774
660.954102	136.942352
659.740234	-130.959946
658.525391	32.746178
657.310547	66.969070
656.095703	-62.714970
654.880859	230.184692
653.665039	171.597076
652.449219	65.581833
651.233398	-14.594414
650.016602	221.805328
648.799805	315.880310
647.583008	15.829185
646.365234	299.076416
645.148438	358.247070
643.930664	393.558655
642.711914	439.421478
641.494141	603.316833
640.275391	308.980713
639.056641	240.204758
637.836914	252.834747
636.617188	123.351814
635.397461	4.328057
634.177734	54.634209
632.957031	151.750793
631.736328	65.947090
630.515625	-5.259557
629.293945	-10.423951
628.073242	168.345169
626.851563	117.005882
625.628906	262.322510
624.407227	454.081238
623.184570	426.477905
621.960938	411.003448
620.738281	486.866547
619.514648	300.603394
618.291016	316.947540
617.067383	124.731789
615.842773	179.865906
614.618164	-131.914871
613.393555	-267.095673
612.167969	-54.779713
610.942383	87.819641
609.716797	-100.095131
608.491211	-24.248314
607.264648	-67.352951
606.038086	116.668251
604.811523	59.886440
