# Supplementary material for: Raman spectroscopy accurately differentiates mucosal healing from non-healing and biochemical changes following biological therapy in inflammatory bowel disease
Source: PLoS One. 2021 Jun 2;16(6):e0252210. doi: 10.1371/journal.pone.0252210 (PMC8172032; doi:10.1371/journal.pone.0252210)
Supplement: S9 Dataset — (ZIP) [file pone.0252210.s011.zip › Pre-biologic/OC035 pre treatment-1_base sub cr removed_93__X_-23901.9__Y_33347.7__Z_-436.215__Time_1062.txt]

1714.837891	242.392319
1713.861328	43.675022
1712.884766	117.512695
1711.907227	-38.749241
1710.930664	17.468163
1709.953125	-51.781391
1708.975586	112.703651
1707.997070	103.488869
1707.019531	-143.544235
1706.041016	-140.906189
1705.062500	-46.711182
1704.083984	-117.998795
1703.104492	-113.836868
1702.125000	-168.034195
1701.145508	-85.288231
1700.166016	-274.872955
1699.186523	4.012427
1698.206055	-32.206585
1697.225586	-49.234352
1696.245117	172.007141
1695.264648	158.526642
1694.283203	19.952574
1693.301758	26.067852
1692.320313	37.952827
1691.338867	28.907669
1690.357422	12.281480
1689.375000	-3.943162
1688.392578	30.922136
1687.410156	-32.487141
1686.427734	53.817612
1685.444336	105.805283
1684.460938	96.864601
1683.477539	88.305687
1682.494141	141.381622
1681.509766	232.064560
1680.526367	-4.382662
1679.541992	100.314644
1678.557617	160.073639
1677.572266	230.776382
1676.587891	49.106480
1675.602539	181.637085
1674.617188	101.734901
1673.630859	173.692245
1672.645508	97.122940
1671.659180	275.954559
1670.672852	207.969742
1669.686523	198.743195
1668.699219	187.149155
1667.712891	324.521271
1666.725586	199.358841
1665.738281	313.340668
1664.750000	342.647034
1663.762695	595.009888
1662.774414	378.175140
1661.786133	310.158539
1660.797852	149.662247
1659.808594	416.112183
1658.820313	364.785858
1657.831055	308.419220
1656.841797	427.092407
1655.851563	283.833130
1654.862305	294.399475
1653.872070	445.435760
1652.881836	141.552597
1651.891602	155.445694
1650.900391	256.809082
1649.910156	263.159607
1648.918945	82.019936
1647.927734	173.375748
1646.935547	98.417175
1645.944336	87.091209
1644.952148	-5.921485
1643.959961	33.317253
1642.966797	19.913458
1641.974609	11.976860
1640.981445	27.960230
1639.988281	125.889023
1638.995117	68.319786
1638.001953	-65.536575
1637.007813	135.647858
1636.013672	44.314030
1635.019531	-12.570237
1634.025391	67.721703
1633.031250	21.682163
1632.036133	-124.278984
1631.041016	-72.566124
1630.045898	-128.673172
1629.049805	-110.940750
1628.054688	-145.713074
1627.058594	-146.153900
1626.062500	50.782120
1625.065430	-175.613220
1624.069336	66.158783
1623.072266	-102.097763
1622.075195	-70.463852
1621.078125	-72.896996
1620.081055	6.195129
1619.083008	35.447891
1618.084961	-21.863556
1617.086914	23.311209
1616.088867	68.549988
1615.089844	66.619461
1614.091797	28.046047
1613.092773	102.335213
1612.092773	-69.812828
1611.093750	-3.257762
1610.093750	8.291552
1609.094727	-3.681026
1608.093750	102.297478
1607.093750	153.285202
1606.093750	-138.738586
1605.092773	-139.977921
1604.091797	-20.763769
1603.090820	6.852187
1602.088867	-4.749918
1601.087891	106.639740
1600.085938	-33.048637
1599.083984	-170.025970
1598.081055	40.762955
1597.079102	-22.931198
1596.076172	15.333875
1595.073242	-32.602947
1594.070313	-38.709087
1593.067383	-151.854294
1592.063477	-87.408844
1591.059570	76.208382
1590.055664	-10.753147
1589.051758	-84.623001
1588.046875	11.093944
1587.041992	166.754242
1586.037109	100.727631
1585.032227	81.650459
1584.027344	33.911083
1583.021484	12.242090
1582.015625	-157.913895
1581.009766	-88.391075
1580.003906	-73.591995
1578.997070	105.197449
1577.990234	-72.691284
1576.984375	25.319460
1575.976563	13.993428
1574.969727	197.736679
1573.961914	157.726654
1572.954102	190.507950
1571.946289	259.640167
1570.938477	107.807030
1569.929688	163.873077
1568.921875	110.776550
1567.913086	151.165436
1566.903320	-52.586117
1565.894531	151.298279
1564.884766	79.927467
1563.875000	218.737213
1562.865234	334.094055
1561.855469	148.469116
1560.844727	362.242523
1559.834961	-87.862358
1558.824219	63.559875
1557.813477	95.650520
1556.801758	254.634384
1555.790039	131.130447
1554.779297	207.051895
1553.766602	161.178284
1552.754883	270.597595
1551.743164	121.083519
1550.730469	251.044327
1549.717773	246.353439
1548.705078	244.188416
1547.691406	208.338318
1546.677734	229.319382
1545.665039	247.642319
1544.650391	237.455490
1543.636719	38.586075
1542.623047	167.810471
1541.608398	103.199745
1540.593750	12.723885
1539.579102	17.734568
1538.563477	32.990280
1537.547852	-3.445950
1536.533203	19.401333
1535.516602	11.202419
1534.500977	26.144020
1533.485352	100.302025
1532.468750	66.082130
1531.452148	325.597809
1530.435547	-5.129060
1529.417969	53.191895
1528.400391	59.897091
1527.383789	177.246140
1526.365234	255.839279
1525.347656	334.320557
1524.329102	70.427109
1523.311523	-80.228149
1522.292969	-68.856606
1521.273438	27.287338
1520.254883	30.750803
1519.235352	116.381577
1518.215820	93.949791
1517.196289	97.138893
1516.176758	167.032745
1515.156250	-79.103348
1514.136719	95.909706
1513.116211	216.845688
1512.094727	47.596970
1511.074219	83.636169
1510.052734	-24.106073
1509.031250	24.581772
1508.009766	16.744759
1506.988281	16.516830
1505.965820	-17.125267
1504.943359	-45.713703
1503.920898	-23.126167
1502.898438	-39.060635
1501.875000	-139.601105
1500.852539	-22.515251
1499.829102	-151.344452
1498.805664	-21.681759
1497.781250	-181.338913
1496.757813	168.141739
1495.733398	-116.993584
1494.708984	-179.592422
1493.684570	-76.048782
1492.659180	-92.785980
1491.633789	-86.593620
1490.608398	31.946852
1489.583008	96.707138
1488.557617	87.291397
1487.531250	-19.242476
1486.504883	63.117184
1485.478516	101.971672
1484.452148	23.342218
1483.424805	23.758232
1482.398438	243.481491
1481.371094	253.902039
1480.342773	6.707026
1479.315430	287.247559
1478.287109	312.718079
1477.259766	147.002182
1476.230469	276.793976
1475.202148	342.791809
1474.173828	207.518082
1473.144531	393.020325
1472.115234	405.286011
1471.085938	282.601318
1470.055664	528.827148
1469.025391	337.348694
1467.996094	618.944946
1466.964844	585.044922
1465.934570	462.129944
1464.904297	583.205505
1463.873047	737.196655
1462.841797	621.765442
1461.809570	600.298828
1460.778320	591.492126
1459.746094	701.955017
1458.713867	756.473877
1457.681641	897.204041
1456.649414	951.555115
1455.616211	752.150146
1454.583008	900.241516
1453.549805	713.515076
1452.516602	896.951538
1451.483398	986.484863
1450.449219	1068.325928
1449.415039	970.210754
1448.380859	864.498047
1447.345703	870.208252
1446.311523	840.441345
1445.276367	815.703430
1444.241211	808.655640
1443.205078	859.764465
1442.169922	829.876404
1441.133789	799.961182
1440.097656	767.499390
1439.061523	858.899597
1438.024414	654.500488
1436.988281	864.602783
1435.951172	672.872314
1434.914063	698.430481
1433.875977	592.626587
1432.838867	549.979187
1431.800781	396.250885
1430.762695	535.329651
1429.724609	406.870270
1428.685547	263.304993
1427.646484	392.182007
1426.607422	294.045746
1425.568359	294.264862
1424.529297	334.802734
1423.489258	236.707825
1422.449219	204.154343
1421.409180	189.243347
1420.369141	282.626709
1419.328125	83.889038
1418.288086	194.875290
1417.247070	187.517853
1416.205078	240.545761
1415.164063	-8.316187
1414.122070	4.500183
1413.080078	236.089935
1412.038086	223.724045
1410.996094	123.401047
1409.953125	-213.099075
1408.910156	-142.422546
1407.867188	-192.334518
1406.824219	-43.809143
1405.780273	69.508812
1404.737305	17.127022
1403.693359	-65.338211
1402.648438	73.055984
1401.604492	244.036865
1400.559570	201.766739
1399.514648	147.003464
1398.469727	162.488647
1397.424805	243.167007
1396.378906	356.409607
1395.333984	221.604401
1394.288086	182.067352
1393.241211	7.336034
1392.195313	140.698563
1391.148438	118.825569
1390.101563	-8.115311
1389.054688	-99.930412
1388.006836	123.540611
1386.959961	76.840294
1385.912109	-159.851578
1384.864258	71.119659
1383.815430	64.571716
1382.767578	-181.822433
1381.718750	-0.831885
1380.669922	162.646011
1379.621094	-11.044789
1378.571289	65.069855
1377.522461	16.396702
1376.472656	204.891724
1375.421875	-18.364723
1374.372070	95.327713
1373.321289	49.394020
1372.270508	-73.763870
1371.219727	79.926369
1370.168945	-207.573303
1369.117188	-188.374268
1368.066406	97.477837
1367.014648	46.983860
1365.961914	-45.767166
1364.910156	147.932617
1363.857422	-19.347250
1362.804688	-62.045422
1361.751953	-25.031126
1360.698242	-0.407563
1359.645508	-45.358261
1358.591797	-25.571903
1357.538086	235.434311
1356.483398	29.102327
1355.429688	-5.588961
1354.375000	81.543358
1353.320313	-47.391319
1352.264648	92.013016
1351.209961	149.505112
1350.154297	55.618977
1349.098633	120.690186
1348.042969	220.552368
1346.986328	233.618668
1345.930664	323.653534
1344.874023	299.659424
1343.817383	228.654053
1342.759766	365.960938
1341.703125	624.724670
1340.645508	435.017578
1339.587891	282.632385
1338.529297	313.651642
1337.471680	379.412506
1336.413086	299.176453
1335.354492	246.285492
1334.295898	339.489990
1333.236328	205.147186
1332.176758	286.123260
1331.117188	147.080627
1330.057617	144.157181
1328.998047	67.173485
1327.937500	234.948044
1326.876953	242.152161
1325.816406	219.801605
1324.754883	308.673126
1323.694336	192.676590
1322.632813	239.732559
1321.571289	207.885803
1320.508789	267.430847
1319.447266	240.705582
1318.384766	290.534424
1317.322266	374.951935
1316.259766	321.371185
1315.196289	230.929749
1314.132813	330.358215
1313.069336	311.580261
1312.005859	499.799896
1310.942383	254.619415
1309.877930	179.511780
1308.813477	266.984314
1307.749023	315.133453
1306.683594	301.837585
1305.619141	254.202545
1304.553711	255.861328
1303.488281	446.935974
1302.421875	365.145935
1301.356445	342.469299
1300.290039	52.053360
1299.223633	169.656433
1298.157227	144.841568
1297.089844	233.078506
1296.022461	122.506104
1294.955078	161.792831
1293.887695	250.227219
1292.819336	19.759714
1291.751953	218.738861
1290.683594	167.570984
1289.614258	288.135620
1288.545898	92.516136
1287.476563	198.506943
1286.407227	407.443298
1285.337891	356.702454
1284.268555	303.615723
1283.198242	304.500305
1282.127930	263.847260
1281.057617	56.857979
1279.986328	175.488495
1278.916016	-80.164742
1277.844727	187.800339
1276.773438	230.747421
1275.701172	-41.637791
1274.629883	253.256149
1273.557617	337.927521
1272.485352	317.574585
1271.413086	158.067566
1270.339844	365.027924
1269.266602	208.163467
1268.193359	200.343353
1267.120117	336.590057
1266.045898	380.122894
1264.972656	474.932831
1263.898438	255.138367
1262.823242	311.048157
1261.749023	462.075623
1260.673828	330.364929
1259.598633	152.473740
1258.523438	296.312103
1257.448242	352.458984
1256.372070	345.323578
1255.295898	206.776779
1254.219727	292.287140
1253.142578	219.631165
1252.066406	529.053223
1250.989258	461.349640
1249.912109	430.206451
1248.833984	275.123901
1247.756836	258.720947
1246.678711	300.703430
1245.599609	420.469696
1244.521484	302.155914
1243.442383	213.084412
1242.364258	464.049438
1241.285156	365.355896
1240.205078	354.126587
1239.125977	507.951447
1238.045898	290.554474
1236.965820	352.230408
1235.884766	346.015076
1234.804688	545.917969
1233.723633	491.251221
1232.642578	412.406128
1231.561523	520.188965
1230.479492	385.719666
1229.397461	311.883514
1228.315430	301.059052
1227.233398	370.149261
1226.150391	335.165680
1225.068359	404.264771
1223.985352	270.149750
1222.901367	169.974609
1221.818359	118.223763
1220.734375	117.281219
1219.650391	109.105316
1218.566406	168.607773
1217.481445	165.284668
1216.396484	65.360878
1215.311523	228.709091
1214.226563	20.192204
1213.141602	193.149704
1212.055664	250.204666
1210.969727	222.794815
1209.883789	53.084824
1208.796875	8.858940
1207.709961	118.962097
1206.623047	106.079498
1205.536133	252.260605
1204.449219	-13.643369
1203.361328	16.865702
1202.273438	88.299774
1201.185547	94.682938
1200.096680	4.764288
1199.008789	-63.463120
1197.919922	-33.014450
1196.830078	-33.862679
1195.741211	-104.474632
1194.651367	29.324907
1193.561523	-34.085770
1192.471680	-196.030167
1191.381836	-81.573959
1190.291016	-272.300110
1189.200195	-40.220913
1188.109375	52.451542
1187.017578	82.638153
1185.926758	-266.464478
1184.834961	-89.881470
1183.742188	74.600754
1182.650391	-56.060246
1181.557617	-54.791111
1180.464844	-139.866531
1179.372070	33.950665
1178.279297	30.313715
1177.185547	-9.294096
1176.091797	-154.320145
1174.998047	141.353653
1173.903320	-10.894906
1172.808594	16.428328
1171.713867	132.253998
1170.619141	73.314545
1169.524414	133.974228
1168.428711	-13.514246
1167.333008	-67.721924
1166.237305	-26.323523
1165.140625	89.107399
1164.044922	37.170341
1162.948242	-148.574860
1161.850586	-23.778566
1160.753906	210.759598
1159.656250	77.482094
1158.558594	283.151367
1157.460938	-55.407177
1156.362305	52.281567
1155.263672	0.056393
1154.165039	-52.196671
1153.066406	-152.163834
1151.967773	117.327080
1150.868164	-18.488201
1149.768555	179.264603
1148.667969	-132.884903
1147.568359	-216.324860
1146.467773	-35.498405
1145.367188	33.308861
1144.266602	106.787849
1143.165039	-74.416740
1142.063477	-5.822710
1140.961914	84.085144
1139.860352	-192.278534
1138.757813	21.123386
1137.655273	53.742184
1136.552734	67.275757
1135.450195	273.163269
1134.346680	125.013977
1133.244141	86.097687
1132.139648	106.483963
1131.036133	226.481689
1129.931641	263.310547
1128.827148	371.230042
1127.722656	256.086731
1126.618164	482.395111
1125.512695	416.935181
1124.407227	460.469635
1123.301758	518.139099
1122.196289	326.961151
1121.089844	356.080841
1119.983398	219.361816
1118.876953	283.877380
1117.769531	229.950287
1116.663086	246.977280
1115.555664	117.246292
1114.447266	145.986832
1113.339844	177.016968
1112.231445	252.889053
1111.123047	165.565002
1110.014648	241.278488
1108.905273	328.704559
1107.795898	352.251648
1106.686523	347.385956
1105.577148	266.908630
1104.466797	202.926208
1103.357422	204.993317
1102.247070	209.354919
1101.135742	230.163681
1100.025391	401.838837
1098.914063	365.886841
1097.802734	419.467865
1096.690430	296.209717
1095.579102	352.020508
1094.466797	66.179756
1093.353516	209.036621
1092.241211	24.490723
1091.127930	244.862427
1090.014648	236.789932
1088.901367	80.431183
1087.788086	387.514496
1086.673828	264.009308
1085.559570	203.994522
1084.445313	287.352814
1083.330078	356.517426
1082.214844	352.760803
1081.099609	238.544800
1079.984375	244.112503
1078.868164	413.993774
1077.751953	165.887115
1076.635742	330.922394
1075.519531	247.111343
1074.402344	306.393951
1073.285156	330.424927
1072.167969	40.193691
1071.050781	244.705170
1069.932617	15.482269
1068.814453	290.120422
1067.696289	276.444031
1066.578125	122.208099
1065.458984	155.333954
1064.339844	115.837128
1063.220703	258.887756
1062.100586	331.636658
1060.980469	231.201965
1059.860352	231.357452
1058.740234	144.965668
1057.619141	205.866821
1056.498047	203.607010
1055.376953	283.110413
1054.255859	159.303101
1053.133789	332.160065
1052.011719	93.930641
1050.889648	-22.807632
1049.767578	103.232735
1048.644531	75.181961
1047.521484	79.791473
1046.398438	-88.215668
1045.274414	-1.983630
1044.150391	70.209763
1043.026367	7.172568
1041.902344	139.901337
1040.778320	172.382874
1039.653320	-30.409813
1038.528320	83.587334
1037.402344	162.603226
1036.277344	155.464691
1035.151367	97.132011
1034.024414	34.171131
1032.898438	-24.099895
1031.771484	175.780228
1030.644531	110.536682
1029.517578	124.359444
1028.390625	166.071289
1027.262695	110.194214
1026.134766	84.551025
1025.005859	-140.778641
1023.877930	-242.934906
1022.749023	-52.570515
1021.620117	-163.950607
1020.490234	-270.622437
1019.361328	-191.658875
1018.231445	-198.513336
1017.101563	1.000148
1015.970703	84.548279
1014.839844	-93.773857
1013.708984	-44.936474
1012.578125	-95.690071
1011.447266	27.291021
1010.315430	187.288849
1009.183594	250.032135
1008.050781	102.195541
1006.918945	266.801208
1005.786133	193.124817
1004.653320	366.960327
1003.519531	732.645630
1002.386719	1014.997437
1001.252930	992.223328
1000.118164	544.402954
998.984375	145.347763
997.849609	95.222656
996.714844	252.956955
995.580078	184.468948
994.444336	143.753998
993.308594	146.949249
992.172852	-2.034866
991.036133	-70.184334
989.900391	73.865196
988.763672	-208.510818
987.626953	-78.204872
986.489258	-46.965485
985.351563	154.768799
984.213867	17.962976
983.076172	180.580032
981.937500	136.031723
980.798828	-85.618820
979.660156	-21.816875
978.521484	2.923894
977.381836	-20.568571
976.242188	-11.791069
975.102539	-14.437020
973.961914	104.782570
972.822266	178.074646
971.681641	274.374725
970.540039	239.814682
969.399414	102.040421
968.257813	60.808086
967.116211	-95.061501
965.973633	52.052975
964.832031	190.005722
963.689453	64.267220
962.545898	23.494511
961.403320	8.037405
960.259766	100.370598
959.116211	137.760483
957.972656	-67.564934
956.828125	93.670288
955.683594	69.479301
954.539063	-11.832850
953.393555	80.885880
952.249023	-7.081595
951.103516	193.265732
949.957031	32.315044
948.811523	-18.737238
947.665039	94.882698
946.518555	73.721291
945.371094	45.804882
944.224609	-39.108353
943.077148	-5.155279
941.929688	69.964005
940.781250	44.712513
939.632813	76.608665
938.484375	183.859360
937.335938	60.795471
936.186523	286.748352
935.038086	241.403305
933.887695	73.096786
932.738281	192.059128
931.587891	87.805008
930.437500	-77.805298
929.287109	-4.167738
928.135742	-48.852097
926.985352	-59.291534
925.833984	128.318237
924.681641	-54.871799
923.530273	-105.982864
922.377930	-93.318748
921.224609	-98.760818
920.072266	-85.937675
918.918945	156.450714
917.765625	330.656921
916.612305	-174.190994
915.458008	63.749622
914.303711	-61.545326
913.149414	72.016922
911.995117	126.180443
910.839844	42.023376
909.684570	-5.731719
908.529297	123.460876
907.373047	-134.955383
906.216797	-91.764114
905.060547	-80.243919
903.904297	191.838287
902.747070	24.518826
901.589844	-40.769520
900.432617	-167.078918
899.274414	-23.957983
898.117188	33.179394
896.958984	83.567497
895.799805	-28.830194
894.641602	-138.857697
893.482422	51.857178
892.322266	-109.996613
891.163086	69.432823
890.002930	-171.300476
888.842773	-66.358414
887.682617	29.552208
886.521484	5.837045
885.360352	-15.565405
884.199219	39.793228
883.038086	41.033161
881.875977	55.846218
880.713867	-75.852783
879.551758	22.450825
878.388672	-59.529625
877.225586	-85.115814
876.062500	40.248856
874.899414	95.775276
873.735352	101.775406
872.571289	38.024075
871.407227	3.576829
870.242188	68.157745
869.077148	38.260292
867.912109	-61.314907
866.747070	59.484715
865.581055	-22.038651
864.415039	184.107376
863.249023	-54.645744
862.083008	-23.763079
860.916016	78.965752
859.749023	177.157104
858.581055	275.303558
857.414063	229.790359
856.246094	314.409546
855.077148	262.174530
853.909180	348.969666
852.740234	166.708923
851.571289	107.785095
850.402344	-92.289345
849.232422	364.076721
848.062500	224.469482
846.892578	154.317444
845.721680	193.865021
844.551758	137.128677
843.380859	154.230270
842.208984	72.869766
841.038086	42.948597
839.866211	77.850212
838.694336	12.105390
837.521484	-33.530788
836.348633	95.087799
835.175781	216.901566
834.002930	117.518929
832.829102	-55.539467
831.655273	164.298538
830.481445	87.169754
829.307617	79.189560
828.132813	31.010393
826.958008	121.061150
825.783203	219.928024
824.607422	138.140350
823.431641	-6.068007
822.255859	34.648041
821.079102	86.419373
819.903320	69.061638
818.726563	142.928986
817.548828	-39.279961
816.372070	103.420876
815.194336	10.155938
814.016602	203.790787
812.837891	-136.436356
811.659180	-23.043493
810.480469	-49.811958
809.301758	-3.314039
808.122070	-1.348634
806.942383	-46.109024
805.762695	-64.282539
804.583008	-11.487110
803.402344	61.176613
802.221680	211.387955
801.041016	-6.824298
799.859375	-145.170181
798.677734	-143.837128
797.496094	-71.649643
796.313477	4.851206
795.131836	47.990067
793.949219	-132.724060
792.765625	-145.113632
791.583008	28.416210
790.399414	-298.531952
789.215820	-311.131653
788.031250	-33.945313
786.846680	-40.135387
785.662109	223.415863
784.477539	245.743256
783.291992	57.968029
782.106445	24.904942
780.920898	267.972870
779.735352	135.305695
778.548828	-48.174522
777.362305	-145.534164
776.174805	-79.572731
774.988281	140.769760
773.800781	-14.162517
772.613281	-8.063248
771.424805	99.409828
770.236328	43.601444
769.047852	78.129707
767.859375	284.475159
766.669922	25.758535
765.480469	117.346703
764.291016	116.336693
763.101563	124.075638
761.911133	206.598587
760.720703	178.993683
759.529297	111.748245
758.338867	99.480789
757.147461	241.114578
755.955078	182.563629
754.763672	161.371780
753.571289	265.416504
752.378906	83.760490
751.186523	115.229424
749.993164	197.165634
748.799805	140.724014
747.606445	119.412140
746.412109	201.235657
745.217773	168.924973
744.023438	165.138290
742.829102	110.912804
741.633789	-109.909561
740.438477	37.617744
739.243164	27.306562
738.046875	-105.674767
736.850586	-80.869713
735.654297	-25.393993
734.458008	-107.844688
733.260742	43.978123
732.063477	187.013550
730.866211	-144.725952
729.667969	37.744923
728.469727	-11.615124
727.271484	122.748451
726.073242	73.508385
724.874023	-21.532291
723.674805	47.394615
722.474609	20.260273
721.275391	47.810699
720.075195	-33.724525
718.875000	74.759476
717.673828	67.633568
716.473633	128.241776
715.272461	31.886486
714.070313	68.702560
712.869141	225.520706
711.666992	236.352722
710.463867	53.366520
709.261719	75.379372
708.058594	151.965942
706.855469	45.741489
705.652344	-66.822006
704.448242	-59.478245
703.244141	-43.283535
702.040039	-3.011355
700.834961	70.025978
699.630859	-19.896114
698.424805	-0.909441
697.219727	-73.049400
696.013672	-125.425797
694.807617	-21.185852
693.601563	4.992376
692.395508	-85.918030
691.188477	-50.687862
689.981445	-60.868214
688.773438	-92.553352
687.566406	-95.837227
686.358398	39.882561
685.149414	88.996758
683.941406	-145.718384
682.732422	18.667509
681.523438	-24.852144
680.313477	18.496166
679.104492	-5.132265
677.894531	268.094849
676.683594	-43.126892
675.473633	-76.988266
674.262695	27.836626
673.051758	50.582024
671.839844	95.121597
670.628906	40.336540
669.416992	-31.550955
668.204102	48.049187
666.992188	54.288952
665.779297	-77.586250
664.566406	-96.954903
663.352539	-70.837685
662.138672	24.468208
660.924805	-33.405922
659.710938	40.471203
658.497070	84.194077
657.282227	-74.767570
656.066406	145.921310
654.851563	-6.413445
653.635742	-130.625031
652.419922	8.120297
651.204102	148.948395
649.987305	365.075989
648.770508	161.156769
647.553711	179.007599
646.336914	-31.386957
645.119141	134.780563
643.901367	156.592773
642.682617	249.215561
641.464844	100.758919
640.246094	203.688126
639.027344	218.195999
637.807617	283.990753
636.587891	224.832794
635.368164	19.295660
634.148438	-25.482370
632.927734	-14.844671
631.707031	6.053430
630.486328	112.268867
629.264648	172.829544
628.043945	153.399307
626.822266	66.855392
625.599609	215.487640
624.376953	114.661919
623.155273	220.946594
621.931641	412.018829
620.708984	317.203094
619.485352	193.610077
618.261719	-10.186485
617.037109	136.038437
615.813477	103.402931
614.588867	48.132889
613.364258	-4.156908
612.138672	8.464753
610.913086	23.876682
609.687500	-126.873238
608.461914	-48.394291
607.235352	-18.704586
606.008789	-54.939243
604.782227	-16.195290
