# Supplementary material for: Raman spectroscopy accurately differentiates mucosal healing from non-healing and biochemical changes following biological therapy in inflammatory bowel disease
Source: PLoS One. 2021 Jun 2;16(6):e0252210. doi: 10.1371/journal.pone.0252210 (PMC8172032; doi:10.1371/journal.pone.0252210)
Supplement: S9 Dataset — (ZIP) [file pone.0252210.s011.zip › Pre-biologic/OC013-1 pre treat_base sub CR removed_69__X_-33323.1__Y_11411.5__Z_-415.498__Time_789.txt]

1714.715820	28.357718
1713.739258	-19.616047
1712.762695	61.630486
1711.785156	75.694611
1710.808594	-30.937737
1709.831055	248.373779
1708.853516	-43.265579
1707.875000	56.334126
1706.897461	-55.703178
1705.918945	41.166996
1704.940430	-1.211595
1703.960938	-22.151756
1702.982422	-40.345936
1702.002930	27.112091
1701.023438	-68.566597
1700.043945	-126.689789
1699.063477	45.209217
1698.083984	38.048500
1697.103516	103.128563
1696.123047	-165.692474
1695.141602	-71.002670
1694.161133	-115.081688
1693.179688	-44.212513
1692.198242	-90.688354
1691.216797	-62.264687
1690.234375	-55.060825
1689.251953	88.353195
1688.269531	210.537323
1687.287109	66.200623
1686.304688	130.045959
1685.321289	116.740486
1684.337891	111.628777
1683.354492	205.286835
1682.371094	176.587311
1681.387695	201.365433
1680.403320	202.366135
1679.418945	280.769501
1678.434570	226.303528
1677.449219	196.011932
1676.464844	434.622437
1675.479492	245.194626
1674.494141	141.161118
1673.507813	196.876175
1672.522461	234.216125
1671.536133	367.408539
1670.549805	394.529755
1669.563477	427.191528
1668.576172	499.892792
1667.589844	312.676392
1666.602539	385.860229
1665.615234	440.683502
1664.626953	665.491150
1663.639648	543.025452
1662.651367	715.172913
1661.663086	450.078430
1660.674805	453.039581
1659.685547	564.876404
1658.696289	896.796814
1657.707031	677.899902
1656.717773	475.233734
1655.728516	617.074707
1654.738281	486.456268
1653.748047	372.017151
1652.757813	503.923065
1651.767578	535.497803
1650.777344	490.606171
1649.786133	475.046783
1648.794922	367.214417
1647.803711	383.874878
1646.811523	279.212006
1645.820313	195.969666
1644.828125	-77.168930
1643.835938	233.581879
1642.843750	240.837021
1641.850586	55.634621
1640.857422	47.530903
1639.864258	29.098579
1638.871094	76.830215
1637.877930	-25.552181
1636.883789	135.955078
1635.889648	178.989792
1634.895508	87.814796
1633.901367	-26.825680
1632.906250	-56.931255
1631.912109	71.192871
1630.916992	-19.082336
1629.920898	-6.469297
1628.925781	1.072175
1627.929688	-93.825195
1626.934570	11.436561
1625.937500	-143.551453
1624.941406	-143.148422
1623.945313	59.853844
1622.948242	-105.029106
1621.951172	-67.334618
1620.954102	36.188896
1619.956055	194.984161
1618.958984	12.491879
1617.960938	53.393902
1616.962891	136.430298
1615.963867	-50.727158
1614.965820	153.283844
1613.966797	-33.504070
1612.967773	128.733475
1611.968750	-55.068401
1610.968750	26.106485
1609.969727	-104.911224
1608.969727	81.308929
1607.969727	-57.274578
1606.968750	24.329578
1605.968750	85.070206
1604.967773	-37.365391
1603.966797	167.545273
1602.965820	-158.752884
1601.963867	-76.661491
1600.962891	-12.813829
1599.960938	166.171890
1598.958984	-31.329763
1597.956055	-97.953384
1596.954102	-151.389572
1595.951172	-3.525252
1594.948242	-122.101387
1593.945313	-123.016617
1592.941406	64.151596
1591.938477	107.726624
1590.934570	13.017747
1589.930664	20.189028
1588.925781	-196.948914
1587.921875	-90.491112
1586.916992	-44.002640
1585.912109	140.706772
1584.907227	325.389130
1583.901367	113.910164
1582.896484	111.014297
1581.890625	-35.109936
1580.884766	175.676880
1579.877930	79.155807
1578.872070	19.157995
1577.865234	71.139046
1576.858398	117.923889
1575.851563	-35.608200
1574.843750	99.669884
1573.836914	-175.965500
1572.829102	26.929018
1571.821289	-69.175095
1570.812500	105.056541
1569.804688	-172.870224
1568.795898	120.828117
1567.787109	268.969818
1566.778320	-73.697334
1565.768555	9.534347
1564.758789	-62.993374
1563.750000	-55.047089
1562.739258	-26.350887
1561.729492	-106.608528
1560.718750	72.486389
1559.708984	217.792572
1558.698242	-20.605188
1557.686523	215.343994
1556.675781	23.664070
1555.664063	-131.680237
1554.652344	34.170887
1553.640625	70.467758
1552.628906	176.626755
1551.616211	-33.042397
1550.603516	104.102562
1549.590820	10.912716
1548.578125	124.662041
1547.565430	88.348198
1546.551758	67.534897
1545.538086	51.870598
1544.524414	204.164627
1543.510742	126.405998
1542.496094	340.550110
1541.481445	205.909744
1540.466797	270.114716
1539.452148	99.334908
1538.437500	44.736317
1537.421875	152.690384
1536.406250	348.274933
1535.390625	301.279144
1534.374023	378.043243
1533.358398	457.312103
1532.341797	459.173248
1531.325195	370.790833
1530.308594	511.717926
1529.291016	572.683411
1528.274414	605.248169
1527.256836	509.005463
1526.238281	546.625488
1525.220703	373.130493
1524.202148	166.208252
1523.184570	250.046326
1522.166016	287.500305
1521.146484	355.748413
1520.127930	267.085114
1519.108398	209.255463
1518.088867	372.418823
1517.069336	21.580883
1516.049805	-79.977188
1515.029297	170.317108
1514.008789	194.491623
1512.988281	169.828598
1511.967773	111.759674
1510.946289	140.912979
1509.925781	162.308807
1508.904297	55.393795
1507.882813	58.747047
1506.860352	177.424377
1505.838867	-98.756561
1504.816406	101.816635
1503.793945	256.134521
1502.770508	87.557549
1501.748047	88.044456
1500.724609	32.147854
1499.701172	24.869331
1498.677734	-223.050446
1497.654297	-151.035858
1496.629883	48.822296
1495.605469	54.147938
1494.581055	-73.556442
1493.556641	-101.534431
1492.531250	-70.753883
1491.505859	-52.808357
1490.480469	-68.130821
1489.455078	-29.842695
1488.429688	-142.302689
1487.403320	46.559341
1486.376953	94.884544
1485.350586	25.737116
1484.324219	25.482071
1483.296875	96.624077
1482.270508	175.352386
1481.243164	-136.182846
1480.214844	217.854095
1479.187500	316.789398
1478.159180	-15.074513
1477.130859	188.269165
1476.102539	172.403381
1475.074219	72.462814
1474.044922	313.755737
1473.015625	325.783295
1471.986328	538.860962
1470.957031	469.344086
1469.927734	496.512054
1468.897461	681.350769
1467.867188	581.247314
1466.836914	804.079712
1465.806641	490.408508
1464.775391	1099.434448
1463.744141	933.166870
1462.712891	1020.997437
1461.681641	999.554138
1460.649414	1143.159790
1459.618164	1136.897583
1458.585938	1313.377808
1457.552734	1362.875122
1456.520508	1478.308594
1455.487305	1428.792480
1454.455078	1777.463745
1453.420898	1745.628540
1452.387695	1424.803223
1451.354492	1631.286377
1450.320313	1650.157349
1449.286133	1552.474731
1448.251953	1432.033569
1447.216797	1537.015991
1446.182617	1436.877441
1445.147461	1248.181274
1444.112305	1517.628540
1443.076172	1311.281250
1442.041016	1160.679810
1441.004883	1194.766602
1439.968750	1206.086304
1438.932617	1245.215210
1437.895508	1074.547363
1436.858398	1073.266235
1435.821289	1013.886536
1434.784180	848.455322
1433.747070	875.031372
1432.708984	618.827026
1431.670898	627.792358
1430.632813	361.682312
1429.594727	446.422729
1428.556641	364.649536
1427.517578	169.431671
1426.478516	249.164261
1425.439453	210.395264
1424.399414	111.169281
1423.359375	324.478027
1422.320313	96.828796
1421.279297	50.651215
1420.239258	34.741329
1419.199219	-36.527153
1418.158203	-37.257965
1417.117188	-143.662689
1416.075195	-21.024714
1415.034180	6.000124
1413.992188	-122.893219
1412.950195	-85.740700
1411.908203	-164.214233
1410.866211	21.292591
1409.823242	38.386169
1408.780273	83.144615
1407.737305	34.982906
1406.694336	47.149960
1405.650391	-15.975257
1404.606445	-257.261108
1403.562500	-76.774124
1402.518555	-92.036919
1401.474609	-134.846512
1400.429688	138.421295
1399.384766	-142.552307
1398.339844	37.928768
1397.294922	-109.969681
1396.249023	-270.291290
1395.203125	40.517937
1394.157227	8.074930
1393.111328	-131.990707
1392.064453	148.685730
1391.018555	16.257788
1389.971680	254.336029
1388.923828	-25.587543
1387.876953	52.396145
1386.829102	-9.664604
1385.781250	-111.654839
1384.733398	106.455322
1383.685547	184.555084
1382.636719	30.273153
1381.587891	-116.393005
1380.539063	254.120605
1379.490234	27.667990
1378.440430	215.835968
1377.391602	-12.892383
1376.341797	77.986214
1375.291016	64.084663
1374.241211	252.317261
1373.190430	265.938568
1372.139648	219.767715
1371.088867	93.899757
1370.038086	127.667053
1368.986328	136.560120
1367.934570	123.087204
1366.882813	166.972229
1365.831055	58.988903
1364.778320	217.524353
1363.726563	139.573608
1362.673828	106.514275
1361.620117	123.296906
1360.567383	224.716873
1359.513672	308.745850
1358.459961	72.031067
1357.406250	270.543335
1356.352539	165.799316
1355.297852	252.507889
1354.243164	227.443863
1353.188477	242.197113
1352.133789	289.292114
1351.078125	165.115540
1350.023438	261.981964
1348.966797	435.806519
1347.911133	396.233521
1346.855469	401.394836
1345.798828	441.341431
1344.742188	575.560364
1343.685547	404.857147
1342.627930	546.591553
1341.571289	566.904053
1340.513672	696.281921
1339.456055	721.636536
1338.397461	724.756531
1337.339844	970.573914
1336.281250	845.047974
1335.222656	680.042908
1334.163086	727.959900
1333.104492	585.440247
1332.044922	823.919312
1330.985352	928.833252
1329.925781	967.015808
1328.865234	997.830078
1327.805664	974.328064
1326.745117	1047.248169
1325.684570	1122.667969
1324.623047	1245.035645
1323.561523	1485.918945
1322.500977	1415.739502
1321.438477	1392.542725
1320.376953	1450.833130
1319.314453	1306.884155
1318.252930	1503.392822
1317.189453	1362.077148
1316.126953	1326.880371
1315.064453	1279.431641
1314.000977	1106.392700
1312.937500	1041.880981
1311.874023	1300.107056
1310.809570	1169.206177
1309.745117	1134.431519
1308.680664	1045.574585
1307.616211	976.494995
1306.551758	932.101379
1305.486328	1178.038086
1304.420898	1101.755127
1303.355469	1023.095825
1302.289063	895.359680
1301.223633	1099.509766
1300.157227	1107.051636
1299.090820	908.284546
1298.023438	788.246765
1296.957031	921.224182
1295.889648	811.148193
1294.822266	853.341614
1293.754883	866.113220
1292.686523	896.098938
1291.618164	820.642883
1290.549805	622.646484
1289.481445	1032.816040
1288.413086	913.380371
1287.343750	1102.828003
1286.274414	1015.363037
1285.205078	932.874390
1284.134766	1154.148560
1283.064453	1248.038208
1281.995117	1170.558472
1280.923828	1448.037842
1279.853516	1446.475464
1278.782227	1349.540039
1277.710938	1404.324219
1276.639648	1341.739258
1275.568359	1381.894531
1274.496094	1343.848389
1273.423828	1244.754639
1272.351563	1270.336182
1271.279297	1291.048096
1270.206055	1509.593384
1269.132813	1217.776001
1268.059570	1223.919434
1266.986328	1056.808960
1265.913086	1006.912292
1264.838867	776.545837
1263.764648	1056.032104
1262.689453	837.993042
1261.615234	971.112793
1260.540039	960.396912
1259.464844	983.817261
1258.389648	1026.734375
1257.313477	884.539795
1256.238281	771.640991
1255.162109	787.844543
1254.085938	755.372314
1253.008789	920.048462
1251.931641	933.816589
1250.854492	804.073181
1249.777344	783.834045
1248.700195	938.674438
1247.622070	962.190125
1246.543945	1007.576477
1245.465820	1062.667603
1244.387695	845.663879
1243.308594	725.912964
1242.229492	530.945251
1241.150391	814.311707
1240.071289	757.759460
1238.991211	650.279785
1237.911133	894.622925
1236.831055	670.736206
1235.750977	927.089478
1234.669922	565.101868
1233.588867	816.515625
1232.507813	578.296753
1231.426758	655.143738
1230.344727	598.730408
1229.262695	760.292419
1228.180664	577.964661
1227.098633	516.742432
1226.015625	753.219604
1224.933594	585.504883
1223.849609	408.186188
1222.766602	354.275665
1221.683594	554.265625
1220.599609	229.571259
1219.515625	340.051270
1218.430664	419.060272
1217.346680	336.153473
1216.261719	260.517395
1215.176758	327.370209
1214.091797	343.477814
1213.005859	441.629395
1211.920898	324.944794
1210.834961	304.800842
1209.748047	267.765167
1208.662109	389.884552
1207.575195	405.847290
1206.488281	221.711609
1205.401367	459.375336
1204.313477	359.597290
1203.225586	317.653595
1202.137695	290.153992
1201.049805	33.901714
1199.961914	218.266281
1198.873047	99.279877
1197.784180	23.631901
1196.695313	94.733948
1195.605469	74.386711
1194.515625	34.784573
1193.425781	38.444649
1192.335938	61.301056
1191.246094	132.177567
1190.155273	198.191223
1189.064453	110.425270
1187.973633	224.379318
1186.881836	126.985756
1185.790039	65.607285
1184.698242	-65.367798
1183.606445	-37.969116
1182.514648	-207.305405
1181.421875	-287.865204
1180.329102	-202.988800
1179.236328	-31.891268
1178.142578	-23.862995
1177.049805	166.217926
1175.956055	8.845239
1174.861328	55.077229
1173.767578	-59.171001
1172.672852	166.520905
1171.578125	-0.420303
1170.483398	-69.219414
1169.387695	165.787186
1168.291992	10.812490
1167.196289	-115.434631
1166.100586	-146.038254
1165.004883	0.199752
1163.908203	-183.414490
1162.811523	-18.193150
1161.714844	-17.883326
1160.617188	-58.203388
1159.519531	135.420395
1158.421875	35.340580
1157.324219	11.630421
1156.225586	30.840038
1155.127930	183.574371
1154.028320	176.433823
1152.929688	11.906028
1151.831055	71.473755
1150.731445	-9.620573
1149.631836	-176.484436
1148.531250	-186.096146
1147.431641	-107.629517
1146.331055	-24.470022
1145.230469	20.530903
1144.129883	-151.088440
1143.028320	-82.355293
1141.926758	-108.838692
1140.825195	-104.428040
1139.723633	-211.804703
1138.621094	-114.732315
1137.518555	174.766174
1136.416016	-34.871426
1135.313477	-18.774677
1134.209961	-24.090063
1133.106445	162.892044
1132.002930	109.994293
1130.898438	33.355297
1129.794922	103.832741
1128.690430	273.884155
1127.585938	277.805359
1126.480469	326.748535
1125.375977	74.563881
1124.270508	218.275146
1123.164063	321.611267
1122.058594	294.572021
1120.952148	253.307007
1119.845703	320.959961
1118.739258	90.258003
1117.631836	127.094490
1116.525391	90.530029
1115.417969	84.712143
1114.309570	270.461670
1113.202148	120.307159
1112.093750	208.982956
1110.985352	108.502197
1109.876953	43.491512
1108.767578	-40.411659
1107.658203	90.647720
1106.548828	212.180084
1105.439453	-110.224022
1104.329102	77.353081
1103.218750	97.273399
1102.108398	228.056198
1100.998047	70.986374
1099.886719	69.619308
1098.775391	89.455780
1097.664063	208.269974
1096.552734	129.057785
1095.440430	276.055206
1094.328125	227.459442
1093.215820	313.111084
1092.102539	172.681747
1090.990234	67.614822
1089.876953	226.169693
1088.762695	189.354950
1087.649414	110.205917
1086.535156	390.912567
1085.420898	135.396835
1084.306641	418.307007
1083.191406	165.243378
1082.076172	151.955048
1080.960938	171.557129
1079.845703	108.947998
1078.729492	191.945709
1077.613281	141.098251
1076.497070	226.397690
1075.380859	382.050995
1074.263672	56.733727
1073.146484	43.498711
1072.029297	102.962105
1070.912109	-72.021660
1069.793945	-75.827782
1068.675781	42.220600
1067.557617	103.999428
1066.438477	109.549530
1065.319336	-133.097733
1064.200195	209.630844
1063.081055	336.890503
1061.961914	258.188995
1060.841797	135.090683
1059.721680	-8.986413
1058.600586	36.423462
1057.480469	63.126030
1056.359375	59.450291
1055.238281	107.201912
1054.116211	98.884804
1052.995117	32.200050
1051.873047	91.663322
1050.750000	120.772690
1049.627930	7.518183
1048.504883	-86.991638
1047.381836	-15.795969
1046.258789	-0.583334
1045.134766	-4.003975
1044.011719	-9.727267
1042.886719	-176.239899
1041.762695	-111.953735
1040.638672	-70.963341
1039.513672	0.319422
1038.388672	-124.000320
1037.262695	80.030876
1036.136719	-16.250505
1035.010742	-82.200020
1033.884766	38.033802
1032.758789	51.257488
1031.631836	41.260548
1030.504883	19.683981
1029.377930	16.751289
1028.250000	-118.591682
1027.122070	-114.436485
1025.994141	-112.563545
1024.866211	-212.821640
1023.737305	-138.867371
1022.608398	-48.653782
1021.479492	-37.334381
1020.350586	-283.491394
1019.220703	-323.053741
1018.090820	-267.473694
1016.960938	-239.690948
1015.830078	-5.582543
1014.700195	-181.693878
1013.569336	-88.926270
1012.437500	-218.502518
1011.306641	1.696745
1010.174805	-7.346774
1009.042969	46.162258
1007.910156	48.794289
1006.778320	60.733673
1005.645508	544.571838
1004.512695	588.881226
1003.378906	901.409119
1002.245117	931.864624
1001.111328	839.892822
999.977539	588.615295
998.843750	192.001434
997.708984	98.141502
996.574219	52.869190
995.438477	65.385231
994.303711	13.344376
993.167969	85.973785
992.032227	59.453564
990.895508	-3.882601
989.758789	36.619858
988.622070	141.706467
987.485352	177.678375
986.348633	93.902153
985.210938	-35.830292
984.073242	-71.023941
982.934570	45.815331
981.796875	-42.183544
980.658203	63.225201
979.519531	-22.295744
978.379883	177.499863
977.240234	96.732544
976.100586	154.009949
974.960938	123.990440
973.821289	229.629257
972.680664	247.993134
971.540039	135.501068
970.398438	165.505035
969.257813	204.743790
968.116211	92.555977
966.974609	118.170807
965.832031	63.554668
964.689453	45.731544
963.546875	-33.923595
962.404297	182.262070
961.261719	242.563843
960.118164	147.094788
958.974609	136.505463
957.830078	-54.941601
956.686523	85.789665
955.541992	89.173737
954.396484	10.237932
953.251953	16.066734
952.106445	74.585091
950.960938	-8.655653
949.815430	-4.897974
948.668945	117.807503
947.522461	-36.022312
946.375977	68.491142
945.229492	31.389503
944.082031	131.412308
942.934570	149.255844
941.787109	-29.165272
940.638672	-17.999094
939.491211	196.299149
938.342773	102.603737
937.193359	-20.623758
936.044922	75.160057
934.895508	56.988914
933.745117	266.802826
932.595703	260.116455
931.445313	176.050751
930.294922	62.479836
929.144531	208.593491
927.993164	40.566257
926.842773	-6.708866
925.690430	-81.191093
924.539063	-55.495945
923.386719	70.318352
922.234375	-31.237829
921.082031	-75.859627
919.929688	-52.225616
918.776367	-126.240120
917.623047	-256.953583
916.468750	118.892822
915.315430	90.462402
914.161133	-19.614016
913.006836	-104.623459
911.851563	-71.554100
910.696289	124.870407
909.541016	-213.951538
908.385742	-105.913544
907.229492	-342.417755
906.074219	3.643668
904.916992	-78.611328
903.760742	-208.358521
902.603516	-2.835644
901.446289	130.182404
900.289063	-114.829926
899.131836	176.639877
897.973633	-81.758476
896.815430	-5.233636
895.656250	-98.306770
894.498047	-180.003616
893.338867	63.864197
892.178711	-15.491607
891.019531	-63.158489
889.859375	65.415314
888.699219	-18.313133
887.539063	89.925377
886.377930	31.119524
885.216797	73.911819
884.055664	-16.399273
882.893555	107.635880
881.732422	-63.777618
880.570313	73.776459
879.407227	220.305557
878.245117	-29.819315
877.082031	105.432373
875.918945	260.905090
874.754883	83.061142
873.590820	-67.672020
872.426758	-56.274338
871.262695	130.640442
870.098633	166.746674
868.933594	40.912914
867.768555	-21.896343
866.602539	-84.667038
865.436523	81.839714
864.270508	-50.581642
863.104492	-9.965779
861.938477	17.152641
860.771484	19.561079
859.604492	33.185928
858.436523	13.139819
857.269531	44.693077
856.101563	156.985504
854.932617	166.054672
853.764648	327.567474
852.595703	197.579620
851.426758	134.870148
850.256836	289.518402
849.087891	87.894516
847.917969	170.774841
846.748047	336.436493
845.577148	101.315201
844.406250	43.076847
843.235352	60.912376
842.064453	197.266678
840.892578	-28.757626
839.720703	-44.537495
838.548828	-60.341892
837.375977	180.833115
836.204102	115.759705
835.031250	253.954910
833.857422	240.197571
832.684570	79.044289
831.510742	74.183800
830.335938	167.479935
829.162109	260.680939
827.987305	186.509598
826.812500	203.757401
825.637695	78.262947
824.461914	117.729149
823.286133	54.619553
822.110352	33.817757
820.933594	59.756062
819.757813	127.930626
818.580078	100.300728
817.403320	121.589462
816.225586	120.563789
815.048828	-5.110695
813.870117	64.959343
812.692383	119.362923
811.513672	26.958496
810.334961	18.994585
809.156250	-44.580513
807.976563	-137.064301
806.796875	-85.201172
805.617188	-111.146271
804.436523	-212.620026
803.255859	-138.774796
802.075195	-76.127922
800.894531	-195.490677
799.712891	-168.480072
798.531250	-196.986404
797.349609	-163.479996
796.167969	-68.003441
794.985352	-87.861374
793.802734	-242.913422
792.619141	-65.749428
791.436523	-238.595459
790.252930	-12.963719
789.069336	57.564861
787.884766	46.120052
786.700195	156.272522
785.515625	-21.211393
784.331055	-12.957865
783.145508	-26.885092
781.959961	80.668831
780.774414	135.067093
779.587891	123.097488
778.402344	27.129583
777.215820	48.155037
776.028320	-52.309662
774.840820	-207.977936
773.654297	75.416573
772.465820	58.611618
771.278320	156.410934
770.089844	152.670914
768.901367	73.909134
767.711914	178.026459
766.523438	63.893246
765.333984	66.487587
764.143555	42.582302
762.954102	-115.691986
761.763672	161.870148
760.573242	98.127876
759.382813	113.547768
758.191406	117.893829
757.000000	128.763855
755.808594	-36.326611
754.616211	240.403976
753.423828	180.712936
752.231445	99.011444
751.039063	-88.148666
749.845703	-286.264160
748.652344	88.667786
747.458984	4.614236
746.264648	201.429947
745.070313	119.463783
743.875977	94.506157
742.680664	-154.168213
741.486328	-84.892616
740.291016	4.024549
739.094727	27.109114
737.899414	36.983315
736.703125	-113.087166
735.506836	-41.967541
734.309570	26.885475
733.112305	21.242594
731.915039	131.535339
730.717773	-42.669979
729.519531	30.324286
728.322266	26.709707
727.123047	165.168076
725.924805	49.986519
724.725586	87.790794
723.526367	112.440147
722.327148	121.760963
721.126953	-17.431824
719.926758	85.742706
718.726563	112.456764
717.525391	132.595657
716.325195	111.257149
715.123047	174.981171
713.921875	-9.920682
712.719727	-81.381226
711.518555	-98.327881
710.315430	-8.496041
709.113281	70.398750
707.910156	168.861267
706.707031	29.937969
705.502930	119.668747
704.299805	-132.338470
703.095703	-144.859070
701.891602	-48.586739
700.686523	88.982422
699.481445	-3.979036
698.276367	-55.570877
697.071289	-120.152603
695.865234	21.752462
694.659180	102.795380
693.453125	-35.524918
692.246094	28.197063
691.039063	31.145546
689.832031	79.713020
688.625000	-14.905278
687.416992	-66.041985
686.208984	-193.012039
685.000977	33.569244
683.791992	-192.969528
682.583008	-96.412186
681.374023	-101.675850
680.164063	-122.033356
678.955078	-198.625000
677.745117	-80.229683
676.534180	10.045125
675.324219	70.052849
674.113281	76.020721
672.902344	127.498276
671.690430	-82.657204
670.478516	-9.368060
669.266602	-63.566380
668.054688	61.738564
666.841797	68.243027
665.628906	-9.408446
664.416016	-35.089550
663.203125	157.430435
661.989258	15.361511
660.775391	-57.470703
659.561523	-26.586676
658.346680	-58.163094
657.131836	-44.318188
655.916992	105.479080
654.701172	11.726825
653.485352	60.383427
652.269531	76.817513
651.053711	7.193502
649.836914	45.417679
648.620117	165.573563
647.403320	85.589890
646.186523	259.738983
644.968750	287.617432
643.750977	270.433838
642.532227	348.026917
641.314453	249.382584
640.095703	187.464737
638.875977	93.470901
637.657227	124.273605
636.437500	-5.926836
635.217773	83.138824
633.997070	24.131065
632.777344	-32.582039
631.556641	99.739891
630.335938	-33.959309
629.114258	-28.019587
627.892578	-180.681335
626.670898	-15.787384
625.449219	-101.684746
624.226563	-9.521548
623.003906	33.425327
621.781250	70.034691
620.557617	220.261398
619.333984	0.056006
618.110352	19.834595
616.886719	129.596924
615.662109	-40.927624
614.437500	-37.991158
613.212891	-92.728630
611.987305	-166.603821
610.761719	114.532326
609.536133	-16.936632
608.310547	5.577614
607.083984	85.825867
605.857422	35.782681
604.630859	-78.268471
