# Supplementary material for: Raman spectroscopy accurately differentiates mucosal healing from non-healing and biochemical changes following biological therapy in inflammatory bowel disease
Source: PLoS One. 2021 Jun 2;16(6):e0252210. doi: 10.1371/journal.pone.0252210 (PMC8172032; doi:10.1371/journal.pone.0252210)
Supplement: S9 Dataset — (ZIP) [file pone.0252210.s011.zip › Pre-biologic/OC020-1 pre treatment_base sub CR removed_80__X_-9665.2__Y_46887.7__Z_37.2__Time_912.txt]

1714.640625	122.485344
1713.664063	-58.235851
1712.687500	-67.635742
1711.709961	25.409138
1710.733398	73.462013
1709.755859	119.362427
1708.778320	-91.417175
1707.799805	-17.561291
1706.821289	-74.387405
1705.843750	-47.539993
1704.864258	1.240290
1703.885742	-5.575070
1702.907227	-100.096596
1701.927734	-84.315460
1700.948242	76.502090
1699.968750	-0.158214
1698.988281	124.307274
1698.007813	-31.348860
1697.028320	222.575424
1696.046875	260.506500
1695.066406	256.309479
1694.084961	351.493469
1693.104492	297.737671
1692.123047	394.057068
1691.140625	336.106018
1690.159180	532.274841
1689.176758	523.509705
1688.194336	568.671570
1687.211914	587.729126
1686.228516	506.030212
1685.246094	726.132629
1684.262695	786.806824
1683.279297	792.075928
1682.295898	710.012268
1681.311523	870.838196
1680.327148	907.022461
1679.342773	996.972778
1678.358398	858.580200
1677.374023	1218.289795
1676.388672	1128.844116
1675.403320	1324.508057
1674.417969	1281.332886
1673.432617	1422.102905
1672.446289	1371.972534
1671.459961	1526.953491
1670.473633	1440.649658
1669.487305	1739.956055
1668.500977	1792.699829
1667.513672	1779.530396
1666.526367	1827.888794
1665.539063	1961.607422
1664.550781	2066.542725
1663.563477	2121.517334
1662.575195	2171.609619
1661.586914	2211.525879
1660.598633	2103.448730
1659.609375	2313.820068
1658.620117	2333.787842
1657.631836	2454.827637
1656.641602	2353.779785
1655.652344	2324.677979
1654.662109	2060.415283
1653.672852	1910.464478
1652.681641	1784.766113
1651.691406	1884.347290
1650.701172	1693.365356
1649.709961	1457.884399
1648.718750	1413.190186
1647.727539	1331.872925
1646.735352	1108.257568
1645.744141	1077.922852
1644.751953	775.908020
1643.759766	746.315857
1642.766602	732.892334
1641.774414	574.631592
1640.781250	453.683838
1639.788086	499.288116
1638.794922	468.674744
1637.801758	433.085266
1636.807617	284.421722
1635.813477	252.067017
1634.819336	122.486877
1633.825195	190.814484
1632.830078	125.022743
1631.834961	99.002365
1630.839844	104.821655
1629.844727	45.056747
1628.849609	-14.463237
1627.853516	-150.048355
1626.857422	-111.751320
1625.861328	13.516811
1624.865234	-24.103210
1623.868164	-127.243797
1622.871094	69.461098
1621.874023	-46.446808
1620.876953	103.199280
1619.879883	-7.092990
1618.881836	3.608429
1617.883789	3.946288
1616.885742	104.163719
1615.887695	175.599121
1614.888672	5.748730
1613.889648	101.022499
1612.890625	101.952843
1611.891602	13.838818
1610.892578	-8.606391
1609.892578	-28.328180
1608.892578	-50.577972
1607.892578	-75.361153
1606.892578	-26.726997
1605.891602	113.602760
1604.890625	178.008942
1603.889648	174.386810
1602.888672	126.326523
1601.887695	75.711746
1600.885742	22.540522
1599.883789	6.033606
1598.881836	-60.119457
1597.879883	-45.192909
1596.876953	-173.995987
1595.874023	-91.095337
1594.871094	-34.352409
1593.868164	-183.965469
1592.864258	-197.739548
1591.861328	-94.048729
1590.857422	-180.952713
1589.853516	-241.750122
1588.848633	-174.712112
1587.844727	-29.491058
1586.839844	-147.755463
1585.834961	23.386402
1584.830078	-3.700515
1583.824219	102.082916
1582.819336	30.583241
1581.813477	78.881844
1580.807617	51.563988
1579.800781	253.325546
1578.794922	181.577881
1577.788086	146.220505
1576.781250	157.631790
1575.773438	187.162857
1574.766602	104.742653
1573.758789	193.893417
1572.750977	186.709015
1571.743164	192.420700
1570.735352	127.855026
1569.726563	-38.123260
1568.718750	89.389626
1567.708984	115.445229
1566.700195	58.277569
1565.691406	89.273575
1564.681641	60.435001
1563.671875	-15.228976
1562.662109	2.400384
1561.652344	-70.894989
1560.641602	-102.806885
1559.630859	85.526764
1558.620117	9.243114
1557.609375	-72.337486
1556.597656	45.470879
1555.586914	-90.782417
1554.575195	112.138130
1553.563477	76.600807
1552.550781	79.750244
1551.539063	2.505523
1550.526367	62.273617
1549.513672	88.220634
1548.500977	36.394726
1547.487305	-38.851845
1546.473633	33.132114
1545.459961	84.234848
1544.446289	-4.408250
1543.432617	-90.603111
1542.417969	-86.527687
1541.404297	-100.706123
1540.389648	-50.506832
1539.374023	58.864162
1538.359375	-10.075027
1537.343750	3.404546
1536.328125	-158.733414
1535.312500	55.593979
1534.296875	83.976509
1533.280273	29.657740
1532.263672	91.171227
1531.247070	95.778366
1530.230469	58.973549
1529.212891	-39.829170
1528.196289	-12.573755
1527.178711	168.971848
1526.160156	134.004929
1525.142578	-11.800527
1524.124023	158.772537
1523.106445	205.603592
1522.087891	0.155168
1521.068359	167.481354
1520.049805	113.448692
1519.030273	2.697610
1518.010742	205.340775
1516.991211	166.191849
1515.971680	134.582581
1514.951172	-59.004166
1513.930664	65.708336
1512.910156	97.767357
1511.889648	24.400434
1510.868164	71.483551
1509.846680	85.016022
1508.826172	-109.390793
1507.803711	-57.721645
1506.782227	-24.189039
1505.759766	-39.557045
1504.737305	-126.850143
1503.714844	-122.036636
1502.692383	-127.642891
1501.668945	-87.324158
1500.646484	-54.863140
1499.623047	-68.672493
1498.599609	55.572735
1497.575195	-96.776291
1496.550781	-11.288750
1495.527344	-2.724097
1494.502930	36.356773
1493.477539	167.298096
1492.453125	142.109497
1491.427734	244.552109
1490.402344	395.347931
1489.376953	339.008331
1488.350586	267.211212
1487.325195	330.646027
1486.298828	490.912109
1485.272461	495.272369
1484.245117	573.484009
1483.218750	682.154053
1482.191406	627.382080
1481.164063	623.505737
1480.136719	622.051941
1479.108398	546.533752
1478.080078	804.788879
1477.052734	945.613220
1476.023438	948.667053
1474.995117	928.692017
1473.965820	1074.114746
1472.937500	1140.453369
1471.908203	1066.647461
1470.877930	1389.739258
1469.848633	1297.889404
1468.818359	1513.751221
1467.788086	1561.572754
1466.757813	1927.102905
1465.727539	1989.877197
1464.696289	1948.316406
1463.665039	2315.782471
1462.633789	2413.718750
1461.602539	2536.928711
1460.570313	2352.728516
1459.539063	2483.356689
1458.506836	2459.006104
1457.473633	2647.748047
1456.441406	2696.808350
1455.408203	2793.963867
1454.375000	2728.702881
1453.341797	2711.585449
1452.308594	2899.752930
1451.274414	2846.995605
1450.241211	3105.897949
1449.207031	2989.681885
1448.171875	3055.821533
1447.137695	3225.728271
1446.102539	3048.654297
1445.067383	3038.679932
1444.032227	2884.425049
1442.997070	2927.556885
1441.960938	2768.257813
1440.924805	2770.862305
1439.888672	2520.588623
1438.852539	2621.793213
1437.816406	2561.180664
1436.779297	2283.250732
1435.742188	2088.799316
1434.705078	1836.328491
1433.666992	1513.237427
1432.629883	1382.177734
1431.591797	1185.530640
1430.553711	1102.536865
1429.514648	928.737366
1428.476563	924.049683
1427.437500	672.200684
1426.398438	753.313965
1425.359375	773.907471
1424.320313	648.327759
1423.280273	598.407837
1422.240234	561.132385
1421.200195	478.563324
1420.159180	617.655701
1419.119141	431.950073
1418.078125	450.240051
1417.037109	458.495941
1415.996094	252.921173
1414.954102	384.553925
1413.912109	347.671021
1412.870117	290.738861
1411.828125	135.840714
1410.786133	81.602654
1409.743164	127.947868
1408.700195	71.328995
1407.657227	178.066422
1406.614258	-54.197220
1405.570313	25.025873
1404.527344	157.014084
1403.483398	10.434438
1402.438477	52.165051
1401.394531	86.444687
1400.349609	113.253777
1399.304688	-30.375360
1398.259766	114.444801
1397.214844	-51.505680
1396.168945	8.222935
1395.123047	-34.700764
1394.077148	-217.779999
1393.031250	-177.802719
1391.984375	-20.079159
1390.937500	-30.036459
1389.890625	-132.484131
1388.843750	-79.649681
1387.796875	40.812576
1386.749023	-28.758829
1385.701172	31.838676
1384.653320	-42.475101
1383.604492	-41.669502
1382.556641	-145.689041
1381.507813	-129.634308
1380.458984	-178.408951
1379.410156	-97.179741
1378.360352	61.527237
1377.310547	-21.841028
1376.260742	-284.734161
1375.210938	-30.889462
1374.161133	10.935778
1373.110352	115.216911
1372.059570	147.275101
1371.008789	49.819199
1369.957031	47.245758
1368.906250	-162.007736
1367.854492	97.340309
1366.802734	130.050125
1365.750000	58.285736
1364.698242	106.214828
1363.645508	67.135048
1362.592773	23.240988
1361.540039	71.575630
1360.486328	40.424095
1359.433594	64.159981
1358.379883	107.920021
1357.326172	27.511198
1356.271484	163.518356
1355.216797	90.883820
1354.163086	179.929703
1353.107422	311.301819
1352.052734	333.512817
1350.998047	442.768738
1349.942383	475.176514
1348.886719	448.164673
1347.830078	691.767639
1346.774414	848.606506
1345.717773	903.844421
1344.661133	998.891052
1343.604492	1178.344360
1342.546875	1127.372192
1341.490234	1116.235229
1340.432617	1204.356079
1339.375000	1267.829956
1338.316406	1408.199829
1337.258789	1239.195190
1336.200195	1204.086060
1335.141602	1151.830200
1334.082031	1272.949585
1333.023438	973.654785
1331.963867	1092.609375
1330.904297	1157.277100
1329.844727	1162.746704
1328.784180	1190.614990
1327.723633	1020.950684
1326.663086	1101.039551
1325.602539	1089.864624
1324.541992	1288.755371
1323.480469	1230.951904
1322.418945	1200.484863
1321.357422	1276.303955
1320.295898	1221.484619
1319.233398	1176.708740
1318.170898	1255.420288
1317.108398	1603.010132
1316.045898	1299.812500
1314.982422	1366.587769
1313.918945	1302.892334
1312.855469	1251.696289
1311.791992	1304.120483
1310.728516	1275.413208
1309.664063	1269.023682
1308.599609	1208.637451
1307.535156	1232.094360
1306.469727	1068.706421
1305.404297	1316.315796
1304.338867	1175.406616
1303.273438	1312.535400
1302.208008	1501.369629
1301.141602	1314.246460
1300.075195	1304.257080
1299.008789	1102.801636
1297.942383	1277.342529
1296.875000	1275.150757
1295.807617	1290.280884
1294.740234	1207.362061
1293.672852	1068.174316
1292.604492	1228.486938
1291.537109	731.509460
1290.468750	879.823303
1289.399414	920.325684
1288.331055	821.216553
1287.261719	636.503723
1286.192383	772.960083
1285.123047	973.167908
1284.052734	869.726318
1282.983398	759.100769
1281.913086	731.872131
1280.841797	739.036072
1279.771484	628.856018
1278.700195	768.366699
1277.628906	863.900452
1276.557617	910.593994
1275.486328	854.691467
1274.414063	979.791748
1273.341797	936.323425
1272.269531	961.383057
1271.197266	1079.347412
1270.124023	1114.327637
1269.050781	1317.853027
1267.977539	1352.951050
1266.904297	1227.051025
1265.830078	1208.653931
1264.756836	1175.710571
1263.681641	1233.108887
1262.607422	1124.753418
1261.533203	1150.603149
1260.458008	1237.453125
1259.382813	1287.787964
1258.307617	1457.547119
1257.231445	1244.906250
1256.155273	1093.306274
1255.079102	1229.117920
1254.002930	1321.120972
1252.926758	1125.991089
1251.849609	1089.152222
1250.772461	1122.926758
1249.695313	1022.986084
1248.617188	1146.830811
1247.540039	1457.839478
1246.461914	1299.717773
1245.382813	1231.614746
1244.304688	1158.722168
1243.225586	1304.487305
1242.146484	1161.276611
1241.067383	1066.717529
1239.988281	1168.825562
1238.908203	1178.715454
1237.828125	1154.665894
1236.748047	1074.866943
1235.667969	1067.874878
1234.586914	1085.155151
1233.505859	1141.227783
1232.424805	1030.084229
1231.343750	1076.485107
1230.261719	854.012146
1229.179688	960.998596
1228.097656	854.882507
1227.015625	690.723022
1225.932617	809.793579
1224.850586	822.346741
1223.767578	597.831238
1222.683594	678.145081
1221.600586	644.767517
1220.516602	478.442108
1219.432617	483.776428
1218.347656	363.449707
1217.263672	407.430054
1216.178711	436.883331
1215.093750	401.106201
1214.008789	403.947937
1212.922852	433.316711
1211.836914	455.405182
1210.750977	634.271729
1209.665039	562.172852
1208.579102	745.690308
1207.492188	716.928467
1206.405273	786.967957
1205.318359	700.291016
1204.230469	714.806519
1203.142578	401.669098
1202.054688	254.795471
1200.966797	288.517578
1199.877930	163.300415
1198.790039	64.554344
1197.701172	66.856972
1196.611328	114.810112
1195.522461	-22.512390
1194.432617	-70.865242
1193.342773	113.925240
1192.252930	-131.650696
1191.162109	-14.342678
1190.072266	-98.960442
1188.981445	32.555260
1187.889648	-61.781006
1186.798828	127.135078
1185.707031	-22.540392
1184.615234	19.746353
1183.523438	-180.381912
1182.430664	-71.080956
1181.337891	-93.808418
1180.245117	-61.469284
1179.152344	-19.645742
1178.059570	175.441849
1176.965820	51.694614
1175.872070	200.982574
1174.778320	206.417496
1173.683594	254.852951
1172.588867	219.385406
1171.494141	301.102295
1170.399414	155.374817
1169.303711	394.749146
1168.208984	131.669327
1167.113281	33.588909
1166.016602	112.346710
1164.920898	179.008987
1163.824219	94.996620
1162.727539	175.747528
1161.630859	423.536957
1160.533203	300.985321
1159.435547	388.457672
1158.337891	451.907074
1157.240234	579.639771
1156.141602	556.899353
1155.043945	634.225830
1153.944336	410.935486
1152.845703	385.504364
1151.747070	252.703476
1150.647461	196.097015
1149.547852	196.571777
1148.447266	125.463745
1147.347656	39.975353
1146.247070	94.870476
1145.146484	-124.122162
1144.044922	-128.963287
1142.944336	-145.824860
1141.842773	77.441948
1140.741211	-89.539940
1139.638672	-47.345333
1138.537109	-117.021118
1137.434570	110.272224
1136.332031	152.003906
1135.228516	233.967484
1134.125977	275.391083
1133.022461	178.948395
1131.917969	474.102905
1130.814453	645.581543
1129.709961	795.493530
1128.605469	757.798401
1127.500977	886.007935
1126.396484	992.687683
1125.291016	937.982666
1124.185547	942.421875
1123.080078	742.947876
1121.973633	619.237732
1120.868164	803.358093
1119.761719	840.448853
1118.654297	635.914246
1117.547852	563.890320
1116.440430	647.942993
1115.333008	589.881714
1114.225586	529.352722
1113.117188	582.224670
1112.008789	668.041992
1110.900391	656.785767
1109.791992	669.037964
1108.682617	643.354370
1107.573242	863.205933
1106.463867	1021.434204
1105.354492	898.515686
1104.244141	997.402588
1103.133789	1041.845581
1102.023438	1102.662109
1100.913086	1252.964478
1099.801758	1195.549438
1098.690430	1409.176025
1097.579102	1351.516235
1096.467773	1373.890625
1095.355469	1344.301636
1094.243164	1215.678955
1093.130859	1423.767822
1092.017578	1309.082520
1090.905273	1293.211060
1089.791992	1263.111816
1088.677734	1242.324097
1087.564453	1146.172119
1086.450195	1089.934204
1085.335938	1108.857178
1084.221680	1148.826538
1083.106445	1082.914307
1081.991211	1364.675659
1080.875977	1058.944092
1079.760742	929.397339
1078.644531	994.693237
1077.528320	865.028809
1076.412109	955.942993
1075.295898	769.855591
1074.178711	715.127563
1073.061523	944.119385
1071.944336	797.762695
1070.826172	752.186890
1069.708984	680.779785
1068.590820	792.085144
1067.471680	727.562866
1066.353516	716.872742
1065.234375	783.378662
1064.115234	849.784546
1062.996094	789.709900
1061.875977	710.871643
1060.755859	720.902771
1059.635742	677.076050
1058.515625	710.375183
1057.394531	615.019043
1056.273438	536.013977
1055.152344	601.867126
1054.031250	471.407135
1052.909180	539.476746
1051.787109	558.435059
1050.665039	659.050171
1049.541992	619.533020
1048.418945	568.330750
1047.295898	636.093262
1046.172852	591.840698
1045.048828	458.961639
1043.925781	335.450928
1042.801758	482.327484
1041.676758	524.247192
1040.552734	582.444214
1039.427734	405.348541
1038.302734	384.334534
1037.176758	184.051590
1036.050781	258.495056
1034.924805	314.282806
1033.798828	511.950623
1032.672852	604.861450
1031.545898	846.542786
1030.418945	544.113953
1029.291992	362.692932
1028.164063	406.757294
1027.036133	199.908981
1025.908203	11.753111
1024.780273	-4.464472
1023.651367	32.733959
1022.522461	-4.336884
1021.393555	-175.951691
1020.264648	26.049395
1019.134766	-61.944633
1018.004883	-152.184601
1016.875000	191.178818
1015.744141	75.492691
1014.613281	129.059814
1013.482422	252.146500
1012.351563	266.362762
1011.219727	352.396667
1010.088867	600.506958
1008.956055	635.602234
1007.824219	703.141357
1006.691406	860.925781
1005.558594	1212.985352
1004.425781	1927.991699
1003.292969	2700.527344
1002.159180	3045.171143
1001.025391	2232.029297
999.891602	1516.371460
998.756836	847.311401
997.622070	404.941681
996.487305	272.215057
995.352539	167.333160
994.216797	143.344177
993.081055	308.630615
991.945313	176.398972
990.808594	297.969086
989.672852	329.676025
988.536133	-30.363218
987.398438	206.678101
986.261719	135.014328
985.124023	-35.554478
983.986328	33.545692
982.847656	77.393990
981.709961	-46.675018
980.571289	36.519276
979.432617	-87.255287
978.292969	-13.056947
977.153320	45.131874
976.013672	68.935219
974.874023	258.336487
973.734375	114.589508
972.593750	375.361084
971.453125	264.066467
970.311523	242.506393
969.170898	161.410126
968.029297	16.220089
966.886719	259.023315
965.745117	182.982773
964.602539	240.142120
963.459961	269.902863
962.317383	91.183525
961.173828	190.014023
960.030273	431.015076
958.886719	367.371704
957.743164	166.491501
956.598633	197.124466
955.454102	223.321304
954.309570	272.549072
953.165039	273.860687
952.019531	202.124680
950.874023	128.297302
949.727539	125.547043
948.582031	207.545944
947.435547	61.121262
946.289063	280.521454
945.141602	330.936859
943.995117	205.641739
942.847656	233.554108
941.699219	380.325500
940.551758	319.516174
939.403320	409.497101
938.254883	396.953766
937.105469	434.762848
935.957031	299.439240
934.807617	492.609741
933.658203	457.960083
932.507813	421.222687
931.357422	277.612213
930.207031	248.116135
929.056641	193.763809
927.906250	64.492828
926.754883	283.657166
925.603516	193.456802
924.451172	51.157043
923.298828	175.181046
922.146484	253.849854
920.994141	71.247200
919.841797	34.352215
918.688477	-29.614218
917.535156	-86.560051
916.380859	-16.128483
915.227539	122.556267
914.073242	-47.356113
912.918945	-96.739235
911.763672	-193.568939
910.608398	-219.863800
909.453125	-123.515266
908.297852	-99.592613
907.141602	-25.641663
905.985352	-123.785278
904.829102	-110.697388
903.672852	-183.523651
902.515625	-9.308563
901.358398	42.732410
900.201172	-172.179367
899.042969	-81.324486
897.884766	-96.684601
896.726563	26.098188
895.568359	-0.268634
894.409180	-64.894440
893.250000	202.927795
892.090820	25.607536
890.930664	-142.435059
889.771484	-41.468266
888.611328	66.378304
887.450195	131.433212
886.289063	72.463943
885.128906	-164.605362
883.966797	43.023956
882.805664	250.689758
881.643555	-12.881925
880.481445	25.898760
879.319336	33.240540
878.156250	173.663910
876.993164	70.848122
875.830078	98.840614
874.666016	129.202103
873.502930	173.174149
872.338867	145.230194
871.173828	29.668795
870.009766	29.001284
868.844727	77.934006
867.679688	131.451675
866.513672	142.346848
865.348633	-109.620041
864.182617	9.388785
863.015625	47.577812
861.849609	79.101418
860.682617	126.429588
859.515625	342.188782
858.347656	546.721619
857.180664	277.801971
856.012695	459.990021
854.843750	554.715637
853.675781	544.083130
852.506836	585.096497
851.337891	442.390350
850.167969	559.735229
848.999023	365.716400
847.829102	458.517914
846.658203	271.469727
845.488281	100.227097
844.317383	128.301361
843.146484	125.089317
841.975586	104.031120
840.803711	-33.254738
839.631836	-87.710503
838.459961	76.952583
837.287109	24.811081
836.114258	133.588654
834.941406	141.825989
833.768555	199.213226
832.594727	207.485153
831.420898	197.914200
830.247070	362.424866
829.072266	332.778320
827.898438	222.845840
826.722656	364.976105
825.547852	232.810074
824.372070	229.991623
823.196289	39.984562
822.020508	204.289627
820.844727	27.724987
819.667969	71.691536
818.491211	164.599503
817.313477	-20.768379
816.136719	118.803207
814.958984	60.293015
813.781250	-76.064827
812.602539	-5.583280
811.423828	-133.027618
810.245117	-78.197151
809.066406	-118.982910
807.886719	-4.276975
806.707031	-100.668564
805.527344	-134.890396
804.346680	-149.160248
803.166992	-108.000916
801.985352	-55.808369
800.804688	-56.949623
799.623047	-162.384918
798.441406	-88.231621
797.259766	-215.911118
796.078125	30.951714
794.895508	-37.004997
793.712891	23.479265
792.529297	121.514801
791.346680	104.279762
790.163086	113.542389
788.978516	330.759949
787.794922	339.795807
786.610352	432.806122
785.425781	381.931274
784.241211	516.717468
783.055664	463.458923
781.870117	617.871765
780.684570	566.634155
779.498047	586.016052
778.311523	457.325653
777.125000	328.595001
775.938477	149.053925
774.750977	227.705200
773.563477	156.183990
772.375977	197.089493
771.187500	72.477753
769.999023	-74.228462
768.810547	98.644569
767.622070	66.380997
766.432617	135.378662
765.243164	270.315460
764.053711	253.130173
762.863281	288.688385
761.672852	361.540131
760.482422	425.445801
759.291992	531.014404
758.100586	451.663910
756.909180	559.161865
755.717773	310.338348
754.525391	356.063477
753.333008	269.809570
752.140625	295.535858
750.948242	215.713989
749.754883	252.214554
748.561523	411.538025
747.368164	318.268585
746.173828	350.026398
744.979492	353.148499
743.785156	314.496185
742.590820	264.801086
741.395508	464.962799
740.200195	180.545532
739.003906	281.842041
737.808594	190.208221
736.612305	205.856613
735.416016	282.724243
734.218750	103.334885
733.021484	210.670822
731.824219	322.253632
730.626953	278.381805
729.428711	293.513336
728.230469	389.473419
727.032227	341.034454
725.833984	618.211609
724.634766	410.103668
723.435547	608.370361
722.235352	498.533813
721.036133	604.867493
719.835938	350.897980
718.635742	516.052063
717.434570	410.515656
716.233398	409.702637
715.032227	395.767944
713.831055	346.920349
712.628906	69.169991
711.426758	251.395996
710.224609	108.849213
709.021484	75.277687
707.818359	181.097305
706.615234	112.663040
705.412109	-31.937199
704.208008	69.467049
703.003906	9.808397
701.799805	39.375957
700.594727	84.166885
699.389648	131.125519
698.184570	65.038490
696.979492	-50.981899
695.773438	-21.338905
694.567383	-80.745567
693.361328	96.640282
692.154297	-158.112488
690.947266	-199.963745
689.740234	-176.641312
688.533203	-270.451263
687.325195	-90.829788
686.117188	-134.623413
684.909180	-69.923180
683.700195	-29.034573
682.491211	48.743690
681.282227	-55.456173
680.072266	-68.550285
678.863281	13.725300
677.653320	-83.676521
676.442383	119.950172
675.232422	-126.607689
674.021484	-150.099594
672.810547	-9.090326
671.598633	101.662170
670.386719	-5.938285
669.174805	115.741806
667.962891	118.583710
666.750000	121.514664
665.537109	113.729500
664.324219	168.666611
663.110352	223.666962
661.897461	43.419548
660.683594	20.893648
659.468750	-29.588438
658.254883	40.831554
657.040039	22.871979
655.824219	86.933846
654.609375	-36.519905
653.393555	-39.155853
652.177734	-11.565888
650.960938	-50.712944
649.745117	93.268150
648.528320	-68.533302
647.311523	-14.952477
646.093750	55.850502
644.875977	313.838867
643.658203	350.135559
642.440430	285.326569
641.221680	95.822174
640.002930	239.592331
638.784180	-3.610815
637.564453	23.996376
636.344727	-113.893501
635.125000	29.558418
633.905273	112.722305
632.684570	2.525738
631.463867	12.439474
630.243164	-173.072159
629.021484	-103.374161
627.799805	107.656113
626.578125	76.063148
625.356445	59.251617
624.133789	224.370667
622.911133	232.693558
621.688477	382.089447
620.464844	248.343948
619.241211	103.574104
618.017578	-37.257858
616.793945	-82.150146
615.569336	50.113655
614.344727	-130.554245
613.120117	32.677284
611.894531	-82.756882
610.668945	-19.183119
609.443359	7.347191
608.216797	-139.954254
606.991211	66.704315
605.764648	37.487442
604.537109	80.019402
