# Supplementary material for: Raman spectroscopy accurately differentiates mucosal healing from non-healing and biochemical changes following biological therapy in inflammatory bowel disease
Source: PLoS One. 2021 Jun 2;16(6):e0252210. doi: 10.1371/journal.pone.0252210 (PMC8172032; doi:10.1371/journal.pone.0252210)
Supplement: S9 Dataset — (ZIP) [file pone.0252210.s011.zip › Pre-biologic/OC023-2 pre treatment_9__X_25483.7__Y_6209.9__Z_813.208__Time_103.txt]

1714.862305	211.076950
1713.885742	48.512180
1712.909180	100.314018
1711.931641	31.458006
1710.955078	-88.159431
1709.977539	-92.379448
1709.000000	-58.930134
1708.021484	-199.517532
1707.043945	-165.702057
1706.065430	-43.360043
1705.086914	-220.715759
1704.107422	-207.735336
1703.128906	24.985476
1702.149414	158.840714
1701.169922	22.757374
1700.190430	15.409804
1699.210938	144.745087
1698.230469	81.851273
1697.250000	310.637604
1696.269531	45.370461
1695.289063	394.996185
1694.307617	159.917145
1693.326172	299.150940
1692.344727	398.676239
1691.363281	143.598068
1690.381836	545.455505
1689.399414	576.706726
1688.416992	573.701233
1687.434570	501.803589
1686.452148	521.021423
1685.468750	537.979553
1684.485352	699.278564
1683.501953	706.443115
1682.518555	602.197571
1681.534180	660.871826
1680.550781	690.732605
1679.566406	721.020264
1678.582031	946.029907
1677.596680	1041.019531
1676.611328	952.906494
1675.626953	1123.295532
1674.641602	1325.964966
1673.655273	1029.258789
1672.669922	1267.364502
1671.683594	1543.012451
1670.697266	1181.483032
1669.710938	1771.365845
1668.723633	1625.945190
1667.737305	1786.368896
1666.750000	1848.968018
1665.762695	1872.208740
1664.774414	1728.755005
1663.787109	1739.680298
1662.798828	1774.907593
1661.810547	2006.756226
1660.822266	1899.692871
1659.833008	1785.158325
1658.844727	1814.204346
1657.855469	2013.177124
1656.866211	2027.131104
1655.875977	1842.927612
1654.886719	2185.999023
1653.896484	1653.371826
1652.906250	1756.389038
1651.916016	1465.636841
1650.924805	1238.875854
1649.934570	1314.053345
1648.943359	1270.620850
1647.952148	1047.883423
1646.959961	952.441711
1645.968750	801.958862
1644.976563	643.976074
1643.984375	547.159485
1642.992188	651.380005
1641.999023	671.432190
1641.005859	388.358643
1640.012695	435.524200
1639.019531	374.856201
1638.026367	209.056168
1637.032227	127.999878
1636.039063	223.905014
1635.043945	161.928040
1634.049805	261.002777
1633.055664	146.953247
1632.060547	-240.669815
1631.065430	-67.020912
1630.070313	151.567947
1629.074219	-87.634064
1628.079102	-202.803726
1627.083008	50.607273
1626.086914	-185.060928
1625.090820	-136.409958
1624.093750	120.118523
1623.096680	-138.419281
1622.100586	-76.040245
1621.102539	12.764965
1620.105469	240.940033
1619.107422	140.924347
1618.109375	98.887428
1617.111328	133.156418
1616.113281	25.851461
1615.115234	131.269501
1614.116211	74.136765
1613.117188	64.371086
1612.118164	2.293919
1611.118164	-117.316277
1610.119141	-110.951172
1609.119141	361.936371
1608.119141	271.456146
1607.118164	-133.209488
1606.118164	75.157181
1605.117188	246.849350
1604.116211	264.100708
1603.115234	297.106171
1602.114258	89.442719
1601.112305	-65.772034
1600.110352	95.565720
1599.108398	-370.659332
1598.106445	-133.456894
1597.103516	-32.247982
1596.100586	-111.367142
1595.097656	-281.879547
1594.094727	-18.751642
1593.091797	-199.662704
1592.087891	-333.521576
1591.083984	7.706703
1590.080078	-42.676418
1589.076172	-6.972886
1588.071289	59.975098
1587.067383	35.579235
1586.062500	138.897552
1585.057617	2.293807
1584.051758	110.667191
1583.045898	-161.497162
1582.041016	11.857517
1581.035156	80.875130
1580.028320	227.893021
1579.022461	124.840271
1578.015625	47.761951
1577.008789	290.696960
1576.001953	54.711784
1574.994141	169.869843
1573.987305	37.816490
1572.979492	-11.100921
1571.971680	194.628204
1570.962891	20.697126
1569.955078	90.962456
1568.946289	-41.569759
1567.937500	-93.668304
1566.928711	98.199127
1565.918945	110.700279
1564.910156	68.548096
1563.900391	150.813278
1562.890625	178.403015
1561.880859	96.879486
1560.870117	67.085983
1559.859375	190.111145
1558.848633	113.315315
1557.837891	191.878250
1556.827148	303.915405
1555.815430	418.308868
1554.803711	348.584137
1553.791992	317.548370
1552.780273	-1.022384
1551.767578	-45.295155
1550.754883	119.867043
1549.742188	209.738586
1548.729492	105.379135
1547.716797	47.417759
1546.703125	84.936089
1545.689453	326.450470
1544.675781	125.726006
1543.662109	178.102203
1542.647461	44.242336
1541.632813	-100.096825
1540.618164	-223.924149
1539.603516	121.950806
1538.588867	80.305527
1537.573242	255.220779
1536.557617	-158.385025
1535.541992	204.380112
1534.526367	-124.358292
1533.509766	173.347336
1532.493164	-39.684052
1531.476563	-147.173309
1530.459961	18.294491
1529.443359	-61.252308
1528.425781	237.613785
1527.408203	44.309887
1526.390625	278.233734
1525.373047	151.498947
1524.354492	297.362701
1523.335938	170.235413
1522.317383	12.080602
1521.298828	-130.787552
1520.280273	-1.265709
1519.260742	-57.110008
1518.241211	205.545502
1517.221680	38.773148
1516.202148	246.928528
1515.181641	79.786301
1514.161133	-79.789413
1513.140625	48.034752
1512.120117	-104.174370
1511.099609	-53.792240
1510.078125	24.571444
1509.056641	-146.113403
1508.035156	-65.598015
1507.012695	104.407967
1505.991211	-235.964966
1504.968750	-263.727722
1503.946289	-296.796875
1502.923828	2.994688
1501.900391	-12.584743
1500.877930	-100.025665
1499.854492	-185.070877
1498.830078	-11.761594
1497.806641	-30.615467
1496.782227	-3.606590
1495.758789	-86.757713
1494.734375	11.513166
1493.708984	163.243271
1492.684570	135.819122
1491.659180	149.111053
1490.633789	149.458298
1489.608398	-6.193069
1488.583008	-90.420364
1487.556641	466.170258
1486.530273	491.332916
1485.503906	554.621216
1484.477539	599.872131
1483.450195	810.779907
1482.423828	539.359253
1481.396484	594.339539
1480.368164	677.186340
1479.340820	764.985535
1478.312500	839.850586
1477.284180	621.519470
1476.255859	935.608704
1475.227539	933.607788
1474.198242	895.815674
1473.169922	992.884338
1472.140625	1143.234619
1471.111328	1382.482300
1470.081055	1509.549072
1469.050781	1661.898682
1468.021484	1819.194214
1466.990234	1775.406982
1465.959961	1634.966919
1464.928711	2081.594971
1463.898438	2134.098633
1462.867188	2293.180908
1461.834961	2205.710449
1460.803711	2171.555664
1459.771484	2416.603027
1458.739258	2575.172363
1457.707031	2530.581299
1456.674805	2572.218506
1455.641602	2694.930664
1454.608398	2518.264648
1453.575195	2749.866455
1452.541992	2859.636230
1451.508789	2799.495117
1450.474609	3023.131836
1449.440430	2739.933105
1448.406250	3031.806641
1447.371094	3196.880615
1446.336914	2825.120361
1445.301758	2992.649414
1444.266602	2985.461914
1443.230469	2512.666260
1442.195313	2604.214355
1441.159180	2579.348633
1440.123047	2337.022217
1439.086914	2590.307373
1438.049805	2459.268799
1437.013672	2356.114502
1435.976563	2212.563477
1434.939453	1920.053223
1433.901367	1632.709473
1432.864258	1350.579712
1431.826172	1076.140747
1430.788086	1243.507813
1429.750000	1133.271851
1428.710938	990.297241
1427.671875	595.198853
1426.633789	623.964478
1425.593750	493.883636
1424.554688	885.677002
1423.514648	435.644165
1422.474609	605.643921
1421.434570	528.769104
1420.394531	555.235596
1419.354492	463.411652
1418.313477	479.909821
1417.272461	247.307114
1416.231445	374.692352
1415.189453	441.693848
1414.147461	194.345367
1413.105469	-0.014389
1412.063477	120.050934
1411.021484	111.954185
1409.978516	-56.906517
1408.936523	221.631836
1407.892578	163.498688
1406.849609	281.302948
1405.806641	135.513000
1404.762695	170.603424
1403.718750	-50.215580
1402.674805	-90.174011
1401.629883	-42.226765
1400.585938	123.714951
1399.541016	262.088654
1398.496094	-0.618876
1397.450195	105.344841
1396.405273	264.026489
1395.359375	152.147507
1394.313477	120.594505
1393.267578	-18.509430
1392.220703	-42.270832
1391.173828	4.200285
1390.126953	8.231963
1389.080078	19.900255
1388.033203	-35.849701
1386.985352	-63.946270
1385.937500	-104.396835
1384.889648	-297.195862
1383.841797	-42.351509
1382.792969	75.059784
1381.744141	60.145130
1380.695313	-256.869415
1379.646484	-333.847687
1378.597656	-143.481689
1377.547852	64.410439
1376.498047	-42.106167
1375.448242	116.071259
1374.397461	-179.720810
1373.347656	-16.284567
1372.296875	-74.713791
1371.246094	-65.645523
1370.194336	157.921204
1369.143555	62.587029
1368.091797	-209.459503
1367.040039	111.624199
1365.988281	-32.981422
1364.935547	148.801315
1363.882813	129.029236
1362.830078	161.697083
1361.777344	167.145248
1360.724609	-275.037872
1359.670898	255.622452
1358.617188	-7.030897
1357.563477	414.285614
1356.509766	87.423882
1355.455078	233.017273
1354.400391	-18.807024
1353.345703	99.761681
1352.291016	213.481323
1351.235352	250.337296
1350.180664	287.361053
1349.125000	441.171844
1348.068359	709.211487
1347.012695	535.742676
1345.956055	880.875793
1344.899414	821.835693
1343.842773	889.430664
1342.786133	954.685852
1341.728516	995.288757
1340.670898	1219.383423
1339.613281	1341.990845
1338.555664	1013.993286
1337.497070	1305.280029
1336.438477	876.263733
1335.379883	1306.383179
1334.321289	1093.153320
1333.262695	1058.294067
1332.203125	1060.705200
1331.143555	1092.950439
1330.083984	934.987915
1329.023438	1091.147461
1327.963867	955.817810
1326.903320	1201.169067
1325.841797	977.253235
1324.781250	1045.007202
1323.719727	996.839844
1322.659180	958.732239
1321.596680	1234.204834
1320.535156	1216.103760
1319.473633	1235.167480
1318.411133	1557.722778
1317.348633	1357.545898
1316.285156	1399.190552
1315.222656	1098.381226
1314.159180	1246.320557
1313.095703	1209.568970
1312.032227	1273.964966
1310.967773	1166.089844
1309.904297	1302.151245
1308.839844	1467.825439
1307.775391	1338.252075
1306.709961	1373.710571
1305.645508	1227.268433
1304.580078	1231.034424
1303.513672	1766.026733
1302.448242	1413.489746
1301.382813	1611.767212
1300.316406	1183.490356
1299.250000	1158.420776
1298.182617	1212.072876
1297.116211	941.693604
1296.048828	1395.787964
1294.981445	1560.166016
1293.914063	1329.499390
1292.845703	971.459167
1291.777344	1329.938721
1290.708984	1121.873291
1289.640625	1007.175049
1288.572266	929.404175
1287.502930	1040.474243
1286.433594	835.516357
1285.364258	949.207947
1284.293945	700.464722
1283.224609	1117.960327
1282.154297	720.143677
1281.083984	736.231323
1280.012695	847.826660
1278.942383	959.465820
1277.871094	904.809326
1276.799805	1021.436584
1275.727539	1001.175842
1274.656250	1147.220825
1273.583984	875.379089
1272.511719	1107.043945
1271.439453	1175.013916
1270.366211	1338.261963
1269.292969	1232.921753
1268.219727	1252.185913
1267.146484	1293.469971
1266.072266	1063.940918
1264.999023	1400.542725
1263.924805	1161.443604
1262.849609	1215.109985
1261.775391	1244.427124
1260.700195	1271.334961
1259.625000	1361.632324
1258.549805	1281.388794
1257.474609	1113.531738
1256.398438	1391.427490
1255.322266	1252.901978
1254.246094	1214.267212
1253.168945	1518.815308
1252.092773	1424.233765
1251.015625	1176.462891
1249.938477	1172.024048
1248.860352	1447.221191
1247.783203	1005.188843
1246.705078	1496.635132
1245.626953	1227.329224
1244.547852	1038.315552
1243.469727	1184.566406
1242.390625	1109.782227
1241.311523	1166.130615
1240.231445	1110.798462
1239.152344	914.744629
1238.072266	1220.972290
1236.992188	1369.395020
1235.911133	1234.006714
1234.831055	807.730652
1233.750000	970.646545
1232.668945	1029.265747
1231.587891	978.808472
1230.505859	1068.842773
1229.423828	1204.827271
1228.341797	1018.695190
1227.259766	1113.421021
1226.176758	920.064575
1225.094727	813.872192
1224.011719	770.585327
1222.927734	758.717407
1221.844727	737.143738
1220.760742	664.765808
1219.676758	447.357178
1218.592773	362.902161
1217.507813	430.632477
1216.423828	517.611572
1215.338867	490.994476
1214.252930	411.216614
1213.167969	847.966675
1212.082031	543.596863
1210.996094	637.394958
1209.910156	540.528931
1208.823242	585.919922
1207.737305	556.485718
1206.650391	688.498047
1205.562500	755.304688
1204.475586	629.257385
1203.387695	551.363953
1202.299805	307.250763
1201.211914	128.181763
1200.124023	180.213913
1199.035156	-25.388290
1197.946289	4.830005
1196.857422	-75.712822
1195.767578	79.396080
1194.678711	171.834274
1193.588867	42.958256
1192.498047	-261.415253
1191.408203	265.706329
1190.317383	-43.572807
1189.226563	-244.720825
1188.135742	-37.633522
1187.044922	-15.605078
1185.953125	-250.527740
1184.861328	30.513630
1183.769531	-53.360992
1182.676758	112.159126
1181.584961	64.072304
1180.492188	130.981522
1179.398438	34.742996
1178.305664	79.847855
1177.211914	-2.171639
1176.118164	-141.756775
1175.024414	188.025253
1173.929688	-145.712509
1172.835938	384.785858
1171.741211	268.723755
1170.646484	92.781685
1169.550781	-1.865039
1168.455078	252.608841
1167.359375	-69.424133
1166.263672	105.828522
1165.167969	1.243317
1164.071289	73.411324
1162.974609	-24.193066
1161.877930	-69.324074
1160.780273	143.339676
1159.682617	105.110870
1158.584961	159.868225
1157.487305	276.529602
1156.389648	376.317505
1155.291016	261.260040
1154.192383	432.301514
1153.093750	307.508362
1151.994141	194.560822
1150.894531	126.823524
1149.794922	23.259518
1148.695313	231.673676
1147.594727	92.162071
1146.495117	-173.583984
1145.394531	53.408653
1144.292969	65.981842
1143.192383	-111.906746
1142.090820	-47.202419
1140.989258	-208.582260
1139.886719	-101.331429
1138.785156	195.942245
1137.682617	43.765533
1136.580078	176.676743
1135.477539	-198.962112
1134.374023	434.840881
1133.270508	260.909576
1132.166992	331.463562
1131.063477	463.583740
1129.958984	749.759888
1128.854492	637.138672
1127.750000	733.181946
1126.644531	753.178162
1125.540039	647.420715
1124.434570	920.827148
1123.329102	703.482300
1122.222656	737.246704
1121.117188	664.320740
1120.010742	667.088318
1118.903320	485.077820
1117.796875	504.255859
1116.689453	587.207214
1115.582031	241.796722
1114.474609	241.789581
1113.367188	508.913788
1112.258789	584.302856
1111.150391	203.365265
1110.041016	538.548889
1108.932617	786.083618
1107.823242	459.412567
1106.713867	675.968018
1105.604492	717.622742
1104.494141	926.760132
1103.383789	928.045044
1102.273438	936.328979
1101.163086	807.717224
1100.051758	1044.620361
1098.940430	1165.807129
1097.829102	978.066772
1096.717773	983.594421
1095.605469	1073.861206
1094.493164	1074.505249
1093.380859	754.792480
1092.268555	1254.552979
1091.155273	1118.423706
1090.041992	1071.732788
1088.928711	883.829834
1087.814453	726.525757
1086.701172	919.687927
1085.586914	868.158325
1084.471680	920.026855
1083.357422	1181.012939
1082.242188	729.860596
1081.126953	957.785217
1080.011719	1051.697266
1078.895508	694.678955
1077.779297	779.135132
1076.663086	847.089600
1075.546875	647.488159
1074.429688	544.119995
1073.312500	644.825684
1072.195313	698.566589
1071.078125	506.108856
1069.959961	625.433105
1068.841797	379.143738
1067.723633	725.657227
1066.604492	720.665222
1065.486328	748.465759
1064.367188	584.265808
1063.247070	602.687012
1062.127930	628.136902
1061.007813	426.634857
1059.887695	671.967041
1058.767578	622.557800
1057.646484	547.452454
1056.525391	586.923340
1055.404297	558.625427
1054.283203	254.684219
1053.161133	420.363953
1052.039063	284.759125
1050.916992	380.368439
1049.794922	69.835052
1048.671875	135.161545
1047.548828	587.768494
1046.425781	499.074554
1045.301758	515.385010
1044.177734	620.319702
1043.053711	447.883057
1041.929688	154.397934
1040.805664	-15.424118
1039.680664	446.089691
1038.555664	269.384979
1037.429688	388.482330
1036.304688	83.975121
1035.178711	-43.486637
1034.052734	436.399841
1032.925781	281.126007
1031.798828	512.017944
1030.671875	329.041046
1029.544922	462.340240
1028.417969	56.525356
1027.290039	-33.064144
1026.162109	-178.276459
1025.033203	-79.516159
1023.905273	-319.664215
1022.776367	16.016699
1021.647461	-89.278992
1020.518555	-71.466995
1019.388672	-113.887100
1018.258789	-112.124535
1017.128906	-98.671242
1015.998047	-4.003498
1014.868164	-27.449224
1013.737305	-277.832275
1012.605469	210.890793
1011.474609	53.420654
1010.342773	289.711365
1009.210938	486.661041
1008.079102	287.924042
1006.946289	677.038330
1005.813477	751.522827
1004.680664	1628.535645
1003.546875	2563.054443
1002.414063	2697.526123
1001.280273	2388.366943
1000.145508	1721.368164
999.011719	595.176941
997.876953	307.901764
996.742188	411.073975
995.607422	375.847473
994.471680	149.235855
993.335938	91.293373
992.200195	65.814491
991.064453	-139.375122
989.927734	218.211136
988.791016	80.214737
987.654297	-149.741928
986.516602	51.378849
985.379883	-141.300995
984.242188	7.070028
983.103516	266.028625
981.965820	152.154816
980.827148	82.208931
979.688477	-22.053787
978.548828	-50.210205
977.409180	98.877327
976.270508	61.845844
975.129883	307.695923
973.990234	227.293839
972.849609	137.901672
971.708984	41.827976
970.568359	198.565567
969.426758	125.811821
968.285156	-59.205391
967.143555	109.424583
966.001953	124.434586
964.859375	233.643478
963.716797	72.385742
962.574219	152.097229
961.430664	218.186905
960.287109	172.137131
959.143555	71.299545
958.000000	197.433990
956.855469	225.213547
955.710938	-85.667404
954.566406	155.375015
953.421875	85.272285
952.276367	120.610001
951.130859	114.935211
949.985352	271.790588
948.838867	133.834229
947.692383	288.669250
946.545898	240.236572
945.399414	203.422379
944.251953	-38.761326
943.104492	132.641251
941.957031	295.004425
940.809570	229.225830
939.661133	341.628448
938.512695	328.676971
937.364258	135.720123
936.214844	337.499054
935.065430	254.390030
933.916016	276.325531
932.765625	362.216888
931.616211	416.341614
930.465820	263.345825
929.315430	8.120393
928.164063	-219.506927
927.012695	-78.169121
925.861328	-155.176254
924.709961	113.786575
923.557617	-17.501421
922.405273	-116.738419
921.252930	168.400070
920.099609	-173.710770
918.947266	2.540767
917.793945	53.920471
916.639648	-112.604424
915.486328	238.780029
914.332031	54.418327
913.177734	-116.102043
912.022461	-182.028458
910.868164	-268.204376
909.712891	-188.649780
908.556641	-38.710297
907.401367	-135.796631
906.245117	-51.402828
905.088867	-114.198410
903.931641	-40.926384
902.775391	-175.918427
901.618164	31.156315
900.460938	-126.186729
899.302734	24.434650
898.144531	211.297318
896.986328	101.861511
895.828125	202.897980
894.668945	55.291111
893.509766	32.176598
892.350586	92.786018
891.191406	289.022797
890.031250	58.351574
888.871094	-36.627583
887.710938	46.887081
886.549805	8.561509
885.388672	159.895828
884.227539	466.906555
883.066406	250.553513
881.904297	189.977432
880.742188	100.191704
879.580078	303.531097
878.416992	254.454788
877.253906	349.649719
876.090820	264.665497
874.927734	283.362152
873.763672	351.632568
872.599609	50.790371
871.435547	229.437805
870.270508	466.538086
869.105469	298.711334
867.940430	130.999222
866.775391	334.337860
865.609375	281.387817
864.443359	412.747589
863.277344	449.710724
862.110352	439.513977
860.944336	269.904358
859.777344	421.417236
858.609375	420.252502
857.442383	502.110199
856.274414	884.543396
855.105469	576.013550
853.937500	787.830200
852.768555	553.434998
851.599609	769.621704
850.430664	752.662415
849.260742	457.918915
848.090820	546.266968
846.920898	294.207275
845.750000	516.818359
844.580078	443.870972
843.409180	637.187500
842.237305	407.594879
841.066406	231.738968
839.894531	131.949951
838.722656	463.588379
837.549805	343.582306
836.376953	203.474075
835.204102	358.235291
834.031250	320.804413
832.857422	479.812561
831.683594	745.825806
830.509766	665.737854
829.335938	612.391541
828.161133	625.916016
826.986328	681.731262
825.811523	489.961548
824.635742	278.142151
823.459961	284.730560
822.284180	237.759338
821.107422	25.892677
819.931641	243.828079
818.754883	405.908020
817.577148	115.965942
816.400391	242.199966
815.222656	250.358566
814.044922	-68.556824
812.866211	-149.485748
811.687500	-94.863945
810.508789	-27.042952
809.330078	31.744938
808.150391	-78.449677
806.971680	175.553787
805.791016	-10.353143
804.611328	36.813744
803.430664	-124.795883
802.250000	303.807373
801.069336	-281.766479
799.887695	-170.744308
798.706055	2.189992
797.524414	-62.296673
796.342773	-377.332214
795.160156	-169.399506
793.977539	259.835968
792.794922	64.160561
791.611328	-5.336320
790.427734	257.131531
789.244141	76.692596
788.059570	389.645172
786.875977	220.055695
785.691406	99.071983
784.505859	424.662415
783.321289	425.003693
782.135742	566.657410
780.949219	328.062866
779.763672	279.425140
778.577148	701.098328
777.390625	314.304596
776.204102	298.421509
775.016602	538.421082
773.829102	586.215515
772.641602	179.436646
771.453125	368.179565
770.265625	144.393967
769.077148	158.657791
767.887695	44.966225
766.699219	393.902771
765.509766	383.492279
764.319336	328.919739
763.129883	525.257813
761.939453	470.441315
760.749023	613.599426
759.558594	485.951172
758.367188	642.011536
757.175781	487.804993
755.984375	197.247986
754.791992	344.148651
753.599609	290.897186
752.407227	433.113495
751.214844	627.882446
750.021484	385.447723
748.828125	215.491287
747.634766	440.629547
746.441406	490.017975
745.247070	453.732483
744.052734	443.707611
742.857422	374.402069
741.662109	287.516327
740.466797	132.655579
739.271484	291.173126
738.076172	403.549286
736.879883	165.350357
735.683594	65.173973
734.486328	162.033752
733.289063	151.549026
732.091797	101.641861
730.894531	274.875000
729.697266	235.828857
728.499023	470.114899
727.300781	564.348877
726.101563	431.197144
724.902344	311.203308
723.703125	518.963562
722.503906	490.728577
721.303711	482.152893
720.104492	456.124329
718.903320	644.006104
717.703125	399.752655
716.501953	650.858276
715.300781	225.718445
714.099609	437.542725
712.897461	309.198730
711.695313	355.316223
710.493164	344.796082
709.291016	90.326347
708.087891	-0.625682
706.884766	-156.807556
705.680664	79.001923
704.477539	-0.827981
703.273438	86.994270
702.069336	68.244125
700.864258	25.648544
699.659180	165.808853
698.454102	327.724915
697.249023	48.437500
696.042969	62.714428
694.836914	-114.097633
693.630859	267.459625
692.423828	227.675354
691.217773	-92.035149
690.009766	113.745850
688.802734	-155.671432
687.594727	-227.436737
686.386719	-4.086110
685.178711	-101.648865
683.970703	-214.224899
682.761719	-36.203754
681.552734	-185.343521
680.342773	-137.157120
679.133789	-138.684601
677.923828	-239.697372
676.712891	83.767723
675.502930	-103.582870
674.291992	5.721211
673.081055	-150.999023
671.869141	200.739868
670.657227	219.431717
669.445313	56.632839
668.233398	-105.979836
667.021484	219.944016
665.808594	208.805984
664.595703	152.419495
663.381836	201.960678
662.167969	50.798370
660.954102	35.766651
659.740234	128.714676
658.525391	64.205284
657.310547	-88.639450
656.095703	21.717230
654.880859	-5.901444
653.665039	-1.140134
652.449219	-175.203873
651.233398	-125.117233
650.016602	151.105774
648.799805	-83.148460
647.583008	93.882202
646.365234	350.431305
645.148438	430.363708
643.930664	346.691956
642.711914	297.389435
641.494141	172.750214
640.275391	41.600060
639.056641	181.195389
637.836914	142.209824
636.617188	2.089319
635.397461	224.824753
634.177734	11.308303
632.957031	310.747528
631.736328	169.756317
630.515625	58.568954
629.293945	-160.177795
628.073242	112.004700
626.851563	362.216461
625.628906	380.335999
624.407227	228.654480
623.184570	220.117249
621.960938	403.863922
620.738281	332.060547
619.514648	227.545807
618.291016	-33.873287
617.067383	-77.540642
615.842773	177.659454
614.618164	-15.213627
613.393555	-91.196426
612.167969	3.038177
610.942383	64.210060
609.716797	-286.060760
608.491211	110.750114
607.264648	-62.086098
606.038086	28.858578
604.811523	-39.516720
