# Supplementary material for: Raman spectroscopy accurately differentiates mucosal healing from non-healing and biochemical changes following biological therapy in inflammatory bowel disease
Source: PLoS One. 2021 Jun 2;16(6):e0252210. doi: 10.1371/journal.pone.0252210 (PMC8172032; doi:10.1371/journal.pone.0252210)
Supplement: S9 Dataset — (ZIP) [file pone.0252210.s011.zip › Pre-biologic/OC034-1 pre treatment_base sub CR removed_10__X_-12265.4__Y_35519.2__Z_0.181125__Time_115.txt]

1714.640625	120.572174
1713.664063	116.185448
1712.687500	68.501854
1711.709961	-7.924866
1710.733398	106.819145
1709.755859	-118.176170
1708.778320	-176.193253
1707.799805	-126.328209
1706.821289	-46.308186
1705.843750	-67.349403
1704.864258	-103.811684
1703.885742	106.707443
1702.907227	-27.406681
1701.927734	-72.535873
1700.948242	-34.072029
1699.968750	-16.376177
1698.988281	17.960670
1698.007813	10.138157
1697.028320	27.009258
1696.046875	71.146904
1695.066406	1.022139
1694.084961	32.974865
1693.104492	102.891914
1692.123047	167.983917
1691.140625	241.590652
1690.159180	374.435120
1689.176758	267.655914
1688.194336	342.812775
1687.211914	431.791016
1686.228516	315.958435
1685.246094	347.287445
1684.262695	509.647461
1683.279297	541.887512
1682.295898	470.719940
1681.311523	408.029083
1680.327148	659.971313
1679.342773	568.908081
1678.358398	725.808472
1677.374023	648.959961
1676.388672	628.419861
1675.403320	858.281128
1674.417969	886.399231
1673.432617	981.363281
1672.446289	1167.026978
1671.459961	1174.991089
1670.473633	1135.524048
1669.487305	1157.533081
1668.500977	1392.308716
1667.513672	1606.097046
1666.526367	1522.908447
1665.539063	1485.211914
1664.550781	1437.253174
1663.563477	1779.521973
1662.575195	1753.393066
1661.586914	1984.738403
1660.598633	1935.355103
1659.609375	1979.034424
1658.620117	2221.683350
1657.631836	2226.150635
1656.641602	2146.151123
1655.652344	2079.710449
1654.662109	1965.923096
1653.672852	1900.089844
1652.681641	1728.708008
1651.691406	1689.915405
1650.701172	1572.051270
1649.709961	1457.118652
1648.718750	1226.165039
1647.727539	1037.825806
1646.735352	926.410706
1645.744141	894.511780
1644.751953	757.193481
1643.759766	525.084656
1642.766602	525.578857
1641.774414	586.971558
1640.781250	424.233490
1639.788086	327.699890
1638.794922	431.835114
1637.801758	267.127075
1636.807617	281.924896
1635.813477	144.000244
1634.819336	114.332413
1633.825195	76.920776
1632.830078	79.177269
1631.834961	5.199868
1630.839844	-50.183281
1629.844727	-8.020432
1628.849609	150.041595
1627.853516	-4.956904
1626.857422	71.714005
1625.861328	14.328568
1624.865234	-14.006874
1623.868164	157.558670
1622.871094	11.120163
1621.874023	61.910576
1620.876953	54.964710
1619.879883	82.244667
1618.881836	-87.362724
1617.883789	94.977592
1616.885742	167.059433
1615.887695	-99.359467
1614.888672	-6.161327
1613.889648	-33.616127
1612.890625	-79.369766
1611.891602	-1.827835
1610.892578	120.283318
1609.892578	-163.853104
1608.892578	-138.644241
1607.892578	20.184235
1606.892578	105.630806
1605.891602	39.183689
1604.890625	224.106262
1603.889648	37.287811
1602.888672	-86.638168
1601.887695	-9.053273
1600.885742	-77.980705
1599.883789	38.792854
1598.881836	-145.166260
1597.879883	-20.603689
1596.876953	4.580610
1595.874023	-35.584381
1594.871094	-44.404671
1593.868164	-63.691086
1592.864258	-161.331253
1591.861328	-253.737579
1590.857422	-142.554153
1589.853516	25.954025
1588.848633	-32.624523
1587.844727	23.546843
1586.839844	69.218964
1585.834961	49.643314
1584.830078	19.598930
1583.824219	36.424854
1582.819336	141.774872
1581.813477	145.428421
1580.807617	26.612591
1579.800781	118.695221
1578.794922	67.492393
1577.788086	175.008865
1576.781250	227.763199
1575.773438	121.725227
1574.766602	65.077995
1573.758789	167.005112
1572.750977	94.615974
1571.743164	100.157097
1570.735352	131.600159
1569.726563	53.818157
1568.718750	87.682899
1567.708984	27.945946
1566.700195	-37.048203
1565.691406	-133.258942
1564.681641	-136.088821
1563.671875	-151.987823
1562.662109	-12.319304
1561.652344	33.814678
1560.641602	-31.681011
1559.630859	11.639749
1558.620117	-54.029064
1557.609375	-0.564707
1556.597656	68.313469
1555.586914	77.477425
1554.575195	14.010200
1553.563477	12.603436
1552.550781	29.204556
1551.539063	-44.897430
1550.526367	23.235338
1549.513672	44.657421
1548.500977	104.752258
1547.487305	-16.314281
1546.473633	-49.542831
1545.459961	-54.441410
1544.446289	2.566482
1543.432617	-74.923569
1542.417969	-23.345627
1541.404297	-150.106720
1540.389648	17.416740
1539.374023	53.085819
1538.359375	-169.474930
1537.343750	15.637827
1536.328125	66.395248
1535.312500	122.166245
1534.296875	17.907656
1533.280273	14.114940
1532.263672	-31.042814
1531.247070	-73.728760
1530.230469	27.766073
1529.212891	-38.351730
1528.196289	-19.571043
1527.178711	112.366470
1526.160156	87.083176
1525.142578	203.249695
1524.124023	195.721481
1523.106445	2.845947
1522.087891	170.020630
1521.068359	162.126404
1520.049805	161.831818
1519.030273	109.998192
1518.010742	109.462326
1516.991211	250.120239
1515.971680	115.731735
1514.951172	289.465729
1513.930664	206.231903
1512.910156	89.539696
1511.889648	98.542137
1510.868164	261.379517
1509.846680	41.764328
1508.826172	78.630806
1507.803711	66.625328
1506.782227	-7.017426
1505.759766	-16.668594
1504.737305	-8.490420
1503.714844	153.304672
1502.692383	-61.651978
1501.668945	-140.896027
1500.646484	-163.876114
1499.623047	15.279705
1498.599609	17.643875
1497.575195	-26.171114
1496.550781	-185.203384
1495.527344	-103.825096
1494.502930	-2.136848
1493.477539	163.314468
1492.453125	111.322754
1491.427734	238.139954
1490.402344	275.373688
1489.376953	312.492157
1488.350586	285.636993
1487.325195	309.776978
1486.298828	310.824921
1485.272461	396.009125
1484.245117	583.128723
1483.218750	323.607422
1482.191406	375.292419
1481.164063	559.478943
1480.136719	524.227600
1479.108398	664.787476
1478.080078	682.870972
1477.052734	573.473206
1476.023438	660.178528
1474.995117	807.906311
1473.965820	947.844055
1472.937500	1064.744751
1471.908203	924.432495
1470.877930	1219.255859
1469.848633	1195.863281
1468.818359	1347.916504
1467.788086	1423.542725
1466.757813	1664.341553
1465.727539	1810.917114
1464.696289	1766.743530
1463.665039	1852.117920
1462.633789	1851.022583
1461.602539	2230.856689
1460.570313	2082.275879
1459.539063	2309.462158
1458.506836	2211.590332
1457.473633	2235.509521
1456.441406	2439.524170
1455.408203	2582.515137
1454.375000	2423.603760
1453.341797	2617.162354
1452.308594	2932.279541
1451.274414	2689.627441
1450.241211	2761.262451
1449.207031	2759.352539
1448.171875	2899.239502
1447.137695	2871.914307
1446.102539	3019.254395
1445.067383	2812.131348
1444.032227	2632.910645
1442.997070	2694.107910
1441.960938	2795.720947
1440.924805	2813.811523
1439.888672	2781.308350
1438.852539	2645.155762
1437.816406	2567.179932
1436.779297	2426.041748
1435.742188	2267.270752
1434.705078	2055.518311
1433.666992	1795.858521
1432.629883	1435.329712
1431.591797	1443.475586
1430.553711	1209.347046
1429.514648	965.216309
1428.476563	938.150269
1427.437500	999.362305
1426.398438	773.104553
1425.359375	645.272034
1424.320313	623.364746
1423.280273	498.153900
1422.240234	451.112793
1421.200195	623.247253
1420.159180	495.641602
1419.119141	534.294861
1418.078125	248.225510
1417.037109	337.286469
1415.996094	129.434662
1414.954102	266.324860
1413.912109	295.040405
1412.870117	313.719299
1411.828125	91.084549
1410.786133	72.169197
1409.743164	5.544631
1408.700195	49.532219
1407.657227	83.496498
1406.614258	37.129135
1405.570313	15.923045
1404.527344	-22.786034
1403.483398	41.455288
1402.438477	100.690819
1401.394531	-53.265060
1400.349609	-29.040716
1399.304688	-82.502853
1398.259766	-0.508760
1397.214844	-164.120819
1396.168945	-34.422913
1395.123047	67.723343
1394.077148	57.172493
1393.031250	-30.941145
1391.984375	-41.344318
1390.937500	-81.712463
1389.890625	-142.014359
1388.843750	-194.712921
1387.796875	-104.724243
1386.749023	-29.716696
1385.701172	-17.178190
1384.653320	-27.067347
1383.604492	-14.388807
1382.556641	-26.614637
1381.507813	23.695776
1380.458984	79.062820
1379.410156	-62.795975
1378.360352	165.002258
1377.310547	-9.102969
1376.260742	-5.851231
1375.210938	24.934385
1374.161133	155.581161
1373.110352	31.858978
1372.059570	-56.808327
1371.008789	-48.116993
1369.957031	-16.910696
1368.906250	-80.307121
1367.854492	58.214909
1366.802734	129.521500
1365.750000	-38.182415
1364.698242	93.067635
1363.645508	42.638691
1362.592773	32.152725
1361.540039	123.788261
1360.486328	110.999138
1359.433594	-68.307953
1358.379883	3.701702
1357.326172	105.619156
1356.271484	197.648544
1355.216797	309.626282
1354.163086	-10.618986
1353.107422	99.080536
1352.052734	223.748596
1350.998047	264.056702
1349.942383	423.600037
1348.886719	446.689819
1347.830078	321.002472
1346.774414	602.316406
1345.717773	695.125671
1344.661133	842.558350
1343.604492	908.230957
1342.546875	763.308594
1341.490234	891.147522
1340.432617	830.753540
1339.375000	795.268555
1338.316406	819.341492
1337.258789	818.766052
1336.200195	825.726563
1335.141602	817.950317
1334.082031	854.823792
1333.023438	708.749207
1331.963867	735.970032
1330.904297	792.966125
1329.844727	570.707153
1328.784180	746.576050
1327.723633	744.570740
1326.663086	792.091431
1325.602539	829.828308
1324.541992	820.745178
1323.480469	688.333679
1322.418945	946.092041
1321.357422	920.057068
1320.295898	1017.510620
1319.233398	981.829651
1318.170898	1022.730408
1317.108398	1189.475342
1316.045898	1159.052124
1314.982422	1118.893677
1313.918945	1096.114136
1312.855469	1085.774780
1311.791992	1243.034058
1310.728516	1173.790771
1309.664063	1306.563232
1308.599609	1244.939453
1307.535156	1146.540161
1306.469727	1358.288696
1305.404297	1392.949951
1304.338867	1435.082642
1303.273438	1484.679077
1302.208008	1524.529541
1301.141602	1542.346191
1300.075195	1444.778809
1299.008789	1320.335083
1297.942383	1139.561279
1296.875000	1209.426392
1295.807617	1289.183228
1294.740234	966.483276
1293.672852	1235.406494
1292.604492	1246.710571
1291.537109	1027.546143
1290.468750	977.780151
1289.399414	925.679321
1288.331055	1035.475952
1287.261719	900.252014
1286.192383	694.127502
1285.123047	667.005554
1284.052734	924.074829
1282.983398	1056.247314
1281.913086	1009.748474
1280.841797	757.772644
1279.771484	953.776978
1278.700195	724.112366
1277.628906	771.011169
1276.557617	864.432983
1275.486328	1111.914551
1274.414063	912.074829
1273.341797	1098.505127
1272.269531	999.080994
1271.197266	1024.350708
1270.124023	1154.693359
1269.050781	1224.013428
1267.977539	998.013306
1266.904297	1121.170166
1265.830078	1115.026245
1264.756836	1262.633179
1263.681641	1305.371826
1262.607422	1121.391479
1261.533203	1286.159180
1260.458008	1270.559204
1259.382813	1313.507935
1258.307617	1237.122803
1257.231445	1134.037354
1256.155273	1160.113037
1255.079102	1213.011230
1254.002930	1146.670776
1252.926758	1087.710205
1251.849609	1172.370483
1250.772461	1033.257813
1249.695313	925.865662
1248.617188	915.820923
1247.540039	900.959595
1246.461914	983.358276
1245.382813	881.100403
1244.304688	839.652527
1243.225586	897.836609
1242.146484	856.475403
1241.067383	832.157043
1239.988281	625.849426
1238.908203	727.833008
1237.828125	807.964478
1236.748047	752.259705
1235.667969	812.999146
1234.586914	973.135071
1233.505859	803.576965
1232.424805	711.656921
1231.343750	551.956238
1230.261719	571.588379
1229.179688	467.718567
1228.097656	555.177002
1227.015625	475.582092
1225.932617	444.434967
1224.850586	432.660522
1223.767578	331.393799
1222.683594	501.046204
1221.600586	293.422333
1220.516602	305.875122
1219.432617	349.738647
1218.347656	253.432114
1217.263672	113.675293
1216.178711	198.593521
1215.093750	377.637115
1214.008789	305.514282
1212.922852	279.271210
1211.836914	395.398254
1210.750977	323.274536
1209.665039	499.604431
1208.579102	412.980988
1207.492188	369.773468
1206.405273	586.887451
1205.318359	220.683624
1204.230469	194.337845
1203.142578	204.105408
1202.054688	40.442669
1200.966797	201.865555
1199.877930	105.612450
1198.790039	69.531799
1197.701172	-21.909763
1196.611328	-33.963921
1195.522461	-43.649174
1194.432617	119.754852
1193.342773	-99.192001
1192.252930	85.692810
1191.162109	-56.346176
1190.072266	-171.945160
1188.981445	-92.992973
1187.889648	-119.783211
1186.798828	-33.779865
1185.707031	49.730530
1184.615234	94.753593
1183.523438	98.912941
1182.430664	-14.518350
1181.337891	-173.523697
1180.245117	79.856972
1179.152344	-7.311721
1178.059570	-34.595036
1176.965820	175.265289
1175.872070	35.238831
1174.778320	223.300919
1173.683594	267.550537
1172.588867	101.058037
1171.494141	56.623096
1170.399414	148.517990
1169.303711	63.279022
1168.208984	131.065582
1167.113281	-61.883144
1166.016602	32.043442
1164.920898	-10.382013
1163.824219	-112.604713
1162.727539	184.088638
1161.630859	148.580399
1160.533203	246.724380
1159.435547	206.275665
1158.337891	213.496124
1157.240234	172.903442
1156.141602	339.797058
1155.043945	315.716309
1153.944336	329.709290
1152.845703	205.331909
1151.747070	257.302551
1150.647461	309.158691
1149.547852	294.191498
1148.447266	102.873833
1147.347656	83.011993
1146.247070	-60.740643
1145.146484	19.228846
1144.044922	-15.163511
1142.944336	-99.598457
1141.842773	-17.582806
1140.741211	-37.960720
1139.638672	-151.155243
1138.537109	75.529655
1137.434570	178.433289
1136.332031	145.758835
1135.228516	158.133820
1134.125977	175.156921
1133.022461	325.038483
1131.917969	327.571075
1130.814453	519.871582
1129.709961	612.326721
1128.605469	581.283447
1127.500977	616.563171
1126.396484	701.522278
1125.291016	734.186279
1124.185547	825.988647
1123.080078	623.825989
1121.973633	528.257813
1120.868164	453.953613
1119.761719	606.902283
1118.654297	364.323669
1117.547852	486.256897
1116.440430	484.983521
1115.333008	445.760223
1114.225586	441.936005
1113.117188	577.528992
1112.008789	459.997375
1110.900391	514.967590
1109.791992	534.369873
1108.682617	541.849976
1107.573242	707.486816
1106.463867	627.359985
1105.354492	816.320740
1104.244141	861.113403
1103.133789	889.274170
1102.023438	997.546021
1100.913086	808.470764
1099.801758	883.509216
1098.690430	977.284119
1097.579102	1037.926147
1096.467773	1173.862915
1095.355469	1043.409790
1094.243164	1115.504150
1093.130859	1090.924316
1092.017578	924.999207
1090.905273	977.985413
1089.791992	1014.384155
1088.677734	998.917908
1087.564453	903.403564
1086.450195	1099.466919
1085.335938	1100.210449
1084.221680	1025.652832
1083.106445	1061.505493
1081.991211	1019.729492
1080.875977	1095.351440
1079.760742	816.239014
1078.644531	948.075012
1077.528320	1014.052246
1076.412109	906.259216
1075.295898	918.113281
1074.178711	878.281555
1073.061523	833.714111
1071.944336	803.172241
1070.826172	737.413818
1069.708984	631.790100
1068.590820	708.914856
1067.471680	809.366699
1066.353516	905.040222
1065.234375	761.775574
1064.115234	864.327148
1062.996094	643.801086
1061.875977	704.109375
1060.755859	574.856201
1059.635742	410.534607
1058.515625	608.679565
1057.394531	470.050690
1056.273438	455.317780
1055.152344	529.347961
1054.031250	402.401978
1052.909180	448.306641
1051.787109	340.044556
1050.665039	444.243622
1049.541992	394.317688
1048.418945	234.718124
1047.295898	350.447937
1046.172852	396.132172
1045.048828	276.210052
1043.925781	377.803345
1042.801758	325.497467
1041.676758	296.497589
1040.552734	360.692200
1039.427734	205.903961
1038.302734	449.364838
1037.176758	252.703506
1036.050781	498.352173
1034.924805	504.209412
1033.798828	265.792023
1032.672852	285.660736
1031.545898	321.794922
1030.418945	499.731262
1029.291992	231.339111
1028.164063	95.526588
1027.036133	147.969025
1025.908203	116.787758
1024.780273	-0.277746
1023.651367	-107.990150
1022.522461	-67.083351
1021.393555	87.531754
1020.264648	-138.367279
1019.134766	48.713848
1018.004883	-37.885624
1016.875000	14.687067
1015.744141	23.228065
1014.613281	15.581397
1013.482422	-49.938263
1012.351563	150.973984
1011.219727	171.212082
1010.088867	247.056183
1008.956055	299.756195
1007.824219	290.010834
1006.691406	400.616791
1005.558594	1066.330811
1004.425781	1627.734985
1003.292969	1911.515137
1002.159180	1395.504028
1001.025391	1168.644653
999.891602	678.591309
998.756836	394.390839
997.622070	89.612091
996.487305	256.006042
995.352539	136.195816
994.216797	90.354378
993.081055	3.086307
991.945313	17.424809
990.808594	-173.392532
989.672852	-78.163124
988.536133	-137.320938
987.398438	-81.151924
986.261719	-112.456985
985.124023	-76.864960
983.986328	-87.248596
982.847656	-16.960695
981.709961	-45.571465
980.571289	-113.192566
979.432617	56.276459
978.292969	96.965477
977.153320	87.153435
976.013672	192.399567
974.874023	150.608826
973.734375	-84.070763
972.593750	122.551590
971.453125	5.345985
970.311523	42.154701
969.170898	212.218613
968.029297	157.391708
966.886719	70.582939
965.745117	103.231659
964.602539	174.975601
963.459961	159.677109
962.317383	64.274918
961.173828	152.396072
960.030273	263.517700
958.886719	60.871410
957.743164	188.256149
956.598633	56.966270
955.454102	152.505630
954.309570	168.030472
953.165039	69.276146
952.019531	25.604652
950.874023	64.427452
949.727539	117.087204
948.582031	215.584717
947.435547	154.190460
946.289063	74.687294
945.141602	82.169182
943.995117	64.668983
942.847656	140.936493
941.699219	258.400299
940.551758	232.172516
939.403320	178.722244
938.254883	301.091949
937.105469	282.151520
935.957031	147.081161
934.807617	196.865479
933.658203	123.707382
932.507813	41.615730
931.357422	251.290131
930.207031	76.130035
929.056641	-14.554987
927.906250	113.480118
926.754883	48.159649
925.603516	-44.284451
924.451172	95.486336
923.298828	-17.096214
922.146484	116.077934
920.994141	-2.979845
919.841797	-62.746529
918.688477	88.964439
917.535156	77.201134
916.380859	33.796749
915.227539	-75.284851
914.073242	6.505109
912.918945	-54.570160
911.763672	-22.447691
910.608398	-117.221085
909.453125	-152.845291
908.297852	-152.035110
907.141602	-135.214584
905.985352	-242.900848
904.829102	-185.005127
903.672852	-93.022667
902.515625	-209.281570
901.358398	-101.211739
900.201172	-185.454071
899.042969	38.242607
897.884766	-72.871422
896.726563	19.767855
895.568359	33.345512
894.409180	157.830765
893.250000	65.397057
892.090820	13.808434
890.930664	-73.775299
889.771484	21.754955
888.611328	110.590591
887.450195	172.416656
886.289063	44.737743
885.128906	45.852909
883.966797	141.843750
882.805664	-86.891800
881.643555	196.468460
880.481445	53.720383
879.319336	91.455658
878.156250	264.484070
876.993164	81.589363
875.830078	108.343582
874.666016	173.467758
873.502930	177.869598
872.338867	303.904572
871.173828	213.964066
870.009766	243.379089
868.844727	218.896042
867.679688	34.861256
866.513672	98.284111
865.348633	258.392334
864.182617	155.615402
863.015625	131.592529
861.849609	296.300964
860.682617	283.625549
859.515625	300.205872
858.347656	431.307404
857.180664	506.309204
856.012695	357.019257
854.843750	571.179077
853.675781	464.654816
852.506836	394.106110
851.337891	455.863525
850.167969	383.210236
848.999023	68.703300
847.829102	184.378708
846.658203	268.696564
845.488281	140.350449
844.317383	314.222168
843.146484	210.604797
841.975586	252.458344
840.803711	110.943062
839.631836	123.784561
838.459961	116.520950
837.287109	227.722672
836.114258	283.028351
834.941406	242.268143
833.768555	219.399094
832.594727	308.181122
831.420898	187.105392
830.247070	340.565552
829.072266	261.927948
827.898438	38.329224
826.722656	191.704254
825.547852	186.695572
824.372070	159.390274
823.196289	-23.909744
822.020508	80.249786
820.844727	135.332932
819.667969	205.957031
818.491211	7.137024
817.313477	-62.522469
816.136719	101.458618
814.958984	-101.745865
813.781250	-180.341461
812.602539	-32.124908
811.423828	-28.527201
810.245117	46.142586
809.066406	-54.817173
807.886719	-118.009888
806.707031	-145.692383
805.527344	-115.687225
804.346680	-52.450401
803.166992	-149.112762
801.985352	-163.681396
800.804688	-45.213936
799.623047	121.927658
798.441406	-59.202152
797.259766	-74.058395
796.078125	-57.955399
794.895508	17.894960
793.712891	-25.991434
792.529297	43.018261
791.346680	-1.015517
790.163086	-60.601742
788.978516	205.090958
787.794922	198.415619
786.610352	180.599411
785.425781	366.167969
784.241211	177.890656
783.055664	288.037048
781.870117	214.608810
780.684570	172.054276
779.498047	222.206482
778.311523	62.438705
777.125000	121.233688
775.938477	151.208054
774.750977	119.283745
773.563477	131.404022
772.375977	139.008057
771.187500	243.548065
769.999023	23.836975
768.810547	35.578896
767.622070	-10.080592
766.432617	133.663315
765.243164	54.768810
764.053711	61.698166
762.863281	198.428116
761.672852	238.146866
760.482422	194.126587
759.291992	273.236176
758.100586	187.248367
756.909180	237.548386
755.717773	107.451729
754.525391	254.277084
753.333008	350.400452
752.140625	149.795837
750.948242	173.236221
749.754883	16.514980
748.561523	276.913116
747.368164	267.131622
746.173828	246.302811
744.979492	122.292229
743.785156	250.498398
742.590820	266.733063
741.395508	241.235107
740.200195	160.882462
739.003906	282.100586
737.808594	-37.154343
736.612305	237.240784
735.416016	119.480850
734.218750	80.531563
733.021484	275.738464
731.824219	122.876984
730.626953	158.177704
729.428711	171.545944
728.230469	239.530869
727.032227	405.820313
725.833984	266.005493
724.634766	394.994843
723.435547	172.171890
722.235352	97.946106
721.036133	115.441780
719.835938	381.780060
718.635742	235.475693
717.434570	185.239014
716.233398	278.997986
715.032227	91.356941
713.831055	211.255264
712.628906	363.800873
711.426758	25.899393
710.224609	182.792923
709.021484	-28.530636
707.818359	-76.390312
706.615234	2.086890
705.412109	-82.717285
704.208008	24.075708
703.003906	72.102760
701.799805	87.513107
700.594727	29.014360
699.389648	-64.203087
698.184570	14.408275
696.979492	73.473999
695.773438	-52.122639
694.567383	-23.364557
693.361328	7.613754
692.154297	-193.687881
690.947266	-175.573669
689.740234	-161.736572
688.533203	-78.398033
687.325195	-112.162079
686.117188	-98.117928
684.909180	78.623802
683.700195	60.267319
682.491211	-94.534218
681.282227	6.503451
680.072266	-63.550705
678.863281	-57.683971
677.653320	-47.395885
676.442383	-177.728714
675.232422	-227.835098
674.021484	81.358681
672.810547	31.399481
671.598633	210.807785
670.386719	5.342958
669.174805	14.072739
667.962891	40.173832
666.750000	219.761581
665.537109	77.470329
664.324219	112.420746
663.110352	136.635132
661.897461	44.332268
660.683594	49.260769
659.468750	-10.483126
658.254883	-7.590820
657.040039	109.656494
655.824219	6.957177
654.609375	137.150421
653.393555	-53.819721
652.177734	-1.203370
650.960938	176.340012
649.745117	86.727180
648.528320	38.050056
647.311523	208.943542
646.093750	250.580734
644.875977	236.194412
643.658203	96.965668
642.440430	319.037537
641.221680	274.268494
640.002930	48.813423
638.784180	53.287846
637.564453	31.811319
636.344727	216.391159
635.125000	-168.488922
633.905273	-27.340590
632.684570	23.319357
631.463867	103.717049
630.243164	55.013721
629.021484	-193.524658
627.799805	-32.662743
626.578125	61.242760
625.356445	244.705215
624.133789	73.954445
622.911133	157.766769
621.688477	168.147797
620.464844	235.760468
619.241211	150.667664
618.017578	137.723267
616.793945	68.409210
615.569336	-70.128082
614.344727	117.906120
613.120117	7.665555
611.894531	-49.999165
610.668945	19.653011
609.443359	0.591158
608.216797	40.259247
606.991211	-156.267914
605.764648	160.830383
604.537109	-16.838348
