# Supplementary material for: Raman spectroscopy accurately differentiates mucosal healing from non-healing and biochemical changes following biological therapy in inflammatory bowel disease
Source: PLoS One. 2021 Jun 2;16(6):e0252210. doi: 10.1371/journal.pone.0252210 (PMC8172032; doi:10.1371/journal.pone.0252210)
Supplement: S9 Dataset — (ZIP) [file pone.0252210.s011.zip › Pre-biologic/OC035 pre treatment-1_base sub cr removed_71__X_-23899.9__Y_33345.7__Z_-436.601__Time_810.txt]

1714.837891	-10.512253
1713.861328	-10.647642
1712.884766	59.494938
1711.907227	-44.833672
1710.930664	76.028183
1709.953125	25.193249
1708.975586	6.486028
1707.997070	204.741745
1707.019531	-12.267552
1706.041016	-76.561562
1705.062500	102.827660
1704.083984	-28.341764
1703.104492	-100.559464
1702.125000	-161.986069
1701.145508	-102.942131
1700.166016	-25.122761
1699.186523	-115.689362
1698.206055	-0.300569
1697.225586	104.464180
1696.245117	-84.600906
1695.264648	153.971756
1694.283203	-117.543091
1693.301758	-17.629553
1692.320313	-139.160217
1691.338867	-22.925047
1690.357422	56.089245
1689.375000	97.893562
1688.392578	97.207924
1687.410156	67.401886
1686.427734	99.143456
1685.444336	101.755432
1684.460938	88.608803
1683.477539	262.193756
1682.494141	110.994240
1681.509766	13.347317
1680.526367	166.276779
1679.541992	122.408234
1678.557617	116.076027
1677.572266	125.956833
1676.587891	202.621857
1675.602539	300.780701
1674.617188	537.427490
1673.630859	247.915665
1672.645508	291.028870
1671.659180	236.081375
1670.672852	548.025085
1669.686523	326.305969
1668.699219	280.202423
1667.712891	367.157959
1666.725586	488.852783
1665.738281	295.030090
1664.750000	353.592590
1663.762695	356.741241
1662.774414	399.944855
1661.786133	350.636993
1660.797852	325.499908
1659.808594	443.749237
1658.820313	503.970642
1657.831055	617.419128
1656.841797	476.891113
1655.851563	471.727631
1654.862305	345.111908
1653.872070	316.743011
1652.881836	121.991661
1651.891602	364.069763
1650.900391	167.308365
1649.910156	203.601868
1648.918945	102.689568
1647.927734	47.028877
1646.935547	76.210182
1645.944336	145.288223
1644.952148	61.412231
1643.959961	25.371014
1642.966797	-13.039351
1641.974609	-69.635864
1640.981445	-157.623077
1639.988281	-21.067156
1638.995117	-24.113171
1638.001953	-37.457050
1637.007813	7.445297
1636.013672	-39.684616
1635.019531	90.010750
1634.025391	11.740420
1633.031250	-132.117706
1632.036133	-149.280441
1631.041016	12.832527
1630.045898	-138.162811
1629.049805	-112.549210
1628.054688	-234.080154
1627.058594	-271.172333
1626.062500	-144.979263
1625.065430	31.314615
1624.069336	-70.936623
1623.072266	-36.282047
1622.075195	-64.522568
1621.078125	-66.296478
1620.081055	136.987396
1619.083008	48.857395
1618.084961	21.321318
1617.086914	-6.037532
1616.088867	129.486191
1615.089844	84.062019
1614.091797	251.293243
1613.092773	51.423054
1612.092773	116.610313
1611.093750	-43.540596
1610.093750	-88.169456
1609.094727	-137.888245
1608.093750	3.778294
1607.093750	6.686440
1606.093750	4.471341
1605.092773	-123.302666
1604.091797	76.274460
1603.090820	-51.252079
1602.088867	67.311295
1601.087891	13.273754
1600.085938	69.186325
1599.083984	-115.390976
1598.081055	-129.895035
1597.079102	132.720062
1596.076172	-69.820129
1595.073242	-214.733139
1594.070313	24.418995
1593.067383	-39.383701
1592.063477	150.132385
1591.059570	-111.939888
1590.055664	-73.753227
1589.051758	32.292633
1588.046875	91.374931
1587.041992	111.345276
1586.037109	14.006180
1585.032227	177.408279
1584.027344	184.388351
1583.021484	131.451126
1582.015625	70.733398
1581.009766	192.365097
1580.003906	-50.602955
1578.997070	-129.453918
1577.990234	156.120056
1576.984375	-0.818221
1575.976563	237.755630
1574.969727	5.408640
1573.961914	108.616508
1572.954102	86.958862
1571.946289	91.279930
1570.938477	87.773598
1569.929688	-24.892805
1568.921875	96.254486
1567.913086	131.603333
1566.903320	166.893616
1565.894531	132.031143
1564.884766	151.641022
1563.875000	225.686432
1562.865234	271.107819
1561.855469	230.856430
1560.844727	304.667084
1559.834961	-28.674585
1558.824219	156.496307
1557.813477	403.718842
1556.801758	98.867424
1555.790039	154.154251
1554.779297	-13.390796
1553.766602	127.191536
1552.754883	244.336716
1551.743164	68.873474
1550.730469	203.926163
1549.717773	95.639404
1548.705078	204.586319
1547.691406	72.890236
1546.677734	235.904190
1545.665039	228.149628
1544.650391	34.219864
1543.636719	152.922318
1542.623047	157.808182
1541.608398	100.602150
1540.593750	211.158188
1539.579102	-34.702938
1538.563477	47.227734
1537.547852	172.882767
1536.533203	-24.117285
1535.516602	65.163498
1534.500977	33.091442
1533.485352	-30.020878
1532.468750	185.172913
1531.452148	80.585892
1530.435547	37.765919
1529.417969	-61.831387
1528.400391	144.983902
1527.383789	101.822144
1526.365234	43.102196
1525.347656	187.627487
1524.329102	79.777397
1523.311523	7.875754
1522.292969	164.804520
1521.273438	-25.639194
1520.254883	238.969894
1519.235352	-23.634256
1518.215820	32.433380
1517.196289	57.518311
1516.176758	154.397751
1515.156250	-167.542847
1514.136719	-114.561996
1513.116211	-2.687545
1512.094727	78.206215
1511.074219	-95.107117
1510.052734	-22.176443
1509.031250	1.859385
1508.009766	64.228195
1506.988281	46.961586
1505.965820	109.037186
1504.943359	-72.513252
1503.920898	-102.932411
1502.898438	-248.743195
1501.875000	40.790565
1500.852539	-156.448273
1499.829102	-220.605179
1498.805664	-154.315384
1497.781250	57.683361
1496.757813	-63.127346
1495.733398	-255.637817
1494.708984	32.611057
1493.684570	-198.427628
1492.659180	56.211170
1491.633789	-75.300072
1490.608398	-15.226904
1489.583008	-131.567245
1488.557617	43.202477
1487.531250	184.579239
1486.504883	231.321198
1485.478516	4.814343
1484.452148	102.396881
1483.424805	13.565515
1482.398438	87.932274
1481.371094	157.052704
1480.342773	88.341042
1479.315430	98.593559
1478.287109	276.945435
1477.259766	108.582031
1476.230469	238.242355
1475.202148	301.538177
1474.173828	441.108551
1473.144531	122.237602
1472.115234	360.863037
1471.085938	637.468933
1470.055664	740.842285
1469.025391	602.422974
1467.996094	588.607422
1466.964844	620.462585
1465.934570	807.304932
1464.904297	892.322693
1463.873047	875.571106
1462.841797	731.722168
1461.809570	806.290039
1460.778320	906.158142
1459.746094	820.561035
1458.713867	813.620056
1457.681641	905.591187
1456.649414	860.443115
1455.616211	995.348938
1454.583008	975.427490
1453.549805	1158.307739
1452.516602	986.134338
1451.483398	1009.141724
1450.449219	1209.457764
1449.415039	1060.012329
1448.380859	1141.080688
1447.345703	1037.188477
1446.311523	958.625061
1445.276367	1082.547363
1444.241211	920.395142
1443.205078	778.502258
1442.169922	965.509155
1441.133789	709.781433
1440.097656	810.668213
1439.061523	754.738098
1438.024414	840.334534
1436.988281	761.623474
1435.951172	693.014465
1434.914063	538.530579
1433.875977	432.061981
1432.838867	547.819885
1431.800781	552.430359
1430.762695	433.358978
1429.724609	364.790375
1428.685547	89.368744
1427.646484	323.532257
1426.607422	212.127762
1425.568359	189.005005
1424.529297	70.109406
1423.489258	36.932785
1422.449219	306.107635
1421.409180	431.594025
1420.369141	33.209423
1419.328125	249.345093
1418.288086	243.888763
1417.247070	87.429459
1416.205078	222.921402
1415.164063	36.376213
1414.122070	88.856636
1413.080078	-64.862480
1412.038086	70.625145
1410.996094	45.213062
1409.953125	9.775040
1408.910156	-5.520662
1407.867188	11.876702
1406.824219	107.151649
1405.780273	46.735653
1404.737305	-28.668005
1403.693359	159.512680
1402.648438	-101.510384
1401.604492	84.177719
1400.559570	-76.305885
1399.514648	-3.467254
1398.469727	66.879951
1397.424805	-23.171715
1396.378906	149.984299
1395.333984	202.867630
1394.288086	62.892799
1393.241211	75.790138
1392.195313	-1.387877
1391.148438	-116.034096
1390.101563	-67.889595
1389.054688	-47.228195
1388.006836	108.569649
1386.959961	51.779297
1385.912109	100.095352
1384.864258	-16.545973
1383.815430	-203.064011
1382.767578	100.386276
1381.718750	-63.446354
1380.669922	-49.779377
1379.621094	-300.766693
1378.571289	20.203821
1377.522461	6.616982
1376.472656	-71.783676
1375.421875	274.113708
1374.372070	-180.849274
1373.321289	50.357506
1372.270508	42.161232
1371.219727	29.068903
1370.168945	48.473236
1369.117188	57.980080
1368.066406	-71.940239
1367.014648	-69.703056
1365.961914	-57.421345
1364.910156	-169.536545
1363.857422	-144.604141
1362.804688	9.832273
1361.751953	-196.502762
1360.698242	-59.351536
1359.645508	-76.359665
1358.591797	-182.789871
1357.538086	-77.752747
1356.483398	-89.491264
1355.429688	-158.271103
1354.375000	38.916214
1353.320313	-34.633202
1352.264648	-65.835869
1351.209961	9.853143
1350.154297	23.546501
1349.098633	69.604256
1348.042969	237.332581
1346.986328	228.952011
1345.930664	260.374481
1344.874023	215.013351
1343.817383	348.279755
1342.759766	320.479492
1341.703125	429.102661
1340.645508	490.707855
1339.587891	381.482025
1338.529297	339.271332
1337.471680	232.822708
1336.413086	289.901520
1335.354492	213.422699
1334.295898	357.304352
1333.236328	342.905670
1332.176758	155.496719
1331.117188	180.934891
1330.057617	517.971191
1328.998047	239.529327
1327.937500	233.137939
1326.876953	187.331955
1325.816406	257.750885
1324.754883	189.951859
1323.694336	354.382721
1322.632813	81.935287
1321.571289	207.050064
1320.508789	196.511032
1319.447266	267.498505
1318.384766	380.488007
1317.322266	298.743774
1316.259766	209.749741
1315.196289	401.874298
1314.132813	44.518940
1313.069336	246.668564
1312.005859	276.424225
1310.942383	128.971939
1309.877930	45.698982
1308.813477	100.413445
1307.749023	162.593246
1306.683594	338.027252
1305.619141	218.310745
1304.553711	101.206680
1303.488281	121.951256
1302.421875	100.997688
1301.356445	62.954990
1300.290039	106.115173
1299.223633	43.723675
1298.157227	35.494522
1297.089844	-7.012257
1296.022461	196.104675
1294.955078	126.781937
1293.887695	-45.480419
1292.819336	-33.564453
1291.751953	120.713120
1290.683594	-38.886452
1289.614258	39.503296
1288.545898	213.556259
1287.476563	243.028290
1286.407227	115.764069
1285.337891	84.185341
1284.268555	-33.011700
1283.198242	185.391068
1282.127930	90.431236
1281.057617	-31.323977
1279.986328	40.372063
1278.916016	2.031419
1277.844727	44.505032
1276.773438	179.966721
1275.701172	134.529572
1274.629883	106.303604
1273.557617	344.539703
1272.485352	272.456268
1271.413086	327.501190
1270.339844	336.194122
1269.266602	425.531464
1268.193359	229.292160
1267.120117	531.087158
1266.045898	366.770325
1264.972656	446.545929
1263.898438	404.403320
1262.823242	194.093216
1261.749023	422.761963
1260.673828	449.091553
1259.598633	416.987885
1258.523438	531.135071
1257.448242	530.809998
1256.372070	513.496765
1255.295898	118.871559
1254.219727	228.342010
1253.142578	301.313324
1252.066406	420.532288
1250.989258	510.558746
1249.912109	303.889893
1248.833984	272.425110
1247.756836	377.152100
1246.678711	333.623199
1245.599609	535.572327
1244.521484	334.206665
1243.442383	431.709625
1242.364258	317.950256
1241.285156	403.350494
1240.205078	420.787750
1239.125977	474.650452
1238.045898	276.207306
1236.965820	240.396362
1235.884766	536.858643
1234.804688	275.584869
1233.723633	310.175964
1232.642578	422.324799
1231.561523	478.722198
1230.479492	443.066895
1229.397461	472.836792
1228.315430	308.910217
1227.233398	401.671417
1226.150391	346.775238
1225.068359	328.212036
1223.985352	154.845886
1222.901367	397.565918
1221.818359	369.365356
1220.734375	319.428619
1219.650391	105.166115
1218.566406	137.480667
1217.481445	119.050713
1216.396484	6.931007
1215.311523	89.149414
1214.226563	199.018784
1213.141602	168.522842
1212.055664	43.922516
1210.969727	73.783516
1209.883789	233.880783
1208.796875	222.675018
1207.709961	136.721237
1206.623047	106.237747
1205.536133	22.735876
1204.449219	112.737679
1203.361328	152.098389
1202.273438	-138.523346
1201.185547	-140.092773
1200.096680	-28.534906
1199.008789	15.561790
1197.919922	-27.005941
1196.830078	-221.136902
1195.741211	41.774952
1194.651367	-147.525482
1193.561523	-93.954514
1192.471680	-52.453812
1191.381836	-13.404458
1190.291016	-72.903450
1189.200195	16.511951
1188.109375	-83.855705
1187.017578	58.275463
1185.926758	49.086315
1184.834961	-3.330916
1183.742188	-197.318222
1182.650391	-168.176941
1181.557617	-163.068863
1180.464844	-83.678345
1179.372070	24.400843
1178.279297	-181.561798
1177.185547	-102.348976
1176.091797	-23.215136
1174.998047	79.785080
1173.903320	182.694077
1172.808594	74.846481
1171.713867	146.500198
1170.619141	17.076265
1169.524414	-9.472051
1168.428711	-19.318268
1167.333008	-26.820814
1166.237305	-247.140610
1165.140625	91.870049
1164.044922	36.394978
1162.948242	97.952950
1161.850586	-88.977341
1160.753906	-22.756660
1159.656250	-95.092995
1158.558594	-167.455551
1157.460938	206.402161
1156.362305	12.210649
1155.263672	-19.754934
1154.165039	50.776394
1153.066406	-145.814011
1151.967773	134.353287
1150.868164	-62.291168
1149.768555	41.295746
1148.667969	-62.465248
1147.568359	-232.923599
1146.467773	-179.559753
1145.367188	102.237122
1144.266602	-20.737366
1143.165039	-291.242340
1142.063477	-7.427452
1140.961914	-6.819296
1139.860352	36.521412
1138.757813	-153.188004
1137.655273	-31.536346
1136.552734	106.626671
1135.450195	152.013870
1134.346680	-2.189787
1133.244141	195.037186
1132.139648	271.032898
1131.036133	228.259079
1129.931641	240.012299
1128.827148	462.833313
1127.722656	339.202728
1126.618164	497.742706
1125.512695	502.045197
1124.407227	575.015564
1123.301758	344.572021
1122.196289	343.970612
1121.089844	366.988708
1119.983398	110.501762
1118.876953	90.816681
1117.769531	371.677551
1116.663086	330.515167
1115.555664	144.986313
1114.447266	548.445679
1113.339844	329.718079
1112.231445	181.952148
1111.123047	303.655792
1110.014648	392.156677
1108.905273	282.091217
1107.795898	75.168724
1106.686523	71.375092
1105.577148	34.467781
1104.466797	318.542114
1103.357422	338.117279
1102.247070	270.322815
1101.135742	129.375015
1100.025391	361.053284
1098.914063	222.393082
1097.802734	284.108276
1096.690430	128.917999
1095.579102	211.723190
1094.466797	197.852020
1093.353516	190.997604
1092.241211	226.479126
1091.127930	306.617767
1090.014648	-34.603661
1088.901367	228.987686
1087.788086	57.216980
1086.673828	207.678192
1085.559570	296.890564
1084.445313	266.127594
1083.330078	122.518311
1082.214844	117.564598
1081.099609	70.286057
1079.984375	77.007011
1078.868164	128.294006
1077.751953	447.139313
1076.635742	216.600693
1075.519531	216.084579
1074.402344	138.113525
1073.285156	46.072540
1072.167969	167.421829
1071.050781	258.206543
1069.932617	44.224602
1068.814453	226.318207
1067.696289	265.394867
1066.578125	227.135544
1065.458984	207.596909
1064.339844	372.987518
1063.220703	184.857544
1062.100586	169.948166
1060.980469	314.107727
1059.860352	114.361015
1058.740234	134.495499
1057.619141	61.086388
1056.498047	233.112946
1055.376953	136.317795
1054.255859	135.339981
1053.133789	-17.470844
1052.011719	191.725006
1050.889648	78.640862
1049.767578	-32.063648
1048.644531	13.619301
1047.521484	61.610523
1046.398438	111.908531
1045.274414	115.540703
1044.150391	-99.977409
1043.026367	171.748230
1041.902344	-25.035801
1040.778320	67.165115
1039.653320	-68.938004
1038.528320	-11.690926
1037.402344	145.644730
1036.277344	-43.888752
1035.151367	225.101913
1034.024414	72.878998
1032.898438	11.459288
1031.771484	47.747890
1030.644531	167.733917
1029.517578	57.573112
1028.390625	172.893906
1027.262695	-195.062256
1026.134766	-260.866882
1025.005859	-40.990395
1023.877930	-178.719055
1022.749023	-132.992188
1021.620117	-52.447819
1020.490234	-278.158813
1019.361328	-183.637283
1018.231445	-121.594795
1017.101563	-8.539644
1015.970703	-340.538727
1014.839844	-62.882656
1013.708984	-42.481197
1012.578125	-174.921844
1011.447266	-1.582169
1010.315430	58.272865
1009.183594	88.055511
1008.050781	122.495003
1006.918945	200.927887
1005.786133	346.449005
1004.653320	498.889343
1003.519531	917.182373
1002.386719	1108.818481
1001.252930	958.407593
1000.118164	741.118896
998.984375	443.149567
997.849609	223.889969
996.714844	231.045609
995.580078	136.699677
994.444336	277.835724
993.308594	-7.844806
992.172852	315.605438
991.036133	168.538300
989.900391	346.683044
988.763672	130.663208
987.626953	101.470833
986.489258	162.209854
985.351563	-39.587799
984.213867	67.354210
983.076172	59.207695
981.937500	-77.760132
980.798828	82.262566
979.660156	-31.488981
978.521484	8.994843
977.381836	-58.543003
976.242188	25.764626
975.102539	142.289566
973.961914	196.795441
972.822266	189.326569
971.681641	106.145775
970.540039	105.751984
969.399414	96.259308
968.257813	158.007111
967.116211	-32.608944
965.973633	-7.399162
964.832031	68.344612
963.689453	57.001278
962.545898	-87.220505
961.403320	52.923996
960.259766	243.502518
959.116211	214.148254
957.972656	136.798035
956.828125	-15.994762
955.683594	23.678116
954.539063	116.063957
953.393555	-13.465384
952.249023	37.886059
951.103516	125.897942
949.957031	79.047134
948.811523	-93.427582
947.665039	150.243057
946.518555	-76.827492
945.371094	98.370621
944.224609	54.317589
943.077148	199.900360
941.929688	51.012218
940.781250	139.648529
939.632813	271.689667
938.484375	107.191978
937.335938	314.622009
936.186523	6.719437
935.038086	134.466858
933.887695	161.962067
932.738281	139.404297
931.587891	-42.517529
930.437500	99.142464
929.287109	31.340775
928.135742	-104.633797
926.985352	-56.111492
925.833984	-198.654755
924.681641	20.654911
923.530273	14.788478
922.377930	-43.285896
921.224609	71.517166
920.072266	-13.649269
918.918945	73.992844
917.765625	129.871567
916.612305	-70.828438
915.458008	-151.012314
914.303711	-153.899765
913.149414	-84.085548
911.995117	-82.294334
910.839844	-30.521944
909.684570	-85.289261
908.529297	-167.164795
907.373047	36.690659
906.216797	-131.146393
905.060547	-162.890076
903.904297	-33.721344
902.747070	-101.568443
901.589844	-230.447037
900.432617	-169.059647
899.274414	-62.372551
898.117188	44.324886
896.958984	10.791947
895.799805	-126.688507
894.641602	124.828133
893.482422	19.146290
892.322266	103.400291
891.163086	36.291218
890.002930	55.103180
888.842773	-41.213562
887.682617	-162.270020
886.521484	-21.385788
885.360352	96.910698
884.199219	-37.487747
883.038086	89.866341
881.875977	-170.662964
880.713867	-90.598473
879.551758	5.242561
878.388672	110.091438
877.225586	70.738647
876.062500	-139.743454
874.899414	57.486034
873.735352	79.052963
872.571289	224.428314
871.407227	43.474415
870.242188	184.341553
869.077148	-25.709368
867.912109	34.194695
866.747070	40.132820
865.581055	50.582443
864.415039	-58.054028
863.249023	-63.288364
862.083008	104.429184
860.916016	276.568237
859.749023	87.200081
858.581055	209.896851
857.414063	94.684944
856.246094	248.728256
855.077148	369.056946
853.909180	96.924980
852.740234	403.284271
851.571289	433.821381
850.402344	197.693390
849.232422	277.526123
848.062500	10.167290
846.892578	195.211502
845.721680	163.013077
844.551758	112.900375
843.380859	-15.520520
842.208984	149.138962
841.038086	172.794281
839.866211	91.325821
838.694336	-119.786690
837.521484	210.001358
836.348633	-79.304825
835.175781	73.776268
834.002930	193.246658
832.829102	156.333542
831.655273	68.054016
830.481445	151.609406
829.307617	208.305542
828.132813	345.230865
826.958008	125.229904
825.783203	7.839982
824.607422	26.425873
823.431641	174.199478
822.255859	125.786148
821.079102	-89.717987
819.903320	-95.853729
818.726563	223.006409
817.548828	-61.551304
816.372070	47.840931
815.194336	-85.384911
814.016602	132.818710
812.837891	-113.909187
811.659180	-100.473999
810.480469	-82.671875
809.301758	-73.839951
808.122070	-87.299240
806.942383	12.448609
805.762695	-114.427521
804.583008	127.210037
803.402344	-166.250809
802.221680	-64.669655
801.041016	-20.896929
799.859375	51.609505
798.677734	-73.351364
797.496094	-12.116148
796.313477	-39.646629
795.131836	-27.364813
793.949219	-106.000267
792.765625	-158.103424
791.583008	75.373055
790.399414	73.996254
789.215820	32.695107
788.031250	-13.096730
786.846680	-23.558445
785.662109	83.116570
784.477539	-62.416382
783.291992	243.000961
782.106445	84.065941
780.920898	55.484867
779.735352	-37.231201
778.548828	11.357244
777.362305	234.270401
776.174805	143.529800
774.988281	74.816643
773.800781	12.672585
772.613281	34.299068
771.424805	133.022369
770.236328	-72.655022
769.047852	39.110687
767.859375	267.547150
766.669922	15.474780
765.480469	38.794174
764.291016	233.802536
763.101563	171.040329
761.911133	92.824150
760.720703	243.447739
759.529297	248.717010
758.338867	209.921509
757.147461	318.420593
755.955078	53.035324
754.763672	214.146622
753.571289	65.259277
752.378906	336.024384
751.186523	382.556458
749.993164	211.602066
748.799805	530.278503
747.606445	282.442749
746.412109	240.956665
745.217773	30.509239
744.023438	89.913666
742.829102	127.321098
741.633789	-28.260849
740.438477	101.144318
739.243164	129.653793
738.046875	118.684502
736.850586	44.174179
735.654297	-82.878929
734.458008	-43.502872
733.260742	68.069084
732.063477	26.395109
730.866211	131.313553
729.667969	-72.229019
728.469727	-129.166397
727.271484	76.274475
726.073242	63.050308
724.874023	-173.051270
723.674805	172.100571
722.474609	71.530884
721.275391	-11.501379
720.075195	139.126434
718.875000	-103.165703
717.673828	32.195343
716.473633	51.904026
715.272461	206.870392
714.070313	217.886536
712.869141	21.837214
711.666992	0.296768
710.463867	144.429428
709.261719	31.484938
708.058594	116.858238
706.855469	45.475929
705.652344	113.527466
704.448242	66.267174
703.244141	29.987659
702.040039	-143.248672
700.834961	-107.517433
699.630859	-73.887428
698.424805	16.344509
697.219727	15.346810
696.013672	-194.152588
694.807617	-64.546478
693.601563	-6.565823
692.395508	-13.642815
691.188477	-40.138096
689.981445	-77.354347
688.773438	-34.144413
687.566406	-144.856949
686.358398	-84.046539
685.149414	-16.626192
683.941406	-111.696579
682.732422	-7.187045
681.523438	-132.275940
680.313477	-161.843658
679.104492	-46.143803
677.894531	45.830025
676.683594	10.181225
675.473633	41.791630
674.262695	-145.011993
673.051758	-61.160175
671.839844	-68.034981
670.628906	72.282570
669.416992	37.579163
668.204102	-61.795483
666.992188	61.590687
665.779297	-11.517813
664.566406	-127.640297
663.352539	-31.944246
662.138672	102.712196
660.924805	-25.865589
659.710938	119.801216
658.497070	-17.070684
657.282227	-45.900127
656.066406	11.672611
654.851563	2.511045
653.635742	-53.936924
652.419922	57.835430
651.204102	70.568436
649.987305	109.251114
648.770508	3.740888
647.553711	-69.336807
646.336914	111.680008
645.119141	-144.131805
643.901367	-25.425289
642.682617	-100.289795
641.464844	42.108913
640.246094	70.537140
639.027344	45.242294
637.807617	90.887192
636.587891	44.127861
635.368164	72.548828
634.148438	-49.392124
632.927734	114.216537
631.707031	97.388931
630.486328	56.882046
629.264648	224.402420
628.043945	-127.347122
626.822266	110.646805
625.599609	16.063818
624.376953	0.648137
623.155273	53.604492
621.931641	87.030251
620.708984	118.038094
619.485352	236.551102
618.261719	48.538319
617.037109	55.057064
615.813477	-54.360203
614.588867	58.381390
613.364258	-17.598814
612.138672	-85.459946
610.913086	34.352745
609.687500	-87.978798
608.461914	-42.006474
607.235352	-201.792465
606.008789	-56.705162
604.782227	32.081779
