# Supplementary material for: Raman spectroscopy accurately differentiates mucosal healing from non-healing and biochemical changes following biological therapy in inflammatory bowel disease
Source: PLoS One. 2021 Jun 2;16(6):e0252210. doi: 10.1371/journal.pone.0252210 (PMC8172032; doi:10.1371/journal.pone.0252210)
Supplement: S9 Dataset — (ZIP) [file pone.0252210.s011.zip › Pre-biologic/OC013-1 pre treat_base sub CR removed_12__X_-33325.1__Y_11406.5__Z_-414.753__Time_137.txt]

1714.715820	496.129883
1713.739258	297.247803
1712.762695	309.010498
1711.785156	80.103271
1710.808594	-113.043129
1709.831055	83.234688
1708.853516	-27.995789
1707.875000	-79.543961
1706.897461	-165.070923
1705.918945	-338.232941
1704.940430	-71.476982
1703.960938	16.521915
1702.982422	-49.910984
1702.002930	-96.880280
1701.023438	-258.081696
1700.043945	-193.808899
1699.063477	52.952747
1698.083984	-164.693924
1697.103516	-39.456722
1696.123047	41.060745
1695.141602	-19.324219
1694.161133	156.139999
1693.179688	139.988922
1692.198242	119.257248
1691.216797	43.240410
1690.234375	-61.392216
1689.251953	-13.179329
1688.269531	-12.255953
1687.287109	98.728989
1686.304688	381.009155
1685.321289	146.791641
1684.337891	17.323830
1683.354492	205.655121
1682.371094	67.012489
1681.387695	174.122681
1680.403320	356.392639
1679.418945	379.580780
1678.434570	403.450378
1677.449219	603.550598
1676.464844	540.953979
1675.479492	726.335938
1674.494141	598.579346
1673.507813	864.905334
1672.522461	951.095398
1671.536133	982.065857
1670.549805	1013.665344
1669.563477	875.921326
1668.576172	884.870178
1667.589844	987.373962
1666.602539	1111.648071
1665.615234	1058.697266
1664.626953	1141.634155
1663.639648	1328.588989
1662.651367	1187.220825
1661.663086	1690.682373
1660.674805	1441.773560
1659.685547	1214.709351
1658.696289	1724.784302
1657.707031	1710.748047
1656.717773	1427.150269
1655.728516	1300.408203
1654.738281	1274.801270
1653.748047	1260.301270
1652.757813	1296.580933
1651.767578	939.213440
1650.777344	854.879456
1649.786133	847.714233
1648.794922	632.196472
1647.803711	816.293823
1646.811523	834.285522
1645.820313	554.229309
1644.828125	588.995667
1643.835938	397.094086
1642.843750	332.408234
1641.850586	526.795593
1640.857422	125.149071
1639.864258	415.262482
1638.871094	307.361267
1637.877930	-24.260817
1636.883789	90.163910
1635.889648	-103.493027
1634.895508	172.357162
1633.901367	184.959534
1632.906250	-70.801567
1631.912109	50.478359
1630.916992	16.663082
1629.920898	-90.546188
1628.925781	-110.551399
1627.929688	-117.113800
1626.934570	-328.568054
1625.937500	-452.888336
1624.941406	-56.242516
1623.945313	-135.343674
1622.948242	-135.323776
1621.951172	43.624329
1620.954102	-118.804482
1619.956055	212.850464
1618.958984	92.913017
1617.960938	225.268158
1616.962891	176.649918
1615.963867	28.514187
1614.965820	69.546707
1613.966797	-303.730927
1612.967773	-26.272703
1611.968750	57.196918
1610.968750	119.806885
1609.969727	41.017021
1608.969727	54.104816
1607.969727	297.856079
1606.968750	140.886932
1605.968750	214.548981
1604.967773	76.224625
1603.966797	280.951385
1602.965820	255.402054
1601.963867	-214.825882
1600.962891	-98.832588
1599.960938	119.173950
1598.958984	-2.741462
1597.956055	76.736153
1596.954102	-5.790501
1595.951172	78.989059
1594.948242	-29.534086
1593.945313	321.700348
1592.941406	4.341989
1591.938477	198.843155
1590.934570	-110.471092
1589.930664	-226.529755
1588.925781	-303.399536
1587.921875	191.010773
1586.916992	-73.672508
1585.912109	112.807526
1584.907227	372.181915
1583.901367	253.534866
1582.896484	351.186554
1581.890625	-20.136608
1580.884766	-102.237801
1579.877930	190.611969
1578.872070	262.020630
1577.865234	47.044785
1576.858398	326.528290
1575.851563	-247.496109
1574.843750	-85.236671
1573.836914	123.706512
1572.829102	41.292404
1571.821289	-129.534805
1570.812500	-74.274254
1569.804688	-86.661842
1568.795898	98.292496
1567.787109	142.834396
1566.778320	524.823669
1565.768555	-53.976936
1564.758789	99.293900
1563.750000	-4.488261
1562.739258	114.771828
1561.729492	265.006104
1560.718750	-36.161205
1559.708984	33.450806
1558.698242	45.884113
1557.686523	402.862396
1556.675781	153.284271
1555.664063	4.710892
1554.652344	37.368896
1553.640625	-147.616943
1552.628906	306.772736
1551.616211	370.009491
1550.603516	280.414520
1549.590820	-11.072577
1548.578125	188.874603
1547.565430	73.106003
1546.551758	130.462082
1545.538086	-21.723127
1544.524414	-153.312302
1543.510742	-60.199287
1542.496094	-88.694191
1541.481445	76.375786
1540.466797	641.453003
1539.452148	485.886169
1538.437500	523.811157
1537.421875	388.667603
1536.406250	-58.737774
1535.390625	368.295624
1534.374023	462.314697
1533.358398	793.351074
1532.341797	536.368164
1531.325195	645.292908
1530.308594	790.088135
1529.291016	610.075684
1528.274414	700.419922
1527.256836	839.483643
1526.238281	597.313416
1525.220703	584.172302
1524.202148	750.998596
1523.184570	482.823639
1522.166016	330.341217
1521.146484	-2.255273
1520.127930	102.230682
1519.108398	304.185516
1518.088867	326.003876
1517.069336	52.176762
1516.049805	-124.066467
1515.029297	51.460373
1514.008789	355.150818
1512.988281	-6.347664
1511.967773	361.094971
1510.946289	155.973175
1509.925781	145.791595
1508.904297	227.795853
1507.882813	366.040802
1506.860352	29.743334
1505.838867	-278.340698
1504.816406	120.894867
1503.793945	-41.320534
1502.770508	239.563660
1501.748047	-161.068497
1500.724609	29.827822
1499.701172	133.469070
1498.677734	267.650024
1497.654297	-38.504463
1496.629883	118.411278
1495.605469	-131.573166
1494.581055	-97.707764
1493.556641	-296.646759
1492.531250	-250.236694
1491.505859	95.056511
1490.480469	-104.165359
1489.455078	67.006119
1488.429688	281.412994
1487.403320	263.229919
1486.376953	362.386169
1485.350586	167.864624
1484.324219	368.866791
1483.296875	266.055389
1482.270508	277.994965
1481.243164	534.641296
1480.214844	166.385239
1479.187500	606.303711
1478.159180	620.307190
1477.130859	545.034973
1476.102539	439.142059
1475.074219	661.777527
1474.044922	675.412231
1473.015625	1053.031616
1471.986328	1348.964478
1470.957031	1199.356323
1469.927734	1339.791626
1468.897461	1599.641479
1467.867188	1579.565674
1466.836914	1780.651001
1465.806641	1849.402100
1464.775391	1930.760254
1463.744141	2349.988770
1462.712891	2248.190430
1461.681641	2613.738770
1460.649414	2623.553711
1459.618164	2854.224365
1458.585938	2706.530273
1457.552734	3101.931641
1456.520508	3349.989990
1455.487305	3318.858154
1454.455078	3422.149170
1453.420898	3294.594238
1452.387695	3347.083008
1451.354492	3498.376953
1450.320313	3413.912842
1449.286133	3815.894531
1448.251953	3511.015869
1447.216797	3540.513184
1446.182617	3324.428711
1445.147461	3288.137695
1444.112305	2955.767822
1443.076172	2962.572021
1442.041016	2964.341309
1441.004883	2955.986084
1439.968750	2831.334473
1438.932617	2514.621826
1437.895508	2422.992188
1436.858398	2644.766357
1435.821289	2196.972412
1434.784180	1842.853027
1433.747070	1456.088989
1432.708984	1506.291504
1431.670898	1165.253174
1430.632813	996.010132
1429.594727	748.662598
1428.556641	905.086365
1427.517578	814.308777
1426.478516	421.032501
1425.439453	496.885162
1424.399414	350.941101
1423.359375	162.277817
1422.320313	359.241943
1421.279297	510.809540
1420.239258	314.867065
1419.199219	187.057251
1418.158203	321.148132
1417.117188	455.255676
1416.075195	345.296448
1415.034180	132.339142
1413.992188	77.986038
1412.950195	169.581177
1411.908203	-120.904366
1410.866211	3.545379
1409.823242	12.417665
1408.780273	28.917423
1407.737305	83.183586
1406.694336	232.950745
1405.650391	-44.094337
1404.606445	-228.040192
1403.562500	27.394543
1402.518555	44.454132
1401.474609	13.951133
1400.429688	63.812923
1399.384766	-96.868080
1398.339844	-81.875107
1397.294922	118.705841
1396.249023	-119.236588
1395.203125	-46.286350
1394.157227	-38.373295
1393.111328	-243.206604
1392.064453	-109.830887
1391.018555	111.242821
1389.971680	-70.599762
1388.923828	-67.087112
1387.876953	16.622362
1386.829102	52.893562
1385.781250	29.271952
1384.733398	-156.701950
1383.685547	-242.479843
1382.636719	-350.583954
1381.587891	-181.178528
1380.539063	108.196754
1379.490234	372.619324
1378.440430	-9.612337
1377.391602	-94.462509
1376.341797	70.430260
1375.291016	175.505005
1374.241211	38.718330
1373.190430	373.516418
1372.139648	20.094767
1371.088867	150.630096
1370.038086	-0.388417
1368.986328	-29.090965
1367.934570	151.656616
1366.882813	80.903946
1365.831055	2.868569
1364.778320	56.975418
1363.726563	305.396393
1362.673828	275.119415
1361.620117	-103.342751
1360.567383	137.963943
1359.513672	314.653229
1358.459961	170.658295
1357.406250	-266.465759
1356.352539	203.982666
1355.297852	323.999817
1354.243164	314.940033
1353.188477	524.633606
1352.133789	404.113953
1351.078125	345.875916
1350.023438	330.037964
1348.966797	493.045532
1347.911133	842.250183
1346.855469	794.560852
1345.798828	660.246338
1344.742188	717.088867
1343.685547	660.035645
1342.627930	1022.045227
1341.571289	977.678589
1340.513672	1168.851318
1339.456055	1161.953979
1338.397461	1157.697754
1337.339844	1284.839111
1336.281250	1587.834106
1335.222656	1378.580200
1334.163086	988.955078
1333.104492	1037.522583
1332.044922	1462.155640
1330.985352	1646.922852
1329.925781	1406.567871
1328.865234	1767.074341
1327.805664	1843.422363
1326.745117	1648.136597
1325.684570	1826.068115
1324.623047	2036.181396
1323.561523	1858.744873
1322.500977	2044.405518
1321.438477	2151.162842
1320.376953	2403.609131
1319.314453	2212.083740
1318.252930	2065.194092
1317.189453	2078.787842
1316.126953	2215.792725
1315.064453	2049.744385
1314.000977	1972.626465
1312.937500	1664.121338
1311.874023	1673.632324
1310.809570	1616.799316
1309.745117	1562.603271
1308.680664	1530.732300
1307.616211	1791.866943
1306.551758	1799.620972
1305.486328	1497.576294
1304.420898	1520.431885
1303.355469	1582.760620
1302.289063	1903.312500
1301.223633	1587.333008
1300.157227	1691.794922
1299.090820	1589.995850
1298.023438	1453.990967
1296.957031	1158.573486
1295.889648	1300.404419
1294.822266	1714.747681
1293.754883	1159.744141
1292.686523	1404.912598
1291.618164	1191.418701
1290.549805	1262.612427
1289.481445	1245.634521
1288.413086	1640.594604
1287.343750	1251.277588
1286.274414	1597.299561
1285.205078	1769.363892
1284.134766	1743.091675
1283.064453	1743.879761
1281.995117	1654.203003
1280.923828	1804.528320
1279.853516	1759.140869
1278.782227	1591.560669
1277.710938	2245.971191
1276.639648	1621.288330
1275.568359	1796.428467
1274.496094	2018.034546
1273.423828	1863.307373
1272.351563	1916.414917
1271.279297	1830.361084
1270.206055	1810.375244
1269.132813	1558.536743
1268.059570	1814.636475
1266.986328	2041.424194
1265.913086	1499.603271
1264.838867	1638.706055
1263.764648	1487.600342
1262.689453	1760.916626
1261.615234	1492.987549
1260.540039	1291.060303
1259.464844	1406.072876
1258.389648	1469.944824
1257.313477	1416.945557
1256.238281	1429.782227
1255.162109	1571.714478
1254.085938	1180.583740
1253.008789	1354.267212
1251.931641	1450.077148
1250.854492	1453.468506
1249.777344	1131.030884
1248.700195	1275.617798
1247.622070	1427.485229
1246.543945	1195.339844
1245.465820	982.782959
1244.387695	996.283325
1243.308594	1177.403809
1242.229492	1377.909424
1241.150391	1143.815552
1240.071289	1400.135986
1238.991211	1076.429688
1237.911133	925.145203
1236.831055	1096.549927
1235.750977	1056.932983
1234.669922	789.466919
1233.588867	975.408630
1232.507813	972.267761
1231.426758	940.073669
1230.344727	985.428711
1229.262695	1091.322144
1228.180664	628.197449
1227.098633	818.870850
1226.015625	670.651978
1224.933594	716.073975
1223.849609	669.559814
1222.766602	712.555786
1221.683594	371.072632
1220.599609	426.205170
1219.515625	568.321655
1218.430664	417.991425
1217.346680	390.927582
1216.261719	330.055939
1215.176758	286.106171
1214.091797	246.994400
1213.005859	625.456177
1211.920898	670.718201
1210.834961	368.528778
1209.748047	614.001282
1208.662109	208.226028
1207.575195	950.249878
1206.488281	590.335999
1205.401367	755.922119
1204.313477	641.921509
1203.225586	472.538788
1202.137695	168.336777
1201.049805	288.007294
1199.961914	-40.154282
1198.873047	38.530849
1197.784180	-60.910198
1196.695313	48.942989
1195.605469	100.989929
1194.515625	-258.205017
1193.425781	192.872421
1192.335938	362.498199
1191.246094	-323.448151
1190.155273	86.370361
1189.064453	246.162918
1187.973633	21.621632
1186.881836	-63.621651
1185.790039	100.749901
1184.698242	89.817154
1183.606445	45.244995
1182.514648	-335.170807
1181.421875	-89.564148
1180.329102	4.829460
1179.236328	144.665253
1178.142578	236.451859
1177.049805	86.143639
1175.956055	187.364334
1174.861328	242.974197
1173.767578	61.455372
1172.672852	71.462593
1171.578125	40.712173
1170.483398	208.508026
1169.387695	-224.276169
1168.291992	-111.636734
1167.196289	-13.461066
1166.100586	-142.503708
1165.004883	-245.265244
1163.908203	55.776283
1162.811523	84.269554
1161.714844	-216.924622
1160.617188	93.246918
1159.519531	145.374527
1158.421875	269.008575
1157.324219	301.836182
1156.225586	255.847885
1155.127930	159.715897
1154.028320	54.017838
1152.929688	165.245880
1151.831055	-386.287109
1150.731445	184.770630
1149.631836	105.070839
1148.531250	13.422210
1147.431641	-156.847641
1146.331055	-58.074360
1145.230469	-254.584290
1144.129883	-179.783646
1143.028320	-14.678338
1141.926758	285.866516
1140.825195	-32.133297
1139.723633	20.851685
1138.621094	354.237335
1137.518555	150.289734
1136.416016	77.040474
1135.313477	388.585541
1134.209961	-150.325302
1133.106445	450.662323
1132.002930	275.039093
1130.898438	756.843689
1129.794922	877.687561
1128.690430	742.198486
1127.585938	1071.561401
1126.480469	1021.308960
1125.375977	776.617798
1124.270508	1041.541016
1123.164063	884.489380
1122.058594	1054.368286
1120.952148	800.138794
1119.845703	650.148743
1118.739258	457.547363
1117.631836	485.085968
1116.525391	356.369934
1115.417969	568.324829
1114.309570	354.369476
1113.202148	606.304993
1112.093750	652.377014
1110.985352	724.367554
1109.876953	704.105835
1108.767578	671.979675
1107.658203	776.810425
1106.548828	239.206665
1105.439453	561.187134
1104.329102	672.885742
1103.218750	753.803772
1102.108398	669.477722
1100.998047	927.168518
1099.886719	736.621460
1098.775391	607.412354
1097.664063	711.579529
1096.552734	987.690979
1095.440430	947.911682
1094.328125	912.819580
1093.215820	915.383057
1092.102539	788.407776
1090.990234	727.364990
1089.876953	944.016846
1088.762695	772.308350
1087.649414	972.316406
1086.535156	972.297241
1085.420898	586.641846
1084.306641	974.523743
1083.191406	894.512268
1082.076172	849.756226
1080.960938	621.769165
1079.845703	642.814514
1078.729492	722.527954
1077.613281	691.855530
1076.497070	426.488342
1075.380859	754.867737
1074.263672	904.797485
1073.146484	592.618103
1072.029297	688.567749
1070.912109	582.861267
1069.793945	411.571960
1068.675781	481.704529
1067.557617	167.614365
1066.438477	385.322174
1065.319336	647.422485
1064.200195	715.102844
1063.081055	731.267517
1061.961914	698.297424
1060.841797	576.453552
1059.721680	559.926208
1058.600586	788.943176
1057.480469	508.238464
1056.359375	741.873169
1055.238281	358.533661
1054.116211	321.143219
1052.995117	384.228546
1051.873047	211.468262
1050.750000	391.329315
1049.627930	106.676193
1048.504883	440.552856
1047.381836	167.750992
1046.258789	60.712082
1045.134766	473.764008
1044.011719	446.050171
1042.886719	61.782665
1041.762695	264.960541
1040.638672	204.835556
1039.513672	60.938904
1038.388672	462.056061
1037.262695	346.208588
1036.136719	265.384918
1035.010742	128.809814
1033.884766	504.178619
1032.758789	279.350769
1031.631836	231.420319
1030.504883	155.680145
1029.377930	105.612709
1028.250000	-153.500259
1027.122070	161.415131
1025.994141	-246.092255
1024.866211	-102.987297
1023.737305	-117.739983
1022.608398	-264.702484
1021.479492	-225.872940
1020.350586	-365.612701
1019.220703	-199.036057
1018.090820	-384.921326
1016.960938	-120.866302
1015.830078	-223.057297
1014.700195	293.610443
1013.569336	228.631607
1012.437500	3.963289
1011.306641	270.420624
1010.174805	432.674591
1009.042969	351.928375
1007.910156	588.347778
1006.778320	628.118164
1005.645508	1211.528198
1004.512695	1921.958618
1003.378906	2516.577393
1002.245117	2394.516602
1001.111328	2270.316650
999.977539	1266.077271
998.843750	966.895264
997.708984	402.417480
996.574219	367.008026
995.438477	601.790466
994.303711	291.998444
993.167969	254.711746
992.032227	482.815338
990.895508	171.351105
989.758789	231.336517
988.622070	528.829407
987.485352	340.100494
986.348633	-104.128426
985.210938	308.804077
984.073242	95.338585
982.934570	-184.648483
981.796875	203.110733
980.658203	123.707954
979.519531	161.811646
978.379883	372.546661
977.240234	420.063507
976.100586	74.579819
974.960938	664.859985
973.821289	407.092224
972.680664	648.120544
971.540039	489.539978
970.398438	198.001373
969.257813	457.722473
968.116211	520.086426
966.974609	334.752075
965.832031	163.423264
964.689453	306.547577
963.546875	401.603821
962.404297	256.055176
961.261719	328.464386
960.118164	355.168610
958.974609	329.325409
957.830078	90.651039
956.686523	422.398956
955.541992	172.677368
954.396484	504.570587
953.251953	426.872162
952.106445	154.917511
950.960938	493.905945
949.815430	34.872360
948.668945	88.291496
947.522461	201.262512
946.375977	202.369034
945.229492	315.567657
944.082031	406.034576
942.934570	160.956161
941.787109	708.286926
940.638672	342.605652
939.491211	595.594788
938.342773	230.412521
937.193359	323.978455
936.044922	340.116669
934.895508	345.005554
933.745117	327.257843
932.595703	168.392059
931.445313	401.567657
930.294922	60.861626
929.144531	-183.908798
927.993164	61.011791
926.842773	-30.875170
925.690430	-31.547005
924.539063	158.994492
923.386719	-46.123074
922.234375	-191.890335
921.082031	-126.046989
919.929688	155.799988
918.776367	-130.364960
917.623047	-132.318207
916.468750	-240.868179
915.315430	-358.328705
914.161133	-51.113712
913.006836	22.329811
911.851563	-115.130508
910.696289	149.095184
909.541016	-162.707901
908.385742	-168.162827
907.229492	-236.954453
906.074219	-49.529453
904.916992	-226.828979
903.760742	309.572205
902.603516	-82.644585
901.446289	91.445328
900.289063	195.390472
899.131836	23.305780
897.973633	18.834839
896.815430	-26.250530
895.656250	254.433594
894.498047	85.159111
893.338867	137.577118
892.178711	228.488052
891.019531	-159.528107
889.859375	-165.542633
888.699219	-74.372368
887.539063	28.124590
886.377930	24.576553
885.216797	-93.982063
884.055664	78.617889
882.893555	151.973572
881.732422	495.946899
880.570313	158.990768
879.407227	146.829071
878.245117	278.934692
877.082031	-7.983406
875.918945	484.587067
874.754883	249.661346
873.590820	368.337524
872.426758	401.473999
871.262695	400.884186
870.098633	254.104111
868.933594	154.670593
867.768555	523.023254
866.602539	250.546585
865.436523	351.312927
864.270508	391.387573
863.104492	298.919830
861.938477	323.301086
860.771484	172.554520
859.604492	533.719177
858.436523	306.718506
857.269531	631.790039
856.101563	579.854126
854.932617	626.632263
853.764648	772.027954
852.595703	704.400940
851.426758	352.169312
850.256836	817.924377
849.087891	533.003418
847.917969	593.098083
846.748047	247.880386
845.577148	368.414337
844.406250	421.725494
843.235352	302.695557
842.064453	320.135956
840.892578	263.741516
839.720703	88.832848
838.548828	65.963654
837.375977	168.217316
836.204102	254.717072
835.031250	79.790825
833.857422	559.228516
832.684570	556.110840
831.510742	530.622864
830.335938	572.042847
829.162109	461.649231
827.987305	558.689331
826.812500	608.781494
825.637695	377.856689
824.461914	329.748047
823.286133	355.121063
822.110352	233.354172
820.933594	285.305725
819.757813	187.935150
818.580078	-107.603394
817.403320	-156.040970
816.225586	-115.533577
815.048828	-19.534960
813.870117	-63.784363
812.692383	-30.298727
811.513672	160.919800
810.334961	7.434691
809.156250	-137.199295
807.976563	-6.389777
806.796875	246.403778
805.617188	-98.359398
804.436523	154.114166
803.255859	42.357681
802.075195	103.611832
800.894531	-210.197052
799.712891	-209.029541
798.531250	-363.203278
797.349609	-260.274139
796.167969	-155.303757
794.985352	-278.729401
793.802734	-322.473419
792.619141	-344.172302
791.436523	-162.290054
790.252930	72.512596
789.069336	172.067947
787.884766	-84.784012
786.700195	23.351913
785.515625	348.041809
784.331055	130.726883
783.145508	43.813393
781.959961	146.869278
780.774414	176.828186
779.587891	153.631546
778.402344	19.879406
777.215820	3.085377
776.028320	385.718323
774.840820	192.034973
773.654297	143.923416
772.465820	-25.606030
771.278320	-3.327647
770.089844	54.093700
768.901367	157.650177
767.711914	243.404205
766.523438	355.423981
765.333984	335.106720
764.143555	242.008301
762.954102	399.817017
761.763672	447.378998
760.573242	404.570740
759.382813	152.653946
758.191406	626.618835
757.000000	576.860168
755.808594	357.725800
754.616211	490.278412
753.423828	347.969849
752.231445	256.156342
751.039063	506.940155
749.845703	15.268689
748.652344	-10.829112
747.458984	147.370483
746.264648	347.104034
745.070313	377.725250
743.875977	384.120270
742.680664	313.687897
741.486328	262.937897
740.291016	41.180099
739.094727	417.695435
737.899414	112.621269
736.703125	201.886551
735.506836	63.315052
734.309570	270.665222
733.112305	138.610718
731.915039	157.564087
730.717773	145.838318
729.519531	66.281914
728.322266	26.090303
727.123047	453.741486
725.924805	247.321533
724.725586	307.573914
723.526367	256.368500
722.327148	504.405548
721.126953	372.379639
719.926758	482.742950
718.726563	551.592407
717.525391	609.515259
716.325195	335.828918
715.123047	533.408386
713.921875	290.451599
712.719727	252.569885
711.518555	332.434021
710.315430	318.618622
709.113281	200.286377
707.910156	391.343750
706.707031	233.975449
705.502930	129.001862
704.299805	-41.150791
703.095703	-204.614700
701.891602	-222.162430
700.686523	291.071503
699.481445	306.216705
698.276367	175.803787
697.071289	-121.796822
695.865234	93.657410
694.659180	-138.384094
693.453125	294.396118
692.246094	-22.017132
691.039063	-225.268707
689.832031	-133.123444
688.625000	-190.600204
687.416992	-41.813805
686.208984	-263.820129
685.000977	-73.587639
683.791992	40.844944
682.583008	29.680706
681.374023	-117.822777
680.164063	298.158966
678.955078	-128.387589
677.745117	-225.428619
676.534180	-103.595612
675.324219	-81.200470
674.113281	69.036858
672.902344	-59.675579
671.690430	93.030922
670.478516	-173.628632
669.266602	76.692665
668.054688	353.025024
666.841797	63.306736
665.628906	-10.057665
664.416016	143.580048
663.203125	264.951721
661.989258	379.990906
660.775391	223.224808
659.561523	351.544220
658.346680	-95.989365
657.131836	93.116302
655.916992	66.686050
654.701172	137.465866
653.485352	100.621758
652.269531	35.951553
651.053711	522.969238
649.836914	159.186676
648.620117	-77.235077
647.403320	297.987640
646.186523	283.606537
644.968750	639.476807
643.750977	334.856079
642.532227	720.897034
641.314453	524.114380
640.095703	267.324219
638.875977	307.338379
637.657227	160.436188
636.437500	118.923767
635.217773	184.851166
633.997070	160.584152
632.777344	286.591553
631.556641	-87.568375
630.335938	104.904312
629.114258	-39.581955
627.892578	-124.030136
626.670898	-24.128769
625.449219	266.401215
624.226563	438.765930
623.003906	375.153381
621.781250	386.344727
620.557617	275.213654
619.333984	210.977798
618.110352	-7.673522
616.886719	-256.525055
615.662109	-176.069183
614.437500	87.942032
613.212891	-14.374383
611.987305	-70.067329
610.761719	-231.019623
609.536133	45.726570
608.310547	118.723106
607.083984	-58.935238
605.857422	-0.115026
604.630859	104.907928
