# Supplementary material for: Raman spectroscopy accurately differentiates mucosal healing from non-healing and biochemical changes following biological therapy in inflammatory bowel disease
Source: PLoS One. 2021 Jun 2;16(6):e0252210. doi: 10.1371/journal.pone.0252210 (PMC8172032; doi:10.1371/journal.pone.0252210)
Supplement: S9 Dataset — (ZIP) [file pone.0252210.s011.zip › Pre-biologic/OC034-1 pre treatment_base sub CR removed_71__X_-12266.4__Y_35525.2__Z_-0.900523__Time_812.txt]

1714.640625	26.826292
1713.664063	115.849678
1712.687500	30.369722
1711.709961	52.654602
1710.733398	54.002106
1709.755859	23.650074
1708.778320	12.561260
1707.799805	9.979937
1706.821289	-131.390823
1705.843750	41.127171
1704.864258	-56.398514
1703.885742	-57.009571
1702.907227	-11.643719
1701.927734	95.696259
1700.948242	-21.217794
1699.968750	-86.790031
1698.988281	112.810768
1698.007813	10.744678
1697.028320	42.837677
1696.046875	257.027069
1695.066406	228.526184
1694.084961	245.882233
1693.104492	188.948929
1692.123047	156.504120
1691.140625	257.949738
1690.159180	309.121765
1689.176758	280.672272
1688.194336	346.023712
1687.211914	427.783295
1686.228516	387.299316
1685.246094	352.610840
1684.262695	627.443909
1683.279297	657.489014
1682.295898	600.047302
1681.311523	598.951721
1680.327148	723.391235
1679.342773	699.131287
1678.358398	739.147949
1677.374023	774.222412
1676.388672	751.146057
1675.403320	866.747559
1674.417969	868.359192
1673.432617	1005.907898
1672.446289	1199.565308
1671.459961	1183.612305
1670.473633	1266.311768
1669.487305	1354.643555
1668.500977	1374.256592
1667.513672	1319.874756
1666.526367	1451.633057
1665.539063	1543.869995
1664.550781	1713.320435
1663.563477	1904.246094
1662.575195	1991.991333
1661.586914	1926.258423
1660.598633	1937.726318
1659.609375	2031.631470
1658.620117	2218.516846
1657.631836	2344.700928
1656.641602	2126.866455
1655.652344	2131.800537
1654.662109	1888.202637
1653.672852	1944.015991
1652.681641	1735.496948
1651.691406	1638.428833
1650.701172	1417.367432
1649.709961	1402.876587
1648.718750	1190.386963
1647.727539	999.372070
1646.735352	1075.531372
1645.744141	903.578552
1644.751953	821.716125
1643.759766	761.230286
1642.766602	595.387207
1641.774414	424.546143
1640.781250	531.040527
1639.788086	368.596924
1638.794922	298.727509
1637.801758	205.340073
1636.807617	275.626007
1635.813477	161.549820
1634.819336	150.464096
1633.825195	113.199516
1632.830078	134.057419
1631.834961	52.352772
1630.839844	131.436340
1629.844727	86.907974
1628.849609	-15.363430
1627.853516	21.993166
1626.857422	-14.197571
1625.861328	-26.582005
1624.865234	82.107605
1623.868164	-14.188996
1622.871094	147.232651
1621.874023	-40.800255
1620.876953	65.582222
1619.879883	51.186863
1618.881836	44.763161
1617.883789	153.940598
1616.885742	21.661560
1615.887695	25.972513
1614.888672	17.231812
1613.889648	84.626671
1612.890625	60.260086
1611.891602	101.505852
1610.892578	27.439741
1609.892578	105.460136
1608.892578	34.130463
1607.892578	99.090347
1606.892578	135.241943
1605.891602	139.983719
1604.890625	155.217285
1603.889648	47.443356
1602.888672	143.843338
1601.887695	41.374092
1600.885742	-100.277962
1599.883789	27.491619
1598.881836	-48.732925
1597.879883	-117.088737
1596.876953	-49.523731
1595.874023	-78.677841
1594.871094	38.451611
1593.868164	-186.627747
1592.864258	-153.126114
1591.861328	-49.183727
1590.857422	-96.697586
1589.853516	-102.474396
1588.848633	-74.368538
1587.844727	-28.061239
1586.839844	75.555092
1585.834961	121.719788
1584.830078	256.439331
1583.824219	114.803963
1582.819336	116.473602
1581.813477	99.850311
1580.807617	119.632736
1579.800781	175.796860
1578.794922	171.990662
1577.788086	126.473824
1576.781250	148.558548
1575.773438	157.551361
1574.766602	169.060730
1573.758789	255.899033
1572.750977	256.819672
1571.743164	205.667053
1570.735352	118.065269
1569.726563	100.564590
1568.718750	160.907227
1567.708984	31.543762
1566.700195	91.685471
1565.691406	34.884029
1564.681641	-37.565067
1563.671875	55.985977
1562.662109	-27.019922
1561.652344	35.154144
1560.641602	73.856247
1559.630859	6.134725
1558.620117	73.119743
1557.609375	155.513062
1556.597656	17.526569
1555.586914	50.451019
1554.575195	5.550123
1553.563477	-0.609191
1552.550781	37.123711
1551.539063	41.075394
1550.526367	13.852645
1549.513672	95.176880
1548.500977	49.604881
1547.487305	42.717644
1546.473633	102.929253
1545.459961	41.502464
1544.446289	54.920792
1543.432617	75.958092
1542.417969	-60.715595
1541.404297	-16.673122
1540.389648	120.175339
1539.374023	-14.224153
1538.359375	-161.597839
1537.343750	-48.418468
1536.328125	2.666288
1535.312500	-137.268982
1534.296875	-16.820559
1533.280273	26.097956
1532.263672	63.712410
1531.247070	-68.907539
1530.230469	12.251887
1529.212891	-48.436100
1528.196289	-8.782660
1527.178711	-20.777187
1526.160156	23.735291
1525.142578	150.464035
1524.124023	171.503021
1523.106445	153.817963
1522.087891	154.013184
1521.068359	159.219238
1520.049805	66.600441
1519.030273	207.803741
1518.010742	181.774628
1516.991211	132.506271
1515.971680	183.318253
1514.951172	159.499207
1513.930664	150.972580
1512.910156	178.267059
1511.889648	272.160187
1510.868164	104.146072
1509.846680	138.760147
1508.826172	86.036057
1507.803711	235.794861
1506.782227	16.178110
1505.759766	47.739689
1504.737305	99.674660
1503.714844	43.858727
1502.692383	5.885162
1501.668945	31.838022
1500.646484	-39.627769
1499.623047	-106.059021
1498.599609	-26.678532
1497.575195	-19.096617
1496.550781	80.478828
1495.527344	103.177979
1494.502930	233.165100
1493.477539	125.207512
1492.453125	119.451935
1491.427734	151.928116
1490.402344	209.844437
1489.376953	206.329666
1488.350586	417.254364
1487.325195	283.281677
1486.298828	458.174652
1485.272461	395.529022
1484.245117	439.992859
1483.218750	461.397034
1482.191406	587.281738
1481.164063	605.919678
1480.136719	461.288849
1479.108398	642.921753
1478.080078	623.060364
1477.052734	768.763123
1476.023438	832.792480
1474.995117	955.310608
1473.965820	828.148743
1472.937500	1014.123108
1471.908203	1227.941040
1470.877930	1126.040527
1469.848633	1240.390015
1468.818359	1301.202393
1467.788086	1570.468750
1466.757813	1684.462769
1465.727539	1666.165283
1464.696289	1762.181641
1463.665039	1929.252563
1462.633789	1966.640015
1461.602539	2029.363037
1460.570313	2188.499268
1459.539063	2210.437500
1458.506836	2260.235840
1457.473633	2190.690674
1456.441406	2220.097168
1455.408203	2388.961426
1454.375000	2527.286133
1453.341797	2434.783691
1452.308594	2425.946533
1451.274414	2602.093506
1450.241211	2648.917480
1449.207031	2629.819824
1448.171875	2699.349365
1447.137695	2941.035889
1446.102539	2964.860107
1445.067383	2846.908691
1444.032227	2711.279297
1442.997070	2699.673584
1441.960938	2753.823486
1440.924805	2613.204102
1439.888672	2515.624023
1438.852539	2635.489502
1437.816406	2452.007813
1436.779297	2293.864258
1435.742188	2214.108887
1434.705078	1990.418945
1433.666992	1736.518311
1432.629883	1518.090210
1431.591797	1221.505981
1430.553711	1124.430786
1429.514648	949.184326
1428.476563	806.832764
1427.437500	772.998352
1426.398438	676.160706
1425.359375	564.260620
1424.320313	480.156921
1423.280273	564.937866
1422.240234	458.239624
1421.200195	475.038177
1420.159180	391.120575
1419.119141	400.437256
1418.078125	271.329956
1417.037109	356.230621
1415.996094	285.133606
1414.954102	349.939423
1413.912109	190.921036
1412.870117	273.406830
1411.828125	195.008835
1410.786133	-36.627724
1409.743164	164.091568
1408.700195	-2.027378
1407.657227	-32.385284
1406.614258	-2.405866
1405.570313	42.671944
1404.527344	72.734558
1403.483398	80.247864
1402.438477	20.062670
1401.394531	-77.655243
1400.349609	-67.430405
1399.304688	35.632755
1398.259766	-49.305168
1397.214844	81.413963
1396.168945	59.278141
1395.123047	-47.959496
1394.077148	37.791737
1393.031250	28.416439
1391.984375	56.668430
1390.937500	-55.196110
1389.890625	20.764965
1388.843750	-18.326046
1387.796875	-52.317574
1386.749023	-23.694796
1385.701172	-5.004276
1384.653320	-111.237587
1383.604492	-62.382664
1382.556641	-33.447655
1381.507813	-84.392876
1380.458984	-17.830362
1379.410156	-48.602894
1378.360352	-69.291862
1377.310547	-24.979366
1376.260742	24.397501
1375.210938	36.418217
1374.161133	38.548458
1373.110352	23.307739
1372.059570	50.559181
1371.008789	42.992992
1369.957031	15.581030
1368.906250	147.768066
1367.854492	-21.467249
1366.802734	105.880692
1365.750000	46.494450
1364.698242	42.015198
1363.645508	104.843147
1362.592773	70.686516
1361.540039	19.229410
1360.486328	-44.545456
1359.433594	215.138702
1358.379883	183.881638
1357.326172	172.631195
1356.271484	146.572540
1355.216797	242.393463
1354.163086	92.326271
1353.107422	108.840775
1352.052734	341.510162
1350.998047	487.287750
1349.942383	357.572937
1348.886719	399.261261
1347.830078	463.365662
1346.774414	552.360779
1345.717773	678.623901
1344.661133	668.562256
1343.604492	613.990784
1342.546875	804.920715
1341.490234	802.597229
1340.432617	849.928589
1339.375000	701.671509
1338.316406	922.564148
1337.258789	611.166565
1336.200195	733.187622
1335.141602	756.272644
1334.082031	863.577515
1333.023438	810.155579
1331.963867	882.993164
1330.904297	881.727417
1329.844727	712.467712
1328.784180	867.159485
1327.723633	740.194702
1326.663086	702.328308
1325.602539	874.529663
1324.541992	938.107727
1323.480469	786.969727
1322.418945	838.405457
1321.357422	867.713257
1320.295898	921.783997
1319.233398	1099.270386
1318.170898	1086.885010
1317.108398	1079.538330
1316.045898	1072.296509
1314.982422	1035.582520
1313.918945	1112.331665
1312.855469	1206.391357
1311.791992	1133.026367
1310.728516	1173.063965
1309.664063	1338.738525
1308.599609	1181.998047
1307.535156	1293.652954
1306.469727	1390.592041
1305.404297	1170.274170
1304.338867	1338.703735
1303.273438	1352.254883
1302.208008	1496.174683
1301.141602	1332.919434
1300.075195	1442.562256
1299.008789	1277.112793
1297.942383	1362.336670
1296.875000	1361.669434
1295.807617	1208.881592
1294.740234	1198.601807
1293.672852	1082.893555
1292.604492	996.759521
1291.537109	952.441711
1290.468750	1048.004028
1289.399414	945.015381
1288.331055	861.758301
1287.261719	820.277527
1286.192383	722.538330
1285.123047	864.976501
1284.052734	733.133362
1282.983398	794.851685
1281.913086	663.225647
1280.841797	864.581299
1279.771484	733.136047
1278.700195	917.399841
1277.628906	852.173828
1276.557617	760.142639
1275.486328	942.029053
1274.414063	962.580811
1273.341797	919.648499
1272.269531	1042.928467
1271.197266	1141.786377
1270.124023	1074.598267
1269.050781	1261.415527
1267.977539	1133.314331
1266.904297	1229.845581
1265.830078	1260.509033
1264.756836	1210.705688
1263.681641	1256.093140
1262.607422	1264.929443
1261.533203	1295.747192
1260.458008	1268.103638
1259.382813	1250.260742
1258.307617	1130.146606
1257.231445	1112.424072
1256.155273	1075.266235
1255.079102	1301.095215
1254.002930	1110.637451
1252.926758	1166.081055
1251.849609	1265.328003
1250.772461	1092.128052
1249.695313	989.558411
1248.617188	1076.708984
1247.540039	957.223694
1246.461914	1066.264526
1245.382813	1129.117188
1244.304688	1060.781616
1243.225586	951.210876
1242.146484	890.268188
1241.067383	885.203613
1239.988281	739.385071
1238.908203	824.167236
1237.828125	921.053101
1236.748047	731.700867
1235.667969	758.258728
1234.586914	753.297180
1233.505859	617.454102
1232.424805	733.699463
1231.343750	593.080139
1230.261719	658.416504
1229.179688	704.348938
1228.097656	568.670166
1227.015625	457.252747
1225.932617	590.311646
1224.850586	515.218323
1223.767578	367.581207
1222.683594	406.225281
1221.600586	502.867340
1220.516602	326.288055
1219.432617	227.111679
1218.347656	299.525299
1217.263672	371.885040
1216.178711	444.196014
1215.093750	209.782318
1214.008789	265.153168
1212.922852	332.545502
1211.836914	291.292206
1210.750977	389.959259
1209.665039	336.594513
1208.579102	249.462189
1207.492188	316.641876
1206.405273	417.504272
1205.318359	455.630035
1204.230469	397.331573
1203.142578	225.806396
1202.054688	302.372498
1200.966797	287.370361
1199.877930	202.526352
1198.790039	2.155231
1197.701172	30.414230
1196.611328	5.695024
1195.522461	36.254040
1194.432617	-19.809311
1193.342773	-10.988972
1192.252930	-31.064459
1191.162109	-41.568375
1190.072266	-126.596306
1188.981445	38.152443
1187.889648	65.900726
1186.798828	-19.257730
1185.707031	-51.628922
1184.615234	21.542271
1183.523438	-78.117767
1182.430664	-14.686836
1181.337891	75.032784
1180.245117	59.157276
1179.152344	19.255501
1178.059570	159.040375
1176.965820	109.420715
1175.872070	33.407135
1174.778320	103.445511
1173.683594	127.892807
1172.588867	228.860428
1171.494141	133.466721
1170.399414	167.249435
1169.303711	59.809006
1168.208984	-14.174998
1167.113281	146.127472
1166.016602	119.821960
1164.920898	131.691513
1163.824219	107.638588
1162.727539	162.354034
1161.630859	166.810852
1160.533203	125.818604
1159.435547	235.167511
1158.337891	322.905853
1157.240234	293.599030
1156.141602	323.867432
1155.043945	349.270508
1153.944336	334.041840
1152.845703	244.831268
1151.747070	119.824615
1150.647461	142.538071
1149.547852	55.563976
1148.447266	23.329535
1147.347656	76.755714
1146.247070	-38.967834
1145.146484	-73.793770
1144.044922	38.857262
1142.944336	-67.518364
1141.842773	-66.890678
1140.741211	73.962883
1139.638672	129.071167
1138.537109	119.887321
1137.434570	-50.984955
1136.332031	246.207565
1135.228516	129.845596
1134.125977	174.946457
1133.022461	336.283783
1131.917969	362.150360
1130.814453	359.440033
1129.709961	565.447083
1128.605469	538.794495
1127.500977	597.448853
1126.396484	577.741455
1125.291016	650.409851
1124.185547	602.084045
1123.080078	605.825195
1121.973633	588.155212
1120.868164	584.621216
1119.761719	476.812866
1118.654297	366.598877
1117.547852	493.038330
1116.440430	477.355133
1115.333008	520.739502
1114.225586	459.950745
1113.117188	564.633728
1112.008789	555.706543
1110.900391	485.247375
1109.791992	570.702637
1108.682617	632.410400
1107.573242	774.317932
1106.463867	755.501038
1105.354492	642.177307
1104.244141	764.862366
1103.133789	894.493591
1102.023438	721.997498
1100.913086	908.036499
1099.801758	846.298035
1098.690430	977.843750
1097.579102	937.183899
1096.467773	986.020508
1095.355469	1074.812744
1094.243164	1073.982666
1093.130859	1221.447021
1092.017578	1109.780884
1090.905273	1108.735352
1089.791992	938.175964
1088.677734	1017.024841
1087.564453	945.229126
1086.450195	1052.131958
1085.335938	1069.575806
1084.221680	1065.793701
1083.106445	1017.294861
1081.991211	1105.035767
1080.875977	896.694885
1079.760742	876.274414
1078.644531	907.458130
1077.528320	793.030518
1076.412109	913.292114
1075.295898	869.200317
1074.178711	785.193726
1073.061523	705.865601
1071.944336	727.350159
1070.826172	730.018494
1069.708984	685.770691
1068.590820	695.386108
1067.471680	695.578491
1066.353516	782.389771
1065.234375	583.450378
1064.115234	871.486755
1062.996094	733.393494
1061.875977	756.775513
1060.755859	609.338928
1059.635742	637.348511
1058.515625	527.355103
1057.394531	485.171539
1056.273438	396.234680
1055.152344	368.065582
1054.031250	547.798218
1052.909180	346.719452
1051.787109	283.478699
1050.665039	381.327087
1049.541992	299.390869
1048.418945	415.816101
1047.295898	452.853912
1046.172852	319.599243
1045.048828	351.946472
1043.925781	293.354034
1042.801758	393.263794
1041.676758	241.454300
1040.552734	362.283508
1039.427734	308.364105
1038.302734	263.781738
1037.176758	328.631958
1036.050781	298.025757
1034.924805	334.918488
1033.798828	378.777679
1032.672852	471.466431
1031.545898	387.389404
1030.418945	407.976959
1029.291992	312.353851
1028.164063	116.863792
1027.036133	190.967865
1025.908203	51.371410
1024.780273	41.896000
1023.651367	41.726715
1022.522461	16.048193
1021.393555	-25.837538
1020.264648	8.879355
1019.134766	18.089130
1018.004883	-95.575432
1016.875000	29.630548
1015.744141	-70.018799
1014.613281	25.060863
1013.482422	185.000153
1012.351563	261.521484
1011.219727	187.525528
1010.088867	261.776062
1008.956055	171.692627
1007.824219	421.859497
1006.691406	588.666931
1005.558594	998.302917
1004.425781	1396.234863
1003.292969	1678.440552
1002.159180	1532.970337
1001.025391	990.169312
999.891602	563.189819
998.756836	251.947723
997.622070	162.590042
996.487305	54.866405
995.352539	74.200226
994.216797	75.125107
993.081055	-80.760490
991.945313	5.673353
990.808594	66.767021
989.672852	-118.769531
988.536133	-80.580719
987.398438	-49.252808
986.261719	-24.771585
985.124023	-212.126343
983.986328	-81.542984
982.847656	-10.800896
981.709961	-112.628677
980.571289	41.089828
979.432617	-55.938034
978.292969	-21.739000
977.153320	63.119175
976.013672	7.791046
974.874023	145.642563
973.734375	85.904900
972.593750	58.446125
971.453125	118.370354
970.311523	139.322632
969.170898	102.969879
968.029297	50.662624
966.886719	108.616043
965.745117	189.584839
964.602539	266.025452
963.459961	138.454315
962.317383	84.403145
961.173828	241.335815
960.030273	196.656601
958.886719	241.445953
957.743164	119.127037
956.598633	100.010689
955.454102	99.324432
954.309570	194.872223
953.165039	66.244110
952.019531	104.781944
950.874023	33.631710
949.727539	81.525993
948.582031	175.230988
947.435547	168.442764
946.289063	45.239399
945.141602	95.821045
943.995117	112.236191
942.847656	268.040924
941.699219	264.092346
940.551758	203.205383
939.403320	220.041580
938.254883	241.548706
937.105469	249.479126
935.957031	296.285004
934.807617	185.896103
933.658203	128.095154
932.507813	184.364746
931.357422	220.224136
930.207031	64.882332
929.056641	16.745596
927.906250	200.937927
926.754883	184.891464
925.603516	68.859177
924.451172	66.738647
923.298828	169.350922
922.146484	103.782211
920.994141	-57.108353
919.841797	-33.725346
918.688477	123.817947
917.535156	45.167057
916.380859	114.286461
915.227539	-7.229468
914.073242	-119.488968
912.918945	31.668581
911.763672	-89.387794
910.608398	-94.587593
909.453125	-131.418716
908.297852	38.200733
907.141602	-82.280899
905.985352	48.952469
904.829102	23.907913
903.672852	-96.146301
902.515625	-28.070663
901.358398	-7.461230
900.201172	-45.602573
899.042969	83.845673
897.884766	39.134239
896.726563	107.645927
895.568359	180.754730
894.409180	66.290489
893.250000	53.697289
892.090820	75.109749
890.930664	105.655731
889.771484	-12.788114
888.611328	135.389587
887.450195	130.082840
886.289063	194.845871
885.128906	140.074356
883.966797	121.529175
882.805664	195.557571
881.643555	39.643784
880.481445	217.548004
879.319336	271.495331
878.156250	300.724060
876.993164	287.223022
875.830078	327.869171
874.666016	233.481400
873.502930	209.003647
872.338867	245.392258
871.173828	209.844040
870.009766	172.136414
868.844727	233.488266
867.679688	191.453156
866.513672	237.189194
865.348633	242.515671
864.182617	290.606934
863.015625	150.050751
861.849609	285.865723
860.682617	264.512604
859.515625	227.519043
858.347656	349.954437
857.180664	322.053802
856.012695	303.202972
854.843750	486.264923
853.675781	483.189117
852.506836	426.372894
851.337891	510.823914
850.167969	335.382813
848.999023	426.629547
847.829102	280.495392
846.658203	391.961853
845.488281	143.019791
844.317383	176.217819
843.146484	198.249344
841.975586	289.647949
840.803711	173.063049
839.631836	112.459381
838.459961	201.675247
837.287109	147.859085
836.114258	199.100113
834.941406	145.356705
833.768555	230.114136
832.594727	261.273376
831.420898	250.024582
830.247070	216.479523
829.072266	209.741791
827.898438	153.939880
826.722656	205.224182
825.547852	220.813293
824.372070	58.091835
823.196289	107.146965
822.020508	107.166153
820.844727	60.409130
819.667969	13.677358
818.491211	42.655693
817.313477	107.231529
816.136719	-86.365952
814.958984	-1.788717
813.781250	-61.836674
812.602539	40.461571
811.423828	-15.146948
810.245117	-52.967770
809.066406	2.535876
807.886719	33.560001
806.707031	13.461663
805.527344	0.008168
804.346680	-46.759743
803.166992	-33.616154
801.985352	-44.905693
800.804688	-18.516487
799.623047	54.407066
798.441406	-101.125259
797.259766	-108.095459
796.078125	-139.480606
794.895508	10.807391
793.712891	116.677002
792.529297	49.711918
791.346680	31.439339
790.163086	241.142807
788.978516	123.160774
787.794922	157.849899
786.610352	225.660110
785.425781	173.962341
784.241211	261.532806
783.055664	342.381989
781.870117	277.278473
780.684570	428.678894
779.498047	237.568695
778.311523	271.751495
777.125000	67.405701
775.938477	59.554432
774.750977	173.030350
773.563477	39.281040
772.375977	44.500183
771.187500	-38.551823
769.999023	-6.978376
768.810547	73.010086
767.622070	137.471237
766.432617	137.949661
765.243164	1.795980
764.053711	171.744797
762.863281	44.328949
761.672852	154.630844
760.482422	192.194824
759.291992	361.681976
758.100586	236.283844
756.909180	256.017822
755.717773	310.853271
754.525391	299.661407
753.333008	138.979065
752.140625	303.461273
750.948242	230.583008
749.754883	214.773575
748.561523	313.070221
747.368164	351.993958
746.173828	158.234375
744.979492	344.044861
743.785156	262.115479
742.590820	331.469971
741.395508	212.194855
740.200195	119.217766
739.003906	129.220474
737.808594	97.531502
736.612305	118.370499
735.416016	161.041000
734.218750	289.020172
733.021484	298.693726
731.824219	295.180542
730.626953	243.488144
729.428711	331.751862
728.230469	325.898376
727.032227	309.068604
725.833984	427.708710
724.634766	253.445297
723.435547	232.141785
722.235352	276.330994
721.036133	268.049744
719.835938	314.311462
718.635742	329.957886
717.434570	291.011993
716.233398	193.147202
715.032227	302.491486
713.831055	184.979095
712.628906	196.113892
711.426758	285.675873
710.224609	74.469856
709.021484	70.293137
707.818359	135.788544
706.615234	133.729645
705.412109	-55.565601
704.208008	57.732697
703.003906	112.209793
701.799805	112.259758
700.594727	14.426721
699.389648	-20.317390
698.184570	49.288090
696.979492	129.716187
695.773438	-131.038971
694.567383	-5.002703
693.361328	97.076195
692.154297	-96.197548
690.947266	-37.571060
689.740234	49.237858
688.533203	-154.752335
687.325195	-22.405035
686.117188	-59.288013
684.909180	40.446953
683.700195	-28.951044
682.491211	64.229172
681.282227	66.360359
680.072266	-63.650078
678.863281	-59.325356
677.653320	38.105000
676.442383	51.065876
675.232422	29.388578
674.021484	-9.589085
672.810547	150.467316
671.598633	163.379990
670.386719	29.248070
669.174805	94.051468
667.962891	63.721020
666.750000	31.234705
665.537109	100.281113
664.324219	-53.173054
663.110352	-25.197521
661.897461	158.169464
660.683594	2.586097
659.468750	103.818108
658.254883	84.162399
657.040039	19.189108
655.824219	-56.575829
654.609375	-84.928665
653.393555	46.167198
652.177734	86.645050
650.960938	-19.447542
649.745117	46.734497
648.528320	-46.531616
647.311523	189.528168
646.093750	246.749359
644.875977	215.618561
643.658203	156.423584
642.440430	118.640228
641.221680	29.137205
640.002930	29.822166
638.784180	75.486107
637.564453	114.517113
636.344727	-52.884197
635.125000	15.855011
633.905273	-74.543419
632.684570	4.476005
631.463867	96.099846
630.243164	103.742188
629.021484	-51.932220
627.799805	-76.988747
626.578125	39.186783
625.356445	-52.968060
624.133789	94.628143
622.911133	149.647888
621.688477	47.862083
620.464844	27.101458
619.241211	59.450176
618.017578	12.111872
616.793945	-52.813328
615.569336	40.130211
614.344727	-49.359791
613.120117	40.292637
611.894531	-54.606049
610.668945	-11.124371
609.443359	-45.274273
608.216797	78.024857
606.991211	33.896297
605.764648	-21.666924
604.537109	-9.682160
