# Supplementary material for: Raman spectroscopy accurately differentiates mucosal healing from non-healing and biochemical changes following biological therapy in inflammatory bowel disease
Source: PLoS One. 2021 Jun 2;16(6):e0252210. doi: 10.1371/journal.pone.0252210 (PMC8172032; doi:10.1371/journal.pone.0252210)
Supplement: S9 Dataset — (ZIP) [file pone.0252210.s011.zip › Pre-biologic/OC035 pre treatment-1_base sub cr removed_13__X_-23901.9__Y_33339.7__Z_-435.122__Time_148.txt]

1714.837891	255.760910
1713.861328	84.168915
1712.884766	-202.795258
1711.907227	-168.165039
1710.930664	86.083069
1709.953125	77.270088
1708.975586	9.317422
1707.997070	21.567450
1707.019531	76.585777
1706.041016	342.996552
1705.062500	-97.610397
1704.083984	-248.971695
1703.104492	-92.570541
1702.125000	69.119682
1701.145508	-215.949081
1700.166016	15.312863
1699.186523	-189.271317
1698.206055	-40.854977
1697.225586	72.870934
1696.245117	-128.601120
1695.264648	97.585777
1694.283203	-130.218506
1693.301758	-274.950897
1692.320313	186.571259
1691.338867	133.014221
1690.357422	189.123627
1689.375000	122.707741
1688.392578	336.639313
1687.410156	252.111038
1686.427734	-56.019039
1685.444336	217.294220
1684.460938	173.704849
1683.477539	343.596313
1682.494141	191.466721
1681.509766	45.043686
1680.526367	279.795776
1679.541992	344.420288
1678.557617	616.962097
1677.572266	416.150146
1676.587891	433.971069
1675.602539	383.000153
1674.617188	643.526611
1673.630859	497.611084
1672.645508	408.018158
1671.659180	584.541260
1670.672852	995.167236
1669.686523	710.219482
1668.699219	494.824921
1667.712891	643.671265
1666.725586	766.306091
1665.738281	730.116333
1664.750000	696.998535
1663.762695	953.455750
1662.774414	823.062927
1661.786133	732.930298
1660.797852	860.614197
1659.808594	665.361145
1658.820313	989.921936
1657.831055	1177.011108
1656.841797	1107.582764
1655.851563	932.686707
1654.862305	1017.727295
1653.872070	700.884216
1652.881836	657.120483
1651.891602	753.995544
1650.900391	287.917511
1649.910156	359.226593
1648.918945	293.431702
1647.927734	180.504227
1646.935547	107.642105
1645.944336	-123.262047
1644.952148	21.346149
1643.959961	26.336023
1642.966797	60.730583
1641.974609	100.793518
1640.981445	-1.297239
1639.988281	501.178894
1638.995117	194.052322
1638.001953	290.891571
1637.007813	18.920208
1636.013672	206.065735
1635.019531	13.992013
1634.025391	280.784668
1633.031250	-287.228607
1632.036133	-364.840698
1631.041016	-263.052124
1630.045898	115.409782
1629.049805	65.010658
1628.054688	251.766388
1627.058594	-53.219009
1626.062500	-420.901215
1625.065430	-299.063751
1624.069336	-198.017517
1623.072266	218.642365
1622.075195	143.986206
1621.078125	153.688553
1620.081055	55.941475
1619.083008	302.482300
1618.084961	294.477783
1617.086914	207.955887
1616.088867	-245.719528
1615.089844	69.775604
1614.091797	-99.941246
1613.092773	365.283539
1612.092773	-26.935600
1611.093750	-133.041016
1610.093750	33.645546
1609.094727	-326.252563
1608.093750	-219.528488
1607.093750	130.905136
1606.093750	-115.716278
1605.092773	203.407806
1604.091797	221.515640
1603.090820	-55.970131
1602.088867	-100.367661
1601.087891	-225.706131
1600.085938	-306.436859
1599.083984	-60.193138
1598.081055	146.812958
1597.079102	-231.600784
1596.076172	119.238373
1595.073242	-136.078461
1594.070313	34.514324
1593.067383	-152.648026
1592.063477	-159.546341
1591.059570	-80.259521
1590.055664	-105.344719
1589.051758	190.525742
1588.046875	311.521881
1587.041992	216.033585
1586.037109	-17.581938
1585.032227	210.313843
1584.027344	453.752106
1583.021484	254.118134
1582.015625	93.641983
1581.009766	456.728119
1580.003906	-47.470860
1578.997070	-137.547867
1577.990234	128.971603
1576.984375	202.786880
1575.976563	162.036560
1574.969727	142.079437
1573.961914	192.288147
1572.954102	388.020599
1571.946289	68.918411
1570.938477	-182.536880
1569.929688	-348.217072
1568.921875	327.787079
1567.913086	226.846191
1566.903320	89.502525
1565.894531	154.638687
1564.884766	222.240372
1563.875000	370.161041
1562.865234	35.359543
1561.855469	297.185547
1560.844727	351.318146
1559.834961	480.516632
1558.824219	205.152908
1557.813477	326.310089
1556.801758	387.684875
1555.790039	568.071716
1554.779297	390.853485
1553.766602	371.507507
1552.754883	313.216461
1551.743164	399.755402
1550.730469	814.746643
1549.717773	243.704788
1548.705078	228.883057
1547.691406	480.270905
1546.677734	353.916748
1545.665039	359.309113
1544.650391	576.436340
1543.636719	183.540192
1542.623047	309.893585
1541.608398	95.096962
1540.593750	345.018585
1539.579102	370.066956
1538.563477	392.342316
1537.547852	210.577011
1536.533203	155.152451
1535.516602	-3.626023
1534.500977	121.179871
1533.485352	-115.206345
1532.468750	120.047684
1531.452148	102.456985
1530.435547	100.157486
1529.417969	82.205925
1528.400391	344.817322
1527.383789	117.904732
1526.365234	426.359802
1525.347656	-27.354448
1524.329102	-133.671387
1523.311523	63.480904
1522.292969	324.654907
1521.273438	328.350128
1520.254883	95.333122
1519.235352	-158.348312
1518.215820	168.722595
1517.196289	92.063774
1516.176758	-59.242352
1515.156250	-69.425293
1514.136719	-36.110554
1513.116211	-15.847520
1512.094727	-36.858608
1511.074219	183.198685
1510.052734	-174.303894
1509.031250	-93.201309
1508.009766	-155.924164
1506.988281	-85.469414
1505.965820	-84.454063
1504.943359	-152.809814
1503.920898	37.488098
1502.898438	-236.154678
1501.875000	-61.650402
1500.852539	-189.533600
1499.829102	-153.698624
1498.805664	-138.523117
1497.781250	-364.093536
1496.757813	-216.163620
1495.733398	-173.357208
1494.708984	-130.728851
1493.684570	-177.766846
1492.659180	201.945847
1491.633789	-26.937691
1490.608398	114.635422
1489.583008	100.161446
1488.557617	-100.906265
1487.531250	-192.252625
1486.504883	58.405277
1485.478516	94.403763
1484.452148	150.665115
1483.424805	321.552948
1482.398438	147.890167
1481.371094	-189.076981
1480.342773	80.796288
1479.315430	309.661835
1478.287109	591.804382
1477.259766	65.962296
1476.230469	240.770569
1475.202148	295.699188
1474.173828	447.255951
1473.144531	618.979553
1472.115234	429.069122
1471.085938	941.525574
1470.055664	1295.883423
1469.025391	675.709473
1467.996094	653.396851
1466.964844	974.213257
1465.934570	1304.996460
1464.904297	1071.304565
1463.873047	1185.730469
1462.841797	1518.509399
1461.809570	1426.861084
1460.778320	1149.817993
1459.746094	1350.111450
1458.713867	1281.178345
1457.681641	1349.248291
1456.649414	2018.564697
1455.616211	1939.163330
1454.583008	1162.280029
1453.549805	1336.547119
1452.516602	1672.934204
1451.483398	1446.448608
1450.449219	1823.090942
1449.415039	1915.774780
1448.380859	1732.286743
1447.345703	1741.277710
1446.311523	1689.488403
1445.276367	1731.325073
1444.241211	1573.183960
1443.205078	1657.962280
1442.169922	1654.168213
1441.133789	1574.456177
1440.097656	1294.999634
1439.061523	1599.639771
1438.024414	1398.603638
1436.988281	1369.508911
1435.951172	1168.597778
1434.914063	869.262512
1433.875977	612.962646
1432.838867	866.823730
1431.800781	840.361206
1430.762695	604.449768
1429.724609	567.989075
1428.685547	571.899536
1427.646484	530.430786
1426.607422	483.960876
1425.568359	349.299377
1424.529297	78.619194
1423.489258	186.059616
1422.449219	296.010681
1421.409180	179.250687
1420.369141	301.829346
1419.328125	431.927094
1418.288086	68.650604
1417.247070	266.793457
1416.205078	74.864441
1415.164063	94.417038
1414.122070	-152.610306
1413.080078	20.468596
1412.038086	72.861496
1410.996094	157.975296
1409.953125	-118.772858
1408.910156	-0.874881
1407.867188	44.199093
1406.824219	3.947654
1405.780273	-141.688400
1404.737305	106.961685
1403.693359	114.628639
1402.648438	-376.981781
1401.604492	14.792736
1400.559570	47.798592
1399.514648	-9.386893
1398.469727	234.396698
1397.424805	282.665222
1396.378906	188.147141
1395.333984	369.397858
1394.288086	-75.578934
1393.241211	28.181995
1392.195313	142.043869
1391.148438	263.456238
1390.101563	117.133759
1389.054688	21.035372
1388.006836	40.149921
1386.959961	-30.643192
1385.912109	78.735481
1384.864258	-16.814619
1383.815430	-14.737892
1382.767578	-2.519389
1381.718750	-225.055374
1380.669922	-250.031067
1379.621094	-169.972336
1378.571289	-204.692245
1377.522461	90.275726
1376.472656	113.186821
1375.421875	-25.984573
1374.372070	12.188062
1373.321289	97.851303
1372.270508	48.963013
1371.219727	-72.059647
1370.168945	-80.723396
1369.117188	117.581421
1368.066406	-291.958923
1367.014648	-133.255035
1365.961914	172.440567
1364.910156	44.936153
1363.857422	74.444962
1362.804688	66.761055
1361.751953	-47.765247
1360.698242	-142.205063
1359.645508	-318.509674
1358.591797	-288.210632
1357.538086	-300.032471
1356.483398	63.610382
1355.429688	208.587494
1354.375000	152.393768
1353.320313	91.415215
1352.264648	-145.725067
1351.209961	-241.059311
1350.154297	289.347900
1349.098633	350.616119
1348.042969	86.964310
1346.986328	409.031708
1345.930664	614.565552
1344.874023	217.586609
1343.817383	430.813049
1342.759766	792.806458
1341.703125	582.381104
1340.645508	649.677795
1339.587891	640.316406
1338.529297	658.343323
1337.471680	552.741150
1336.413086	442.376678
1335.354492	676.228088
1334.295898	687.445435
1333.236328	560.267151
1332.176758	606.432678
1331.117188	514.261780
1330.057617	540.953064
1328.998047	446.677826
1327.937500	147.483643
1326.876953	626.808228
1325.816406	258.852051
1324.754883	451.776245
1323.694336	444.797241
1322.632813	418.212952
1321.571289	826.143677
1320.508789	535.770569
1319.447266	472.634918
1318.384766	671.092224
1317.322266	401.115662
1316.259766	409.975616
1315.196289	470.724915
1314.132813	575.947449
1313.069336	198.399902
1312.005859	294.073242
1310.942383	173.141998
1309.877930	655.587280
1308.813477	574.285156
1307.749023	473.468536
1306.683594	677.913879
1305.619141	594.611328
1304.553711	420.476379
1303.488281	344.901764
1302.421875	569.388794
1301.356445	580.100403
1300.290039	300.976410
1299.223633	41.756516
1298.157227	428.734100
1297.089844	513.621887
1296.022461	704.165100
1294.955078	727.838623
1293.887695	678.006042
1292.819336	606.220276
1291.751953	75.901642
1290.683594	350.298492
1289.614258	531.508972
1288.545898	107.292488
1287.476563	666.118713
1286.407227	560.797913
1285.337891	338.047058
1284.268555	539.200195
1283.198242	622.828674
1282.127930	726.105591
1281.057617	361.956726
1279.986328	492.352173
1278.916016	184.877396
1277.844727	371.702911
1276.773438	565.874329
1275.701172	439.766296
1274.629883	455.580658
1273.557617	622.982788
1272.485352	189.355743
1271.413086	266.529541
1270.339844	531.791260
1269.266602	882.472839
1268.193359	549.566467
1267.120117	541.476257
1266.045898	714.018799
1264.972656	698.722656
1263.898438	754.223206
1262.823242	887.788147
1261.749023	845.841919
1260.673828	623.600525
1259.598633	815.778015
1258.523438	881.245239
1257.448242	783.541199
1256.372070	793.076782
1255.295898	953.612671
1254.219727	534.801086
1253.142578	1002.049133
1252.066406	537.276428
1250.989258	758.721375
1249.912109	839.052551
1248.833984	895.069946
1247.756836	627.790405
1246.678711	742.230042
1245.599609	759.453247
1244.521484	1022.068481
1243.442383	808.545166
1242.364258	704.425232
1241.285156	495.977142
1240.205078	722.099243
1239.125977	474.958282
1238.045898	635.524048
1236.965820	652.925842
1235.884766	1123.807739
1234.804688	1339.932007
1233.723633	882.102661
1232.642578	860.702820
1231.561523	609.144470
1230.479492	1120.735962
1229.397461	719.079224
1228.315430	705.008118
1227.233398	628.001160
1226.150391	1100.405884
1225.068359	1040.275513
1223.985352	547.136902
1222.901367	670.939453
1221.818359	548.045044
1220.734375	376.836090
1219.650391	575.484863
1218.566406	211.001266
1217.481445	136.562912
1216.396484	434.105835
1215.311523	340.290405
1214.226563	355.138306
1213.141602	99.614655
1212.055664	283.379517
1210.969727	27.923759
1209.883789	759.120728
1208.796875	383.027069
1207.709961	158.963730
1206.623047	19.335468
1205.536133	168.931763
1204.449219	299.149536
1203.361328	70.334366
1202.273438	96.870117
1201.185547	-6.674349
1200.096680	2.923504
1199.008789	-384.639130
1197.919922	-129.618866
1196.830078	-238.024948
1195.741211	-240.597397
1194.651367	-219.180878
1193.561523	-3.094171
1192.471680	-121.250618
1191.381836	5.700183
1190.291016	-323.939270
1189.200195	-77.020676
1188.109375	-209.693588
1187.017578	-361.577423
1185.926758	-326.221649
1184.834961	-48.571095
1183.742188	116.121223
1182.650391	254.298340
1181.557617	142.933243
1180.464844	163.422897
1179.372070	35.217617
1178.279297	-13.907987
1177.185547	109.424561
1176.091797	7.460184
1174.998047	-87.342827
1173.903320	-196.545502
1172.808594	-23.293291
1171.713867	99.549942
1170.619141	-115.117928
1169.524414	96.061951
1168.428711	216.180771
1167.333008	-177.931824
1166.237305	-0.577063
1165.140625	-150.827881
1164.044922	-310.637207
1162.948242	-59.541161
1161.850586	-64.212090
1160.753906	-181.182541
1159.656250	-40.342403
1158.558594	33.525417
1157.460938	-114.645615
1156.362305	200.012772
1155.263672	166.200363
1154.165039	46.481594
1153.066406	158.002960
1151.967773	2.430522
1150.868164	-12.555097
1149.768555	-189.624695
1148.667969	-152.316437
1147.568359	-274.653168
1146.467773	-27.969194
1145.367188	70.940079
1144.266602	136.408936
1143.165039	-0.479846
1142.063477	-263.456909
1140.961914	91.956604
1139.860352	2.501408
1138.757813	-134.538635
1137.655273	89.656937
1136.552734	287.543762
1135.450195	145.557922
1134.346680	89.057457
1133.244141	110.878883
1132.139648	241.805878
1131.036133	372.606903
1129.931641	465.305847
1128.827148	498.585236
1127.722656	650.371643
1126.618164	453.443268
1125.512695	481.747772
1124.407227	398.577393
1123.301758	689.780762
1122.196289	251.104828
1121.089844	459.173096
1119.983398	314.246826
1118.876953	578.901306
1117.769531	218.490402
1116.663086	293.614319
1115.555664	134.417130
1114.447266	169.181152
1113.339844	265.366333
1112.231445	56.456497
1111.123047	135.959595
1110.014648	109.033173
1108.905273	98.593468
1107.795898	47.957264
1106.686523	502.664978
1105.577148	730.464111
1104.466797	266.481812
1103.357422	317.143738
1102.247070	162.460648
1101.135742	184.711258
1100.025391	534.731689
1098.914063	59.313805
1097.802734	647.200684
1096.690430	400.492126
1095.579102	295.247162
1094.466797	298.363037
1093.353516	315.571808
1092.241211	363.358490
1091.127930	488.772583
1090.014648	209.303574
1088.901367	89.937584
1087.788086	205.844269
1086.673828	192.314880
1085.559570	305.745239
1084.445313	94.695763
1083.330078	41.184235
1082.214844	220.305817
1081.099609	528.538879
1079.984375	317.572815
1078.868164	268.702759
1077.751953	231.590378
1076.635742	70.093010
1075.519531	77.618782
1074.402344	305.646576
1073.285156	184.103683
1072.167969	318.214661
1071.050781	-84.581055
1069.932617	265.156433
1068.814453	258.573120
1067.696289	24.760843
1066.578125	233.737152
1065.458984	178.016266
1064.339844	63.814507
1063.220703	136.926788
1062.100586	336.375244
1060.980469	463.235474
1059.860352	323.419647
1058.740234	73.796875
1057.619141	65.104301
1056.498047	582.335388
1055.376953	358.613190
1054.255859	-220.079819
1053.133789	215.212341
1052.011719	223.006439
1050.889648	-11.957288
1049.767578	168.690323
1048.644531	269.952301
1047.521484	-139.705536
1046.398438	264.894531
1045.274414	-200.451355
1044.150391	-131.644745
1043.026367	328.761566
1041.902344	61.964851
1040.778320	0.369314
1039.653320	-280.095795
1038.528320	145.222275
1037.402344	-167.618210
1036.277344	-0.755410
1035.151367	166.089371
1034.024414	81.656464
1032.898438	-7.306047
1031.771484	-75.237816
1030.644531	-59.361603
1029.517578	-308.390503
1028.390625	-352.729004
1027.262695	90.912125
1026.134766	-262.264496
1025.005859	-125.219475
1023.877930	-510.514709
1022.749023	-80.834824
1021.620117	-553.973694
1020.490234	-333.114349
1019.361328	-330.288147
1018.231445	-373.757324
1017.101563	-405.515350
1015.970703	-228.557465
1014.839844	-172.084488
1013.708984	162.483185
1012.578125	-197.880371
1011.447266	-502.396393
1010.315430	49.948025
1009.183594	113.752251
1008.050781	31.841843
1006.918945	403.546295
1005.786133	393.534973
1004.653320	892.387207
1003.519531	1444.288208
1002.386719	1794.964966
1001.252930	1473.122681
1000.118164	1176.958130
998.984375	756.330261
997.849609	285.206635
996.714844	324.649994
995.580078	384.973785
994.444336	565.387268
993.308594	411.308258
992.172852	204.378174
991.036133	94.521370
989.900391	206.172943
988.763672	456.192535
987.626953	26.426800
986.489258	23.202776
985.351563	-37.473000
984.213867	88.540680
983.076172	283.693573
981.937500	458.168457
980.798828	301.326691
979.660156	-30.155470
978.521484	130.870743
977.381836	225.268127
976.242188	312.862244
975.102539	168.403381
973.961914	265.426392
972.822266	486.608276
971.681641	158.866333
970.540039	605.275208
969.399414	390.428986
968.257813	279.104919
967.116211	99.127296
965.973633	224.492462
964.832031	331.594147
963.689453	273.679169
962.545898	204.458542
961.403320	398.997040
960.259766	346.096741
959.116211	174.229141
957.972656	314.073517
956.828125	137.986221
955.683594	186.469543
954.539063	-156.313049
953.393555	203.690353
952.249023	202.202332
951.103516	454.721832
949.957031	179.041458
948.811523	552.882935
947.665039	28.448841
946.518555	9.380827
945.371094	97.828911
944.224609	-53.455044
943.077148	131.126892
941.929688	137.684372
940.781250	477.586487
939.632813	358.809753
938.484375	349.720154
937.335938	436.543030
936.186523	258.948425
935.038086	-153.247467
933.887695	330.566101
932.738281	192.220856
931.587891	88.222710
930.437500	462.671967
929.287109	317.906952
928.135742	275.762177
926.985352	-55.287750
925.833984	-35.665848
924.681641	93.247543
923.530273	256.320831
922.377930	135.201721
921.224609	-40.310520
920.072266	361.620544
918.918945	104.541557
917.765625	47.582558
916.612305	267.819672
915.458008	419.931793
914.303711	440.400116
913.149414	-287.972717
911.995117	-144.641998
910.839844	-14.901365
909.684570	-300.160645
908.529297	-197.488480
907.373047	-99.315117
906.216797	-16.976480
905.060547	-27.494448
903.904297	-196.496384
902.747070	-18.857721
901.589844	-151.414764
900.432617	-175.197327
899.274414	-29.170570
898.117188	304.635315
896.958984	-182.754440
895.799805	-97.709419
894.641602	116.216385
893.482422	-38.346107
892.322266	82.917023
891.163086	18.900667
890.002930	-270.912506
888.842773	17.558371
887.682617	127.572281
886.521484	102.140831
885.360352	-160.190475
884.199219	-59.139202
883.038086	179.487183
881.875977	27.899532
880.713867	90.588524
879.551758	232.152924
878.388672	384.940338
877.225586	-32.320415
876.062500	19.121796
874.899414	462.369598
873.735352	133.215942
872.571289	321.897400
871.407227	127.946312
870.242188	258.046204
869.077148	-23.519417
867.912109	358.387207
866.747070	353.427368
865.581055	155.167343
864.415039	323.250031
863.249023	-144.530441
862.083008	297.510590
860.916016	413.728485
859.749023	-87.487656
858.581055	309.256531
857.414063	409.589813
856.246094	543.487305
855.077148	201.817307
853.909180	470.158051
852.740234	823.511841
851.571289	892.021973
850.402344	823.767883
849.232422	428.432861
848.062500	326.621368
846.892578	780.092590
845.721680	409.502441
844.551758	3.215167
843.380859	362.275604
842.208984	135.020981
841.038086	-76.547241
839.866211	20.470961
838.694336	191.133804
837.521484	310.241577
836.348633	123.110542
835.175781	315.726776
834.002930	637.697571
832.829102	535.217651
831.655273	321.084198
830.481445	530.982666
829.307617	151.665115
828.132813	140.486298
826.958008	378.986053
825.783203	42.049339
824.607422	480.874634
823.431641	308.783417
822.255859	201.281906
821.079102	84.818512
819.903320	8.386442
818.726563	290.329315
817.548828	-133.561508
816.372070	272.680603
815.194336	97.949715
814.016602	-181.353363
812.837891	144.219589
811.659180	60.452534
810.480469	-161.198380
809.301758	-209.530869
808.122070	226.356339
806.942383	97.755714
805.762695	180.057281
804.583008	-219.559784
803.402344	-152.998978
802.221680	-290.744446
801.041016	-366.425415
799.859375	23.574167
798.677734	-267.479370
797.496094	-232.632874
796.313477	-251.121979
795.131836	-196.596268
793.949219	-80.187164
792.765625	-147.789124
791.583008	-277.476654
790.399414	434.001312
789.215820	275.225189
788.031250	-191.165695
786.846680	101.327400
785.662109	145.853836
784.477539	444.527893
783.291992	-6.456390
782.106445	-19.744036
780.920898	-159.087646
779.735352	242.744629
778.548828	317.407806
777.362305	497.913849
776.174805	7.148262
774.988281	-48.717354
773.800781	16.691872
772.613281	121.673813
771.424805	-62.405499
770.236328	104.080299
769.047852	197.649109
767.859375	222.760330
766.669922	313.866028
765.480469	74.421394
764.291016	275.456421
763.101563	375.036377
761.911133	285.175964
760.720703	149.065338
759.529297	578.391174
758.338867	321.148712
757.147461	714.903625
755.955078	472.998932
754.763672	556.473450
753.571289	437.666229
752.378906	466.061493
751.186523	424.108185
749.993164	428.235443
748.799805	214.963058
747.606445	482.455048
746.412109	471.086029
745.217773	431.165131
744.023438	235.501190
742.829102	178.059311
741.633789	302.593231
740.438477	96.076538
739.243164	227.119049
738.046875	-117.326096
736.850586	66.261765
735.654297	76.769989
734.458008	58.820362
733.260742	-81.684540
732.063477	-25.161367
730.866211	35.730534
729.667969	-119.918571
728.469727	-6.497932
727.271484	423.915222
726.073242	-114.111732
724.874023	-37.796921
723.674805	180.536789
722.474609	42.800312
721.275391	130.108368
720.075195	-3.057951
718.875000	95.267372
717.673828	265.628296
716.473633	427.271820
715.272461	311.917755
714.070313	233.774231
712.869141	293.111176
711.666992	-76.855156
710.463867	259.466064
709.261719	90.320694
708.058594	95.608902
706.855469	131.502609
705.652344	-156.876617
704.448242	-214.285217
703.244141	-19.118204
702.040039	256.585510
700.834961	-122.367920
699.630859	-179.176498
698.424805	25.062492
697.219727	109.816940
696.013672	-81.277481
694.807617	-52.703468
693.601563	-8.778219
692.395508	104.778534
691.188477	-124.559326
689.981445	-275.478882
688.773438	-482.576691
687.566406	137.144150
686.358398	227.542557
685.149414	31.847170
683.941406	1.186063
682.732422	74.758125
681.523438	131.143082
680.313477	215.849060
679.104492	10.478374
677.894531	-75.520134
676.683594	-174.283188
675.473633	-41.229931
674.262695	122.240677
673.051758	-88.443504
671.839844	-2.537497
670.628906	-22.451458
669.416992	55.102684
668.204102	245.184601
666.992188	186.850693
665.779297	-78.681847
664.566406	27.561520
663.352539	62.651554
662.138672	-102.895569
660.924805	-58.863499
659.710938	-260.708313
658.497070	-235.808578
657.282227	-243.150528
656.066406	-60.617569
654.851563	-115.212029
653.635742	-186.923477
652.419922	77.633400
651.204102	-30.556726
649.987305	154.281799
648.770508	-74.354843
647.553711	164.312576
646.336914	36.988293
645.119141	-55.836433
643.901367	-353.012604
642.682617	113.472725
641.464844	65.756271
640.246094	230.836090
639.027344	60.451328
637.807617	102.774857
636.587891	-76.331116
635.368164	-81.530197
634.148438	220.173111
632.927734	178.036713
631.707031	15.489229
630.486328	219.710236
629.264648	39.523811
628.043945	71.452263
626.822266	83.720421
625.599609	-215.267502
624.376953	74.914787
623.155273	-38.361156
621.931641	143.589508
620.708984	44.331818
619.485352	77.328148
618.261719	-160.059189
617.037109	158.538712
615.813477	142.457932
614.588867	-94.724358
613.364258	-22.427576
612.138672	38.301907
610.913086	-199.074814
609.687500	-131.614059
608.461914	-18.163012
607.235352	-125.891594
606.008789	17.375561
604.782227	31.266064
