# Supplementary material for: Raman spectroscopy accurately differentiates mucosal healing from non-healing and biochemical changes following biological therapy in inflammatory bowel disease
Source: PLoS One. 2021 Jun 2;16(6):e0252210. doi: 10.1371/journal.pone.0252210 (PMC8172032; doi:10.1371/journal.pone.0252210)
Supplement: S9 Dataset — (ZIP) [file pone.0252210.s011.zip › Pre-biologic/OC023-2 pre treatment_28__X_25482.7__Y_6211.9__Z_812.288__Time_322.txt]

1714.862305	18.054098
1713.885742	56.642529
1712.909180	24.031130
1711.931641	-128.880157
1710.955078	35.093689
1709.977539	-79.392502
1709.000000	-59.404041
1708.021484	60.106190
1707.043945	-55.668224
1706.065430	70.047356
1705.086914	-60.860077
1704.107422	71.049660
1703.128906	198.062622
1702.149414	76.636131
1701.169922	-81.694191
1700.190430	-97.718384
1699.210938	-67.781616
1698.230469	114.978645
1697.250000	228.680298
1696.269531	40.913509
1695.289063	110.193863
1694.307617	265.392273
1693.326172	354.289032
1692.344727	462.355682
1691.363281	381.405212
1690.381836	287.675995
1689.399414	333.207855
1688.416992	488.600983
1687.434570	508.460999
1686.452148	424.870758
1685.468750	736.287964
1684.485352	560.451050
1683.501953	579.703674
1682.518555	607.466492
1681.534180	672.998901
1680.550781	930.741333
1679.566406	717.739868
1678.582031	1034.923340
1677.596680	948.058411
1676.611328	1000.069336
1675.626953	1095.143066
1674.641602	1344.873657
1673.655273	1265.368652
1672.669922	1271.468140
1671.683594	1333.843994
1670.697266	1585.295166
1669.710938	1632.633911
1668.723633	1611.389160
1667.737305	1574.731201
1666.750000	1618.175537
1665.762695	1887.621582
1664.774414	1847.022339
1663.787109	1944.843384
1662.798828	1950.260742
1661.810547	1897.811768
1660.822266	1991.616821
1659.833008	2122.912598
1658.844727	2008.220337
1657.855469	2042.332031
1656.866211	2034.489258
1655.875977	2035.006226
1654.886719	2070.365723
1653.896484	1867.936523
1652.906250	1621.026001
1651.916016	1586.242920
1650.924805	1739.626709
1649.934570	1390.975098
1648.943359	1249.038086
1647.952148	1041.467651
1646.959961	1185.772217
1645.968750	775.626038
1644.976563	651.248718
1643.984375	762.282654
1642.992188	659.772278
1641.999023	547.075317
1641.005859	447.951080
1640.012695	277.958649
1639.019531	285.075043
1638.026367	208.109283
1637.032227	131.470184
1636.039063	97.336716
1635.043945	218.975388
1634.049805	-57.001698
1633.055664	49.365311
1632.060547	-20.505663
1631.065430	-119.053833
1630.070313	-48.835514
1629.074219	-73.156670
1628.079102	21.177879
1627.083008	-55.301304
1626.086914	-92.076645
1625.090820	102.777023
1624.093750	-15.100792
1623.096680	-22.336697
1622.100586	-47.770920
1621.102539	-38.861526
1620.105469	46.395397
1619.107422	-17.905712
1618.109375	51.885082
1617.111328	218.923630
1616.113281	39.617760
1615.115234	214.744507
1614.116211	290.244080
1613.117188	-11.825929
1612.118164	103.267662
1611.118164	213.180405
1610.119141	-33.298477
1609.119141	-1.810679
1608.119141	173.845551
1607.118164	87.586067
1606.118164	56.434956
1605.117188	-74.116753
1604.116211	130.496826
1603.115234	91.703735
1602.114258	-12.430223
1601.112305	-53.691570
1600.110352	1.869363
1599.108398	-193.570099
1598.106445	-156.239761
1597.103516	11.773427
1596.100586	-84.181305
1595.097656	-44.239822
1594.094727	-108.785950
1593.091797	-123.690742
1592.087891	2.382119
1591.083984	-195.273499
1590.080078	-137.121201
1589.076172	61.867706
1588.071289	-5.321809
1587.067383	76.132698
1586.062500	66.253593
1585.057617	43.300205
1584.051758	56.791832
1583.045898	164.025162
1582.041016	232.075470
1581.035156	-64.602287
1580.028320	141.339462
1579.022461	32.107513
1578.015625	198.741592
1577.008789	157.038269
1576.001953	229.739273
1574.994141	211.274185
1573.987305	447.577637
1572.979492	384.674255
1571.971680	334.688690
1570.962891	68.904938
1569.955078	127.915070
1568.946289	46.501083
1567.937500	136.417282
1566.928711	150.866150
1565.918945	71.719505
1564.910156	26.217478
1563.900391	-40.162350
1562.890625	-44.385326
1561.880859	197.667526
1560.870117	226.818008
1559.859375	-151.254044
1558.848633	85.033539
1557.837891	-26.212582
1556.827148	284.778412
1555.815430	121.407120
1554.803711	297.229584
1553.791992	128.420242
1552.780273	132.969986
1551.767578	85.578979
1550.754883	219.178253
1549.742188	285.279510
1548.729492	462.402374
1547.716797	334.114380
1546.703125	270.335999
1545.689453	188.309082
1544.675781	54.446232
1543.662109	127.164940
1542.647461	101.495667
1541.632813	-87.062767
1540.618164	41.879093
1539.603516	2.770363
1538.588867	-75.228813
1537.573242	-88.879463
1536.557617	-4.679480
1535.541992	61.235626
1534.526367	-87.119171
1533.509766	1.592378
1532.493164	87.491585
1531.476563	149.961853
1530.459961	29.265537
1529.443359	-3.989185
1528.425781	52.709179
1527.408203	19.059462
1526.390625	0.672014
1525.373047	154.545944
1524.354492	99.705002
1523.335938	-99.387245
1522.317383	161.838852
1521.298828	52.431522
1520.280273	109.996696
1519.260742	185.325165
1518.241211	16.269472
1517.221680	-9.019300
1516.202148	96.524040
1515.181641	194.110733
1514.161133	57.786743
1513.140625	24.019814
1512.120117	-17.626530
1511.099609	-190.323074
1510.078125	-188.683365
1509.056641	-164.149460
1508.035156	-6.457390
1507.012695	-51.589184
1505.991211	-14.845406
1504.968750	-116.712036
1503.946289	-11.167049
1502.923828	-231.201050
1501.900391	-113.245865
1500.877930	50.583553
1499.854492	27.260759
1498.830078	-188.212936
1497.806641	31.286947
1496.782227	-194.677017
1495.758789	111.358261
1494.734375	79.498795
1493.708984	85.825279
1492.684570	99.667130
1491.659180	205.334656
1490.633789	257.135864
1489.608398	316.419708
1488.583008	288.680664
1487.556641	332.285248
1486.530273	222.533524
1485.503906	421.535309
1484.477539	556.504944
1483.450195	568.788147
1482.423828	790.110168
1481.396484	669.436096
1480.368164	658.302429
1479.340820	835.696960
1478.312500	829.360535
1477.284180	940.112305
1476.255859	795.926758
1475.227539	1038.834839
1474.198242	986.101501
1473.169922	1208.254150
1472.140625	1139.998291
1471.111328	1425.399170
1470.081055	1514.635254
1469.050781	1573.197632
1468.021484	1585.867798
1466.990234	1865.383423
1465.959961	2139.612549
1464.928711	2245.861084
1463.898438	2219.850830
1462.867188	2297.906738
1461.834961	2416.463623
1460.803711	2402.849854
1459.771484	2587.179688
1458.739258	2540.358154
1457.707031	2635.600098
1456.674805	2619.087646
1455.641602	2638.009033
1454.608398	2768.449951
1453.575195	2865.807861
1452.541992	2838.841553
1451.508789	2773.810303
1450.474609	3096.446533
1449.440430	3294.751465
1448.406250	3143.373047
1447.371094	2956.542480
1446.336914	3263.487549
1445.301758	3241.169189
1444.266602	3029.015137
1443.230469	2938.353271
1442.195313	2809.774414
1441.159180	2668.560547
1440.123047	2550.141602
1439.086914	2391.305176
1438.049805	2401.848633
1437.013672	2164.744385
1435.976563	2061.617188
1434.939453	2153.025391
1433.901367	1605.444580
1432.864258	1742.355347
1431.826172	1566.174683
1430.788086	1162.934692
1429.750000	1244.338623
1428.710938	964.955505
1427.671875	925.312256
1426.633789	653.732849
1425.593750	783.107483
1424.554688	647.811707
1423.514648	474.783234
1422.474609	478.220764
1421.434570	693.281616
1420.394531	643.854431
1419.354492	428.310303
1418.313477	633.273926
1417.272461	634.335510
1416.231445	338.528076
1415.189453	301.997986
1414.147461	64.324387
1413.105469	153.710236
1412.063477	233.060623
1411.021484	113.868515
1409.978516	90.268715
1408.936523	104.451866
1407.892578	-1.908392
1406.849609	-50.371082
1405.806641	9.228848
1404.762695	-79.244064
1403.718750	193.809860
1402.674805	113.026878
1401.629883	80.013893
1400.585938	165.002029
1399.541016	82.018082
1398.496094	212.264633
1397.450195	197.155502
1396.405273	325.008759
1395.359375	162.257156
1394.313477	12.202352
1393.267578	255.506683
1392.220703	-39.530964
1391.173828	-76.491150
1390.126953	4.306901
1389.080078	155.246063
1388.033203	28.547091
1386.985352	-70.482948
1385.937500	-314.387268
1384.889648	11.958052
1383.841797	-114.135582
1382.792969	37.328709
1381.744141	-78.482994
1380.695313	-9.268201
1379.646484	-289.589691
1378.597656	37.083427
1377.547852	64.174271
1376.498047	111.356865
1375.448242	-170.718842
1374.397461	3.987684
1373.347656	-18.267202
1372.296875	66.842308
1371.246094	82.252052
1370.194336	3.069394
1369.143555	-68.443794
1368.091797	104.375198
1367.040039	45.609901
1365.988281	51.770214
1364.935547	180.072388
1363.882813	228.812286
1362.830078	-8.530593
1361.777344	154.998749
1360.724609	-52.062668
1359.670898	181.347626
1358.617188	113.926888
1357.563477	133.708069
1356.509766	340.061005
1355.455078	111.585709
1354.400391	330.587036
1353.345703	298.770630
1352.291016	448.422150
1351.235352	444.221161
1350.180664	569.278748
1349.125000	597.644104
1348.068359	646.001648
1347.012695	825.994568
1345.956055	730.756836
1344.899414	925.852173
1343.842773	992.111877
1342.786133	1120.474487
1341.728516	1008.561951
1340.670898	1189.217529
1339.613281	1196.569092
1338.555664	1355.148682
1337.497070	1437.064331
1336.438477	1105.714966
1335.379883	1259.751709
1334.321289	1201.095215
1333.262695	1150.050781
1332.203125	1146.178101
1331.143555	1090.545898
1330.083984	1002.963562
1329.023438	1130.611816
1327.963867	1253.434204
1326.903320	1072.477661
1325.841797	1242.503784
1324.781250	1234.821167
1323.719727	1066.812500
1322.659180	1229.818970
1321.596680	1160.918091
1320.535156	1171.170288
1319.473633	1349.323486
1318.411133	1406.702393
1317.348633	1409.968994
1316.285156	1206.304810
1315.222656	1148.308960
1314.159180	1184.127441
1313.095703	1281.675537
1312.032227	1219.233398
1310.967773	1174.203491
1309.904297	1161.356323
1308.839844	1384.963257
1307.775391	1436.355469
1306.709961	1386.991699
1305.645508	1446.035645
1304.580078	1554.381592
1303.513672	1087.460205
1302.448242	1434.575928
1301.382813	1454.803833
1300.316406	1588.189819
1299.250000	1249.977173
1298.182617	1422.920898
1297.116211	1325.812622
1296.048828	1103.669312
1294.981445	1289.206909
1293.914063	1150.867310
1292.845703	1277.688232
1291.777344	994.943970
1290.708984	1016.543823
1289.640625	1141.236816
1288.572266	890.946045
1287.502930	1084.474487
1286.433594	903.150146
1285.364258	998.837463
1284.293945	1026.021240
1283.224609	1031.268799
1282.154297	884.842957
1281.083984	863.414978
1280.012695	700.175110
1278.942383	960.355835
1277.871094	797.374939
1276.799805	876.661926
1275.727539	1009.801025
1274.656250	927.876160
1273.583984	1041.586304
1272.511719	1033.175781
1271.439453	1303.330933
1270.366211	1241.315918
1269.292969	1313.706787
1268.219727	1283.621460
1267.146484	1429.353516
1266.072266	1209.093140
1264.999023	1393.965820
1263.924805	1356.885254
1262.849609	1278.439331
1261.775391	1336.621216
1260.700195	1365.597046
1259.625000	1219.173706
1258.549805	1121.602661
1257.474609	1111.823853
1256.398438	1328.583618
1255.322266	1248.271362
1254.246094	1409.029419
1253.168945	1382.380371
1252.092773	1204.939331
1251.015625	1273.309937
1249.938477	1280.894287
1248.860352	1410.091187
1247.783203	1432.308228
1246.705078	1311.158325
1245.626953	1165.796021
1244.547852	1078.835449
1243.469727	1404.836060
1242.390625	1194.075073
1241.311523	1041.695435
1240.231445	1139.406616
1239.152344	1198.266235
1238.072266	1325.047729
1236.992188	1034.588135
1235.911133	1037.699707
1234.831055	1002.025940
1233.750000	1053.638062
1232.668945	1291.835205
1231.587891	1103.499512
1230.505859	1096.923706
1229.423828	959.569885
1228.341797	865.853638
1227.259766	939.201172
1226.176758	1102.055664
1225.094727	972.042969
1224.011719	745.306702
1222.927734	791.956787
1221.844727	649.956055
1220.760742	602.279236
1219.676758	598.104309
1218.592773	417.502197
1217.507813	386.739197
1216.423828	529.862488
1215.338867	453.137634
1214.252930	364.340454
1213.167969	635.192261
1212.082031	519.767029
1210.996094	539.459839
1209.910156	510.854401
1208.823242	542.504089
1207.737305	658.476257
1206.650391	571.858276
1205.562500	861.185852
1204.475586	685.298279
1203.387695	502.203522
1202.299805	521.434021
1201.211914	307.030609
1200.124023	253.946381
1199.035156	179.158157
1197.946289	381.051208
1196.857422	205.085464
1195.767578	264.831421
1194.678711	-7.364580
1193.588867	283.041718
1192.498047	-212.726166
1191.408203	-21.088934
1190.317383	93.499245
1189.226563	25.401911
1188.135742	74.917130
1187.044922	-139.774185
1185.953125	-78.422295
1184.861328	-74.786278
1183.769531	-85.641197
1182.676758	-31.822412
1181.584961	-62.060471
1180.492188	202.525253
1179.398438	169.648834
1178.305664	189.410431
1177.211914	266.564270
1176.118164	250.151978
1175.024414	149.817734
1173.929688	51.813625
1172.835938	279.314117
1171.741211	272.051208
1170.646484	-41.599781
1169.550781	283.511383
1168.455078	-142.642075
1167.359375	29.078424
1166.263672	171.916946
1165.167969	-39.163673
1164.071289	127.282417
1162.974609	30.738913
1161.877930	199.242020
1160.780273	54.720772
1159.682617	191.857529
1158.584961	507.826324
1157.487305	348.643036
1156.389648	394.585297
1155.291016	309.188202
1154.192383	588.567505
1153.093750	235.878891
1151.994141	400.472717
1150.894531	281.271759
1149.794922	178.673096
1148.695313	83.136246
1147.594727	158.977112
1146.495117	-17.726305
1145.394531	103.069244
1144.292969	121.337791
1143.192383	46.675732
1142.090820	252.612076
1140.989258	172.928482
1139.886719	121.675697
1138.785156	29.906252
1137.682617	256.513672
1136.580078	159.732391
1135.477539	355.058594
1134.374023	550.158936
1133.270508	414.980133
1132.166992	495.761719
1131.063477	638.082153
1129.958984	851.388000
1128.854492	903.144287
1127.750000	1068.591675
1126.644531	1203.000610
1125.540039	1178.383179
1124.434570	1077.793701
1123.329102	863.375732
1122.222656	959.274536
1121.117188	661.821472
1120.010742	693.527161
1118.903320	597.238770
1117.796875	600.285461
1116.689453	435.181274
1115.582031	572.860901
1114.474609	568.430725
1113.367188	729.416138
1112.258789	601.756836
1111.150391	672.586243
1110.041016	866.140869
1108.932617	889.383606
1107.823242	950.283386
1106.713867	951.996582
1105.604492	960.675964
1104.494141	1099.054688
1103.383789	873.822815
1102.273438	1144.057983
1101.163086	1227.707031
1100.051758	1231.014404
1098.940430	1088.027466
1097.829102	1093.506470
1096.717773	1176.648193
1095.605469	1212.515747
1094.493164	1097.501221
1093.380859	1295.666992
1092.268555	1208.740479
1091.155273	1222.968628
1090.041992	905.252441
1088.928711	1253.471436
1087.814453	919.229370
1086.701172	970.766907
1085.586914	1048.046143
1084.471680	932.427307
1083.357422	1077.664429
1082.242188	1100.556152
1081.126953	855.548889
1080.011719	1075.605713
1078.895508	1086.494141
1077.779297	928.276917
1076.663086	960.168274
1075.546875	902.807068
1074.429688	953.306274
1073.312500	862.992004
1072.195313	840.655457
1071.078125	747.937744
1069.959961	688.005371
1068.841797	714.743347
1067.723633	1015.509460
1066.604492	967.091370
1065.486328	654.051941
1064.367188	713.331238
1063.247070	777.208008
1062.127930	908.882996
1061.007813	855.628174
1059.887695	994.152283
1058.767578	674.252747
1057.646484	461.997467
1056.525391	469.518036
1055.404297	661.611023
1054.283203	561.562378
1053.161133	578.310913
1052.039063	459.593018
1050.916992	635.074463
1049.794922	558.379944
1048.671875	736.054016
1047.548828	605.681641
1046.425781	389.062408
1045.301758	373.073883
1044.177734	396.725891
1043.053711	299.164764
1041.929688	294.865936
1040.805664	486.276520
1039.680664	442.347412
1038.555664	472.969269
1037.429688	275.424072
1036.304688	410.847778
1035.178711	236.720413
1034.052734	581.512756
1032.925781	530.745178
1031.798828	535.841492
1030.671875	427.048615
1029.544922	439.210205
1028.417969	590.833984
1027.290039	196.445358
1026.162109	106.565620
1025.033203	-243.323639
1023.905273	187.092392
1022.776367	74.205765
1021.647461	-57.136280
1020.518555	117.887405
1019.388672	-203.493317
1018.258789	17.978781
1017.128906	-205.722855
1015.998047	-21.312510
1014.868164	49.546082
1013.737305	150.555420
1012.605469	121.874680
1011.474609	385.081848
1010.342773	312.537048
1009.210938	219.280075
1008.079102	292.773499
1006.946289	507.443207
1005.813477	1066.751465
1004.680664	1630.521240
1003.546875	2566.345703
1002.414063	2595.766846
1001.280273	2514.347412
1000.145508	1287.134033
999.011719	859.805237
997.876953	453.563599
996.742188	354.688873
995.607422	267.518463
994.471680	166.654800
993.335938	86.725906
992.200195	-94.528625
991.064453	-65.722740
989.927734	-55.251690
988.791016	174.318619
987.654297	-33.923729
986.516602	85.211266
985.379883	17.867682
984.242188	-178.267990
983.103516	17.209957
981.965820	-68.061096
980.827148	-15.080545
979.688477	-53.999554
978.548828	-3.052297
977.409180	117.013031
976.270508	-40.998631
975.129883	148.281387
973.990234	252.613831
972.849609	345.566345
971.708984	192.872299
970.568359	178.195328
969.426758	81.036446
968.285156	284.771973
967.143555	282.056641
966.001953	185.451401
964.859375	146.401031
963.716797	43.335735
962.574219	130.778244
961.430664	41.866001
960.287109	432.096008
959.143555	96.089470
958.000000	108.565178
956.855469	157.850464
955.710938	51.621174
954.566406	206.550049
953.421875	194.546112
952.276367	203.321884
951.130859	173.397064
949.985352	95.654160
948.838867	230.743500
947.692383	345.387268
946.545898	94.560570
945.399414	-110.267464
944.251953	176.243408
943.104492	207.065475
941.957031	370.474335
940.809570	61.549286
939.661133	120.334099
938.512695	375.474945
937.364258	220.153473
936.214844	336.443085
935.065430	432.353485
933.916016	120.446068
932.765625	196.240784
931.616211	224.354263
930.465820	150.157806
929.315430	144.497925
928.164063	125.375511
927.012695	243.008667
925.861328	28.572550
924.709961	44.186600
923.557617	-99.216286
922.405273	-117.304619
921.252930	-26.079287
920.099609	53.929047
918.947266	118.180367
917.793945	-62.747028
916.639648	-154.828400
915.486328	46.218346
914.332031	-118.118561
913.177734	-77.941055
912.022461	-78.439323
910.868164	-280.649170
909.712891	39.028992
908.556641	-44.850311
907.401367	-133.050522
906.245117	71.317680
905.088867	-109.413574
903.931641	-67.895790
902.775391	-42.083294
901.618164	-45.546753
900.460938	-245.775208
899.302734	70.237396
898.144531	-0.630206
896.986328	37.272156
895.828125	-94.296021
894.668945	111.236069
893.509766	36.536419
892.350586	-74.133698
891.191406	161.072891
890.031250	118.488960
888.871094	37.679256
887.710938	-15.858844
886.549805	75.234016
885.388672	152.880432
884.227539	29.828611
883.066406	290.416565
881.904297	81.963821
880.742188	223.186279
879.580078	112.019470
878.416992	289.471527
877.253906	243.919067
876.090820	371.935150
874.927734	324.357391
873.763672	256.654175
872.599609	285.872406
871.435547	189.164063
870.270508	74.607948
869.105469	-30.800190
867.940430	55.067112
866.775391	44.314827
865.609375	213.465256
864.443359	205.100586
863.277344	257.475128
862.110352	-29.239332
860.944336	465.667419
859.777344	327.344269
858.609375	368.709625
857.442383	158.795532
856.274414	691.590027
855.105469	600.692993
853.937500	368.617584
852.768555	627.646973
851.599609	626.615356
850.430664	742.137146
849.260742	575.389160
848.090820	496.095154
846.920898	340.736664
845.750000	196.676071
844.580078	256.354736
843.409180	333.929108
842.237305	216.869934
841.066406	198.268860
839.894531	43.297958
838.722656	237.119293
837.549805	272.179260
836.376953	365.306885
835.204102	339.987549
834.031250	341.463470
832.857422	392.048248
831.683594	277.402008
830.509766	553.325562
829.335938	204.367935
828.161133	486.812256
826.986328	385.509277
825.811523	455.887878
824.635742	399.140381
823.459961	340.141113
822.284180	310.079803
821.107422	326.759003
819.931641	56.088875
818.754883	257.484955
817.577148	222.783356
816.400391	463.961060
815.222656	417.954834
814.044922	27.128944
812.866211	-50.038380
811.687500	-31.656282
810.508789	146.662537
809.330078	60.365028
808.150391	93.988823
806.971680	167.470444
805.791016	18.768969
804.611328	49.851788
803.430664	109.671219
802.250000	-214.539001
801.069336	58.063957
799.887695	13.257750
798.706055	-164.694122
797.524414	12.021111
796.342773	-115.118668
795.160156	1.425771
793.977539	-81.597977
792.794922	65.626099
791.611328	206.006241
790.427734	177.936142
789.244141	251.547470
788.059570	442.261078
786.875977	300.904938
785.691406	489.014252
784.505859	409.340790
783.321289	433.449829
782.135742	567.905396
780.949219	412.692047
779.763672	542.362366
778.577148	696.111816
777.390625	399.195709
776.204102	327.425598
775.016602	268.774658
773.829102	388.712921
772.641602	345.193726
771.453125	246.400162
770.265625	21.807859
769.077148	339.435120
767.887695	277.689484
766.699219	312.751770
765.509766	193.437668
764.319336	274.426544
763.129883	623.824219
761.939453	277.300507
760.749023	538.176697
759.558594	547.940735
758.367188	605.932678
757.175781	692.322388
755.984375	609.213257
754.791992	369.916229
753.599609	464.607697
752.407227	431.664917
751.214844	431.526825
750.021484	371.940735
748.828125	674.491394
747.634766	500.425690
746.441406	637.910583
745.247070	367.099731
744.052734	653.409851
742.857422	535.935974
741.662109	341.639374
740.466797	344.565552
739.271484	432.817749
738.076172	389.438873
736.879883	210.145050
735.683594	357.093079
734.486328	221.421005
733.289063	85.688454
732.091797	275.957397
730.894531	501.024353
729.697266	491.834351
728.499023	314.156464
727.300781	418.481995
726.101563	699.700195
724.902344	578.607422
723.703125	651.916809
722.503906	810.285095
721.303711	468.428741
720.104492	554.554810
718.903320	723.502380
717.703125	525.699463
716.501953	600.624512
715.300781	592.569397
714.099609	575.738342
712.897461	329.949524
711.695313	352.318451
710.493164	548.959656
709.291016	525.436768
708.087891	279.728546
706.884766	432.599152
705.680664	25.876877
704.477539	191.756134
703.273438	118.184067
702.069336	220.855850
700.864258	353.927979
699.659180	221.655197
698.454102	298.157227
697.249023	448.538147
696.042969	183.831451
694.836914	36.589706
693.630859	17.592710
692.423828	-5.701225
691.217773	-57.161438
690.009766	-39.099457
688.802734	-81.748009
687.594727	-211.095245
686.386719	-58.360668
685.178711	-55.248318
683.970703	-21.712347
682.761719	-157.170639
681.552734	43.384193
680.342773	20.794907
679.133789	236.556274
677.923828	75.538559
676.712891	44.586773
675.502930	-20.873659
674.291992	197.267670
673.081055	129.857224
671.869141	144.780945
670.657227	200.899292
669.445313	252.789093
668.233398	95.128448
667.021484	91.085396
665.808594	242.714905
664.595703	189.218246
663.381836	196.338409
662.167969	84.848946
660.954102	103.042145
659.740234	13.466725
658.525391	-103.981209
657.310547	-147.912964
656.095703	-98.973549
654.880859	-13.281119
653.665039	-2.940085
652.449219	203.607712
651.233398	216.287445
650.016602	22.307766
648.799805	250.582230
647.583008	160.234390
646.365234	291.720276
645.148438	236.023300
643.930664	339.639313
642.711914	357.249817
641.494141	389.972351
640.275391	338.893616
639.056641	128.831924
637.836914	174.621109
636.617188	274.123566
635.397461	109.401306
634.177734	-78.870232
632.957031	5.584387
631.736328	25.573812
630.515625	43.357311
629.293945	88.955109
628.073242	50.789631
626.851563	-101.121918
625.628906	-42.987007
624.407227	57.835442
623.184570	321.299713
621.960938	295.206055
620.738281	283.886871
619.514648	208.068695
618.291016	87.035881
617.067383	-66.369591
615.842773	-200.799149
614.618164	-106.624710
613.393555	179.597458
612.167969	-5.256778
610.942383	16.864311
609.716797	-102.647552
608.491211	-58.133869
607.264648	32.731277
606.038086	212.593491
604.811523	214.389725
