# Supplementary material for: Raman spectroscopy accurately differentiates mucosal healing from non-healing and biochemical changes following biological therapy in inflammatory bowel disease
Source: PLoS One. 2021 Jun 2;16(6):e0252210. doi: 10.1371/journal.pone.0252210 (PMC8172032; doi:10.1371/journal.pone.0252210)
Supplement: S9 Dataset — (ZIP) [file pone.0252210.s011.zip › Pre-biologic/OC035 pre treatment-1_base sub cr removed_60__X_-23907.9__Y_33344.7__Z_-435.137__Time_684.txt]

1714.837891	219.350616
1713.861328	-36.734356
1712.884766	-172.010834
1711.907227	129.441010
1710.930664	-11.996083
1709.953125	47.274487
1708.975586	-70.698692
1707.997070	-103.223763
1707.019531	-20.838984
1706.041016	4.976424
1705.062500	116.199280
1704.083984	7.642161
1703.104492	-146.591690
1702.125000	36.169640
1701.145508	-118.369652
1700.166016	-56.372196
1699.186523	-93.469048
1698.206055	203.453827
1697.225586	-10.311767
1696.245117	93.890404
1695.264648	-5.043744
1694.283203	-138.726349
1693.301758	-45.429012
1692.320313	-32.283840
1691.338867	-101.893181
1690.357422	68.678192
1689.375000	143.130936
1688.392578	204.241760
1687.410156	132.039139
1686.427734	-4.063215
1685.444336	43.844635
1684.460938	-57.420639
1683.477539	179.782837
1682.494141	131.976349
1681.509766	265.350677
1680.526367	58.017265
1679.541992	154.312637
1678.557617	282.624634
1677.572266	174.207443
1676.587891	65.997917
1675.602539	338.253143
1674.617188	248.950638
1673.630859	0.342807
1672.645508	219.761307
1671.659180	245.277512
1670.672852	379.870911
1669.686523	169.335281
1668.699219	344.066772
1667.712891	420.707123
1666.725586	364.792786
1665.738281	221.538147
1664.750000	269.538147
1663.762695	378.739380
1662.774414	352.849731
1661.786133	443.830688
1660.797852	309.693146
1659.808594	276.511353
1658.820313	423.728455
1657.831055	353.890228
1656.841797	422.005585
1655.851563	349.978821
1654.862305	172.342163
1653.872070	190.824905
1652.881836	278.313141
1651.891602	331.597992
1650.900391	221.106384
1649.910156	184.931702
1648.918945	90.828972
1647.927734	123.848221
1646.935547	294.463379
1645.944336	42.565182
1644.952148	92.074814
1643.959961	115.376694
1642.966797	112.478218
1641.974609	67.579285
1640.981445	33.460629
1639.988281	-198.293594
1638.995117	-68.378654
1638.001953	48.504166
1637.007813	-21.652868
1636.013672	-133.746445
1635.019531	68.015015
1634.025391	38.034256
1633.031250	-70.758675
1632.036133	84.043015
1631.041016	2.002060
1630.045898	-53.486958
1629.049805	-79.820633
1628.054688	-116.472328
1627.058594	23.322412
1626.062500	71.183556
1625.065430	-22.800701
1624.069336	-90.273430
1623.072266	131.569092
1622.075195	-59.082863
1621.078125	131.461548
1620.081055	266.923401
1619.083008	-12.444366
1618.084961	293.953888
1617.086914	-19.116972
1616.088867	27.633331
1615.089844	150.591919
1614.091797	40.174599
1613.092773	66.313751
1612.092773	-83.111244
1611.093750	-40.966709
1610.093750	-129.767792
1609.094727	-42.839375
1608.093750	-139.227249
1607.093750	-7.582861
1606.093750	-114.183548
1605.092773	7.137168
1604.091797	-15.456930
1603.090820	98.138626
1602.088867	-91.725822
1601.087891	103.111374
1600.085938	7.654732
1599.083984	-286.394379
1598.081055	-206.422546
1597.079102	-110.724838
1596.076172	-98.617348
1595.073242	20.661572
1594.070313	-223.094070
1593.067383	-98.494568
1592.063477	-78.324478
1591.059570	46.294842
1590.055664	19.552977
1589.051758	-228.898544
1588.046875	-44.202400
1587.041992	-62.962494
1586.037109	155.584122
1585.032227	149.885971
1584.027344	162.459976
1583.021484	31.739899
1582.015625	86.054459
1581.009766	33.577911
1580.003906	142.580231
1578.997070	189.060822
1577.990234	55.933445
1576.984375	294.991730
1575.976563	-129.491547
1574.969727	18.455280
1573.961914	77.909851
1572.954102	111.327103
1571.946289	66.734215
1570.938477	-14.241038
1569.929688	-61.425083
1568.921875	-56.653572
1567.913086	26.002819
1566.903320	118.979614
1565.894531	157.370178
1564.884766	24.401646
1563.875000	109.430939
1562.865234	329.294250
1561.855469	4.310238
1560.844727	133.245407
1559.834961	194.670425
1558.824219	113.445107
1557.813477	154.008926
1556.801758	132.311035
1555.790039	50.984444
1554.779297	119.852890
1553.766602	116.120850
1552.754883	221.060974
1551.743164	170.593262
1550.730469	233.935394
1549.717773	273.895874
1548.705078	91.318489
1547.691406	286.305634
1546.677734	222.583176
1545.665039	52.832386
1544.650391	128.582626
1543.636719	15.603967
1542.623047	191.919846
1541.608398	-45.166279
1540.593750	130.911087
1539.579102	97.715004
1538.563477	-121.396469
1537.547852	209.144531
1536.533203	28.625032
1535.516602	175.665466
1534.500977	-115.851028
1533.485352	126.370232
1532.468750	17.813105
1531.452148	-8.323816
1530.435547	176.736893
1529.417969	78.243629
1528.400391	-89.846764
1527.383789	166.913208
1526.365234	202.048309
1525.347656	265.385010
1524.329102	24.932285
1523.311523	41.763298
1522.292969	192.233383
1521.273438	242.233459
1520.254883	112.133331
1519.235352	77.088699
1518.215820	5.973903
1517.196289	-67.786461
1516.176758	148.667816
1515.156250	-10.067860
1514.136719	-109.773544
1513.116211	-147.936996
1512.094727	-70.694244
1511.074219	-26.943718
1510.052734	37.198414
1509.031250	83.251373
1508.009766	52.241760
1506.988281	-12.192458
1505.965820	82.221413
1504.943359	-56.735115
1503.920898	4.125866
1502.898438	-29.931517
1501.875000	-135.801773
1500.852539	14.348514
1499.829102	-12.328774
1498.805664	-49.336449
1497.781250	26.159283
1496.757813	-5.928138
1495.733398	38.627769
1494.708984	123.982933
1493.684570	91.584457
1492.659180	-45.717533
1491.633789	-213.728638
1490.608398	-31.697933
1489.583008	81.182182
1488.557617	-140.675186
1487.531250	-5.037365
1486.504883	-35.500351
1485.478516	-89.016182
1484.452148	-60.937241
1483.424805	69.086128
1482.398438	-99.478905
1481.371094	45.621483
1480.342773	137.016220
1479.315430	162.016800
1478.287109	207.300476
1477.259766	280.520874
1476.230469	338.322144
1475.202148	184.620514
1474.173828	405.244904
1473.144531	391.455627
1472.115234	352.140594
1471.085938	343.305237
1470.055664	367.466522
1469.025391	498.383759
1467.996094	702.939575
1466.964844	645.416138
1465.934570	753.102722
1464.904297	537.887451
1463.873047	528.517578
1462.841797	762.979492
1461.809570	649.287842
1460.778320	566.069458
1459.746094	777.331665
1458.713867	610.228027
1457.681641	981.160706
1456.649414	750.543457
1455.616211	750.804932
1454.583008	829.638062
1453.549805	918.531860
1452.516602	733.546753
1451.483398	916.111206
1450.449219	1019.985718
1449.415039	799.486511
1448.380859	926.056824
1447.345703	946.161133
1446.311523	951.041809
1445.276367	864.744202
1444.241211	687.342651
1443.205078	750.348389
1442.169922	600.812561
1441.133789	671.340027
1440.097656	726.639893
1439.061523	723.745178
1438.024414	389.708160
1436.988281	879.613403
1435.951172	618.914246
1434.914063	709.415466
1433.875977	557.413513
1432.838867	486.270264
1431.800781	331.831604
1430.762695	323.828186
1429.724609	441.982513
1428.685547	206.890793
1427.646484	171.145981
1426.607422	253.930573
1425.568359	147.597916
1424.529297	8.545316
1423.489258	232.422623
1422.449219	65.692924
1421.409180	166.047440
1420.369141	193.333618
1419.328125	-167.141418
1418.288086	129.578766
1417.247070	-16.778097
1416.205078	106.167686
1415.164063	-123.106094
1414.122070	-12.731012
1413.080078	-68.345772
1412.038086	6.816929
1410.996094	54.322212
1409.953125	-169.582260
1408.910156	-144.631042
1407.867188	-9.136992
1406.824219	-1.750838
1405.780273	30.760506
1404.737305	143.632904
1403.693359	118.443245
1402.648438	-42.208168
1401.604492	80.740410
1400.559570	73.241089
1399.514648	75.817619
1398.469727	18.264452
1397.424805	-14.153298
1396.378906	36.175629
1395.333984	134.144363
1394.288086	99.348022
1393.241211	-163.293884
1392.195313	-130.305588
1391.148438	32.881912
1390.101563	3.339651
1389.054688	-58.662533
1388.006836	-125.596107
1386.959961	255.276733
1385.912109	0.875075
1384.864258	-125.851547
1383.815430	62.471260
1382.767578	93.348305
1381.718750	-203.034317
1380.669922	-79.570183
1379.621094	138.809189
1378.571289	-44.842876
1377.522461	111.163185
1376.472656	-9.870721
1375.421875	71.323212
1374.372070	-101.895035
1373.321289	-180.197830
1372.270508	-43.939426
1371.219727	-134.537888
1370.168945	-25.614397
1369.117188	-160.890579
1368.066406	-41.889332
1367.014648	14.857393
1365.961914	-122.604469
1364.910156	-25.867708
1363.857422	128.154297
1362.804688	-175.749115
1361.751953	-73.850708
1360.698242	-138.600174
1359.645508	-41.559978
1358.591797	40.593502
1357.538086	-68.635101
1356.483398	-55.944279
1355.429688	-0.918753
1354.375000	118.759811
1353.320313	-72.023529
1352.264648	-19.266830
1351.209961	160.192444
1350.154297	71.557968
1349.098633	2.906746
1348.042969	167.618011
1346.986328	101.629578
1345.930664	48.168396
1344.874023	185.751404
1343.817383	385.344666
1342.759766	346.987823
1341.703125	222.014404
1340.645508	280.518158
1339.587891	284.594543
1338.529297	194.648697
1337.471680	473.758484
1336.413086	339.439117
1335.354492	304.265137
1334.295898	130.637909
1333.236328	315.873016
1332.176758	1.521210
1331.117188	231.399811
1330.057617	461.271393
1328.998047	233.880035
1327.937500	189.537704
1326.876953	113.190079
1325.816406	106.128975
1324.754883	318.944916
1323.694336	299.683807
1322.632813	327.416595
1321.571289	394.717346
1320.508789	153.653336
1319.447266	354.354706
1318.384766	333.088257
1317.322266	467.265533
1316.259766	332.765961
1315.196289	469.525421
1314.132813	170.160080
1313.069336	77.958549
1312.005859	143.524841
1310.942383	253.476608
1309.877930	277.293945
1308.813477	195.345459
1307.749023	332.543640
1306.683594	216.343430
1305.619141	210.978806
1304.553711	203.238113
1303.488281	308.690643
1302.421875	350.264130
1301.356445	217.408707
1300.290039	396.753113
1299.223633	133.904266
1298.157227	-62.431507
1297.089844	237.422897
1296.022461	73.223526
1294.955078	-68.733536
1293.887695	-14.231330
1292.819336	104.111595
1291.751953	305.882416
1290.683594	83.379135
1289.614258	49.837372
1288.545898	33.546970
1287.476563	262.411743
1286.407227	140.867599
1285.337891	-2.598125
1284.268555	84.291924
1283.198242	75.714622
1282.127930	111.277412
1281.057617	2.488084
1279.986328	180.112518
1278.916016	39.686279
1277.844727	200.236328
1276.773438	-28.037525
1275.701172	105.689423
1274.629883	-2.564444
1273.557617	177.656036
1272.485352	399.393158
1271.413086	401.249329
1270.339844	127.194008
1269.266602	265.954834
1268.193359	319.273834
1267.120117	382.386200
1266.045898	282.041809
1264.972656	245.222824
1263.898438	367.003479
1262.823242	249.814362
1261.749023	439.902954
1260.673828	186.356400
1259.598633	271.686981
1258.523438	347.281219
1257.448242	181.748215
1256.372070	79.646828
1255.295898	240.578949
1254.219727	214.052170
1253.142578	153.507233
1252.066406	326.603882
1250.989258	341.546234
1249.912109	271.398834
1248.833984	427.443390
1247.756836	440.030792
1246.678711	440.492310
1245.599609	399.677399
1244.521484	371.059723
1243.442383	213.756943
1242.364258	250.813889
1241.285156	239.325851
1240.205078	213.305328
1239.125977	456.678864
1238.045898	479.192261
1236.965820	251.885300
1235.884766	475.753906
1234.804688	8.564282
1233.723633	171.828033
1232.642578	284.145416
1231.561523	190.483948
1230.479492	360.913849
1229.397461	402.925934
1228.315430	197.963333
1227.233398	373.157623
1226.150391	165.892563
1225.068359	258.768127
1223.985352	223.394821
1222.901367	204.973663
1221.818359	309.887726
1220.734375	192.347275
1219.650391	246.468048
1218.566406	66.170753
1217.481445	277.331451
1216.396484	360.382294
1215.311523	-63.718834
1214.226563	-4.774882
1213.141602	1.035301
1212.055664	-181.393646
1210.969727	220.122452
1209.883789	300.637177
1208.796875	139.945541
1207.709961	104.692734
1206.623047	16.412815
1205.536133	36.610580
1204.449219	138.708801
1203.361328	228.701767
1202.273438	-16.124685
1201.185547	109.950119
1200.096680	-115.515106
1199.008789	-23.203318
1197.919922	-181.201141
1196.830078	-170.748840
1195.741211	87.410187
1194.651367	66.493965
1193.561523	-84.255386
1192.471680	-242.170822
1191.381836	-215.009079
1190.291016	-233.532791
1189.200195	-35.899109
1188.109375	7.928224
1187.017578	-152.365189
1185.926758	-106.188255
1184.834961	170.318405
1183.742188	-155.542389
1182.650391	-155.063126
1181.557617	51.626205
1180.464844	66.378517
1179.372070	35.546585
1178.279297	-45.633965
1177.185547	-59.726650
1176.091797	-270.277802
1174.998047	139.520538
1173.903320	7.959273
1172.808594	43.991264
1171.713867	8.167657
1170.619141	24.962467
1169.524414	-125.747925
1168.428711	154.078308
1167.333008	-20.588148
1166.237305	-75.685318
1165.140625	41.287563
1164.044922	-114.244820
1162.948242	52.767414
1161.850586	-143.391129
1160.753906	245.545334
1159.656250	51.730026
1158.558594	72.776649
1157.460938	182.062759
1156.362305	98.003036
1155.263672	-107.714439
1154.165039	15.707875
1153.066406	41.275543
1151.967773	97.772476
1150.868164	108.915024
1149.768555	62.823189
1148.667969	7.174210
1147.568359	-88.980797
1146.467773	79.143524
1145.367188	-176.571838
1144.266602	-49.058651
1143.165039	-207.175919
1142.063477	-139.283676
1140.961914	-21.527498
1139.860352	-20.383034
1138.757813	130.472275
1137.655273	17.402287
1136.552734	4.130618
1135.450195	166.608475
1134.346680	96.206192
1133.244141	-26.448606
1132.139648	85.918945
1131.036133	207.682617
1129.931641	243.915894
1128.827148	170.955765
1127.722656	330.416626
1126.618164	86.641487
1125.512695	307.587372
1124.407227	296.106171
1123.301758	225.340714
1122.196289	419.900635
1121.089844	244.822968
1119.983398	297.109283
1118.876953	188.335083
1117.769531	245.246338
1116.663086	233.462433
1115.555664	242.928146
1114.447266	72.573425
1113.339844	115.087250
1112.231445	117.340019
1111.123047	254.279022
1110.014648	320.216248
1108.905273	194.702209
1107.795898	175.495895
1106.686523	227.102722
1105.577148	276.282990
1104.466797	249.859604
1103.357422	223.410049
1102.247070	286.586487
1101.135742	179.850311
1100.025391	441.027313
1098.914063	275.282166
1097.802734	286.367493
1096.690430	526.007446
1095.579102	268.352356
1094.466797	317.006165
1093.353516	148.930450
1092.241211	72.726868
1091.127930	130.700439
1090.014648	85.059166
1088.901367	79.407310
1087.788086	111.363838
1086.673828	305.548340
1085.559570	196.292969
1084.445313	319.785095
1083.330078	212.863998
1082.214844	33.122688
1081.099609	179.970245
1079.984375	112.999336
1078.868164	363.021881
1077.751953	328.850739
1076.635742	198.443893
1075.519531	251.099091
1074.402344	73.802086
1073.285156	51.361950
1072.167969	-27.363913
1071.050781	-28.711458
1069.932617	80.076508
1068.814453	212.230057
1067.696289	259.968933
1066.578125	68.770721
1065.458984	182.051758
1064.339844	93.935753
1063.220703	279.689362
1062.100586	90.942848
1060.980469	101.127548
1059.860352	223.565826
1058.740234	259.418854
1057.619141	96.527840
1056.498047	-61.619160
1055.376953	161.193756
1054.255859	-66.991310
1053.133789	181.401199
1052.011719	191.493164
1050.889648	180.566940
1049.767578	120.632362
1048.644531	165.729904
1047.521484	-36.487316
1046.398438	-93.994751
1045.274414	249.611343
1044.150391	38.199924
1043.026367	-212.730850
1041.902344	-20.782423
1040.778320	103.522858
1039.653320	-82.007866
1038.528320	49.257004
1037.402344	126.922478
1036.277344	16.035728
1035.151367	77.412148
1034.024414	136.445450
1032.898438	267.577240
1031.771484	249.833954
1030.644531	29.852911
1029.517578	170.268997
1028.390625	-33.283924
1027.262695	111.767113
1026.134766	-33.566647
1025.005859	-92.891891
1023.877930	-159.124832
1022.749023	-99.964310
1021.620117	-263.578857
1020.490234	-218.288940
1019.361328	-333.031525
1018.231445	-243.624405
1017.101563	-38.306545
1015.970703	-88.022377
1014.839844	-21.813688
1013.708984	-73.756645
1012.578125	-141.854172
1011.447266	107.372253
1010.315430	74.063278
1009.183594	151.913223
1008.050781	37.690762
1006.918945	296.052826
1005.786133	242.072891
1004.653320	588.221497
1003.519531	626.760498
1002.386719	903.404236
1001.252930	773.248779
1000.118164	322.059814
998.984375	141.378433
997.849609	436.533478
996.714844	55.145439
995.580078	188.709290
994.444336	269.183472
993.308594	243.544785
992.172852	81.883797
991.036133	-5.858479
989.900391	17.160872
988.763672	37.916862
987.626953	-134.852341
986.489258	40.396942
985.351563	-132.180267
984.213867	43.102207
983.076172	75.620979
981.937500	241.680588
980.798828	251.242432
979.660156	106.718208
978.521484	137.129944
977.381836	-14.078997
976.242188	168.202881
975.102539	139.002441
973.961914	158.133255
972.822266	71.641472
971.681641	185.078629
970.540039	204.375946
969.399414	193.886795
968.257813	-23.107513
967.116211	-44.881859
965.973633	-188.174149
964.832031	157.215103
963.689453	59.939651
962.545898	-14.298894
961.403320	88.053009
960.259766	263.750000
959.116211	134.737335
957.972656	-136.151779
956.828125	-15.278018
955.683594	20.903254
954.539063	247.106003
953.393555	130.032181
952.249023	88.578918
951.103516	173.008469
949.957031	-53.517849
948.811523	90.483559
947.665039	223.058456
946.518555	245.957825
945.371094	-87.465729
944.224609	20.142878
943.077148	-4.669221
941.929688	-6.571309
940.781250	-97.415703
939.632813	176.941620
938.484375	138.704529
937.335938	166.695999
936.186523	206.142960
935.038086	143.055573
933.887695	141.601639
932.738281	322.503296
931.587891	236.855484
930.437500	208.252747
929.287109	20.342102
928.135742	-105.950066
926.985352	43.268227
925.833984	174.278931
924.681641	-20.009142
923.530273	-129.990540
922.377930	-64.777596
921.224609	30.021837
920.072266	65.748154
918.918945	171.958237
917.765625	-12.588279
916.612305	98.255394
915.458008	75.145454
914.303711	95.235870
913.149414	-54.834480
911.995117	-23.260717
910.839844	-68.768356
909.684570	130.731812
908.529297	80.786797
907.373047	-216.157944
906.216797	-18.864017
905.060547	-98.027626
903.904297	-75.168274
902.747070	140.229904
901.589844	-122.153526
900.432617	-38.033436
899.274414	89.095367
898.117188	-10.041280
896.958984	237.000656
895.799805	201.291504
894.641602	-85.317207
893.482422	-109.542412
892.322266	-43.317749
891.163086	-85.530251
890.002930	-107.352730
888.842773	31.210121
887.682617	-56.025513
886.521484	-172.522980
885.360352	51.822247
884.199219	21.155420
883.038086	-29.762018
881.875977	-139.253723
880.713867	-86.337402
879.551758	151.409485
878.388672	30.777565
877.225586	162.554688
876.062500	260.510010
874.899414	180.548477
873.735352	-50.186726
872.571289	47.820637
871.407227	-27.464991
870.242188	153.772491
869.077148	186.496460
867.912109	147.264145
866.747070	-47.052818
865.581055	111.606789
864.415039	11.794184
863.249023	-43.030144
862.083008	97.581604
860.916016	202.209229
859.749023	53.118717
858.581055	189.142792
857.414063	102.963280
856.246094	317.434570
855.077148	240.243668
853.909180	261.746216
852.740234	182.362076
851.571289	53.704807
850.402344	348.590393
849.232422	228.907196
848.062500	138.388016
846.892578	162.094879
845.721680	-76.126801
844.551758	117.687103
843.380859	49.611618
842.208984	15.111128
841.038086	278.053162
839.866211	283.726593
838.694336	-19.101536
837.521484	33.535248
836.348633	126.342545
835.175781	82.821945
834.002930	28.132273
832.829102	178.855194
831.655273	157.600708
830.481445	216.667358
829.307617	226.591965
828.132813	37.960033
826.958008	134.833908
825.783203	193.726990
824.607422	89.841019
823.431641	119.677895
822.255859	93.764771
821.079102	139.105087
819.903320	-0.450114
818.726563	185.073975
817.548828	-105.861916
816.372070	-256.508972
815.194336	80.103523
814.016602	-166.246658
812.837891	36.672348
811.659180	54.921612
810.480469	-95.810318
809.301758	77.917076
808.122070	-108.390953
806.942383	-88.097855
805.762695	65.369804
804.583008	-227.519012
803.402344	127.782890
802.221680	-222.780991
801.041016	-129.536499
799.859375	-360.210907
798.677734	-125.171989
797.496094	-89.820694
796.313477	-43.460461
795.131836	-134.563095
793.949219	11.361746
792.765625	137.226608
791.583008	-51.454567
790.399414	-67.431831
789.215820	111.303680
788.031250	-33.158966
786.846680	143.153152
785.662109	-120.798203
784.477539	241.068909
783.291992	-142.273636
782.106445	-79.055672
780.920898	302.251129
779.735352	95.709396
778.548828	136.561462
777.362305	223.702896
776.174805	173.878967
774.988281	95.329292
773.800781	69.712227
772.613281	291.111206
771.424805	95.526451
770.236328	-130.891068
769.047852	160.763489
767.859375	53.329575
766.669922	93.512459
765.480469	232.745773
764.291016	83.360336
763.101563	290.675293
761.911133	211.678177
760.720703	192.085236
759.529297	209.852783
758.338867	130.775146
757.147461	62.681042
755.955078	392.522644
754.763672	273.745056
753.571289	216.509949
752.378906	249.336960
751.186523	178.866074
749.993164	220.382843
748.799805	270.621033
747.606445	301.041138
746.412109	-76.768570
745.217773	107.220917
744.023438	-44.510262
742.829102	-27.347155
741.633789	55.548683
740.438477	90.152824
739.243164	172.923141
738.046875	183.328064
736.850586	-123.898811
735.654297	39.813831
734.458008	109.287361
733.260742	-0.773366
732.063477	188.997360
730.866211	148.948410
729.667969	135.151901
728.469727	92.924927
727.271484	48.523682
726.073242	65.339172
724.874023	143.328491
723.674805	-21.220427
722.474609	286.093933
721.275391	45.167400
720.075195	158.032028
718.875000	120.251312
717.673828	36.674194
716.473633	-31.574921
715.272461	-25.618050
714.070313	32.690125
712.869141	25.593138
711.666992	-99.173416
710.463867	-114.899673
709.261719	17.555302
708.058594	128.201721
706.855469	199.638321
705.652344	-48.940647
704.448242	87.882629
703.244141	26.670712
702.040039	178.735046
700.834961	176.355942
699.630859	82.705078
698.424805	-39.106888
697.219727	-91.249313
696.013672	-97.673065
694.807617	80.631386
693.601563	-29.946405
692.395508	-57.885071
691.188477	242.073578
689.981445	-167.755554
688.773438	-78.234322
687.566406	-81.954956
686.358398	-170.174149
685.149414	-210.557999
683.941406	-129.429733
682.732422	-28.738117
681.523438	19.998978
680.313477	38.484406
679.104492	39.736877
677.894531	54.085381
676.683594	-50.532013
675.473633	22.485729
674.262695	89.089951
673.051758	-108.151329
671.839844	101.431656
670.628906	-108.460548
669.416992	-108.435783
668.204102	-13.189341
666.992188	101.581955
665.779297	0.394549
664.566406	158.559219
663.352539	59.819908
662.138672	-79.762100
660.924805	-27.058907
659.710938	-32.509171
658.497070	16.106501
657.282227	116.599213
656.066406	158.958862
654.851563	192.806427
653.635742	-102.990456
652.419922	82.009216
651.204102	-99.180321
649.987305	58.000599
648.770508	-10.859505
647.553711	-111.849564
646.336914	-8.190563
645.119141	-29.254969
643.901367	-7.156764
642.682617	-109.689606
641.464844	110.497200
640.246094	-49.818817
639.027344	-10.051937
637.807617	21.218304
636.587891	108.444038
635.368164	131.300278
634.148438	109.155067
632.927734	-30.955856
631.707031	140.321320
630.486328	13.327275
629.264648	-36.283001
628.043945	272.405182
626.822266	6.321803
625.599609	-79.478027
624.376953	141.334351
623.155273	415.667084
621.931641	8.624218
620.708984	49.471390
619.485352	161.000778
618.261719	186.858932
617.037109	118.535782
615.813477	97.317909
614.588867	52.568825
613.364258	-39.242748
612.138672	-92.548943
610.913086	117.104225
609.687500	-49.611526
608.461914	-109.470337
607.235352	78.459335
606.008789	-165.292587
604.782227	-110.063622
