# Supplementary material for: Raman spectroscopy accurately differentiates mucosal healing from non-healing and biochemical changes following biological therapy in inflammatory bowel disease
Source: PLoS One. 2021 Jun 2;16(6):e0252210. doi: 10.1371/journal.pone.0252210 (PMC8172032; doi:10.1371/journal.pone.0252210)
Supplement: S9 Dataset — (ZIP) [file pone.0252210.s011.zip › Pre-biologic/OC034-1 pre treatment_base sub CR removed_63__X_-12271.4__Y_35524.2__Z_-0.348867__Time_721.txt]

1714.640625	103.429237
1713.664063	-5.129753
1712.687500	44.752571
1711.709961	108.668137
1710.733398	60.654835
1709.755859	45.459435
1708.778320	-11.951567
1707.799805	-103.547134
1706.821289	-84.646461
1705.843750	-129.370361
1704.864258	-95.864288
1703.885742	-29.617470
1702.907227	13.116973
1701.927734	-42.587860
1700.948242	68.158890
1699.968750	48.396397
1698.988281	-24.280590
1698.007813	47.980980
1697.028320	150.180603
1696.046875	255.512436
1695.066406	78.206291
1694.084961	189.917496
1693.104492	133.908188
1692.123047	211.890869
1691.140625	236.952545
1690.159180	257.182190
1689.176758	301.886047
1688.194336	323.050690
1687.211914	283.354706
1686.228516	390.749329
1685.246094	405.288818
1684.262695	414.931976
1683.279297	504.936523
1682.295898	472.822205
1681.311523	521.025330
1680.327148	569.630859
1679.342773	541.444214
1678.358398	526.983948
1677.374023	563.479980
1676.388672	714.716553
1675.403320	733.311462
1674.417969	837.354675
1673.432617	883.247864
1672.446289	916.190735
1671.459961	1047.782227
1670.473633	1038.885376
1669.487305	1173.744629
1668.500977	1168.162354
1667.513672	1176.180298
1666.526367	1126.133911
1665.539063	1187.867310
1664.550781	1297.628418
1663.563477	1428.869019
1662.575195	1483.448975
1661.586914	1678.797974
1660.598633	1630.512329
1659.609375	1614.320190
1658.620117	1632.848022
1657.631836	1792.013794
1656.641602	1750.113037
1655.652344	1658.187012
1654.662109	1582.427856
1653.672852	1514.886108
1652.681641	1415.856323
1651.691406	1290.652100
1650.701172	1147.214966
1649.709961	1109.814209
1648.718750	966.908508
1647.727539	853.342651
1646.735352	784.942688
1645.744141	759.034302
1644.751953	614.480469
1643.759766	557.307617
1642.766602	442.260773
1641.774414	433.008118
1640.781250	371.152588
1639.788086	422.924164
1638.794922	248.002838
1637.801758	178.786819
1636.807617	138.747116
1635.813477	143.674042
1634.819336	135.557968
1633.825195	35.364407
1632.830078	40.702576
1631.834961	43.525566
1630.839844	114.917717
1629.844727	2.127729
1628.849609	-47.345619
1627.853516	48.018608
1626.857422	72.411980
1625.861328	12.726502
1624.865234	-70.510742
1623.868164	54.052082
1622.871094	-7.968798
1621.874023	40.474625
1620.876953	-52.898685
1619.879883	3.547293
1618.881836	130.933075
1617.883789	124.424133
1616.885742	65.474052
1615.887695	103.695648
1614.888672	8.139049
1613.889648	-13.888156
1612.890625	-54.227325
1611.891602	94.266090
1610.892578	130.003036
1609.892578	-93.710030
1608.892578	10.227794
1607.892578	22.449072
1606.892578	173.492447
1605.891602	188.318680
1604.890625	61.774704
1603.889648	21.663961
1602.888672	154.282410
1601.887695	51.375748
1600.885742	40.059586
1599.883789	-34.024464
1598.881836	20.025000
1597.879883	40.053291
1596.876953	-70.615097
1595.874023	-81.968391
1594.871094	-95.953613
1593.868164	-73.396103
1592.864258	-92.655098
1591.861328	-88.445786
1590.857422	-162.572861
1589.853516	-12.291887
1588.848633	17.875378
1587.844727	87.109039
1586.839844	23.272038
1585.834961	126.275688
1584.830078	106.671104
1583.824219	60.962940
1582.819336	114.226837
1581.813477	68.423393
1580.807617	118.942490
1579.800781	177.190353
1578.794922	144.233292
1577.788086	298.620300
1576.781250	164.034622
1575.773438	203.744293
1574.766602	162.731628
1573.758789	43.650513
1572.750977	166.336060
1571.743164	127.732178
1570.735352	42.287960
1569.726563	138.676315
1568.718750	37.518227
1567.708984	-19.527462
1566.700195	-27.300402
1565.691406	3.783320
1564.681641	3.621294
1563.671875	-9.604000
1562.662109	-25.508497
1561.652344	80.408371
1560.641602	51.341164
1559.630859	29.970457
1558.620117	8.514009
1557.609375	15.477221
1556.597656	-21.706030
1555.586914	62.778099
1554.575195	-28.982756
1553.563477	0.892530
1552.550781	28.065176
1551.539063	47.361202
1550.526367	133.824203
1549.513672	10.595391
1548.500977	21.814865
1547.487305	38.096455
1546.473633	-15.539055
1545.459961	-12.389907
1544.446289	-81.707436
1543.432617	-78.756104
1542.417969	-13.917733
1541.404297	-21.525011
1540.389648	40.478500
1539.374023	-99.011406
1538.359375	-63.041275
1537.343750	-96.866692
1536.328125	-61.129005
1535.312500	18.333902
1534.296875	-39.017944
1533.280273	55.658176
1532.263672	96.055939
1531.247070	7.474594
1530.230469	16.732462
1529.212891	-35.947372
1528.196289	-21.746977
1527.178711	56.709717
1526.160156	62.942047
1525.142578	99.953964
1524.124023	21.045845
1523.106445	52.694759
1522.087891	-23.807547
1521.068359	35.908051
1520.049805	131.492416
1519.030273	75.270241
1518.010742	29.248636
1516.991211	73.072777
1515.971680	29.435984
1514.951172	8.827024
1513.930664	67.725685
1512.910156	77.723061
1511.889648	118.416649
1510.868164	53.780319
1509.846680	112.219391
1508.826172	49.987473
1507.803711	23.578289
1506.782227	45.804176
1505.759766	52.541248
1504.737305	-99.711090
1503.714844	-190.496735
1502.692383	-84.084404
1501.668945	-11.108464
1500.646484	64.313034
1499.623047	-57.515736
1498.599609	-56.523399
1497.575195	-83.772270
1496.550781	91.020164
1495.527344	71.261993
1494.502930	120.471062
1493.477539	100.538521
1492.453125	100.990089
1491.427734	103.911346
1490.402344	142.525558
1489.376953	206.592102
1488.350586	275.657562
1487.325195	316.537292
1486.298828	288.390472
1485.272461	301.022552
1484.245117	313.572266
1483.218750	369.426819
1482.191406	412.429504
1481.164063	480.849762
1480.136719	342.651947
1479.108398	395.628082
1478.080078	479.102997
1477.052734	458.018738
1476.023438	561.698059
1474.995117	706.034424
1473.965820	608.336060
1472.937500	777.948975
1471.908203	876.159912
1470.877930	925.918884
1469.848633	1064.662842
1468.818359	1177.854492
1467.788086	1138.361816
1466.757813	1269.195557
1465.727539	1338.919800
1464.696289	1477.185913
1463.665039	1602.647461
1462.633789	1534.942749
1461.602539	1652.641968
1460.570313	1655.976685
1459.539063	2060.416016
1458.506836	1845.303833
1457.473633	1980.450806
1456.441406	1960.750610
1455.408203	1935.949707
1454.375000	2030.330200
1453.341797	1901.516235
1452.308594	2102.287354
1451.274414	2115.391846
1450.241211	2222.234863
1449.207031	2303.672607
1448.171875	2354.656250
1447.137695	2132.122070
1446.102539	2418.547852
1445.067383	2292.249268
1444.032227	2284.937012
1442.997070	2214.365967
1441.960938	2141.281006
1440.924805	2268.018799
1439.888672	2184.831299
1438.852539	2159.821533
1437.816406	2137.350098
1436.779297	1796.490723
1435.742188	1789.261230
1434.705078	1509.250000
1433.666992	1396.026367
1432.629883	1045.540649
1431.591797	834.037964
1430.553711	978.474365
1429.514648	855.401978
1428.476563	535.643066
1427.437500	586.770081
1426.398438	569.811707
1425.359375	557.922180
1424.320313	460.363342
1423.280273	375.460358
1422.240234	459.413605
1421.200195	450.160583
1420.159180	471.149109
1419.119141	293.263885
1418.078125	324.404419
1417.037109	340.462769
1415.996094	248.353439
1414.954102	229.261627
1413.912109	144.822922
1412.870117	130.863388
1411.828125	124.489883
1410.786133	188.534836
1409.743164	111.864479
1408.700195	5.121191
1407.657227	56.711567
1406.614258	151.016800
1405.570313	-10.774006
1404.527344	-9.277868
1403.483398	-123.184464
1402.438477	1.367454
1401.394531	0.495622
1400.349609	22.242306
1399.304688	69.109184
1398.259766	-49.448715
1397.214844	25.096123
1396.168945	-60.717484
1395.123047	74.036171
1394.077148	48.483665
1393.031250	33.020618
1391.984375	5.101046
1390.937500	14.805130
1389.890625	-37.997211
1388.843750	-98.217575
1387.796875	26.771975
1386.749023	-85.830666
1385.701172	-40.783867
1384.653320	-13.186555
1383.604492	-13.030388
1382.556641	-42.784142
1381.507813	-17.494253
1380.458984	-87.059418
1379.410156	-39.147530
1378.360352	1.322525
1377.310547	56.828480
1376.260742	59.978020
1375.210938	-1.670508
1374.161133	86.462708
1373.110352	-79.763870
1372.059570	98.268875
1371.008789	121.739548
1369.957031	20.652794
1368.906250	36.817169
1367.854492	125.302399
1366.802734	151.561310
1365.750000	95.707405
1364.698242	49.924988
1363.645508	54.027981
1362.592773	23.372614
1361.540039	52.532078
1360.486328	22.058157
1359.433594	33.968697
1358.379883	197.637894
1357.326172	150.011765
1356.271484	154.685333
1355.216797	112.231377
1354.163086	154.358047
1353.107422	129.483932
1352.052734	328.214355
1350.998047	226.529129
1349.942383	333.484558
1348.886719	385.886200
1347.830078	463.164001
1346.774414	689.342285
1345.717773	538.530334
1344.661133	596.160828
1343.604492	705.917236
1342.546875	629.825195
1341.490234	591.029968
1340.432617	780.264832
1339.375000	711.910461
1338.316406	643.674194
1337.258789	736.490784
1336.200195	774.899048
1335.141602	630.248596
1334.082031	656.472107
1333.023438	643.197815
1331.963867	667.115601
1330.904297	710.893921
1329.844727	730.023193
1328.784180	655.313477
1327.723633	620.262390
1326.663086	629.785217
1325.602539	723.370789
1324.541992	854.046631
1323.480469	806.993591
1322.418945	639.101440
1321.357422	686.068481
1320.295898	925.550049
1319.233398	893.673462
1318.170898	1019.733887
1317.108398	901.725952
1316.045898	857.808716
1314.982422	848.499512
1313.918945	955.090088
1312.855469	990.276184
1311.791992	1008.290527
1310.728516	1119.952759
1309.664063	914.062805
1308.599609	964.327393
1307.535156	1149.997192
1306.469727	1143.763428
1305.404297	1223.704712
1304.338867	1217.617065
1303.273438	1277.995850
1302.208008	1119.650269
1301.141602	1207.213135
1300.075195	1196.530640
1299.008789	1195.754761
1297.942383	1182.774170
1296.875000	1002.901306
1295.807617	960.657043
1294.740234	898.868225
1293.672852	778.284851
1292.604492	836.919006
1291.537109	866.162659
1290.468750	664.950623
1289.399414	743.391968
1288.331055	684.598389
1287.261719	733.726807
1286.192383	738.796143
1285.123047	650.842834
1284.052734	624.218262
1282.983398	707.849426
1281.913086	703.378540
1280.841797	632.890076
1279.771484	684.835083
1278.700195	756.387268
1277.628906	791.277039
1276.557617	787.082214
1275.486328	819.614563
1274.414063	952.401184
1273.341797	879.911255
1272.269531	936.990784
1271.197266	1006.308411
1270.124023	975.520142
1269.050781	1000.948120
1267.977539	1106.964600
1266.904297	995.776733
1265.830078	1072.558350
1264.756836	1124.952271
1263.681641	1111.519531
1262.607422	1188.347900
1261.533203	1036.028564
1260.458008	1090.982422
1259.382813	1082.593262
1258.307617	1057.189331
1257.231445	1075.673340
1256.155273	889.632141
1255.079102	964.203003
1254.002930	1097.187378
1252.926758	933.253662
1251.849609	993.254211
1250.772461	853.794556
1249.695313	1020.838684
1248.617188	891.208984
1247.540039	1043.630493
1246.461914	982.141602
1245.382813	927.990601
1244.304688	832.581360
1243.225586	946.099060
1242.146484	751.207031
1241.067383	748.194519
1239.988281	827.715820
1238.908203	805.300598
1237.828125	661.604431
1236.748047	893.925293
1235.667969	796.359924
1234.586914	744.909058
1233.505859	788.014099
1232.424805	688.126648
1231.343750	697.308838
1230.261719	633.821777
1229.179688	725.350281
1228.097656	545.663086
1227.015625	528.233337
1225.932617	428.524841
1224.850586	360.304260
1223.767578	396.125366
1222.683594	325.509766
1221.600586	472.526459
1220.516602	355.969940
1219.432617	222.532486
1218.347656	212.374573
1217.263672	294.001343
1216.178711	300.703278
1215.093750	237.355423
1214.008789	311.623444
1212.922852	431.697968
1211.836914	344.167511
1210.750977	389.342743
1209.665039	502.009064
1208.579102	467.495239
1207.492188	384.751709
1206.405273	434.588165
1205.318359	510.880432
1204.230469	403.996704
1203.142578	188.730347
1202.054688	252.885284
1200.966797	261.597565
1199.877930	29.549351
1198.790039	55.077866
1197.701172	-22.906021
1196.611328	98.770271
1195.522461	95.284592
1194.432617	86.950432
1193.342773	71.363777
1192.252930	41.317493
1191.162109	-56.041161
1190.072266	-52.506519
1188.981445	-37.011269
1187.889648	50.468102
1186.798828	-49.403954
1185.707031	-24.469999
1184.615234	-97.987366
1183.523438	-118.744370
1182.430664	59.539322
1181.337891	-33.295284
1180.245117	-27.846266
1179.152344	6.306392
1178.059570	184.172562
1176.965820	74.389816
1175.872070	113.109818
1174.778320	151.751160
1173.683594	163.976242
1172.588867	66.019432
1171.494141	118.816010
1170.399414	66.246109
1169.303711	111.713135
1168.208984	85.344597
1167.113281	35.010521
1166.016602	46.786247
1164.920898	-56.232780
1163.824219	146.578293
1162.727539	93.612541
1161.630859	176.738770
1160.533203	180.957718
1159.435547	244.785980
1158.337891	334.768005
1157.240234	243.282654
1156.141602	292.521454
1155.043945	258.183960
1153.944336	314.403046
1152.845703	229.860947
1151.747070	71.392242
1150.647461	29.686737
1149.547852	123.724709
1148.447266	55.672459
1147.347656	-69.578957
1146.247070	-104.378548
1145.146484	44.044598
1144.044922	4.320218
1142.944336	35.913502
1141.842773	-22.976679
1140.741211	-70.027771
1139.638672	-148.046005
1138.537109	-28.808468
1137.434570	59.400352
1136.332031	133.234436
1135.228516	76.303856
1134.125977	168.942062
1133.022461	197.349213
1131.917969	289.757080
1130.814453	443.752045
1129.709961	457.602264
1128.605469	421.549530
1127.500977	511.135010
1126.396484	579.260742
1125.291016	618.827454
1124.185547	570.604187
1123.080078	470.194611
1121.973633	400.547241
1120.868164	371.119995
1119.761719	457.655121
1118.654297	397.292938
1117.547852	495.462524
1116.440430	437.331604
1115.333008	336.566925
1114.225586	320.920380
1113.117188	229.532486
1112.008789	473.822174
1110.900391	526.472107
1109.791992	366.346527
1108.682617	567.686951
1107.573242	596.435547
1106.463867	521.194031
1105.354492	545.073425
1104.244141	604.273438
1103.133789	779.008179
1102.023438	812.034180
1100.913086	804.876648
1099.801758	863.680420
1098.690430	825.723938
1097.579102	839.574402
1096.467773	1006.532410
1095.355469	878.835022
1094.243164	1007.884094
1093.130859	830.660889
1092.017578	914.796387
1090.905273	826.998169
1089.791992	783.889099
1088.677734	813.673645
1087.564453	751.648926
1086.450195	821.288330
1085.335938	827.355469
1084.221680	828.661499
1083.106445	815.806396
1081.991211	762.958862
1080.875977	836.932007
1079.760742	725.285095
1078.644531	688.768921
1077.528320	750.812683
1076.412109	559.312561
1075.295898	668.187317
1074.178711	683.128479
1073.061523	590.133484
1071.944336	534.652710
1070.826172	556.509583
1069.708984	585.349792
1068.590820	576.641479
1067.471680	605.375244
1066.353516	671.534790
1065.234375	587.766418
1064.115234	691.278870
1062.996094	558.325989
1061.875977	446.456604
1060.755859	533.452759
1059.635742	463.678650
1058.515625	347.142639
1057.394531	396.608368
1056.273438	401.619232
1055.152344	236.027832
1054.031250	189.632523
1052.909180	243.663300
1051.787109	255.618744
1050.665039	213.856857
1049.541992	368.146667
1048.418945	303.008362
1047.295898	396.523041
1046.172852	214.766083
1045.048828	238.276993
1043.925781	366.680603
1042.801758	117.434875
1041.676758	259.765991
1040.552734	213.331070
1039.427734	308.986450
1038.302734	199.682632
1037.176758	148.626205
1036.050781	258.193420
1034.924805	258.347839
1033.798828	191.041763
1032.672852	216.810043
1031.545898	351.860840
1030.418945	338.073761
1029.291992	328.954376
1028.164063	182.748993
1027.036133	69.152618
1025.908203	67.112732
1024.780273	53.483025
1023.651367	-29.770912
1022.522461	21.655281
1021.393555	-84.709892
1020.264648	-44.843784
1019.134766	34.456585
1018.004883	-4.511844
1016.875000	51.619751
1015.744141	66.033447
1014.613281	27.177929
1013.482422	196.880524
1012.351563	-66.581291
1011.219727	225.864334
1010.088867	184.847153
1008.956055	342.934052
1007.824219	362.155548
1006.691406	427.678772
1005.558594	823.968262
1004.425781	1266.370239
1003.292969	1581.464478
1002.159180	1325.565063
1001.025391	917.328430
999.891602	481.614349
998.756836	193.977020
997.622070	109.738899
996.487305	-78.287964
995.352539	1.572222
994.216797	-59.305412
993.081055	-55.494156
991.945313	1.430757
990.808594	9.968135
989.672852	30.101698
988.536133	22.634806
987.398438	-7.803058
986.261719	-91.136803
985.124023	7.595467
983.986328	37.276871
982.847656	4.860652
981.709961	-75.792084
980.571289	-98.802475
979.432617	-149.327789
978.292969	11.851060
977.153320	-29.314016
976.013672	16.984797
974.874023	242.622665
973.734375	116.671997
972.593750	174.651459
971.453125	140.823029
970.311523	102.506760
969.170898	121.696129
968.029297	37.685486
966.886719	52.475067
965.745117	-56.524715
964.602539	24.985289
963.459961	-24.146275
962.317383	85.023361
961.173828	61.308346
960.030273	78.949577
958.886719	71.484451
957.743164	59.544594
956.598633	22.524471
955.454102	40.566853
954.309570	97.613815
953.165039	131.856903
952.019531	138.737732
950.874023	3.922967
949.727539	93.359230
948.582031	162.288315
947.435547	87.307976
946.289063	71.880318
945.141602	-23.384722
943.995117	162.420273
942.847656	65.115845
941.699219	84.390106
940.551758	51.275284
939.403320	148.344833
938.254883	323.041443
937.105469	119.181488
935.957031	138.979935
934.807617	115.570900
933.658203	258.654358
932.507813	78.238358
931.357422	109.870743
930.207031	55.059284
929.056641	41.370819
927.906250	96.092834
926.754883	12.078429
925.603516	158.019791
924.451172	44.686638
923.298828	-16.173433
922.146484	27.696613
920.994141	78.478096
919.841797	88.441177
918.688477	-51.442493
917.535156	-20.784365
916.380859	25.869764
915.227539	-11.396208
914.073242	-16.752974
912.918945	-71.923363
911.763672	-8.976375
910.608398	-18.535494
909.453125	78.603676
908.297852	-148.410172
907.141602	-123.602867
905.985352	46.333256
904.829102	55.435444
903.672852	-96.183395
902.515625	-37.019577
901.358398	-113.621902
900.201172	-79.174454
899.042969	-69.530823
897.884766	37.493233
896.726563	121.946922
895.568359	-17.414024
894.409180	-25.480606
893.250000	29.841095
892.090820	-25.496029
890.930664	-62.634796
889.771484	44.888386
888.611328	73.421463
887.450195	162.991150
886.289063	148.781998
885.128906	91.789291
883.966797	147.719315
882.805664	95.440529
881.643555	176.316681
880.481445	230.183685
879.319336	239.028732
878.156250	362.874023
876.993164	216.401840
875.830078	178.184280
874.666016	99.533150
873.502930	108.784225
872.338867	253.147766
871.173828	258.009430
870.009766	134.703568
868.844727	164.465134
867.679688	228.005020
866.513672	129.726105
865.348633	146.171188
864.182617	171.660522
863.015625	316.260712
861.849609	267.696381
860.682617	273.102905
859.515625	307.740997
858.347656	432.189453
857.180664	271.664703
856.012695	429.804779
854.843750	399.533600
853.675781	553.170837
852.506836	388.468414
851.337891	463.680450
850.167969	397.742218
848.999023	338.583466
847.829102	234.700089
846.658203	155.530441
845.488281	242.065125
844.317383	136.129715
843.146484	222.683029
841.975586	114.610138
840.803711	91.594574
839.631836	135.680527
838.459961	253.525070
837.287109	156.797562
836.114258	93.639839
834.941406	79.662071
833.768555	219.784515
832.594727	275.011993
831.420898	136.023468
830.247070	175.626358
829.072266	179.517929
827.898438	239.160706
826.722656	185.052444
825.547852	166.627258
824.372070	54.591312
823.196289	16.133858
822.020508	140.314392
820.844727	106.279335
819.667969	25.484730
818.491211	-4.087086
817.313477	-6.951766
816.136719	-127.782600
814.958984	22.837355
813.781250	-49.059582
812.602539	8.025084
811.423828	-1.642848
810.245117	-18.007088
809.066406	12.264071
807.886719	-10.827481
806.707031	-0.631921
805.527344	47.266045
804.346680	52.925907
803.166992	-23.586380
801.985352	-9.121287
800.804688	-32.428669
799.623047	59.560299
798.441406	13.980319
797.259766	85.861198
796.078125	64.570671
794.895508	-5.506143
793.712891	114.904480
792.529297	-6.198084
791.346680	7.758292
790.163086	178.823471
788.978516	199.257401
787.794922	184.212723
786.610352	259.812897
785.425781	275.599884
784.241211	291.313934
783.055664	333.485199
781.870117	313.689148
780.684570	309.300507
779.498047	384.371826
778.311523	187.701111
777.125000	176.517258
775.938477	112.290421
774.750977	224.576080
773.563477	109.483269
772.375977	106.869530
771.187500	-107.520706
769.999023	6.629486
768.810547	69.954460
767.622070	40.619137
766.432617	163.249802
765.243164	199.844040
764.053711	152.663910
762.863281	202.309830
761.672852	267.266571
760.482422	191.279587
759.291992	201.059616
758.100586	305.347778
756.909180	224.793869
755.717773	265.125549
754.525391	259.212311
753.333008	108.196083
752.140625	192.258789
750.948242	302.570221
749.754883	186.581909
748.561523	230.847473
747.368164	250.881607
746.173828	257.677399
744.979492	172.262985
743.785156	271.068756
742.590820	174.602341
741.395508	214.048325
740.200195	185.469925
739.003906	226.971680
737.808594	163.237930
736.612305	138.906464
735.416016	156.138870
734.218750	193.017029
733.021484	225.451004
731.824219	161.540771
730.626953	263.879303
729.428711	287.389343
728.230469	332.712585
727.032227	273.039978
725.833984	302.967896
724.634766	243.258270
723.435547	362.680267
722.235352	237.398682
721.036133	291.197998
719.835938	281.637604
718.635742	239.318970
717.434570	245.004547
716.233398	259.393127
715.032227	193.060074
713.831055	172.533234
712.628906	258.824615
711.426758	129.296463
710.224609	163.243927
709.021484	166.673233
707.818359	115.649017
706.615234	112.551903
705.412109	50.681225
704.208008	-11.154594
703.003906	-5.501539
701.799805	132.857391
700.594727	103.698334
699.389648	-31.977900
698.184570	-43.663647
696.979492	1.182161
695.773438	13.436389
694.567383	-22.083752
693.361328	-1.094445
692.154297	-90.824188
690.947266	-82.795868
689.740234	-31.334059
688.533203	-42.788330
687.325195	-47.692848
686.117188	-41.715523
684.909180	18.503967
683.700195	-53.499233
682.491211	-27.901051
681.282227	56.229225
680.072266	8.221334
678.863281	-46.220875
677.653320	44.480343
676.442383	50.759529
675.232422	61.405716
674.021484	41.800476
672.810547	72.002769
671.598633	2.750413
670.386719	-36.156231
669.174805	76.318993
667.962891	-42.470417
666.750000	137.018372
665.537109	48.592087
664.324219	85.506218
663.110352	-9.274403
661.897461	53.603561
660.683594	107.849136
659.468750	11.054653
658.254883	67.485565
657.040039	26.855751
655.824219	9.976791
654.609375	10.355051
653.393555	101.256157
652.177734	30.504704
650.960938	-57.456944
649.745117	97.973152
648.528320	31.524204
647.311523	23.195818
646.093750	100.921333
644.875977	228.049622
643.658203	174.352524
642.440430	159.322250
641.221680	99.063324
640.002930	30.139088
638.784180	-66.800552
637.564453	-9.101147
636.344727	-37.492977
635.125000	30.631142
633.905273	-34.571342
632.684570	-20.489819
631.463867	-23.781355
630.243164	-22.993864
629.021484	14.032415
627.799805	91.540810
626.578125	-43.548363
625.356445	131.987228
624.133789	71.357071
622.911133	145.414185
621.688477	9.119783
620.464844	-7.558774
619.241211	-3.234066
618.017578	39.178463
616.793945	14.743660
615.569336	-140.723038
614.344727	-12.113057
613.120117	26.031891
611.894531	-47.649170
610.668945	-25.730339
609.443359	-25.875097
608.216797	24.545069
606.991211	72.053009
605.764648	-13.699099
604.537109	53.495270
