# Supplementary material for: Raman spectroscopy accurately differentiates mucosal healing from non-healing and biochemical changes following biological therapy in inflammatory bowel disease
Source: PLoS One. 2021 Jun 2;16(6):e0252210. doi: 10.1371/journal.pone.0252210 (PMC8172032; doi:10.1371/journal.pone.0252210)
Supplement: S9 Dataset — (ZIP) [file pone.0252210.s011.zip › Pre-biologic/OC023-2 pre treatment_93__X_25480.7__Y_6218.9__Z_810.781__Time_1065.txt]

1714.862305	-58.834263
1713.885742	-15.935915
1712.909180	76.963371
1711.931641	-49.879028
1710.955078	-12.839524
1709.977539	-133.736069
1709.000000	-192.666931
1708.021484	48.755302
1707.043945	54.686108
1706.065430	-86.394653
1705.086914	-20.926630
1704.107422	31.432663
1703.128906	3.863080
1702.149414	24.792774
1701.169922	30.031479
1700.190430	38.318535
1699.210938	6.882019
1698.230469	80.075821
1697.250000	36.046978
1696.269531	142.075333
1695.289063	122.919289
1694.307617	96.153748
1693.326172	197.994522
1692.344727	423.021423
1691.363281	322.777191
1690.381836	489.853546
1689.399414	385.168732
1688.416992	425.007568
1687.434570	609.275452
1686.452148	607.304626
1685.468750	685.730530
1684.485352	615.361084
1683.501953	747.961914
1682.518555	630.598816
1681.534180	843.938477
1680.550781	964.491760
1679.566406	789.987061
1678.582031	820.939148
1677.596680	988.015930
1676.611328	1054.410889
1675.626953	1206.365234
1674.641602	1353.384521
1673.655273	1322.690796
1672.669922	1436.005737
1671.683594	1289.333618
1670.697266	1379.609985
1669.710938	1472.963867
1668.723633	1606.547729
1667.737305	1860.002808
1666.750000	1638.714111
1665.762695	1773.535278
1664.774414	1829.145874
1663.787109	1853.364502
1662.798828	1965.505371
1661.810547	1876.552856
1660.822266	2108.781982
1659.833008	2068.387451
1658.844727	2163.563232
1657.855469	1914.773193
1656.866211	1920.730835
1655.875977	2096.531494
1654.886719	1973.565308
1653.896484	1861.630737
1652.906250	1699.873901
1651.916016	1723.745117
1650.924805	1576.084351
1649.934570	1201.489990
1648.943359	1221.304199
1647.952148	1241.479248
1646.959961	939.643921
1645.968750	862.851501
1644.976563	585.713745
1643.984375	829.230774
1642.992188	695.466431
1641.999023	488.187195
1641.005859	423.821655
1640.012695	460.057922
1639.019531	314.595795
1638.026367	335.640381
1637.032227	214.604004
1636.039063	91.282959
1635.043945	110.605209
1634.049805	-77.940910
1633.055664	-58.030903
1632.060547	-66.833878
1631.065430	-70.104935
1630.070313	-41.531822
1629.074219	-89.048592
1628.079102	-62.627544
1627.083008	-180.673431
1626.086914	-164.305496
1625.090820	-176.649536
1624.093750	-67.843132
1623.096680	14.837042
1622.100586	-23.199474
1621.102539	-97.808983
1620.105469	77.332993
1619.107422	60.871395
1618.109375	146.984177
1617.111328	178.098846
1616.113281	-47.832176
1615.115234	93.818871
1614.116211	133.246292
1613.117188	49.528244
1612.118164	165.255463
1611.118164	-33.525249
1610.119141	27.368841
1609.119141	125.033073
1608.119141	374.706299
1607.118164	168.622375
1606.118164	326.709991
1605.117188	81.626953
1604.116211	166.535721
1603.115234	133.714432
1602.114258	-1.068498
1601.112305	110.154984
1600.110352	-210.136841
1599.108398	42.372482
1598.106445	-39.796906
1597.103516	-53.943680
1596.100586	-167.350723
1595.097656	-100.431786
1594.094727	-171.956024
1593.091797	-165.102188
1592.087891	-137.359955
1591.083984	-107.022713
1590.080078	-256.768982
1589.076172	-140.345108
1588.071289	-83.982727
1587.067383	47.955360
1586.062500	33.798141
1585.057617	1.363117
1584.051758	-7.640755
1583.045898	61.481686
1582.041016	172.201263
1581.035156	24.971483
1580.028320	15.756028
1579.022461	22.095306
1578.015625	-21.090017
1577.008789	180.279343
1576.001953	142.125122
1574.994141	145.522156
1573.987305	143.624832
1572.979492	349.638611
1571.971680	136.951721
1570.962891	95.783501
1569.955078	64.918350
1568.946289	163.846481
1567.937500	80.811821
1566.928711	187.251572
1565.918945	-23.199974
1564.910156	275.038544
1563.900391	100.733986
1562.890625	-47.684090
1561.880859	37.273235
1560.870117	57.223450
1559.859375	131.469315
1558.848633	140.733429
1557.837891	66.912811
1556.827148	94.024208
1555.815430	227.180435
1554.803711	129.616089
1553.791992	96.668503
1552.780273	97.228317
1551.767578	172.682510
1550.754883	149.603592
1549.742188	273.833618
1548.729492	245.227997
1547.716797	257.837952
1546.703125	73.766457
1545.689453	122.242493
1544.675781	41.297604
1543.662109	135.907715
1542.647461	-110.702492
1541.632813	133.328888
1540.618164	51.714371
1539.603516	70.630478
1538.588867	97.093132
1537.573242	-39.221291
1536.557617	-23.450541
1535.541992	5.018260
1534.526367	61.649643
1533.509766	74.227005
1532.493164	19.582422
1531.476563	36.927750
1530.459961	164.865555
1529.443359	125.104919
1528.425781	-23.013641
1527.408203	8.983418
1526.390625	-36.464581
1525.373047	95.508034
1524.354492	65.099236
1523.335938	-125.008820
1522.317383	-16.852583
1521.298828	-81.244774
1520.280273	-27.534664
1519.260742	-51.169849
1518.241211	-57.002022
1517.221680	-104.140961
1516.202148	-74.387802
1515.181641	-75.671532
1514.161133	-105.396523
1513.140625	-78.823151
1512.120117	16.846869
1511.099609	-172.565170
1510.078125	74.063896
1509.056641	-59.239326
1508.035156	63.779751
1507.012695	14.759604
1505.991211	-44.673164
1504.968750	-147.845459
1503.946289	-235.785141
1502.923828	-85.623032
1501.900391	-58.658245
1500.877930	-211.126877
1499.854492	-148.665833
1498.830078	-132.493134
1497.806641	-24.367126
1496.782227	-254.199005
1495.758789	42.849331
1494.734375	-146.324265
1493.708984	45.378895
1492.684570	78.350273
1491.659180	93.239853
1490.633789	217.835632
1489.608398	12.658859
1488.583008	302.917816
1487.556641	398.808533
1486.530273	341.319000
1485.503906	490.455048
1484.477539	412.250793
1483.450195	606.922852
1482.423828	576.899780
1481.396484	508.478546
1480.368164	784.155396
1479.340820	534.441895
1478.312500	623.664490
1477.284180	728.004211
1476.255859	758.287598
1475.227539	661.075867
1474.198242	971.212341
1473.169922	937.397583
1472.140625	1119.827148
1471.111328	1414.036865
1470.081055	1389.946777
1469.050781	1622.681030
1468.021484	1898.456909
1466.990234	1792.569946
1465.959961	1856.965820
1464.928711	2088.968750
1463.898438	2135.289063
1462.867188	2234.831543
1461.834961	2334.226074
1460.803711	2342.082031
1459.771484	2352.374268
1458.739258	2580.881104
1457.707031	2441.223145
1456.674805	2669.457764
1455.641602	2823.940430
1454.608398	2750.027344
1453.575195	2823.147217
1452.541992	3098.983887
1451.508789	2880.394287
1450.474609	2864.550537
1449.440430	2957.600098
1448.406250	2794.727783
1447.371094	3158.608154
1446.336914	2947.562988
1445.301758	3030.187744
1444.266602	2859.657227
1443.230469	3048.446777
1442.195313	2710.955322
1441.159180	2540.490479
1440.123047	2696.266846
1439.086914	2576.391602
1438.049805	2347.845947
1437.013672	2488.342285
1435.976563	2204.300781
1434.939453	2039.090576
1433.901367	1644.115723
1432.864258	1458.884766
1431.826172	1422.653076
1430.788086	1376.343506
1429.750000	1105.491577
1428.710938	935.656006
1427.671875	869.313538
1426.633789	727.381165
1425.593750	585.497070
1424.554688	388.256653
1423.514648	679.992432
1422.474609	472.775604
1421.434570	537.721436
1420.394531	378.535095
1419.354492	378.078857
1418.313477	692.310181
1417.272461	452.758911
1416.231445	203.289322
1415.189453	197.982925
1414.147461	222.910477
1413.105469	66.828682
1412.063477	144.679764
1411.021484	149.663757
1409.978516	232.595734
1408.936523	49.250210
1407.892578	44.367950
1406.849609	192.768173
1405.806641	215.634109
1404.762695	2.581821
1403.718750	148.597198
1402.674805	86.363403
1401.629883	-38.492561
1400.585938	-35.278717
1399.541016	-34.499382
1398.496094	64.146156
1397.450195	19.955048
1396.405273	91.169197
1395.359375	102.305397
1394.313477	131.072052
1393.267578	12.168633
1392.220703	-16.453085
1391.173828	35.150261
1390.126953	-78.343460
1389.080078	218.691833
1388.033203	27.879253
1386.985352	94.872093
1385.937500	59.427448
1384.889648	-85.886391
1383.841797	-171.027512
1382.792969	-86.087433
1381.744141	-198.438583
1380.695313	-75.806786
1379.646484	-72.975494
1378.597656	77.301086
1377.547852	-56.949978
1376.498047	18.639271
1375.448242	-30.431612
1374.397461	-71.871590
1373.347656	-73.236725
1372.296875	-331.318451
1371.246094	-45.648155
1370.194336	-59.077969
1369.143555	99.605278
1368.091797	51.559322
1367.040039	78.410255
1365.988281	28.195343
1364.935547	47.858814
1363.882813	0.451016
1362.830078	-36.828819
1361.777344	209.725327
1360.724609	120.481529
1359.670898	120.960709
1358.617188	278.256195
1357.563477	107.470314
1356.509766	83.565689
1355.455078	194.015808
1354.400391	316.999146
1353.345703	323.342468
1352.291016	396.896851
1351.235352	425.879425
1350.180664	229.122192
1349.125000	437.145813
1348.068359	645.234253
1347.012695	788.904175
1345.956055	771.452209
1344.899414	883.115723
1343.842773	823.833374
1342.786133	967.989014
1341.728516	973.465698
1340.670898	1182.265503
1339.613281	1079.034058
1338.555664	1119.649048
1337.497070	1078.699219
1336.438477	1104.767700
1335.379883	1086.442261
1334.321289	1347.891724
1333.262695	1206.159546
1332.203125	1074.541992
1331.143555	1136.018921
1330.083984	972.663025
1329.023438	1027.042358
1327.963867	950.596680
1326.903320	931.166748
1325.841797	973.653748
1324.781250	1161.991577
1323.719727	1234.361572
1322.659180	956.344238
1321.596680	848.886475
1320.535156	1104.343628
1319.473633	1164.967773
1318.411133	1129.534180
1317.348633	1141.122437
1316.285156	1229.281616
1315.222656	1110.525391
1314.159180	1208.819580
1313.095703	1220.997192
1312.032227	1159.430054
1310.967773	1139.901001
1309.904297	1187.009033
1308.839844	1049.631470
1307.775391	1158.557251
1306.709961	1156.861572
1305.645508	1310.286987
1304.580078	1490.841309
1303.513672	1295.260864
1302.448242	1436.692505
1301.382813	1197.253418
1300.316406	1211.149170
1299.250000	1431.535645
1298.182617	1271.262085
1297.116211	1253.617432
1296.048828	1221.383057
1294.981445	1083.750122
1293.914063	961.030640
1292.845703	995.513733
1291.777344	1091.432251
1290.708984	795.052917
1289.640625	964.776306
1288.572266	710.470642
1287.502930	983.312317
1286.433594	915.569641
1285.364258	867.570679
1284.293945	956.861206
1283.224609	970.316589
1282.154297	947.155334
1281.083984	936.351074
1280.012695	915.870789
1278.942383	880.824341
1277.871094	860.572449
1276.799805	904.010193
1275.727539	825.285461
1274.656250	978.901794
1273.583984	961.481323
1272.511719	997.910950
1271.439453	1102.812378
1270.366211	1110.069214
1269.292969	1146.707520
1268.219727	1161.443848
1267.146484	1349.535767
1266.072266	1064.256470
1264.999023	1237.806274
1263.924805	1311.357422
1262.849609	1136.229980
1261.775391	1229.415771
1260.700195	1203.199585
1259.625000	1257.475952
1258.549805	1309.354858
1257.474609	1237.047729
1256.398438	1157.526611
1255.322266	1214.438721
1254.246094	1295.721069
1253.168945	1318.614380
1252.092773	1419.401489
1251.015625	1162.609131
1249.938477	1132.149902
1248.860352	1089.590942
1247.783203	1241.562256
1246.705078	1233.098755
1245.626953	1234.392212
1244.547852	1182.274536
1243.469727	1062.199463
1242.390625	1204.458252
1241.311523	1184.021729
1240.231445	962.162231
1239.152344	983.081604
1238.072266	1020.993958
1236.992188	1102.564331
1235.911133	1205.939331
1234.831055	884.986511
1233.750000	1068.370361
1232.668945	1021.452332
1231.587891	814.644897
1230.505859	901.037964
1229.423828	1089.106079
1228.341797	836.411377
1227.259766	794.425964
1226.176758	655.644043
1225.094727	831.465515
1224.011719	716.900696
1222.927734	537.070190
1221.844727	550.741272
1220.760742	322.635132
1219.676758	377.393463
1218.592773	523.925110
1217.507813	288.651855
1216.423828	307.063049
1215.338867	364.072937
1214.252930	488.625427
1213.167969	374.117310
1212.082031	353.739075
1210.996094	383.993225
1209.910156	505.850189
1208.823242	451.560730
1207.737305	594.951782
1206.650391	673.146179
1205.562500	551.223633
1204.475586	532.903137
1203.387695	500.082520
1202.299805	440.723816
1201.211914	232.041855
1200.124023	261.713287
1199.035156	103.579453
1197.946289	-13.646403
1196.857422	-37.067745
1195.767578	127.055031
1194.678711	-9.551078
1193.588867	12.500288
1192.498047	-83.308510
1191.408203	-85.438469
1190.317383	-97.257454
1189.226563	-279.692078
1188.135742	-140.341690
1187.044922	-77.967728
1185.953125	-231.740143
1184.861328	-107.156418
1183.769531	0.485002
1182.676758	-23.944019
1181.584961	234.526886
1180.492188	54.016987
1179.398438	-49.801590
1178.305664	-21.862156
1177.211914	58.676788
1176.118164	50.443699
1175.024414	123.538841
1173.929688	103.113899
1172.835938	161.589203
1171.741211	277.371887
1170.646484	191.996338
1169.550781	183.102280
1168.455078	111.915756
1167.359375	2.388849
1166.263672	-35.483356
1165.167969	-30.430344
1164.071289	48.580860
1162.974609	-49.349976
1161.877930	84.330994
1160.780273	296.636017
1159.682617	255.656525
1158.584961	298.117371
1157.487305	192.483643
1156.389648	408.860199
1155.291016	224.288269
1154.192383	197.069916
1153.093750	105.365776
1151.994141	268.628967
1150.894531	148.101501
1149.794922	72.771225
1148.695313	125.979599
1147.594727	-123.417221
1146.495117	112.892776
1145.394531	-93.794754
1144.292969	-36.349503
1143.192383	-171.784836
1142.090820	30.502958
1140.989258	-57.578697
1139.886719	-138.619431
1138.785156	141.585251
1137.682617	105.435196
1136.580078	0.265216
1135.477539	146.826431
1134.374023	131.686081
1133.270508	346.751709
1132.166992	549.720825
1131.063477	586.330139
1129.958984	717.706177
1128.854492	808.564636
1127.750000	1001.242920
1126.644531	1044.311768
1125.540039	1025.598755
1124.434570	992.542908
1123.329102	859.850769
1122.222656	738.934570
1121.117188	887.972778
1120.010742	681.606506
1118.903320	536.762085
1117.796875	822.652710
1116.689453	582.939636
1115.582031	414.192017
1114.474609	477.203674
1113.367188	492.772522
1112.258789	529.487915
1111.150391	542.432190
1110.041016	727.762146
1108.932617	782.950806
1107.823242	918.305481
1106.713867	696.887695
1105.604492	888.640076
1104.494141	879.545166
1103.383789	1026.102417
1102.273438	1028.558105
1101.163086	986.087708
1100.051758	1108.608887
1098.940430	943.316101
1097.829102	1034.938232
1096.717773	1119.347046
1095.605469	1128.212036
1094.493164	965.011292
1093.380859	1230.418213
1092.268555	1100.041138
1091.155273	1059.075562
1090.041992	1003.915283
1088.928711	979.278625
1087.814453	1109.816406
1086.701172	972.100830
1085.586914	1097.705811
1084.471680	823.526794
1083.357422	1165.166504
1082.242188	860.390198
1081.126953	788.245422
1080.011719	1066.004761
1078.895508	1080.567749
1077.779297	705.358154
1076.663086	966.293274
1075.546875	729.587097
1074.429688	800.235657
1073.312500	746.480652
1072.195313	692.690430
1071.078125	840.477600
1069.959961	805.316650
1068.841797	648.269897
1067.723633	662.259399
1066.604492	601.235352
1065.486328	633.866089
1064.367188	916.923401
1063.247070	745.733887
1062.127930	656.491577
1061.007813	653.804016
1059.887695	877.957581
1058.767578	643.651001
1057.646484	813.861633
1056.525391	574.935364
1055.404297	574.445129
1054.283203	524.869934
1053.161133	421.568054
1052.039063	465.410950
1050.916992	497.544769
1049.794922	522.648865
1048.671875	405.376312
1047.548828	432.795990
1046.425781	369.231842
1045.301758	562.197327
1044.177734	479.970367
1043.053711	600.567261
1041.929688	271.366577
1040.805664	301.109344
1039.680664	451.959442
1038.555664	456.046356
1037.429688	304.153229
1036.304688	219.858490
1035.178711	305.491425
1034.052734	446.945068
1032.925781	511.594513
1031.798828	606.473389
1030.671875	422.351898
1029.544922	335.974945
1028.417969	284.532654
1027.290039	-36.355652
1026.162109	47.106216
1025.033203	-148.098053
1023.905273	63.136528
1022.776367	-138.844391
1021.647461	95.592079
1020.518555	-85.313194
1019.388672	12.258646
1018.258789	-64.076302
1017.128906	-61.485397
1015.998047	-98.240448
1014.868164	170.989151
1013.737305	-34.789024
1012.605469	141.780273
1011.474609	408.666870
1010.342773	453.240967
1009.210938	363.627869
1008.079102	628.200073
1006.946289	601.218445
1005.813477	1076.268921
1004.680664	1798.627197
1003.546875	2386.642334
1002.414063	2734.099121
1001.280273	2249.568115
1000.145508	1344.874023
999.011719	1018.165344
997.876953	287.585510
996.742188	201.591522
995.607422	120.365204
994.471680	120.050995
993.335938	20.646612
992.200195	-37.075371
991.064453	-159.220337
989.927734	-48.335945
988.791016	67.229271
987.654297	44.602249
986.516602	-35.489044
985.379883	-4.847280
984.242188	-36.268402
983.103516	-42.220959
981.965820	-137.797501
980.827148	-217.088272
979.688477	-52.334637
978.548828	121.680252
977.409180	38.203995
976.270508	207.809830
975.129883	172.907272
973.990234	241.582001
972.849609	190.903381
971.708984	177.150421
970.568359	220.965088
969.426758	340.670349
968.285156	175.862091
967.143555	146.677200
966.001953	195.665710
964.859375	-96.966248
963.716797	236.719223
962.574219	235.693848
961.430664	260.040985
960.287109	39.351311
959.143555	148.827805
958.000000	86.637321
956.855469	159.743484
955.710938	210.089676
954.566406	281.180481
953.421875	68.660019
952.276367	110.347801
951.130859	152.185440
949.985352	-45.924290
948.838867	170.017105
947.692383	11.194757
946.545898	133.679260
945.399414	194.598785
944.251953	84.363289
943.104492	26.872944
941.957031	115.689316
940.809570	225.178619
939.661133	270.899658
938.512695	282.553497
937.364258	166.654602
936.214844	235.682007
935.065430	309.410370
933.916016	251.087387
932.765625	240.817322
931.616211	317.290924
930.465820	93.268913
929.315430	124.547394
928.164063	53.545437
927.012695	-133.324051
925.861328	32.749680
924.709961	19.202354
923.557617	92.257088
922.405273	-114.227745
921.252930	-52.206264
920.099609	107.682602
918.947266	135.873825
917.793945	64.268341
916.639648	-0.323136
915.486328	123.731606
914.332031	-142.550613
913.177734	-195.215332
912.022461	-272.649994
910.868164	-211.521500
909.712891	8.490529
908.556641	-213.574112
907.401367	-147.500519
906.245117	34.278419
905.088867	-60.298809
903.931641	-213.573212
902.775391	-199.046921
901.618164	-272.679382
900.460938	-79.028946
899.302734	-57.317173
898.144531	32.400166
896.986328	90.544762
895.828125	142.011871
894.668945	69.243256
893.509766	-10.141726
892.350586	-111.958893
891.191406	-39.633472
890.031250	-86.927605
888.871094	-23.423706
887.710938	94.355186
886.549805	110.628548
885.388672	255.636765
884.227539	75.808807
883.066406	78.876373
881.904297	188.043488
880.742188	191.300980
879.580078	298.341339
878.416992	306.283752
877.253906	330.089417
876.090820	387.762207
874.927734	445.498413
873.763672	230.891953
872.599609	129.010010
871.435547	299.537994
870.270508	22.376627
869.105469	204.255829
867.940430	134.272064
866.775391	280.210266
865.609375	113.737854
864.443359	154.136169
863.277344	235.012329
862.110352	199.122696
860.944336	367.632294
859.777344	354.279755
858.609375	329.766968
857.442383	280.619049
856.274414	496.254456
855.105469	431.483398
853.937500	429.551453
852.768555	719.084351
851.599609	553.541443
850.430664	598.724060
849.260742	482.623108
848.090820	521.126709
846.920898	304.370056
845.750000	421.277710
844.580078	141.998291
843.409180	249.949631
842.237305	223.639053
841.066406	286.786530
839.894531	135.259109
838.722656	316.862854
837.549805	160.913803
836.376953	279.842163
835.204102	284.770508
834.031250	434.834290
832.857422	453.077057
831.683594	428.868591
830.509766	484.979034
829.335938	447.317352
828.161133	485.481750
826.986328	441.072632
825.811523	349.817413
824.635742	434.656067
823.459961	448.089600
822.284180	247.575974
821.107422	258.714294
819.931641	109.438911
818.754883	211.759766
817.577148	109.192345
816.400391	51.102158
815.222656	235.477386
814.044922	12.646005
812.866211	12.223631
811.687500	-141.682251
810.508789	4.464858
809.330078	-40.651001
808.150391	-110.265816
806.971680	146.559677
805.791016	-178.614059
804.611328	-26.422331
803.430664	-25.323143
802.250000	-62.048740
801.069336	-1.245692
799.887695	32.813744
798.706055	-99.558273
797.524414	-161.035431
796.342773	-331.197601
795.160156	-191.163773
793.977539	46.164036
792.794922	-93.254730
791.611328	-86.576248
790.427734	-0.324035
789.244141	-40.388012
788.059570	231.444748
786.875977	199.949997
785.691406	177.198380
784.505859	196.349838
783.321289	206.518906
782.135742	178.989761
780.949219	423.129639
779.763672	472.625336
778.577148	287.868042
777.390625	220.094238
776.204102	81.584015
775.016602	201.229874
773.829102	292.006195
772.641602	139.958023
771.453125	-23.171537
770.265625	142.173004
769.077148	69.242378
767.887695	90.986984
766.699219	20.050224
765.509766	28.325069
764.319336	195.036682
763.129883	22.469069
761.939453	316.525635
760.749023	264.807159
759.558594	505.617706
758.367188	385.447449
757.175781	427.953491
755.984375	312.018311
754.791992	461.998413
753.599609	315.114929
752.407227	414.263428
751.214844	284.810211
750.021484	234.369659
748.828125	374.859039
747.634766	177.144043
746.441406	416.127563
745.247070	255.595901
744.052734	266.133148
742.857422	265.608643
741.662109	100.560966
740.466797	88.937454
739.271484	140.785141
738.076172	159.662903
736.879883	180.645294
735.683594	124.896721
734.486328	165.435150
733.289063	107.388161
732.091797	224.369751
730.894531	255.909973
729.697266	462.361267
728.499023	191.946808
727.300781	308.576111
726.101563	285.218506
724.902344	382.017090
723.703125	448.146851
722.503906	391.897125
721.303711	429.543060
720.104492	508.626068
718.903320	543.998352
717.703125	472.411102
716.501953	588.466980
715.300781	473.261871
714.099609	519.471985
712.897461	511.158691
711.695313	269.638580
710.493164	220.000946
709.291016	200.899612
708.087891	-31.622553
706.884766	-113.762779
705.680664	28.397774
704.477539	-81.954910
703.273438	-61.657455
702.069336	154.464737
700.864258	109.530609
699.659180	312.558319
698.454102	137.269577
697.249023	96.875282
696.042969	50.040070
694.836914	-124.883476
693.630859	78.259506
692.423828	20.807297
691.217773	-71.280678
690.009766	-339.051117
688.802734	-74.988487
687.594727	-138.545929
686.386719	-52.333286
685.178711	-172.071915
683.970703	-129.073227
682.761719	-146.687424
681.552734	-107.862480
680.342773	-3.966564
679.133789	-107.949081
677.923828	11.247734
676.712891	-62.184048
675.502930	-57.570255
674.291992	-18.236444
673.081055	103.382271
671.869141	45.526314
670.657227	93.746941
669.445313	118.257156
668.233398	17.489254
667.021484	145.904373
665.808594	138.245956
664.595703	44.279388
663.381836	41.127083
662.167969	111.449692
660.954102	-105.252274
659.740234	129.194916
658.525391	-5.313065
657.310547	39.305634
656.095703	-13.091627
654.880859	-108.550522
653.665039	-178.076416
652.449219	-169.983978
651.233398	-138.197083
650.016602	147.721863
648.799805	119.097359
647.583008	118.436638
646.365234	91.900208
645.148438	284.796478
643.930664	348.444000
642.711914	261.404724
641.494141	228.045959
640.275391	209.618347
639.056641	-4.550251
637.836914	101.387169
636.617188	45.946823
635.397461	89.110954
634.177734	41.814686
632.957031	-108.784180
631.736328	-135.125916
630.515625	-67.367203
629.293945	115.850945
628.073242	21.894258
626.851563	-188.247284
625.628906	-14.988211
624.407227	91.245689
623.184570	259.038055
621.960938	389.751556
620.738281	127.806610
619.514648	122.295616
618.291016	-23.085735
617.067383	98.410103
615.842773	-82.701653
614.618164	-39.933472
613.393555	-68.680359
612.167969	8.544170
610.942383	-129.093933
609.716797	-109.567291
608.491211	41.309456
607.264648	-39.850887
606.038086	76.412689
604.811523	41.789268
