# Supplementary material for: Raman spectroscopy accurately differentiates mucosal healing from non-healing and biochemical changes following biological therapy in inflammatory bowel disease
Source: PLoS One. 2021 Jun 2;16(6):e0252210. doi: 10.1371/journal.pone.0252210 (PMC8172032; doi:10.1371/journal.pone.0252210)
Supplement: S9 Dataset — (ZIP) [file pone.0252210.s011.zip › Pre-biologic/OC013-1 pre treat_base sub CR removed_60__X_-33332.1__Y_11411.5__Z_-413.899__Time_687.txt]

1714.715820	364.610016
1713.739258	96.981575
1712.762695	-9.416689
1711.785156	-13.618195
1710.808594	-44.308155
1709.831055	-2.350087
1708.853516	66.686417
1707.875000	55.594864
1706.897461	200.204666
1705.918945	-128.952988
1704.940430	18.921721
1703.960938	-100.641357
1702.982422	-139.507217
1702.002930	-311.822937
1701.023438	-200.182892
1700.043945	69.531273
1699.063477	-117.754852
1698.083984	-144.196381
1697.103516	-58.057476
1696.123047	12.365139
1695.141602	-53.147118
1694.161133	124.780869
1693.179688	9.259876
1692.198242	8.937003
1691.216797	-92.439911
1690.234375	241.491272
1689.251953	100.795792
1688.269531	40.538200
1687.287109	313.977173
1686.304688	126.465912
1685.321289	61.982601
1684.337891	189.746811
1683.354492	144.653168
1682.371094	6.721112
1681.387695	127.507965
1680.403320	208.647141
1679.418945	15.958046
1678.434570	-37.911671
1677.449219	265.081177
1676.464844	254.447281
1675.479492	299.996613
1674.494141	204.965988
1673.507813	198.025345
1672.522461	337.612671
1671.536133	302.108582
1670.549805	373.213776
1669.563477	585.378357
1668.576172	492.428772
1667.589844	495.431671
1666.602539	535.902466
1665.615234	735.883240
1664.626953	437.364410
1663.639648	468.181122
1662.651367	464.816803
1661.663086	562.505310
1660.674805	604.800354
1659.685547	554.626099
1658.696289	324.629242
1657.707031	598.274475
1656.717773	742.338013
1655.728516	804.556824
1654.738281	459.404053
1653.748047	429.594910
1652.757813	384.204163
1651.767578	360.267426
1650.777344	511.151367
1649.786133	500.943542
1648.794922	231.950272
1647.803711	185.328140
1646.811523	70.272758
1645.820313	37.415504
1644.828125	411.529327
1643.835938	186.332184
1642.843750	225.457092
1641.850586	148.659332
1640.857422	103.784981
1639.864258	-165.088654
1638.871094	-101.295441
1637.877930	-116.428017
1636.883789	-255.263336
1635.889648	112.242790
1634.895508	95.040657
1633.901367	83.309067
1632.906250	-67.839455
1631.912109	181.560043
1630.916992	122.972893
1629.920898	-98.623688
1628.925781	24.814289
1627.929688	37.849899
1626.934570	145.747192
1625.937500	-172.320389
1624.941406	59.466267
1623.945313	183.514755
1622.948242	81.613152
1621.951172	-146.236771
1620.954102	217.260178
1619.956055	147.335907
1618.958984	195.743546
1617.960938	102.473099
1616.962891	51.357830
1615.963867	-38.990871
1614.965820	57.096287
1613.966797	200.458984
1612.967773	16.035639
1611.968750	-18.757177
1610.968750	-105.875786
1609.969727	328.687195
1608.969727	89.722748
1607.969727	23.843821
1606.968750	-75.982590
1605.968750	96.640053
1604.967773	156.676392
1603.966797	-55.464890
1602.965820	25.636105
1601.963867	-55.457397
1600.962891	127.727905
1599.960938	-86.628670
1598.958984	93.958656
1597.956055	-83.618393
1596.954102	-143.473587
1595.951172	29.276026
1594.948242	-93.213806
1593.945313	-56.305958
1592.941406	-233.512604
1591.938477	-141.725861
1590.934570	67.487556
1589.930664	99.177071
1588.925781	130.860077
1587.921875	68.635742
1586.916992	-173.499817
1585.912109	90.276436
1584.907227	9.852114
1583.901367	156.188248
1582.896484	-38.874508
1581.890625	141.252045
1580.884766	-111.049240
1579.877930	-42.984142
1578.872070	90.116455
1577.865234	-3.304668
1576.858398	9.979398
1575.851563	-130.266251
1574.843750	-132.627121
1573.836914	174.442413
1572.829102	-20.444914
1571.821289	-85.317642
1570.812500	-108.622513
1569.804688	-150.144455
1568.795898	99.248749
1567.787109	164.091431
1566.778320	-116.487511
1565.768555	13.174636
1564.758789	-44.143353
1563.750000	222.873688
1562.739258	14.951908
1561.729492	-81.401909
1560.718750	40.055489
1559.708984	195.107101
1558.698242	46.751915
1557.686523	333.774445
1556.675781	198.280518
1555.664063	174.164398
1554.652344	-26.121166
1553.640625	146.473404
1552.628906	0.506516
1551.616211	-186.883575
1550.603516	215.720200
1549.590820	-54.568893
1548.578125	200.253098
1547.565430	201.463593
1546.551758	267.230072
1545.538086	319.967285
1544.524414	-48.640934
1543.510742	1.400852
1542.496094	15.173098
1541.481445	108.923096
1540.466797	83.774338
1539.452148	223.776154
1538.437500	170.060944
1537.421875	173.051819
1536.406250	95.982994
1535.390625	116.879608
1534.374023	215.043579
1533.358398	225.426971
1532.341797	243.450287
1531.325195	279.422638
1530.308594	219.963058
1529.291016	193.928055
1528.274414	136.919113
1527.256836	15.473392
1526.238281	264.701111
1525.220703	-116.843430
1524.202148	211.908752
1523.184570	-20.409538
1522.166016	79.091774
1521.146484	229.895218
1520.127930	12.894898
1519.108398	22.104588
1518.088867	226.545853
1517.069336	24.851048
1516.049805	13.257009
1515.029297	34.970284
1514.008789	5.239459
1512.988281	-75.903572
1511.967773	-33.888798
1510.946289	43.948174
1509.925781	-55.343380
1508.904297	-164.936356
1507.882813	71.646996
1506.860352	15.759387
1505.838867	-27.355850
1504.816406	3.790062
1503.793945	-47.143085
1502.770508	155.478531
1501.748047	-15.984890
1500.724609	-85.024483
1499.701172	-46.580673
1498.677734	37.850552
1497.654297	-154.192612
1496.629883	137.320908
1495.605469	6.589737
1494.581055	-157.393768
1493.556641	16.129410
1492.531250	-183.706268
1491.505859	99.515884
1490.480469	142.370392
1489.455078	70.191521
1488.429688	-226.773331
1487.403320	89.175568
1486.376953	37.304905
1485.350586	125.787895
1484.324219	-92.046928
1483.296875	128.987350
1482.270508	13.179208
1481.243164	274.805389
1480.214844	288.942444
1479.187500	463.634949
1478.159180	161.607727
1477.130859	249.524490
1476.102539	490.217743
1475.074219	274.855042
1474.044922	339.649445
1473.015625	126.876183
1471.986328	514.866882
1470.957031	444.589783
1469.927734	608.385437
1468.897461	878.911072
1467.867188	910.231201
1466.836914	966.938171
1465.806641	911.742554
1464.775391	988.701111
1463.744141	877.567810
1462.712891	680.085449
1461.681641	800.160950
1460.649414	986.183899
1459.618164	1225.435425
1458.585938	1017.819214
1457.552734	1043.746094
1456.520508	1115.328247
1455.487305	1179.252441
1454.455078	1316.698486
1453.420898	1540.272339
1452.387695	1375.890747
1451.354492	1150.746826
1450.320313	1308.320313
1449.286133	1379.690308
1448.251953	1638.465088
1447.216797	1408.379028
1446.182617	1180.936646
1445.147461	1047.246826
1444.112305	1313.476929
1443.076172	1157.053589
1442.041016	1170.202026
1441.004883	1049.306763
1439.968750	1054.904907
1438.932617	994.788940
1437.895508	1058.553833
1436.858398	839.292297
1435.821289	865.206116
1434.784180	913.863159
1433.747070	616.553040
1432.708984	670.332520
1431.670898	587.805969
1430.632813	626.479858
1429.594727	228.659195
1428.556641	151.411896
1427.517578	301.210907
1426.478516	72.747284
1425.439453	81.390610
1424.399414	19.485971
1423.359375	166.799500
1422.320313	180.569855
1421.279297	166.651947
1420.239258	36.947437
1419.199219	232.134399
1418.158203	57.240726
1417.117188	-54.614265
1416.075195	37.427444
1415.034180	-64.217453
1413.992188	75.671707
1412.950195	-40.931526
1411.908203	53.744564
1410.866211	-153.182632
1409.823242	47.119724
1408.780273	-134.490311
1407.737305	-47.197151
1406.694336	-12.620790
1405.650391	-103.545403
1404.606445	-171.778275
1403.562500	43.674801
1402.518555	-49.526928
1401.474609	-49.807255
1400.429688	55.310600
1399.384766	85.223045
1398.339844	-198.187134
1397.294922	140.197235
1396.249023	185.305237
1395.203125	132.752670
1394.157227	117.865623
1393.111328	-82.262291
1392.064453	10.704495
1391.018555	-66.510033
1389.971680	91.631645
1388.923828	129.669586
1387.876953	-4.838756
1386.829102	20.851563
1385.781250	219.146515
1384.733398	122.431557
1383.685547	-46.647156
1382.636719	-28.158846
1381.587891	-221.962570
1380.539063	-203.283310
1379.490234	-42.182045
1378.440430	-93.300995
1377.391602	-12.008286
1376.341797	26.900354
1375.291016	-46.412243
1374.241211	5.128606
1373.190430	318.609436
1372.139648	195.664398
1371.088867	-31.848680
1370.038086	254.277588
1368.986328	-189.784027
1367.934570	66.525986
1366.882813	41.341721
1365.831055	-68.416618
1364.778320	80.898567
1363.726563	36.076881
1362.673828	-1.173586
1361.620117	53.740376
1360.567383	-28.098267
1359.513672	223.460434
1358.459961	238.773849
1357.406250	25.452454
1356.352539	105.604713
1355.297852	128.655182
1354.243164	-14.672977
1353.188477	194.867325
1352.133789	91.501671
1351.078125	-76.286552
1350.023438	-5.605771
1348.966797	400.168335
1347.911133	575.104614
1346.855469	286.164032
1345.798828	540.593018
1344.742188	549.519043
1343.685547	342.850098
1342.627930	270.200012
1341.571289	428.129730
1340.513672	563.781128
1339.456055	434.429626
1338.397461	723.736084
1337.339844	663.908264
1336.281250	440.821930
1335.222656	594.091003
1334.163086	373.764313
1333.104492	527.158142
1332.044922	554.438049
1330.985352	487.831757
1329.925781	782.272339
1328.865234	723.232910
1327.805664	417.200623
1326.745117	467.140625
1325.684570	618.412903
1324.623047	431.390137
1323.561523	696.343262
1322.500977	568.794861
1321.438477	606.728699
1320.376953	523.831726
1319.314453	860.403931
1318.252930	851.638062
1317.189453	596.387939
1316.126953	669.195862
1315.064453	806.132202
1314.000977	674.501770
1312.937500	809.071716
1311.874023	822.973083
1310.809570	615.323608
1309.745117	580.176086
1308.680664	262.058197
1307.616211	699.642944
1306.551758	307.977356
1305.486328	551.186218
1304.420898	801.739990
1303.355469	422.821442
1302.289063	953.672668
1301.223633	869.948608
1300.157227	695.416565
1299.090820	928.824951
1298.023438	734.846741
1296.957031	619.596191
1295.889648	536.379272
1294.822266	332.995789
1293.754883	402.150848
1292.686523	532.674866
1291.618164	594.525757
1290.549805	425.894928
1289.481445	544.256958
1288.413086	515.553345
1287.343750	528.584412
1286.274414	615.173950
1285.205078	723.830627
1284.134766	455.337524
1283.064453	446.565002
1281.995117	437.849060
1280.923828	407.166840
1279.853516	447.509888
1278.782227	715.406372
1277.710938	591.895325
1276.639648	617.655457
1275.568359	685.013794
1274.496094	615.513489
1273.423828	453.229492
1272.351563	787.029846
1271.279297	497.851105
1270.206055	572.721802
1269.132813	620.745056
1268.059570	563.824097
1266.986328	416.668823
1265.913086	757.614075
1264.838867	661.790222
1263.764648	636.773743
1262.689453	575.232239
1261.615234	589.323486
1260.540039	515.703064
1259.464844	588.353577
1258.389648	356.476105
1257.313477	538.801758
1256.238281	820.916870
1255.162109	749.918518
1254.085938	532.935852
1253.008789	452.357178
1251.931641	568.913147
1250.854492	695.172974
1249.777344	551.454834
1248.700195	505.080078
1247.622070	512.229187
1246.543945	616.609192
1245.465820	580.034363
1244.387695	504.626862
1243.308594	414.701050
1242.229492	545.795898
1241.150391	628.295105
1240.071289	351.560974
1238.991211	387.992950
1237.911133	322.527435
1236.831055	373.527679
1235.750977	460.889130
1234.669922	616.109009
1233.588867	366.480164
1232.507813	684.032776
1231.426758	703.445618
1230.344727	458.829193
1229.262695	512.200928
1228.180664	408.174133
1227.098633	449.436340
1226.015625	488.265106
1224.933594	333.506775
1223.849609	505.396362
1222.766602	249.126694
1221.683594	377.429504
1220.599609	164.814835
1219.515625	293.076508
1218.430664	457.524414
1217.346680	211.198318
1216.261719	59.175846
1215.176758	472.269470
1214.091797	327.484192
1213.005859	180.343781
1211.920898	108.063919
1210.834961	240.881409
1209.748047	445.994659
1208.662109	125.285431
1207.575195	366.472961
1206.488281	320.694061
1205.401367	224.313263
1204.313477	354.447052
1203.225586	248.438416
1202.137695	17.228041
1201.049805	34.105312
1199.961914	-131.992950
1198.873047	7.620102
1197.784180	94.215286
1196.695313	-74.245125
1195.605469	-69.480560
1194.515625	-52.715214
1193.425781	-23.959433
1192.335938	-117.816322
1191.246094	107.938187
1190.155273	-55.619473
1189.064453	131.546448
1187.973633	37.647354
1186.881836	-68.235443
1185.790039	-111.689140
1184.698242	-222.341141
1183.606445	-138.636246
1182.514648	-31.008465
1181.421875	-93.719292
1180.329102	-46.140892
1179.236328	-51.346889
1178.142578	211.831848
1177.049805	-76.209656
1175.956055	-7.231407
1174.861328	-12.551172
1173.767578	130.548523
1172.672852	89.233368
1171.578125	7.220387
1170.483398	126.203674
1169.387695	254.673584
1168.291992	344.787720
1167.196289	-29.046932
1166.100586	123.183159
1165.004883	172.541306
1163.908203	18.740444
1162.811523	271.100494
1161.714844	134.000290
1160.617188	-112.910774
1159.519531	17.458857
1158.421875	109.548584
1157.324219	32.138630
1156.225586	31.075657
1155.127930	101.535393
1154.028320	183.858612
1152.929688	-10.449737
1151.831055	374.509796
1150.731445	237.376785
1149.631836	-90.328125
1148.531250	-34.418503
1147.431641	-145.267899
1146.331055	220.081390
1145.230469	82.977364
1144.129883	12.538341
1143.028320	3.962410
1141.926758	-225.864227
1140.825195	-120.291931
1139.723633	-243.053894
1138.621094	-154.226486
1137.518555	-34.574692
1136.416016	54.104893
1135.313477	149.838913
1134.209961	240.752136
1133.106445	141.638351
1132.002930	244.322083
1130.898438	157.061874
1129.794922	290.483337
1128.690430	153.377548
1127.585938	519.114685
1126.480469	481.554779
1125.375977	398.940918
1124.270508	605.493713
1123.164063	255.074890
1122.058594	307.526337
1120.952148	149.131104
1119.845703	360.187347
1118.739258	322.542267
1117.631836	443.472839
1116.525391	431.807556
1115.417969	183.544144
1114.309570	117.498581
1113.202148	224.086395
1112.093750	221.851196
1110.985352	122.687088
1109.876953	210.234360
1108.767578	153.604904
1107.658203	342.635345
1106.548828	283.602661
1105.439453	337.905975
1104.329102	241.101532
1103.218750	189.161758
1102.108398	42.856892
1100.998047	314.112457
1099.886719	347.046173
1098.775391	299.787842
1097.664063	247.823547
1096.552734	325.487030
1095.440430	193.410721
1094.328125	311.075043
1093.215820	336.829407
1092.102539	287.219269
1090.990234	265.870941
1089.876953	289.240753
1088.762695	169.067825
1087.649414	540.582947
1086.535156	406.285461
1085.420898	253.236008
1084.306641	450.510651
1083.191406	443.228180
1082.076172	229.177719
1080.960938	271.277161
1079.845703	-1.349599
1078.729492	409.425049
1077.613281	247.227203
1076.497070	512.250122
1075.380859	443.965485
1074.263672	295.958801
1073.146484	49.520344
1072.029297	63.474228
1070.912109	295.444397
1069.793945	42.167927
1068.675781	306.858795
1067.557617	196.615601
1066.438477	233.987900
1065.319336	187.058853
1064.200195	261.896729
1063.081055	402.246643
1061.961914	184.537216
1060.841797	135.381592
1059.721680	65.215370
1058.600586	37.188858
1057.480469	301.415405
1056.359375	86.407578
1055.238281	264.083313
1054.116211	-76.926529
1052.995117	233.878952
1051.873047	135.927460
1050.750000	45.049107
1049.627930	-71.436966
1048.504883	211.180283
1047.381836	-171.190094
1046.258789	-37.897781
1045.134766	-130.826447
1044.011719	44.417027
1042.886719	68.111549
1041.762695	157.072769
1040.638672	127.211960
1039.513672	74.107491
1038.388672	335.424011
1037.262695	128.714569
1036.136719	112.995293
1035.010742	169.456512
1033.884766	-34.633331
1032.758789	40.520535
1031.631836	92.426361
1030.504883	172.247559
1029.377930	-59.383202
1028.250000	-118.903885
1027.122070	-213.201996
1025.994141	-258.636078
1024.866211	-241.305969
1023.737305	-33.566479
1022.608398	-76.550407
1021.479492	-293.506012
1020.350586	-347.914001
1019.220703	-293.232605
1018.090820	-270.991272
1016.960938	-362.309448
1015.830078	-367.772156
1014.700195	97.225471
1013.569336	63.961849
1012.437500	5.291292
1011.306641	-55.615200
1010.174805	20.155779
1009.042969	160.754944
1007.910156	130.108231
1006.778320	270.729919
1005.645508	418.284760
1004.512695	709.199585
1003.378906	905.251953
1002.245117	1101.272949
1001.111328	996.856873
999.977539	781.656494
998.843750	227.086487
997.708984	169.317139
996.574219	-31.500507
995.438477	-12.887410
994.303711	12.700693
993.167969	289.810364
992.032227	218.572754
990.895508	147.436813
989.758789	11.847071
988.622070	210.593903
987.485352	61.358299
986.348633	64.309540
985.210938	182.492462
984.073242	-104.593147
982.934570	-30.029303
981.796875	189.567642
980.658203	126.096840
979.519531	131.740417
978.379883	27.052246
977.240234	101.842209
976.100586	211.150497
974.960938	118.215530
973.821289	321.820618
972.680664	192.289368
971.540039	246.631454
970.398438	142.580719
969.257813	222.301559
968.116211	136.806503
966.974609	179.921326
965.832031	37.266754
964.689453	85.116653
963.546875	-181.132553
962.404297	66.333496
961.261719	206.031296
960.118164	75.350296
958.974609	155.561050
957.830078	61.743492
956.686523	98.552704
955.541992	-84.351234
954.396484	-113.748657
953.251953	-127.051315
952.106445	15.286896
950.960938	143.905121
949.815430	43.872398
948.668945	113.127350
947.522461	31.574516
946.375977	107.789696
945.229492	152.055695
944.082031	155.261490
942.934570	-24.134987
941.787109	129.910736
940.638672	-28.718117
939.491211	29.553381
938.342773	85.586891
937.193359	194.120316
936.044922	-14.279605
934.895508	151.343781
933.745117	20.678490
932.595703	231.911026
931.445313	3.459206
930.294922	27.973526
929.144531	43.429871
927.993164	29.351458
926.842773	-5.150042
925.690430	-121.475166
924.539063	-21.591070
923.386719	26.002661
922.234375	-90.076187
921.082031	-101.478821
919.929688	-44.642567
918.776367	28.132759
917.623047	153.172699
916.468750	121.512459
915.315430	-153.030350
914.161133	-14.255525
913.006836	-54.779167
911.851563	-13.548404
910.696289	270.424072
909.541016	12.303281
908.385742	-250.183228
907.229492	-124.881905
906.074219	-124.244438
904.916992	48.642097
903.760742	-39.008389
902.603516	-6.544910
901.446289	-91.788193
900.289063	26.765556
899.131836	-307.295868
897.973633	24.006378
896.815430	56.614132
895.656250	-132.365768
894.498047	103.808571
893.338867	-202.563034
892.178711	-40.976810
891.019531	102.482811
889.859375	71.989761
888.699219	102.510963
887.539063	17.903625
886.377930	-16.972382
885.216797	36.198414
884.055664	53.270264
882.893555	126.752487
881.732422	-54.598911
880.570313	-44.209373
879.407227	-69.861359
878.245117	71.257690
877.082031	198.818085
875.918945	33.531628
874.754883	-100.130417
873.590820	-69.375229
872.426758	-49.876926
871.262695	66.378845
870.098633	-123.363091
868.933594	-43.106041
867.768555	122.564835
866.602539	117.318108
865.436523	109.829353
864.270508	234.919571
863.104492	162.263275
861.938477	44.722485
860.771484	189.955032
859.604492	-39.775604
858.436523	38.079021
857.269531	187.685852
856.101563	106.166473
854.932617	248.959061
853.764648	277.314636
852.595703	195.813690
851.426758	291.388763
850.256836	185.260162
849.087891	327.807892
847.917969	194.817505
846.748047	240.995041
845.577148	101.345924
844.406250	96.022552
843.235352	110.819679
842.064453	94.271347
840.892578	-78.827995
839.720703	-95.360985
838.548828	185.386154
837.375977	276.026184
836.204102	163.273712
835.031250	235.953033
833.857422	261.680267
832.684570	97.583229
831.510742	205.860199
830.335938	224.797226
829.162109	241.455017
827.987305	220.160599
826.812500	174.311111
825.637695	21.433006
824.461914	-2.121770
823.286133	105.775520
822.110352	64.314499
820.933594	62.933983
819.757813	-3.070236
818.580078	-104.689766
817.403320	47.430798
816.225586	110.434441
815.048828	-4.619956
813.870117	120.565697
812.692383	321.246765
811.513672	-238.522781
810.334961	-57.937801
809.156250	33.634045
807.976563	142.895111
806.796875	123.237740
805.617188	-118.509407
804.436523	-76.022873
803.255859	-266.648407
802.075195	50.906605
800.894531	-33.270191
799.712891	-215.037048
798.531250	-330.245270
797.349609	-166.124557
796.167969	-119.596909
794.985352	-195.002060
793.802734	-113.137276
792.619141	-108.870628
791.436523	-153.374344
790.252930	-49.582706
789.069336	131.571579
787.884766	-129.933853
786.700195	-10.879232
785.515625	-77.704788
784.331055	36.760590
783.145508	137.866562
781.959961	101.852798
780.774414	-150.724716
779.587891	126.933876
778.402344	48.843243
777.215820	154.009018
776.028320	184.030197
774.840820	-81.733948
773.654297	-16.466894
772.465820	-94.645180
771.278320	-60.364277
770.089844	81.897812
768.901367	-77.939674
767.711914	313.205353
766.523438	91.613380
765.333984	83.755478
764.143555	188.179291
762.954102	70.139259
761.763672	145.824142
760.573242	71.791389
759.382813	380.581116
758.191406	383.447266
757.000000	386.278625
755.808594	296.734467
754.616211	488.557129
753.423828	183.615036
752.231445	58.942616
751.039063	219.845825
749.845703	40.273048
748.652344	69.328308
747.458984	56.641872
746.264648	245.830139
745.070313	169.444534
743.875977	196.164276
742.680664	183.385056
741.486328	-31.106804
740.291016	-50.435410
739.094727	-8.405863
737.899414	0.724343
736.703125	-90.911064
735.506836	108.729942
734.309570	10.532423
733.112305	129.062897
731.915039	-25.997271
730.717773	31.222799
729.519531	22.802553
728.322266	62.490635
727.123047	93.426270
725.924805	-0.234255
724.725586	39.453411
723.526367	166.515869
722.327148	241.110184
721.126953	136.629364
719.926758	36.576599
718.726563	111.193901
717.525391	229.438797
716.325195	229.839142
715.123047	-31.457758
713.921875	8.299867
712.719727	176.690323
711.518555	148.867310
710.315430	347.710663
709.113281	-32.994850
707.910156	100.519547
706.707031	75.048744
705.502930	-15.680163
704.299805	126.546638
703.095703	270.924835
701.891602	-65.496071
700.686523	124.619415
699.481445	-94.102173
698.276367	187.321045
697.071289	99.180481
695.865234	228.422867
694.659180	33.966412
693.453125	-47.411324
692.246094	-141.723618
691.039063	-90.492043
689.832031	-26.209730
688.625000	-37.848427
687.416992	-42.913731
686.208984	-184.557556
685.000977	-20.344667
683.791992	-133.628464
682.583008	-14.898163
681.374023	-141.015717
680.164063	14.609652
678.955078	-81.018311
677.745117	113.612526
676.534180	85.242455
675.324219	180.302322
674.113281	-16.729067
672.902344	-142.223099
671.690430	-92.410912
670.478516	-150.679901
669.266602	91.620361
668.054688	26.962379
666.841797	215.202469
665.628906	40.481678
664.416016	-69.314903
663.203125	2.366561
661.989258	11.461866
660.775391	20.598446
659.561523	85.873489
658.346680	-10.631271
657.131836	2.940346
655.916992	-84.805374
654.701172	-140.138885
653.485352	-55.326870
652.269531	-45.948349
651.053711	-68.869720
649.836914	-149.912216
648.620117	70.550880
647.403320	-161.166992
646.186523	113.009026
644.968750	139.602234
643.750977	80.120956
642.532227	63.669838
641.314453	245.023712
640.095703	65.102402
638.875977	207.627167
637.657227	128.706909
636.437500	253.864685
635.217773	15.920943
633.997070	50.732403
632.777344	149.846298
631.556641	171.561935
630.335938	-77.207840
629.114258	-109.288025
627.892578	64.432678
626.670898	-100.868477
625.449219	136.810471
624.226563	243.482101
623.003906	116.360695
621.781250	134.798325
620.557617	206.582916
619.333984	-49.512802
618.110352	-55.229187
616.886719	-18.374508
615.662109	69.568626
614.437500	30.969038
613.212891	-50.683491
611.987305	-8.573295
610.761719	-15.983139
609.536133	-51.525692
608.310547	-74.595512
607.083984	-132.225418
605.857422	151.530746
604.630859	-50.046886
