# Supplementary material for: Raman spectroscopy accurately differentiates mucosal healing from non-healing and biochemical changes following biological therapy in inflammatory bowel disease
Source: PLoS One. 2021 Jun 2;16(6):e0252210. doi: 10.1371/journal.pone.0252210 (PMC8172032; doi:10.1371/journal.pone.0252210)
Supplement: S9 Dataset — (ZIP) [file pone.0252210.s011.zip › Pre-biologic/OC031-1 pre treatment_base sub CR removed_17__X_2357.14__Y_35193.7__Z_76.3451__Time_195.txt]

1714.793945	16.479017
1713.817383	60.644947
1712.840820	25.990725
1711.864258	-118.246742
1710.886719	67.668427
1709.909180	-0.791167
1708.931641	54.398544
1707.953125	-21.392136
1706.975586	-53.920666
1705.997070	23.685469
1705.018555	147.117584
1704.040039	-77.137062
1703.060547	-70.819359
1702.081055	-74.862473
1701.101563	92.634056
1700.122070	182.841583
1699.142578	3.303430
1698.162109	54.052315
1697.181641	-28.509365
1696.201172	-59.931396
1695.220703	34.544933
1694.239258	3.770200
1693.257813	194.957031
1692.276367	66.047440
1691.294922	223.093216
1690.313477	260.318909
1689.331055	193.793091
1688.348633	346.317108
1687.366211	288.437531
1686.383789	172.248718
1685.400391	410.891479
1684.416992	377.937531
1683.433594	382.602570
1682.450195	259.720947
1681.465820	504.660461
1680.482422	544.804565
1679.498047	388.245361
1678.512695	524.756287
1677.528320	477.932617
1676.542969	630.895935
1675.558594	637.822815
1674.572266	607.777771
1673.586914	740.180359
1672.601563	793.069153
1671.615234	742.570679
1670.628906	904.867432
1669.642578	852.236877
1668.655273	951.221863
1667.668945	808.860840
1666.681641	964.050049
1665.694336	1153.910889
1664.706055	1033.542969
1663.718750	926.738892
1662.730469	1066.809570
1661.742188	1236.212158
1660.753906	1069.160156
1659.764648	1151.485229
1658.775391	1223.397217
1657.787109	1027.984497
1656.796875	1153.275757
1655.807617	963.673645
1654.818359	1118.460938
1653.828125	955.811951
1652.837891	1023.613464
1651.846680	969.892578
1650.856445	815.897766
1649.865234	759.977112
1648.874023	691.045471
1647.882813	722.749084
1646.891602	633.068115
1645.899414	525.098267
1644.907227	412.059662
1643.915039	391.649414
1642.922852	247.328659
1641.930664	311.733002
1640.937500	220.566238
1639.944336	301.066376
1638.951172	262.980774
1637.957031	140.660202
1636.963867	129.261688
1635.969727	146.987595
1634.975586	217.537140
1633.981445	37.880936
1632.986328	66.513031
1631.991211	16.239767
1630.996094	0.328188
1630.000977	131.943314
1629.005859	-52.214657
1628.009766	150.595535
1627.013672	132.436127
1626.017578	32.843319
1625.021484	-69.248199
1624.024414	-52.912167
1623.028320	-33.871712
1622.031250	37.789669
1621.033203	122.625153
1620.036133	-76.181061
1619.038086	145.332977
1618.041016	175.154022
1617.041992	73.769104
1616.043945	-98.370613
1615.045898	10.359602
1614.046875	58.754620
1613.047852	12.758369
1612.048828	95.304955
1611.048828	38.912132
1610.049805	42.862019
1609.049805	-23.909431
1608.049805	-14.650705
1607.048828	81.061005
1606.048828	27.493069
1605.047852	172.938263
1604.046875	137.728210
1603.045898	58.059093
1602.044922	70.006493
1601.042969	-40.988865
1600.041016	-34.246632
1599.039063	-142.551926
1598.037109	-7.701516
1597.034180	85.266930
1596.031250	-72.655518
1595.028320	-39.815826
1594.025391	68.739395
1593.022461	23.168154
1592.018555	-121.609520
1591.014648	-130.618912
1590.010742	-14.389369
1589.006836	153.944321
1588.001953	-35.179661
1586.997070	-31.270237
1585.992188	37.786488
1584.987305	20.756306
1583.982422	113.155060
1582.976563	46.529861
1581.970703	-95.654678
1580.964844	-99.784439
1579.958984	-36.256004
1578.952148	71.450905
1577.945313	184.266556
1576.938477	101.814552
1575.931641	92.190666
1574.924805	48.701195
1573.916992	85.786308
1572.909180	138.396286
1571.901367	47.954266
1570.893555	118.617783
1569.884766	-26.475777
1568.876953	-163.776337
1567.868164	-111.494362
1566.858398	21.188339
1565.849609	-69.515038
1564.839844	37.003643
1563.830078	88.908997
1562.820313	0.620655
1561.810547	-126.613083
1560.799805	0.267307
1559.790039	75.164619
1558.779297	56.628784
1557.767578	27.649260
1556.756836	242.163116
1555.745117	52.382050
1554.733398	7.634842
1553.721680	30.145720
1552.709961	-27.692091
1551.697266	-39.006870
1550.685547	1.354514
1549.672852	-64.466751
1548.659180	55.880974
1547.646484	111.441582
1546.632813	148.785583
1545.619141	-5.262043
1544.605469	62.921280
1543.591797	-34.380215
1542.577148	43.924046
1541.562500	-100.010361
1540.547852	-9.000645
1539.533203	-140.140335
1538.518555	95.190926
1537.502930	131.624023
1536.487305	64.749725
1535.471680	108.723183
1534.456055	52.008690
1533.439453	51.940029
1532.422852	31.155361
1531.406250	12.861263
1530.389648	71.779488
1529.373047	146.034164
1528.355469	73.350929
1527.337891	8.329488
1526.320313	154.343597
1525.302734	91.717247
1524.284180	-79.061462
1523.265625	-64.622787
1522.247070	-11.700261
1521.228516	174.832489
1520.208984	68.079063
1519.190430	82.101997
1518.170898	60.039734
1517.151367	-39.188938
1516.130859	-15.166150
1515.111328	111.497589
1514.090820	117.322487
1513.070313	76.844025
1512.049805	0.359742
1511.028320	49.554325
1510.006836	55.024612
1508.986328	119.409294
1507.963867	-116.384346
1506.942383	-0.890921
1505.919922	22.176800
1504.898438	-3.535896
1503.875977	-129.259628
1502.852539	34.459900
1501.830078	16.188919
1500.806641	-178.850433
1499.783203	112.539314
1498.759766	-46.761921
1497.736328	-34.617371
1496.711914	-53.265884
1495.687500	-66.866539
1494.663086	-106.110138
1493.638672	36.125523
1492.613281	193.556976
1491.587891	123.385376
1490.563477	83.845825
1489.537109	59.562401
1488.511719	226.790375
1487.485352	174.262115
1486.458984	154.879395
1485.432617	181.385147
1484.406250	215.471588
1483.379883	310.715179
1482.352539	436.457520
1481.325195	483.026062
1480.297852	358.681885
1479.269531	198.634613
1478.241211	306.210938
1477.213867	281.193237
1476.184570	401.326233
1475.156250	539.195129
1474.127930	531.803528
1473.098633	593.096680
1472.069336	702.677979
1471.040039	738.366272
1470.009766	712.919189
1468.979492	806.997009
1467.950195	837.421997
1466.918945	928.797363
1465.888672	854.863708
1464.857422	821.580139
1463.827148	1019.521912
1462.795898	1184.306152
1461.763672	1000.998718
1460.732422	1224.058838
1459.700195	1446.982422
1458.667969	1375.331421
1457.635742	1329.062378
1456.603516	1546.663086
1455.570313	1348.111816
1454.537109	1433.675537
1453.503906	1488.753174
1452.470703	1543.787842
1451.436523	1487.247803
1450.403320	1504.212524
1449.369141	1622.483643
1448.333984	1502.581909
1447.299805	1656.229736
1446.264648	1480.647217
1445.230469	1687.371338
1444.194336	1486.521362
1443.159180	1548.906860
1442.124023	1398.766357
1441.087891	1334.666748
1440.051758	1303.464355
1439.015625	1153.455322
1437.978516	1188.011230
1436.941406	1204.865356
1435.904297	1120.658447
1434.867188	1165.314087
1433.830078	1025.606201
1432.791992	984.423035
1431.754883	572.208191
1430.715820	354.488831
1429.677734	550.691956
1428.639648	421.401123
1427.600586	269.471313
1426.561523	193.272125
1425.522461	407.045135
1424.482422	330.876892
1423.443359	317.772400
1422.403320	465.929626
1421.363281	324.374237
1420.322266	301.257263
1419.282227	-6.324809
1418.241211	177.111420
1417.200195	126.441986
1416.159180	116.084190
1415.117188	213.926514
1414.076172	133.196884
1413.034180	236.090897
1411.992188	92.600533
1410.949219	125.144638
1409.907227	-0.593139
1408.864258	-45.849598
1407.821289	135.024292
1406.777344	34.582237
1405.734375	14.582681
1404.690430	-12.905219
1403.646484	-10.217049
1402.602539	25.135611
1401.557617	47.968357
1400.513672	28.212893
1399.468750	56.149723
1398.423828	136.774963
1397.377930	147.225647
1396.333008	210.361694
1395.287109	-19.620985
1394.241211	-51.562500
1393.195313	44.289085
1392.148438	-25.104786
1391.101563	53.284702
1390.054688	-15.962446
1389.007813	-35.074841
1387.960938	-1.582868
1386.913086	84.472198
1385.865234	-67.003296
1384.817383	159.159424
1383.769531	-107.116005
1382.720703	111.583427
1381.671875	2.958657
1380.623047	161.724274
1379.574219	28.297005
1378.524414	-45.088673
1377.475586	-1.038299
1376.425781	75.499443
1375.375977	-87.465454
1374.325195	1.665946
1373.274414	25.983521
1372.224609	-146.624329
1371.172852	-122.146759
1370.122070	-105.075005
1369.070313	26.688030
1368.019531	-125.549637
1366.967773	-21.088110
1365.915039	8.684581
1364.863281	75.877708
1363.810547	55.983532
1362.757813	88.441574
1361.705078	53.779522
1360.651367	14.228838
1359.598633	46.909641
1358.544922	-2.411714
1357.491211	82.616882
1356.436523	237.278885
1355.382813	34.114601
1354.328125	139.189743
1353.273438	13.291567
1352.217773	202.916641
1351.163086	183.984467
1350.107422	249.535873
1349.051758	454.121399
1347.996094	529.672791
1346.939453	555.651672
1345.883789	462.657318
1344.827148	451.607269
1343.769531	547.239990
1342.712891	521.468628
1341.655273	726.243347
1340.598633	618.848083
1339.540039	801.378052
1338.482422	488.624420
1337.423828	562.325073
1336.366211	554.393066
1335.307617	680.182678
1334.248047	674.854065
1333.189453	637.454529
1332.129883	555.628845
1331.070313	491.227509
1330.010742	545.597961
1328.950195	538.229248
1327.890625	550.717529
1326.830078	738.683777
1325.768555	657.411133
1324.708008	539.213989
1323.646484	569.279175
1322.585938	513.018494
1321.523438	521.016113
1320.461914	541.429077
1319.400391	650.714417
1318.337891	851.276855
1317.275391	674.569153
1316.211914	697.690491
1315.149414	664.193970
1314.085938	583.963867
1313.022461	804.400940
1311.958984	615.946899
1310.894531	804.409119
1309.831055	805.755066
1308.766602	846.550232
1307.701172	643.764832
1306.636719	593.684204
1305.571289	499.414246
1304.505859	727.424377
1303.440430	702.148438
1302.375000	812.153992
1301.308594	656.742859
1300.242188	646.437927
1299.175781	744.294006
1298.109375	707.086609
1297.041992	586.467407
1295.975586	542.070984
1294.908203	880.653748
1293.839844	720.994202
1292.772461	576.187500
1291.704102	578.672974
1290.635742	524.811523
1289.567383	551.941162
1288.498047	650.200195
1287.428711	589.174011
1286.360352	636.039612
1285.290039	452.664429
1284.220703	636.795227
1283.150391	514.819336
1282.080078	539.831665
1281.009766	462.086914
1279.939453	602.206177
1278.868164	407.146454
1277.796875	564.430115
1276.725586	479.598083
1275.654297	534.203918
1274.582031	542.385498
1273.509766	504.173737
1272.437500	597.955200
1271.365234	550.058838
1270.291992	580.370605
1269.218750	649.772949
1268.145508	728.945190
1267.072266	727.580688
1265.999023	753.091187
1264.924805	512.719421
1263.850586	767.591614
1262.776367	773.664490
1261.701172	745.632874
1260.625977	700.581970
1259.550781	645.830750
1258.475586	695.888916
1257.400391	887.223877
1256.324219	540.318665
1255.248047	704.866638
1254.171875	689.239624
1253.094727	622.533997
1252.018555	655.632507
1250.941406	671.706604
1249.864258	600.238586
1248.786133	711.174500
1247.708008	632.466187
1246.630859	529.502136
1245.551758	511.638580
1244.473633	535.092041
1243.394531	432.248962
1242.316406	577.139404
1241.236328	610.297363
1240.157227	536.652222
1239.077148	674.159851
1237.998047	425.863831
1236.917969	522.106812
1235.836914	504.331940
1234.756836	726.587646
1233.675781	582.729370
1232.594727	470.435516
1231.512695	360.610168
1230.431641	417.969818
1229.349609	327.568054
1228.267578	312.258118
1227.185547	207.379684
1226.102539	484.924744
1225.019531	288.087402
1223.936523	296.948517
1222.853516	513.789185
1221.769531	319.452942
1220.686523	432.210144
1219.602539	404.715881
1218.517578	270.893768
1217.433594	190.261368
1216.348633	300.456085
1215.263672	149.781540
1214.178711	346.807007
1213.092773	246.830994
1212.007813	272.361542
1210.921875	331.632568
1209.834961	453.562927
1208.749023	442.776947
1207.662109	465.719421
1206.575195	310.244049
1205.488281	497.022675
1204.400391	259.625214
1203.313477	306.551392
1202.225586	216.144165
1201.136719	212.424011
1200.048828	155.709167
1198.959961	151.930389
1197.871094	92.772766
1196.782227	-33.755844
1195.692383	75.433868
1194.603516	-15.046467
1193.513672	-33.406982
1192.423828	109.233910
1191.333008	-70.233780
1190.242188	-21.433264
1189.151367	-37.550892
1188.060547	30.341248
1186.969727	-60.299622
1185.877930	-88.540642
1184.786133	3.170060
1183.694336	75.597374
1182.601563	143.141861
1181.509766	155.451385
1180.416992	-57.674164
1179.323242	-59.815685
1178.230469	170.457260
1177.136719	-6.749052
1176.042969	43.639217
1174.949219	98.740616
1173.854492	201.646866
1172.760742	304.453003
1171.666016	251.589188
1170.570313	71.872101
1169.475586	16.576832
1168.379883	166.932083
1167.284180	-118.030731
1166.188477	166.043396
1165.091797	-47.210117
1163.996094	33.490284
1162.899414	13.750824
1161.801758	70.388367
1160.705078	110.226799
1159.607422	71.197311
1158.509766	223.072083
1157.412109	410.610596
1156.313477	230.588638
1155.215820	188.931335
1154.117188	268.846771
1153.017578	224.682220
1151.918945	225.765533
1150.819336	0.387554
1149.719727	-3.376209
1148.620117	130.954590
1147.519531	-44.436317
1146.418945	-98.384331
1145.318359	164.219879
1144.217773	124.397736
1143.116211	-27.303875
1142.014648	113.589531
1140.913086	-31.036283
1139.811523	-113.841431
1138.708984	38.661263
1137.606445	62.691700
1136.503906	198.322250
1135.401367	184.166336
1134.297852	226.947327
1133.194336	217.406891
1132.090820	84.359695
1130.987305	376.147736
1129.882813	328.415192
1128.778320	453.820007
1127.673828	534.039307
1126.569336	552.505920
1125.463867	407.316986
1124.358398	392.491211
1123.252930	512.676453
1122.146484	246.579010
1121.041016	271.877136
1119.934570	398.920685
1118.828125	267.791260
1117.720703	266.835693
1116.613281	253.988266
1115.505859	257.647888
1114.398438	105.135437
1113.291016	189.110611
1112.182617	93.301056
1111.074219	269.303436
1109.964844	168.672485
1108.856445	344.462677
1107.747070	300.437134
1106.637695	570.460388
1105.528320	436.574097
1104.417969	668.561401
1103.307617	546.399353
1102.197266	506.818207
1101.086914	460.127258
1099.975586	573.763855
1098.864258	640.143738
1097.752930	697.012817
1096.641602	482.788025
1095.529297	574.905579
1094.416992	798.848755
1093.304688	480.974060
1092.191406	478.701996
1091.079102	459.912872
1089.965820	478.737915
1088.852539	389.277008
1087.738281	584.445801
1086.624023	525.485779
1085.509766	445.350098
1084.395508	619.094543
1083.280273	625.848511
1082.166016	674.862061
1081.050781	557.021912
1079.934570	425.102570
1078.819336	415.315247
1077.703125	447.747711
1076.586914	456.663391
1075.469727	449.113556
1074.353516	422.775513
1073.236328	302.599182
1072.119141	466.176270
1071.000977	472.576569
1069.882813	382.855682
1068.765625	379.857452
1067.646484	400.250580
1066.528320	411.251648
1065.409180	251.284012
1064.290039	341.863434
1063.170898	364.508789
1062.050781	263.101257
1060.930664	255.303207
1059.810547	474.366882
1058.690430	302.811127
1057.569336	428.219360
1056.449219	137.531265
1055.327148	155.403549
1054.206055	177.939972
1053.083984	373.291321
1051.961914	321.025330
1050.839844	39.990028
1049.717773	181.545135
1048.594727	124.678406
1047.471680	79.504425
1046.348633	216.281403
1045.224609	182.764648
1044.101563	172.588257
1042.976563	62.183491
1041.852539	336.338593
1040.728516	160.738663
1039.603516	-42.727165
1038.478516	189.370148
1037.352539	214.164963
1036.227539	371.639801
1035.101563	133.456512
1033.974609	253.673187
1032.848633	301.755646
1031.721680	224.256485
1030.594727	181.687622
1029.467773	322.783813
1028.340820	419.686066
1027.212891	-138.595078
1026.084961	-16.035137
1024.956055	4.314922
1023.828125	50.229099
1022.699219	-184.705444
1021.570313	42.292511
1020.440430	-113.590599
1019.311523	69.283203
1018.181641	61.950542
1017.050781	84.791756
1015.920898	-38.357178
1014.790039	-59.452599
1013.659180	-8.675502
1012.528320	167.198044
1011.396484	127.667252
1010.265625	201.650650
1009.132813	453.861176
1008.000977	259.389191
1006.868164	361.187073
1005.736328	502.314545
1004.602539	1013.411804
1003.469727	1429.542236
1002.335938	1371.690796
1001.202148	1223.799927
1000.068359	909.693054
998.933594	674.316956
997.799805	429.879089
996.665039	118.657768
995.529297	6.140632
994.394531	-92.409683
993.258789	118.293304
992.123047	229.782272
990.986328	110.680161
989.849609	162.304672
988.712891	61.850151
987.576172	72.121284
986.439453	181.524292
985.301758	-63.766869
984.164063	94.114891
983.025391	95.439301
981.887695	117.557320
980.749023	-67.367455
979.610352	-153.203613
978.470703	-8.918543
977.332031	8.906432
976.192383	45.190269
975.051758	191.858734
973.912109	106.453026
972.771484	2.785058
971.630859	34.761944
970.490234	55.324757
969.348633	4.788740
968.207031	193.065598
967.065430	128.922501
965.923828	97.012337
964.781250	-26.544762
963.638672	271.970123
962.496094	40.854332
961.352539	16.211544
960.208984	145.196899
959.065430	132.173065
957.921875	112.372841
956.777344	129.307327
955.632813	118.850960
954.488281	248.105576
953.343750	-75.682503
952.198242	62.886719
951.052734	-38.670181
949.907227	38.269020
948.760742	138.121063
947.614258	395.722504
946.467773	2.064633
945.321289	-34.937492
944.173828	65.204353
943.026367	206.493286
941.878906	135.500549
940.730469	76.043602
939.582031	226.632065
938.433594	247.210114
937.285156	149.272690
936.135742	124.438248
934.987305	453.053253
933.836914	261.965851
932.687500	148.532394
931.537109	256.211945
930.386719	-155.338348
929.236328	-45.179432
928.084961	35.422707
926.934570	-45.511002
925.783203	162.651978
924.630859	-72.782982
923.478516	64.961700
922.327148	-11.000778
921.173828	104.107674
920.021484	-17.108545
918.868164	-45.023991
917.714844	29.381563
916.561523	47.059498
915.407227	-80.500824
914.252930	66.751762
913.098633	18.844704
911.944336	-65.260956
910.789063	-117.487823
909.633789	122.941422
908.478516	-35.710533
907.322266	-37.800747
906.166016	-101.001427
905.009766	89.663902
903.853516	-68.522667
902.696289	-83.887779
901.539063	29.881327
900.381836	-137.012436
899.223633	-86.505966
898.065430	178.984695
896.907227	136.790314
895.749023	76.593170
894.589844	106.926208
893.430664	-0.572264
892.271484	-42.421207
891.112305	69.443390
889.952148	192.610245
888.791992	80.923386
887.630859	68.687401
886.470703	11.367785
885.309570	105.326157
884.148438	14.293947
882.986328	124.103165
881.825195	179.788193
880.663086	55.137657
879.500000	-10.801142
878.337891	335.709961
877.174805	69.317230
876.011719	122.927383
874.847656	205.828613
873.684570	225.691330
872.520508	234.328979
871.355469	85.484947
870.191406	60.475933
869.026367	62.502178
867.861328	296.164429
866.695313	28.423801
865.530273	93.471672
864.364258	214.691071
863.197266	198.840897
862.031250	41.522552
860.864258	16.779284
859.697266	241.247726
858.530273	167.125153
857.362305	140.172485
856.194336	274.761658
855.026367	386.869202
853.857422	243.316605
852.688477	321.766724
851.519531	418.112152
850.350586	418.065704
849.180664	241.051392
848.010742	321.670563
846.840820	95.496391
845.670898	108.944878
844.500000	-23.089300
843.329102	120.136795
842.157227	176.044174
840.986328	-43.170219
839.814453	-18.584251
838.642578	55.148590
837.469727	186.933670
836.296875	108.610687
835.124023	193.365219
833.951172	193.189453
832.777344	326.949646
831.603516	159.273712
830.429688	42.972263
829.255859	274.744568
828.081055	165.094543
826.906250	334.215668
825.731445	240.131500
824.555664	125.992363
823.379883	241.395248
822.204102	127.221184
821.027344	97.696594
819.851563	-5.351480
818.674805	196.611649
817.497070	267.103699
816.320313	235.143433
815.142578	56.308338
813.963867	59.890617
812.786133	41.174046
811.607422	-79.859795
810.428711	148.059692
809.250000	120.262070
808.070313	143.510681
806.890625	-8.784951
805.710938	-56.709209
804.531250	21.861591
803.350586	186.886978
802.169922	-147.510239
800.988281	26.206554
799.807617	64.471207
798.625977	-218.882004
797.444336	-63.233780
796.261719	-164.834671
795.079102	-188.912827
793.896484	-44.694756
792.713867	-24.654963
791.530273	-57.847771
790.346680	130.266708
789.163086	163.283463
787.979492	333.387360
786.794922	235.652939
785.610352	69.318817
784.425781	155.045624
783.240234	227.380493
782.054688	292.964783
780.869141	186.085297
779.682617	202.874069
778.496094	157.727737
777.309570	218.498703
776.123047	170.986710
774.935547	258.030792
773.748047	289.784973
772.560547	345.701538
771.373047	-39.573826
770.184570	305.052795
768.996094	217.377548
767.806641	237.642807
766.618164	255.609207
765.428711	258.058929
764.239258	249.410828
763.048828	29.312508
761.858398	201.049255
760.667969	249.382660
759.477539	275.607513
758.286133	433.715271
757.094727	294.783752
755.903320	358.109009
754.710938	278.448059
753.518555	71.286461
752.326172	149.763199
751.133789	142.461746
749.940430	-9.849105
748.747070	92.517891
747.553711	232.079987
746.359375	191.558228
745.166016	146.601608
743.970703	233.202789
742.776367	223.211792
741.581055	125.465462
740.385742	93.461502
739.190430	179.748947
737.994141	235.265778
736.797852	216.230774
735.601563	89.852356
734.405273	105.789192
733.208008	209.221588
732.010742	133.122681
730.813477	52.642540
729.615234	61.835617
728.416992	60.055218
727.218750	217.837372
726.020508	305.571686
724.821289	310.197479
723.622070	332.273560
722.422852	349.950409
721.222656	256.231934
720.022461	258.600006
718.822266	212.937698
717.621094	228.383835
716.420898	270.000702
715.218750	180.724686
714.017578	222.329254
712.815430	231.214996
711.614258	253.186462
710.411133	159.663712
709.208984	26.989599
708.005859	-44.620651
706.802734	136.416763
705.599609	193.306625
704.395508	-87.160362
703.191406	130.838852
701.987305	72.488609
700.782227	-85.845093
699.577148	114.726189
698.372070	245.684616
697.166992	37.578770
695.960938	70.818756
694.754883	84.550636
693.548828	80.964516
692.341797	34.015549
691.135742	-134.407745
689.927734	61.942688
688.720703	-138.808044
687.512695	-115.940575
686.304688	-6.243092
685.096680	81.806244
683.888672	9.485067
682.679688	-88.719131
681.470703	1.736928
680.260742	-11.734462
679.050781	-64.082550
677.840820	52.597778
676.630859	78.410744
675.419922	-34.196266
674.209961	-75.227623
672.998047	7.183040
671.787109	20.465757
670.575195	44.674767
669.363281	81.965485
668.151367	-111.895805
666.938477	61.795704
665.725586	144.802979
664.512695	-5.360240
663.299805	188.007111
662.085938	-52.504868
660.872070	-16.510458
659.658203	-60.240971
658.443359	-136.178970
657.228516	-4.895920
656.013672	-26.641500
654.797852	111.282814
653.583008	22.964140
652.366211	-78.113579
651.150391	-6.675148
649.934570	103.622269
648.717773	67.564896
647.500000	154.354080
646.283203	-4.148094
645.065430	89.297600
643.847656	-17.266136
642.629883	-11.835219
641.411133	6.593316
640.192383	72.401360
638.973633	110.323006
637.753906	70.948807
636.534180	-30.637978
635.314453	61.194569
634.094727	174.513367
632.874023	0.148111
631.653320	-45.316551
630.432617	-13.480571
629.211914	-15.967972
627.990234	-93.519890
626.768555	51.976810
625.545898	51.601822
624.324219	38.332359
623.101563	78.595917
621.877930	118.780586
620.655273	92.466949
619.431641	-2.455381
618.208008	7.460288
616.983398	6.539460
615.759766	-129.352966
614.535156	-49.264347
613.310547	-35.713207
612.084961	7.556127
610.859375	5.667922
609.633789	-5.032011
608.408203	-37.386417
607.181641	88.065193
605.955078	61.453259
604.728516	-93.654312
