# Supplementary material for: Raman spectroscopy accurately differentiates mucosal healing from non-healing and biochemical changes following biological therapy in inflammatory bowel disease
Source: PLoS One. 2021 Jun 2;16(6):e0252210. doi: 10.1371/journal.pone.0252210 (PMC8172032; doi:10.1371/journal.pone.0252210)
Supplement: S9 Dataset — (ZIP) [file pone.0252210.s011.zip › Pre-biologic/OC031-1 pre treatment_base sub CR removed_21__X_2356.14__Y_35194.7__Z_76.2049__Time_240.txt]

1714.793945	59.233540
1713.817383	252.535858
1712.840820	106.823669
1711.864258	-70.738045
1710.886719	30.851263
1709.909180	54.935394
1708.931641	-11.827348
1707.953125	-161.356766
1706.975586	-13.191647
1705.997070	-30.863531
1705.018555	-58.947350
1704.040039	55.140213
1703.060547	14.233036
1702.081055	-7.630648
1701.101563	-45.235882
1700.122070	11.076406
1699.142578	59.642326
1698.162109	-33.205746
1697.181641	-37.515659
1696.201172	-46.863537
1695.220703	-93.301270
1694.239258	18.139734
1693.257813	-3.668503
1692.276367	145.685944
1691.294922	84.436089
1690.313477	4.840693
1689.331055	307.047760
1688.348633	268.036285
1687.366211	98.688072
1686.383789	193.640656
1685.400391	43.630535
1684.416992	317.673492
1683.433594	210.927582
1682.450195	274.990234
1681.465820	405.878937
1680.482422	297.409882
1679.498047	447.453369
1678.512695	446.024170
1677.528320	365.081940
1676.542969	555.760559
1675.558594	451.466095
1674.572266	544.221802
1673.586914	488.371643
1672.601563	541.781921
1671.615234	720.307922
1670.628906	747.613464
1669.642578	777.831299
1668.655273	840.153076
1667.668945	706.280945
1666.681641	957.546326
1665.694336	917.082581
1664.706055	988.298950
1663.718750	1091.569580
1662.730469	1115.483521
1661.742188	1070.703125
1660.753906	1015.580322
1659.764648	984.559753
1658.775391	993.524719
1657.787109	994.776672
1656.796875	1020.071960
1655.807617	987.339966
1654.818359	1002.485229
1653.828125	938.440918
1652.837891	850.824036
1651.846680	781.962585
1650.856445	604.913086
1649.865234	518.030823
1648.874023	584.700745
1647.882813	551.104248
1646.891602	515.068298
1645.899414	365.633911
1644.907227	303.600739
1643.915039	458.291748
1642.922852	415.091949
1641.930664	284.979553
1640.937500	165.638519
1639.944336	257.563354
1638.951172	19.903191
1637.957031	17.189079
1636.963867	159.631134
1635.969727	-51.055252
1634.975586	96.887840
1633.981445	-8.031083
1632.986328	21.563992
1631.991211	-9.298416
1630.996094	-63.721577
1630.000977	-4.809726
1629.005859	-53.713459
1628.009766	-131.431137
1627.013672	-114.304871
1626.017578	39.681267
1625.021484	1.744438
1624.024414	34.897499
1623.028320	65.501236
1622.031250	46.248104
1621.033203	6.066548
1620.036133	-20.882805
1619.038086	57.295231
1618.041016	27.867489
1617.041992	11.641946
1616.043945	108.335709
1615.045898	55.492142
1614.046875	97.162216
1613.047852	83.792038
1612.048828	80.964867
1611.048828	-37.161652
1610.049805	-144.709518
1609.049805	-92.332352
1608.049805	85.806038
1607.048828	143.414383
1606.048828	41.290943
1605.047852	-58.146660
1604.046875	80.672638
1603.045898	44.115650
1602.044922	-36.887787
1601.042969	-55.066566
1600.041016	-146.455490
1599.039063	55.042896
1598.037109	55.171108
1597.034180	-36.175537
1596.031250	-88.291458
1595.028320	-163.903229
1594.025391	-40.992783
1593.022461	3.514206
1592.018555	-100.823685
1591.014648	-30.255684
1590.010742	45.479649
1589.006836	-207.573471
1588.001953	16.797968
1586.997070	152.376221
1585.992188	27.134863
1584.987305	27.037739
1583.982422	26.904703
1582.976563	11.098256
1581.970703	0.467957
1580.964844	-15.409838
1579.958984	-70.384499
1578.952148	-94.144295
1577.945313	59.046455
1576.938477	126.245750
1575.931641	0.839278
1574.924805	93.923729
1573.916992	23.074022
1572.909180	11.995074
1571.901367	130.831085
1570.893555	124.806870
1569.884766	-47.573483
1568.876953	52.819347
1567.868164	-57.273296
1566.858398	-34.963017
1565.849609	67.746269
1564.839844	27.583441
1563.830078	80.781281
1562.820313	-24.377365
1561.810547	-33.595932
1560.799805	-24.739168
1559.790039	25.520739
1558.779297	-48.748543
1557.767578	-16.815422
1556.756836	113.483482
1555.745117	2.723809
1554.733398	-30.375673
1553.721680	55.563534
1552.709961	-3.594662
1551.697266	56.241253
1550.685547	15.045011
1549.672852	-13.290571
1548.659180	147.112991
1547.646484	118.579704
1546.632813	167.527878
1545.619141	102.625679
1544.605469	40.242779
1543.591797	63.059402
1542.577148	119.350304
1541.562500	17.978035
1540.547852	-57.623619
1539.533203	-40.350891
1538.518555	51.670036
1537.502930	55.814270
1536.487305	72.761421
1535.471680	40.596382
1534.456055	126.976349
1533.439453	-57.501614
1532.422852	26.087282
1531.406250	39.960400
1530.389648	71.767776
1529.373047	80.281059
1528.355469	86.114166
1527.337891	-47.199085
1526.320313	177.293243
1525.302734	74.713066
1524.284180	-112.843010
1523.265625	62.346352
1522.247070	-30.144199
1521.228516	65.042732
1520.208984	77.813622
1519.190430	54.504417
1518.170898	113.346504
1517.151367	123.251877
1516.130859	27.729837
1515.111328	-44.720741
1514.090820	-27.363657
1513.070313	-7.535955
1512.049805	-152.076233
1511.028320	11.290659
1510.006836	-25.618174
1508.986328	96.443443
1507.963867	-12.453941
1506.942383	14.507610
1505.919922	-176.524658
1504.898438	-211.216476
1503.875977	-169.112747
1502.852539	-157.857712
1501.830078	-13.496925
1500.806641	-63.896484
1499.783203	-127.154243
1498.759766	-29.208078
1497.736328	55.824482
1496.711914	28.163694
1495.687500	-114.667809
1494.663086	-83.607811
1493.638672	18.958652
1492.613281	90.726768
1491.587891	19.271269
1490.563477	251.857101
1489.537109	320.760895
1488.511719	256.762268
1487.485352	220.807205
1486.458984	80.129494
1485.432617	110.466324
1484.406250	278.534882
1483.379883	303.592865
1482.352539	318.370209
1481.325195	282.077667
1480.297852	296.740051
1479.269531	533.115540
1478.241211	397.230438
1477.213867	475.403839
1476.184570	364.953918
1475.156250	392.052246
1474.127930	569.335266
1473.098633	687.931091
1472.069336	567.162292
1471.040039	616.908752
1470.009766	534.278015
1468.979492	741.634216
1467.950195	880.205566
1466.918945	881.355713
1465.888672	968.912964
1464.857422	860.684814
1463.827148	1133.640381
1462.795898	1185.413574
1461.763672	1181.245361
1460.732422	1022.154602
1459.700195	1282.014893
1458.667969	1201.598755
1457.635742	1166.873779
1456.603516	1215.872925
1455.570313	1099.932739
1454.537109	1372.060547
1453.503906	1273.849609
1452.470703	1259.324097
1451.436523	1384.181641
1450.403320	1356.941406
1449.369141	1648.910645
1448.333984	1472.141846
1447.299805	1530.963257
1446.264648	1539.106201
1445.230469	1408.026978
1444.194336	1474.381836
1443.159180	1376.251099
1442.124023	1333.813965
1441.087891	1304.032104
1440.051758	1006.233032
1439.015625	1011.932800
1437.978516	1075.759155
1436.941406	1106.715332
1435.904297	1180.615234
1434.867188	761.940247
1433.830078	883.884827
1432.791992	725.524780
1431.754883	597.547058
1430.715820	621.045654
1429.677734	513.353760
1428.639648	415.816223
1427.600586	303.197968
1426.561523	339.423370
1425.522461	302.544586
1424.482422	358.955444
1423.443359	450.655975
1422.403320	338.260162
1421.363281	223.420746
1420.322266	146.426147
1419.282227	281.000732
1418.241211	297.227905
1417.200195	154.926254
1416.159180	271.888947
1415.117188	86.947556
1414.076172	-14.869357
1413.034180	87.067329
1411.992188	-27.209223
1410.949219	-156.486053
1409.907227	3.334372
1408.864258	263.616791
1407.821289	121.928329
1406.777344	218.915619
1405.734375	67.344757
1404.690430	66.493835
1403.646484	23.025421
1402.602539	200.434647
1401.557617	96.838554
1400.513672	101.195999
1399.468750	160.762039
1398.423828	132.608582
1397.377930	59.395741
1396.333008	161.695663
1395.287109	25.982502
1394.241211	-46.992931
1393.195313	-37.236160
1392.148438	145.331100
1391.101563	-37.600624
1390.054688	2.350760
1389.007813	57.359348
1387.960938	47.361904
1386.913086	77.441803
1385.865234	25.052330
1384.817383	-39.751648
1383.769531	100.498283
1382.720703	-174.086975
1381.671875	-101.203407
1380.623047	-90.732262
1379.574219	-195.077774
1378.524414	27.767632
1377.475586	-153.808167
1376.425781	24.145971
1375.375977	14.950638
1374.325195	-69.018250
1373.274414	101.523094
1372.224609	-62.076405
1371.172852	38.719139
1370.122070	77.235916
1369.070313	53.501068
1368.019531	251.596863
1366.967773	-18.622673
1365.915039	-7.243951
1364.863281	31.598486
1363.810547	60.533943
1362.757813	-47.351971
1361.705078	-65.540512
1360.651367	5.905419
1359.598633	42.580433
1358.544922	42.009468
1357.491211	185.707352
1356.436523	202.649475
1355.382813	55.651951
1354.328125	264.071259
1353.273438	273.759277
1352.217773	122.090027
1351.163086	367.830109
1350.107422	380.193481
1349.051758	338.026215
1347.996094	290.990326
1346.939453	432.582672
1345.883789	410.499725
1344.827148	614.147461
1343.769531	527.718201
1342.712891	716.530029
1341.655273	612.919983
1340.598633	702.681274
1339.540039	562.107605
1338.482422	703.990723
1337.423828	546.296021
1336.366211	557.073914
1335.307617	555.541077
1334.248047	638.206116
1333.189453	609.591675
1332.129883	615.683350
1331.070313	688.608765
1330.010742	605.826599
1328.950195	646.731018
1327.890625	556.723755
1326.830078	686.702026
1325.768555	601.799377
1324.708008	541.701233
1323.646484	679.212402
1322.585938	616.793457
1321.523438	440.940552
1320.461914	714.293030
1319.400391	632.372375
1318.337891	698.528320
1317.275391	695.679504
1316.211914	734.804749
1315.149414	653.211121
1314.085938	672.743591
1313.022461	502.634949
1311.958984	574.042664
1310.894531	593.766052
1309.831055	766.188782
1308.766602	685.065430
1307.701172	581.886597
1306.636719	668.264099
1305.571289	880.112000
1304.505859	713.191772
1303.440430	674.258545
1302.375000	610.815308
1301.308594	594.150024
1300.242188	688.119629
1299.175781	809.124634
1298.109375	640.311584
1297.041992	685.255676
1295.975586	656.582153
1294.908203	731.058594
1293.839844	488.990906
1292.772461	637.171875
1291.704102	537.593994
1290.635742	739.745422
1289.567383	574.082275
1288.498047	565.416321
1287.428711	363.190704
1286.360352	501.675568
1285.290039	627.890564
1284.220703	675.722168
1283.150391	559.513977
1282.080078	345.474579
1281.009766	297.998413
1279.939453	451.233826
1278.868164	548.167725
1277.796875	498.339478
1276.725586	634.416992
1275.654297	660.448975
1274.582031	424.959625
1273.509766	592.826904
1272.437500	540.759766
1271.365234	430.119446
1270.291992	678.552185
1269.218750	670.531616
1268.145508	664.981445
1267.072266	510.584229
1265.999023	578.320251
1264.924805	582.621033
1263.850586	757.668152
1262.776367	864.382385
1261.701172	654.144409
1260.625977	699.937561
1259.550781	567.840820
1258.475586	672.135132
1257.400391	406.168182
1256.324219	695.555115
1255.248047	736.492004
1254.171875	604.598755
1253.094727	915.687012
1252.018555	662.179138
1250.941406	542.579224
1249.864258	624.893738
1248.786133	670.704895
1247.708008	660.589478
1246.630859	604.305908
1245.551758	599.074402
1244.473633	615.711670
1243.394531	668.772583
1242.316406	498.412933
1241.236328	517.484802
1240.157227	670.040161
1239.077148	558.021729
1237.998047	557.647705
1236.917969	431.139099
1235.836914	590.828857
1234.756836	491.023132
1233.675781	405.793488
1232.594727	524.157288
1231.512695	443.782562
1230.431641	348.896484
1229.349609	476.843018
1228.267578	406.175720
1227.185547	400.883789
1226.102539	414.937012
1225.019531	462.842102
1223.936523	503.449646
1222.853516	256.210754
1221.769531	357.255432
1220.686523	342.195831
1219.602539	254.610214
1218.517578	350.687012
1217.433594	318.655792
1216.348633	400.132751
1215.263672	191.771301
1214.178711	191.101791
1213.092773	159.025543
1212.007813	194.504791
1210.921875	509.805023
1209.834961	407.636230
1208.749023	274.131744
1207.662109	328.714081
1206.575195	356.723541
1205.488281	341.306671
1204.400391	241.529816
1203.313477	218.847870
1202.225586	188.912689
1201.136719	26.522243
1200.048828	256.554596
1198.959961	147.092056
1197.871094	-8.079498
1196.782227	-110.296692
1195.692383	162.690140
1194.603516	21.922560
1193.513672	-142.866028
1192.423828	-98.517410
1191.333008	17.854689
1190.242188	174.973022
1189.151367	0.510822
1188.060547	66.218491
1186.969727	-72.220947
1185.877930	-136.237701
1184.786133	-22.690802
1183.694336	-120.375679
1182.601563	-184.485321
1181.509766	142.286621
1180.416992	149.976501
1179.323242	167.198029
1178.230469	186.760757
1177.136719	103.233109
1176.042969	84.368820
1174.949219	266.635284
1173.854492	72.846138
1172.760742	230.989212
1171.666016	49.155014
1170.570313	85.089195
1169.475586	120.955688
1168.379883	-60.895451
1167.284180	-10.776380
1166.188477	-1.374841
1165.091797	94.007332
1163.996094	155.840302
1162.899414	55.134888
1161.801758	23.680796
1160.705078	278.740540
1159.607422	139.706497
1158.509766	74.670387
1157.412109	107.446548
1156.313477	364.412598
1155.215820	141.774017
1154.117188	74.182541
1153.017578	54.244476
1151.918945	98.619720
1150.819336	52.358250
1149.719727	160.925323
1148.620117	52.623753
1147.519531	-108.082184
1146.418945	21.702656
1145.318359	-43.821411
1144.217773	-109.372032
1143.116211	-44.090508
1142.014648	-19.334339
1140.913086	-87.397301
1139.811523	115.572380
1138.708984	49.770210
1137.606445	-73.096611
1136.503906	44.021969
1135.401367	8.996349
1134.297852	-11.822803
1133.194336	261.747559
1132.090820	86.465569
1130.987305	155.668503
1129.882813	416.983276
1128.778320	379.213287
1127.673828	490.828674
1126.569336	588.114075
1125.463867	434.002869
1124.358398	327.312439
1123.252930	424.407532
1122.146484	196.836716
1121.041016	175.387024
1119.934570	281.765564
1118.828125	485.111237
1117.720703	179.419830
1116.613281	-97.784836
1115.505859	55.673592
1114.398438	237.399231
1113.291016	173.057755
1112.182617	219.812775
1111.074219	77.404213
1109.964844	256.400940
1108.856445	406.924988
1107.747070	465.209137
1106.637695	351.030609
1105.528320	343.106934
1104.417969	670.326233
1103.307617	433.331055
1102.197266	359.202301
1101.086914	426.597961
1099.975586	352.419739
1098.864258	429.134674
1097.752930	583.564819
1096.641602	511.645660
1095.529297	475.061005
1094.416992	429.034882
1093.304688	472.488129
1092.191406	497.045929
1091.079102	498.026886
1089.965820	447.193268
1088.852539	481.056396
1087.738281	449.003204
1086.624023	675.636902
1085.509766	685.819702
1084.395508	529.067261
1083.280273	684.933472
1082.166016	563.446289
1081.050781	533.601135
1079.934570	412.145020
1078.819336	579.540710
1077.703125	331.320648
1076.586914	228.707397
1075.469727	365.453064
1074.353516	161.967728
1073.236328	218.888290
1072.119141	261.698181
1071.000977	252.892593
1069.882813	176.108322
1068.765625	249.318161
1067.646484	252.191101
1066.528320	404.952881
1065.409180	124.435623
1064.290039	419.937317
1063.170898	373.580170
1062.050781	348.291992
1060.930664	243.469452
1059.810547	283.702545
1058.690430	349.635925
1057.569336	184.087097
1056.449219	301.431305
1055.327148	336.923462
1054.206055	152.803116
1053.083984	319.114288
1051.961914	107.063217
1050.839844	235.963577
1049.717773	154.746155
1048.594727	222.912140
1047.471680	295.721436
1046.348633	291.536530
1045.224609	459.917236
1044.101563	248.228790
1042.976563	258.066315
1041.852539	32.561630
1040.728516	179.933670
1039.603516	112.963020
1038.478516	4.124338
1037.352539	37.365215
1036.227539	38.029213
1035.101563	113.173492
1033.974609	232.502365
1032.848633	154.099487
1031.721680	168.768234
1030.594727	143.933289
1029.467773	235.352585
1028.340820	80.435425
1027.212891	-4.688776
1026.084961	-17.739994
1024.956055	108.571404
1023.828125	-138.921432
1022.699219	-219.151993
1021.570313	-178.642181
1020.440430	-98.680389
1019.311523	-169.480606
1018.181641	-94.121643
1017.050781	-143.958801
1015.920898	12.563194
1014.790039	-150.743622
1013.659180	-22.017660
1012.528320	-115.668091
1011.396484	1.492513
1010.265625	232.092224
1009.132813	214.955154
1008.000977	126.140907
1006.868164	241.003006
1005.736328	346.613495
1004.602539	692.711975
1003.469727	1133.492310
1002.335938	1396.137329
1001.202148	1034.782593
1000.068359	839.991272
998.933594	606.074341
997.799805	259.174286
996.665039	-96.748161
995.529297	-175.473312
994.394531	112.811935
993.258789	-39.635559
992.123047	160.948029
990.986328	91.691154
989.849609	61.720787
988.712891	239.268082
987.576172	71.137390
986.439453	80.544228
985.301758	-80.439392
984.164063	44.261368
983.025391	12.411975
981.887695	61.205963
980.749023	100.835808
979.610352	27.783264
978.470703	-229.177246
977.332031	-85.827362
976.192383	-4.551344
975.051758	21.587969
973.912109	11.021416
972.771484	92.422646
971.630859	-46.642185
970.490234	46.356590
969.348633	47.549191
968.207031	83.240784
967.065430	180.945343
965.923828	83.671951
964.781250	110.370331
963.638672	-89.885162
962.496094	-81.353104
961.352539	94.562859
960.208984	103.192657
959.065430	338.694672
957.921875	221.440094
956.777344	44.776432
955.632813	117.805748
954.488281	97.035912
953.343750	-8.314293
952.198242	108.365494
951.052734	-90.564240
949.907227	85.682602
948.760742	60.742874
947.614258	-44.104263
946.467773	-41.431168
945.321289	20.712219
944.173828	240.492218
943.026367	1.278440
941.878906	90.985748
940.730469	135.076462
939.582031	76.541039
938.433594	15.825495
937.285156	283.635590
936.135742	232.167236
934.987305	66.815804
933.836914	177.385559
932.687500	183.161331
931.537109	61.437782
930.386719	28.664621
929.236328	84.780846
928.084961	236.550964
926.934570	28.731638
925.783203	23.585802
924.630859	-6.511919
923.478516	54.446270
922.327148	-23.253780
921.173828	-23.560928
920.021484	-30.617434
918.868164	-55.780880
917.714844	-144.470642
916.561523	-33.199165
915.407227	50.839481
914.252930	64.532326
913.098633	-71.501305
911.944336	-209.676285
910.789063	40.168930
909.633789	60.906387
908.478516	-194.917908
907.322266	-85.610100
906.166016	12.373511
905.009766	12.944114
903.853516	-106.482254
902.696289	64.078400
901.539063	-159.340240
900.381836	88.222702
899.223633	-153.091446
898.065430	-115.952362
896.907227	-69.731209
895.749023	62.452751
894.589844	11.491897
893.430664	-80.083481
892.271484	92.831932
891.112305	130.153961
889.952148	65.860054
888.791992	42.288841
887.630859	-105.399582
886.470703	110.423187
885.309570	64.417389
884.148438	-46.953537
882.986328	-4.855607
881.825195	50.787514
880.663086	158.295441
879.500000	-101.606491
878.337891	26.233047
877.174805	-55.471668
876.011719	65.602859
874.847656	38.030945
873.684570	48.771278
872.520508	199.079300
871.355469	61.316021
870.191406	-20.118641
869.026367	-76.750381
867.861328	-11.908269
866.695313	32.692047
865.530273	27.840954
864.364258	103.903481
863.197266	197.918304
862.031250	74.043846
860.864258	107.421600
859.697266	226.101242
858.530273	178.650681
857.362305	209.767410
856.194336	256.579224
855.026367	363.929382
853.857422	368.090637
852.688477	210.850876
851.519531	201.603180
850.350586	264.061005
849.180664	447.456024
848.010742	247.790985
846.840820	195.994202
845.670898	103.922615
844.500000	132.740555
843.329102	63.087528
842.157227	103.069252
840.986328	131.837311
839.814453	-87.602509
838.642578	64.114960
837.469727	32.491890
836.296875	121.518494
835.124023	80.926826
833.951172	-28.895758
832.777344	243.105637
831.603516	148.880295
830.429688	128.319550
829.255859	284.002167
828.081055	207.606094
826.906250	191.429398
825.731445	90.509911
824.555664	132.265778
823.379883	138.315491
822.204102	335.933289
821.027344	179.265808
819.851563	191.880615
818.674805	151.022308
817.497070	1.082318
816.320313	-46.462353
815.142578	-33.952187
813.963867	71.931061
812.786133	-4.623410
811.607422	-85.629059
810.428711	-82.176758
809.250000	-123.213684
808.070313	9.011181
806.890625	36.737232
805.710938	-64.389847
804.531250	67.588165
803.350586	52.969112
802.169922	-125.896965
800.988281	-215.989563
799.807617	-141.962082
798.625977	-43.628265
797.444336	-16.333113
796.261719	-159.762207
795.079102	-63.865852
793.896484	14.209990
792.713867	-100.491158
791.530273	10.662471
790.346680	-97.449989
789.163086	228.223892
787.979492	153.191650
786.794922	-43.530182
785.610352	137.977890
784.425781	73.909103
783.240234	160.135406
782.054688	179.963318
780.869141	122.390862
779.682617	206.167923
778.496094	106.543663
777.309570	141.597290
776.123047	70.620003
774.935547	-88.657845
773.748047	-69.194756
772.560547	78.146294
771.373047	-6.202696
770.184570	-70.722298
768.996094	-66.932167
767.806641	207.872681
766.618164	13.191970
765.428711	96.100258
764.239258	48.984520
763.048828	28.259724
761.858398	157.176285
760.667969	226.563126
759.477539	25.246271
758.286133	367.291107
757.094727	179.133972
755.903320	208.683060
754.710938	213.993057
753.518555	80.807213
752.326172	147.574875
751.133789	231.840179
749.940430	30.539719
748.747070	70.800835
747.553711	130.759598
746.359375	120.427849
745.166016	127.619003
743.970703	82.126602
742.776367	21.273333
741.581055	-96.587402
740.385742	48.604893
739.190430	40.304974
737.994141	-24.982035
736.797852	17.063360
735.601563	41.547398
734.405273	-47.846497
733.208008	-56.233212
732.010742	49.156197
730.813477	82.284561
729.615234	54.137661
728.416992	36.926971
727.218750	109.348831
726.020508	19.985355
724.821289	9.324380
723.622070	182.178131
722.422852	182.398331
721.222656	66.885010
720.022461	62.767872
718.822266	100.128212
717.621094	229.124924
716.420898	98.460587
715.218750	85.646561
714.017578	129.548065
712.815430	153.822601
711.614258	199.902191
710.411133	58.579670
709.208984	106.880280
708.005859	61.527115
706.802734	-53.456547
705.599609	-63.860386
704.395508	-45.933407
703.191406	-84.555733
701.987305	-9.998507
700.782227	84.136787
699.577148	-65.268379
698.372070	15.878089
697.166992	3.575476
695.960938	-282.464172
694.754883	-31.729698
693.548828	158.127670
692.341797	24.408913
691.135742	-159.118347
689.927734	-6.092456
688.720703	-80.913094
687.512695	39.607506
686.304688	-56.750626
685.096680	-70.598007
683.888672	-97.378250
682.679688	-163.087296
681.470703	59.496765
680.260742	74.082062
679.050781	-8.727943
677.840820	-54.611629
676.630859	-234.615646
675.419922	1.093965
674.209961	113.436516
672.998047	70.048386
671.787109	70.018463
670.575195	98.181389
669.363281	-42.207451
668.151367	-33.316643
666.938477	38.318199
665.725586	-140.593094
664.512695	34.872223
663.299805	28.958002
662.085938	55.512039
660.872070	-60.310505
659.658203	80.780556
658.443359	10.472479
657.228516	-23.056934
656.013672	77.199661
654.797852	-42.405903
653.583008	-166.191849
652.366211	44.150364
651.150391	0.255898
649.934570	-24.164957
648.717773	69.924210
647.500000	52.086769
646.283203	27.858675
645.065430	-32.883289
643.847656	259.272491
642.629883	213.658478
641.411133	168.110336
640.192383	45.225067
638.973633	75.031410
637.753906	173.615936
636.534180	130.382111
635.314453	100.069466
634.094727	121.313622
632.874023	-74.285751
631.653320	13.517860
630.432617	62.638096
629.211914	-55.630978
627.990234	150.001831
626.768555	91.732384
625.545898	177.079330
624.324219	279.468689
623.101563	188.870560
621.877930	218.204742
620.655273	138.183121
619.431641	19.540331
618.208008	-109.879768
616.983398	32.459457
615.759766	-7.320522
614.535156	-66.509834
613.310547	-40.296967
612.084961	-10.023413
610.859375	30.706217
609.633789	137.442398
608.408203	51.536694
607.181641	80.766991
605.955078	7.153451
604.728516	-107.320854
