# Supplementary material for: Raman spectroscopy accurately differentiates mucosal healing from non-healing and biochemical changes following biological therapy in inflammatory bowel disease
Source: PLoS One. 2021 Jun 2;16(6):e0252210. doi: 10.1371/journal.pone.0252210 (PMC8172032; doi:10.1371/journal.pone.0252210)
Supplement: S9 Dataset — (ZIP) [file pone.0252210.s011.zip › Pre-biologic/OC013-1 pre treat_base sub CR removed_16__X_-33329.1__Y_11406.5__Z_-414.541__Time_184.txt]

1714.715820	154.041809
1713.739258	-60.235340
1712.762695	239.906494
1711.785156	-184.301529
1710.808594	-2.472864
1709.831055	-29.914173
1708.853516	138.239120
1707.875000	-111.685120
1706.897461	16.249895
1705.918945	7.553200
1704.940430	-116.182648
1703.960938	81.399384
1702.982422	-60.790405
1702.002930	-208.156479
1701.023438	-122.562012
1700.043945	-207.955002
1699.063477	-245.005814
1698.083984	-62.551365
1697.103516	-160.569016
1696.123047	27.630859
1695.141602	232.031677
1694.161133	180.329697
1693.179688	126.271164
1692.198242	109.964897
1691.216797	-114.130997
1690.234375	-177.695480
1689.251953	52.607292
1688.269531	165.867889
1687.287109	74.185905
1686.304688	81.615303
1685.321289	534.538147
1684.337891	353.526855
1683.354492	242.328552
1682.371094	411.314850
1681.387695	162.637955
1680.403320	534.823669
1679.418945	390.979858
1678.434570	678.792053
1677.449219	163.483109
1676.464844	819.302795
1675.479492	762.618835
1674.494141	560.256287
1673.507813	778.449829
1672.522461	569.255371
1671.536133	870.773315
1670.549805	729.086487
1669.563477	1145.699951
1668.576172	1201.532471
1667.589844	1093.329346
1666.602539	1121.030273
1665.615234	1250.084351
1664.626953	1329.183960
1663.639648	1626.295288
1662.651367	1425.280762
1661.663086	1662.304321
1660.674805	1327.268188
1659.685547	1453.949707
1658.696289	1538.715576
1657.707031	1880.886719
1656.717773	1667.338501
1655.728516	1623.842651
1654.738281	1371.748169
1653.748047	985.317688
1652.757813	1184.267578
1651.767578	965.704102
1650.777344	768.890015
1649.786133	757.708679
1648.794922	873.903625
1647.803711	599.398743
1646.811523	814.275757
1645.820313	466.889130
1644.828125	344.585815
1643.835938	613.586365
1642.843750	706.052063
1641.850586	611.511353
1640.857422	10.821560
1639.864258	357.920898
1638.871094	-341.814941
1637.877930	-1.852240
1636.883789	238.170837
1635.889648	-3.857983
1634.895508	-42.465832
1633.901367	-286.170197
1632.906250	-168.531860
1631.912109	-111.120270
1630.916992	9.808393
1629.920898	-174.323105
1628.925781	89.397743
1627.929688	-246.580124
1626.934570	-287.425751
1625.937500	-17.610640
1624.941406	147.246002
1623.945313	296.571320
1622.948242	230.600296
1621.951172	275.324097
1620.954102	68.107391
1619.956055	473.248505
1618.958984	-119.389656
1617.960938	102.374352
1616.962891	384.668823
1615.963867	192.080231
1614.965820	188.737000
1613.966797	120.037445
1612.967773	151.251511
1611.968750	-24.470900
1610.968750	56.981335
1609.969727	-120.853378
1608.969727	-101.908356
1607.969727	221.101013
1606.968750	161.739853
1605.968750	351.349915
1604.967773	567.208496
1603.966797	128.765732
1602.965820	334.410126
1601.963867	165.959869
1600.962891	84.042557
1599.960938	-47.414314
1598.958984	-89.802887
1597.956055	22.154684
1596.954102	-40.930290
1595.951172	24.128700
1594.948242	-511.593842
1593.945313	-109.378624
1592.941406	-367.909851
1591.938477	-399.131348
1590.934570	-109.249924
1589.930664	-242.187164
1588.925781	-202.839615
1587.921875	81.725761
1586.916992	225.367371
1585.912109	-32.547112
1584.907227	163.231735
1583.901367	59.224014
1582.896484	215.831726
1581.890625	286.398376
1580.884766	78.251007
1579.877930	62.859303
1578.872070	263.539764
1577.865234	404.237823
1576.858398	521.423584
1575.851563	209.257523
1574.843750	-19.590967
1573.836914	-170.363205
1572.829102	-105.334183
1571.821289	172.759811
1570.812500	-292.599152
1569.804688	138.584793
1568.795898	65.548409
1567.787109	239.198654
1566.778320	80.329910
1565.768555	-143.464188
1564.758789	284.212128
1563.750000	-97.991058
1562.739258	-2.784398
1561.729492	-135.963058
1560.718750	363.547272
1559.708984	-57.653229
1558.698242	-294.752106
1557.686523	-226.073364
1556.675781	-154.941635
1555.664063	14.464988
1554.652344	-178.910706
1553.640625	140.356125
1552.628906	45.151340
1551.616211	68.900749
1550.603516	-163.674591
1549.590820	224.614258
1548.578125	387.565765
1547.565430	25.347628
1546.551758	175.043762
1545.538086	228.886185
1544.524414	241.207001
1543.510742	-95.438919
1542.496094	420.354492
1541.481445	217.789001
1540.466797	206.232300
1539.452148	351.995544
1538.437500	200.720139
1537.421875	54.497433
1536.406250	225.501190
1535.390625	-225.353470
1534.374023	383.690704
1533.358398	425.108917
1532.341797	639.033752
1531.325195	373.355011
1530.308594	347.244263
1529.291016	73.663544
1528.274414	358.924042
1527.256836	370.938599
1526.238281	580.991882
1525.220703	324.939270
1524.202148	99.690933
1523.184570	286.021057
1522.166016	253.454636
1521.146484	202.716278
1520.127930	-94.973381
1519.108398	370.722534
1518.088867	198.702942
1517.069336	13.744040
1516.049805	203.752960
1515.029297	164.919434
1514.008789	46.338642
1512.988281	-98.025383
1511.967773	173.310974
1510.946289	156.947327
1509.925781	-198.204346
1508.904297	-145.541794
1507.882813	-36.640362
1506.860352	-22.822577
1505.838867	44.684319
1504.816406	-187.858093
1503.793945	51.008888
1502.770508	18.064028
1501.748047	49.032612
1500.724609	-99.420296
1499.701172	-117.385971
1498.677734	-322.333038
1497.654297	-140.923386
1496.629883	-223.265350
1495.605469	16.587629
1494.581055	115.551941
1493.556641	-299.577057
1492.531250	-456.491943
1491.505859	-117.657578
1490.480469	-49.936646
1489.455078	-171.410568
1488.429688	95.270958
1487.403320	131.885757
1486.376953	-212.024384
1485.350586	8.191728
1484.324219	235.863052
1483.296875	236.239899
1482.270508	336.017609
1481.243164	473.887268
1480.214844	652.375000
1479.187500	308.131897
1478.159180	644.411133
1477.130859	674.687317
1476.102539	684.484924
1475.074219	538.830505
1474.044922	907.522888
1473.015625	1207.241943
1471.986328	1007.867981
1470.957031	811.054443
1469.927734	1380.089722
1468.897461	1590.127808
1467.867188	1695.745728
1466.836914	1580.052246
1465.806641	1843.128540
1464.775391	2014.523315
1463.744141	2297.600830
1462.712891	2120.688477
1461.681641	2154.625488
1460.649414	2790.327637
1459.618164	2595.540039
1458.585938	2677.457520
1457.552734	2830.349365
1456.520508	2922.281006
1455.487305	3034.424072
1454.455078	2783.851807
1453.420898	2906.066162
1452.387695	3449.060059
1451.354492	2934.917480
1450.320313	3401.615967
1449.286133	2951.012939
1448.251953	3133.829834
1447.216797	3164.611328
1446.182617	3152.368408
1445.147461	3137.589111
1444.112305	2776.122070
1443.076172	2786.746338
1442.041016	2997.249756
1441.004883	2557.687256
1439.968750	2634.172607
1438.932617	2599.420166
1437.895508	2395.357666
1436.858398	2209.106934
1435.821289	2212.459961
1434.784180	1746.041260
1433.747070	1512.205444
1432.708984	1614.294312
1431.670898	1362.999634
1430.632813	988.205383
1429.594727	1057.713501
1428.556641	579.841370
1427.517578	805.884033
1426.478516	673.839722
1425.439453	287.303009
1424.399414	478.174683
1423.359375	608.563843
1422.320313	502.176971
1421.279297	579.755615
1420.239258	327.507172
1419.199219	-186.390381
1418.158203	22.452293
1417.117188	65.198326
1416.075195	334.457886
1415.034180	32.676777
1413.992188	-102.894028
1412.950195	106.191238
1411.908203	48.810051
1410.866211	436.449249
1409.823242	45.008476
1408.780273	-150.182297
1407.737305	-111.568008
1406.694336	97.920029
1405.650391	-81.747864
1404.606445	-173.353714
1403.562500	-51.467609
1402.518555	-100.128456
1401.474609	-555.031433
1400.429688	-114.237061
1399.384766	238.739410
1398.339844	483.903778
1397.294922	215.275574
1396.249023	340.318115
1395.203125	342.689178
1394.157227	202.427643
1393.111328	-368.367096
1392.064453	-77.483269
1391.018555	193.416519
1389.971680	204.056976
1388.923828	17.160778
1387.876953	183.245911
1386.829102	-85.786362
1385.781250	133.063736
1384.733398	179.479202
1383.685547	-36.405884
1382.636719	-217.066238
1381.587891	-80.184547
1380.539063	-247.935455
1379.490234	-397.966278
1378.440430	266.178345
1377.391602	41.553753
1376.341797	-15.604032
1375.291016	161.966156
1374.241211	-39.535069
1373.190430	53.512012
1372.139648	-105.153381
1371.088867	175.197952
1370.038086	-55.357162
1368.986328	287.503021
1367.934570	37.434792
1366.882813	153.811707
1365.831055	282.770905
1364.778320	8.492087
1363.726563	386.718781
1362.673828	339.372498
1361.620117	259.868042
1360.567383	327.365784
1359.513672	240.799835
1358.459961	331.006134
1357.406250	374.117523
1356.352539	317.973877
1355.297852	157.654449
1354.243164	410.005951
1353.188477	138.325165
1352.133789	574.709534
1351.078125	596.441956
1350.023438	394.952148
1348.966797	759.550659
1347.911133	841.328613
1346.855469	962.939941
1345.798828	516.715088
1344.742188	849.463684
1343.685547	1187.212524
1342.627930	1376.272705
1341.571289	1471.270264
1340.513672	1321.129028
1339.456055	1304.989502
1338.397461	1284.069824
1337.339844	1493.603638
1336.281250	1287.355957
1335.222656	1479.817871
1334.163086	915.235413
1333.104492	1437.051636
1332.044922	897.806030
1330.985352	1293.629761
1329.925781	1335.943604
1328.865234	1558.826050
1327.805664	1463.022949
1326.745117	1177.192627
1325.684570	1874.707275
1324.623047	1557.134155
1323.561523	1790.434937
1322.500977	2075.636963
1321.438477	2007.965210
1320.376953	1767.777832
1319.314453	1846.063110
1318.252930	2274.681152
1317.189453	2067.112305
1316.126953	2079.193115
1315.064453	2005.159790
1314.000977	1911.596191
1312.937500	2037.477905
1311.874023	1781.685913
1310.809570	1627.113281
1309.745117	2039.000488
1308.680664	1623.818481
1307.616211	2018.588745
1306.551758	1603.875854
1305.486328	1932.339111
1304.420898	1574.659546
1303.355469	2006.530518
1302.289063	1917.201294
1301.223633	1864.913818
1300.157227	2058.488770
1299.090820	1667.434814
1298.023438	1888.236084
1296.957031	2320.242432
1295.889648	1600.795166
1294.822266	1745.746216
1293.754883	1161.940918
1292.686523	1405.289551
1291.618164	1243.932617
1290.549805	1781.660767
1289.481445	1394.952271
1288.413086	1716.922241
1287.343750	1820.746948
1286.274414	1277.784912
1285.205078	1928.131470
1284.134766	1510.490601
1283.064453	1492.239868
1281.995117	1736.034058
1280.923828	1649.400146
1279.853516	1687.693237
1278.782227	1911.980225
1277.710938	1556.587524
1276.639648	1842.110352
1275.568359	1973.566162
1274.496094	1728.628052
1273.423828	1889.532349
1272.351563	1683.964111
1271.279297	1686.182861
1270.206055	1869.186157
1269.132813	1488.175049
1268.059570	1800.650757
1266.986328	1507.806396
1265.913086	1732.428589
1264.838867	1505.710938
1263.764648	1425.486450
1262.689453	1616.011353
1261.615234	1418.887329
1260.540039	1743.480713
1259.464844	1558.694702
1258.389648	1449.558228
1257.313477	1252.827515
1256.238281	1285.131470
1255.162109	1441.621826
1254.085938	1194.017944
1253.008789	1379.732788
1251.931641	1616.489502
1250.854492	1276.676392
1249.777344	1705.525757
1248.700195	1805.976440
1247.622070	1415.367310
1246.543945	1462.413696
1245.465820	1431.699341
1244.387695	968.608826
1243.308594	1239.207275
1242.229492	1317.874390
1241.150391	1377.092163
1240.071289	1329.495239
1238.991211	825.731079
1237.911133	1008.761230
1236.831055	973.415466
1235.750977	1328.500366
1234.669922	1057.925293
1233.588867	1703.694702
1232.507813	938.775208
1231.426758	1109.391357
1230.344727	1163.655762
1229.262695	995.076782
1228.180664	1337.433716
1227.098633	1222.111450
1226.015625	1029.378662
1224.933594	788.313232
1223.849609	798.920471
1222.766602	739.355347
1221.683594	805.523499
1220.599609	550.115417
1219.515625	488.140137
1218.430664	899.772522
1217.346680	480.133972
1216.261719	794.900452
1215.176758	481.651367
1214.091797	434.064789
1213.005859	468.522705
1211.920898	749.064819
1210.834961	704.675232
1209.748047	839.748901
1208.662109	900.635986
1207.575195	1136.577148
1206.488281	775.237976
1205.401367	681.506165
1204.313477	486.568329
1203.225586	657.813232
1202.137695	330.399689
1201.049805	320.900726
1199.961914	-326.571686
1198.873047	77.915169
1197.784180	123.644905
1196.695313	61.034386
1195.605469	-275.792389
1194.515625	108.835182
1193.425781	139.834076
1192.335938	-79.210754
1191.246094	-139.632294
1190.155273	-483.580078
1189.064453	-66.047089
1187.973633	55.860359
1186.881836	-74.440933
1185.790039	-127.947571
1184.698242	-176.703232
1183.606445	-83.958618
1182.514648	-51.300312
1181.421875	-78.682747
1180.329102	150.413620
1179.236328	79.699165
1178.142578	203.051422
1177.049805	-284.692413
1175.956055	114.004471
1174.861328	366.360229
1173.767578	55.849270
1172.672852	221.765945
1171.578125	-57.619385
1170.483398	-64.189766
1169.387695	84.658653
1168.291992	85.071548
1167.196289	221.701172
1166.100586	-184.475998
1165.004883	-394.565430
1163.908203	-253.389236
1162.811523	-181.633209
1161.714844	-52.672268
1160.617188	-31.305126
1159.519531	42.493656
1158.421875	467.040680
1157.324219	44.187786
1156.225586	375.335327
1155.127930	217.288834
1154.028320	137.924561
1152.929688	-67.840027
1151.831055	174.524460
1150.731445	214.137039
1149.631836	113.086571
1148.531250	321.656097
1147.431641	244.289001
1146.331055	119.257828
1145.230469	103.702652
1144.129883	-285.555511
1143.028320	-72.753304
1141.926758	42.351212
1140.825195	38.419010
1139.723633	-46.427963
1138.621094	260.921204
1137.518555	11.931508
1136.416016	-241.763275
1135.313477	88.962830
1134.209961	286.470673
1133.106445	633.413147
1132.002930	510.095947
1130.898438	372.528351
1129.794922	571.902344
1128.690430	645.391479
1127.585938	1074.543579
1126.480469	1041.055298
1125.375977	919.810608
1124.270508	888.623352
1123.164063	591.994812
1122.058594	591.586548
1120.952148	801.911560
1119.845703	941.053467
1118.739258	559.244141
1117.631836	520.758240
1116.525391	508.273712
1115.417969	583.279724
1114.309570	265.566833
1113.202148	319.219421
1112.093750	590.312622
1110.985352	246.692215
1109.876953	479.785675
1108.767578	358.352020
1107.658203	593.600525
1106.548828	738.974365
1105.439453	664.682373
1104.329102	318.940582
1103.218750	612.856934
1102.108398	677.757507
1100.998047	683.632446
1099.886719	595.151001
1098.775391	702.378296
1097.664063	727.038818
1096.552734	810.587708
1095.440430	519.456055
1094.328125	447.513611
1093.215820	794.793762
1092.102539	480.286041
1090.990234	832.087708
1089.876953	1275.508057
1088.762695	916.385132
1087.649414	677.402100
1086.535156	725.442505
1085.420898	627.688904
1084.306641	678.084839
1083.191406	735.510742
1082.076172	776.473328
1080.960938	878.506104
1079.845703	818.458862
1078.729492	779.583252
1077.613281	663.276672
1076.497070	425.010010
1075.380859	1106.664551
1074.263672	654.972290
1073.146484	517.795593
1072.029297	486.226501
1070.912109	314.048462
1069.793945	153.700912
1068.675781	185.604507
1067.557617	144.913834
1066.438477	546.935669
1065.319336	199.520142
1064.200195	292.423523
1063.081055	525.761292
1061.961914	548.449829
1060.841797	706.866333
1059.721680	301.599182
1058.600586	649.510132
1057.480469	352.101105
1056.359375	199.796646
1055.238281	531.325378
1054.116211	246.022049
1052.995117	600.884155
1051.873047	376.547607
1050.750000	14.651591
1049.627930	322.861176
1048.504883	418.660339
1047.381836	40.913906
1046.258789	-98.672798
1045.134766	-100.530228
1044.011719	-6.712835
1042.886719	70.831619
1041.762695	150.766083
1040.638672	230.757782
1039.513672	-54.865536
1038.388672	88.205536
1037.262695	7.810597
1036.136719	-2.612240
1035.010742	-343.357819
1033.884766	18.751595
1032.758789	413.362549
1031.631836	124.244720
1030.504883	228.273132
1029.377930	385.824707
1028.250000	211.126419
1027.122070	-230.544754
1025.994141	-358.323669
1024.866211	-209.583527
1023.737305	-594.757141
1022.608398	-218.314163
1021.479492	-628.577087
1020.350586	-368.040222
1019.220703	-269.850952
1018.090820	-306.069305
1016.960938	-337.498352
1015.830078	-287.648407
1014.700195	-87.056435
1013.569336	-301.115723
1012.437500	-21.578276
1011.306641	371.439941
1010.174805	257.413513
1009.042969	310.234283
1007.910156	418.720734
1006.778320	626.790894
1005.645508	1006.076538
1004.512695	1993.507813
1003.378906	2446.587402
1002.245117	2596.826904
1001.111328	1998.450562
999.977539	1030.873169
998.843750	544.330322
997.708984	256.766479
996.574219	235.001205
995.438477	-142.040421
994.303711	81.228058
993.167969	173.058197
992.032227	320.370514
990.895508	200.293564
989.758789	105.802170
988.622070	-20.739672
987.485352	306.899170
986.348633	312.027893
985.210938	-124.900124
984.073242	157.003006
982.934570	-28.391165
981.796875	-130.671814
980.658203	135.458420
979.519531	-46.976643
978.379883	122.762154
977.240234	145.428726
976.100586	584.374817
974.960938	308.483490
973.821289	191.450134
972.680664	263.041779
971.540039	378.413666
970.398438	535.251038
969.257813	-92.953239
968.116211	208.874512
966.974609	207.845734
965.832031	190.939056
964.689453	197.160080
963.546875	348.016296
962.404297	31.308176
961.261719	187.074341
960.118164	-19.096718
958.974609	-18.813662
957.830078	-82.476082
956.686523	76.174599
955.541992	145.652298
954.396484	382.355194
953.251953	31.052542
952.106445	192.528549
950.960938	207.727829
949.815430	-92.455986
948.668945	208.914261
947.522461	-125.061142
946.375977	123.960510
945.229492	137.739853
944.082031	-293.672333
942.934570	158.948517
941.787109	202.897995
940.638672	-236.843094
939.491211	-199.337692
938.342773	226.127045
937.193359	498.761047
936.044922	39.492653
934.895508	405.824402
933.745117	245.684845
932.595703	375.145874
931.445313	347.527161
930.294922	-14.714480
929.144531	135.677063
927.993164	140.468643
926.842773	-157.292786
925.690430	50.376884
924.539063	28.329618
923.386719	10.991964
922.234375	-267.668671
921.082031	-202.810577
919.929688	-106.029572
918.776367	-252.257431
917.623047	-7.578160
916.468750	-5.872599
915.315430	-394.569183
914.161133	-217.728134
913.006836	-274.594238
911.851563	-324.493378
910.696289	-145.143265
909.541016	-190.276779
908.385742	-180.853409
907.229492	-121.441010
906.074219	230.377777
904.916992	-301.439178
903.760742	5.180281
902.603516	-222.666306
901.446289	81.747665
900.289063	-141.287506
899.131836	-72.192513
897.973633	-222.484009
896.815430	145.368866
895.656250	-144.916122
894.498047	-93.603165
893.338867	-21.874985
892.178711	199.058716
891.019531	-113.232742
889.859375	-39.047016
888.699219	-7.730834
887.539063	163.613235
886.377930	84.414223
885.216797	73.014595
884.055664	32.352768
882.893555	370.705475
881.732422	3.129371
880.570313	152.057907
879.407227	321.267456
878.245117	265.087799
877.082031	211.243591
875.918945	216.022217
874.754883	367.216187
873.590820	128.903763
872.426758	109.054520
871.262695	165.747360
870.098633	301.174500
868.933594	132.939041
867.768555	329.074249
866.602539	133.982101
865.436523	163.744598
864.270508	332.817657
863.104492	41.287975
861.938477	497.793091
860.771484	547.678345
859.604492	471.822662
858.436523	250.131943
857.269531	526.640625
856.101563	408.206573
854.932617	453.545349
853.764648	554.883057
852.595703	497.003174
851.426758	353.964478
850.256836	513.459961
849.087891	343.545898
847.917969	337.175659
846.748047	321.814453
845.577148	225.850479
844.406250	-31.245081
843.235352	33.923382
842.064453	237.700714
840.892578	-81.966400
839.720703	21.036116
838.548828	228.990692
837.375977	16.662323
836.204102	-307.354248
835.031250	38.846680
833.857422	172.676437
832.684570	335.380615
831.510742	250.183014
830.335938	566.651306
829.162109	331.803131
827.987305	128.225250
826.812500	243.554321
825.637695	343.135712
824.461914	224.155960
823.286133	114.056755
822.110352	-0.537087
820.933594	227.855804
819.757813	-227.610565
818.580078	65.107666
817.403320	1.449044
816.225586	-287.022186
815.048828	54.126255
813.870117	112.556519
812.692383	-7.055210
811.513672	68.929047
810.334961	-333.098267
809.156250	-295.074188
807.976563	47.187393
806.796875	-126.115936
805.617188	115.786034
804.436523	-195.315262
803.255859	37.381847
802.075195	-256.043671
800.894531	-252.184616
799.712891	-401.474304
798.531250	-184.950180
797.349609	-480.747864
796.167969	-348.780151
794.985352	-425.277313
793.802734	-227.170700
792.619141	-321.624237
791.436523	-456.026337
790.252930	-251.788376
789.069336	-43.350639
787.884766	-107.287361
786.700195	-166.899780
785.515625	111.761322
784.331055	160.207764
783.145508	-138.548874
781.959961	196.987839
780.774414	331.171753
779.587891	193.463608
778.402344	119.728348
777.215820	-75.526978
776.028320	199.371826
774.840820	-132.886215
773.654297	29.107155
772.465820	153.417770
771.278320	1.866588
770.089844	119.260674
768.901367	218.842758
767.711914	410.821442
766.523438	335.988525
765.333984	89.265869
764.143555	318.228943
762.954102	-23.276865
761.763672	148.144592
760.573242	127.917068
759.382813	334.200684
758.191406	344.520447
757.000000	396.513489
755.808594	727.596130
754.616211	495.723022
753.423828	274.848267
752.231445	181.407928
751.039063	127.453407
749.845703	123.947166
748.652344	118.156525
747.458984	417.379211
746.264648	299.441010
745.070313	282.396820
743.875977	355.212585
742.680664	195.479752
741.486328	244.018936
740.291016	165.343994
739.094727	-174.121964
737.899414	-84.096832
736.703125	170.106964
735.506836	222.676315
734.309570	93.464546
733.112305	78.080650
731.915039	25.460024
730.717773	204.721725
729.519531	57.975067
728.322266	143.048264
727.123047	131.872818
725.924805	-154.722778
724.725586	332.345459
723.526367	386.611053
722.327148	325.078217
721.126953	405.508850
719.926758	498.995239
718.726563	448.387451
717.525391	192.699387
716.325195	362.541290
715.123047	329.489319
713.921875	412.034760
712.719727	357.226685
711.518555	154.259308
710.315430	555.015686
709.113281	326.029968
707.910156	142.935425
706.707031	164.656570
705.502930	391.055420
704.299805	238.696915
703.095703	58.185349
701.891602	-146.107681
700.686523	21.681938
699.481445	378.642456
698.276367	124.641602
697.071289	201.201294
695.865234	-19.870859
694.659180	-71.301414
693.453125	5.525197
692.246094	-425.675140
691.039063	-187.947739
689.832031	-188.962326
688.625000	-233.259842
687.416992	-316.464203
686.208984	-37.312687
685.000977	-137.625793
683.791992	-237.757889
682.583008	-192.501511
681.374023	-142.798553
680.164063	-348.597137
678.955078	89.077286
677.745117	-192.178925
676.534180	-92.143723
675.324219	25.300814
674.113281	103.905655
672.902344	102.587234
671.690430	-30.493399
670.478516	-172.000458
669.266602	-36.570717
668.054688	-67.458290
666.841797	-0.922291
665.628906	121.920570
664.416016	173.600693
663.203125	-89.824440
661.989258	80.963821
660.775391	100.767227
659.561523	301.984314
658.346680	179.699020
657.131836	-158.032303
655.916992	-107.309975
654.701172	-56.429466
653.485352	-175.671616
652.269531	47.918949
651.053711	-198.058197
649.836914	363.915131
648.620117	217.362869
647.403320	316.453857
646.186523	88.506905
644.968750	241.693497
643.750977	442.285553
642.532227	352.580872
641.314453	471.621979
640.095703	296.231018
638.875977	196.285172
637.657227	257.653107
636.437500	52.728409
635.217773	-94.006050
633.997070	-227.676971
632.777344	14.487928
631.556641	205.123001
630.335938	155.405945
629.114258	24.262812
627.892578	202.092697
626.670898	-207.676163
625.449219	-119.848534
624.226563	-55.612026
623.003906	259.318542
621.781250	81.341560
620.557617	475.324036
619.333984	203.103836
618.110352	117.213997
616.886719	-120.680305
615.662109	-101.750320
614.437500	13.341028
613.212891	-184.038284
611.987305	112.529655
610.761719	-437.852631
609.536133	65.621857
608.310547	-63.902870
607.083984	143.981232
605.857422	-39.381996
604.630859	-28.607002
