# Supplementary material for: Raman spectroscopy accurately differentiates mucosal healing from non-healing and biochemical changes following biological therapy in inflammatory bowel disease
Source: PLoS One. 2021 Jun 2;16(6):e0252210. doi: 10.1371/journal.pone.0252210 (PMC8172032; doi:10.1371/journal.pone.0252210)
Supplement: S9 Dataset — (ZIP) [file pone.0252210.s011.zip › Pre-biologic/OC020-1 pre treatment_base sub CR removed_15__X_-9661.2__Y_46880.7__Z_36.2959__Time_170.txt]

1714.640625	13.300489
1713.664063	-18.281843
1712.687500	15.990504
1711.709961	5.257809
1710.733398	134.623169
1709.755859	-153.594955
1708.778320	-52.477421
1707.799805	89.388611
1706.821289	6.850851
1705.843750	99.104576
1704.864258	-102.606644
1703.885742	33.724834
1702.907227	133.185242
1701.927734	-189.503036
1700.948242	-48.643867
1699.968750	12.576842
1698.988281	12.895231
1698.007813	-93.056992
1697.028320	52.929993
1696.046875	7.060278
1695.066406	188.942841
1694.084961	408.743317
1693.104492	359.444702
1692.123047	262.725433
1691.140625	206.686218
1690.159180	244.719513
1689.176758	355.358521
1688.194336	631.925110
1687.211914	573.020020
1686.228516	618.695129
1685.246094	590.360962
1684.262695	474.687714
1683.279297	700.659180
1682.295898	554.247314
1681.311523	743.981567
1680.327148	633.386353
1679.342773	696.425293
1678.358398	837.179077
1677.374023	885.322815
1676.388672	1082.935181
1675.403320	1105.505615
1674.417969	1179.129761
1673.432617	1269.210815
1672.446289	1208.294922
1671.459961	1312.661865
1670.473633	1417.505249
1669.487305	1350.197876
1668.500977	1410.872925
1667.513672	1591.459106
1666.526367	1584.032959
1665.539063	1590.363281
1664.550781	1923.441528
1663.563477	1837.820923
1662.575195	2007.238281
1661.586914	1909.291504
1660.598633	1981.460938
1659.609375	1757.253662
1658.620117	1856.781006
1657.631836	2017.620850
1656.641602	1895.446777
1655.652344	1974.954468
1654.662109	2120.989990
1653.672852	1928.644775
1652.681641	1861.098389
1651.691406	1627.330444
1650.701172	1404.614380
1649.709961	1380.645508
1648.718750	1253.950684
1647.727539	1259.796875
1646.735352	954.195007
1645.744141	804.919495
1644.751953	803.921082
1643.759766	557.678650
1642.766602	504.552277
1641.774414	554.684937
1640.781250	510.086365
1639.788086	310.142670
1638.794922	371.673676
1637.801758	264.679871
1636.807617	353.076691
1635.813477	315.166138
1634.819336	327.583618
1633.825195	205.862946
1632.830078	205.584671
1631.834961	31.715008
1630.839844	95.091652
1629.844727	-25.617599
1628.849609	143.409409
1627.853516	167.833511
1626.857422	-75.892548
1625.861328	62.009583
1624.865234	65.915009
1623.868164	-116.675697
1622.871094	-54.607159
1621.874023	-39.723820
1620.876953	-8.949163
1619.879883	74.469177
1618.881836	126.458527
1617.883789	70.895554
1616.885742	175.577759
1615.887695	54.625961
1614.888672	120.098991
1613.889648	78.080429
1612.890625	28.290895
1611.891602	-18.785200
1610.892578	-76.261040
1609.892578	91.736412
1608.892578	-25.896767
1607.892578	186.646408
1606.892578	166.034317
1605.891602	239.731308
1604.890625	200.848450
1603.889648	154.149094
1602.888672	128.419174
1601.887695	-22.873642
1600.885742	11.616337
1599.883789	61.777836
1598.881836	-68.496414
1597.879883	-81.100693
1596.876953	-145.988815
1595.874023	-111.587090
1594.871094	-186.947754
1593.868164	-176.125824
1592.864258	-21.737015
1591.861328	-178.123901
1590.857422	-243.144424
1589.853516	-60.294464
1588.848633	-287.183685
1587.844727	-13.239824
1586.839844	12.773846
1585.834961	-49.943615
1584.830078	155.769440
1583.824219	77.244827
1582.819336	201.896896
1581.813477	68.509903
1580.807617	203.336517
1579.800781	33.353123
1578.794922	157.509354
1577.788086	206.022675
1576.781250	285.628967
1575.773438	263.619995
1574.766602	-52.411793
1573.758789	102.250618
1572.750977	293.118317
1571.743164	-7.501264
1570.735352	261.007996
1569.726563	170.710190
1568.718750	381.643188
1567.708984	228.744034
1566.700195	57.593777
1565.691406	135.583878
1564.681641	-147.375168
1563.671875	39.304989
1562.662109	199.806641
1561.652344	98.114944
1560.641602	144.115784
1559.630859	86.231422
1558.620117	15.247105
1557.609375	97.028229
1556.597656	25.735802
1555.586914	0.937185
1554.575195	128.775436
1553.563477	113.976089
1552.550781	225.852188
1551.539063	3.636821
1550.526367	27.158611
1549.513672	159.149948
1548.500977	208.137192
1547.487305	-14.606086
1546.473633	-64.212944
1545.459961	203.954559
1544.446289	45.418236
1543.432617	26.288845
1542.417969	50.891277
1541.404297	-131.304703
1540.389648	120.174408
1539.374023	82.223343
1538.359375	-15.251299
1537.343750	78.072777
1536.328125	-133.252335
1535.312500	-112.535172
1534.296875	-35.280464
1533.280273	70.107285
1532.263672	152.064957
1531.247070	4.441541
1530.230469	158.150574
1529.212891	-2.669903
1528.196289	14.107758
1527.178711	234.100937
1526.160156	224.691650
1525.142578	181.653305
1524.124023	79.257744
1523.106445	203.129761
1522.087891	95.267174
1521.068359	218.702759
1520.049805	100.240257
1519.030273	51.043671
1518.010742	322.931152
1516.991211	260.508484
1515.971680	298.122681
1514.951172	73.571510
1513.930664	205.859543
1512.910156	42.694363
1511.889648	210.524780
1510.868164	8.588558
1509.846680	37.471218
1508.826172	50.798012
1507.803711	-7.871178
1506.782227	184.595825
1505.759766	166.615479
1504.737305	38.285057
1503.714844	-97.833908
1502.692383	-167.444489
1501.668945	-221.822525
1500.646484	-143.164246
1499.623047	-195.263596
1498.599609	-50.404049
1497.575195	17.466347
1496.550781	-45.312462
1495.527344	-13.549393
1494.502930	66.637238
1493.477539	213.116592
1492.453125	-8.682125
1491.427734	193.710983
1490.402344	278.353638
1489.376953	240.214142
1488.350586	350.086823
1487.325195	207.010590
1486.298828	303.838165
1485.272461	500.052795
1484.245117	616.947510
1483.218750	570.411743
1482.191406	607.946960
1481.164063	438.791748
1480.136719	501.626587
1479.108398	681.579163
1478.080078	726.280945
1477.052734	668.962585
1476.023438	871.388794
1474.995117	874.992798
1473.965820	817.377319
1472.937500	1156.875122
1471.908203	1060.877808
1470.877930	1450.882080
1469.848633	1436.124390
1468.818359	1528.118164
1467.788086	1599.657959
1466.757813	1566.853027
1465.727539	1805.998291
1464.696289	1844.181641
1463.665039	2067.782959
1462.633789	2085.456299
1461.602539	2179.265381
1460.570313	2067.280273
1459.539063	2427.531494
1458.506836	2345.907471
1457.473633	2446.977295
1456.441406	2509.924316
1455.408203	2506.838623
1454.375000	2739.578857
1453.341797	2498.038818
1452.308594	2717.949951
1451.274414	3008.691406
1450.241211	2830.524902
1449.207031	2958.940918
1448.171875	2694.675537
1447.137695	2825.569580
1446.102539	2700.671875
1445.067383	2963.098877
1444.032227	2772.416260
1442.997070	2457.835693
1441.960938	2712.537354
1440.924805	2489.139648
1439.888672	2344.229736
1438.852539	2439.551270
1437.816406	2231.550537
1436.779297	2203.048096
1435.742188	2048.258545
1434.705078	1837.987793
1433.666992	1693.471069
1432.629883	1324.358032
1431.591797	1258.320679
1430.553711	1030.827881
1429.514648	919.515015
1428.476563	891.549866
1427.437500	709.774841
1426.398438	598.722778
1425.359375	676.836792
1424.320313	475.196411
1423.280273	485.348389
1422.240234	530.819519
1421.200195	709.823181
1420.159180	475.795746
1419.119141	599.463562
1418.078125	410.992950
1417.037109	537.250061
1415.996094	303.715820
1414.954102	430.064087
1413.912109	357.742798
1412.870117	235.235703
1411.828125	155.596725
1410.786133	204.254791
1409.743164	56.953415
1408.700195	143.446671
1407.657227	-41.286819
1406.614258	55.409298
1405.570313	66.772903
1404.527344	93.301109
1403.483398	104.837822
1402.438477	-139.479019
1401.394531	123.154648
1400.349609	-0.477343
1399.304688	69.123070
1398.259766	113.728172
1397.214844	-44.601719
1396.168945	-62.440613
1395.123047	-7.507796
1394.077148	72.559677
1393.031250	-87.704376
1391.984375	-39.989872
1390.937500	-22.217865
1389.890625	15.684410
1388.843750	-63.910515
1387.796875	-65.802025
1386.749023	27.455128
1385.701172	-194.268890
1384.653320	9.223514
1383.604492	-102.188591
1382.556641	208.901581
1381.507813	7.808606
1380.458984	-73.171364
1379.410156	-69.079247
1378.360352	74.950829
1377.310547	-68.014030
1376.260742	303.327911
1375.210938	150.664139
1374.161133	120.437897
1373.110352	-96.704231
1372.059570	60.415367
1371.008789	110.406815
1369.957031	73.269539
1368.906250	297.952271
1367.854492	-10.488190
1366.802734	67.428543
1365.750000	85.675926
1364.698242	-137.439194
1363.645508	117.610634
1362.592773	-105.137276
1361.540039	-46.480370
1360.486328	76.965454
1359.433594	96.056221
1358.379883	-4.079818
1357.326172	-260.644531
1356.271484	253.539597
1355.216797	273.145294
1354.163086	156.254913
1353.107422	230.805511
1352.052734	307.962677
1350.998047	482.065125
1349.942383	293.820221
1348.886719	291.934845
1347.830078	796.355835
1346.774414	747.526123
1345.717773	931.990967
1344.661133	729.707520
1343.604492	934.225220
1342.546875	1235.456421
1341.490234	1130.322754
1340.432617	1112.085815
1339.375000	1250.048218
1338.316406	1241.985962
1337.258789	1085.528564
1336.200195	1176.809570
1335.141602	1159.305664
1334.082031	1174.113770
1333.023438	1196.486938
1331.963867	1003.823364
1330.904297	991.888245
1329.844727	1036.959229
1328.784180	1119.219482
1327.723633	991.549805
1326.663086	1163.004150
1325.602539	924.513428
1324.541992	1027.043335
1323.480469	853.148499
1322.418945	1160.792236
1321.357422	1308.031250
1320.295898	1196.279297
1319.233398	1198.175537
1318.170898	1390.101440
1317.108398	1416.877197
1316.045898	1505.401978
1314.982422	1246.506592
1313.918945	1293.396118
1312.855469	1170.410278
1311.791992	1431.829834
1310.728516	1107.200562
1309.664063	1198.895386
1308.599609	1138.069092
1307.535156	1284.101074
1306.469727	1142.331665
1305.404297	1209.824097
1304.338867	1343.803589
1303.273438	1106.579102
1302.208008	1314.499634
1301.141602	1217.695190
1300.075195	1261.100220
1299.008789	1196.508057
1297.942383	1284.325562
1296.875000	1544.094604
1295.807617	1455.254517
1294.740234	973.852234
1293.672852	1145.492676
1292.604492	1084.090332
1291.537109	1160.173218
1290.468750	1005.806763
1289.399414	1079.613403
1288.331055	1045.631226
1287.261719	857.363770
1286.192383	941.232239
1285.123047	907.574768
1284.052734	842.179443
1282.983398	838.112915
1281.913086	949.185730
1280.841797	844.916870
1279.771484	1213.027588
1278.700195	849.589600
1277.628906	960.878235
1276.557617	920.584839
1275.486328	1024.623413
1274.414063	1060.246582
1273.341797	1017.726196
1272.269531	1104.778076
1271.197266	1121.020264
1270.124023	1208.139038
1269.050781	1170.760742
1267.977539	1257.949463
1266.904297	1374.442627
1265.830078	1210.346558
1264.756836	1075.648315
1263.681641	1167.874634
1262.607422	1274.738770
1261.533203	1335.284790
1260.458008	1456.780273
1259.382813	1227.377441
1258.307617	1407.395264
1257.231445	1329.193604
1256.155273	1287.589111
1255.079102	1423.762451
1254.002930	1569.643188
1252.926758	1438.071045
1251.849609	1218.998535
1250.772461	1355.183716
1249.695313	975.771118
1248.617188	1294.349121
1247.540039	1406.184814
1246.461914	1406.197266
1245.382813	1158.390503
1244.304688	1095.327393
1243.225586	1178.024780
1242.146484	1068.872559
1241.067383	1122.425171
1239.988281	1328.865356
1238.908203	1309.550049
1237.828125	1156.815308
1236.748047	1331.585083
1235.667969	1144.960693
1234.586914	1271.160645
1233.505859	1084.621704
1232.424805	963.585815
1231.343750	871.666443
1230.261719	1169.756714
1229.179688	821.106079
1228.097656	874.506287
1227.015625	1065.840332
1225.932617	804.511230
1224.850586	574.730530
1223.767578	548.225220
1222.683594	720.022644
1221.600586	521.768127
1220.516602	398.512817
1219.432617	471.047180
1218.347656	427.531036
1217.263672	352.593475
1216.178711	379.093933
1215.093750	564.914978
1214.008789	424.697449
1212.922852	436.559998
1211.836914	371.152924
1210.750977	768.944275
1209.665039	544.203796
1208.579102	649.889893
1207.492188	714.492249
1206.405273	615.103699
1205.318359	681.986450
1204.230469	683.731628
1203.142578	620.380554
1202.054688	349.885956
1200.966797	344.302856
1199.877930	215.892303
1198.790039	231.876938
1197.701172	274.255707
1196.611328	47.121834
1195.522461	313.058716
1194.432617	73.857048
1193.342773	75.090187
1192.252930	-7.870119
1191.162109	-4.361807
1190.072266	-152.279205
1188.981445	-110.462975
1187.889648	-227.227982
1186.798828	-127.950470
1185.707031	38.408440
1184.615234	67.829079
1183.523438	37.176605
1182.430664	104.797302
1181.337891	143.525314
1180.245117	45.491501
1179.152344	131.984955
1178.059570	280.660034
1176.965820	-45.214317
1175.872070	21.811764
1174.778320	189.300949
1173.683594	64.517113
1172.588867	222.162445
1171.494141	264.768433
1170.399414	422.112732
1169.303711	297.014648
1168.208984	138.396957
1167.113281	41.921436
1166.016602	86.433968
1164.920898	-91.439987
1163.824219	-23.217718
1162.727539	157.155533
1161.630859	177.326782
1160.533203	283.350342
1159.435547	379.676819
1158.337891	375.616455
1157.240234	552.811462
1156.141602	541.352112
1155.043945	525.029785
1153.944336	518.145691
1152.845703	315.671631
1151.747070	265.734070
1150.647461	27.457073
1149.547852	163.232803
1148.447266	-82.267860
1147.347656	3.257685
1146.247070	-56.593880
1145.146484	-109.379150
1144.044922	97.149696
1142.944336	-39.124802
1141.842773	-99.325279
1140.741211	-202.407272
1139.638672	-13.100677
1138.537109	-56.932312
1137.434570	-36.682587
1136.332031	133.145615
1135.228516	100.875847
1134.125977	51.900135
1133.022461	-9.030279
1131.917969	257.553589
1130.814453	559.522827
1129.709961	609.735779
1128.605469	771.323120
1127.500977	956.455383
1126.396484	892.434082
1125.291016	861.528503
1124.185547	759.437378
1123.080078	451.146637
1121.973633	683.029175
1120.868164	414.971558
1119.761719	414.511536
1118.654297	558.364502
1117.547852	396.742920
1116.440430	388.906738
1115.333008	324.205841
1114.225586	328.037750
1113.117188	329.407623
1112.008789	262.129608
1110.900391	587.156921
1109.791992	597.660522
1108.682617	518.291016
1107.573242	859.312134
1106.463867	841.152771
1105.354492	749.732178
1104.244141	974.559082
1103.133789	1161.446533
1102.023438	1081.569458
1100.913086	831.820923
1099.801758	992.437134
1098.690430	1362.741211
1097.579102	1013.872070
1096.467773	1049.219971
1095.355469	1195.210449
1094.243164	1169.112183
1093.130859	1008.723450
1092.017578	1027.275513
1090.905273	921.006042
1089.791992	1144.188110
1088.677734	830.751953
1087.564453	896.128967
1086.450195	952.004211
1085.335938	695.085449
1084.221680	713.261108
1083.106445	811.271912
1081.991211	960.879578
1080.875977	889.557434
1079.760742	1008.450867
1078.644531	624.767334
1077.528320	661.410278
1076.412109	601.770325
1075.295898	856.531799
1074.178711	656.038879
1073.061523	413.386688
1071.944336	719.482361
1070.826172	610.471741
1069.708984	344.463409
1068.590820	664.322388
1067.471680	555.305359
1066.353516	528.293518
1065.234375	634.729004
1064.115234	579.567566
1062.996094	526.752563
1061.875977	738.344849
1060.755859	671.440918
1059.635742	611.572144
1058.515625	504.954376
1057.394531	283.818451
1056.273438	432.055817
1055.152344	353.564026
1054.031250	233.056107
1052.909180	418.554901
1051.787109	582.954773
1050.665039	252.368271
1049.541992	253.353348
1048.418945	525.024170
1047.295898	348.665039
1046.172852	324.001709
1045.048828	455.586426
1043.925781	444.927460
1042.801758	250.156570
1041.676758	367.732910
1040.552734	375.792572
1039.427734	334.953735
1038.302734	166.089203
1037.176758	132.350021
1036.050781	524.588440
1034.924805	330.285980
1033.798828	82.602005
1032.672852	428.167511
1031.545898	413.178650
1030.418945	423.810669
1029.291992	392.644745
1028.164063	101.275558
1027.036133	60.992527
1025.908203	-95.352715
1024.780273	-28.652662
1023.651367	-36.225536
1022.522461	-245.667923
1021.393555	-345.891907
1020.264648	-139.776306
1019.134766	-174.919464
1018.004883	142.486053
1016.875000	0.782062
1015.744141	23.767855
1014.613281	183.531906
1013.482422	113.939400
1012.351563	49.086960
1011.219727	338.624664
1010.088867	391.973846
1008.956055	253.257950
1007.824219	394.690186
1006.691406	589.344543
1005.558594	950.524597
1004.425781	1834.224365
1003.292969	2419.372314
1002.159180	2796.315186
1001.025391	2052.449219
999.891602	1276.681030
998.756836	840.891174
997.622070	315.346161
996.487305	238.018448
995.352539	193.141953
994.216797	180.689026
993.081055	43.769680
991.945313	-113.737617
990.808594	90.961922
989.672852	92.806618
988.536133	115.500839
987.398438	48.423225
986.261719	-48.451477
985.124023	-149.777756
983.986328	32.291706
982.847656	124.606903
981.709961	244.622086
980.571289	-97.819427
979.432617	135.157440
978.292969	179.544586
977.153320	387.296906
976.013672	259.435974
974.874023	193.818283
973.734375	160.529785
972.593750	304.275696
971.453125	27.774765
970.311523	130.410110
969.170898	72.434929
968.029297	182.163345
966.886719	211.659973
965.745117	119.694763
964.602539	225.150833
963.459961	234.388458
962.317383	204.786240
961.173828	276.179047
960.030273	113.956039
958.886719	219.979050
957.743164	204.705566
956.598633	278.878082
955.454102	160.862579
954.309570	168.923126
953.165039	339.580505
952.019531	263.235748
950.874023	228.238586
949.727539	60.779247
948.582031	7.844140
947.435547	-216.333893
946.289063	-97.521011
945.141602	457.698944
943.995117	238.574890
942.847656	186.379547
941.699219	280.452057
940.551758	433.963287
939.403320	302.332153
938.254883	287.248352
937.105469	356.698853
935.957031	483.262665
934.807617	418.428741
933.658203	258.049225
932.507813	216.370239
931.357422	498.324677
930.207031	128.946198
929.056641	399.688293
927.906250	283.465393
926.754883	192.474228
925.603516	-53.053368
924.451172	72.459381
923.298828	152.567230
922.146484	162.293762
920.994141	133.509201
919.841797	-65.567635
918.688477	274.064209
917.535156	-106.400658
916.380859	-161.799026
915.227539	57.685127
914.073242	41.129326
912.918945	-145.489273
911.763672	-175.337234
910.608398	-171.017776
909.453125	-98.538025
908.297852	14.844830
907.141602	-21.299177
905.985352	31.079472
904.829102	8.790870
903.672852	-24.690861
902.515625	-85.208519
901.358398	-9.735620
900.201172	49.974312
899.042969	1.154835
897.884766	20.344723
896.726563	-3.336613
895.568359	18.332752
894.409180	114.711609
893.250000	-19.395180
892.090820	-49.383957
890.930664	69.859116
889.771484	-38.982117
888.611328	62.340446
887.450195	344.329041
886.289063	95.868835
885.128906	-30.530300
883.966797	-73.293594
882.805664	32.911240
881.643555	121.121201
880.481445	139.490463
879.319336	193.999344
878.156250	192.236847
876.993164	57.642006
875.830078	-88.070557
874.666016	25.318167
873.502930	98.200485
872.338867	173.378952
871.173828	-118.175873
870.009766	47.141781
868.844727	-82.176765
867.679688	143.900620
866.513672	-50.438999
865.348633	263.297333
864.182617	300.572998
863.015625	158.179672
861.849609	112.472343
860.682617	203.810089
859.515625	268.214874
858.347656	431.389557
857.180664	486.823578
856.012695	544.521729
854.843750	490.101868
853.675781	415.558990
852.506836	724.409851
851.337891	522.175171
850.167969	512.760132
848.999023	422.727936
847.829102	570.157043
846.658203	276.466003
845.488281	-70.795799
844.317383	119.230507
843.146484	302.468811
841.975586	62.865967
840.803711	279.604614
839.631836	-69.408943
838.459961	207.621796
837.287109	113.565063
836.114258	289.891663
834.941406	70.772118
833.768555	177.792007
832.594727	57.033512
831.420898	99.266327
830.247070	326.687408
829.072266	208.183670
827.898438	321.687561
826.722656	292.412964
825.547852	403.582092
824.372070	331.911377
823.196289	-18.299961
822.020508	68.291756
820.844727	23.400291
819.667969	25.269020
818.491211	133.965973
817.313477	22.233538
816.136719	48.476639
814.958984	45.753330
813.781250	-32.629814
812.602539	-128.800507
811.423828	59.589012
810.245117	-258.906342
809.066406	82.656120
807.886719	-29.181376
806.707031	16.677279
805.527344	-230.642471
804.346680	-160.438263
803.166992	-37.061630
801.985352	-228.873245
800.804688	-296.427246
799.623047	-164.395554
798.441406	-110.092514
797.259766	-93.563232
796.078125	-203.431839
794.895508	-111.672722
793.712891	-44.389805
792.529297	7.298017
791.346680	85.460716
790.163086	154.669128
788.978516	141.894974
787.794922	383.504669
786.610352	390.452667
785.425781	428.290161
784.241211	171.968826
783.055664	88.123688
781.870117	379.946960
780.684570	253.967621
779.498047	322.369598
778.311523	591.633545
777.125000	171.828781
775.938477	178.176910
774.750977	100.592354
773.563477	142.114914
772.375977	-92.182945
771.187500	125.648376
769.999023	105.189095
768.810547	-155.596481
767.622070	46.455242
766.432617	14.803664
765.243164	16.137945
764.053711	246.428543
762.863281	97.859512
761.672852	367.510071
760.482422	443.311798
759.291992	362.804840
758.100586	416.448639
756.909180	509.585693
755.717773	162.908585
754.525391	372.437469
753.333008	98.355995
752.140625	358.212463
750.948242	209.346252
749.754883	523.843079
748.561523	282.693634
747.368164	388.401581
746.173828	263.601532
744.979492	237.534546
743.785156	296.974976
742.590820	53.730492
741.395508	165.716995
740.200195	325.829285
739.003906	130.840759
737.808594	65.161362
736.612305	71.758614
735.416016	102.409531
734.218750	89.233307
733.021484	47.583282
731.824219	279.453125
730.626953	325.237976
729.428711	128.208450
728.230469	263.626373
727.032227	221.888931
725.833984	263.212646
724.634766	289.213959
723.435547	354.520111
722.235352	367.376556
721.036133	277.595612
719.835938	574.263123
718.635742	353.530731
717.434570	215.830505
716.233398	420.704834
715.032227	298.344055
713.831055	141.167969
712.628906	354.686737
711.426758	173.639999
710.224609	169.200439
709.021484	197.469086
707.818359	16.671747
706.615234	112.526970
705.412109	47.279606
704.208008	-22.248655
703.003906	-111.286346
701.799805	23.826284
700.594727	28.431379
699.389648	174.418289
698.184570	46.478798
696.979492	-13.972750
695.773438	255.935913
694.567383	-45.551846
693.361328	-253.449707
692.154297	-139.828934
690.947266	-43.564770
689.740234	-162.141968
688.533203	-217.673325
687.325195	-56.177658
686.117188	-128.917725
684.909180	62.977581
683.700195	81.434433
682.491211	-53.922897
681.282227	142.372833
680.072266	26.709314
678.863281	-26.024120
677.653320	-152.275421
676.442383	48.486427
675.232422	-112.207695
674.021484	-23.920391
672.810547	29.782820
671.598633	83.533394
670.386719	351.388184
669.174805	91.718170
667.962891	251.511215
666.750000	158.487564
665.537109	162.774811
664.324219	110.960365
663.110352	-7.712091
661.897461	1.075732
660.683594	-11.675996
659.468750	27.402807
658.254883	174.351624
657.040039	-69.106873
655.824219	-4.088392
654.609375	-189.158478
653.393555	-9.899556
652.177734	-110.842522
650.960938	-119.114410
649.745117	96.581406
648.528320	66.680725
647.311523	120.710960
646.093750	305.955688
644.875977	370.553406
643.658203	376.962799
642.440430	415.543152
641.221680	215.329041
640.002930	12.941743
638.784180	137.206238
637.564453	24.904448
636.344727	-29.503510
635.125000	-53.998775
633.905273	28.682775
632.684570	29.533985
631.463867	2.244518
630.243164	69.123680
629.021484	-16.622290
627.799805	11.041652
626.578125	36.221703
625.356445	170.372665
624.133789	265.505188
622.911133	278.758606
621.688477	214.447693
620.464844	141.134399
619.241211	101.622498
618.017578	91.574883
616.793945	6.058490
615.569336	-148.491547
614.344727	261.208557
613.120117	-55.045727
611.894531	13.056906
610.668945	-233.897705
609.443359	136.203918
608.216797	3.109236
606.991211	35.853592
605.764648	-69.047226
604.537109	-31.796669
