# Supplementary material for: Raman spectroscopy accurately differentiates mucosal healing from non-healing and biochemical changes following biological therapy in inflammatory bowel disease
Source: PLoS One. 2021 Jun 2;16(6):e0252210. doi: 10.1371/journal.pone.0252210 (PMC8172032; doi:10.1371/journal.pone.0252210)
Supplement: S9 Dataset — (ZIP) [file pone.0252210.s011.zip › Pre-biologic/OC013-1 pre treat_base sub CR removed_19__X_-33332.1__Y_11406.5__Z_-414.725__Time_218.txt]

1714.715820	315.098267
1713.739258	-18.345745
1712.762695	-155.212158
1711.785156	114.253906
1710.808594	98.257675
1709.831055	279.258789
1708.853516	-165.488007
1707.875000	224.469421
1706.897461	-16.429008
1705.918945	228.741043
1704.940430	-68.361099
1703.960938	-0.074541
1702.982422	-187.345123
1702.002930	-555.264832
1701.023438	-245.019394
1700.043945	-158.306671
1699.063477	-8.990266
1698.083984	-0.126272
1697.103516	-171.879547
1696.123047	381.694794
1695.141602	-212.531281
1694.161133	70.697014
1693.179688	66.486404
1692.198242	191.519470
1691.216797	-58.717350
1690.234375	-54.346085
1689.251953	-363.699036
1688.269531	-309.148926
1687.287109	13.044972
1686.304688	208.146912
1685.321289	116.247551
1684.337891	-467.587982
1683.354492	90.014206
1682.371094	144.924225
1681.387695	168.781830
1680.403320	164.210297
1679.418945	155.215668
1678.434570	530.305176
1677.449219	123.862877
1676.464844	101.538200
1675.479492	561.335266
1674.494141	245.420090
1673.507813	850.106384
1672.522461	690.009949
1671.536133	254.395782
1670.549805	563.513062
1669.563477	772.323181
1668.576172	851.632568
1667.589844	724.619995
1666.602539	1097.273804
1665.615234	1091.023315
1664.626953	1058.885498
1663.639648	1215.779785
1662.651367	1349.349121
1661.663086	1406.622192
1660.674805	1353.174805
1659.685547	963.801025
1658.696289	1634.891113
1657.707031	1366.005859
1656.717773	1092.514282
1655.728516	1449.801636
1654.738281	1116.606689
1653.748047	1046.075562
1652.757813	1124.261597
1651.767578	787.636292
1650.777344	803.382141
1649.786133	938.550110
1648.794922	487.303497
1647.803711	242.856628
1646.811523	218.238617
1645.820313	574.495850
1644.828125	503.144806
1643.835938	363.585541
1642.843750	710.228271
1641.850586	262.655731
1640.857422	21.481886
1639.864258	208.160355
1638.871094	165.652725
1637.877930	-34.704285
1636.883789	432.342499
1635.889648	-223.344116
1634.895508	-0.887988
1633.901367	248.122406
1632.906250	-187.561859
1631.912109	-398.895081
1630.916992	122.069290
1629.920898	453.521484
1628.925781	-246.540970
1627.929688	-333.001495
1626.934570	104.331955
1625.937500	-86.921257
1624.941406	21.913610
1623.945313	-74.132156
1622.948242	-243.553589
1621.951172	291.533447
1620.954102	22.659443
1619.956055	513.146729
1618.958984	307.724091
1617.960938	44.767696
1616.962891	-288.787811
1615.963867	78.615517
1614.965820	191.521988
1613.966797	202.188583
1612.967773	-96.493195
1611.968750	-140.585373
1610.968750	114.272064
1609.969727	-97.369377
1608.969727	-2.266447
1607.969727	-370.808838
1606.968750	321.630005
1605.968750	-305.898712
1604.967773	6.763652
1603.966797	575.868103
1602.965820	283.826477
1601.963867	596.313171
1600.962891	547.758240
1599.960938	245.571579
1598.958984	356.664703
1597.956055	-94.306770
1596.954102	458.544312
1595.951172	-250.886917
1594.948242	-9.098794
1593.945313	-18.139334
1592.941406	-327.481140
1591.938477	-10.115530
1590.934570	-84.423943
1589.930664	29.173923
1588.925781	338.358276
1587.921875	261.372650
1586.916992	429.511841
1585.912109	-124.662949
1584.907227	577.801331
1583.901367	380.788605
1582.896484	19.691444
1581.890625	343.805084
1580.884766	373.429688
1579.877930	184.246307
1578.872070	-72.574364
1577.865234	-144.565109
1576.858398	-68.261101
1575.851563	122.420593
1574.843750	-248.897293
1573.836914	-128.605499
1572.829102	-219.053207
1571.821289	329.912659
1570.812500	72.907211
1569.804688	-25.549284
1568.795898	322.740784
1567.787109	263.044464
1566.778320	556.422119
1565.768555	44.801559
1564.758789	-20.272409
1563.750000	-41.270149
1562.739258	521.325745
1561.729492	406.635223
1560.718750	102.566414
1559.708984	44.856899
1558.698242	168.500595
1557.686523	219.402267
1556.675781	-408.637207
1555.664063	465.922668
1554.652344	565.628479
1553.640625	98.123924
1552.628906	-304.564514
1551.616211	219.365967
1550.603516	85.704834
1549.590820	319.357758
1548.578125	234.660248
1547.565430	-129.399841
1546.551758	77.945061
1545.538086	88.641510
1544.524414	308.552612
1543.510742	-37.587330
1542.496094	349.922760
1541.481445	894.694153
1540.466797	362.387085
1539.452148	85.771370
1538.437500	487.968323
1537.421875	84.757027
1536.406250	241.444885
1535.390625	83.278465
1534.374023	404.696899
1533.358398	1006.928955
1532.341797	551.914856
1531.325195	432.017548
1530.308594	721.741699
1529.291016	977.721619
1528.274414	1042.925537
1527.256836	353.523560
1526.238281	372.235229
1525.220703	1093.517700
1524.202148	373.333801
1523.184570	173.074722
1522.166016	664.687378
1521.146484	525.918884
1520.127930	256.016602
1519.108398	417.954407
1518.088867	32.323605
1517.069336	70.723274
1516.049805	540.580688
1515.029297	216.514145
1514.008789	503.623169
1512.988281	187.229691
1511.967773	89.050232
1510.946289	-263.242371
1509.925781	5.429254
1508.904297	196.928619
1507.882813	-129.757339
1506.860352	-69.252762
1505.838867	60.387527
1504.816406	-63.848267
1503.793945	221.863083
1502.770508	-76.719810
1501.748047	-98.604347
1500.724609	-392.005737
1499.701172	-262.924683
1498.677734	201.340195
1497.654297	63.978474
1496.629883	-370.184937
1495.605469	-116.146477
1494.581055	-184.493805
1493.556641	51.400269
1492.531250	-339.174530
1491.505859	-24.245665
1490.480469	-44.221027
1489.455078	4.741518
1488.429688	-324.359619
1487.403320	158.636307
1486.376953	43.995060
1485.350586	199.926010
1484.324219	154.161987
1483.296875	-450.386230
1482.270508	14.115399
1481.243164	16.767296
1480.214844	205.501541
1479.187500	-102.925865
1478.159180	434.878448
1477.130859	605.516418
1476.102539	248.728699
1475.074219	271.588104
1474.044922	256.204712
1473.015625	612.528015
1471.986328	871.970703
1470.957031	1192.382935
1469.927734	1657.685059
1468.897461	1753.924683
1467.867188	1842.500732
1466.836914	1714.923340
1465.806641	1996.694946
1464.775391	1803.058716
1463.744141	2437.897705
1462.712891	2206.182861
1461.681641	2497.815430
1460.649414	2852.808105
1459.618164	2969.052490
1458.585938	2922.794922
1457.552734	3566.838379
1456.520508	3386.070801
1455.487305	3352.515625
1454.455078	3374.841553
1453.420898	3582.239014
1452.387695	3698.362305
1451.354492	3533.150146
1450.320313	3758.260498
1449.286133	3628.649414
1448.251953	3838.553711
1447.216797	3435.568848
1446.182617	3397.425293
1445.147461	3230.237305
1444.112305	3703.456787
1443.076172	2959.491943
1442.041016	2982.427979
1441.004883	3035.743164
1439.968750	2841.310791
1438.932617	2755.742676
1437.895508	2452.896484
1436.858398	2754.200439
1435.821289	1976.679810
1434.784180	2220.028076
1433.747070	2016.376709
1432.708984	1459.399658
1431.670898	1155.180908
1430.632813	1138.882690
1429.594727	915.791992
1428.556641	690.367981
1427.517578	719.844055
1426.478516	842.705627
1425.439453	826.962585
1424.399414	823.907043
1423.359375	22.141438
1422.320313	87.525314
1421.279297	178.127762
1420.239258	354.449677
1419.199219	-81.005562
1418.158203	-183.906067
1417.117188	284.642578
1416.075195	234.757629
1415.034180	139.756546
1413.992188	195.801941
1412.950195	148.850113
1411.908203	-8.570031
1410.866211	301.710999
1409.823242	39.018105
1408.780273	-567.630554
1407.737305	6.680555
1406.694336	3.280918
1405.650391	-451.941589
1404.606445	-389.727295
1403.562500	-16.196009
1402.518555	-239.865952
1401.474609	-403.091339
1400.429688	113.563103
1399.384766	75.973373
1398.339844	-189.593750
1397.294922	23.835518
1396.249023	144.579742
1395.203125	-243.173294
1394.157227	-247.367874
1393.111328	-36.038193
1392.064453	37.623119
1391.018555	131.453568
1389.971680	137.781830
1388.923828	34.144402
1387.876953	183.397263
1386.829102	210.166840
1385.781250	4.529809
1384.733398	-318.356842
1383.685547	128.890396
1382.636719	-41.150478
1381.587891	-495.778534
1380.539063	41.608414
1379.490234	-532.387573
1378.440430	27.554298
1377.391602	-293.740936
1376.341797	168.902908
1375.291016	401.936005
1374.241211	153.584641
1373.190430	2.760311
1372.139648	258.619171
1371.088867	55.813877
1370.038086	-256.405334
1368.986328	281.420166
1367.934570	233.699677
1366.882813	360.527100
1365.831055	221.000229
1364.778320	450.175873
1363.726563	-114.641273
1362.673828	540.424194
1361.620117	147.822037
1360.567383	350.133118
1359.513672	425.659546
1358.459961	91.039314
1357.406250	350.897247
1356.352539	347.350342
1355.297852	334.015289
1354.243164	221.478455
1353.188477	245.774704
1352.133789	230.497498
1351.078125	848.502319
1350.023438	535.561707
1348.966797	76.465851
1347.911133	778.970642
1346.855469	930.626953
1345.798828	1221.255737
1344.742188	827.550903
1343.685547	1344.008057
1342.627930	1448.956543
1341.571289	1274.021240
1340.513672	1612.150513
1339.456055	1435.092041
1338.397461	1899.655884
1337.339844	1628.856567
1336.281250	1269.209839
1335.222656	1662.224243
1334.163086	1387.167480
1333.104492	1483.458984
1332.044922	1750.510132
1330.985352	1570.051514
1329.925781	1810.089844
1328.865234	1815.370361
1327.805664	2075.333984
1326.745117	1898.049561
1325.684570	1664.184570
1324.623047	1986.195435
1323.561523	2342.780029
1322.500977	2489.561523
1321.438477	2552.502197
1320.376953	2437.934326
1319.314453	2969.843262
1318.252930	2041.675049
1317.189453	2521.947754
1316.126953	2849.328125
1315.064453	2636.957031
1314.000977	2700.788086
1312.937500	1941.912354
1311.874023	2033.246338
1310.809570	2215.783203
1309.745117	2181.730713
1308.680664	2221.673340
1307.616211	2035.332520
1306.551758	2161.671387
1305.486328	2027.344116
1304.420898	1750.569214
1303.355469	2081.353027
1302.289063	1704.154419
1301.223633	1784.383423
1300.157227	1950.693848
1299.090820	2077.756592
1298.023438	2109.089355
1296.957031	2106.163818
1295.889648	1879.951172
1294.822266	1936.219238
1293.754883	1528.790771
1292.686523	1678.570923
1291.618164	1791.604736
1290.549805	1706.070190
1289.481445	1912.442261
1288.413086	1503.578857
1287.343750	1729.729370
1286.274414	1708.418457
1285.205078	2642.582275
1284.134766	2804.970215
1283.064453	2125.087402
1281.995117	2515.395508
1280.923828	2019.631958
1279.853516	2231.360596
1278.782227	2200.891602
1277.710938	2082.479492
1276.639648	2013.118896
1275.568359	2528.190674
1274.496094	2106.965088
1273.423828	2504.664551
1272.351563	2254.830566
1271.279297	2119.996582
1270.206055	2229.514893
1269.132813	2148.619629
1268.059570	2060.520020
1266.986328	2282.484131
1265.913086	2074.990234
1264.838867	1940.840820
1263.764648	1748.292603
1262.689453	1848.503418
1261.615234	2311.977295
1260.540039	1641.972290
1259.464844	1464.554077
1258.389648	1964.549072
1257.313477	1770.216797
1256.238281	1924.259644
1255.162109	1296.780396
1254.085938	859.492798
1253.008789	1317.996338
1251.931641	1644.973389
1250.854492	1317.523682
1249.777344	1749.032349
1248.700195	1990.755371
1247.622070	1483.710815
1246.543945	1642.846191
1245.465820	1306.280762
1244.387695	1399.888184
1243.308594	1284.619995
1242.229492	1230.150146
1241.150391	1318.973145
1240.071289	1250.036621
1238.991211	1110.788574
1237.911133	1153.590332
1236.831055	1286.151245
1235.750977	1050.090820
1234.669922	1541.486206
1233.588867	1305.530640
1232.507813	1195.718628
1231.426758	1102.939331
1230.344727	862.465332
1229.262695	1210.599121
1228.180664	1870.940918
1227.098633	1356.981323
1226.015625	1421.676636
1224.933594	1026.641235
1223.849609	1023.676758
1222.766602	778.880981
1221.683594	923.499390
1220.599609	724.785400
1219.515625	632.510193
1218.430664	564.450745
1217.346680	448.111694
1216.261719	628.907654
1215.176758	640.598083
1214.091797	263.591980
1213.005859	422.595947
1211.920898	711.841309
1210.834961	904.449829
1209.748047	660.385193
1208.662109	809.507568
1207.575195	700.579468
1206.488281	774.891724
1205.401367	800.962830
1204.313477	824.605042
1203.225586	537.484436
1202.137695	428.701447
1201.049805	413.856628
1199.961914	196.800552
1198.873047	196.427719
1197.784180	196.044800
1196.695313	-90.622551
1195.605469	151.937393
1194.515625	312.621246
1193.425781	-159.040588
1192.335938	-534.373169
1191.246094	-85.346092
1190.155273	-68.970932
1189.064453	86.680321
1187.973633	-14.697749
1186.881836	-60.839394
1185.790039	-3.769599
1184.698242	29.253166
1183.606445	35.845459
1182.514648	-135.087082
1181.421875	-99.735664
1180.329102	-33.257893
1179.236328	-232.904297
1178.142578	-367.784027
1177.049805	259.284546
1175.956055	-50.564720
1174.861328	85.136391
1173.767578	-361.070862
1172.672852	-218.232407
1171.578125	-161.646133
1170.483398	-2.226414
1169.387695	-101.265923
1168.291992	-118.980370
1167.196289	-115.190285
1166.100586	-175.981812
1165.004883	-263.069946
1163.908203	115.807312
1162.811523	76.407188
1161.714844	211.354599
1160.617188	202.927200
1159.519531	44.073769
1158.421875	188.384140
1157.324219	225.217697
1156.225586	228.598267
1155.127930	334.513550
1154.028320	311.570007
1152.929688	-104.768242
1151.831055	151.217987
1150.731445	519.060364
1149.631836	-99.651291
1148.531250	-36.877514
1147.431641	-88.466026
1146.331055	126.599411
1145.230469	5.904906
1144.129883	-33.849960
1143.028320	-230.653015
1141.926758	369.484344
1140.825195	-8.117130
1139.723633	-240.542908
1138.621094	168.934067
1137.518555	623.353333
1136.416016	103.363930
1135.313477	341.368744
1134.209961	705.110474
1133.106445	520.171936
1132.002930	541.819275
1130.898438	245.400772
1129.794922	886.366577
1128.690430	1009.853882
1127.585938	848.656616
1126.480469	1327.732300
1125.375977	943.656433
1124.270508	713.788757
1123.164063	929.489563
1122.058594	875.006165
1120.952148	505.514862
1119.845703	394.286316
1118.739258	231.009033
1117.631836	517.504028
1116.525391	394.479797
1115.417969	198.155701
1114.309570	444.212463
1113.202148	510.432800
1112.093750	129.782272
1110.985352	401.664520
1109.876953	649.787720
1108.767578	623.731018
1107.658203	642.562134
1106.548828	347.301788
1105.439453	389.791138
1104.329102	630.539001
1103.218750	394.476501
1102.108398	408.620575
1100.998047	665.718628
1099.886719	712.814819
1098.775391	682.090332
1097.664063	439.245667
1096.552734	648.997131
1095.440430	479.322540
1094.328125	889.215637
1093.215820	863.248169
1092.102539	554.769226
1090.990234	493.616150
1089.876953	660.790466
1088.762695	696.141479
1087.649414	717.385254
1086.535156	439.965027
1085.420898	769.319702
1084.306641	964.560120
1083.191406	743.750671
1082.076172	852.025452
1080.960938	344.811920
1079.845703	880.631165
1078.729492	617.906982
1077.613281	892.910278
1076.497070	261.908295
1075.380859	520.519775
1074.263672	910.422729
1073.146484	772.485474
1072.029297	482.248840
1070.912109	267.206573
1069.793945	389.802490
1068.675781	92.967323
1067.557617	522.534790
1066.438477	535.058228
1065.319336	786.472168
1064.200195	286.364166
1063.081055	565.919617
1061.961914	410.179199
1060.841797	217.141891
1059.721680	325.968536
1058.600586	537.693359
1057.480469	669.905396
1056.359375	617.480042
1055.238281	160.902161
1054.116211	344.714050
1052.995117	537.859680
1051.873047	464.793152
1050.750000	503.891418
1049.627930	85.590157
1048.504883	-75.753738
1047.381836	-92.304398
1046.258789	-45.782806
1045.134766	278.287537
1044.011719	560.337646
1042.886719	345.891632
1041.762695	164.260696
1040.638672	311.296478
1039.513672	-102.969467
1038.388672	272.454285
1037.262695	-83.213036
1036.136719	-101.120827
1035.010742	-4.896389
1033.884766	116.977501
1032.758789	-103.005386
1031.631836	237.632446
1030.504883	124.881699
1029.377930	493.423584
1028.250000	343.708527
1027.122070	-351.777039
1025.994141	-145.629257
1024.866211	-389.948181
1023.737305	-313.658051
1022.608398	-346.370544
1021.479492	-685.256104
1020.350586	-0.746919
1019.220703	-388.012878
1018.090820	-499.017792
1016.960938	-241.228989
1015.830078	-226.796631
1014.700195	-112.599922
1013.569336	-139.643478
1012.437500	488.949341
1011.306641	82.278984
1010.174805	840.446960
1009.042969	68.457191
1007.910156	104.570374
1006.778320	941.280457
1005.645508	1372.974976
1004.512695	2204.665039
1003.378906	2647.713379
1002.245117	2737.064209
1001.111328	1913.750244
999.977539	1243.447876
998.843750	929.306763
997.708984	398.401001
996.574219	595.119507
995.438477	138.708496
994.303711	430.315033
993.167969	138.262863
992.032227	379.303497
990.895508	182.261765
989.758789	169.900589
988.622070	634.818359
987.485352	92.675888
986.348633	504.723846
985.210938	635.748535
984.073242	218.820602
982.934570	439.964844
981.796875	398.774078
980.658203	470.527863
979.519531	379.069611
978.379883	14.119839
977.240234	-7.869027
976.100586	209.411942
974.960938	196.916183
973.821289	-330.133392
972.680664	108.124947
971.540039	433.798920
970.398438	311.723145
969.257813	127.881332
968.116211	570.887878
966.974609	607.705322
965.832031	-169.733704
964.689453	-47.553043
963.546875	77.032402
962.404297	596.034241
961.261719	473.217926
960.118164	284.180725
958.974609	239.731461
957.830078	135.928558
956.686523	540.674011
955.541992	325.010712
954.396484	237.798111
953.251953	425.370789
952.106445	-2.352609
950.960938	-152.962952
949.815430	243.160278
948.668945	460.959106
947.522461	347.424133
946.375977	-193.183640
945.229492	-68.599304
944.082031	152.021896
942.934570	-113.650513
941.787109	319.511536
940.638672	232.278854
939.491211	414.486084
938.342773	601.339905
937.193359	573.894348
936.044922	478.205750
934.895508	97.778427
933.745117	132.490448
932.595703	215.178513
931.445313	156.761581
930.294922	132.688492
929.144531	-424.022583
927.993164	41.786957
926.842773	170.694412
925.690430	-169.001236
924.539063	-342.344086
923.386719	-119.726173
922.234375	46.085323
921.082031	-72.180740
919.929688	-17.529928
918.776367	-149.064758
917.623047	-21.439806
916.468750	-141.269165
915.315430	-174.634521
914.161133	146.268936
913.006836	-397.491302
911.851563	-24.224327
910.696289	-118.280960
909.541016	-91.975685
908.385742	-310.423828
907.229492	26.718136
906.074219	148.522705
904.916992	34.782497
903.760742	-19.904867
902.603516	68.232010
901.446289	-337.123596
900.289063	-97.075516
899.131836	34.342697
897.973633	174.873428
896.815430	349.367432
895.656250	-147.733597
894.498047	-117.738167
893.338867	160.989548
892.178711	82.646515
891.019531	329.755707
889.859375	-132.390457
888.699219	-266.789612
887.539063	115.957954
886.377930	196.173233
885.216797	-95.911270
884.055664	95.018181
882.893555	222.790482
881.732422	111.532791
880.570313	47.753262
879.407227	342.461029
878.245117	226.962524
877.082031	86.813057
875.918945	322.924164
874.754883	331.566345
873.590820	367.272125
872.426758	105.917580
871.262695	272.269348
870.098633	492.574585
868.933594	17.861675
867.768555	377.631653
866.602539	224.733307
865.436523	76.429260
864.270508	287.747864
863.104492	496.748627
861.938477	472.096680
860.771484	627.125122
859.604492	319.659058
858.436523	719.332397
857.269531	688.009033
856.101563	1033.588745
854.932617	618.744446
853.764648	639.074280
852.595703	715.450745
851.426758	643.874573
850.256836	567.862610
849.087891	406.739624
847.917969	778.714050
846.748047	306.384399
845.577148	149.908005
844.406250	143.430298
843.235352	204.057800
842.064453	-198.407639
840.892578	474.999908
839.720703	381.164276
838.548828	260.516296
837.375977	539.932007
836.204102	298.580658
835.031250	946.338257
833.857422	731.748840
832.684570	427.896057
831.510742	110.757263
830.335938	211.040665
829.162109	404.912262
827.987305	765.942993
826.812500	397.525208
825.637695	595.507996
824.461914	129.122665
823.286133	351.472748
822.110352	223.868408
820.933594	109.630707
819.757813	246.993271
818.580078	248.435623
817.403320	-121.920723
816.225586	-385.357239
815.048828	-234.967667
813.870117	191.097900
812.692383	-90.268425
811.513672	-338.231323
810.334961	198.419495
809.156250	21.424351
807.976563	-419.931122
806.796875	-365.881561
805.617188	-149.858368
804.436523	-433.521271
803.255859	-166.725571
802.075195	-150.902466
800.894531	-308.225250
799.712891	-208.291351
798.531250	-206.080414
797.349609	-368.023346
796.167969	-206.418213
794.985352	-246.628128
793.802734	-289.143829
792.619141	-393.754303
791.436523	-157.450851
790.252930	105.201286
789.069336	-161.338715
787.884766	-160.125534
786.700195	-121.426224
785.515625	-211.131882
784.331055	-46.645256
783.145508	-182.978149
781.959961	29.821884
780.774414	401.485138
779.587891	174.226364
778.402344	331.217468
777.215820	187.743439
776.028320	578.429199
774.840820	17.630634
773.654297	264.504974
772.465820	248.668137
771.278320	327.536438
770.089844	240.898148
768.901367	118.914833
767.711914	-56.003613
766.523438	286.794250
765.333984	248.252457
764.143555	264.684357
762.954102	234.746124
761.763672	103.467484
760.573242	194.405884
759.382813	824.226868
758.191406	499.020081
757.000000	206.843460
755.808594	708.390259
754.616211	380.941467
753.423828	220.555664
752.231445	57.949791
751.039063	306.071320
749.845703	123.580185
748.652344	83.785744
747.458984	245.854492
746.264648	155.411301
745.070313	600.242554
743.875977	206.901840
742.680664	342.162445
741.486328	540.853333
740.291016	147.584961
739.094727	-164.479630
737.899414	5.504758
736.703125	-359.078064
735.506836	71.344696
734.309570	129.335724
733.112305	-57.891239
731.915039	-264.774017
730.717773	-36.250320
729.519531	113.391098
728.322266	81.418732
727.123047	-75.166115
725.924805	461.139252
724.725586	107.812286
723.526367	407.841125
722.327148	-72.027885
721.126953	380.729340
719.926758	385.726166
718.726563	-89.454941
717.525391	317.155579
716.325195	444.327271
715.123047	562.741211
713.921875	591.698120
712.719727	295.843658
711.518555	165.787415
710.315430	316.925659
709.113281	476.730835
707.910156	466.618530
706.707031	373.811951
705.502930	0.273297
704.299805	643.354126
703.095703	531.146118
701.891602	144.942688
700.686523	159.182800
699.481445	197.405838
698.276367	268.292358
697.071289	452.245514
695.865234	449.333435
694.659180	-29.240816
693.453125	267.863373
692.246094	195.804062
691.039063	-353.708160
689.832031	180.151474
688.625000	-206.143829
687.416992	-253.713333
686.208984	-8.346976
685.000977	0.682036
683.791992	-133.229858
682.583008	-108.732574
681.374023	50.236324
680.164063	-401.618164
678.955078	-112.421440
677.745117	-150.161926
676.534180	-328.433624
675.324219	-166.679535
674.113281	-232.032333
672.902344	-208.499481
671.690430	120.155006
670.478516	-154.455856
669.266602	-72.076004
668.054688	27.726217
666.841797	181.690338
665.628906	-193.509598
664.416016	-116.970032
663.203125	-189.275986
661.989258	233.002960
660.775391	137.277481
659.561523	-42.378208
658.346680	-68.588898
657.131836	-94.613281
655.916992	222.403091
654.701172	97.526131
653.485352	130.218292
652.269531	119.973465
651.053711	323.175781
649.836914	-128.281860
648.620117	477.888855
647.403320	233.598022
646.186523	820.356812
644.968750	731.345764
643.750977	1092.143677
642.532227	818.445740
641.314453	1056.764771
640.095703	347.050995
638.875977	349.218811
637.657227	5.524602
636.437500	246.448547
635.217773	691.392578
633.997070	101.220085
632.777344	50.231033
631.556641	445.774384
630.335938	-276.797913
629.114258	-140.851990
627.892578	-58.572758
626.670898	109.450523
625.449219	337.412903
624.226563	85.140137
623.003906	548.662598
621.781250	268.492828
620.557617	487.449738
619.333984	567.006165
618.110352	400.195251
616.886719	149.830200
615.662109	162.639343
614.437500	258.677582
613.212891	-54.092796
611.987305	9.415782
610.761719	-241.670624
609.536133	-56.905048
608.310547	-173.880829
607.083984	-41.188404
605.857422	-195.198120
604.630859	81.805191
