# Supplementary material for: Raman spectroscopy accurately differentiates mucosal healing from non-healing and biochemical changes following biological therapy in inflammatory bowel disease
Source: PLoS One. 2021 Jun 2;16(6):e0252210. doi: 10.1371/journal.pone.0252210 (PMC8172032; doi:10.1371/journal.pone.0252210)
Supplement: S9 Dataset — (ZIP) [file pone.0252210.s011.zip › Pre-biologic/OC023-2 pre treatment_66__X_25480.7__Y_6215.9__Z_811.025__Time_757.txt]

1714.862305	82.395782
1713.885742	15.324659
1712.909180	-79.290642
1711.931641	-208.207550
1710.955078	1.352201
1709.977539	130.934525
1709.000000	121.684860
1708.021484	24.568911
1707.043945	-221.876968
1706.065430	-90.059937
1705.086914	-96.930496
1704.107422	-6.870334
1703.128906	24.913509
1702.149414	-23.013107
1701.169922	127.637428
1700.190430	24.768049
1699.210938	74.960991
1698.230469	-45.369053
1697.250000	86.189522
1696.269531	-94.311882
1695.289063	123.913155
1694.307617	102.259499
1693.326172	27.830236
1692.344727	295.748718
1691.363281	366.661469
1690.381836	296.734222
1689.399414	544.881042
1688.416992	406.795105
1687.434570	456.035919
1686.452148	500.528351
1685.468750	577.563354
1684.485352	553.905334
1683.501953	464.252899
1682.518555	463.131531
1681.534180	691.590454
1680.550781	742.181152
1679.566406	926.396973
1678.582031	914.185242
1677.596680	992.992310
1676.611328	851.558960
1675.626953	1093.721680
1674.641602	1041.194946
1673.655273	1382.638306
1672.669922	1264.737671
1671.683594	1309.494385
1670.697266	1410.554199
1669.710938	1432.429321
1668.723633	1428.254517
1667.737305	1740.519043
1666.750000	1639.117188
1665.762695	1893.830811
1664.774414	1679.368530
1663.787109	1932.307617
1662.798828	1999.996216
1661.810547	1922.328979
1660.822266	2017.453857
1659.833008	1961.951416
1658.844727	1975.830322
1657.855469	1878.900879
1656.866211	1954.592041
1655.875977	2017.443848
1654.886719	1728.664063
1653.896484	1903.546875
1652.906250	1787.733887
1651.916016	1569.221313
1650.924805	1488.721558
1649.934570	1361.067139
1648.943359	974.793213
1647.952148	1067.430786
1646.959961	1070.556274
1645.968750	807.238525
1644.976563	853.400879
1643.984375	643.759766
1642.992188	503.191193
1641.999023	386.768799
1641.005859	363.080902
1640.012695	305.424896
1639.019531	126.772552
1638.026367	270.221069
1637.032227	42.154606
1636.039063	107.060699
1635.043945	35.176052
1634.049805	113.773872
1633.055664	84.599007
1632.060547	-154.997681
1631.065430	34.936935
1630.070313	3.902027
1629.074219	-24.257608
1628.079102	0.443111
1627.083008	20.085443
1626.086914	-199.415161
1625.090820	-221.405045
1624.093750	-67.052895
1623.096680	-146.512131
1622.100586	-131.160461
1621.102539	-141.918091
1620.105469	-29.058571
1619.107422	154.810715
1618.109375	78.817474
1617.111328	92.244156
1616.113281	-80.536407
1615.115234	108.966866
1614.116211	-11.036811
1613.117188	128.763962
1612.118164	-93.243553
1611.118164	-55.527893
1610.119141	0.602875
1609.119141	111.819221
1608.119141	86.830345
1607.118164	69.779106
1606.118164	52.791225
1605.117188	-63.621174
1604.116211	144.636368
1603.115234	-65.871010
1602.114258	63.876526
1601.112305	5.257899
1600.110352	51.294956
1599.108398	-135.381393
1598.106445	23.094213
1597.103516	32.533188
1596.100586	-143.558456
1595.097656	-155.002625
1594.094727	-28.029758
1593.091797	-264.103668
1592.087891	-118.934547
1591.083984	-229.657532
1590.080078	-212.502228
1589.076172	-184.962830
1588.071289	-16.625330
1587.067383	102.030624
1586.062500	-34.940826
1585.057617	169.568192
1584.051758	178.454697
1583.045898	135.149628
1582.041016	214.218597
1581.035156	131.691116
1580.028320	77.755226
1579.022461	94.037224
1578.015625	159.669876
1577.008789	266.806854
1576.001953	217.688171
1574.994141	108.655151
1573.987305	249.207184
1572.979492	137.378357
1571.971680	173.644135
1570.962891	230.559204
1569.955078	196.375717
1568.946289	-6.781999
1567.937500	221.147858
1566.928711	152.819229
1565.918945	84.375481
1564.910156	83.297165
1563.900391	58.714069
1562.890625	21.014854
1561.880859	-9.043014
1560.870117	95.603470
1559.859375	36.699673
1558.848633	267.980896
1557.837891	71.375359
1556.827148	190.795837
1555.815430	76.844551
1554.803711	195.863831
1553.791992	143.754501
1552.780273	166.564911
1551.767578	225.418961
1550.754883	22.703506
1549.742188	112.241592
1548.729492	227.420837
1547.716797	163.923386
1546.703125	216.609985
1545.689453	-25.602848
1544.675781	148.185074
1543.662109	156.337875
1542.647461	45.458141
1541.632813	102.307701
1540.618164	29.826651
1539.603516	6.229574
1538.588867	114.079300
1537.573242	-18.309229
1536.557617	-37.323189
1535.541992	105.974525
1534.526367	1.438079
1533.509766	97.848312
1532.493164	47.083294
1531.476563	70.876350
1530.459961	76.420860
1529.443359	-41.892948
1528.425781	-18.708151
1527.408203	-18.910938
1526.390625	-9.018076
1525.373047	113.920059
1524.354492	84.770187
1523.335938	-111.801048
1522.317383	113.359802
1521.298828	-8.954576
1520.280273	15.138918
1519.260742	-79.232346
1518.241211	29.272432
1517.221680	-6.358475
1516.202148	-72.998039
1515.181641	1.448903
1514.161133	-52.723198
1513.140625	-19.777748
1512.120117	-205.212463
1511.099609	-52.020618
1510.078125	-83.820007
1509.056641	-92.708527
1508.035156	-94.087456
1507.012695	-46.944572
1505.991211	-161.494431
1504.968750	-45.526283
1503.946289	-19.471306
1502.923828	-137.068893
1501.900391	-49.902580
1500.877930	-42.321217
1499.854492	-106.612991
1498.830078	-160.822250
1497.806641	-166.544739
1496.782227	-21.490860
1495.758789	31.258511
1494.734375	63.350372
1493.708984	21.104898
1492.684570	80.983269
1491.659180	173.891983
1490.633789	379.036316
1489.608398	200.734146
1488.583008	124.524078
1487.556641	421.013489
1486.530273	339.375702
1485.503906	497.566925
1484.477539	446.287018
1483.450195	553.066833
1482.423828	588.253418
1481.396484	725.292053
1480.368164	566.352051
1479.340820	682.684143
1478.312500	750.402405
1477.284180	830.710815
1476.255859	681.578003
1475.227539	782.006958
1474.198242	958.660095
1473.169922	984.927185
1472.140625	1410.695679
1471.111328	1273.753174
1470.081055	1459.885986
1469.050781	1508.473022
1468.021484	1658.689209
1466.990234	1829.058716
1465.959961	1869.627930
1464.928711	2026.993164
1463.898438	2006.343872
1462.867188	2105.013428
1461.834961	2371.187988
1460.803711	2388.319336
1459.771484	2489.140625
1458.739258	2399.469238
1457.707031	2340.225342
1456.674805	2539.748047
1455.641602	2612.270752
1454.608398	2712.604492
1453.575195	2688.593994
1452.541992	2930.730713
1451.508789	2969.949707
1450.474609	3034.432373
1449.440430	2997.504395
1448.406250	2983.351563
1447.371094	3189.474609
1446.336914	3162.560303
1445.301758	2976.136475
1444.266602	2772.052002
1443.230469	2679.346924
1442.195313	2703.045654
1441.159180	2691.294189
1440.123047	2542.986572
1439.086914	2518.610107
1438.049805	2314.763672
1437.013672	2429.421631
1435.976563	2228.202393
1434.939453	1941.189575
1433.901367	1737.628174
1432.864258	1503.879150
1431.826172	1340.906006
1430.788086	1175.494263
1429.750000	1095.960327
1428.710938	902.943726
1427.671875	684.811951
1426.633789	731.585693
1425.593750	783.379639
1424.554688	701.611328
1423.514648	582.095825
1422.474609	399.683807
1421.434570	607.825439
1420.394531	564.082031
1419.354492	389.475952
1418.313477	396.224976
1417.272461	309.902100
1416.231445	379.678894
1415.189453	243.180557
1414.147461	204.892868
1413.105469	20.836016
1412.063477	15.423751
1411.021484	-55.270081
1409.978516	168.144501
1408.936523	82.518227
1407.892578	112.522980
1406.849609	140.098236
1405.806641	160.209137
1404.762695	4.658988
1403.718750	2.357369
1402.674805	178.300735
1401.629883	133.480072
1400.585938	11.032597
1399.541016	-58.621540
1398.496094	-55.441536
1397.450195	25.524782
1396.405273	174.235016
1395.359375	7.281810
1394.313477	15.851937
1393.267578	82.128044
1392.220703	-31.805529
1391.173828	-110.530998
1390.126953	48.656624
1389.080078	220.402725
1388.033203	-78.127823
1386.985352	133.815735
1385.937500	-39.307606
1384.889648	-112.229568
1383.841797	-189.993454
1382.792969	-35.200714
1381.744141	-157.677185
1380.695313	-32.673294
1379.646484	-64.928802
1378.597656	-122.006752
1377.547852	-71.593117
1376.498047	11.379961
1375.448242	-50.270790
1374.397461	-156.671524
1373.347656	-40.892273
1372.296875	35.069328
1371.246094	225.825180
1370.194336	107.551300
1369.143555	39.325752
1368.091797	90.856941
1367.040039	140.023621
1365.988281	132.036636
1364.935547	96.804924
1363.882813	240.971313
1362.830078	230.920364
1361.777344	89.146942
1360.724609	196.362656
1359.670898	243.982773
1358.617188	132.589661
1357.563477	53.719952
1356.509766	231.056793
1355.455078	227.054916
1354.400391	158.614273
1353.345703	445.572113
1352.291016	335.209045
1351.235352	371.536896
1350.180664	477.523193
1349.125000	380.101501
1348.068359	431.752930
1347.012695	801.089417
1345.956055	929.834473
1344.899414	999.170349
1343.842773	843.032593
1342.786133	1051.480713
1341.728516	1255.035400
1340.670898	1307.531372
1339.613281	1127.322998
1338.555664	1212.336914
1337.497070	1188.525635
1336.438477	1006.457642
1335.379883	829.576965
1334.321289	1251.723999
1333.262695	1107.343628
1332.203125	1225.346069
1331.143555	1044.252930
1330.083984	1051.283325
1329.023438	1149.915283
1327.963867	1048.502686
1326.903320	1013.991394
1325.841797	1241.472778
1324.781250	1189.957031
1323.719727	1175.649536
1322.659180	998.586121
1321.596680	1179.592773
1320.535156	1215.100464
1319.473633	1060.795654
1318.411133	1222.392578
1317.348633	1164.613770
1316.285156	1336.272339
1315.222656	1416.812012
1314.159180	1214.079956
1313.095703	1270.262817
1312.032227	1198.484131
1310.967773	1222.916260
1309.904297	1277.025635
1308.839844	1299.250610
1307.775391	1309.299194
1306.709961	1366.227661
1305.645508	1315.033813
1304.580078	1340.236694
1303.513672	1345.889038
1302.448242	1273.008057
1301.382813	1421.486084
1300.316406	1181.790161
1299.250000	1298.542114
1298.182617	1236.072266
1297.116211	1252.333252
1296.048828	1214.698486
1294.981445	1101.111450
1293.914063	1179.104736
1292.845703	1082.987549
1291.777344	817.776367
1290.708984	1018.749573
1289.640625	898.554810
1288.572266	984.435181
1287.502930	697.869507
1286.433594	693.313904
1285.364258	845.646240
1284.293945	672.278137
1283.224609	668.042786
1282.154297	859.757385
1281.083984	848.338562
1280.012695	797.869873
1278.942383	720.604675
1277.871094	1007.913635
1276.799805	984.619019
1275.727539	961.422913
1274.656250	872.325989
1273.583984	922.648621
1272.511719	1134.287964
1271.439453	1170.036743
1270.366211	1091.066040
1269.292969	1019.530640
1268.219727	1214.182129
1267.146484	1379.531982
1266.072266	1300.874512
1264.999023	1132.053711
1263.924805	1356.050293
1262.849609	1204.491089
1261.775391	1367.546753
1260.700195	1340.475830
1259.625000	1177.009277
1258.549805	1235.371338
1257.474609	1361.960205
1256.398438	1232.843872
1255.322266	1262.086548
1254.246094	1191.559692
1253.168945	1400.974365
1252.092773	1391.355713
1251.015625	1413.404297
1249.938477	1206.868408
1248.860352	1260.626099
1247.783203	1270.631104
1246.705078	1326.838989
1245.626953	1285.853394
1244.547852	1366.377563
1243.469727	1298.728394
1242.390625	1095.146973
1241.311523	1166.004150
1240.231445	948.010315
1239.152344	1103.826782
1238.072266	985.435059
1236.992188	1085.403320
1235.911133	1182.909546
1234.831055	1292.494263
1233.750000	997.231445
1232.668945	1055.916992
1231.587891	1136.376831
1230.505859	1083.568237
1229.423828	1149.441284
1228.341797	927.141296
1227.259766	770.286133
1226.176758	930.534180
1225.094727	964.866455
1224.011719	691.935181
1222.927734	644.034058
1221.844727	465.551270
1220.760742	603.818787
1219.676758	480.959808
1218.592773	633.600159
1217.507813	549.380676
1216.423828	383.036621
1215.338867	308.495453
1214.252930	557.465820
1213.167969	296.975403
1212.082031	480.592926
1210.996094	565.161804
1209.910156	656.880249
1208.823242	480.820496
1207.737305	700.201111
1206.650391	632.575928
1205.562500	528.775879
1204.475586	680.366516
1203.387695	641.523499
1202.299805	342.529205
1201.211914	103.800781
1200.124023	173.248505
1199.035156	242.599670
1197.946289	198.756134
1196.857422	8.111681
1195.767578	-93.528404
1194.678711	88.547295
1193.588867	3.612177
1192.498047	-213.559219
1191.408203	-65.456154
1190.317383	-150.539932
1189.226563	-62.730225
1188.135742	5.744914
1187.044922	16.480682
1185.953125	-126.496353
1184.861328	-99.114212
1183.769531	-38.245384
1182.676758	-73.445473
1181.584961	-51.166931
1180.492188	45.332878
1179.398438	-167.534470
1178.305664	7.840710
1177.211914	216.582474
1176.118164	94.550819
1175.024414	310.162598
1173.929688	202.325638
1172.835938	192.584244
1171.741211	256.933838
1170.646484	-23.415348
1169.550781	138.823166
1168.455078	221.953629
1167.359375	106.468330
1166.263672	31.564653
1165.167969	-17.124397
1164.071289	-25.281393
1162.974609	148.019653
1161.877930	1.069084
1160.780273	23.613815
1159.682617	41.258965
1158.584961	290.308655
1157.487305	264.699799
1156.389648	162.638016
1155.291016	380.130615
1154.192383	299.314697
1153.093750	96.822624
1151.994141	56.389153
1150.894531	218.420303
1149.794922	258.745880
1148.695313	177.448669
1147.594727	91.302170
1146.495117	109.838821
1145.394531	40.168285
1144.292969	32.281387
1143.192383	-47.100201
1142.090820	-7.630027
1140.989258	-75.321655
1139.886719	-97.930359
1138.785156	126.581955
1137.682617	56.161640
1136.580078	223.264481
1135.477539	321.277405
1134.374023	210.117722
1133.270508	412.322632
1132.166992	410.153259
1131.063477	479.068024
1129.958984	607.149902
1128.854492	908.235596
1127.750000	841.433960
1126.644531	942.899231
1125.540039	1008.643982
1124.434570	775.592163
1123.329102	713.143616
1122.222656	816.440491
1121.117188	668.510132
1120.010742	679.185913
1118.903320	483.763275
1117.796875	664.669739
1116.689453	478.579010
1115.582031	507.756134
1114.474609	595.943298
1113.367188	636.683594
1112.258789	561.440796
1111.150391	618.493286
1110.041016	682.496277
1108.932617	746.369202
1107.823242	906.948730
1106.713867	765.069214
1105.604492	849.811157
1104.494141	875.393860
1103.383789	966.943298
1102.273438	928.584717
1101.163086	1088.291260
1100.051758	1203.012695
1098.940430	945.053955
1097.829102	1005.350159
1096.717773	839.281738
1095.605469	1109.085327
1094.493164	1157.246216
1093.380859	998.047058
1092.268555	1029.555054
1091.155273	1110.392456
1090.041992	972.234253
1088.928711	805.824341
1087.814453	942.863953
1086.701172	1049.196289
1085.586914	922.615540
1084.471680	1061.649658
1083.357422	970.232117
1082.242188	1137.245605
1081.126953	958.786072
1080.011719	958.837646
1078.895508	940.033020
1077.779297	900.045288
1076.663086	871.750488
1075.546875	960.734741
1074.429688	693.030945
1073.312500	514.520386
1072.195313	704.182800
1071.078125	703.818298
1069.959961	731.522034
1068.841797	487.351532
1067.723633	730.531677
1066.604492	652.674255
1065.486328	731.709839
1064.367188	665.517029
1063.247070	618.034607
1062.127930	757.751831
1061.007813	656.399902
1059.887695	601.846130
1058.767578	477.139832
1057.646484	506.758026
1056.525391	519.980286
1055.404297	477.095215
1054.283203	558.033936
1053.161133	197.467743
1052.039063	346.119812
1050.916992	473.682983
1049.794922	374.775879
1048.671875	350.574860
1047.548828	506.024719
1046.425781	360.516571
1045.301758	429.606720
1044.177734	253.875656
1043.053711	253.048553
1041.929688	413.022430
1040.805664	349.280243
1039.680664	297.220123
1038.555664	212.601288
1037.429688	242.112930
1036.304688	492.765045
1035.178711	301.176727
1034.052734	263.256500
1032.925781	441.692688
1031.798828	534.039368
1030.671875	438.060699
1029.544922	253.840210
1028.417969	316.071777
1027.290039	248.205643
1026.162109	-163.348938
1025.033203	-40.564499
1023.905273	-238.167282
1022.776367	19.307329
1021.647461	-20.315603
1020.518555	-185.144989
1019.388672	-48.308441
1018.258789	-87.713486
1017.128906	-113.123375
1015.998047	67.831505
1014.868164	200.117294
1013.737305	258.267761
1012.605469	288.664368
1011.474609	374.709290
1010.342773	321.876129
1009.210938	401.085815
1008.079102	473.400208
1006.946289	730.847473
1005.813477	1099.290771
1004.680664	1856.155029
1003.546875	2386.180664
1002.414063	2620.198975
1001.280273	2200.220215
1000.145508	1251.462158
999.011719	601.220642
997.876953	327.791199
996.742188	262.382629
995.607422	404.850403
994.471680	-110.324280
993.335938	43.918564
992.200195	64.422630
991.064453	27.383129
989.927734	108.054955
988.791016	193.420456
987.654297	115.254807
986.516602	25.726233
985.379883	0.863925
984.242188	-129.792313
983.103516	78.170639
981.965820	-1.542082
980.827148	-41.969170
979.688477	-155.862854
978.548828	36.344086
977.409180	196.403992
976.270508	133.528641
975.129883	325.947632
973.990234	56.533627
972.849609	40.102905
971.708984	115.700920
970.568359	248.818130
969.426758	129.479462
968.285156	148.061920
967.143555	127.776527
966.001953	45.708271
964.859375	264.297485
963.716797	331.592346
962.574219	233.945282
961.430664	225.887711
960.287109	160.702637
959.143555	331.674957
958.000000	113.354210
956.855469	181.528992
955.710938	185.729599
954.566406	224.422409
953.421875	132.826660
952.276367	9.406136
951.130859	229.286072
949.985352	147.386765
948.838867	77.118523
947.692383	-29.520924
946.545898	222.806519
945.399414	123.365631
944.251953	129.198959
943.104492	105.509506
941.957031	200.708389
940.809570	108.873680
939.661133	74.293381
938.512695	153.958771
937.364258	261.121613
936.214844	58.290848
935.065430	270.621277
933.916016	225.474792
932.765625	321.788391
931.616211	418.219147
930.465820	246.022293
929.315430	-53.442272
928.164063	369.035217
927.012695	147.392319
925.861328	-124.043549
924.709961	118.925026
923.557617	173.174164
922.405273	7.001061
921.252930	157.045364
920.099609	-188.268707
918.947266	-244.700775
917.793945	-82.871056
916.639648	-134.441498
915.486328	-117.720497
914.332031	-105.391151
913.177734	-49.795471
912.022461	-46.257706
910.868164	-190.023056
909.712891	-322.229858
908.556641	-245.627335
907.401367	-171.187149
906.245117	-24.114433
905.088867	-101.275864
903.931641	5.224519
902.775391	-153.156433
901.618164	28.298782
900.460938	-84.464684
899.302734	22.480652
898.144531	-40.182110
896.986328	1.366306
895.828125	124.436340
894.668945	-75.733749
893.509766	31.727989
892.350586	26.267605
891.191406	7.374070
890.031250	90.257561
888.871094	51.271858
887.710938	213.354065
886.549805	-66.931992
885.388672	102.097168
884.227539	-98.850990
883.066406	-98.853180
881.904297	131.266922
880.742188	266.687378
879.580078	334.520844
878.416992	429.463287
877.253906	332.953186
876.090820	382.983917
874.927734	232.661102
873.763672	177.054001
872.599609	132.808624
871.435547	169.670197
870.270508	35.617222
869.105469	313.301331
867.940430	143.441269
866.775391	176.058548
865.609375	114.331963
864.443359	344.813202
863.277344	78.761040
862.110352	221.666809
860.944336	189.404007
859.777344	404.153717
858.609375	392.171783
857.442383	124.429054
856.274414	310.014038
855.105469	457.427643
853.937500	391.782074
852.768555	456.226563
851.599609	554.284851
850.430664	777.800537
849.260742	528.566956
848.090820	624.370422
846.920898	429.062439
845.750000	289.830750
844.580078	372.230804
843.409180	98.842567
842.237305	214.826065
841.066406	133.940735
839.894531	62.041042
838.722656	142.175125
837.549805	186.510345
836.376953	92.284325
835.204102	94.140503
834.031250	328.236023
832.857422	254.088852
831.683594	269.240417
830.509766	400.403595
829.335938	527.010986
828.161133	312.249512
826.986328	269.268188
825.811523	288.696045
824.635742	383.866394
823.459961	213.754654
822.284180	110.515320
821.107422	140.927979
819.931641	48.784641
818.754883	121.388474
817.577148	2.481825
816.400391	-31.873329
815.222656	-48.471680
814.044922	-42.885948
812.866211	-8.455756
811.687500	8.100867
810.508789	-57.664688
809.330078	74.298050
808.150391	-147.115265
806.971680	6.858921
805.791016	-159.076355
804.611328	-27.534523
803.430664	-89.235840
802.250000	-79.989143
801.069336	-223.913467
799.887695	-414.433563
798.706055	-192.514099
797.524414	-176.970184
796.342773	-245.753616
795.160156	-126.250122
793.977539	-157.547775
792.794922	-104.769043
791.611328	96.242302
790.427734	4.836165
789.244141	-37.941711
788.059570	202.426178
786.875977	172.678055
785.691406	160.533615
784.505859	137.232056
783.321289	43.085590
782.135742	119.054878
780.949219	342.921326
779.763672	274.968689
778.577148	332.824341
777.390625	96.873306
776.204102	90.498230
775.016602	97.256584
773.829102	-10.837098
772.641602	53.066891
771.453125	123.446922
770.265625	116.504082
769.077148	-97.756165
767.887695	42.793339
766.699219	255.869186
765.509766	56.810566
764.319336	80.167763
763.129883	275.137726
761.939453	179.343582
760.749023	96.689621
759.558594	286.791290
758.367188	371.114319
757.175781	290.353699
755.984375	451.378998
754.791992	344.054443
753.599609	313.596100
752.407227	331.388489
751.214844	272.194244
750.021484	133.876648
748.828125	212.887802
747.634766	296.159546
746.441406	69.877701
745.247070	236.339249
744.052734	187.677612
742.857422	246.412460
741.662109	212.956863
740.466797	36.963905
739.271484	163.393387
738.076172	136.329224
736.879883	47.878128
735.683594	22.908964
734.486328	19.783377
733.289063	101.962303
732.091797	236.565201
730.894531	202.591492
729.697266	210.141220
728.499023	197.960922
727.300781	393.435944
726.101563	501.350952
724.902344	309.803406
723.703125	439.464905
722.503906	477.301117
721.303711	377.521606
720.104492	500.450897
718.903320	463.971954
717.703125	333.663605
716.501953	323.396393
715.300781	550.870728
714.099609	339.933380
712.897461	362.367157
711.695313	245.303299
710.493164	293.912689
709.291016	209.621109
708.087891	-11.830502
706.884766	32.503410
705.680664	98.612808
704.477539	-163.935593
703.273438	41.514915
702.069336	72.865692
700.864258	167.318542
699.659180	-114.416748
698.454102	64.911362
697.249023	-40.517925
696.042969	6.264609
694.836914	0.942856
693.630859	110.798241
692.423828	-131.106445
691.217773	-49.363491
690.009766	-319.195892
688.802734	-81.070709
687.594727	-185.747498
686.386719	89.259018
685.178711	-73.800117
683.970703	136.175552
682.761719	-54.830196
681.552734	62.035000
680.342773	25.118843
679.133789	-87.500313
677.923828	-197.813217
676.712891	-87.169907
675.502930	-160.462997
674.291992	28.194191
673.081055	128.153549
671.869141	72.428169
670.657227	29.788027
669.445313	-12.749001
668.233398	191.207611
667.021484	319.519653
665.808594	71.950546
664.595703	49.192677
663.381836	71.863152
662.167969	-19.831085
660.954102	-70.414368
659.740234	60.339439
658.525391	48.700809
657.310547	86.716141
656.095703	38.496563
654.880859	-115.309303
653.665039	-27.622746
652.449219	-15.385356
651.233398	-85.017883
650.016602	41.375656
648.799805	77.250923
647.583008	242.247467
646.365234	172.519638
645.148438	268.456421
643.930664	437.425232
642.711914	498.689087
641.494141	271.667938
640.275391	156.427231
639.056641	-74.964745
637.836914	58.903088
636.617188	-91.055168
635.397461	91.779160
634.177734	-9.147221
632.957031	-5.072746
631.736328	9.463645
630.515625	79.491135
629.293945	61.204472
628.073242	136.951813
626.851563	-6.447218
625.628906	70.635002
624.407227	280.133301
623.184570	360.480347
621.960938	260.310028
620.738281	324.569702
619.514648	124.808205
618.291016	-173.975525
617.067383	-120.107697
615.842773	31.461716
614.618164	-42.447643
613.393555	-35.842926
612.167969	81.103783
610.942383	21.771927
609.716797	-27.801409
608.491211	51.999981
607.264648	25.996040
606.038086	-22.484688
604.811523	-108.436668
