# Supplementary material for: Raman spectroscopy accurately differentiates mucosal healing from non-healing and biochemical changes following biological therapy in inflammatory bowel disease
Source: PLoS One. 2021 Jun 2;16(6):e0252210. doi: 10.1371/journal.pone.0252210 (PMC8172032; doi:10.1371/journal.pone.0252210)
Supplement: S9 Dataset — (ZIP) [file pone.0252210.s011.zip › Pre-biologic/OC031-1 pre treatment_base sub CR removed_57__X_2357.14__Y_35197.7__Z_75.577__Time_655.txt]

1714.793945	5.627687
1713.817383	60.048409
1712.840820	22.433784
1711.864258	25.013899
1710.886719	73.123001
1709.909180	72.940964
1708.931641	-101.437057
1707.953125	-80.168182
1706.975586	48.257816
1705.997070	-67.059044
1705.018555	-160.873169
1704.040039	-72.584961
1703.060547	-24.440847
1702.081055	29.091816
1701.101563	-10.954241
1700.122070	29.322968
1699.142578	-2.524801
1698.162109	40.566837
1697.181641	-33.853359
1696.201172	-11.947330
1695.220703	127.596283
1694.239258	50.855381
1693.257813	33.013210
1692.276367	17.976131
1691.294922	173.886765
1690.313477	76.377403
1689.331055	168.447983
1688.348633	121.934906
1687.366211	184.918121
1686.383789	136.059586
1685.400391	201.976212
1684.416992	302.664581
1683.433594	198.335754
1682.450195	160.806396
1681.465820	288.551788
1680.482422	357.849152
1679.498047	363.397186
1678.512695	422.329346
1677.528320	353.716095
1676.542969	412.976807
1675.558594	461.760620
1674.572266	494.732422
1673.586914	490.663849
1672.601563	579.791321
1671.615234	429.926605
1670.628906	532.664001
1669.642578	667.405823
1668.655273	608.433960
1667.668945	610.731812
1666.681641	743.248108
1665.694336	679.533630
1664.706055	597.450928
1663.718750	746.333374
1662.730469	765.391418
1661.742188	766.060242
1660.753906	777.507019
1659.764648	807.665955
1658.775391	840.633972
1657.787109	918.792664
1656.796875	774.635437
1655.807617	696.903625
1654.818359	762.306824
1653.828125	798.731262
1652.837891	681.848389
1651.846680	604.851318
1650.856445	522.762451
1649.865234	546.622437
1648.874023	586.486206
1647.882813	449.414581
1646.891602	259.707855
1645.899414	286.845276
1644.907227	153.008682
1643.915039	259.659180
1642.922852	347.922974
1641.930664	230.415421
1640.937500	163.227036
1639.944336	143.686646
1638.951172	113.732964
1637.957031	102.374527
1636.963867	104.328430
1635.969727	14.143520
1634.975586	24.255970
1633.981445	-118.335342
1632.986328	97.486191
1631.991211	65.767159
1630.996094	15.736120
1630.000977	-5.215061
1629.005859	-41.849304
1628.009766	158.438217
1627.013672	166.691803
1626.017578	9.335733
1625.021484	-34.796246
1624.024414	86.796036
1623.028320	-51.791538
1622.031250	35.747135
1621.033203	47.131012
1620.036133	37.568344
1619.038086	51.711369
1618.041016	-15.477031
1617.041992	38.170242
1616.043945	115.471992
1615.045898	-19.730305
1614.046875	47.164330
1613.047852	119.323975
1612.048828	118.080765
1611.048828	4.156957
1610.049805	-2.219408
1609.049805	109.359283
1608.049805	-12.236385
1607.048828	-23.741442
1606.048828	11.922306
1605.047852	34.505363
1604.046875	112.068962
1603.045898	71.856354
1602.044922	-46.812275
1601.042969	64.773903
1600.041016	-4.126827
1599.039063	-101.750328
1598.037109	-157.499924
1597.034180	-32.889221
1596.031250	-86.012634
1595.028320	-47.681084
1594.025391	24.583130
1593.022461	-67.699776
1592.018555	-144.287659
1591.014648	-14.654613
1590.010742	-143.438004
1589.006836	-105.206329
1588.001953	-1.799627
1586.997070	59.815559
1585.992188	-81.988220
1584.987305	-10.003908
1583.982422	87.983177
1582.976563	-66.845657
1581.970703	72.730606
1580.964844	55.944111
1579.958984	104.227005
1578.952148	87.367058
1577.945313	67.872238
1576.938477	105.593513
1575.931641	96.425362
1574.924805	87.215919
1573.916992	62.360172
1572.909180	37.466831
1571.901367	56.724510
1570.893555	34.340660
1569.884766	30.100866
1568.876953	88.154602
1567.868164	109.766212
1566.858398	58.605083
1565.849609	152.787460
1564.839844	10.677341
1563.830078	102.112350
1562.820313	105.236351
1561.810547	97.920296
1560.799805	69.794632
1559.790039	-41.350063
1558.779297	-61.789639
1557.767578	-40.824287
1556.756836	-102.848473
1555.745117	21.597548
1554.733398	145.919250
1553.721680	148.415695
1552.709961	148.250488
1551.697266	119.539711
1550.685547	-41.203514
1549.672852	129.201187
1548.659180	7.170816
1547.646484	-24.369112
1546.632813	29.347425
1545.619141	222.550415
1544.605469	69.288063
1543.591797	40.037605
1542.577148	-87.444016
1541.562500	71.731590
1540.547852	8.695331
1539.533203	25.637728
1538.518555	24.427073
1537.502930	105.711006
1536.487305	21.765699
1535.471680	-2.896642
1534.456055	3.318749
1533.439453	-75.633743
1532.422852	113.452660
1531.406250	13.735356
1530.389648	-26.755209
1529.373047	56.344471
1528.355469	-15.204041
1527.337891	101.172562
1526.320313	19.191652
1525.302734	11.810370
1524.284180	1.778163
1523.265625	25.119205
1522.247070	-5.642612
1521.228516	104.974159
1520.208984	81.766647
1519.190430	48.215343
1518.170898	89.130302
1517.151367	-60.186108
1516.130859	-6.572888
1515.111328	-37.806461
1514.090820	25.905460
1513.070313	-74.785973
1512.049805	65.765984
1511.028320	-1.676563
1510.006836	-81.987572
1508.986328	94.178520
1507.963867	11.175546
1506.942383	-141.081787
1505.919922	-29.312252
1504.898438	-91.926498
1503.875977	-59.777309
1502.852539	-137.867081
1501.830078	32.458931
1500.806641	5.471664
1499.783203	-144.450790
1498.759766	-35.850353
1497.736328	44.495205
1496.711914	1.935375
1495.687500	84.676430
1494.663086	-119.102806
1493.638672	32.553875
1492.613281	212.206284
1491.587891	79.925674
1490.563477	8.981316
1489.537109	70.848946
1488.511719	63.685059
1487.485352	156.060028
1486.458984	21.128948
1485.432617	67.436974
1484.406250	49.881817
1483.379883	144.553101
1482.352539	188.118256
1481.325195	282.631042
1480.297852	272.523376
1479.269531	213.940186
1478.241211	198.672638
1477.213867	270.018433
1476.184570	231.740540
1475.156250	315.710907
1474.127930	407.252625
1473.098633	399.425964
1472.069336	450.117523
1471.040039	493.125061
1470.009766	492.827576
1468.979492	634.956604
1467.950195	560.831970
1466.918945	718.088196
1465.888672	732.902039
1464.857422	778.182007
1463.827148	838.676636
1462.795898	723.825134
1461.763672	850.298157
1460.732422	809.105530
1459.700195	907.550171
1458.667969	927.250916
1457.635742	967.234985
1456.603516	936.148621
1455.570313	958.331665
1454.537109	950.063660
1453.503906	873.330811
1452.470703	1042.531738
1451.436523	1183.770508
1450.403320	1101.959229
1449.369141	1174.718140
1448.333984	1282.900513
1447.299805	1246.698730
1446.264648	1200.381592
1445.230469	1278.129517
1444.194336	1203.990356
1443.159180	1005.914307
1442.124023	1038.133423
1441.087891	1019.758362
1440.051758	928.071960
1439.015625	1031.097900
1437.978516	944.521179
1436.941406	933.805115
1435.904297	771.522156
1434.867188	786.138855
1433.830078	666.921936
1432.791992	641.186768
1431.754883	517.041870
1430.715820	385.386719
1429.677734	281.572021
1428.639648	359.457062
1427.600586	306.176178
1426.561523	293.288635
1425.522461	199.759308
1424.482422	270.124420
1423.443359	60.776989
1422.403320	184.108292
1421.363281	252.001068
1420.322266	73.091217
1419.282227	125.936012
1418.241211	146.060699
1417.200195	128.459641
1416.159180	173.806595
1415.117188	148.725845
1414.076172	118.668732
1413.034180	121.345856
1411.992188	-46.894180
1410.949219	144.403076
1409.907227	44.159786
1408.864258	-28.367805
1407.821289	47.379135
1406.777344	123.131035
1405.734375	40.717865
1404.690430	18.625614
1403.646484	-93.762405
1402.602539	-93.142799
1401.557617	37.968418
1400.513672	6.047638
1399.468750	29.349781
1398.423828	-25.028301
1397.377930	-51.767551
1396.333008	-0.755313
1395.287109	-2.334011
1394.241211	-116.582352
1393.195313	-143.076996
1392.148438	40.807430
1391.101563	9.383124
1390.054688	-21.975451
1389.007813	-73.284966
1387.960938	33.087307
1386.913086	49.421684
1385.865234	38.297585
1384.817383	52.233418
1383.769531	-108.748024
1382.720703	-82.185143
1381.671875	-0.611598
1380.623047	11.041240
1379.574219	0.269710
1378.524414	-10.444908
1377.475586	58.788570
1376.425781	70.642464
1375.375977	7.692027
1374.325195	-65.156494
1373.274414	-28.172714
1372.224609	-83.406754
1371.172852	-23.884565
1370.122070	65.585014
1369.070313	47.914196
1368.019531	-46.922527
1366.967773	60.102478
1365.915039	74.991829
1364.863281	42.629276
1363.810547	35.229759
1362.757813	60.246067
1361.705078	-39.102150
1360.651367	127.833534
1359.598633	98.271660
1358.544922	4.125403
1357.491211	81.619637
1356.436523	104.452736
1355.382813	249.104462
1354.328125	-11.225041
1353.273438	168.277695
1352.217773	213.652512
1351.163086	157.269745
1350.107422	215.153671
1349.051758	156.424576
1347.996094	293.798981
1346.939453	232.708008
1345.883789	360.198639
1344.827148	338.906921
1343.769531	392.051880
1342.712891	541.896973
1341.655273	577.739075
1340.598633	534.341492
1339.540039	443.949158
1338.482422	455.187286
1337.423828	525.893799
1336.366211	425.822937
1335.307617	523.834351
1334.248047	614.430115
1333.189453	393.344666
1332.129883	372.736664
1331.070313	485.714539
1330.010742	630.831909
1328.950195	424.961914
1327.890625	407.035858
1326.830078	369.400208
1325.768555	583.769836
1324.708008	504.226074
1323.646484	585.244568
1322.585938	727.986023
1321.523438	468.443329
1320.461914	507.609131
1319.400391	509.800110
1318.337891	581.088013
1317.275391	546.361694
1316.211914	627.556763
1315.149414	541.161865
1314.085938	622.405762
1313.022461	447.440308
1311.958984	619.882996
1310.894531	570.661194
1309.831055	536.272461
1308.766602	615.161621
1307.701172	519.328064
1306.636719	571.195862
1305.571289	600.937561
1304.505859	593.810730
1303.440430	628.520569
1302.375000	714.871521
1301.308594	516.122742
1300.242188	570.580872
1299.175781	512.040527
1298.109375	699.165894
1297.041992	601.393005
1295.975586	567.522705
1294.908203	560.693420
1293.839844	384.570496
1292.772461	407.277740
1291.704102	434.905975
1290.635742	406.142395
1289.567383	492.650238
1288.498047	527.665466
1287.428711	295.556915
1286.360352	306.140991
1285.290039	441.673401
1284.220703	256.329803
1283.150391	342.879578
1282.080078	358.415009
1281.009766	395.988464
1279.939453	240.249451
1278.868164	441.775421
1277.796875	508.702026
1276.725586	372.645630
1275.654297	481.145874
1274.582031	494.282196
1273.509766	429.222931
1272.437500	408.180145
1271.365234	597.227600
1270.291992	544.425842
1269.218750	669.893799
1268.145508	551.203308
1267.072266	520.431274
1265.999023	492.117310
1264.924805	434.545502
1263.850586	381.879791
1262.776367	512.120789
1261.701172	357.074036
1260.625977	550.635437
1259.550781	593.029724
1258.475586	603.732605
1257.400391	590.071411
1256.324219	537.450439
1255.248047	399.635559
1254.171875	381.149445
1253.094727	408.903687
1252.018555	409.876892
1250.941406	564.090271
1249.864258	623.381226
1248.786133	429.767700
1247.708008	496.337036
1246.630859	465.652191
1245.551758	571.040283
1244.473633	452.875824
1243.394531	407.613068
1242.316406	510.479889
1241.236328	450.631378
1240.157227	383.513519
1239.077148	362.515594
1237.998047	525.893372
1236.917969	529.096191
1235.836914	527.429504
1234.756836	477.256531
1233.675781	434.358185
1232.594727	304.217468
1231.512695	283.142456
1230.431641	390.439484
1229.349609	245.800858
1228.267578	336.065765
1227.185547	312.494781
1226.102539	390.557037
1225.019531	323.382782
1223.936523	244.118378
1222.853516	222.909286
1221.769531	138.814850
1220.686523	197.363586
1219.602539	200.269012
1218.517578	108.905052
1217.433594	123.853104
1216.348633	167.748947
1215.263672	148.812027
1214.178711	146.753296
1213.092773	219.490875
1212.007813	255.967834
1210.921875	287.572205
1209.834961	249.177963
1208.749023	164.950058
1207.662109	198.867691
1206.575195	266.484589
1205.488281	334.038147
1204.400391	266.598755
1203.313477	138.934219
1202.225586	112.441978
1201.136719	167.792023
1200.048828	-12.830624
1198.959961	-89.919281
1197.871094	-34.666954
1196.782227	95.100883
1195.692383	87.679543
1194.603516	89.845261
1193.513672	173.709930
1192.423828	-11.695108
1191.333008	-55.279205
1190.242188	-17.198421
1189.151367	52.052425
1188.060547	-142.916962
1186.969727	34.293144
1185.877930	40.962284
1184.786133	100.384819
1183.694336	-32.196217
1182.601563	27.137327
1181.509766	4.869651
1180.416992	148.006561
1179.323242	22.565462
1178.230469	72.091362
1177.136719	52.069389
1176.042969	84.717621
1174.949219	83.782639
1173.854492	70.834755
1172.760742	84.187927
1171.666016	99.887085
1170.570313	86.824265
1169.475586	1.962587
1168.379883	0.807754
1167.284180	-107.988182
1166.188477	-30.305986
1165.091797	-76.984184
1163.996094	-18.538244
1162.899414	-24.662453
1161.801758	-73.818169
1160.705078	34.616077
1159.607422	-71.905212
1158.509766	-8.949341
1157.412109	22.917488
1156.313477	102.444969
1155.215820	251.073822
1154.117188	34.735325
1153.017578	-43.263706
1151.918945	-23.533113
1150.819336	-39.596840
1149.719727	-46.160011
1148.620117	56.816250
1147.519531	-147.502975
1146.418945	-39.862747
1145.318359	-41.805180
1144.217773	-62.820152
1143.116211	-86.242668
1142.014648	-135.855682
1140.913086	33.318726
1139.811523	-47.276642
1138.708984	-20.898731
1137.606445	38.707256
1136.503906	34.099373
1135.401367	-108.320564
1134.297852	-25.083973
1133.194336	105.572884
1132.090820	141.182724
1130.987305	214.720627
1129.882813	152.938828
1128.778320	242.984482
1127.673828	185.910385
1126.569336	176.258560
1125.463867	275.632721
1124.358398	363.083527
1123.252930	185.069504
1122.146484	68.703659
1121.041016	144.220703
1119.934570	79.962212
1118.828125	110.407692
1117.720703	69.804337
1116.613281	43.393913
1115.505859	163.656525
1114.398438	-33.110825
1113.291016	18.491917
1112.182617	36.947735
1111.074219	15.191879
1109.964844	14.691212
1108.856445	30.713655
1107.747070	167.173248
1106.637695	140.606384
1105.528320	307.637299
1104.417969	266.850952
1103.307617	296.864899
1102.197266	317.413208
1101.086914	286.042450
1099.975586	346.643341
1098.864258	242.159561
1097.752930	255.572830
1096.641602	257.185120
1095.529297	350.672180
1094.416992	298.058411
1093.304688	327.886536
1092.191406	331.788879
1091.079102	368.641174
1089.965820	370.164337
1088.852539	362.268066
1087.738281	328.489929
1086.624023	365.277740
1085.509766	253.912003
1084.395508	234.273849
1083.280273	162.933090
1082.166016	213.810455
1081.050781	177.741592
1079.934570	87.666725
1078.819336	227.747772
1077.703125	189.349716
1076.586914	101.684517
1075.469727	112.609108
1074.353516	193.913345
1073.236328	40.642868
1072.119141	65.655640
1071.000977	123.478050
1069.882813	242.218521
1068.765625	128.936584
1067.646484	111.756905
1066.528320	61.807789
1065.409180	114.917229
1064.290039	179.718002
1063.170898	324.077057
1062.050781	23.782124
1060.930664	95.608475
1059.810547	146.364975
1058.690430	70.839928
1057.569336	194.075974
1056.449219	34.462692
1055.327148	87.575783
1054.206055	107.977684
1053.083984	140.062576
1051.961914	204.842422
1050.839844	15.141686
1049.717773	82.293068
1048.594727	123.762154
1047.471680	-86.727242
1046.348633	55.098503
1045.224609	126.921333
1044.101563	75.175758
1042.976563	-55.775784
1041.852539	2.112319
1040.728516	85.626015
1039.603516	162.135803
1038.478516	89.603561
1037.352539	-1.496182
1036.227539	-22.696077
1035.101563	-41.533485
1033.974609	49.008877
1032.848633	51.155491
1031.721680	141.694336
1030.594727	109.003525
1029.467773	71.710594
1028.340820	-9.684879
1027.212891	-18.992353
1026.084961	43.742325
1024.956055	-90.906464
1023.828125	-65.262634
1022.699219	-267.066132
1021.570313	6.973484
1020.440430	-13.723147
1019.311523	-45.968510
1018.181641	-43.380249
1017.050781	-89.445114
1015.920898	-79.819572
1014.790039	-79.431648
1013.659180	-97.539581
1012.528320	51.170055
1011.396484	-57.195869
1010.265625	110.036346
1009.132813	129.089966
1008.000977	53.301052
1006.868164	188.118973
1005.736328	232.710724
1004.602539	423.005066
1003.469727	828.264832
1002.335938	863.553345
1001.202148	885.003967
1000.068359	543.768372
998.933594	419.852661
997.799805	120.538925
996.665039	84.598869
995.529297	-82.847031
994.394531	59.053368
993.258789	16.364454
992.123047	75.228912
990.986328	51.093475
989.849609	-7.566762
988.712891	79.057442
987.576172	-71.665115
986.439453	3.506912
985.301758	-84.846306
984.164063	22.624073
983.025391	-26.461678
981.887695	-40.951202
980.749023	-129.024460
979.610352	-44.463188
978.470703	-33.498089
977.332031	-20.189583
976.192383	87.417404
975.051758	96.187263
973.912109	33.765820
972.771484	24.259729
971.630859	19.400057
970.490234	-81.855247
969.348633	23.603199
968.207031	-27.016178
967.065430	-31.670498
965.923828	-183.101074
964.781250	39.445610
963.638672	57.851120
962.496094	-45.209396
961.352539	53.521091
960.208984	81.216942
959.065430	17.309128
957.921875	63.417076
956.777344	-144.624435
955.632813	144.259628
954.488281	133.223801
953.343750	28.421652
952.198242	19.797932
951.052734	29.520718
949.907227	75.869995
948.760742	-51.500423
947.614258	40.646721
946.467773	128.225174
945.321289	-67.468536
944.173828	31.601849
943.026367	178.620148
941.878906	168.095276
940.730469	166.747650
939.582031	81.016289
938.433594	166.462341
937.285156	51.205994
936.135742	-38.871616
934.987305	133.292145
933.836914	107.134140
932.687500	124.321091
931.537109	48.140751
930.386719	83.632881
929.236328	48.561150
928.084961	100.049057
926.934570	55.963375
925.783203	46.066257
924.630859	8.913425
923.478516	42.317326
922.327148	143.953568
921.173828	-38.572575
920.021484	67.650574
918.868164	-35.177505
917.714844	-140.194275
916.561523	-52.088306
915.407227	-113.845238
914.252930	-73.391212
913.098633	-39.733192
911.944336	25.704880
910.789063	-6.396556
909.633789	-33.917873
908.478516	17.959137
907.322266	-152.302795
906.166016	-50.507477
905.009766	82.987007
903.853516	128.103348
902.696289	59.993790
901.539063	-62.396080
900.381836	-94.161179
899.223633	39.315636
898.065430	32.477917
896.907227	-6.001194
895.749023	32.448414
894.589844	-33.098053
893.430664	-71.468620
892.271484	55.166092
891.112305	28.129112
889.952148	41.781830
888.791992	89.320068
887.630859	30.743429
886.470703	109.895805
885.309570	143.895782
884.148438	105.700333
882.986328	193.849640
881.825195	83.528786
880.663086	149.124039
879.500000	27.623968
878.337891	81.958717
877.174805	39.406693
876.011719	32.922352
874.847656	166.064972
873.684570	188.838882
872.520508	31.552303
871.355469	162.376938
870.191406	-33.059437
869.026367	59.495831
867.861328	-93.086334
866.695313	26.428194
865.530273	226.801483
864.364258	108.006912
863.197266	-24.205713
862.031250	-5.876099
860.864258	147.173752
859.697266	300.151672
858.530273	219.643417
857.362305	127.954964
856.194336	179.880081
855.026367	175.709137
853.857422	88.576706
852.688477	236.861572
851.519531	138.542587
850.350586	369.641113
849.180664	304.931335
848.010742	260.402466
846.840820	182.302917
845.670898	70.655502
844.500000	8.290635
843.329102	136.131607
842.157227	-9.000949
840.986328	199.276337
839.814453	85.480820
838.642578	52.200882
837.469727	-74.934738
836.296875	124.184372
835.124023	151.197342
833.951172	137.987427
832.777344	53.325474
831.603516	64.673523
830.429688	149.646332
829.255859	216.715591
828.081055	163.287857
826.906250	-44.298420
825.731445	126.382713
824.555664	98.387169
823.379883	-6.155687
822.204102	-105.886208
821.027344	16.758213
819.851563	211.028046
818.674805	132.761017
817.497070	28.227833
816.320313	38.369095
815.142578	-135.394226
813.963867	-137.205109
812.786133	3.196277
811.607422	-14.680681
810.428711	40.778820
809.250000	36.193172
808.070313	29.367796
806.890625	62.503582
805.710938	-30.970011
804.531250	-51.160122
803.350586	-29.190550
802.169922	-98.232834
800.988281	-43.029930
799.807617	-118.734634
798.625977	-90.207664
797.444336	-108.271797
796.261719	-62.074791
795.079102	-24.786526
793.896484	-138.180527
792.713867	-94.294464
791.530273	-23.880600
790.346680	-66.424118
789.163086	-18.229738
787.979492	54.257706
786.794922	102.354279
785.610352	59.726788
784.425781	56.896267
783.240234	60.675339
782.054688	86.530235
780.869141	156.540131
779.682617	184.522018
778.496094	163.880234
777.309570	41.657360
776.123047	-27.551760
774.935547	53.321335
773.748047	41.463310
772.560547	-47.618343
771.373047	-59.492302
770.184570	-33.900188
768.996094	-23.773373
767.806641	-11.468724
766.618164	-10.209362
765.428711	-4.565687
764.239258	128.783997
763.048828	28.665888
761.858398	194.920792
760.667969	178.419113
759.477539	65.097176
758.286133	187.171799
757.094727	223.402344
755.903320	79.309662
754.710938	144.085632
753.518555	81.352020
752.326172	40.600399
751.133789	122.856041
749.940430	104.037872
748.747070	153.272156
747.553711	44.426456
746.359375	73.867958
745.166016	98.890900
743.970703	108.531960
742.776367	47.979939
741.581055	-71.753456
740.385742	150.489441
739.190430	8.845813
737.994141	20.615400
736.797852	-31.153942
735.601563	79.135933
734.405273	160.900055
733.208008	-46.306458
732.010742	57.308941
730.813477	1.157897
729.615234	117.815529
728.416992	157.873260
727.218750	62.357018
726.020508	185.447983
724.821289	133.657303
723.622070	204.225388
722.422852	84.730423
721.222656	347.424744
720.022461	138.431122
718.822266	176.167603
717.621094	307.712189
716.420898	238.483276
715.218750	175.826141
714.017578	355.239380
712.815430	122.533302
711.614258	-29.422045
710.411133	186.951035
709.208984	54.656075
708.005859	81.418892
706.802734	38.488762
705.599609	-41.429626
704.395508	26.692461
703.191406	20.801573
701.987305	-37.295555
700.782227	28.610483
699.577148	-140.351624
698.372070	-22.269205
697.166992	13.172312
695.960938	31.219456
694.754883	12.332926
693.548828	-41.288937
692.341797	-86.192543
691.135742	72.997940
689.927734	-232.342239
688.720703	-62.324932
687.512695	-20.371155
686.304688	-0.114965
685.096680	-107.791122
683.888672	38.234749
682.679688	-17.360043
681.470703	-20.911257
680.260742	-76.439812
679.050781	-27.967991
677.840820	48.645432
676.630859	86.271667
675.419922	-53.579376
674.209961	-24.569696
672.998047	30.403463
671.787109	148.090637
670.575195	49.510159
669.363281	33.143555
668.151367	-41.551483
666.938477	71.799835
665.725586	44.699554
664.512695	39.231842
663.299805	-95.769127
662.085938	67.231232
660.872070	-52.558044
659.658203	-23.377932
658.443359	-4.972563
657.228516	67.371002
656.013672	-54.359657
654.797852	61.133442
653.583008	6.331922
652.366211	-46.258942
651.150391	24.000319
649.934570	44.721260
648.717773	28.858347
647.500000	-47.242210
646.283203	115.633987
645.065430	147.209595
643.847656	30.365030
642.629883	27.606232
641.411133	27.037922
640.192383	0.711946
638.973633	15.275952
637.753906	83.597588
636.534180	-9.195102
635.314453	1.197047
634.094727	-24.875004
632.874023	-65.914352
631.653320	-8.152258
630.432617	17.446020
629.211914	-34.149670
627.990234	28.013550
626.768555	143.813904
625.545898	64.524330
624.324219	0.333004
623.101563	118.383316
621.877930	107.898643
620.655273	187.445068
619.431641	155.668488
618.208008	-30.172230
616.983398	-25.350502
615.759766	-142.436554
614.535156	-34.741100
613.310547	2.398727
612.084961	90.932373
610.859375	-21.462490
609.633789	-3.325222
608.408203	64.050087
607.181641	-24.475651
605.955078	-6.055545
604.728516	25.274565
