# Supplementary material for: Raman spectroscopy accurately differentiates mucosal healing from non-healing and biochemical changes following biological therapy in inflammatory bowel disease
Source: PLoS One. 2021 Jun 2;16(6):e0252210. doi: 10.1371/journal.pone.0252210 (PMC8172032; doi:10.1371/journal.pone.0252210)
Supplement: S9 Dataset — (ZIP) [file pone.0252210.s011.zip › Pre-biologic/OC031-1 pre treatment_base sub CR removed_85__X_2360.14__Y_35200.7__Z_75.5347__Time_976.txt]

1714.793945	73.385414
1713.817383	43.057251
1712.840820	3.813615
1711.864258	50.213963
1710.886719	-18.868113
1709.909180	-128.277466
1708.931641	35.563473
1707.953125	-31.210787
1706.975586	6.411874
1705.997070	-63.204048
1705.018555	-63.256916
1704.040039	99.904648
1703.060547	97.007988
1702.081055	-7.599102
1701.101563	-29.266167
1700.122070	-18.850548
1699.142578	-11.120925
1698.162109	-16.768057
1697.181641	127.259834
1696.201172	33.446217
1695.220703	38.544403
1694.239258	73.047684
1693.257813	160.986145
1692.276367	160.848495
1691.294922	176.788620
1690.313477	155.437592
1689.331055	270.216583
1688.348633	201.000809
1687.366211	219.901932
1686.383789	153.583817
1685.400391	60.736542
1684.416992	109.268509
1683.433594	189.861191
1682.450195	222.593735
1681.465820	308.683563
1680.482422	330.975861
1679.498047	236.265671
1678.512695	351.951752
1677.528320	326.725830
1676.542969	541.036804
1675.558594	476.175873
1674.572266	477.942902
1673.586914	418.729889
1672.601563	365.009705
1671.615234	558.555847
1670.628906	491.848633
1669.642578	526.246887
1668.655273	682.919250
1667.668945	550.339539
1666.681641	603.751404
1665.694336	713.022644
1664.706055	623.440430
1663.718750	624.242126
1662.730469	609.290466
1661.742188	896.727234
1660.753906	805.184265
1659.764648	833.083130
1658.775391	739.265442
1657.787109	767.496582
1656.796875	758.792480
1655.807617	681.422668
1654.818359	720.711487
1653.828125	577.539063
1652.837891	691.226379
1651.846680	672.756592
1650.856445	530.158997
1649.865234	443.297791
1648.874023	409.495605
1647.882813	428.715240
1646.891602	342.385010
1645.899414	192.836334
1644.907227	349.864716
1643.915039	311.569305
1642.922852	215.353500
1641.930664	214.334869
1640.937500	102.622505
1639.944336	62.324535
1638.951172	-12.112758
1637.957031	-2.005386
1636.963867	37.227730
1635.969727	121.375565
1634.975586	21.138590
1633.981445	55.434982
1632.986328	29.246210
1631.991211	-83.723846
1630.996094	0.939457
1630.000977	54.085548
1629.005859	-13.749652
1628.009766	-86.715904
1627.013672	-54.323654
1626.017578	-50.779495
1625.021484	18.594984
1624.024414	-40.788174
1623.028320	-29.090622
1622.031250	37.870022
1621.033203	33.948627
1620.036133	1.215668
1619.038086	-34.052998
1618.041016	-16.722755
1617.041992	-59.703178
1616.043945	62.736328
1615.045898	-61.447586
1614.046875	55.818207
1613.047852	-73.435791
1612.048828	41.273232
1611.048828	22.289074
1610.049805	58.401417
1609.049805	49.999218
1608.049805	73.081284
1607.048828	-81.911682
1606.048828	19.826313
1605.047852	48.249084
1604.046875	-56.800678
1603.045898	-4.760192
1602.044922	49.900143
1601.042969	-5.302739
1600.041016	2.303917
1599.039063	-47.597141
1598.037109	-92.233284
1597.034180	-24.456306
1596.031250	-92.572426
1595.028320	-63.993980
1594.025391	-100.719223
1593.022461	27.081999
1592.018555	-7.034937
1591.014648	0.620946
1590.010742	136.136017
1589.006836	-85.847916
1588.001953	-57.337120
1586.997070	46.775799
1585.992188	-18.646034
1584.987305	54.098930
1583.982422	181.521851
1582.976563	53.518154
1581.970703	-32.774204
1580.964844	91.906792
1579.958984	60.269485
1578.952148	59.855598
1577.945313	56.805798
1576.938477	40.710880
1575.931641	94.830879
1574.924805	94.265228
1573.916992	39.047634
1572.909180	-21.389101
1571.901367	110.513084
1570.893555	39.600872
1569.884766	-15.738999
1568.876953	-50.322807
1567.868164	55.305031
1566.858398	121.885033
1565.849609	14.445601
1564.839844	-2.160885
1563.830078	-81.096016
1562.820313	26.739960
1561.810547	59.248333
1560.799805	81.308197
1559.790039	25.514822
1558.779297	21.524632
1557.767578	77.077065
1556.756836	-7.375667
1555.745117	-19.326538
1554.733398	59.306965
1553.721680	73.103516
1552.709961	148.955566
1551.697266	149.643631
1550.685547	119.208649
1549.672852	70.602928
1548.659180	140.926376
1547.646484	174.942917
1546.632813	144.231476
1545.619141	-28.712772
1544.605469	10.259801
1543.591797	5.214158
1542.577148	41.424488
1541.562500	69.793869
1540.547852	-82.677299
1539.533203	-36.378231
1538.518555	-44.379253
1537.502930	-36.974697
1536.487305	60.645596
1535.471680	-45.626419
1534.456055	56.953308
1533.439453	141.359344
1532.422852	104.496307
1531.406250	-71.597694
1530.389648	22.849371
1529.373047	104.296356
1528.355469	33.670521
1527.337891	-39.579254
1526.320313	141.990356
1525.302734	125.215553
1524.284180	-25.446039
1523.265625	60.572327
1522.247070	12.720712
1521.228516	18.816650
1520.208984	135.386703
1519.190430	107.881660
1518.170898	-35.342319
1517.151367	34.684265
1516.130859	-28.982397
1515.111328	-5.368855
1514.090820	5.317143
1513.070313	13.356776
1512.049805	39.286602
1511.028320	59.996113
1510.006836	152.461853
1508.986328	-14.251457
1507.963867	-6.585193
1506.942383	147.158005
1505.919922	23.912348
1504.898438	-22.458662
1503.875977	84.857887
1502.852539	-102.547684
1501.830078	-108.087067
1500.806641	-90.647842
1499.783203	-19.517225
1498.759766	33.602650
1497.736328	2.189116
1496.711914	-67.654503
1495.687500	-35.210964
1494.663086	-25.856867
1493.638672	-77.929756
1492.613281	33.561256
1491.587891	-13.509062
1490.563477	108.035309
1489.537109	30.199207
1488.511719	49.405418
1487.485352	160.475388
1486.458984	199.962433
1485.432617	106.653435
1484.406250	146.037643
1483.379883	233.834793
1482.352539	173.593307
1481.325195	169.439819
1480.297852	165.244949
1479.269531	153.356400
1478.241211	256.122559
1477.213867	346.070313
1476.184570	275.431976
1475.156250	293.938995
1474.127930	460.099396
1473.098633	486.121277
1472.069336	428.100189
1471.040039	418.424164
1470.009766	446.881104
1468.979492	500.734558
1467.950195	671.532410
1466.918945	697.284973
1465.888672	631.489441
1464.857422	743.605530
1463.827148	685.404846
1462.795898	899.038757
1461.763672	822.997437
1460.732422	830.777222
1459.700195	762.363953
1458.667969	919.877808
1457.635742	899.662415
1456.603516	785.563965
1455.570313	996.197632
1454.537109	889.707214
1453.503906	927.785522
1452.470703	813.733093
1451.436523	960.777100
1450.403320	960.785706
1449.369141	1074.791382
1448.333984	1095.020874
1447.299805	1011.418274
1446.264648	1089.884399
1445.230469	1077.197266
1444.194336	877.228760
1443.159180	1094.844360
1442.124023	915.210571
1441.087891	884.873779
1440.051758	983.517212
1439.015625	895.050781
1437.978516	900.144409
1436.941406	879.977905
1435.904297	708.245789
1434.867188	604.800903
1433.830078	650.412415
1432.791992	509.177582
1431.754883	337.735138
1430.715820	507.079498
1429.677734	325.651184
1428.639648	300.727051
1427.600586	205.210510
1426.561523	228.273224
1425.522461	107.650635
1424.482422	113.125603
1423.443359	176.589798
1422.403320	177.063385
1421.363281	170.008804
1420.322266	145.353516
1419.282227	138.369736
1418.241211	269.865906
1417.200195	51.512306
1416.159180	59.743969
1415.117188	57.939110
1414.076172	171.872467
1413.034180	122.340073
1411.992188	7.501667
1410.949219	121.475296
1409.907227	139.951843
1408.864258	138.356461
1407.821289	86.565491
1406.777344	14.742963
1405.734375	98.669685
1404.690430	87.209076
1403.646484	30.622473
1402.602539	19.270964
1401.557617	-4.577280
1400.513672	-20.839249
1399.468750	50.714054
1398.423828	-3.067961
1397.377930	116.167465
1396.333008	-0.156296
1395.287109	124.138306
1394.241211	-9.574686
1393.195313	39.639854
1392.148438	-18.784103
1391.101563	-44.586983
1390.054688	-95.353249
1389.007813	31.612898
1387.960938	168.585846
1386.913086	-57.114555
1385.865234	-92.617241
1384.817383	-25.546829
1383.769531	1.558981
1382.720703	-103.741035
1381.671875	-46.539505
1380.623047	45.665344
1379.574219	18.014444
1378.524414	85.308899
1377.475586	57.777451
1376.425781	2.858966
1375.375977	22.879297
1374.325195	62.904350
1373.274414	5.699772
1372.224609	-14.013476
1371.172852	13.703412
1370.122070	-95.618378
1369.070313	76.760475
1368.019531	-82.237167
1366.967773	10.474886
1365.915039	30.982792
1364.863281	49.055668
1363.810547	57.220932
1362.757813	57.976849
1361.705078	-48.202492
1360.651367	14.887008
1359.598633	102.884399
1358.544922	136.195007
1357.491211	201.870941
1356.436523	9.076892
1355.382813	119.603714
1354.328125	172.996292
1353.273438	22.740990
1352.217773	130.884491
1351.163086	226.629242
1350.107422	277.707031
1349.051758	112.903709
1347.996094	151.696075
1346.939453	312.084595
1345.883789	256.686646
1344.827148	285.677307
1343.769531	423.793732
1342.712891	385.929718
1341.655273	486.909119
1340.598633	416.953613
1339.540039	359.466980
1338.482422	391.215515
1337.423828	452.715790
1336.366211	524.148010
1335.307617	560.954712
1334.248047	461.711731
1333.189453	491.203888
1332.129883	533.101501
1331.070313	441.508179
1330.010742	503.282196
1328.950195	453.856812
1327.890625	347.670563
1326.830078	350.284882
1325.768555	627.121216
1324.708008	377.886688
1323.646484	449.772949
1322.585938	459.967468
1321.523438	534.369507
1320.461914	532.299744
1319.400391	409.404388
1318.337891	400.056580
1317.275391	570.757935
1316.211914	435.744385
1315.149414	424.067932
1314.085938	439.545807
1313.022461	386.078888
1311.958984	507.555115
1310.894531	513.281311
1309.831055	501.812561
1308.766602	475.619659
1307.701172	459.321136
1306.636719	423.386292
1305.571289	458.839935
1304.505859	484.478546
1303.440430	625.705139
1302.375000	614.494934
1301.308594	482.896790
1300.242188	665.907654
1299.175781	441.071136
1298.109375	493.904449
1297.041992	465.712891
1295.975586	594.686157
1294.908203	485.547424
1293.839844	403.479523
1292.772461	404.892212
1291.704102	462.748047
1290.635742	434.773254
1289.567383	495.101654
1288.498047	334.814545
1287.428711	407.441254
1286.360352	310.995850
1285.290039	364.045349
1284.220703	446.482361
1283.150391	308.530548
1282.080078	271.029663
1281.009766	412.233124
1279.939453	294.012177
1278.868164	356.897949
1277.796875	539.622620
1276.725586	480.189758
1275.654297	376.790771
1274.582031	478.772339
1273.509766	385.220612
1272.437500	338.143005
1271.365234	317.966797
1270.291992	424.802399
1269.218750	392.427765
1268.145508	425.985107
1267.072266	418.045776
1265.999023	410.116211
1264.924805	385.119781
1263.850586	625.984863
1262.776367	459.532898
1261.701172	536.945007
1260.625977	465.647644
1259.550781	523.533997
1258.475586	481.507477
1257.400391	505.264465
1256.324219	429.166901
1255.248047	418.835999
1254.171875	571.593201
1253.094727	454.151947
1252.018555	563.030518
1250.941406	535.635315
1249.864258	549.589417
1248.786133	449.252411
1247.708008	502.099091
1246.630859	440.685822
1245.551758	544.519409
1244.473633	422.371765
1243.394531	596.575867
1242.316406	442.880188
1241.236328	430.046265
1240.157227	412.350098
1239.077148	399.500610
1237.998047	398.771759
1236.917969	451.389526
1235.836914	385.142700
1234.756836	357.698914
1233.675781	327.825562
1232.594727	462.737518
1231.512695	292.290253
1230.431641	431.954773
1229.349609	433.495483
1228.267578	260.683990
1227.185547	327.577240
1226.102539	326.653198
1225.019531	168.429169
1223.936523	266.675995
1222.853516	321.320343
1221.769531	269.521759
1220.686523	210.467606
1219.602539	153.830154
1218.517578	147.934967
1217.433594	113.024200
1216.348633	145.730515
1215.263672	195.296585
1214.178711	288.267792
1213.092773	161.517990
1212.007813	230.263275
1210.921875	253.105835
1209.834961	143.239944
1208.749023	170.851181
1207.662109	386.479095
1206.575195	271.738220
1205.488281	296.793701
1204.400391	213.378601
1203.313477	286.545563
1202.225586	133.258698
1201.136719	240.049774
1200.048828	69.919884
1198.959961	-112.204117
1197.871094	-94.567162
1196.782227	-62.540657
1195.692383	111.337326
1194.603516	51.854404
1193.513672	59.674007
1192.423828	65.048973
1191.333008	3.098876
1190.242188	15.614245
1189.151367	-67.991562
1188.060547	-21.923815
1186.969727	43.290920
1185.877930	-59.584808
1184.786133	-119.258286
1183.694336	-70.979645
1182.601563	-80.331635
1181.509766	-44.153580
1180.416992	18.341311
1179.323242	111.928238
1178.230469	61.642139
1177.136719	167.076782
1176.042969	188.582886
1174.949219	174.114532
1173.854492	97.356384
1172.760742	209.708054
1171.666016	166.401718
1170.570313	235.533478
1169.475586	139.530029
1168.379883	67.444687
1167.284180	-4.648793
1166.188477	4.530922
1165.091797	-12.627073
1163.996094	-53.711258
1162.899414	10.297667
1161.801758	21.689281
1160.705078	99.899284
1159.607422	89.698753
1158.509766	136.747314
1157.412109	102.599831
1156.313477	66.040749
1155.215820	110.558899
1154.117188	38.165333
1153.017578	175.570145
1151.918945	-32.749794
1150.819336	54.486420
1149.719727	15.369934
1148.620117	-30.912931
1147.519531	96.632553
1146.418945	21.703611
1145.318359	-38.946491
1144.217773	64.604462
1143.116211	-12.759243
1142.014648	7.406393
1140.913086	-77.116035
1139.811523	0.048381
1138.708984	-51.226891
1137.606445	44.837280
1136.503906	112.310646
1135.401367	68.068146
1134.297852	57.059361
1133.194336	95.886818
1132.090820	236.743362
1130.987305	14.373131
1129.882813	45.965855
1128.778320	217.479691
1127.673828	301.128510
1126.569336	161.811768
1125.463867	190.846085
1124.358398	302.793274
1123.252930	184.806717
1122.146484	171.082886
1121.041016	166.813950
1119.934570	150.676987
1118.828125	120.315994
1117.720703	75.737450
1116.613281	156.572739
1115.505859	208.956223
1114.398438	133.563828
1113.291016	-29.315275
1112.182617	115.205231
1111.074219	122.542496
1109.964844	113.308876
1108.856445	172.577454
1107.747070	212.897980
1106.637695	149.272690
1105.528320	184.818436
1104.417969	328.907776
1103.307617	243.999557
1102.197266	185.066132
1101.086914	222.855713
1099.975586	187.500641
1098.864258	350.199524
1097.752930	232.297821
1096.641602	222.844070
1095.529297	262.857239
1094.416992	382.930115
1093.304688	321.594666
1092.191406	394.481628
1091.079102	290.777924
1089.965820	236.530991
1088.852539	354.063141
1087.738281	283.338684
1086.624023	207.935272
1085.509766	275.988922
1084.395508	367.512543
1083.280273	200.460678
1082.166016	320.145233
1081.050781	312.913483
1079.934570	258.706573
1078.819336	195.132324
1077.703125	244.263611
1076.586914	307.453033
1075.469727	222.783539
1074.353516	213.225266
1073.236328	166.143051
1072.119141	107.360703
1071.000977	135.342987
1069.882813	153.940598
1068.765625	247.519302
1067.646484	254.374817
1066.528320	240.156235
1065.409180	230.630310
1064.290039	214.092972
1063.170898	242.040085
1062.050781	78.101471
1060.930664	63.971500
1059.810547	59.213379
1058.690430	140.987473
1057.569336	103.502792
1056.449219	145.517776
1055.327148	23.948542
1054.206055	35.614738
1053.083984	19.258886
1051.961914	40.287609
1050.839844	28.637131
1049.717773	-29.672348
1048.594727	96.405640
1047.471680	108.127747
1046.348633	-1.423833
1045.224609	-54.943325
1044.101563	129.381058
1042.976563	106.192932
1041.852539	38.764492
1040.728516	29.631483
1039.603516	90.397606
1038.478516	32.396942
1037.352539	-11.587575
1036.227539	121.370232
1035.101563	-10.992979
1033.974609	12.601754
1032.848633	136.230362
1031.721680	138.903519
1030.594727	16.059610
1029.467773	39.732857
1028.340820	33.213341
1027.212891	-42.974659
1026.084961	-70.321129
1024.956055	18.480957
1023.828125	-115.602333
1022.699219	-117.293358
1021.570313	-181.607162
1020.440430	4.700366
1019.311523	-24.756039
1018.181641	-47.211735
1017.050781	30.064754
1015.920898	-15.505416
1014.790039	98.872337
1013.659180	-64.782166
1012.528320	28.776592
1011.396484	66.748451
1010.265625	134.836914
1009.132813	98.767807
1008.000977	58.125565
1006.868164	112.392151
1005.736328	351.713623
1004.602539	558.581787
1003.469727	880.990295
1002.335938	875.066833
1001.202148	892.292725
1000.068359	574.553833
998.933594	236.212021
997.799805	179.796005
996.665039	14.935223
995.529297	97.161743
994.394531	4.013396
993.258789	81.670082
992.123047	-32.111443
990.986328	27.149355
989.849609	148.670563
988.712891	-137.795731
987.576172	-110.690826
986.439453	47.762253
985.301758	28.826368
984.164063	155.015747
983.025391	138.447327
981.887695	-71.411850
980.749023	-16.500341
979.610352	15.421462
978.470703	70.369995
977.332031	95.441856
976.192383	7.891586
975.051758	-24.413544
973.912109	-26.787344
972.771484	-88.851563
971.630859	138.558365
970.490234	-42.839375
969.348633	0.874670
968.207031	49.200367
967.065430	-58.494232
965.923828	-26.153103
964.781250	1.626703
963.638672	118.864876
962.496094	9.127649
961.352539	-34.049625
960.208984	129.066467
959.065430	108.873161
957.921875	84.148598
956.777344	75.504852
955.632813	-45.270649
954.488281	7.997625
953.343750	8.651212
952.198242	75.687065
951.052734	-1.360026
949.907227	-39.459591
948.760742	123.673470
947.614258	49.070892
946.467773	20.242592
945.321289	34.870365
944.173828	70.084625
943.026367	73.351967
941.878906	-26.074057
940.730469	-36.405758
939.582031	142.692978
938.433594	50.273506
937.285156	-16.978544
936.135742	34.405762
934.987305	142.791519
933.836914	36.925312
932.687500	156.720810
931.537109	208.153030
930.386719	107.002106
929.236328	28.701155
928.084961	219.087418
926.934570	93.067520
925.783203	24.022488
924.630859	27.835688
923.478516	77.162514
922.327148	-7.654734
921.173828	-12.839356
920.021484	32.005699
918.868164	-45.836903
917.714844	-7.763200
916.561523	93.909851
915.407227	-1.973464
914.252930	13.444629
913.098633	49.306149
911.944336	-94.068192
910.789063	-51.342335
909.633789	-1.808525
908.478516	6.914012
907.322266	-77.281998
906.166016	-11.843636
905.009766	-23.448259
903.853516	-10.109155
902.696289	64.390686
901.539063	-71.685959
900.381836	0.569500
899.223633	-22.236736
898.065430	56.799179
896.907227	-29.308231
895.749023	-56.560059
894.589844	-6.911079
893.430664	74.375496
892.271484	-13.847923
891.112305	33.543060
889.952148	-41.045929
888.791992	-52.355698
887.630859	13.115108
886.470703	40.195465
885.309570	22.143097
884.148438	132.707870
882.986328	130.454681
881.825195	10.950208
880.663086	49.327267
879.500000	171.092606
878.337891	15.637108
877.174805	-74.402458
876.011719	128.414169
874.847656	110.463936
873.684570	92.527359
872.520508	157.883835
871.355469	76.951256
870.191406	50.053093
869.026367	-84.787079
867.861328	45.777752
866.695313	-32.788002
865.530273	111.193115
864.364258	174.216415
863.197266	84.450333
862.031250	107.024475
860.864258	37.526474
859.697266	10.714984
858.530273	71.444984
857.362305	107.464638
856.194336	107.572189
855.026367	204.116776
853.857422	244.558502
852.688477	92.190758
851.519531	249.174225
850.350586	130.480164
849.180664	137.285507
848.010742	83.614151
846.840820	68.026726
845.670898	-1.283297
844.500000	-28.043268
843.329102	61.551537
842.157227	162.282578
840.986328	39.317322
839.814453	-32.170097
838.642578	106.490341
837.469727	-16.394499
836.296875	10.467517
835.124023	84.217224
833.951172	-47.533836
832.777344	104.322006
831.603516	151.184875
830.429688	160.078461
829.255859	75.251099
828.081055	119.828529
826.906250	122.003929
825.731445	39.445580
824.555664	54.993118
823.379883	-43.129456
822.204102	45.930759
821.027344	-36.572044
819.851563	47.968624
818.674805	16.688734
817.497070	29.929489
816.320313	40.926872
815.142578	63.032177
813.963867	-19.423611
812.786133	49.361027
811.607422	-19.735785
810.428711	53.439423
809.250000	-46.758343
808.070313	21.923697
806.890625	150.531174
805.710938	-16.268862
804.531250	50.103271
803.350586	-172.103531
802.169922	-185.631149
800.988281	-83.801971
799.807617	-126.198875
798.625977	30.981518
797.444336	-153.323868
796.261719	-122.563873
795.079102	65.495361
793.896484	-78.841263
792.713867	0.574896
791.530273	-92.768433
790.346680	86.213264
789.163086	-4.910909
787.979492	58.887157
786.794922	-94.144554
785.610352	5.015093
784.425781	-26.336241
783.240234	46.218887
782.054688	76.740723
780.869141	102.821892
779.682617	20.642544
778.496094	66.589149
777.309570	48.477013
776.123047	74.516975
774.935547	-14.220663
773.748047	-60.999271
772.560547	-15.112391
771.373047	-6.742220
770.184570	-7.198312
768.996094	49.655418
767.806641	-105.085785
766.618164	-26.207277
765.428711	81.269081
764.239258	-11.711987
763.048828	14.244582
761.858398	86.414085
760.667969	74.922966
759.477539	116.242409
758.286133	98.153725
757.094727	58.083599
755.903320	72.999794
754.710938	30.761761
753.518555	28.103313
752.326172	86.967316
751.133789	-36.505600
749.940430	11.375077
748.747070	-46.146111
747.553711	30.259933
746.359375	-0.892534
745.166016	71.091087
743.970703	44.344917
742.776367	39.547295
741.581055	1.874227
740.385742	34.368042
739.190430	-110.646111
737.994141	-60.595364
736.797852	-30.271418
735.601563	48.224590
734.405273	-107.562012
733.208008	16.902094
732.010742	-116.897530
730.813477	64.415474
729.615234	33.493061
728.416992	24.465261
727.218750	67.924217
726.020508	122.303841
724.821289	189.783890
723.622070	117.426926
722.422852	84.432922
721.222656	5.612963
720.022461	105.862038
718.822266	179.887878
717.621094	140.424393
716.420898	107.539474
715.218750	63.781151
714.017578	144.351654
712.815430	-14.906905
711.614258	126.703049
710.411133	11.137320
709.208984	74.279999
708.005859	-39.009224
706.802734	-91.259598
705.599609	52.460918
704.395508	93.835304
703.191406	-84.568169
701.987305	137.414886
700.782227	56.989819
699.577148	-47.301594
698.372070	4.994960
697.166992	146.392838
695.960938	66.100227
694.754883	79.273460
693.548828	1.233379
692.341797	23.129025
691.135742	14.632566
689.927734	60.414154
688.720703	32.408443
687.512695	-119.226784
686.304688	56.718624
685.096680	-94.832733
683.888672	-46.861115
682.679688	7.598621
681.470703	-11.632757
680.260742	-80.674179
679.050781	38.749611
677.840820	69.343155
676.630859	4.672280
675.419922	33.101265
674.209961	72.335152
672.998047	16.366375
671.787109	38.282032
670.575195	-41.443302
669.363281	-6.560196
668.151367	23.978249
666.938477	240.325455
665.725586	39.623787
664.512695	-22.768034
663.299805	20.662992
662.085938	-15.814740
660.872070	-45.816895
659.658203	88.170815
658.443359	-172.709412
657.228516	-114.283333
656.013672	-25.719458
654.797852	45.532391
653.583008	-14.751580
652.366211	-36.248955
651.150391	-18.992128
649.934570	-1.777855
648.717773	142.437759
647.500000	120.781593
646.283203	112.006424
645.065430	75.217728
643.847656	135.208511
642.629883	98.335052
641.411133	108.733437
640.192383	50.277210
638.973633	28.328815
637.753906	85.837524
636.534180	10.057707
635.314453	35.195404
634.094727	105.345772
632.874023	-82.233261
631.653320	-115.262901
630.432617	25.459784
629.211914	129.563446
627.990234	72.666428
626.768555	13.561254
625.545898	-41.321468
624.324219	23.756433
623.101563	9.416628
621.877930	50.682808
620.655273	113.244209
619.431641	85.724358
618.208008	103.064522
616.983398	73.187637
615.759766	73.163933
614.535156	145.758194
613.310547	98.406113
612.084961	-21.767210
610.859375	41.849403
609.633789	-129.832611
608.408203	-90.010223
607.181641	-5.486512
605.955078	57.487312
604.728516	13.497999
