# Supplementary material for: Raman spectroscopy accurately differentiates mucosal healing from non-healing and biochemical changes following biological therapy in inflammatory bowel disease
Source: PLoS One. 2021 Jun 2;16(6):e0252210. doi: 10.1371/journal.pone.0252210 (PMC8172032; doi:10.1371/journal.pone.0252210)
Supplement: S9 Dataset — (ZIP) [file pone.0252210.s011.zip › Pre-biologic/OC020-1 pre treatment_base sub CR removed_52__X_-9658.2__Y_46884.7__Z_35.7695__Time_592.txt]

1714.640625	271.699799
1713.664063	251.499084
1712.687500	178.063919
1711.709961	58.038578
1710.733398	-86.998421
1709.755859	-42.762283
1708.778320	-88.034988
1707.799805	-0.479038
1706.821289	-7.822878
1705.843750	-8.217414
1704.864258	-194.621658
1703.885742	-95.681389
1702.907227	-38.151276
1701.927734	-46.157162
1700.948242	-133.004425
1699.968750	75.726852
1698.988281	58.408680
1698.007813	37.076149
1697.028320	3.731533
1696.046875	-1.690516
1695.066406	36.918499
1694.084961	106.072655
1693.104492	-13.136663
1692.123047	106.423492
1691.140625	221.710846
1690.159180	362.126038
1689.176758	314.153137
1688.194336	483.315033
1687.211914	517.478210
1686.228516	528.645569
1685.246094	498.214661
1684.262695	559.364502
1683.279297	685.401001
1682.295898	615.246033
1681.311523	511.418030
1680.327148	749.317505
1679.342773	817.664001
1678.358398	1067.806641
1677.374023	924.951355
1676.388672	942.567566
1675.403320	1163.098755
1674.417969	948.315308
1673.432617	1143.749146
1672.446289	1347.815674
1671.459961	1332.018555
1670.473633	1502.897095
1669.487305	1623.952637
1668.500977	1588.998413
1667.513672	1629.049561
1666.526367	1693.628540
1665.539063	1965.781006
1664.550781	2018.253052
1663.563477	1800.807251
1662.575195	1926.092407
1661.586914	1932.609863
1660.598633	2172.920654
1659.609375	2228.182373
1658.620117	2085.264893
1657.631836	2085.962158
1656.641602	1957.398193
1655.652344	2136.490479
1654.662109	1876.597656
1653.672852	1971.886841
1652.681641	1694.533447
1651.691406	1811.861084
1650.701172	1710.064575
1649.709961	1442.151001
1648.718750	1280.485474
1647.727539	1113.988647
1646.735352	1185.728638
1645.744141	713.631409
1644.751953	801.977966
1643.759766	721.632690
1642.766602	459.494171
1641.774414	353.498901
1640.781250	403.529999
1639.788086	319.283813
1638.794922	253.813416
1637.801758	360.038239
1636.807617	250.288742
1635.813477	243.627136
1634.819336	58.008526
1633.825195	20.232960
1632.830078	177.606613
1631.834961	-15.136247
1630.839844	-44.362541
1629.844727	-99.715889
1628.849609	-7.494022
1627.853516	-9.868058
1626.857422	-17.346514
1625.861328	46.334393
1624.865234	175.860489
1623.868164	-36.289730
1622.871094	-1.168682
1621.874023	-23.760983
1620.876953	103.506538
1619.879883	-34.468567
1618.881836	82.427246
1617.883789	23.448891
1616.885742	90.559784
1615.887695	118.341675
1614.888672	30.729736
1613.889648	32.390793
1612.890625	99.657005
1611.891602	-21.852699
1610.892578	45.459770
1609.892578	60.351753
1608.892578	-5.976252
1607.892578	45.619171
1606.892578	97.194656
1605.891602	125.179977
1604.890625	223.828354
1603.889648	170.607941
1602.888672	25.799074
1601.887695	126.955612
1600.885742	3.087439
1599.883789	-50.156963
1598.881836	-137.411819
1597.879883	-93.977730
1596.876953	-100.269318
1595.874023	-104.004646
1594.871094	-5.923400
1593.868164	-307.548370
1592.864258	-217.438965
1591.861328	-315.412415
1590.857422	-110.660004
1589.853516	-146.154068
1588.848633	-226.073074
1587.844727	-40.004578
1586.839844	-36.657715
1585.834961	89.123421
1584.830078	152.183273
1583.824219	118.682297
1582.819336	147.612122
1581.813477	126.919350
1580.807617	220.707718
1579.800781	152.895401
1578.794922	121.429031
1577.788086	173.133560
1576.781250	214.273254
1575.773438	117.376060
1574.766602	280.482788
1573.758789	289.950928
1572.750977	197.873795
1571.743164	321.435059
1570.735352	182.317047
1569.726563	74.285645
1568.718750	111.615883
1567.708984	60.472450
1566.700195	61.124249
1565.691406	17.483416
1564.681641	-109.353859
1563.671875	64.702972
1562.662109	25.786633
1561.652344	183.844864
1560.641602	-34.346764
1559.630859	123.316452
1558.620117	-12.163774
1557.609375	-38.915062
1556.597656	92.217697
1555.586914	88.420525
1554.575195	175.090622
1553.563477	2.618342
1552.550781	-48.290295
1551.539063	102.524055
1550.526367	281.554718
1549.513672	15.353672
1548.500977	-18.127884
1547.487305	98.204239
1546.473633	51.424721
1545.459961	141.479614
1544.446289	-73.632744
1543.432617	121.977699
1542.417969	-77.909386
1541.404297	-115.184669
1540.389648	-41.602722
1539.374023	-53.430531
1538.359375	-189.317780
1537.343750	25.600204
1536.328125	-182.853394
1535.312500	-92.201126
1534.296875	-107.499168
1533.280273	3.352944
1532.263672	5.714965
1531.247070	165.097290
1530.230469	-0.413440
1529.212891	-81.032166
1528.196289	124.083740
1527.178711	120.361031
1526.160156	85.562317
1525.142578	127.821922
1524.124023	221.344574
1523.106445	263.205261
1522.087891	109.384552
1521.068359	181.747345
1520.049805	217.919617
1519.030273	176.782883
1518.010742	109.794243
1516.991211	104.330513
1515.971680	80.719246
1514.951172	116.013466
1513.930664	223.023590
1512.910156	88.509430
1511.889648	120.721573
1510.868164	37.275570
1509.846680	217.955765
1508.826172	-6.856667
1507.803711	-44.545563
1506.782227	-36.212894
1505.759766	-15.230053
1504.737305	10.717522
1503.714844	-101.856110
1502.692383	-227.338715
1501.668945	-132.664978
1500.646484	-112.423241
1499.623047	94.541000
1498.599609	-225.982071
1497.575195	-157.555954
1496.550781	-125.113770
1495.527344	-49.324921
1494.502930	77.434174
1493.477539	119.622826
1492.453125	90.102707
1491.427734	121.793152
1490.402344	286.212616
1489.376953	302.273529
1488.350586	394.816803
1487.325195	364.647278
1486.298828	467.115417
1485.272461	365.234985
1484.245117	554.185974
1483.218750	523.546997
1482.191406	469.844574
1481.164063	778.193542
1480.136719	640.113953
1479.108398	660.027527
1478.080078	766.487915
1477.052734	737.774719
1476.023438	772.642151
1474.995117	789.589966
1473.965820	893.006714
1472.937500	1029.405518
1471.908203	1076.562378
1470.877930	1286.471680
1469.848633	1384.281006
1468.818359	1705.805908
1467.788086	1716.854614
1466.757813	1938.865601
1465.727539	1998.022705
1464.696289	2171.442627
1463.665039	2128.743164
1462.633789	2243.509521
1461.602539	2416.586426
1460.570313	2493.024170
1459.539063	2681.100098
1458.506836	2650.739746
1457.473633	2605.104248
1456.441406	2688.854980
1455.408203	2719.243652
1454.375000	2805.374512
1453.341797	2835.649414
1452.308594	2843.061523
1451.274414	2820.009521
1450.241211	2969.261963
1449.207031	3062.673828
1448.171875	3100.284424
1447.137695	3196.115723
1446.102539	3094.394043
1445.067383	3233.166504
1444.032227	2772.091797
1442.997070	2976.633301
1441.960938	2708.026855
1440.924805	2596.331055
1439.888672	2694.547119
1438.852539	2603.121338
1437.816406	2476.351807
1436.779297	2427.959717
1435.742188	2152.222168
1434.705078	2025.634888
1433.666992	1724.854492
1432.629883	1522.696045
1431.591797	1340.819336
1430.553711	1035.379883
1429.514648	1128.732910
1428.476563	868.921692
1427.437500	889.180176
1426.398438	725.388672
1425.359375	657.495789
1424.320313	594.705078
1423.280273	610.080566
1422.240234	625.486755
1421.200195	577.956177
1420.159180	585.877258
1419.119141	382.364777
1418.078125	413.071198
1417.037109	466.464142
1415.996094	653.240173
1414.954102	545.653137
1413.912109	513.619568
1412.870117	363.476563
1411.828125	241.113022
1410.786133	269.668671
1409.743164	89.694382
1408.700195	226.419861
1407.657227	297.848114
1406.614258	206.084625
1405.570313	199.784958
1404.527344	60.535492
1403.483398	232.607361
1402.438477	78.485085
1401.394531	-103.071655
1400.349609	202.080734
1399.304688	100.969894
1398.259766	37.593681
1397.214844	74.589584
1396.168945	144.224045
1395.123047	261.522308
1394.077148	-64.488594
1393.031250	-7.109754
1391.984375	-72.354744
1390.937500	-124.956635
1389.890625	2.757035
1388.843750	75.469406
1387.796875	110.730789
1386.749023	243.611954
1385.701172	38.970997
1384.653320	192.024155
1383.604492	20.182253
1382.556641	-283.906403
1381.507813	44.323669
1380.458984	-181.991806
1379.410156	-78.452164
1378.360352	70.090134
1377.310547	-40.921974
1376.260742	-19.496153
1375.210938	61.924366
1374.161133	8.722487
1373.110352	67.887993
1372.059570	7.460725
1371.008789	-62.786877
1369.957031	-78.055183
1368.906250	220.802612
1367.854492	133.483521
1366.802734	-20.922640
1365.750000	61.437840
1364.698242	156.351273
1363.645508	261.301636
1362.592773	234.437714
1361.540039	242.552155
1360.486328	340.342865
1359.433594	254.188492
1358.379883	235.333847
1357.326172	161.930832
1356.271484	270.127930
1355.216797	157.253448
1354.163086	320.343109
1353.107422	259.934875
1352.052734	510.117523
1350.998047	767.777893
1349.942383	586.095337
1348.886719	856.307312
1347.830078	923.076721
1346.774414	731.973938
1345.717773	994.950684
1344.661133	962.882446
1343.604492	1191.270264
1342.546875	1350.293091
1341.490234	1397.886108
1340.432617	1363.837036
1339.375000	1429.019653
1338.316406	1271.434570
1337.258789	1589.425903
1336.200195	1459.384888
1335.141602	1299.842651
1334.082031	1449.784912
1333.023438	1421.700684
1331.963867	1366.559570
1330.904297	1388.232666
1329.844727	1182.604614
1328.784180	1127.964966
1327.723633	1273.639648
1326.663086	1258.809814
1325.602539	1258.943848
1324.541992	1266.623047
1323.480469	1516.382813
1322.418945	1376.174316
1321.357422	1418.778931
1320.295898	1345.540894
1319.233398	1390.867798
1318.170898	1347.527588
1317.108398	1585.424805
1316.045898	1596.561523
1314.982422	1543.743286
1313.918945	1461.510742
1312.855469	1433.643311
1311.791992	1546.307129
1310.728516	1449.744263
1309.664063	1385.353638
1308.599609	1547.565674
1307.535156	1505.583496
1306.469727	1537.553345
1305.404297	1554.874756
1304.338867	1373.115112
1303.273438	1570.196167
1302.208008	1607.532593
1301.141602	1347.600342
1300.075195	1311.494385
1299.008789	1332.024414
1297.942383	1450.901733
1296.875000	1474.078979
1295.807617	1273.961548
1294.740234	1258.125366
1293.672852	1144.252319
1292.604492	1172.833618
1291.537109	1370.755249
1290.468750	1051.269897
1289.399414	1183.149170
1288.331055	1065.054565
1287.261719	1121.111572
1286.192383	976.336853
1285.123047	973.802856
1284.052734	875.855835
1282.983398	905.372009
1281.913086	1091.642944
1280.841797	1035.630127
1279.771484	1087.398804
1278.700195	1227.306152
1277.628906	1115.322144
1276.557617	1096.395996
1275.486328	955.326721
1274.414063	1119.932861
1273.341797	1189.245972
1272.269531	1163.327881
1271.197266	1330.467773
1270.124023	1370.624756
1269.050781	1498.735596
1267.977539	1509.696777
1266.904297	1503.642212
1265.830078	1195.109497
1264.756836	1435.645630
1263.681641	1256.660400
1262.607422	1633.757935
1261.533203	1435.432739
1260.458008	1432.238159
1259.382813	1458.344727
1258.307617	1523.476929
1257.231445	1276.874634
1256.155273	1485.800049
1255.079102	1551.046021
1254.002930	1499.478516
1252.926758	1311.705078
1251.849609	1608.222656
1250.772461	1547.085938
1249.695313	1308.489136
1248.617188	1471.213501
1247.540039	1310.602539
1246.461914	1456.315552
1245.382813	1393.042969
1244.304688	1390.556641
1243.225586	1298.242798
1242.146484	1242.418335
1241.067383	1111.388916
1239.988281	1203.730469
1238.908203	1378.557495
1237.828125	1252.502441
1236.748047	1364.215454
1235.667969	1121.855713
1234.586914	1017.808105
1233.505859	1134.387695
1232.424805	1214.575684
1231.343750	955.544739
1230.261719	1101.150879
1229.179688	1130.452881
1228.097656	946.680237
1227.015625	859.812317
1225.932617	809.283020
1224.850586	678.922424
1223.767578	667.147278
1222.683594	652.950745
1221.600586	798.330811
1220.516602	489.162292
1219.432617	593.400757
1218.347656	528.433228
1217.263672	485.214905
1216.178711	439.580505
1215.093750	789.958313
1214.008789	582.476257
1212.922852	696.076965
1211.836914	606.894897
1210.750977	657.650757
1209.665039	959.202942
1208.579102	763.814270
1207.492188	877.081482
1206.405273	891.430298
1205.318359	688.841248
1204.230469	664.593750
1203.142578	534.322571
1202.054688	411.288666
1200.966797	370.122955
1199.877930	379.478760
1198.790039	386.368286
1197.701172	207.931000
1196.611328	46.357388
1195.522461	-26.216953
1194.432617	146.444824
1193.342773	32.894123
1192.252930	-236.893188
1191.162109	-50.070732
1190.072266	50.114956
1188.981445	111.759636
1187.889648	72.454323
1186.798828	-2.918201
1185.707031	-56.726341
1184.615234	14.198131
1183.523438	-44.538841
1182.430664	-14.577528
1181.337891	89.631424
1180.245117	176.930374
1179.152344	192.197800
1178.059570	214.564209
1176.965820	263.191803
1175.872070	129.661713
1174.778320	360.121063
1173.683594	118.708504
1172.588867	506.876526
1171.494141	406.559479
1170.399414	306.193726
1169.303711	200.995804
1168.208984	234.463730
1167.113281	198.477997
1166.016602	97.867378
1164.920898	-9.967132
1163.824219	355.261749
1162.727539	208.993820
1161.630859	-35.232746
1160.533203	365.266876
1159.435547	402.611603
1158.337891	525.757629
1157.240234	553.294006
1156.141602	649.895569
1155.043945	493.519897
1153.944336	422.951569
1152.845703	454.823578
1151.747070	248.216095
1150.647461	148.826065
1149.547852	161.346802
1148.447266	33.214405
1147.347656	19.337242
1146.247070	-142.261581
1145.146484	-49.205624
1144.044922	-70.537567
1142.944336	-51.523880
1141.842773	50.619610
1140.741211	-161.316071
1139.638672	-28.517403
1138.537109	-19.500896
1137.434570	-34.371700
1136.332031	124.097290
1135.228516	44.828732
1134.125977	288.473053
1133.022461	398.921539
1131.917969	402.377014
1130.814453	536.249451
1129.709961	648.586792
1128.605469	739.406189
1127.500977	841.925598
1126.396484	982.222351
1125.291016	771.481262
1124.185547	764.547058
1123.080078	823.848877
1121.973633	904.324158
1120.868164	648.328369
1119.761719	614.915833
1118.654297	522.214661
1117.547852	661.397400
1116.440430	454.915375
1115.333008	435.311768
1114.225586	514.943665
1113.117188	566.044922
1112.008789	612.283142
1110.900391	719.843689
1109.791992	775.256531
1108.682617	669.875488
1107.573242	699.067932
1106.463867	917.056396
1105.354492	1078.175781
1104.244141	1003.069580
1103.133789	1234.672241
1102.023438	1083.855835
1100.913086	1119.347778
1099.801758	1216.028076
1098.690430	1149.881104
1097.579102	1312.307495
1096.467773	1260.108276
1095.355469	1309.138550
1094.243164	1216.716187
1093.130859	1194.890625
1092.017578	1198.871216
1090.905273	1078.005493
1089.791992	1411.298218
1088.677734	1050.251343
1087.564453	802.198486
1086.450195	1050.385010
1085.335938	971.549927
1084.221680	890.315796
1083.106445	1123.946411
1081.991211	1066.036499
1080.875977	965.788879
1079.760742	818.537170
1078.644531	1072.773682
1077.528320	1056.859985
1076.412109	827.311523
1075.295898	893.437744
1074.178711	710.796082
1073.061523	673.578735
1071.944336	619.896851
1070.826172	699.786499
1069.708984	833.487915
1068.590820	533.578064
1067.471680	699.915100
1066.353516	512.474304
1065.234375	781.652466
1064.115234	800.166870
1062.996094	626.705994
1061.875977	745.753967
1060.755859	717.319092
1059.635742	714.578308
1058.515625	756.222290
1057.394531	676.234924
1056.273438	596.245056
1055.152344	612.058472
1054.031250	401.225372
1052.909180	613.188660
1051.787109	519.132874
1050.665039	604.848389
1049.541992	608.801636
1048.418945	587.061035
1047.295898	504.654297
1046.172852	489.905151
1045.048828	661.681274
1043.925781	590.920227
1042.801758	464.235168
1041.676758	500.702637
1040.552734	360.101074
1039.427734	347.653015
1038.302734	372.464172
1037.176758	353.023529
1036.050781	280.062866
1034.924805	311.853180
1033.798828	378.531708
1032.672852	735.924194
1031.545898	497.869202
1030.418945	571.461853
1029.291992	242.942902
1028.164063	309.617859
1027.036133	281.034851
1025.908203	45.775505
1024.780273	-135.938950
1023.651367	-148.073380
1022.522461	51.042328
1021.393555	29.655794
1020.264648	45.436501
1019.134766	186.488083
1018.004883	114.182671
1016.875000	-55.413788
1015.744141	-74.236580
1014.613281	166.531586
1013.482422	208.004517
1012.351563	407.011810
1011.219727	240.108566
1010.088867	453.024017
1008.956055	610.339661
1007.824219	656.582336
1006.691406	894.880676
1005.558594	1327.425415
1004.425781	2268.566650
1003.292969	3033.643555
1002.159180	3026.455078
1001.025391	2573.369141
999.891602	1670.082764
998.756836	1016.741333
997.622070	439.994049
996.487305	232.984863
995.352539	210.809738
994.216797	248.728790
993.081055	-52.402122
991.945313	-14.243896
990.808594	-12.903419
989.672852	170.671722
988.536133	84.592743
987.398438	93.132561
986.261719	-22.618984
985.124023	-85.236671
983.986328	-23.364582
982.847656	-18.965536
981.709961	-48.967205
980.571289	1.695986
979.432617	47.857948
978.292969	87.217316
977.153320	-52.673538
976.013672	292.702850
974.874023	304.781830
973.734375	73.415733
972.593750	88.099518
971.453125	249.904358
970.311523	83.406403
969.170898	316.580444
968.029297	212.393570
966.886719	73.975639
965.745117	289.058380
964.602539	208.316544
963.459961	313.493103
962.317383	437.107971
961.173828	416.421600
960.030273	350.068024
958.886719	279.317993
957.743164	332.432495
956.598633	346.748505
955.454102	526.040955
954.309570	195.026749
953.165039	365.435394
952.019531	204.216583
950.874023	93.550743
949.727539	250.624069
948.582031	58.029808
947.435547	167.371933
946.289063	237.984406
945.141602	290.453247
943.995117	324.795135
942.847656	174.338623
941.699219	537.746826
940.551758	332.875214
939.403320	379.257202
938.254883	371.038910
937.105469	401.766876
935.957031	480.534576
934.807617	561.716187
933.658203	271.549744
932.507813	302.959198
931.357422	341.361908
930.207031	227.331131
929.056641	302.509399
927.906250	72.795021
926.754883	23.150532
925.603516	330.920959
924.451172	-2.755229
923.298828	280.206848
922.146484	222.158356
920.994141	116.574478
919.841797	199.837509
918.688477	40.124474
917.535156	-73.911446
916.380859	96.151070
915.227539	-76.534447
914.073242	32.501297
912.918945	-239.601013
911.763672	-64.441208
910.608398	58.631733
909.453125	-165.155640
908.297852	-166.483093
907.141602	-147.241135
905.985352	-105.182854
904.829102	-108.293831
903.672852	29.193211
902.515625	-91.379501
901.358398	-7.974793
900.201172	-55.733761
899.042969	-62.575657
897.884766	-53.422867
896.726563	-116.500626
895.568359	132.669891
894.409180	173.882599
893.250000	11.800326
892.090820	48.799194
890.930664	58.819824
889.771484	7.992060
888.611328	-96.861519
887.450195	67.136330
886.289063	57.400311
885.128906	192.217682
883.966797	101.516037
882.805664	56.093884
881.643555	26.612757
880.481445	60.397694
879.319336	58.230530
878.156250	119.286942
876.993164	234.502853
875.830078	77.257599
874.666016	41.804184
873.502930	62.755104
872.338867	205.350311
871.173828	-68.283661
870.009766	-85.231270
868.844727	95.857231
867.679688	-143.516922
866.513672	98.402504
865.348633	185.220688
864.182617	328.270294
863.015625	192.794754
861.849609	266.329346
860.682617	216.427795
859.515625	236.219452
858.347656	417.677643
857.180664	433.079163
856.012695	601.093384
854.843750	639.028931
853.675781	618.708069
852.506836	623.126648
851.337891	457.280548
850.167969	567.167725
848.999023	500.085663
847.829102	471.166107
846.658203	316.933350
845.488281	104.611298
844.317383	203.508698
843.146484	224.089859
841.975586	-21.489288
840.803711	23.809385
839.631836	232.328979
838.459961	-1.807803
837.287109	-63.728809
836.114258	48.667778
834.941406	174.427521
833.768555	219.747345
832.594727	256.132263
831.420898	317.059052
830.247070	290.928772
829.072266	329.518921
827.898438	468.451355
826.722656	428.929230
825.547852	411.702026
824.372070	283.031006
823.196289	176.689011
822.020508	57.010788
820.844727	126.690514
819.667969	109.473450
818.491211	78.877678
817.313477	-76.369118
816.136719	-44.666901
814.958984	109.348991
813.781250	-16.994532
812.602539	-34.355530
811.423828	-5.069047
810.245117	-218.109573
809.066406	53.310165
807.886719	-184.179825
806.707031	27.030088
805.527344	-72.789284
804.346680	-112.677872
803.166992	29.373989
801.985352	38.169510
800.804688	-177.173599
799.623047	-30.970055
798.441406	44.134697
797.259766	-49.351803
796.078125	-87.466873
794.895508	95.936996
793.712891	-66.406212
792.529297	-44.932011
791.346680	191.214005
790.163086	163.738037
788.978516	102.993607
787.794922	374.069183
786.610352	529.899292
785.425781	632.480591
784.241211	458.535400
783.055664	777.524597
781.870117	541.550964
780.684570	550.839844
779.498047	540.145203
778.311523	376.968750
777.125000	328.576141
775.938477	189.596497
774.750977	211.682190
773.563477	70.379593
772.375977	26.091526
771.187500	246.357101
769.999023	-20.847073
768.810547	29.378235
767.622070	-8.679954
766.432617	74.351501
765.243164	157.234177
764.053711	187.115753
762.863281	179.450485
761.672852	259.724182
760.482422	293.638550
759.291992	426.432556
758.100586	515.069275
756.909180	487.007050
755.717773	439.065186
754.525391	413.026215
753.333008	430.844116
752.140625	299.156982
750.948242	233.324646
749.754883	380.435364
748.561523	367.110962
747.368164	331.746765
746.173828	362.141113
744.979492	243.243500
743.785156	242.753357
742.590820	411.023438
741.395508	213.012421
740.200195	280.220367
739.003906	163.248535
737.808594	65.967476
736.612305	19.034393
735.416016	383.722534
734.218750	-9.303199
733.021484	90.250328
731.824219	299.102081
730.626953	251.834366
729.428711	327.015656
728.230469	445.840027
727.032227	400.596130
725.833984	418.708466
724.634766	493.584503
723.435547	535.616150
722.235352	361.368103
721.036133	501.602264
719.835938	338.298004
718.635742	550.445251
717.434570	502.811096
716.233398	256.664001
715.032227	387.935852
713.831055	370.863312
712.628906	96.558395
711.426758	153.663742
710.224609	62.576260
709.021484	-37.170071
707.818359	74.404396
706.615234	68.362633
705.412109	-37.791958
704.208008	43.302803
703.003906	2.540577
701.799805	-14.237376
700.594727	123.451263
699.389648	45.856468
698.184570	-40.349575
696.979492	8.285560
695.773438	-71.240211
694.567383	5.740658
693.361328	-88.825485
692.154297	-135.506241
690.947266	-236.363007
689.740234	-48.443871
688.533203	-142.607635
687.325195	-104.314705
686.117188	-70.289345
684.909180	-135.931793
683.700195	121.553108
682.491211	-86.953163
681.282227	-61.250851
680.072266	98.852310
678.863281	96.546829
677.653320	38.054405
676.442383	-48.443493
675.232422	120.586121
674.021484	107.893890
672.810547	166.704300
671.598633	225.600800
670.386719	64.031639
669.174805	226.908508
667.962891	78.600746
666.750000	133.582245
665.537109	50.390114
664.324219	-0.262877
663.110352	83.086304
661.897461	34.808235
660.683594	6.077662
659.468750	11.980555
658.254883	-260.320618
657.040039	-81.652397
655.824219	-34.515541
654.609375	-125.302551
653.393555	-99.597366
652.177734	-11.362091
650.960938	-114.843246
649.745117	38.049824
648.528320	57.404385
647.311523	126.278549
646.093750	307.046692
644.875977	121.926338
643.658203	343.456665
642.440430	218.576401
641.221680	280.780151
640.002930	271.944702
638.784180	18.010607
637.564453	62.774811
636.344727	-94.544243
635.125000	177.620544
633.905273	82.306763
632.684570	31.934055
631.463867	43.612930
630.243164	-0.746856
629.021484	156.309814
627.799805	-77.361122
626.578125	124.047279
625.356445	95.612923
624.133789	407.595428
622.911133	224.006836
621.688477	412.809906
620.464844	363.277771
619.241211	311.084381
618.017578	1.422666
616.793945	-71.140244
615.569336	-52.326820
614.344727	-49.219788
613.120117	-136.721741
611.894531	-75.316017
610.668945	70.701164
609.443359	-2.302828
608.216797	-108.325035
606.991211	79.489655
605.764648	61.040070
604.537109	60.629787
