# Supplementary material for: Raman spectroscopy accurately differentiates mucosal healing from non-healing and biochemical changes following biological therapy in inflammatory bowel disease
Source: PLoS One. 2021 Jun 2;16(6):e0252210. doi: 10.1371/journal.pone.0252210 (PMC8172032; doi:10.1371/journal.pone.0252210)
Supplement: S9 Dataset — (ZIP) [file pone.0252210.s011.zip › Pre-biologic/OC031-1 pre treatment_base sub CR removed_9__X_2364.14__Y_35192.7__Z_75.6__Time_103.txt]

1714.793945	330.751892
1713.817383	36.066322
1712.840820	-136.945602
1711.864258	55.569031
1710.886719	-22.084497
1709.909180	53.814163
1708.931641	-92.017921
1707.953125	-146.011673
1706.975586	-35.840935
1705.997070	-42.885685
1705.018555	-6.395284
1704.040039	-22.769989
1703.060547	-185.682449
1702.081055	-131.131302
1701.101563	-57.219017
1700.122070	28.010504
1699.142578	-30.533512
1698.162109	31.844757
1697.181641	-132.338226
1696.201172	-15.276781
1695.220703	-41.905472
1694.239258	124.343132
1693.257813	-39.977039
1692.276367	132.720932
1691.294922	-17.015104
1690.313477	79.369576
1689.331055	80.212921
1688.348633	161.622528
1687.366211	144.883575
1686.383789	371.285217
1685.400391	459.497681
1684.416992	305.706421
1683.433594	370.953583
1682.450195	266.213898
1681.465820	28.853064
1680.482422	220.738266
1679.498047	511.482239
1678.512695	485.876617
1677.528320	508.656921
1676.542969	577.084229
1675.558594	664.563049
1674.572266	603.518311
1673.586914	880.534668
1672.601563	682.152710
1671.615234	749.954041
1670.628906	908.450684
1669.642578	1032.751587
1668.655273	1016.651428
1667.668945	1091.215210
1666.681641	988.291260
1665.694336	954.770447
1664.706055	863.250977
1663.718750	1305.236572
1662.730469	1259.460205
1661.742188	1121.255981
1660.753906	1198.131714
1659.764648	1232.886841
1658.775391	1416.303589
1657.787109	1406.604736
1656.796875	1066.177368
1655.807617	1118.038086
1654.818359	939.880676
1653.828125	994.948853
1652.837891	1177.261719
1651.846680	1021.168457
1650.856445	963.262634
1649.865234	699.390625
1648.874023	562.765076
1647.882813	698.649353
1646.891602	533.487549
1645.899414	651.273010
1644.907227	621.322083
1643.915039	456.929718
1642.922852	189.856659
1641.930664	245.098129
1640.937500	469.379211
1639.944336	303.294891
1638.951172	245.603271
1637.957031	98.443260
1636.963867	-51.116905
1635.969727	-52.850292
1634.975586	-120.311859
1633.981445	-37.418953
1632.986328	-191.499359
1631.991211	60.189529
1630.996094	156.551880
1630.000977	13.447002
1629.005859	-5.782328
1628.009766	1.415962
1627.013672	-107.032211
1626.017578	-83.827797
1625.021484	-42.132618
1624.024414	-87.125374
1623.028320	99.286995
1622.031250	96.491066
1621.033203	159.444702
1620.036133	49.087353
1619.038086	22.870741
1618.041016	-24.274567
1617.041992	54.640747
1616.043945	170.316696
1615.045898	5.241690
1614.046875	52.752998
1613.047852	76.674889
1612.048828	118.970535
1611.048828	-3.883801
1610.049805	-79.483032
1609.049805	-196.962723
1608.049805	170.278961
1607.048828	144.484253
1606.048828	113.472473
1605.047852	239.553757
1604.046875	182.351669
1603.045898	125.166969
1602.044922	-36.659496
1601.042969	26.522171
1600.041016	-90.793091
1599.039063	1.092261
1598.037109	-63.934715
1597.034180	-3.518857
1596.031250	-160.036926
1595.028320	-219.866302
1594.025391	-86.436020
1593.022461	-75.835213
1592.018555	13.030708
1591.014648	-39.138321
1590.010742	-274.006409
1589.006836	-143.569626
1588.001953	-154.108307
1586.997070	-23.879068
1585.992188	-149.285004
1584.987305	186.687897
1583.982422	261.829041
1582.976563	76.300537
1581.970703	247.668671
1580.964844	184.481888
1579.958984	87.393181
1578.952148	146.461105
1577.945313	28.429272
1576.938477	102.927444
1575.931641	99.255379
1574.924805	-39.761703
1573.916992	-30.585833
1572.909180	116.291977
1571.901367	3.068225
1570.893555	74.315475
1569.884766	12.912411
1568.876953	244.987473
1567.868164	-167.247238
1566.858398	54.161663
1565.849609	-38.747425
1564.839844	156.371002
1563.830078	289.019501
1562.820313	130.929382
1561.810547	208.836823
1560.799805	-22.007771
1559.790039	94.565475
1558.779297	3.596511
1557.767578	-92.639473
1556.756836	-103.437630
1555.745117	-36.640301
1554.733398	-6.247343
1553.721680	-1.879500
1552.709961	28.256605
1551.697266	9.075963
1550.685547	157.993088
1549.672852	231.691025
1548.659180	118.993286
1547.646484	-66.177925
1546.632813	126.081581
1545.619141	-46.337891
1544.605469	329.081116
1543.591797	78.933197
1542.577148	-111.822235
1541.562500	-5.607702
1540.547852	-31.251276
1539.533203	35.932701
1538.518555	152.004944
1537.502930	58.875652
1536.487305	166.899506
1535.471680	107.095345
1534.456055	13.670552
1533.439453	80.007736
1532.422852	213.216080
1531.406250	-140.839661
1530.389648	226.591034
1529.373047	27.009676
1528.355469	-61.869411
1527.337891	281.765869
1526.320313	66.487518
1525.302734	149.751312
1524.284180	114.480278
1523.265625	84.252739
1522.247070	110.511917
1521.228516	72.353424
1520.208984	52.084759
1519.190430	131.974426
1518.170898	-88.985558
1517.151367	116.569130
1516.130859	-9.476126
1515.111328	72.473305
1514.090820	-61.430096
1513.070313	-195.382996
1512.049805	-26.512125
1511.028320	57.486492
1510.006836	159.303299
1508.986328	12.176042
1507.963867	-101.677605
1506.942383	-107.881889
1505.919922	29.355011
1504.898438	-120.591774
1503.875977	-22.039108
1502.852539	-0.490711
1501.830078	-43.062073
1500.806641	-147.176941
1499.783203	-87.489418
1498.759766	-240.363220
1497.736328	-63.142513
1496.711914	-157.298553
1495.687500	-167.086578
1494.663086	-59.313614
1493.638672	-64.170403
1492.613281	132.829605
1491.587891	71.534042
1490.563477	63.861191
1489.537109	-2.669461
1488.511719	170.856644
1487.485352	-117.976135
1486.458984	-46.777725
1485.432617	187.680176
1484.406250	230.575104
1483.379883	334.619781
1482.352539	193.659653
1481.325195	445.446472
1480.297852	322.248657
1479.269531	550.823669
1478.241211	333.225189
1477.213867	192.123322
1476.184570	481.541473
1475.156250	645.995117
1474.127930	494.561920
1473.098633	564.630005
1472.069336	1011.342346
1471.040039	892.859863
1470.009766	817.623413
1468.979492	699.134338
1467.950195	1015.566040
1466.918945	1097.868774
1465.888672	1083.514160
1464.857422	1323.277954
1463.827148	1194.469238
1462.795898	1207.939941
1461.763672	1470.280884
1460.732422	1267.781494
1459.700195	1283.675537
1458.667969	1236.081909
1457.635742	1361.059204
1456.603516	1559.546631
1455.570313	1775.675293
1454.537109	1596.050293
1453.503906	1588.914795
1452.470703	1830.211060
1451.436523	1559.399048
1450.403320	1719.494141
1449.369141	1605.885132
1448.333984	1793.725220
1447.299805	1761.181030
1446.264648	2029.926514
1445.230469	1761.934814
1444.194336	1787.602051
1443.159180	1608.329590
1442.124023	1755.471191
1441.087891	1593.988647
1440.051758	1402.243164
1439.015625	1392.613159
1437.978516	1539.693604
1436.941406	1550.270264
1435.904297	1343.585938
1434.867188	1164.794678
1433.830078	1213.384644
1432.791992	1014.529663
1431.754883	911.721924
1430.715820	657.529846
1429.677734	628.057190
1428.639648	644.033691
1427.600586	599.489746
1426.561523	328.055450
1425.522461	114.755775
1424.482422	141.017822
1423.443359	353.800720
1422.403320	186.082138
1421.363281	275.403870
1420.322266	337.014404
1419.282227	265.212280
1418.241211	170.817245
1417.200195	235.065216
1416.159180	125.715401
1415.117188	207.639526
1414.076172	-77.613487
1413.034180	228.221832
1411.992188	146.817535
1410.949219	75.543556
1409.907227	-60.964836
1408.864258	106.633430
1407.821289	314.410492
1406.777344	55.033310
1405.734375	34.370945
1404.690430	-89.153069
1403.646484	-237.657364
1402.602539	-162.712082
1401.557617	-12.484994
1400.513672	-12.728901
1399.468750	69.834793
1398.423828	82.236397
1397.377930	-118.362541
1396.333008	49.589169
1395.287109	142.366730
1394.241211	155.022507
1393.195313	25.000834
1392.148438	17.786749
1391.101563	-109.505150
1390.054688	81.187531
1389.007813	19.153728
1387.960938	-57.782482
1386.913086	10.449196
1385.865234	328.794861
1384.817383	84.572647
1383.769531	-84.474533
1382.720703	-180.906021
1381.671875	-49.851341
1380.623047	13.789758
1379.574219	47.522793
1378.524414	-88.468170
1377.475586	-149.411713
1376.425781	263.944519
1375.375977	342.851196
1374.325195	-24.746670
1373.274414	56.851582
1372.224609	-153.234879
1371.172852	-158.729980
1370.122070	-59.431427
1369.070313	226.806778
1368.019531	34.663372
1366.967773	-32.769016
1365.915039	2.017987
1364.863281	114.081413
1363.810547	86.777039
1362.757813	375.656860
1361.705078	47.419308
1360.651367	159.734924
1359.598633	214.902847
1358.544922	-135.190063
1357.491211	61.906986
1356.436523	226.693939
1355.382813	63.490536
1354.328125	119.079819
1353.273438	296.456055
1352.217773	-25.325880
1351.163086	437.730652
1350.107422	314.839050
1349.051758	452.687408
1347.996094	521.096924
1346.939453	366.296600
1345.883789	670.507629
1344.827148	513.454956
1343.769531	549.928650
1342.712891	655.893372
1341.655273	571.089233
1340.598633	954.677673
1339.540039	914.611389
1338.482422	785.515198
1337.423828	864.538025
1336.366211	611.926331
1335.307617	780.235840
1334.248047	817.417358
1333.189453	582.568542
1332.129883	521.034424
1331.070313	637.654419
1330.010742	608.457336
1328.950195	762.257385
1327.890625	706.045654
1326.830078	1035.349609
1325.768555	845.885681
1324.708008	982.575989
1323.646484	724.253113
1322.585938	796.907227
1321.523438	731.403381
1320.461914	831.332092
1319.400391	899.234436
1318.337891	806.878540
1317.275391	860.125732
1316.211914	876.451294
1315.149414	651.320557
1314.085938	914.262695
1313.022461	807.631104
1311.958984	1114.922852
1310.894531	831.148621
1309.831055	722.384216
1308.766602	1056.800171
1307.701172	795.600830
1306.636719	753.572510
1305.571289	1127.347046
1304.505859	837.017334
1303.440430	787.849792
1302.375000	805.150085
1301.308594	724.198914
1300.242188	849.756653
1299.175781	852.499939
1298.109375	811.099548
1297.041992	890.102051
1295.975586	740.825256
1294.908203	891.123047
1293.839844	766.572693
1292.772461	752.548157
1291.704102	664.999390
1290.635742	781.098206
1289.567383	845.716431
1288.498047	628.465454
1287.428711	715.258911
1286.360352	762.871765
1285.290039	528.800720
1284.220703	537.353271
1283.150391	391.691010
1282.080078	517.877747
1281.009766	333.226715
1279.939453	797.156555
1278.868164	727.601196
1277.796875	751.069641
1276.725586	627.849548
1275.654297	710.095886
1274.582031	511.250671
1273.509766	539.804932
1272.437500	548.843262
1271.365234	802.184753
1270.291992	918.691345
1269.218750	800.785522
1268.145508	995.428955
1267.072266	750.719788
1265.999023	901.434143
1264.924805	849.633362
1263.850586	658.866638
1262.776367	697.423767
1261.701172	704.295837
1260.625977	796.498779
1259.550781	983.720703
1258.475586	620.288452
1257.400391	800.206482
1256.324219	865.610535
1255.248047	758.143494
1254.171875	947.704346
1253.094727	798.926941
1252.018555	737.826599
1250.941406	749.737000
1249.864258	822.456909
1248.786133	844.091187
1247.708008	671.255005
1246.630859	770.710205
1245.551758	685.453186
1244.473633	736.285706
1243.394531	923.107788
1242.316406	648.491333
1241.236328	711.440613
1240.157227	611.749451
1239.077148	485.403992
1237.998047	672.081421
1236.917969	863.521973
1235.836914	819.644104
1234.756836	625.465027
1233.675781	697.996277
1232.594727	593.579712
1231.512695	702.409973
1230.431641	539.883118
1229.349609	488.815430
1228.267578	679.882813
1227.185547	425.439484
1226.102539	393.746490
1225.019531	509.649689
1223.936523	427.116669
1222.853516	571.947021
1221.769531	337.057922
1220.686523	252.138718
1219.602539	184.152069
1218.517578	297.399475
1217.433594	444.396515
1216.348633	14.031587
1215.263672	199.605865
1214.178711	126.743248
1213.092773	314.564056
1212.007813	159.599792
1210.921875	566.818726
1209.834961	303.249054
1208.749023	442.502472
1207.662109	531.023743
1206.575195	602.594910
1205.488281	442.740265
1204.400391	499.763672
1203.313477	412.195190
1202.225586	435.405121
1201.136719	282.787018
1200.048828	60.390671
1198.959961	83.533546
1197.871094	111.435455
1196.782227	225.884613
1195.692383	-222.569214
1194.603516	-189.944107
1193.513672	80.618095
1192.423828	-93.641014
1191.333008	-29.980350
1190.242188	-16.847675
1189.151367	-128.671448
1188.060547	-24.372318
1186.969727	63.021698
1185.877930	-212.123444
1184.786133	-136.835266
1183.694336	-20.846834
1182.601563	-156.831314
1181.509766	-24.213766
1180.416992	19.574146
1179.323242	-3.839366
1178.230469	128.482315
1177.136719	116.921738
1176.042969	-64.768791
1174.949219	57.718838
1173.854492	-121.605164
1172.760742	129.989380
1171.666016	-49.390755
1170.570313	15.306647
1169.475586	82.312119
1168.379883	149.222443
1167.284180	-211.979050
1166.188477	-99.734077
1165.091797	84.094299
1163.996094	107.682549
1162.899414	14.130962
1161.801758	-0.629181
1160.705078	-122.895645
1159.607422	34.148415
1158.509766	236.408783
1157.412109	78.178314
1156.313477	215.787064
1155.215820	-14.050385
1154.117188	13.691391
1153.017578	120.027832
1151.918945	262.013763
1150.819336	-82.286583
1149.719727	64.310524
1148.620117	103.586403
1147.519531	42.751728
1146.418945	-260.976349
1145.318359	25.708960
1144.217773	28.995310
1143.116211	48.866688
1142.014648	-2.699672
1140.913086	76.497627
1139.811523	3.421736
1138.708984	-100.593872
1137.606445	-78.665413
1136.503906	88.133217
1135.401367	81.378525
1134.297852	-193.818771
1133.194336	229.142197
1132.090820	172.314590
1130.987305	362.284760
1129.882813	172.442612
1128.778320	395.412750
1127.673828	715.463257
1126.569336	433.012604
1125.463867	262.046326
1124.358398	261.751770
1123.252930	379.881470
1122.146484	358.116211
1121.041016	485.529846
1119.934570	158.164932
1118.828125	434.597839
1117.720703	386.571747
1116.613281	220.194382
1115.505859	247.839554
1114.398438	275.418182
1113.291016	208.343094
1112.182617	507.695282
1111.074219	62.293755
1109.964844	148.750641
1108.856445	374.519928
1107.747070	293.059418
1106.637695	464.276306
1105.528320	488.983948
1104.417969	525.429260
1103.307617	351.781128
1102.197266	506.120728
1101.086914	580.148193
1099.975586	720.124023
1098.864258	379.010315
1097.752930	547.173401
1096.641602	618.596802
1095.529297	621.613098
1094.416992	617.522583
1093.304688	413.218933
1092.191406	602.173462
1091.079102	449.685211
1089.965820	379.597961
1088.852539	537.743469
1087.738281	620.503174
1086.624023	682.027222
1085.509766	684.713379
1084.395508	543.976807
1083.280273	685.296631
1082.166016	626.812134
1081.050781	331.058380
1079.934570	352.474030
1078.819336	493.618439
1077.703125	280.192596
1076.586914	360.220032
1075.469727	604.437622
1074.353516	510.725098
1073.236328	482.703369
1072.119141	313.993652
1071.000977	304.750854
1069.882813	443.158691
1068.765625	302.662659
1067.646484	251.226669
1066.528320	356.739166
1065.409180	333.403076
1064.290039	349.871002
1063.170898	232.921631
1062.050781	401.495087
1060.930664	326.689240
1059.810547	237.886337
1058.690430	556.001892
1057.569336	104.827560
1056.449219	359.733459
1055.327148	434.582092
1054.206055	42.175926
1053.083984	205.841125
1051.961914	217.659897
1050.839844	292.520416
1049.717773	152.629166
1048.594727	213.492844
1047.471680	38.717052
1046.348633	220.902817
1045.224609	356.379181
1044.101563	300.652527
1042.976563	135.412247
1041.852539	21.547983
1040.728516	236.255981
1039.603516	-117.439301
1038.478516	108.893684
1037.352539	120.959160
1036.227539	30.645912
1035.101563	219.644196
1033.974609	224.791443
1032.848633	95.073898
1031.721680	284.029633
1030.594727	321.820435
1029.467773	141.146866
1028.340820	-6.866665
1027.212891	-22.349634
1026.084961	45.838028
1024.956055	-245.903778
1023.828125	-119.560280
1022.699219	-413.352509
1021.570313	-182.509735
1020.440430	-86.292099
1019.311523	-187.212570
1018.181641	-104.843407
1017.050781	-126.790619
1015.920898	-297.006989
1014.790039	65.892532
1013.659180	241.021957
1012.528320	-88.806953
1011.396484	-172.965302
1010.265625	32.384483
1009.132813	233.058563
1008.000977	278.670807
1006.868164	266.481995
1005.736328	430.163116
1004.602539	818.134583
1003.469727	1464.937134
1002.335938	1614.556519
1001.202148	1359.777954
1000.068359	1008.160950
998.933594	289.520447
997.799805	167.083099
996.665039	296.419281
995.529297	197.262543
994.394531	137.463989
993.258789	-5.284515
992.123047	-67.157639
990.986328	205.445114
989.849609	282.038361
988.712891	95.919731
987.576172	-41.634590
986.439453	-174.432449
985.301758	139.753876
984.164063	71.622047
983.025391	-28.627422
981.887695	129.055771
980.749023	-58.426075
979.610352	14.241478
978.470703	109.960312
977.332031	67.758507
976.192383	-38.709148
975.051758	48.032677
973.912109	47.511497
972.771484	95.323914
971.630859	30.662512
970.490234	-79.800446
969.348633	80.780708
968.207031	193.182236
967.065430	-47.757710
965.923828	28.107634
964.781250	37.514790
963.638672	90.581337
962.496094	276.688324
961.352539	-103.324081
960.208984	-13.307361
959.065430	106.545197
957.921875	109.628159
956.777344	131.123764
955.632813	271.752289
954.488281	348.328125
953.343750	95.458626
952.198242	270.603577
951.052734	134.709381
949.907227	179.621506
948.760742	316.049957
947.614258	-45.738968
946.467773	157.141190
945.321289	37.910809
944.173828	62.717583
943.026367	-181.830856
941.878906	71.497513
940.730469	379.577087
939.582031	151.386246
938.433594	283.836609
937.285156	-10.175895
936.135742	416.580780
934.987305	305.236603
933.836914	159.848389
932.687500	167.285782
931.537109	249.986328
930.386719	314.521240
929.236328	128.649536
928.084961	-2.412052
926.934570	71.510048
925.783203	172.789566
924.630859	-226.351501
923.478516	70.712074
922.327148	126.706772
921.173828	-171.863144
920.021484	-22.490248
918.868164	113.264328
917.714844	-114.420013
916.561523	10.098202
915.407227	136.909225
914.252930	202.451904
913.098633	20.670380
911.944336	-40.696342
910.789063	-58.858639
909.633789	-97.348747
908.478516	-187.892578
907.322266	-171.784378
906.166016	-6.041044
905.009766	19.218853
903.853516	-326.949463
902.696289	106.144302
901.539063	-140.128464
900.381836	-177.972351
899.223633	-50.534908
898.065430	-266.995728
896.907227	-1.496984
895.749023	83.022247
894.589844	13.816868
893.430664	-120.849648
892.271484	20.298397
891.112305	-37.385178
889.952148	-81.436386
888.791992	-62.187740
887.630859	153.518158
886.470703	138.935623
885.309570	-15.503622
884.148438	-14.157698
882.986328	172.183594
881.825195	78.850380
880.663086	114.106659
879.500000	-60.234863
878.337891	67.497520
877.174805	238.005432
876.011719	117.908943
874.847656	202.814819
873.684570	100.847633
872.520508	127.246300
871.355469	41.145683
870.191406	-71.890327
869.026367	33.314743
867.861328	-75.132935
866.695313	84.010216
865.530273	105.987625
864.364258	314.470001
863.197266	215.094131
862.031250	279.728363
860.864258	252.273941
859.697266	375.245148
858.530273	210.880264
857.362305	253.026428
856.194336	236.824890
855.026367	346.220978
853.857422	401.747375
852.688477	623.125427
851.519531	393.913757
850.350586	467.284332
849.180664	170.988571
848.010742	275.702972
846.840820	28.818216
845.670898	231.977051
844.500000	157.505081
843.329102	219.533997
842.157227	424.672577
840.986328	110.840439
839.814453	259.954285
838.642578	127.315826
837.469727	95.276077
836.296875	329.097778
835.124023	270.152344
833.951172	188.863892
832.777344	333.079529
831.603516	329.864899
830.429688	277.513428
829.255859	169.365341
828.081055	476.113434
826.906250	133.724014
825.731445	444.701538
824.555664	231.668411
823.379883	444.321655
822.204102	57.507599
821.027344	223.223648
819.851563	41.410625
818.674805	-42.411945
817.497070	-97.313713
816.320313	-45.435505
815.142578	157.646362
813.963867	-144.334900
812.786133	-237.203293
811.607422	107.880722
810.428711	-87.371193
809.250000	144.055740
808.070313	-235.636078
806.890625	-142.121384
805.710938	-259.670410
804.531250	-8.705670
803.350586	-110.829445
802.169922	0.049561
800.988281	-434.934601
799.807617	-211.055359
798.625977	-62.745262
797.444336	-244.889114
796.261719	-149.973969
795.079102	-126.081665
793.896484	-31.380291
792.713867	-111.762482
791.530273	139.958557
790.346680	-124.310242
789.163086	109.448830
787.979492	50.950809
786.794922	32.228241
785.610352	223.549866
784.425781	184.755920
783.240234	344.861389
782.054688	341.277985
780.869141	103.414505
779.682617	97.543793
778.496094	124.734169
777.309570	143.015762
776.123047	37.602329
774.935547	-30.307417
773.748047	-23.230600
772.560547	122.751854
771.373047	153.924332
770.184570	235.729736
768.996094	-22.028227
767.806641	-13.062838
766.618164	147.871109
765.428711	81.787170
764.239258	-37.172592
763.048828	123.489601
761.858398	336.855499
760.667969	147.346817
759.477539	87.690086
758.286133	333.767975
757.094727	282.803284
755.903320	256.007080
754.710938	435.805145
753.518555	224.313187
752.326172	100.769814
751.133789	361.650055
749.940430	167.795822
748.747070	347.245087
747.553711	109.537506
746.359375	97.948746
745.166016	134.616989
743.970703	6.739126
742.776367	337.231201
741.581055	237.843323
740.385742	-25.895840
739.190430	124.653389
737.994141	-156.469299
736.797852	-89.194046
735.601563	-87.640800
734.405273	-143.003693
733.208008	-56.057304
732.010742	129.332855
730.813477	34.621197
729.615234	14.337995
728.416992	193.082626
727.218750	37.278358
726.020508	69.547668
724.821289	7.872201
723.622070	79.531029
722.422852	92.222862
721.222656	384.458801
720.022461	501.955292
718.822266	110.895508
717.621094	302.698822
716.420898	106.146011
715.218750	239.088303
714.017578	291.355042
712.815430	40.633453
711.614258	289.223297
710.411133	195.658051
709.208984	-28.493538
708.005859	-224.145462
706.802734	94.271469
705.599609	-51.071690
704.395508	40.979183
703.191406	-49.698524
701.987305	77.310181
700.782227	110.837166
699.577148	248.823792
698.372070	278.155487
697.166992	-53.208241
695.960938	-88.787109
694.754883	266.798920
693.548828	181.436722
692.341797	-181.707977
691.135742	-136.433304
689.927734	-184.384827
688.720703	78.101883
687.512695	36.879517
686.304688	-136.499817
685.096680	-175.230453
683.888672	11.641520
682.679688	-185.066498
681.470703	38.817478
680.260742	46.091061
679.050781	-115.443619
677.840820	-38.585800
676.630859	42.693123
675.419922	-7.960252
674.209961	-47.644955
672.998047	120.496445
671.787109	312.472168
670.575195	33.095139
669.363281	56.623199
668.151367	49.996746
666.938477	91.026695
665.725586	-153.014923
664.512695	125.836487
663.299805	-1.288865
662.085938	-277.216217
660.872070	-56.515423
659.658203	-4.139742
658.443359	199.303131
657.228516	122.337311
656.013672	90.754112
654.797852	-20.518499
653.583008	-23.931393
652.366211	263.599457
651.150391	-19.866854
649.934570	-18.881311
648.717773	48.865868
647.500000	58.452778
646.283203	7.752639
645.065430	281.972046
643.847656	274.198181
642.629883	373.910492
641.411133	204.711060
640.192383	-54.791779
638.973633	-90.751839
637.753906	36.494617
636.534180	236.580887
635.314453	161.483307
634.094727	30.405857
632.874023	154.660324
631.653320	173.452835
630.432617	43.919918
629.211914	21.437294
627.990234	47.991421
626.768555	67.771263
625.545898	335.875641
624.324219	468.429626
623.101563	390.497986
621.877930	502.823456
620.655273	400.419983
619.431641	481.705719
618.208008	281.931458
616.983398	203.660904
615.759766	-50.683819
614.535156	-42.430080
613.310547	193.981476
612.084961	6.092729
610.859375	-216.722595
609.633789	55.626266
608.408203	-72.675789
607.181641	159.204605
605.955078	-60.735989
604.728516	-3.999493
