# Supplementary material for: Raman spectroscopy accurately differentiates mucosal healing from non-healing and biochemical changes following biological therapy in inflammatory bowel disease
Source: PLoS One. 2021 Jun 2;16(6):e0252210. doi: 10.1371/journal.pone.0252210 (PMC8172032; doi:10.1371/journal.pone.0252210)
Supplement: S9 Dataset — (ZIP) [file pone.0252210.s011.zip › Pre-biologic/OC031-1 pre treatment_base sub CR removed_60__X_2355.14__Y_35198.7__Z_75.7948__Time_690.txt]

1714.793945	77.785667
1713.817383	78.721924
1712.840820	197.432373
1711.864258	-72.227631
1710.886719	-3.469958
1709.909180	-14.652333
1708.931641	-38.733204
1707.953125	20.718853
1706.975586	11.001319
1705.997070	-54.495380
1705.018555	-71.304306
1704.040039	38.159119
1703.060547	3.495235
1702.081055	-28.033161
1701.101563	-40.385742
1700.122070	-14.862700
1699.142578	43.156017
1698.162109	18.682142
1697.181641	-13.388935
1696.201172	8.394789
1695.220703	-36.218716
1694.239258	-93.791069
1693.257813	9.249918
1692.276367	43.213425
1691.294922	5.470217
1690.313477	170.895523
1689.331055	69.821449
1688.348633	121.166016
1687.366211	154.165192
1686.383789	166.158569
1685.400391	175.801147
1684.416992	180.434052
1683.433594	121.445122
1682.450195	68.121201
1681.465820	228.149292
1680.482422	162.119186
1679.498047	141.652634
1678.512695	278.479919
1677.528320	343.703156
1676.542969	332.027802
1675.558594	246.174805
1674.572266	426.483124
1673.586914	420.908691
1672.601563	540.494690
1671.615234	386.602936
1670.628906	509.284027
1669.642578	448.900085
1668.655273	513.562195
1667.668945	565.155273
1666.681641	542.629639
1665.694336	615.852417
1664.706055	681.290833
1663.718750	685.910278
1662.730469	698.678589
1661.742188	796.470703
1660.753906	687.675415
1659.764648	812.298401
1658.775391	754.247742
1657.787109	728.187683
1656.796875	744.673035
1655.807617	748.084656
1654.818359	674.896423
1653.828125	673.346741
1652.837891	656.076782
1651.846680	543.734131
1650.856445	532.083435
1649.865234	478.271149
1648.874023	551.503052
1647.882813	373.765076
1646.891602	370.621674
1645.899414	333.259003
1644.907227	311.878693
1643.915039	200.845688
1642.922852	221.968887
1641.930664	137.616287
1640.937500	177.424591
1639.944336	248.972992
1638.951172	238.819611
1637.957031	181.294907
1636.963867	44.792019
1635.969727	27.045958
1634.975586	72.635483
1633.981445	-16.087559
1632.986328	-17.772768
1631.991211	-35.187912
1630.996094	-123.618935
1630.000977	-25.047541
1629.005859	78.804161
1628.009766	48.473904
1627.013672	23.472160
1626.017578	-83.001167
1625.021484	-10.573504
1624.024414	32.948296
1623.028320	8.154999
1622.031250	17.572155
1621.033203	-12.387811
1620.036133	57.510071
1619.038086	85.389847
1618.041016	-17.989841
1617.041992	49.319180
1616.043945	40.514118
1615.045898	105.197205
1614.046875	-19.001850
1613.047852	77.167572
1612.048828	47.447083
1611.048828	9.883785
1610.049805	9.035987
1609.049805	-31.113043
1608.049805	80.703850
1607.048828	-19.684294
1606.048828	-46.710220
1605.047852	-37.076752
1604.046875	137.446823
1603.045898	47.575924
1602.044922	119.946167
1601.042969	-3.912743
1600.041016	37.025032
1599.039063	-13.585221
1598.037109	-27.596222
1597.034180	-120.028229
1596.031250	-152.345398
1595.028320	-119.364182
1594.025391	-26.352182
1593.022461	-43.081825
1592.018555	-65.055710
1591.014648	-126.203972
1590.010742	-30.785727
1589.006836	-73.720459
1588.001953	99.826172
1586.997070	108.964363
1585.992188	63.306000
1584.987305	-39.721550
1583.982422	68.353050
1582.976563	17.395163
1581.970703	26.330540
1580.964844	-108.029991
1579.958984	46.654930
1578.952148	58.039459
1577.945313	-16.522346
1576.938477	124.882782
1575.931641	8.610042
1574.924805	103.024429
1573.916992	85.520744
1572.909180	-38.629776
1571.901367	130.952881
1570.893555	162.666306
1569.884766	79.982635
1568.876953	59.623703
1567.868164	36.616573
1566.858398	10.961854
1565.849609	-32.912849
1564.839844	68.517090
1563.830078	55.664818
1562.820313	27.189219
1561.810547	182.825607
1560.799805	107.528786
1559.790039	-76.691681
1558.779297	70.897293
1557.767578	-4.521026
1556.756836	-54.059666
1555.745117	69.918236
1554.733398	123.848885
1553.721680	63.757885
1552.709961	34.692352
1551.697266	155.688843
1550.685547	193.762924
1549.672852	73.935196
1548.659180	73.072014
1547.646484	46.284172
1546.632813	-6.417103
1545.619141	176.064636
1544.605469	35.354118
1543.591797	-84.693413
1542.577148	35.483150
1541.562500	-58.824306
1540.547852	-16.305162
1539.533203	-69.390938
1538.518555	14.273956
1537.502930	59.124481
1536.487305	-30.268248
1535.471680	6.699986
1534.456055	-87.935677
1533.439453	-112.987038
1532.422852	-47.874317
1531.406250	66.110298
1530.389648	61.455658
1529.373047	51.584454
1528.355469	36.497200
1527.337891	-125.421715
1526.320313	70.507301
1525.302734	68.100113
1524.284180	42.465950
1523.265625	-32.103256
1522.247070	-3.815512
1521.228516	-11.606359
1520.208984	60.243629
1519.190430	26.612535
1518.170898	75.170616
1517.151367	51.701473
1516.130859	-18.062431
1515.111328	53.407406
1514.090820	37.477634
1513.070313	54.870144
1512.049805	-66.405144
1511.028320	43.263435
1510.006836	21.982258
1508.986328	-4.471665
1507.963867	-7.898743
1506.942383	137.335388
1505.919922	-40.542526
1504.898438	-15.926108
1503.875977	-65.685448
1502.852539	-135.974716
1501.830078	-208.841736
1500.806641	-120.410034
1499.783203	-11.585060
1498.759766	-89.705582
1497.736328	108.535378
1496.711914	37.997032
1495.687500	36.506351
1494.663086	63.102276
1493.638672	-48.428684
1492.613281	39.430779
1491.587891	-0.579093
1490.563477	64.155167
1489.537109	-34.690052
1488.511719	75.910378
1487.485352	104.703346
1486.458984	31.323357
1485.432617	88.114128
1484.406250	121.875916
1483.379883	244.886032
1482.352539	107.615112
1481.325195	148.890274
1480.297852	271.706604
1479.269531	175.199234
1478.241211	239.268127
1477.213867	384.825104
1476.184570	280.614716
1475.156250	301.231293
1474.127930	372.741028
1473.098633	405.998199
1472.069336	441.760834
1471.040039	396.047546
1470.009766	480.084564
1468.979492	617.482056
1467.950195	650.532410
1466.918945	416.551941
1465.888672	561.438782
1464.857422	533.408936
1463.827148	741.698608
1462.795898	680.580444
1461.763672	789.645264
1460.732422	878.338745
1459.700195	936.507751
1458.667969	994.638977
1457.635742	999.438660
1456.603516	981.390076
1455.570313	993.774109
1454.537109	942.738220
1453.503906	912.002075
1452.470703	1066.334351
1451.436523	1027.961060
1450.403320	982.003845
1449.369141	1009.526672
1448.333984	1123.148071
1447.299805	1110.105103
1446.264648	980.594910
1445.230469	1051.119873
1444.194336	1043.148804
1443.159180	997.235962
1442.124023	890.632629
1441.087891	935.821350
1440.051758	920.308838
1439.015625	887.111755
1437.978516	790.740723
1436.941406	798.024902
1435.904297	810.367493
1434.867188	736.832947
1433.830078	713.847412
1432.791992	564.635559
1431.754883	382.689301
1430.715820	382.531830
1429.677734	450.521149
1428.639648	432.725098
1427.600586	349.370850
1426.561523	266.068939
1425.522461	190.382767
1424.482422	122.302635
1423.443359	230.675629
1422.403320	82.033348
1421.363281	223.148331
1420.322266	185.415771
1419.282227	210.672775
1418.241211	107.555046
1417.200195	198.294525
1416.159180	80.175179
1415.117188	309.288055
1414.076172	120.823982
1413.034180	78.308044
1411.992188	118.801575
1410.949219	63.787792
1409.907227	59.091995
1408.864258	102.158920
1407.821289	97.512131
1406.777344	25.086599
1405.734375	-44.758980
1404.690430	-41.749092
1403.646484	-96.431145
1402.602539	-48.178032
1401.557617	140.569351
1400.513672	10.744502
1399.468750	94.151543
1398.423828	52.206703
1397.377930	103.053177
1396.333008	166.451263
1395.287109	-15.677459
1394.241211	20.237326
1393.195313	-111.615860
1392.148438	-5.513601
1391.101563	-49.613266
1390.054688	-71.127731
1389.007813	142.617310
1387.960938	26.091568
1386.913086	57.220741
1385.865234	-64.156708
1384.817383	-35.433891
1383.769531	-24.175827
1382.720703	127.060890
1381.671875	-49.019779
1380.623047	-35.137177
1379.574219	-48.685467
1378.524414	-114.620041
1377.475586	-105.585670
1376.425781	28.275574
1375.375977	44.851391
1374.325195	-105.681152
1373.274414	-19.155674
1372.224609	69.878693
1371.172852	64.178360
1370.122070	16.160271
1369.070313	57.920216
1368.019531	144.562958
1366.967773	81.757690
1365.915039	36.458366
1364.863281	-8.766712
1363.810547	-21.564993
1362.757813	80.177544
1361.705078	99.815048
1360.651367	59.786263
1359.598633	164.085678
1358.544922	79.403206
1357.491211	-0.218745
1356.436523	-49.932102
1355.382813	176.270859
1354.328125	211.117966
1353.273438	96.963890
1352.217773	107.079224
1351.163086	152.006378
1350.107422	167.174210
1349.051758	227.060699
1347.996094	272.085205
1346.939453	309.697235
1345.883789	414.314148
1344.827148	422.227020
1343.769531	521.914001
1342.712891	339.051758
1341.655273	381.821899
1340.598633	531.161682
1339.540039	591.311584
1338.482422	554.907288
1337.423828	503.712708
1336.366211	541.707642
1335.307617	480.740692
1334.248047	674.703308
1333.189453	363.984192
1332.129883	303.245636
1331.070313	479.963531
1330.010742	446.520416
1328.950195	343.934326
1327.890625	402.065979
1326.830078	398.455536
1325.768555	454.174591
1324.708008	421.019196
1323.646484	370.642456
1322.585938	465.974518
1321.523438	450.254578
1320.461914	437.058655
1319.400391	436.250549
1318.337891	447.818787
1317.275391	493.950012
1316.211914	535.175232
1315.149414	625.723694
1314.085938	474.792145
1313.022461	678.729187
1311.958984	532.868225
1310.894531	431.439301
1309.831055	443.351318
1308.766602	561.143250
1307.701172	469.747345
1306.636719	651.538513
1305.571289	533.189819
1304.505859	567.412109
1303.440430	515.603760
1302.375000	503.191010
1301.308594	537.518860
1300.242188	480.957153
1299.175781	348.303192
1298.109375	417.146729
1297.041992	444.252289
1295.975586	527.850891
1294.908203	415.090363
1293.839844	422.658173
1292.772461	437.620026
1291.704102	469.780670
1290.635742	369.535461
1289.567383	455.705994
1288.498047	338.415924
1287.428711	400.114624
1286.360352	442.218170
1285.290039	364.300049
1284.220703	364.820160
1283.150391	441.277008
1282.080078	309.645233
1281.009766	327.399750
1279.939453	350.068695
1278.868164	365.416504
1277.796875	375.893250
1276.725586	327.703308
1275.654297	328.457306
1274.582031	326.791870
1273.509766	310.489410
1272.437500	416.379822
1271.365234	412.326172
1270.291992	510.867432
1269.218750	536.138489
1268.145508	458.894073
1267.072266	542.780823
1265.999023	529.049438
1264.924805	529.980347
1263.850586	440.688263
1262.776367	558.718323
1261.701172	479.244873
1260.625977	341.326996
1259.550781	495.901886
1258.475586	428.722748
1257.400391	556.446045
1256.324219	384.597778
1255.248047	395.436615
1254.171875	398.980316
1253.094727	599.654358
1252.018555	566.677368
1250.941406	441.288727
1249.864258	374.331940
1248.786133	465.456604
1247.708008	503.068329
1246.630859	404.569611
1245.551758	357.146729
1244.473633	392.345795
1243.394531	296.380920
1242.316406	348.583862
1241.236328	366.778595
1240.157227	343.706024
1239.077148	293.952393
1237.998047	464.994934
1236.917969	475.875366
1235.836914	236.974854
1234.756836	318.208588
1233.675781	421.219452
1232.594727	279.418304
1231.512695	438.111053
1230.431641	228.536224
1229.349609	268.492401
1228.267578	223.681519
1227.185547	348.333771
1226.102539	272.048584
1225.019531	273.217773
1223.936523	204.223495
1222.853516	261.015686
1221.769531	252.485718
1220.686523	198.016296
1219.602539	121.806793
1218.517578	222.017151
1217.433594	119.236214
1216.348633	72.039780
1215.263672	56.242706
1214.178711	226.336517
1213.092773	123.587006
1212.007813	112.568520
1210.921875	226.995926
1209.834961	92.905663
1208.749023	144.549408
1207.662109	290.181549
1206.575195	344.130219
1205.488281	272.715637
1204.400391	141.076111
1203.313477	163.643692
1202.225586	181.362045
1201.136719	61.803295
1200.048828	154.116440
1198.959961	68.265083
1197.871094	57.020000
1196.782227	168.444611
1195.692383	-42.495270
1194.603516	-15.311020
1193.513672	-67.499672
1192.423828	-191.798599
1191.333008	-25.307455
1190.242188	54.592392
1189.151367	16.733959
1188.060547	-6.728437
1186.969727	-27.809420
1185.877930	-70.514008
1184.786133	30.756111
1183.694336	88.763199
1182.601563	-11.601331
1181.509766	12.751947
1180.416992	73.025223
1179.323242	49.340569
1178.230469	28.030298
1177.136719	-22.056576
1176.042969	21.267920
1174.949219	47.773941
1173.854492	28.739475
1172.760742	79.100685
1171.666016	-54.882023
1170.570313	31.293877
1169.475586	93.473953
1168.379883	-7.047369
1167.284180	-121.906982
1166.188477	4.701002
1165.091797	-83.893829
1163.996094	-110.357246
1162.899414	145.055588
1161.801758	46.819950
1160.705078	53.660931
1159.607422	36.584927
1158.509766	5.157063
1157.412109	183.700424
1156.313477	73.442841
1155.215820	101.541939
1154.117188	186.820251
1153.017578	221.950897
1151.918945	114.010666
1150.819336	125.231613
1149.719727	169.763687
1148.620117	14.146373
1147.519531	99.086365
1146.418945	95.853386
1145.318359	-45.481792
1144.217773	-115.397194
1143.116211	-52.081253
1142.014648	-48.304089
1140.913086	-4.138422
1139.811523	-93.184807
1138.708984	-3.945217
1137.606445	40.057476
1136.503906	24.597765
1135.401367	144.511688
1134.297852	45.826946
1133.194336	39.752323
1132.090820	185.572128
1130.987305	165.147812
1129.882813	301.300018
1128.778320	259.426117
1127.673828	257.852539
1126.569336	298.923157
1125.463867	275.923889
1124.358398	269.487640
1123.252930	388.605896
1122.146484	270.720184
1121.041016	145.746475
1119.934570	129.717514
1118.828125	116.025787
1117.720703	180.408646
1116.613281	152.435913
1115.505859	190.682617
1114.398438	138.993301
1113.291016	229.177917
1112.182617	255.447861
1111.074219	85.483482
1109.964844	329.111420
1108.856445	180.400742
1107.747070	225.411514
1106.637695	128.674393
1105.528320	404.986664
1104.417969	312.903839
1103.307617	298.707672
1102.197266	265.610016
1101.086914	371.667542
1099.975586	357.367828
1098.864258	357.190491
1097.752930	283.908051
1096.641602	361.457031
1095.529297	323.486572
1094.416992	266.659119
1093.304688	322.872131
1092.191406	468.500885
1091.079102	324.496765
1089.965820	333.502716
1088.852539	358.948883
1087.738281	360.830017
1086.624023	388.555359
1085.509766	357.460480
1084.395508	328.706635
1083.280273	306.989258
1082.166016	327.557098
1081.050781	298.757385
1079.934570	267.597534
1078.819336	323.312805
1077.703125	268.644348
1076.586914	213.981659
1075.469727	234.408249
1074.353516	365.067688
1073.236328	310.362244
1072.119141	215.802505
1071.000977	247.858276
1069.882813	122.852715
1068.765625	325.942505
1067.646484	353.217621
1066.528320	8.071056
1065.409180	248.465973
1064.290039	308.476593
1063.170898	335.681824
1062.050781	252.881500
1060.930664	291.760223
1059.810547	234.717682
1058.690430	144.956360
1057.569336	111.333183
1056.449219	140.829025
1055.327148	11.400337
1054.206055	164.710419
1053.083984	224.515854
1051.961914	214.236191
1050.839844	108.241379
1049.717773	-7.041983
1048.594727	92.405197
1047.471680	93.822304
1046.348633	-2.721966
1045.224609	61.676262
1044.101563	70.098938
1042.976563	115.806320
1041.852539	219.757095
1040.728516	88.362473
1039.603516	150.353500
1038.478516	200.679016
1037.352539	-33.043667
1036.227539	47.575428
1035.101563	153.760315
1033.974609	-44.867542
1032.848633	233.430893
1031.721680	232.559402
1030.594727	152.655212
1029.467773	79.774361
1028.340820	-0.029606
1027.212891	-0.794552
1026.084961	56.524925
1024.956055	-67.298462
1023.828125	10.939404
1022.699219	-19.936094
1021.570313	-85.586174
1020.440430	-107.108185
1019.311523	8.253109
1018.181641	-48.022480
1017.050781	-16.152845
1015.920898	-37.582603
1014.790039	59.202358
1013.659180	-6.207884
1012.528320	-13.655330
1011.396484	124.813118
1010.265625	156.750626
1009.132813	107.682976
1008.000977	243.797318
1006.868164	201.731613
1005.736328	300.812714
1004.602539	471.559357
1003.469727	852.647156
1002.335938	1076.412476
1001.202148	750.123657
1000.068359	574.191711
998.933594	259.787628
997.799805	47.174858
996.665039	167.147568
995.529297	155.533188
994.394531	30.891745
993.258789	3.241711
992.123047	104.809685
990.986328	-40.374638
989.849609	-10.235643
988.712891	188.190170
987.576172	-55.876900
986.439453	57.308376
985.301758	-32.209545
984.164063	0.404491
983.025391	49.160824
981.887695	91.036034
980.749023	-99.481461
979.610352	29.921312
978.470703	-36.198803
977.332031	44.931755
976.192383	-37.159737
975.051758	-91.585495
973.912109	8.025893
972.771484	70.879654
971.630859	48.769325
970.490234	-7.725103
969.348633	11.615558
968.207031	-12.611613
967.065430	61.895985
965.923828	111.183609
964.781250	11.413443
963.638672	35.568554
962.496094	18.498846
961.352539	35.868546
960.208984	69.323624
959.065430	148.634827
957.921875	104.281883
956.777344	137.856873
955.632813	-23.121439
954.488281	81.528763
953.343750	74.060577
952.198242	50.635544
951.052734	219.398636
949.907227	95.449074
948.760742	124.780060
947.614258	33.018772
946.467773	3.051509
945.321289	-17.708120
944.173828	-6.427455
943.026367	41.437431
941.878906	-31.655470
940.730469	68.797493
939.582031	89.396683
938.433594	75.823189
937.285156	233.365982
936.135742	160.591339
934.987305	183.652557
933.836914	17.591551
932.687500	31.671764
931.537109	48.078262
930.386719	21.260000
929.236328	-62.414585
928.084961	88.476936
926.934570	-20.098961
925.783203	-28.454393
924.630859	61.065758
923.478516	77.820702
922.327148	33.230961
921.173828	-72.661186
920.021484	89.724319
918.868164	-120.542854
917.714844	3.265817
916.561523	-29.634760
915.407227	-98.796463
914.252930	-108.854256
913.098633	-78.006355
911.944336	-58.467125
910.789063	-18.470961
909.633789	10.216077
908.478516	-6.407043
907.322266	-154.446716
906.166016	-82.542725
905.009766	-35.548191
903.853516	38.653450
902.696289	-36.599277
901.539063	-16.678801
900.381836	41.758453
899.223633	-87.618362
898.065430	-15.528033
896.907227	-13.549397
895.749023	51.790943
894.589844	119.403923
893.430664	-9.625267
892.271484	-59.459496
891.112305	107.661194
889.952148	105.336273
888.791992	134.665894
887.630859	73.711967
886.470703	3.793998
885.309570	-63.797825
884.148438	-47.847324
882.986328	78.652786
881.825195	78.843498
880.663086	56.523006
879.500000	104.118187
878.337891	-78.128578
877.174805	185.812927
876.011719	93.787025
874.847656	22.099443
873.684570	-15.759159
872.520508	130.988663
871.355469	90.925484
870.191406	77.899719
869.026367	-2.569872
867.861328	0.219195
866.695313	18.766077
865.530273	95.758858
864.364258	105.324806
863.197266	4.828149
862.031250	3.215654
860.864258	138.593170
859.697266	152.696228
858.530273	47.855301
857.362305	162.973907
856.194336	35.772881
855.026367	29.752609
853.857422	223.305389
852.688477	37.925934
851.519531	233.641495
850.350586	214.168762
849.180664	116.308235
848.010742	137.195740
846.840820	102.100189
845.670898	192.380890
844.500000	217.719177
843.329102	77.472572
842.157227	8.875174
840.986328	-48.512241
839.814453	48.401707
838.642578	71.498444
837.469727	148.216187
836.296875	93.067719
835.124023	165.261963
833.951172	78.854530
832.777344	130.906662
831.603516	124.887268
830.429688	150.101974
829.255859	135.131821
828.081055	162.537537
826.906250	-1.869087
825.731445	141.460754
824.555664	128.678162
823.379883	31.201391
822.204102	198.877655
821.027344	112.530899
819.851563	-67.325943
818.674805	17.819208
817.497070	-23.969156
816.320313	16.573553
815.142578	59.299171
813.963867	-47.043674
812.786133	-2.149697
811.607422	-88.471329
810.428711	125.281654
809.250000	54.470333
808.070313	150.286743
806.890625	154.963135
805.710938	-64.670113
804.531250	-55.566303
803.350586	8.991013
802.169922	-117.347755
800.988281	-24.030720
799.807617	58.117336
798.625977	-48.286022
797.444336	-30.527674
796.261719	-103.683182
795.079102	-46.105240
793.896484	-43.973473
792.713867	-106.107620
791.530273	97.462631
790.346680	-9.023864
789.163086	1.802214
787.979492	25.861961
786.794922	71.993858
785.610352	168.933578
784.425781	234.833282
783.240234	179.080276
782.054688	238.238068
780.869141	231.042389
779.682617	173.003601
778.496094	-10.932250
777.309570	180.537552
776.123047	20.890116
774.935547	183.492722
773.748047	114.304848
772.560547	113.493637
771.373047	68.535835
770.184570	19.151279
768.996094	53.516033
767.806641	-17.956696
766.618164	75.813301
765.428711	70.375824
764.239258	-45.208508
763.048828	149.668854
761.858398	168.320602
760.667969	153.916672
759.477539	256.093353
758.286133	138.221420
757.094727	200.699295
755.903320	65.238564
754.710938	143.023987
753.518555	108.663147
752.326172	105.045990
751.133789	112.381775
749.940430	167.996918
748.747070	67.674568
747.553711	101.265694
746.359375	108.479553
745.166016	115.663124
743.970703	144.751404
742.776367	88.277718
741.581055	95.386238
740.385742	91.509399
739.190430	35.019913
737.994141	138.468414
736.797852	-18.801359
735.601563	3.550642
734.405273	135.340103
733.208008	-85.343712
732.010742	118.587234
730.813477	68.628860
729.615234	103.984741
728.416992	176.487625
727.218750	141.822952
726.020508	124.651764
724.821289	131.519470
723.622070	59.730137
722.422852	151.783691
721.222656	267.811035
720.022461	32.298397
718.822266	161.395172
717.621094	111.499840
716.420898	148.896423
715.218750	166.649612
714.017578	249.819214
712.815430	23.387300
711.614258	130.543610
710.411133	189.721054
709.208984	131.242508
708.005859	-31.740473
706.802734	10.054142
705.599609	112.802528
704.395508	-19.541624
703.191406	26.626850
701.987305	-44.681965
700.782227	36.312241
699.577148	104.244774
698.372070	-32.181526
697.166992	5.357245
695.960938	49.423050
694.754883	13.116758
693.548828	35.497955
692.341797	116.525970
691.135742	-102.037361
689.927734	-133.813522
688.720703	-4.971003
687.512695	15.375548
686.304688	14.056830
685.096680	-21.920815
683.888672	-53.511581
682.679688	-0.525605
681.470703	17.800917
680.260742	-117.656761
679.050781	-73.250824
677.840820	51.286629
676.630859	-19.033930
675.419922	105.502220
674.209961	54.744579
672.998047	49.473660
671.787109	-74.717598
670.575195	-45.294819
669.363281	33.866455
668.151367	100.051994
666.938477	21.460438
665.725586	-13.862497
664.512695	67.484604
663.299805	19.256939
662.085938	109.235428
660.872070	-33.907681
659.658203	-45.344124
658.443359	-35.190617
657.228516	0.848339
656.013672	49.812187
654.797852	34.080990
653.583008	-3.200547
652.366211	9.089880
651.150391	79.527489
649.934570	126.223099
648.717773	-14.463326
647.500000	14.960091
646.283203	134.732513
645.065430	90.870499
643.847656	173.909866
642.629883	84.789856
641.411133	73.061378
640.192383	160.161057
638.973633	90.240265
637.753906	-33.456669
636.534180	-114.225731
635.314453	36.905418
634.094727	-22.590866
632.874023	-2.752285
631.653320	-23.842232
630.432617	77.243935
629.211914	38.670898
627.990234	47.128319
626.768555	36.094273
625.545898	-35.167362
624.324219	2.702755
623.101563	121.754547
621.877930	240.502594
620.655273	99.757591
619.431641	25.179613
618.208008	102.345535
616.983398	157.750977
615.759766	-48.281567
614.535156	6.439284
613.310547	-22.663900
612.084961	46.215237
610.859375	-86.335266
609.633789	20.135254
608.408203	-49.150887
607.181641	81.932556
605.955078	-71.664207
604.728516	34.805302
