# Supplementary material for: Raman spectroscopy accurately differentiates mucosal healing from non-healing and biochemical changes following biological therapy in inflammatory bowel disease
Source: PLoS One. 2021 Jun 2;16(6):e0252210. doi: 10.1371/journal.pone.0252210 (PMC8172032; doi:10.1371/journal.pone.0252210)
Supplement: S9 Dataset — (ZIP) [file pone.0252210.s011.zip › Pre-biologic/OC013-1 pre treat_base sub CR removed_13__X_-33326.1__Y_11406.5__Z_-414.42__Time_149.txt]

1714.715820	326.795013
1713.739258	322.007843
1712.762695	76.244179
1711.785156	-37.477772
1710.808594	163.203598
1709.831055	-80.589943
1708.853516	-259.326141
1707.875000	7.331526
1706.897461	-129.872528
1705.918945	188.824905
1704.940430	-75.607651
1703.960938	-31.487581
1702.982422	-222.142838
1702.002930	80.204773
1701.023438	-325.735138
1700.043945	-190.593018
1699.063477	-52.193222
1698.083984	-14.670352
1697.103516	-5.909587
1696.123047	19.589470
1695.141602	-15.703556
1694.161133	37.924450
1693.179688	-94.712326
1692.198242	-34.370155
1691.216797	88.048752
1690.234375	144.374954
1689.251953	326.774506
1688.269531	475.142914
1687.287109	368.185730
1686.304688	235.334778
1685.321289	428.371704
1684.337891	139.738358
1683.354492	139.662384
1682.371094	342.720795
1681.387695	296.085938
1680.403320	314.027802
1679.418945	383.233063
1678.434570	477.052948
1677.449219	308.098511
1676.464844	525.632446
1675.479492	424.598541
1674.494141	536.985229
1673.507813	618.059692
1672.522461	946.957031
1671.536133	744.951721
1670.549805	758.858704
1669.563477	895.575928
1668.576172	568.197144
1667.589844	1138.873169
1666.602539	881.866577
1665.615234	1304.861206
1664.626953	786.524780
1663.639648	1295.459595
1662.651367	1163.059448
1661.663086	1235.448364
1660.674805	1258.040649
1659.685547	1302.377319
1658.696289	1500.929810
1657.707031	1519.857910
1656.717773	1462.550049
1655.728516	1027.234253
1654.738281	1391.990967
1653.748047	1074.382202
1652.757813	1286.588745
1651.767578	814.137024
1650.777344	1093.459839
1649.786133	720.083618
1648.794922	920.984924
1647.803711	918.793518
1646.811523	803.445374
1645.820313	215.796326
1644.828125	352.493073
1643.835938	471.103302
1642.843750	254.844589
1641.850586	244.963501
1640.857422	85.112228
1639.864258	176.375458
1638.871094	-3.656279
1637.877930	-133.101425
1636.883789	555.169495
1635.889648	-77.019661
1634.895508	118.911934
1633.901367	512.728638
1632.906250	-88.969719
1631.912109	173.756622
1630.916992	23.323664
1629.920898	4.891426
1628.925781	-305.313171
1627.929688	-102.000961
1626.934570	-106.268509
1625.937500	-68.186943
1624.941406	-261.206573
1623.945313	-246.174576
1622.948242	21.428310
1621.951172	57.941151
1620.954102	186.646439
1619.956055	60.751835
1618.958984	74.350105
1617.960938	411.090057
1616.962891	-134.047684
1615.963867	147.911362
1614.965820	-18.685759
1613.966797	-211.252640
1612.967773	-12.778016
1611.968750	-97.379150
1610.968750	-84.783363
1609.969727	-145.393234
1608.969727	35.241264
1607.969727	278.828125
1606.968750	58.853905
1605.968750	148.122101
1604.967773	109.191742
1603.966797	298.124054
1602.965820	290.829926
1601.963867	341.199280
1600.962891	-39.933941
1599.960938	-133.143753
1598.958984	121.523491
1597.956055	146.120667
1596.954102	-53.960121
1595.951172	-73.600357
1594.948242	-202.883469
1593.945313	-130.942657
1592.941406	84.627373
1591.938477	190.517380
1590.934570	48.436859
1589.930664	49.980316
1588.925781	-63.251083
1587.921875	141.826080
1586.916992	268.591949
1585.912109	66.803429
1584.907227	47.580215
1583.901367	330.670593
1582.896484	436.470825
1581.890625	143.644928
1580.884766	-245.428619
1579.877930	-77.130051
1578.872070	122.327972
1577.865234	30.156754
1576.858398	-4.755052
1575.851563	12.348026
1574.843750	-118.864975
1573.836914	-68.016090
1572.829102	19.155092
1571.821289	-174.493347
1570.812500	154.241074
1569.804688	-223.938660
1568.795898	-287.703735
1567.787109	-156.718872
1566.778320	-93.370224
1565.768555	102.267616
1564.758789	-68.211784
1563.750000	-28.495771
1562.739258	52.612263
1561.729492	-203.580185
1560.718750	201.517273
1559.708984	-391.815826
1558.698242	-256.610352
1557.686523	-17.905947
1556.675781	-30.715300
1555.664063	114.391525
1554.652344	-56.630768
1553.640625	59.735409
1552.628906	64.628815
1551.616211	126.346245
1550.603516	198.280670
1549.590820	60.518410
1548.578125	108.936928
1547.565430	358.931335
1546.551758	220.878464
1545.538086	162.900772
1544.524414	495.065582
1543.510742	181.028091
1542.496094	148.565521
1541.481445	320.029602
1540.466797	39.431381
1539.452148	269.981140
1538.437500	815.192017
1537.421875	691.700378
1536.406250	157.937256
1535.390625	439.351471
1534.374023	857.184875
1533.358398	1016.906311
1532.341797	867.101257
1531.325195	797.127319
1530.308594	984.718994
1529.291016	1148.909058
1528.274414	1117.183350
1527.256836	1090.486084
1526.238281	1135.744995
1525.220703	918.347473
1524.202148	713.772278
1523.184570	444.862335
1522.166016	407.428223
1521.146484	218.148102
1520.127930	21.133369
1519.108398	191.653122
1518.088867	279.745087
1517.069336	419.070465
1516.049805	170.321777
1515.029297	183.519470
1514.008789	50.235149
1512.988281	186.454468
1511.967773	114.604561
1510.946289	60.621735
1509.925781	-6.255029
1508.904297	-11.668179
1507.882813	164.896225
1506.860352	-148.445999
1505.838867	-33.654121
1504.816406	52.779278
1503.793945	-188.894989
1502.770508	56.151680
1501.748047	-375.138733
1500.724609	-38.163628
1499.701172	-8.634517
1498.677734	-15.041610
1497.654297	-208.339905
1496.629883	5.134882
1495.605469	-47.586102
1494.581055	-169.416733
1493.556641	-615.989624
1492.531250	13.724673
1491.505859	211.175659
1490.480469	-43.796497
1489.455078	158.548798
1488.429688	-234.362305
1487.403320	-88.393105
1486.376953	154.464981
1485.350586	65.339363
1484.324219	136.960983
1483.296875	114.079758
1482.270508	320.744263
1481.243164	425.238922
1480.214844	274.650177
1479.187500	455.489777
1478.159180	345.645508
1477.130859	419.269104
1476.102539	576.892517
1475.074219	494.992889
1474.044922	621.884521
1473.015625	644.309082
1471.986328	687.058350
1470.957031	844.279541
1469.927734	1365.244751
1468.897461	1570.522095
1467.867188	1684.138794
1466.836914	1947.708618
1465.806641	1852.714844
1464.775391	1831.438599
1463.744141	2071.889160
1462.712891	2530.713867
1461.681641	2854.724121
1460.649414	2950.032715
1459.618164	3017.390625
1458.585938	3389.308350
1457.552734	3238.276855
1456.520508	3505.980225
1455.487305	3464.091309
1454.455078	3678.403564
1453.420898	3573.118652
1452.387695	3881.137695
1451.354492	3583.296631
1450.320313	3424.962646
1449.286133	3699.942139
1448.251953	3820.331055
1447.216797	3241.754639
1446.182617	3233.138672
1445.147461	3262.515625
1444.112305	2988.238525
1443.076172	2741.936035
1442.041016	2814.541504
1441.004883	2699.994385
1439.968750	2901.619385
1438.932617	2809.962158
1437.895508	2276.075684
1436.858398	1909.255859
1435.821289	1941.827148
1434.784180	1721.864258
1433.747070	1736.916382
1432.708984	1509.638550
1431.670898	1179.032837
1430.632813	1519.951294
1429.594727	1073.573730
1428.556641	882.250061
1427.517578	1046.688354
1426.478516	404.243744
1425.439453	682.330505
1424.399414	473.918457
1423.359375	232.926941
1422.320313	-68.318924
1421.279297	305.680511
1420.239258	42.497963
1419.199219	-132.349747
1418.158203	191.375275
1417.117188	117.427467
1416.075195	-52.015678
1415.034180	-168.434296
1413.992188	258.546234
1412.950195	-73.935402
1411.908203	-51.689976
1410.866211	-19.284138
1409.823242	55.928825
1408.780273	-42.129807
1407.737305	-235.475998
1406.694336	-84.567192
1405.650391	-244.953583
1404.606445	-211.857071
1403.562500	-60.692234
1402.518555	-65.033829
1401.474609	118.900787
1400.429688	-469.615875
1399.384766	-69.775314
1398.339844	-193.937576
1397.294922	-260.263550
1396.249023	-90.880722
1395.203125	103.620300
1394.157227	10.117589
1393.111328	242.354401
1392.064453	171.662613
1391.018555	293.905090
1389.971680	-104.337395
1388.923828	-61.895535
1387.876953	90.756630
1386.829102	-109.178307
1385.781250	241.242615
1384.733398	-43.345097
1383.685547	-132.700485
1382.636719	-249.371597
1381.587891	143.835739
1380.539063	237.277588
1379.490234	21.161520
1378.440430	74.934082
1377.391602	148.817139
1376.341797	35.631023
1375.291016	164.669556
1374.241211	19.405546
1373.190430	136.230423
1372.139648	-31.108646
1371.088867	18.675678
1370.038086	240.575775
1368.986328	442.591919
1367.934570	378.091553
1366.882813	136.924423
1365.831055	593.317078
1364.778320	295.242920
1363.726563	278.753326
1362.673828	580.978699
1361.620117	144.222153
1360.567383	150.625809
1359.513672	249.199814
1358.459961	402.591156
1357.406250	446.688293
1356.352539	540.631470
1355.297852	386.182220
1354.243164	448.104004
1353.188477	621.931519
1352.133789	259.426056
1351.078125	344.138611
1350.023438	927.920898
1348.966797	995.380310
1347.911133	703.193481
1346.855469	813.157410
1345.798828	1104.272949
1344.742188	1226.797974
1343.685547	1456.022705
1342.627930	1687.772461
1341.571289	1240.597534
1340.513672	1336.329224
1339.456055	1444.554443
1338.397461	1277.989624
1337.339844	1874.222778
1336.281250	1532.180054
1335.222656	1997.217041
1334.163086	1526.921997
1333.104492	1455.244751
1332.044922	1559.335083
1330.985352	1661.048096
1329.925781	1802.413818
1328.865234	2203.368652
1327.805664	1971.700684
1326.745117	2236.838135
1325.684570	2467.416992
1324.623047	2683.213135
1323.561523	2701.534180
1322.500977	3109.983643
1321.438477	3409.795898
1320.376953	2900.335205
1319.314453	3136.187744
1318.252930	2790.030029
1317.189453	2974.273682
1316.126953	2875.066406
1315.064453	2670.044678
1314.000977	2832.384033
1312.937500	2398.589600
1311.874023	2026.675537
1310.809570	2071.200439
1309.745117	2081.352783
1308.680664	2379.599121
1307.616211	2261.942383
1306.551758	2225.634277
1305.486328	1891.816528
1304.420898	2318.164551
1303.355469	2078.114502
1302.289063	2138.171143
1301.223633	1807.541992
1300.157227	2103.719482
1299.090820	1888.894043
1298.023438	1988.637451
1296.957031	1894.445801
1295.889648	1974.694458
1294.822266	2113.906006
1293.754883	1698.559204
1292.686523	1509.198242
1291.618164	1984.720581
1290.549805	2180.561768
1289.481445	2074.833252
1288.413086	1537.814209
1287.343750	2277.920898
1286.274414	2123.471924
1285.205078	2314.566650
1284.134766	2544.832520
1283.064453	2444.517334
1281.995117	2515.677734
1280.923828	2364.156250
1279.853516	2376.711914
1278.782227	2753.839355
1277.710938	2455.806152
1276.639648	2505.199951
1275.568359	2615.753174
1274.496094	2078.582031
1273.423828	2885.754150
1272.351563	2593.189209
1271.279297	2911.467529
1270.206055	2169.775635
1269.132813	1977.809937
1268.059570	2225.365234
1266.986328	2336.189697
1265.913086	2107.847656
1264.838867	1747.916504
1263.764648	2134.487061
1262.689453	1830.863281
1261.615234	2124.677734
1260.540039	1933.375854
1259.464844	1822.599365
1258.389648	1872.690063
1257.313477	1403.987305
1256.238281	1758.595825
1255.162109	1572.582764
1254.085938	1603.312378
1253.008789	1492.901245
1251.931641	1669.646973
1250.854492	1583.629639
1249.777344	1514.683472
1248.700195	1560.056763
1247.622070	1449.846558
1246.543945	1366.424927
1245.465820	1363.231323
1244.387695	1367.330444
1243.308594	1570.589233
1242.229492	1489.660767
1241.150391	1505.875244
1240.071289	1674.988892
1238.991211	1392.681152
1237.911133	1690.316162
1236.831055	1146.161621
1235.750977	1370.958252
1234.669922	1384.717529
1233.588867	1165.764648
1232.507813	1295.859619
1231.426758	1278.090698
1230.344727	998.705933
1229.262695	1264.321533
1228.180664	885.758057
1227.098633	1272.274048
1226.015625	1186.670044
1224.933594	1028.488770
1223.849609	831.652893
1222.766602	910.586548
1221.683594	1042.653076
1220.599609	722.571106
1219.515625	1125.255981
1218.430664	653.002686
1217.346680	639.934265
1216.261719	607.514832
1215.176758	521.950989
1214.091797	320.503235
1213.005859	391.855072
1211.920898	687.557861
1210.834961	867.284546
1209.748047	682.666687
1208.662109	734.416077
1207.575195	836.732910
1206.488281	707.552612
1205.401367	641.042236
1204.313477	666.072693
1203.225586	334.532806
1202.137695	564.230347
1201.049805	-12.831698
1199.961914	86.750160
1198.873047	34.612411
1197.784180	102.755577
1196.695313	274.257050
1195.605469	202.714172
1194.515625	-27.553900
1193.425781	95.618164
1192.335938	38.417255
1191.246094	-1.993160
1190.155273	-6.406412
1189.064453	548.760681
1187.973633	421.640381
1186.881836	366.542847
1185.790039	-339.059845
1184.698242	-0.525506
1183.606445	-0.489306
1182.514648	28.269127
1181.421875	-211.633530
1180.329102	-204.539261
1179.236328	-84.850655
1178.142578	-51.550697
1177.049805	-233.965088
1175.956055	153.750961
1174.861328	411.905762
1173.767578	497.490448
1172.672852	197.568314
1171.578125	127.473846
1170.483398	11.884799
1169.387695	109.191040
1168.291992	-121.266830
1167.196289	-91.053162
1166.100586	-261.724457
1165.004883	-253.128235
1163.908203	-254.155914
1162.811523	-92.796600
1161.714844	-105.926971
1160.617188	-121.502998
1159.519531	380.922028
1158.421875	329.319183
1157.324219	270.518951
1156.225586	273.711731
1155.127930	303.082336
1154.028320	98.681656
1152.929688	225.705902
1151.831055	-35.908321
1150.731445	48.076202
1149.631836	-75.312988
1148.531250	120.479637
1147.431641	-93.479332
1146.331055	-250.257172
1145.230469	-190.406113
1144.129883	228.717178
1143.028320	-54.294743
1141.926758	150.410416
1140.825195	50.562027
1139.723633	-27.893751
1138.621094	-180.057755
1137.518555	178.762436
1136.416016	192.847046
1135.313477	-16.424006
1134.209961	154.348373
1133.106445	163.536545
1132.002930	267.629883
1130.898438	511.658295
1129.794922	549.100281
1128.690430	937.579163
1127.585938	1012.770386
1126.480469	514.055298
1125.375977	850.004700
1124.270508	737.808044
1123.164063	893.386414
1122.058594	501.611572
1120.952148	650.001038
1119.845703	509.396576
1118.739258	293.069153
1117.631836	218.820099
1116.525391	326.790985
1115.417969	200.466064
1114.309570	116.745140
1113.202148	645.510193
1112.093750	259.063782
1110.985352	440.050781
1109.876953	207.390686
1108.767578	426.068512
1107.658203	696.594421
1106.548828	780.425171
1105.439453	415.618896
1104.329102	334.217316
1103.218750	578.508118
1102.108398	523.039734
1100.998047	734.138123
1099.886719	758.827454
1098.775391	161.059479
1097.664063	678.517578
1096.552734	561.799072
1095.440430	706.660706
1094.328125	731.323853
1093.215820	412.147675
1092.102539	778.279541
1090.990234	821.763916
1089.876953	1107.635986
1088.762695	699.290344
1087.649414	634.589600
1086.535156	656.946106
1085.420898	893.276550
1084.306641	758.104187
1083.191406	820.428223
1082.076172	762.913391
1080.960938	322.547699
1079.845703	521.221802
1078.729492	701.044250
1077.613281	671.890686
1076.497070	762.475769
1075.380859	458.858032
1074.263672	605.820068
1073.146484	440.825287
1072.029297	367.393036
1070.912109	603.476379
1069.793945	415.281891
1068.675781	719.286499
1067.557617	631.978394
1066.438477	673.573975
1065.319336	333.528625
1064.200195	576.605835
1063.081055	454.512482
1061.961914	351.252441
1060.841797	828.267029
1059.721680	70.206596
1058.600586	558.879761
1057.480469	196.442245
1056.359375	423.222534
1055.238281	516.773010
1054.116211	276.281525
1052.995117	-62.124172
1051.873047	83.062675
1050.750000	169.892838
1049.627930	149.398056
1048.504883	339.003357
1047.381836	-68.626167
1046.258789	403.323730
1045.134766	343.478821
1044.011719	80.926674
1042.886719	40.006336
1041.762695	316.106689
1040.638672	454.718811
1039.513672	-119.359337
1038.388672	93.993690
1037.262695	-23.240364
1036.136719	355.440552
1035.010742	108.088791
1033.884766	-255.370300
1032.758789	-13.819953
1031.631836	478.864502
1030.504883	313.499054
1029.377930	799.120300
1028.250000	157.607101
1027.122070	-0.267930
1025.994141	6.953634
1024.866211	-257.404572
1023.737305	-108.279816
1022.608398	-311.905792
1021.479492	-304.152313
1020.350586	-486.520050
1019.220703	-510.957672
1018.090820	-604.830261
1016.960938	-7.662008
1015.830078	-54.997044
1014.700195	-157.802170
1013.569336	-311.397186
1012.437500	58.672466
1011.306641	294.390350
1010.174805	502.349396
1009.042969	140.956863
1007.910156	360.692657
1006.778320	675.314697
1005.645508	862.713623
1004.512695	1910.385864
1003.378906	2714.962158
1002.245117	2560.089111
1001.111328	1642.861084
999.977539	1155.911743
998.843750	710.907776
997.708984	596.470520
996.574219	334.474304
995.438477	107.370720
994.303711	69.733025
993.167969	154.536163
992.032227	207.153809
990.895508	96.174637
989.758789	626.302124
988.622070	285.081512
987.485352	130.821747
986.348633	41.286800
985.210938	-48.053341
984.073242	-45.091759
982.934570	73.131943
981.796875	150.013992
980.658203	321.361786
979.519531	166.096024
978.379883	307.765350
977.240234	201.171005
976.100586	228.117599
974.960938	487.343323
973.821289	82.508209
972.680664	261.544159
971.540039	171.923401
970.398438	302.939362
969.257813	505.207672
968.116211	365.553711
966.974609	425.749878
965.832031	116.720734
964.689453	427.252014
963.546875	-21.211517
962.404297	411.007355
961.261719	481.038910
960.118164	496.198822
958.974609	232.010178
957.830078	215.456802
956.686523	382.235046
955.541992	308.713684
954.396484	281.153931
953.251953	242.302109
952.106445	402.644714
950.960938	302.324860
949.815430	499.446960
948.668945	70.249397
947.522461	171.630600
946.375977	10.331636
945.229492	376.949005
944.082031	350.709625
942.934570	68.882393
941.787109	586.309814
940.638672	434.924011
939.491211	338.495453
938.342773	185.221878
937.193359	677.590454
936.044922	431.079773
934.895508	34.366669
933.745117	118.860054
932.595703	198.867844
931.445313	117.233391
930.294922	322.718140
929.144531	387.054749
927.993164	410.515991
926.842773	-103.030876
925.690430	-56.474785
924.539063	62.956268
923.386719	52.817680
922.234375	-498.346832
921.082031	-37.586132
919.929688	-213.273270
918.776367	-254.711227
917.623047	-125.663422
916.468750	-98.758926
915.315430	-219.364975
914.161133	-17.473890
913.006836	16.476604
911.851563	-505.359161
910.696289	25.649261
909.541016	-137.455490
908.385742	-350.279205
907.229492	105.779831
906.074219	174.169434
904.916992	50.047264
903.760742	-49.036232
902.603516	175.849579
901.446289	-153.995728
900.289063	417.265259
899.131836	257.376129
897.973633	-158.020126
896.815430	71.489090
895.656250	-160.361359
894.498047	121.152306
893.338867	-160.220261
892.178711	-36.893700
891.019531	-6.220652
889.859375	-34.230625
888.699219	-278.970459
887.539063	11.508327
886.377930	31.048168
885.216797	210.828629
884.055664	34.102871
882.893555	171.018005
881.732422	75.619255
880.570313	97.533684
879.407227	85.662880
878.245117	166.192566
877.082031	456.228363
875.918945	178.555115
874.754883	448.220337
873.590820	449.868225
872.426758	444.765472
871.262695	324.909332
870.098633	-343.804535
868.933594	53.888134
867.768555	-0.579408
866.602539	136.066895
865.436523	63.615749
864.270508	334.974548
863.104492	255.742050
861.938477	275.345215
860.771484	429.653717
859.604492	119.177078
858.436523	419.288879
857.269531	449.958405
856.101563	606.214722
854.932617	708.549255
853.764648	409.427612
852.595703	838.960693
851.426758	781.920166
850.256836	709.185242
849.087891	829.069580
847.917969	496.469025
846.748047	448.325378
845.577148	514.322388
844.406250	432.521179
843.235352	218.688675
842.064453	291.213074
840.892578	77.395264
839.720703	154.265335
838.548828	360.672455
837.375977	359.085388
836.204102	75.895500
835.031250	512.026978
833.857422	367.252838
832.684570	329.617218
831.510742	178.087036
830.335938	613.462646
829.162109	278.808441
827.987305	463.948273
826.812500	481.651733
825.637695	383.317261
824.461914	418.678741
823.286133	219.937790
822.110352	444.487091
820.933594	-63.968868
819.757813	73.483704
818.580078	77.203865
817.403320	-322.067230
816.225586	213.360229
815.048828	223.371689
813.870117	46.452206
812.692383	0.684187
811.513672	-49.616173
810.334961	175.594147
809.156250	-361.604034
807.976563	-67.789879
806.796875	-82.964806
805.617188	-231.489227
804.436523	-49.280323
803.255859	-211.299927
802.075195	28.255806
800.894531	-145.053314
799.712891	-325.056793
798.531250	-449.670807
797.349609	-423.608765
796.167969	-142.814560
794.985352	-227.883423
793.802734	90.136368
792.619141	-473.586823
791.436523	-104.997940
790.252930	-75.404495
789.069336	84.620583
787.884766	288.696686
786.700195	-5.186253
785.515625	63.639999
784.331055	189.789017
783.145508	282.596832
781.959961	-11.529780
780.774414	169.396072
779.587891	257.335358
778.402344	214.795746
777.215820	68.380249
776.028320	1.378493
774.840820	216.762894
773.654297	233.336456
772.465820	20.382030
771.278320	80.857460
770.089844	216.150146
768.901367	289.536194
767.711914	168.839676
766.523438	72.311562
765.333984	444.899323
764.143555	50.829048
762.954102	423.014709
761.763672	286.446381
760.573242	330.284424
759.382813	732.616943
758.191406	325.199554
757.000000	161.968582
755.808594	343.891266
754.616211	79.426491
753.423828	-20.194063
752.231445	251.434692
751.039063	292.212067
749.845703	302.141876
748.652344	35.351074
747.458984	18.829088
746.264648	179.989975
745.070313	330.027588
743.875977	330.771484
742.680664	160.403412
741.486328	-1.183616
740.291016	-90.422394
739.094727	-26.280045
737.899414	-290.849243
736.703125	-213.652725
735.506836	16.742851
734.309570	-300.324219
733.112305	34.968334
731.915039	-69.769775
730.717773	168.985336
729.519531	16.095663
728.322266	311.524445
727.123047	130.219910
725.924805	373.002899
724.725586	272.598999
723.526367	178.794235
722.327148	8.591559
721.126953	476.095642
719.926758	87.616203
718.726563	68.195457
717.525391	81.541855
716.325195	57.818657
715.123047	69.047272
713.921875	195.873291
712.719727	126.486153
711.518555	168.332352
710.315430	203.687866
709.113281	210.762543
707.910156	132.965179
706.707031	266.490631
705.502930	56.077663
704.299805	61.313137
703.095703	-113.961891
701.891602	-104.144379
700.686523	197.215866
699.481445	-38.537937
698.276367	-115.368500
697.071289	-309.406433
695.865234	16.101664
694.659180	-218.884003
693.453125	-269.011597
692.246094	-331.990112
691.039063	4.653995
689.832031	-81.920715
688.625000	-46.776402
687.416992	114.351128
686.208984	190.997498
685.000977	42.286098
683.791992	-333.778198
682.583008	-143.798904
681.374023	-454.238586
680.164063	-10.441512
678.955078	-322.505188
677.745117	82.520271
676.534180	201.840714
675.324219	33.482506
674.113281	-205.951141
672.902344	-135.676636
671.690430	142.456940
670.478516	-158.771225
669.266602	301.353607
668.054688	43.993443
666.841797	309.946228
665.628906	-141.148636
664.416016	155.536606
663.203125	85.302269
661.989258	358.655884
660.775391	232.911362
659.561523	282.314026
658.346680	265.147247
657.131836	196.550064
655.916992	298.656067
654.701172	-275.854462
653.485352	-93.259666
652.269531	117.602943
651.053711	1.264851
649.836914	307.484894
648.620117	525.631714
647.403320	160.632813
646.186523	327.780609
644.968750	876.094238
643.750977	708.147400
642.532227	927.807007
641.314453	780.023743
640.095703	348.930756
638.875977	503.040863
637.657227	371.657715
636.437500	229.995590
635.217773	108.114876
633.997070	-71.283142
632.777344	127.619354
631.556641	-10.139766
630.335938	45.685059
629.114258	168.396759
627.892578	36.208443
626.670898	-110.538681
625.449219	152.654495
624.226563	317.540070
623.003906	311.307068
621.781250	320.461365
620.557617	160.807632
619.333984	346.378632
618.110352	-32.959621
616.886719	-13.626563
615.662109	-349.136322
614.437500	-3.775376
613.212891	-53.915607
611.987305	16.104176
610.761719	-332.600372
609.536133	118.634613
608.310547	42.161919
607.083984	60.091145
605.857422	-154.486526
604.630859	171.651291
