# Supplementary material for: Raman spectroscopy accurately differentiates mucosal healing from non-healing and biochemical changes following biological therapy in inflammatory bowel disease
Source: PLoS One. 2021 Jun 2;16(6):e0252210. doi: 10.1371/journal.pone.0252210 (PMC8172032; doi:10.1371/journal.pone.0252210)
Supplement: S9 Dataset — (ZIP) [file pone.0252210.s011.zip › Pre-biologic/OC023-2 pre treatment_71__X_25482.7__Y_6216.9__Z_810.701__Time_814.txt]

1714.862305	76.143883
1713.885742	-36.660381
1712.909180	53.058994
1711.931641	24.724510
1710.955078	-24.974575
1709.977539	-88.021515
1709.000000	-3.561571
1708.021484	-162.869080
1707.043945	-56.757359
1706.065430	-14.842348
1705.086914	-63.801701
1704.107422	-34.948212
1703.128906	-8.538104
1702.149414	-24.747763
1701.169922	-59.424480
1700.190430	53.269825
1699.210938	5.770590
1698.230469	60.139286
1697.250000	64.017174
1696.269531	102.953194
1695.289063	115.496536
1694.307617	98.977722
1693.326172	72.148148
1692.344727	326.002747
1691.363281	270.531372
1690.381836	399.590973
1689.399414	467.609894
1688.416992	258.627960
1687.434570	538.131165
1686.452148	452.701996
1685.468750	607.596924
1684.485352	746.872742
1683.501953	729.345825
1682.518555	837.461304
1681.534180	823.464050
1680.550781	1022.939880
1679.566406	823.504272
1678.582031	906.703491
1677.596680	1125.999268
1676.611328	1018.493164
1675.626953	1087.043701
1674.641602	1201.215210
1673.655273	1345.031128
1672.669922	1356.397461
1671.683594	1320.389404
1670.697266	1502.695923
1669.710938	1528.704102
1668.723633	1502.053467
1667.737305	1643.144775
1666.750000	1641.310303
1665.762695	1804.459595
1664.774414	1872.486938
1663.787109	1983.398438
1662.798828	1903.790527
1661.810547	1837.932007
1660.822266	2077.364502
1659.833008	2163.437744
1658.844727	2196.947266
1657.855469	2132.873535
1656.866211	2146.063721
1655.875977	2061.716064
1654.886719	1932.849243
1653.896484	1796.517944
1652.906250	1655.376709
1651.916016	1562.330078
1650.924805	1549.064941
1649.934570	1488.627930
1648.943359	1328.158691
1647.952148	1123.225586
1646.959961	1116.935791
1645.968750	971.028015
1644.976563	682.933716
1643.984375	635.624512
1642.992188	435.581848
1641.999023	476.161438
1641.005859	379.855438
1640.012695	392.101501
1639.019531	333.461639
1638.026367	275.175568
1637.032227	227.778946
1636.039063	85.828270
1635.043945	44.382652
1634.049805	21.700247
1633.055664	94.149757
1632.060547	79.941322
1631.065430	-49.836231
1630.070313	26.041674
1629.074219	41.613960
1628.079102	-92.547760
1627.083008	-42.256992
1626.086914	-110.105598
1625.090820	-72.511696
1624.093750	-105.693596
1623.096680	-104.476341
1622.100586	-103.052963
1621.102539	114.004616
1620.105469	-131.136307
1619.107422	-102.870781
1618.109375	35.830624
1617.111328	206.139679
1616.113281	-150.965652
1615.115234	22.246502
1614.116211	17.150011
1613.117188	-168.770325
1612.118164	-113.247345
1611.118164	191.419937
1610.119141	29.538445
1609.119141	27.679728
1608.119141	107.135292
1607.118164	-9.791721
1606.118164	240.027786
1605.117188	254.190216
1604.116211	229.153442
1603.115234	49.789570
1602.114258	150.513733
1601.112305	-39.110878
1600.110352	-61.235313
1599.108398	57.877563
1598.106445	-50.461788
1597.103516	-20.211782
1596.100586	10.038717
1595.097656	102.982231
1594.094727	-41.792625
1593.091797	22.392199
1592.087891	-90.988686
1591.083984	-81.661461
1590.080078	-161.089401
1589.076172	-89.190308
1588.071289	-9.530814
1587.067383	12.674173
1586.062500	84.362976
1585.057617	30.840900
1584.051758	133.656204
1583.045898	168.614487
1582.041016	5.497764
1581.035156	233.053360
1580.028320	197.432007
1579.022461	133.098343
1578.015625	282.133972
1577.008789	251.450989
1576.001953	332.551392
1574.994141	306.863922
1573.987305	239.464615
1572.979492	112.178215
1571.971680	73.206444
1570.962891	197.857910
1569.955078	44.301754
1568.946289	220.596130
1567.937500	316.161896
1566.928711	172.651474
1565.918945	252.321533
1564.910156	113.780640
1563.900391	110.085121
1562.890625	90.667358
1561.880859	270.824310
1560.870117	165.475586
1559.859375	205.198364
1558.848633	102.162994
1557.837891	100.071198
1556.827148	53.755650
1555.815430	165.301651
1554.803711	191.148148
1553.791992	177.958191
1552.780273	198.241180
1551.767578	174.322876
1550.754883	245.969498
1549.742188	164.747391
1548.729492	-30.447874
1547.716797	278.525940
1546.703125	88.160690
1545.689453	6.243593
1544.675781	-8.647732
1543.662109	40.858395
1542.647461	79.800804
1541.632813	-2.870457
1540.618164	4.661409
1539.603516	6.815854
1538.588867	34.569561
1537.573242	183.379318
1536.557617	110.035042
1535.541992	23.610886
1534.526367	130.424240
1533.509766	17.815287
1532.493164	80.326584
1531.476563	67.855919
1530.459961	-102.001099
1529.443359	16.521658
1528.425781	-169.143433
1527.408203	93.104332
1526.390625	20.345316
1525.373047	-47.450867
1524.354492	-51.107193
1523.335938	148.273636
1522.317383	72.123413
1521.298828	-37.640659
1520.280273	52.977833
1519.260742	25.089415
1518.241211	-136.642059
1517.221680	107.464157
1516.202148	-31.517582
1515.181641	-60.216484
1514.161133	-132.765915
1513.140625	-38.616669
1512.120117	-24.283438
1511.099609	-10.160721
1510.078125	121.763283
1509.056641	66.175880
1508.035156	-25.492012
1507.012695	-76.305122
1505.991211	-122.156647
1504.968750	11.209371
1503.946289	-86.288025
1502.923828	-150.631668
1501.900391	-125.504539
1500.877930	-16.060394
1499.854492	-91.193214
1498.830078	-110.177124
1497.806641	-108.850235
1496.782227	-30.958933
1495.758789	-35.121315
1494.734375	-93.174660
1493.708984	17.366493
1492.684570	17.780663
1491.659180	30.793741
1490.633789	291.495667
1489.608398	168.717819
1488.583008	311.466339
1487.556641	428.447357
1486.530273	527.351746
1485.503906	582.670715
1484.477539	512.769409
1483.450195	616.236389
1482.423828	609.841919
1481.396484	570.141846
1480.368164	762.339111
1479.340820	773.337463
1478.312500	720.467651
1477.284180	998.754089
1476.255859	943.058289
1475.227539	986.600342
1474.198242	1126.759033
1473.169922	951.053894
1472.140625	1292.022583
1471.111328	1210.281982
1470.081055	1591.530029
1469.050781	1496.817383
1468.021484	1630.956299
1466.990234	1726.770264
1465.959961	1883.478516
1464.928711	2037.473022
1463.898438	1990.583740
1462.867188	2416.161133
1461.834961	2325.837402
1460.803711	2479.282715
1459.771484	2327.900146
1458.739258	2577.580322
1457.707031	2497.167480
1456.674805	2756.725586
1455.641602	2622.899170
1454.608398	2666.610107
1453.575195	2783.784912
1452.541992	2979.451660
1451.508789	2918.994141
1450.474609	3058.694580
1449.440430	3053.887451
1448.406250	3193.426758
1447.371094	2996.044434
1446.336914	3008.883301
1445.301758	2841.948242
1444.266602	2943.330566
1443.230469	2940.893555
1442.195313	2791.735840
1441.159180	2695.728027
1440.123047	2407.576172
1439.086914	2483.590820
1438.049805	2453.397949
1437.013672	2266.562012
1435.976563	2168.221436
1434.939453	2024.466064
1433.901367	1847.937500
1432.864258	1613.445923
1431.826172	1285.656494
1430.788086	1172.551270
1429.750000	1039.335327
1428.710938	913.756287
1427.671875	745.386597
1426.633789	609.922424
1425.593750	610.659668
1424.554688	631.620239
1423.514648	425.799011
1422.474609	479.618652
1421.434570	571.251099
1420.394531	378.319489
1419.354492	565.723206
1418.313477	380.528351
1417.272461	197.992157
1416.231445	229.479752
1415.189453	434.590576
1414.147461	254.865692
1413.105469	165.817642
1412.063477	232.758713
1411.021484	161.505035
1409.978516	-67.969719
1408.936523	54.499592
1407.892578	71.473373
1406.849609	108.635574
1405.806641	75.572075
1404.762695	-138.140640
1403.718750	-45.469513
1402.674805	147.630798
1401.629883	114.953751
1400.585938	-75.602989
1399.541016	65.020782
1398.496094	57.776360
1397.450195	125.829544
1396.405273	76.199043
1395.359375	-30.933146
1394.313477	140.147354
1393.267578	138.471802
1392.220703	156.935883
1391.173828	180.524948
1390.126953	136.654922
1389.080078	132.968246
1388.033203	-13.183744
1386.985352	-131.641296
1385.937500	-17.353476
1384.889648	-20.484686
1383.841797	-33.474758
1382.792969	-151.290573
1381.744141	-41.553768
1380.695313	-11.656481
1379.646484	-51.554359
1378.597656	-91.290993
1377.547852	28.890839
1376.498047	116.723053
1375.448242	-154.651566
1374.397461	-121.412033
1373.347656	-137.908722
1372.296875	27.780502
1371.246094	58.924683
1370.194336	17.915518
1369.143555	-112.623177
1368.091797	-83.502625
1367.040039	75.294434
1365.988281	54.871288
1364.935547	116.772499
1363.882813	-164.723541
1362.830078	26.940386
1361.777344	81.827347
1360.724609	196.559921
1359.670898	112.419525
1358.617188	229.900330
1357.563477	151.089584
1356.509766	340.923157
1355.455078	252.503235
1354.400391	318.329010
1353.345703	322.192627
1352.291016	380.855927
1351.235352	454.550446
1350.180664	446.467712
1349.125000	356.646973
1348.068359	606.964600
1347.012695	485.231201
1345.956055	926.725037
1344.899414	763.146606
1343.842773	959.284729
1342.786133	895.247498
1341.728516	1136.203857
1340.670898	1134.421021
1339.613281	1137.757813
1338.555664	1356.713745
1337.497070	1221.672119
1336.438477	1371.526367
1335.379883	1165.095825
1334.321289	1072.738525
1333.262695	948.424377
1332.203125	1185.419067
1331.143555	982.325745
1330.083984	1147.838989
1329.023438	905.610474
1327.963867	992.312622
1326.903320	1064.306641
1325.841797	1119.132080
1324.781250	1119.765991
1323.719727	1127.957886
1322.659180	1239.980103
1321.596680	1171.942505
1320.535156	1373.034790
1319.473633	1196.764526
1318.411133	1250.084473
1317.348633	1111.199829
1316.285156	1253.557617
1315.222656	1250.587036
1314.159180	1200.940430
1313.095703	1316.523193
1312.032227	1350.916260
1310.967773	1277.081421
1309.904297	1154.180054
1308.839844	1253.002075
1307.775391	1307.622437
1306.709961	1411.560181
1305.645508	1513.128662
1304.580078	1263.097412
1303.513672	1298.526489
1302.448242	1405.360229
1301.382813	1205.057373
1300.316406	1314.574097
1299.250000	1176.044556
1298.182617	1126.117554
1297.116211	1083.699951
1296.048828	1203.452393
1294.981445	1148.998779
1293.914063	1030.880127
1292.845703	1094.480957
1291.777344	1172.882690
1290.708984	1074.788208
1289.640625	895.932861
1288.572266	1023.673889
1287.502930	847.567139
1286.433594	789.250061
1285.364258	802.098328
1284.293945	861.573364
1283.224609	1070.482300
1282.154297	990.518677
1281.083984	810.330994
1280.012695	808.944336
1278.942383	927.520630
1277.871094	970.305725
1276.799805	753.940918
1275.727539	1024.282471
1274.656250	869.265320
1273.583984	956.330017
1272.511719	1065.419312
1271.439453	1145.218262
1270.366211	1098.057251
1269.292969	1339.099487
1268.219727	1082.110107
1267.146484	1225.551758
1266.072266	1244.548584
1264.999023	1334.337891
1263.924805	1063.174072
1262.849609	1370.095703
1261.775391	1221.040894
1260.700195	1457.206543
1259.625000	1130.403687
1258.549805	1286.174805
1257.474609	1322.564331
1256.398438	1273.744995
1255.322266	1500.103882
1254.246094	1324.759521
1253.168945	1302.843628
1252.092773	1188.505737
1251.015625	1154.521118
1249.938477	1295.679321
1248.860352	1358.991943
1247.783203	1271.574829
1246.705078	1176.923584
1245.626953	1288.866333
1244.547852	1344.899292
1243.469727	1170.179443
1242.390625	1184.950317
1241.311523	1051.628052
1240.231445	986.329834
1239.152344	1117.616943
1238.072266	1166.358154
1236.992188	950.685303
1235.911133	1142.508667
1234.831055	997.230469
1233.750000	1016.837341
1232.668945	978.258362
1231.587891	1012.367188
1230.505859	1036.754761
1229.423828	986.035522
1228.341797	794.880249
1227.259766	855.542480
1226.176758	756.418823
1225.094727	870.238953
1224.011719	785.608643
1222.927734	761.449463
1221.844727	657.466980
1220.760742	584.923035
1219.676758	526.872070
1218.592773	592.043457
1217.507813	550.843323
1216.423828	195.613403
1215.338867	463.524536
1214.252930	274.964264
1213.167969	359.188660
1212.082031	407.124176
1210.996094	553.902893
1209.910156	522.058044
1208.823242	502.227112
1207.737305	622.183289
1206.650391	513.022705
1205.562500	637.616455
1204.475586	665.706970
1203.387695	558.816711
1202.299805	521.746399
1201.211914	219.755051
1200.124023	-31.622801
1199.035156	87.681587
1197.946289	228.511200
1196.857422	135.844955
1195.767578	93.647964
1194.678711	-172.245026
1193.588867	16.272509
1192.498047	-2.085273
1191.408203	-70.986008
1190.317383	-139.943665
1189.226563	-64.844894
1188.135742	50.954517
1187.044922	-32.663872
1185.953125	-44.328156
1184.861328	-68.081764
1183.769531	-43.935623
1182.676758	-173.416412
1181.584961	-3.164605
1180.492188	3.871044
1179.398438	-13.169146
1178.305664	58.368931
1177.211914	117.791946
1176.118164	239.366043
1175.024414	147.630371
1173.929688	120.477730
1172.835938	239.257660
1171.741211	350.696014
1170.646484	177.230484
1169.550781	-24.973930
1168.455078	193.746292
1167.359375	82.273354
1166.263672	154.818588
1165.167969	24.059181
1164.071289	-121.093071
1162.974609	34.726227
1161.877930	54.215858
1160.780273	128.504227
1159.682617	269.492249
1158.584961	104.778282
1157.487305	185.818069
1156.389648	400.310608
1155.291016	309.272675
1154.192383	113.230850
1153.093750	43.522945
1151.994141	57.154778
1150.894531	-67.557549
1149.794922	-13.637473
1148.695313	80.635742
1147.594727	-101.508698
1146.495117	-50.349361
1145.394531	41.132610
1144.292969	-72.218170
1143.192383	4.717908
1142.090820	-206.338638
1140.989258	-63.053829
1139.886719	91.935867
1138.785156	-171.645462
1137.682617	-62.090660
1136.580078	123.335213
1135.477539	32.992992
1134.374023	206.203903
1133.270508	505.070496
1132.166992	165.089417
1131.063477	515.817993
1129.958984	557.794006
1128.854492	784.682007
1127.750000	755.200562
1126.644531	799.124573
1125.540039	942.496338
1124.434570	948.215515
1123.329102	875.625977
1122.222656	641.855042
1121.117188	794.168518
1120.010742	503.477142
1118.903320	470.865692
1117.796875	577.821350
1116.689453	497.671417
1115.582031	282.601532
1114.474609	564.251587
1113.367188	334.874664
1112.258789	575.987244
1111.150391	599.429688
1110.041016	582.584595
1108.932617	622.362610
1107.823242	477.776459
1106.713867	895.219788
1105.604492	764.620789
1104.494141	818.103943
1103.383789	996.552429
1102.273438	842.154236
1101.163086	1058.085815
1100.051758	1073.368042
1098.940430	1227.672363
1097.829102	1160.241821
1096.717773	925.435303
1095.605469	907.421143
1094.493164	1054.234619
1093.380859	1257.429199
1092.268555	1048.407959
1091.155273	874.714966
1090.041992	1051.703247
1088.928711	1002.659790
1087.814453	890.049377
1086.701172	1083.179443
1085.586914	838.802979
1084.471680	987.052490
1083.357422	1151.637207
1082.242188	958.924988
1081.126953	824.975586
1080.011719	820.211975
1078.895508	777.822266
1077.779297	632.110596
1076.663086	805.615173
1075.546875	725.575317
1074.429688	671.328674
1073.312500	713.227356
1072.195313	708.171936
1071.078125	759.347229
1069.959961	585.453918
1068.841797	699.827820
1067.723633	535.338257
1066.604492	626.185120
1065.486328	585.842529
1064.367188	580.603394
1063.247070	626.830383
1062.127930	565.385315
1061.007813	553.073914
1059.887695	587.532898
1058.767578	619.625793
1057.646484	621.294678
1056.525391	323.779846
1055.404297	353.545532
1054.283203	539.823486
1053.161133	420.031372
1052.039063	533.811829
1050.916992	276.341095
1049.794922	217.392883
1048.671875	370.824371
1047.548828	311.894440
1046.425781	190.029205
1045.301758	282.764618
1044.177734	291.546997
1043.053711	479.821075
1041.929688	302.174103
1040.805664	203.847687
1039.680664	201.083923
1038.555664	151.779205
1037.429688	132.787003
1036.304688	293.073364
1035.178711	183.375168
1034.052734	134.257645
1032.925781	259.645660
1031.798828	378.044800
1030.671875	419.713165
1029.544922	361.463562
1028.417969	210.340302
1027.290039	96.505730
1026.162109	103.562798
1025.033203	38.678871
1023.905273	-79.505318
1022.776367	-220.790024
1021.647461	-71.869461
1020.518555	-178.156509
1019.388672	-117.327271
1018.258789	-42.540077
1017.128906	13.738459
1015.998047	37.609707
1014.868164	29.112663
1013.737305	60.078850
1012.605469	292.621887
1011.474609	187.051727
1010.342773	389.532349
1009.210938	559.601990
1008.079102	329.340759
1006.946289	548.107300
1005.813477	1002.799011
1004.680664	1986.937256
1003.546875	2693.274414
1002.414063	2858.516602
1001.280273	2342.067139
1000.145508	1386.991577
999.011719	880.576172
997.876953	471.489563
996.742188	233.551010
995.607422	164.332504
994.471680	176.022598
993.335938	-42.886997
992.200195	128.233261
991.064453	-16.533987
989.927734	288.454193
988.791016	196.970261
987.654297	4.257860
986.516602	-73.048592
985.379883	-115.637299
984.242188	-188.018204
983.103516	-25.408373
981.965820	95.829399
980.827148	-139.543762
979.688477	-6.568079
978.548828	112.675575
977.409180	188.309753
976.270508	128.406647
975.129883	128.425049
973.990234	353.788208
972.849609	275.924744
971.708984	329.163361
970.568359	157.478699
969.426758	80.145065
968.285156	90.214371
967.143555	127.962830
966.001953	44.249638
964.859375	132.745956
963.716797	260.334076
962.574219	188.558609
961.430664	270.532410
960.287109	244.919464
959.143555	425.658813
958.000000	230.836853
956.855469	72.896881
955.710938	185.328384
954.566406	2.606322
953.421875	71.835518
952.276367	292.177368
951.130859	208.375580
949.985352	5.862890
948.838867	180.811768
947.692383	303.268066
946.545898	131.053101
945.399414	194.381729
944.251953	278.392578
943.104492	211.816345
941.957031	332.626495
940.809570	291.489838
939.661133	499.249512
938.512695	241.687149
937.364258	413.183350
936.214844	258.687866
935.065430	391.660614
933.916016	372.024963
932.765625	193.054169
931.616211	187.456161
930.465820	257.175476
929.315430	49.224861
928.164063	73.725555
927.012695	-49.564957
925.861328	216.446289
924.709961	150.358109
923.557617	107.197388
922.405273	32.376156
921.252930	91.861237
920.099609	24.199316
918.947266	-68.278130
917.793945	-135.573395
916.639648	-82.319061
915.486328	-128.851532
914.332031	113.077522
913.177734	-12.619288
912.022461	-217.524628
910.868164	-61.518002
909.712891	-193.461655
908.556641	-241.308792
907.401367	-198.326492
906.245117	-152.959427
905.088867	-39.507034
903.931641	-200.059280
902.775391	-36.562031
901.618164	9.258550
900.460938	-248.136856
899.302734	-140.925812
898.144531	-33.640144
896.986328	37.526928
895.828125	233.161438
894.668945	78.386818
893.509766	11.957835
892.350586	173.921326
891.191406	103.213783
890.031250	-66.729607
888.871094	111.288750
887.710938	47.755009
886.549805	99.480537
885.388672	198.676193
884.227539	266.340759
883.066406	185.205368
881.904297	119.997635
880.742188	212.732620
879.580078	267.199036
878.416992	139.208542
877.253906	207.371658
876.090820	255.316803
874.927734	233.517136
873.763672	445.952484
872.599609	214.962463
871.435547	123.675369
870.270508	12.264538
869.105469	-38.293026
867.940430	181.081161
866.775391	121.652069
865.609375	363.499420
864.443359	270.482666
863.277344	312.360962
862.110352	120.700340
860.944336	301.924133
859.777344	361.893829
858.609375	397.204437
857.442383	329.318054
856.274414	472.388367
855.105469	442.744690
853.937500	579.072571
852.768555	686.236694
851.599609	616.326416
850.430664	705.568542
849.260742	774.640686
848.090820	505.522705
846.920898	314.922852
845.750000	111.007027
844.580078	325.708405
843.409180	211.416412
842.237305	202.335297
841.066406	101.564186
839.894531	199.848999
838.722656	186.320908
837.549805	333.715240
836.376953	105.671013
835.204102	286.512634
834.031250	346.664063
832.857422	464.833344
831.683594	332.926117
830.509766	303.721924
829.335938	299.053955
828.161133	390.290375
826.986328	240.609406
825.811523	376.354126
824.635742	411.706055
823.459961	331.125854
822.284180	348.579651
821.107422	105.382774
819.931641	162.886139
818.754883	48.895782
817.577148	144.151291
816.400391	90.208015
815.222656	118.565186
814.044922	62.333309
812.866211	-36.172432
811.687500	-7.965400
810.508789	15.721619
809.330078	79.334595
808.150391	176.183746
806.971680	-215.734085
805.791016	43.112816
804.611328	-146.696320
803.430664	89.670013
802.250000	-53.603542
801.069336	-130.332474
799.887695	-133.906906
798.706055	-197.431931
797.524414	-241.057861
796.342773	-131.819717
795.160156	77.000664
793.977539	-148.575363
792.794922	4.597998
791.611328	-134.675247
790.427734	128.929367
789.244141	120.083206
788.059570	135.488602
786.875977	199.450317
785.691406	325.213409
784.505859	397.752899
783.321289	313.194550
782.135742	290.458832
780.949219	554.879333
779.763672	227.034683
778.577148	411.622375
777.390625	275.850281
776.204102	312.217590
775.016602	180.731934
773.829102	241.156418
772.641602	173.496216
771.453125	138.840973
770.265625	-72.308746
769.077148	80.252350
767.887695	219.407379
766.699219	155.671341
765.509766	263.672058
764.319336	268.001770
763.129883	406.517181
761.939453	344.540955
760.749023	535.560669
759.558594	479.951447
758.367188	573.832886
757.175781	460.832703
755.984375	198.261749
754.791992	410.497467
753.599609	354.410187
752.407227	122.465355
751.214844	378.155792
750.021484	552.360718
748.828125	388.257935
747.634766	263.629486
746.441406	237.701904
745.247070	330.152252
744.052734	328.131592
742.857422	277.760254
741.662109	494.781464
740.466797	205.261978
739.271484	329.948273
738.076172	246.338882
736.879883	276.567810
735.683594	166.531403
734.486328	52.069691
733.289063	125.803925
732.091797	297.882416
730.894531	268.509247
729.697266	206.247864
728.499023	316.682465
727.300781	311.105927
726.101563	294.518402
724.902344	404.598816
723.703125	514.544861
722.503906	438.704498
721.303711	443.619995
720.104492	507.403748
718.903320	640.932190
717.703125	492.832123
716.501953	687.251770
715.300781	440.928741
714.099609	552.281738
712.897461	582.859863
711.695313	454.258423
710.493164	613.303528
709.291016	349.582184
708.087891	244.936401
706.884766	329.742096
705.680664	66.142136
704.477539	81.223473
703.273438	91.911270
702.069336	209.162781
700.864258	119.707787
699.659180	191.181412
698.454102	240.861359
697.249023	-131.153320
696.042969	151.052704
694.836914	176.766083
693.630859	-71.206085
692.423828	-230.038284
691.217773	-295.446625
690.009766	-48.280582
688.802734	-7.366516
687.594727	-168.218826
686.386719	-109.922905
685.178711	-105.848419
683.970703	43.491367
682.761719	54.072388
681.552734	88.509346
680.342773	-43.851711
679.133789	59.962185
677.923828	-67.931473
676.712891	-67.999168
675.502930	107.287415
674.291992	22.875900
673.081055	170.030884
671.869141	150.628601
670.657227	-28.724777
669.445313	153.091705
668.233398	84.166679
667.021484	164.433411
665.808594	37.336285
664.595703	96.111717
663.381836	92.309486
662.167969	10.861945
660.954102	177.736023
659.740234	-76.169876
658.525391	69.228966
657.310547	59.347538
656.095703	75.427605
654.880859	39.843575
653.665039	-47.368050
652.449219	1.301573
651.233398	-21.057833
650.016602	111.757866
648.799805	29.264576
647.583008	26.552404
646.365234	226.252823
645.148438	290.380280
643.930664	292.177734
642.711914	380.097900
641.494141	270.228302
640.275391	237.891663
639.056641	31.554577
637.836914	87.560150
636.617188	-94.850334
635.397461	122.409744
634.177734	34.714779
632.957031	151.091476
631.736328	-142.479141
630.515625	25.522787
629.293945	-119.719643
628.073242	-103.968346
626.851563	-19.546358
625.628906	199.956467
624.407227	16.430138
623.184570	225.191284
621.960938	253.922211
620.738281	44.903118
619.514648	77.988518
618.291016	10.442676
617.067383	-46.367451
615.842773	-199.456558
614.618164	-127.840187
613.393555	5.751417
612.167969	30.182802
610.942383	82.352890
609.716797	63.902859
608.491211	115.916702
607.264648	240.472305
606.038086	-11.079443
604.811523	-38.381966
