# Supplementary material for: Raman spectroscopy accurately differentiates mucosal healing from non-healing and biochemical changes following biological therapy in inflammatory bowel disease
Source: PLoS One. 2021 Jun 2;16(6):e0252210. doi: 10.1371/journal.pone.0252210 (PMC8172032; doi:10.1371/journal.pone.0252210)
Supplement: S9 Dataset — (ZIP) [file pone.0252210.s011.zip › Pre-biologic/OC023-2 pre treatment_29__X_25483.7__Y_6211.9__Z_812.103__Time_333.txt]

1714.862305	-104.101860
1713.885742	-147.129456
1712.909180	-15.632873
1711.931641	-43.008801
1710.955078	4.187723
1709.977539	32.084846
1709.000000	91.672974
1708.021484	-87.656288
1707.043945	-50.293991
1706.065430	96.478554
1705.086914	138.453613
1704.107422	-15.300274
1703.128906	36.859085
1702.149414	209.151581
1701.169922	-28.090605
1700.190430	109.025581
1699.210938	275.359955
1698.230469	195.558899
1697.250000	308.136932
1696.269531	311.062286
1695.289063	132.305298
1694.307617	252.716553
1693.326172	442.512268
1692.344727	509.460846
1691.363281	547.078857
1690.381836	568.747375
1689.399414	569.133362
1688.416992	775.001526
1687.434570	762.254761
1686.452148	712.338318
1685.468750	737.210876
1684.485352	788.899963
1683.501953	800.797913
1682.518555	999.344177
1681.534180	894.424011
1680.550781	1042.729980
1679.566406	1175.219849
1678.582031	1108.321411
1677.596680	1326.373535
1676.611328	1313.189819
1675.626953	1193.948364
1674.641602	1375.471924
1673.655273	1557.194458
1672.669922	1547.825317
1671.683594	1623.779419
1670.697266	1755.809570
1669.710938	1742.043945
1668.723633	1773.738159
1667.737305	2031.425049
1666.750000	1888.565186
1665.762695	1873.485596
1664.774414	2089.545166
1663.787109	1799.307983
1662.798828	2087.604004
1661.810547	2134.889160
1660.822266	1994.335693
1659.833008	2060.886475
1658.844727	2122.496826
1657.855469	2197.677734
1656.866211	2312.918457
1655.875977	2190.184814
1654.886719	1869.372070
1653.896484	1877.207031
1652.906250	1851.014648
1651.916016	1698.235107
1650.924805	1421.580078
1649.934570	1296.139404
1648.943359	1184.322876
1647.952148	1281.707031
1646.959961	935.491272
1645.968750	956.997864
1644.976563	875.835693
1643.984375	615.504700
1642.992188	680.354004
1641.999023	478.931946
1641.005859	412.520966
1640.012695	359.669678
1639.019531	325.640320
1638.026367	241.852234
1637.032227	358.790100
1636.039063	246.684464
1635.043945	295.681122
1634.049805	-95.023331
1633.055664	-55.881016
1632.060547	-26.997246
1631.065430	25.868408
1630.070313	18.456350
1629.074219	-75.525749
1628.079102	-63.927452
1627.083008	-162.557053
1626.086914	-47.834312
1625.090820	-3.897283
1624.093750	-25.454435
1623.096680	110.953262
1622.100586	108.275993
1621.102539	-138.507095
1620.105469	-93.384308
1619.107422	146.269165
1618.109375	78.850288
1617.111328	56.297668
1616.113281	107.442451
1615.115234	-156.092270
1614.116211	147.294296
1613.117188	-5.609554
1612.118164	-58.628059
1611.118164	61.565578
1610.119141	192.359802
1609.119141	79.556831
1608.119141	132.002609
1607.118164	126.945412
1606.118164	98.462891
1605.117188	237.680695
1604.116211	342.934418
1603.115234	37.396950
1602.114258	59.154194
1601.112305	-18.398285
1600.110352	-174.275864
1599.108398	-63.296810
1598.106445	-174.480545
1597.103516	-199.293350
1596.100586	-174.376831
1595.097656	-246.066681
1594.094727	-223.638992
1593.091797	-36.658844
1592.087891	-262.209229
1591.083984	-263.149597
1590.080078	-266.665985
1589.076172	-108.394539
1588.071289	-2.341748
1587.067383	241.898895
1586.062500	113.191879
1585.057617	127.915237
1584.051758	153.053009
1583.045898	167.746017
1582.041016	140.738770
1581.035156	105.905823
1580.028320	63.248314
1579.022461	293.934143
1578.015625	311.048950
1577.008789	78.295624
1576.001953	136.985275
1574.994141	112.356239
1573.987305	150.094864
1572.979492	130.549408
1571.971680	38.159798
1570.962891	80.875389
1569.955078	76.725204
1568.946289	7.546564
1567.937500	138.294678
1566.928711	107.899597
1565.918945	-29.021292
1564.910156	-137.432770
1563.900391	197.835068
1562.890625	109.957123
1561.880859	-118.065765
1560.870117	81.782181
1559.859375	195.861008
1558.848633	-58.327156
1557.837891	81.392784
1556.827148	23.995831
1555.815430	-93.099060
1554.803711	-148.125458
1553.791992	9.058923
1552.780273	23.640429
1551.767578	144.182404
1550.754883	135.130905
1549.742188	149.211685
1548.729492	199.338989
1547.716797	76.017090
1546.703125	288.694794
1545.689453	211.597794
1544.675781	118.857544
1543.662109	-113.542770
1542.647461	15.638394
1541.632813	211.739075
1540.618164	-57.217224
1539.603516	-171.340683
1538.588867	6.064277
1537.573242	-33.561916
1536.557617	135.622055
1535.541992	304.545502
1534.526367	6.432683
1533.509766	33.118263
1532.493164	31.245443
1531.476563	-135.760010
1530.459961	39.807072
1529.443359	-91.451569
1528.425781	91.360764
1527.408203	-99.477539
1526.390625	41.673641
1525.373047	22.984776
1524.354492	-34.503269
1523.335938	139.387451
1522.317383	84.074745
1521.298828	64.590797
1520.280273	55.200294
1519.260742	-134.336655
1518.241211	79.505943
1517.221680	-187.437637
1516.202148	149.237289
1515.181641	41.225994
1514.161133	28.073112
1513.140625	22.430656
1512.120117	42.261261
1511.099609	-15.099319
1510.078125	99.256554
1509.056641	-179.092911
1508.035156	4.103317
1507.012695	-148.868530
1505.991211	-109.695839
1504.968750	-63.054371
1503.946289	-6.373419
1502.923828	-195.839081
1501.900391	34.624409
1500.877930	-6.620391
1499.854492	-63.405888
1498.830078	-117.804153
1497.806641	-6.006092
1496.782227	-58.195503
1495.758789	-41.461922
1494.734375	36.454655
1493.708984	-23.923756
1492.684570	171.200211
1491.659180	-142.548004
1490.633789	139.044006
1489.608398	205.752869
1488.583008	274.824036
1487.556641	261.973480
1486.530273	381.726990
1485.503906	493.615265
1484.477539	441.973816
1483.450195	545.822937
1482.423828	493.889343
1481.396484	587.184631
1480.368164	624.182861
1479.340820	696.727722
1478.312500	628.907410
1477.284180	876.950500
1476.255859	791.014160
1475.227539	903.655945
1474.198242	1095.045776
1473.169922	1334.618042
1472.140625	1143.767334
1471.111328	1293.895020
1470.081055	1372.581787
1469.050781	1499.453125
1468.021484	1600.742065
1466.990234	1910.349487
1465.959961	2173.976563
1464.928711	2056.125000
1463.898438	1905.206787
1462.867188	2186.134766
1461.834961	2367.771729
1460.803711	2503.547363
1459.771484	2611.233154
1458.739258	2503.025635
1457.707031	2417.624756
1456.674805	2781.286377
1455.641602	2558.708740
1454.608398	2663.328369
1453.575195	2524.410400
1452.541992	2750.547607
1451.508789	2756.018311
1450.474609	2865.307129
1449.440430	2992.230957
1448.406250	3134.247070
1447.371094	3146.983154
1446.336914	2954.604248
1445.301758	3111.575928
1444.266602	2881.229004
1443.230469	2785.033203
1442.195313	2567.439209
1441.159180	2782.383545
1440.123047	2638.145264
1439.086914	2375.126465
1438.049805	2377.579834
1437.013672	2253.686035
1435.976563	1910.012207
1434.939453	1856.961914
1433.901367	1803.912476
1432.864258	1516.091187
1431.826172	1306.632813
1430.788086	1284.030151
1429.750000	1193.318726
1428.710938	996.688293
1427.671875	875.822815
1426.633789	792.870972
1425.593750	485.564667
1424.554688	473.338593
1423.514648	750.929504
1422.474609	408.644226
1421.434570	469.570831
1420.394531	452.439941
1419.354492	397.590607
1418.313477	521.520447
1417.272461	471.787811
1416.231445	306.381073
1415.189453	294.539185
1414.147461	-16.545002
1413.105469	225.780899
1412.063477	289.566620
1411.021484	19.090439
1409.978516	188.556305
1408.936523	-81.642227
1407.892578	-20.111629
1406.849609	16.374327
1405.806641	62.967793
1404.762695	-33.480553
1403.718750	141.253403
1402.674805	-67.912727
1401.629883	6.568203
1400.585938	-71.870857
1399.541016	-32.338341
1398.496094	-35.344185
1397.450195	84.555481
1396.405273	16.573908
1395.359375	-46.278526
1394.313477	-13.808216
1393.267578	-151.540268
1392.220703	-48.746304
1391.173828	-126.120850
1390.126953	31.918283
1389.080078	-42.701077
1388.033203	178.034805
1386.985352	11.102760
1385.937500	-210.645691
1384.889648	102.848969
1383.841797	-116.066727
1382.792969	-69.876534
1381.744141	66.372925
1380.695313	-72.074471
1379.646484	-3.041280
1378.597656	-246.008331
1377.547852	85.413101
1376.498047	27.488016
1375.448242	42.094818
1374.397461	81.773888
1373.347656	-55.491642
1372.296875	14.409847
1371.246094	-107.539818
1370.194336	97.228439
1369.143555	142.583115
1368.091797	-18.737209
1367.040039	24.426231
1365.988281	-16.948006
1364.935547	123.602242
1363.882813	134.803513
1362.830078	131.225052
1361.777344	73.064903
1360.724609	119.576782
1359.670898	352.758514
1358.617188	208.028046
1357.563477	160.481659
1356.509766	177.744904
1355.455078	272.191071
1354.400391	374.214813
1353.345703	200.636795
1352.291016	293.029663
1351.235352	566.792542
1350.180664	485.632141
1349.125000	503.938263
1348.068359	584.426331
1347.012695	600.556885
1345.956055	787.976379
1344.899414	787.023804
1343.842773	1036.637695
1342.786133	1192.122437
1341.728516	1097.411499
1340.670898	1208.547241
1339.613281	1195.951050
1338.555664	1131.522339
1337.497070	1200.982788
1336.438477	1181.465698
1335.379883	1409.612183
1334.321289	1254.302734
1333.262695	871.637390
1332.203125	1050.729126
1331.143555	1019.725830
1330.083984	1100.150269
1329.023438	1081.830566
1327.963867	1165.006958
1326.903320	1082.773071
1325.841797	934.039490
1324.781250	958.404785
1323.719727	1118.710449
1322.659180	1259.363770
1321.596680	1069.402832
1320.535156	1084.481812
1319.473633	1129.314087
1318.411133	1290.193970
1317.348633	1248.965820
1316.285156	1252.279419
1315.222656	1255.750610
1314.159180	1229.796509
1313.095703	1125.169067
1312.032227	1205.468506
1310.967773	1413.929932
1309.904297	1280.231201
1308.839844	1323.958374
1307.775391	1483.476074
1306.709961	1042.721924
1305.645508	1229.574585
1304.580078	1173.007080
1303.513672	1212.491577
1302.448242	1261.933228
1301.382813	1291.826538
1300.316406	1125.260376
1299.250000	1332.312378
1298.182617	1372.384277
1297.116211	1147.365967
1296.048828	1278.553223
1294.981445	879.631958
1293.914063	1013.521912
1292.845703	1046.880859
1291.777344	1050.909668
1290.708984	831.887573
1289.640625	1096.089844
1288.572266	960.727234
1287.502930	1036.298828
1286.433594	830.170654
1285.364258	856.960754
1284.293945	974.462280
1283.224609	754.105835
1282.154297	761.618774
1281.083984	607.687744
1280.012695	1006.947083
1278.942383	1132.120605
1277.871094	870.870728
1276.799805	881.265625
1275.727539	1057.995483
1274.656250	1129.627075
1273.583984	1196.422119
1272.511719	1243.721924
1271.439453	1481.613647
1270.366211	1138.233398
1269.292969	1044.128052
1268.219727	1443.241455
1267.146484	1190.612183
1266.072266	1331.009033
1264.999023	1222.577637
1263.924805	1309.374512
1262.849609	1301.092651
1261.775391	888.179138
1260.700195	1238.398926
1259.625000	1215.681030
1258.549805	1327.019287
1257.474609	1204.522217
1256.398438	1181.969116
1255.322266	1154.597290
1254.246094	1348.786987
1253.168945	1199.787231
1252.092773	1247.967773
1251.015625	1544.278931
1249.938477	1419.750977
1248.860352	1385.271484
1247.783203	1263.316650
1246.705078	1207.058716
1245.626953	1238.320679
1244.547852	1276.875122
1243.469727	1189.128540
1242.390625	1152.427246
1241.311523	1040.492798
1240.231445	1096.090698
1239.152344	1083.722412
1238.072266	1010.709778
1236.992188	1080.837769
1235.911133	1109.706055
1234.831055	983.389221
1233.750000	1075.276489
1232.668945	934.465576
1231.587891	1074.758667
1230.505859	1069.634277
1229.423828	899.811340
1228.341797	938.273560
1227.259766	729.780457
1226.176758	811.781189
1225.094727	830.806824
1224.011719	704.647766
1222.927734	791.349548
1221.844727	553.957947
1220.760742	473.776062
1219.676758	785.143127
1218.592773	460.803925
1217.507813	334.671539
1216.423828	713.364441
1215.338867	548.501953
1214.252930	318.477203
1213.167969	395.051666
1212.082031	375.009430
1210.996094	535.871765
1209.910156	556.699219
1208.823242	649.805969
1207.737305	552.333801
1206.650391	452.430847
1205.562500	759.796082
1204.475586	445.314026
1203.387695	309.162659
1202.299805	110.381531
1201.211914	169.255905
1200.124023	98.033989
1199.035156	202.460358
1197.946289	44.479176
1196.857422	-106.294052
1195.767578	89.260094
1194.678711	188.458252
1193.588867	-17.794996
1192.498047	6.695818
1191.408203	-67.435730
1190.317383	-81.565681
1189.226563	-259.113251
1188.135742	-170.118973
1187.044922	29.180428
1185.953125	-62.149742
1184.861328	-4.748956
1183.769531	-81.833351
1182.676758	-132.599487
1181.584961	41.985489
1180.492188	-13.787693
1179.398438	-242.234909
1178.305664	301.012329
1177.211914	127.492340
1176.118164	-36.477268
1175.024414	58.172821
1173.929688	-5.363775
1172.835938	67.470055
1171.741211	259.822266
1170.646484	112.196625
1169.550781	163.077560
1168.455078	149.244553
1167.359375	80.303337
1166.263672	-58.053417
1165.167969	-67.398598
1164.071289	-148.548889
1162.974609	28.234865
1161.877930	-110.462868
1160.780273	216.430679
1159.682617	165.842621
1158.584961	-23.283098
1157.487305	23.803179
1156.389648	249.682220
1155.291016	298.821960
1154.192383	302.506744
1153.093750	10.426764
1151.994141	21.075222
1150.894531	24.445822
1149.794922	220.680130
1148.695313	-14.447462
1147.594727	-156.720398
1146.495117	29.527922
1145.394531	-141.502899
1144.292969	56.298325
1143.192383	-141.080750
1142.090820	-36.391182
1140.989258	118.072998
1139.886719	-46.279728
1138.785156	24.668234
1137.682617	145.365326
1136.580078	-9.744583
1135.477539	250.821457
1134.374023	81.257736
1133.270508	241.706833
1132.166992	316.499451
1131.063477	571.520081
1129.958984	683.924622
1128.854492	660.936401
1127.750000	822.841248
1126.644531	847.014832
1125.540039	754.901855
1124.434570	982.685059
1123.329102	1051.482056
1122.222656	935.335999
1121.117188	615.437744
1120.010742	736.023193
1118.903320	567.599121
1117.796875	612.176270
1116.689453	379.744049
1115.582031	592.098572
1114.474609	643.405212
1113.367188	573.977844
1112.258789	353.156952
1111.150391	484.530334
1110.041016	348.692413
1108.932617	538.871582
1107.823242	589.492554
1106.713867	805.302795
1105.604492	527.462891
1104.494141	875.178589
1103.383789	750.650513
1102.273438	970.564026
1101.163086	985.064392
1100.051758	980.595215
1098.940430	1079.784546
1097.829102	820.539368
1096.717773	1032.676025
1095.605469	1162.158691
1094.493164	1171.364502
1093.380859	952.043579
1092.268555	984.686096
1091.155273	1010.168152
1090.041992	915.539368
1088.928711	1209.121094
1087.814453	794.415222
1086.701172	831.402588
1085.586914	861.245117
1084.471680	888.651794
1083.357422	1033.510010
1082.242188	966.758850
1081.126953	895.285522
1080.011719	713.404785
1078.895508	677.129150
1077.779297	849.754150
1076.663086	789.899292
1075.546875	791.034607
1074.429688	782.734131
1073.312500	650.092529
1072.195313	508.093475
1071.078125	415.356628
1069.959961	721.062317
1068.841797	700.885559
1067.723633	694.746582
1066.604492	630.021179
1065.486328	565.311890
1064.367188	669.160645
1063.247070	730.802307
1062.127930	623.929321
1061.007813	715.937256
1059.887695	747.079285
1058.767578	750.138123
1057.646484	582.517029
1056.525391	527.159546
1055.404297	562.616577
1054.283203	423.527649
1053.161133	597.142090
1052.039063	298.978180
1050.916992	309.130676
1049.794922	449.999573
1048.671875	462.461700
1047.548828	103.989105
1046.425781	298.494476
1045.301758	346.010956
1044.177734	269.966583
1043.053711	166.015289
1041.929688	414.015991
1040.805664	456.916595
1039.680664	94.537468
1038.555664	11.805519
1037.429688	457.630127
1036.304688	191.054565
1035.178711	136.400009
1034.052734	142.308975
1032.925781	592.518127
1031.798828	398.422760
1030.671875	309.093719
1029.544922	496.463135
1028.417969	200.450439
1027.290039	64.935097
1026.162109	-121.552162
1025.033203	-126.763588
1023.905273	-185.290985
1022.776367	-329.608978
1021.647461	-241.726212
1020.518555	-188.608139
1019.388672	-432.341736
1018.258789	-140.196609
1017.128906	-68.354141
1015.998047	-10.374720
1014.868164	145.003998
1013.737305	36.276180
1012.605469	85.191330
1011.474609	199.028778
1010.342773	146.207962
1009.210938	341.180054
1008.079102	487.568237
1006.946289	580.771545
1005.813477	1025.619873
1004.680664	1551.307373
1003.546875	2828.241211
1002.414063	2648.502930
1001.280273	2207.824463
1000.145508	1462.495239
999.011719	763.835083
997.876953	151.057327
996.742188	162.045242
995.607422	253.938278
994.471680	338.984985
993.335938	110.352448
992.200195	184.116501
991.064453	91.943764
989.927734	29.911198
988.791016	147.829849
987.654297	42.299801
986.516602	-155.204254
985.379883	18.366728
984.242188	-47.500153
983.103516	-92.479019
981.965820	90.582809
980.827148	225.373230
979.688477	61.161926
978.548828	23.675169
977.409180	-96.429031
976.270508	68.756752
975.129883	-172.826569
973.990234	158.050949
972.849609	146.606079
971.708984	-82.882965
970.568359	-6.696656
969.426758	30.576555
968.285156	217.182098
967.143555	-29.846161
966.001953	60.644691
964.859375	119.136879
963.716797	92.917076
962.574219	153.986710
961.430664	222.060684
960.287109	372.758118
959.143555	225.721878
958.000000	323.991272
956.855469	83.471024
955.710938	-56.041821
954.566406	115.950882
953.421875	237.684509
952.276367	258.862000
951.130859	33.174152
949.985352	235.362076
948.838867	149.564484
947.692383	36.543911
946.545898	44.846924
945.399414	185.810104
944.251953	148.719040
943.104492	187.160629
941.957031	49.963493
940.809570	202.851685
939.661133	141.337692
938.512695	137.044754
937.364258	23.438986
936.214844	131.225479
935.065430	88.662674
933.916016	246.841492
932.765625	188.636230
931.616211	317.416718
930.465820	314.195190
929.315430	215.496719
928.164063	48.704716
927.012695	-15.438351
925.861328	-115.805786
924.709961	-29.438902
923.557617	54.764767
922.405273	-76.932526
921.252930	123.472664
920.099609	-98.792946
918.947266	-11.796533
917.793945	-26.919098
916.639648	-80.500771
915.486328	-174.790283
914.332031	-162.203217
913.177734	-192.605637
912.022461	-381.683411
910.868164	-314.210815
909.712891	-296.529449
908.556641	16.030945
907.401367	-244.934570
906.245117	-174.771942
905.088867	-310.700897
903.931641	-108.926430
902.775391	-45.274380
901.618164	50.164829
900.460938	-17.303715
899.302734	-30.310535
898.144531	33.726521
896.986328	27.719158
895.828125	80.620049
894.668945	27.339905
893.509766	89.467194
892.350586	-58.502541
891.191406	-23.300343
890.031250	18.760065
888.871094	-2.337800
887.710938	134.703232
886.549805	61.852795
885.388672	68.103828
884.227539	230.105972
883.066406	-180.808548
881.904297	105.363243
880.742188	308.056305
879.580078	292.087189
878.416992	251.412048
877.253906	465.399231
876.090820	136.524384
874.927734	384.338318
873.763672	337.174316
872.599609	87.516624
871.435547	-53.960926
870.270508	232.129700
869.105469	360.686646
867.940430	52.986214
866.775391	82.689529
865.609375	71.963028
864.443359	234.299408
863.277344	304.481781
862.110352	132.097610
860.944336	152.923035
859.777344	59.274582
858.609375	358.464722
857.442383	525.135803
856.274414	458.438324
855.105469	631.768799
853.937500	722.053711
852.768555	827.998291
851.599609	613.399841
850.430664	616.247559
849.260742	589.972717
848.090820	460.680206
846.920898	313.525360
845.750000	215.680649
844.580078	355.092285
843.409180	120.760498
842.237305	269.045746
841.066406	137.675583
839.894531	153.914902
838.722656	194.705780
837.549805	101.359398
836.376953	81.753471
835.204102	191.678345
834.031250	314.908783
832.857422	373.294006
831.683594	346.782379
830.509766	195.260071
829.335938	119.618195
828.161133	362.940369
826.986328	229.207504
825.811523	320.665283
824.635742	429.855377
823.459961	137.800919
822.284180	66.389397
821.107422	208.783508
819.931641	-3.043780
818.754883	65.688232
817.577148	9.669803
816.400391	-73.105057
815.222656	-13.526746
814.044922	34.823315
812.866211	123.101936
811.687500	44.513115
810.508789	30.336550
809.330078	58.302200
808.150391	1.748498
806.971680	-192.580872
805.791016	-87.119026
804.611328	-28.423599
803.430664	-105.238274
802.250000	-115.538551
801.069336	-74.902557
799.887695	-209.598312
798.706055	-237.889938
797.524414	-266.264465
796.342773	-274.776276
795.160156	-190.313477
793.977539	-15.160048
792.794922	-192.345673
791.611328	-216.759460
790.427734	-106.220993
789.244141	15.230553
788.059570	-91.383774
786.875977	368.272736
785.691406	75.642700
784.505859	329.207581
783.321289	304.010864
782.135742	451.117096
780.949219	328.486450
779.763672	413.464050
778.577148	306.162994
777.390625	79.582062
776.204102	115.702614
775.016602	123.021423
773.829102	-28.622368
772.641602	139.572235
771.453125	113.519073
770.265625	-77.980637
769.077148	76.607597
767.887695	21.669888
766.699219	8.533601
765.509766	202.382477
764.319336	120.772881
763.129883	210.856094
761.939453	245.787415
760.749023	135.377594
759.558594	231.763641
758.367188	638.187805
757.175781	338.416321
755.984375	623.559143
754.791992	293.026611
753.599609	252.670380
752.407227	223.258850
751.214844	391.496033
750.021484	416.855896
748.828125	266.508026
747.634766	116.183014
746.441406	248.974884
745.247070	188.591125
744.052734	226.902954
742.857422	151.127731
741.662109	-115.386520
740.466797	120.145912
739.271484	121.062584
738.076172	121.956963
736.879883	197.305389
735.683594	-110.620888
734.486328	124.544220
733.289063	50.967602
732.091797	237.831833
730.894531	100.816582
729.697266	31.674797
728.499023	275.283478
727.300781	265.184692
726.101563	298.822876
724.902344	485.431549
723.703125	569.296936
722.503906	445.652557
721.303711	391.978119
720.104492	283.787140
718.903320	153.860504
717.703125	357.909637
716.501953	300.115723
715.300781	386.356476
714.099609	616.535156
712.897461	434.627686
711.695313	213.637497
710.493164	162.788010
709.291016	131.641464
708.087891	185.530151
706.884766	150.194321
705.680664	27.877394
704.477539	42.823288
703.273438	-118.403625
702.069336	72.969406
700.864258	22.924860
699.659180	138.262421
698.454102	-0.707701
697.249023	-65.611000
696.042969	65.190002
694.836914	130.865067
693.630859	-322.476501
692.423828	34.454807
691.217773	-51.539139
690.009766	66.645882
688.802734	-290.322632
687.594727	-100.313126
686.386719	-177.050690
685.178711	-188.582016
683.970703	-204.327148
682.761719	-102.906189
681.552734	-168.264511
680.342773	-166.317627
679.133789	-242.231293
677.923828	24.134657
676.712891	78.333946
675.502930	-1.578282
674.291992	-66.198837
673.081055	-186.933533
671.869141	105.592880
670.657227	30.477373
669.445313	249.497253
668.233398	198.329681
667.021484	140.781204
665.808594	167.587067
664.595703	220.362762
663.381836	100.426437
662.167969	427.473297
660.954102	188.923065
659.740234	263.399963
658.525391	-125.962044
657.310547	-94.552582
656.095703	296.946655
654.880859	35.030052
653.665039	202.122528
652.449219	-1.538762
651.233398	81.363289
650.016602	308.463867
648.799805	264.047455
647.583008	-53.868389
646.365234	250.268433
645.148438	263.614624
643.930664	377.904053
642.711914	377.960449
641.494141	336.944153
640.275391	121.576126
639.056641	273.589600
637.836914	233.998688
636.617188	378.873566
635.397461	93.761093
634.177734	205.676697
632.957031	65.950630
631.736328	95.419487
630.515625	111.529266
629.293945	-74.542488
628.073242	64.959473
626.851563	-23.494251
625.628906	249.798782
624.407227	237.227783
623.184570	371.820221
621.960938	447.751953
620.738281	342.931183
619.514648	104.537888
618.291016	55.909317
617.067383	166.895859
615.842773	71.384689
614.618164	-157.788467
613.393555	5.614666
612.167969	62.973686
610.942383	-180.258102
609.716797	41.316490
608.491211	-12.121291
607.264648	5.665556
606.038086	-76.320633
604.811523	-134.215881
