# Supplementary material for: Raman spectroscopy accurately differentiates mucosal healing from non-healing and biochemical changes following biological therapy in inflammatory bowel disease
Source: PLoS One. 2021 Jun 2;16(6):e0252210. doi: 10.1371/journal.pone.0252210 (PMC8172032; doi:10.1371/journal.pone.0252210)
Supplement: S9 Dataset — (ZIP) [file pone.0252210.s011.zip › Pre-biologic/OC013-1 pre treat_base sub CR removed_10__X_-33323.1__Y_11406.5__Z_-415.2__Time_114.txt]

1714.715820	-118.390732
1713.739258	-89.364006
1712.762695	214.214172
1711.785156	-72.184364
1710.808594	164.562424
1709.831055	-11.422296
1708.853516	-130.834229
1707.875000	-108.008606
1706.897461	121.357086
1705.918945	195.525436
1704.940430	-155.742371
1703.960938	31.427507
1702.982422	82.398636
1702.002930	-198.123444
1701.023438	-149.159027
1700.043945	-110.550629
1699.063477	64.730278
1698.083984	-5.559471
1697.103516	-96.840797
1696.123047	-14.000443
1695.141602	-56.370064
1694.161133	40.627529
1693.179688	143.314651
1692.198242	11.493875
1691.216797	-45.085159
1690.234375	149.596954
1689.251953	3.205023
1688.269531	417.430481
1687.287109	61.350994
1686.304688	76.469482
1685.321289	174.656906
1684.337891	14.827069
1683.354492	409.688568
1682.371094	458.629242
1681.387695	782.327454
1680.403320	613.836182
1679.418945	464.564575
1678.434570	688.422241
1677.449219	609.364807
1676.464844	759.644348
1675.479492	718.870178
1674.494141	468.595398
1673.507813	739.905212
1672.522461	905.341003
1671.536133	768.300110
1670.549805	947.937683
1669.563477	1008.502014
1668.576172	1337.690674
1667.589844	1096.546143
1666.602539	1317.776123
1665.615234	1252.852051
1664.626953	1347.599487
1663.639648	1615.223511
1662.651367	1458.946777
1661.663086	1443.735596
1660.674805	1132.177856
1659.685547	1163.045654
1658.696289	1559.977173
1657.707031	1734.727417
1656.717773	1750.989014
1655.728516	1918.619995
1654.738281	1390.487915
1653.748047	1238.825073
1652.757813	1349.610229
1651.767578	1365.570435
1650.777344	1101.646729
1649.786133	1282.442627
1648.794922	1011.574097
1647.803711	704.253662
1646.811523	962.903748
1645.820313	603.733032
1644.828125	427.342896
1643.835938	370.254913
1642.843750	390.143951
1641.850586	394.558929
1640.857422	-1.728132
1639.864258	124.887070
1638.871094	199.063446
1637.877930	-127.249146
1636.883789	372.112976
1635.889648	360.255493
1634.895508	-41.268353
1633.901367	100.455902
1632.906250	216.093063
1631.912109	-76.183075
1630.916992	-78.406349
1629.920898	101.293594
1628.925781	-76.692688
1627.929688	-170.125778
1626.934570	-129.059647
1625.937500	-77.239655
1624.941406	32.687378
1623.945313	134.940582
1622.948242	-14.925861
1621.951172	-196.012085
1620.954102	-32.622578
1619.956055	225.475311
1618.958984	60.907070
1617.960938	-137.514343
1616.962891	-233.269119
1615.963867	-208.070953
1614.965820	24.596609
1613.966797	-65.307190
1612.967773	2.361749
1611.968750	-47.814098
1610.968750	-89.945824
1609.969727	-24.434576
1608.969727	-123.889511
1607.969727	-47.633972
1606.968750	99.436554
1605.968750	-101.689445
1604.967773	-22.485008
1603.966797	318.546448
1602.965820	-44.398819
1601.963867	205.124374
1600.962891	193.070480
1599.960938	-33.338795
1598.958984	106.476913
1597.956055	86.848206
1596.954102	25.488848
1595.951172	-61.915607
1594.948242	-240.655945
1593.945313	-90.183739
1592.941406	-195.636490
1591.938477	-76.482254
1590.934570	-351.473999
1589.930664	-60.054756
1588.925781	166.031052
1587.921875	180.760727
1586.916992	190.274445
1585.912109	-27.044401
1584.907227	29.433453
1583.901367	223.999176
1582.896484	215.241776
1581.890625	-35.801594
1580.884766	-52.356483
1579.877930	-337.139252
1578.872070	31.607635
1577.865234	-120.396873
1576.858398	-308.809509
1575.851563	-73.121216
1574.843750	42.758553
1573.836914	12.910439
1572.829102	126.006615
1571.821289	137.613708
1570.812500	-19.783030
1569.804688	-177.178268
1568.795898	49.871563
1567.787109	227.396606
1566.778320	-202.839325
1565.768555	-12.534412
1564.758789	-180.577927
1563.750000	227.430405
1562.739258	131.846390
1561.729492	41.397449
1560.718750	140.180923
1559.708984	-12.668231
1558.698242	93.638512
1557.686523	-64.558250
1556.675781	-98.431236
1555.664063	204.340942
1554.652344	354.056580
1553.640625	148.844040
1552.628906	344.851410
1551.616211	-80.535622
1550.603516	270.425415
1549.590820	41.591850
1548.578125	185.180481
1547.565430	137.207031
1546.551758	122.713295
1545.538086	-176.252441
1544.524414	382.763336
1543.510742	158.509140
1542.496094	158.934830
1541.481445	-145.541275
1540.466797	179.995651
1539.452148	210.946884
1538.437500	146.233261
1537.421875	99.448944
1536.406250	344.058319
1535.390625	20.951298
1534.374023	-23.672701
1533.358398	439.486664
1532.341797	495.006683
1531.325195	272.014984
1530.308594	502.439056
1529.291016	423.470184
1528.274414	735.861816
1527.256836	396.490906
1526.238281	239.876617
1525.220703	217.021530
1524.202148	49.899654
1523.184570	-253.649734
1522.166016	294.147736
1521.146484	226.922913
1520.127930	154.438065
1519.108398	274.605591
1518.088867	132.425232
1517.069336	290.772766
1516.049805	251.092361
1515.029297	108.529449
1514.008789	30.067102
1512.988281	-212.817108
1511.967773	13.950198
1510.946289	-198.349121
1509.925781	-10.466817
1508.904297	169.478058
1507.882813	-68.811447
1506.860352	-48.204113
1505.838867	13.278126
1504.816406	-45.877167
1503.793945	-56.466164
1502.770508	-82.578629
1501.748047	-185.637573
1500.724609	-217.107407
1499.701172	-351.103851
1498.677734	-178.033279
1497.654297	-153.589066
1496.629883	-341.652374
1495.605469	-138.406662
1494.581055	18.595472
1493.556641	34.779972
1492.531250	117.281013
1491.505859	-219.511902
1490.480469	-331.422699
1489.455078	-11.669790
1488.429688	-126.362183
1487.403320	52.524643
1486.376953	139.316452
1485.350586	141.732498
1484.324219	207.841644
1483.296875	388.613525
1482.270508	263.130066
1481.243164	285.497894
1480.214844	218.506439
1479.187500	457.369141
1478.159180	525.264465
1477.130859	557.370850
1476.102539	744.778870
1475.074219	962.588989
1474.044922	645.453918
1473.015625	1038.687378
1471.986328	925.151428
1470.957031	1368.909546
1469.927734	1507.097290
1468.897461	1548.480591
1467.867188	1360.895020
1466.836914	1920.870728
1465.806641	2155.160645
1464.775391	1947.044312
1463.744141	2366.599365
1462.712891	2912.954346
1461.681641	2415.111572
1460.649414	2257.702148
1459.618164	2646.194092
1458.585938	2930.393066
1457.552734	2925.112305
1456.520508	2810.722412
1455.487305	3056.544189
1454.455078	2893.936768
1453.420898	2979.829346
1452.387695	3448.480225
1451.354492	3093.196045
1450.320313	3412.070313
1449.286133	3317.847412
1448.251953	3236.325439
1447.216797	3116.828369
1446.182617	3250.584473
1445.147461	3212.138916
1444.112305	2953.542725
1443.076172	2892.401855
1442.041016	3021.041260
1441.004883	2924.528076
1439.968750	2691.532715
1438.932617	2367.649902
1437.895508	2625.230957
1436.858398	2422.822754
1435.821289	2066.420410
1434.784180	1659.685303
1433.747070	1927.420654
1432.708984	1384.603394
1431.670898	1490.791870
1430.632813	1490.982910
1429.594727	1004.247681
1428.556641	671.651489
1427.517578	452.723938
1426.478516	377.673401
1425.439453	423.721283
1424.399414	351.329010
1423.359375	430.228119
1422.320313	415.958466
1421.279297	404.244995
1420.239258	448.029999
1419.199219	197.288574
1418.158203	336.884796
1417.117188	217.280075
1416.075195	361.987000
1415.034180	217.435074
1413.992188	304.402924
1412.950195	398.964783
1411.908203	56.140583
1410.866211	253.952148
1409.823242	-48.316051
1408.780273	21.478086
1407.737305	-149.796051
1406.694336	-217.931213
1405.650391	-7.252035
1404.606445	-17.456789
1403.562500	223.419479
1402.518555	-308.515747
1401.474609	-250.584671
1400.429688	-190.070557
1399.384766	-91.852081
1398.339844	41.543335
1397.294922	162.467133
1396.249023	143.116882
1395.203125	153.962891
1394.157227	164.932632
1393.111328	68.338356
1392.064453	-215.881790
1391.018555	-247.005356
1389.971680	-22.720135
1388.923828	-31.114037
1387.876953	-14.334687
1386.829102	-94.983238
1385.781250	-252.973740
1384.733398	-13.250134
1383.685547	56.546291
1382.636719	171.424866
1381.587891	-318.214722
1380.539063	-195.519699
1379.490234	17.175085
1378.440430	-187.050293
1377.391602	-108.948257
1376.341797	178.901978
1375.291016	30.109243
1374.241211	-41.118973
1373.190430	42.461155
1372.139648	56.339409
1371.088867	185.049774
1370.038086	398.606689
1368.986328	34.081371
1367.934570	200.548782
1366.882813	-116.131104
1365.831055	152.720032
1364.778320	73.031281
1363.726563	376.897278
1362.673828	163.126968
1361.620117	173.537628
1360.567383	415.472778
1359.513672	286.873077
1358.459961	434.506927
1357.406250	251.593369
1356.352539	237.939148
1355.297852	530.101379
1354.243164	407.398529
1353.188477	369.367706
1352.133789	321.585083
1351.078125	581.852417
1350.023438	489.693146
1348.966797	707.944580
1347.911133	531.759338
1346.855469	988.396240
1345.798828	1075.446533
1344.742188	884.904663
1343.685547	1076.393311
1342.627930	1096.933838
1341.571289	1095.337891
1340.513672	1108.761963
1339.456055	822.633118
1338.397461	1061.785645
1337.339844	1276.244507
1336.281250	1282.839478
1335.222656	1576.670288
1334.163086	1440.005371
1333.104492	1088.351074
1332.044922	1041.207520
1330.985352	1266.236694
1329.925781	1389.970947
1328.865234	777.266968
1327.805664	1378.281616
1326.745117	1393.672974
1325.684570	1730.312622
1324.623047	1810.132324
1323.561523	1650.585205
1322.500977	1481.391846
1321.438477	1729.480347
1320.376953	1893.726807
1319.314453	1690.498047
1318.252930	1827.852295
1317.189453	1928.299561
1316.126953	1742.893433
1315.064453	1966.841675
1314.000977	2042.986938
1312.937500	1715.218384
1311.874023	1683.296265
1310.809570	1471.762817
1309.745117	1678.991089
1308.680664	1620.432861
1307.616211	1323.330444
1306.551758	1452.131714
1305.486328	1556.406616
1304.420898	1606.666138
1303.355469	1637.361816
1302.289063	1631.296387
1301.223633	1767.908081
1300.157227	1644.126587
1299.090820	1670.374268
1298.023438	1598.487427
1296.957031	1651.985229
1295.889648	1695.757324
1294.822266	1445.090576
1293.754883	1285.443970
1292.686523	1339.422119
1291.618164	1209.526367
1290.549805	1391.237061
1289.481445	1379.286865
1288.413086	1377.251709
1287.343750	1103.293335
1286.274414	1062.322510
1285.205078	1445.253296
1284.134766	1372.583252
1283.064453	1439.609863
1281.995117	1780.877930
1280.923828	1505.322632
1279.853516	1469.780029
1278.782227	1588.463013
1277.710938	1364.760010
1276.639648	1329.528442
1275.568359	1712.455566
1274.496094	1877.754517
1273.423828	1718.041992
1272.351563	1829.671509
1271.279297	1738.583984
1270.206055	1601.207886
1269.132813	1273.518799
1268.059570	1754.028442
1266.986328	1887.838013
1265.913086	1516.576172
1264.838867	1184.571899
1263.764648	1528.347412
1262.689453	1630.630249
1261.615234	1569.587891
1260.540039	1635.364868
1259.464844	1416.063477
1258.389648	1104.327881
1257.313477	1233.635864
1256.238281	1379.976563
1255.162109	1404.565552
1254.085938	1589.830811
1253.008789	1607.138794
1251.931641	1743.693115
1250.854492	1483.725708
1249.777344	1243.359619
1248.700195	1632.860229
1247.622070	1249.201416
1246.543945	1179.250732
1245.465820	1430.084229
1244.387695	1447.619507
1243.308594	1122.715454
1242.229492	1106.350952
1241.150391	1194.396729
1240.071289	1335.809814
1238.991211	1392.244141
1237.911133	941.617554
1236.831055	1374.078613
1235.750977	1013.388916
1234.669922	1244.421143
1233.588867	1242.657837
1232.507813	809.534607
1231.426758	1202.779785
1230.344727	883.695923
1229.262695	974.017578
1228.180664	856.067017
1227.098633	929.387268
1226.015625	1055.907715
1224.933594	717.789124
1223.849609	861.198730
1222.766602	723.975281
1221.683594	891.456604
1220.599609	727.650208
1219.515625	546.972656
1218.430664	564.492004
1217.346680	502.250275
1216.261719	406.194153
1215.176758	406.736359
1214.091797	387.931824
1213.005859	663.569458
1211.920898	552.943420
1210.834961	743.902710
1209.748047	580.162415
1208.662109	756.479919
1207.575195	703.629822
1206.488281	684.501831
1205.401367	653.287842
1204.313477	323.274597
1203.225586	566.666504
1202.137695	426.973877
1201.049805	229.503922
1199.961914	595.364685
1198.873047	96.997200
1197.784180	231.617874
1196.695313	-35.620228
1195.605469	118.094925
1194.515625	-303.010193
1193.425781	-207.126251
1192.335938	-253.152756
1191.246094	-111.792015
1190.155273	-328.521149
1189.064453	-148.910202
1187.973633	-55.893711
1186.881836	5.799112
1185.790039	-4.610433
1184.698242	8.907995
1183.606445	180.697281
1182.514648	150.848373
1181.421875	-90.092651
1180.329102	-43.290741
1179.236328	-10.969295
1178.142578	59.607124
1177.049805	72.570984
1175.956055	-247.512390
1174.861328	392.819092
1173.767578	228.284348
1172.672852	147.526535
1171.578125	-148.669281
1170.483398	119.874161
1169.387695	326.017059
1168.291992	-70.713051
1167.196289	-204.322342
1166.100586	78.009186
1165.004883	149.804688
1163.908203	85.283554
1162.811523	247.661377
1161.714844	65.947762
1160.617188	192.270187
1159.519531	311.289886
1158.421875	33.959942
1157.324219	303.129944
1156.225586	431.333466
1155.127930	106.208481
1154.028320	494.158264
1152.929688	292.971191
1151.831055	322.999237
1150.731445	-47.423389
1149.631836	118.301086
1148.531250	129.039993
1147.431641	-127.030388
1146.331055	281.203247
1145.230469	-208.227295
1144.129883	123.520180
1143.028320	-16.064102
1141.926758	-34.350391
1140.825195	-369.010040
1139.723633	-52.118610
1138.621094	98.147942
1137.518555	324.320190
1136.416016	348.346069
1135.313477	286.763397
1134.209961	379.503571
1133.106445	619.339783
1132.002930	448.307892
1130.898438	607.171326
1129.794922	775.382507
1128.690430	986.143005
1127.585938	795.911987
1126.480469	1101.273071
1125.375977	1053.198730
1124.270508	715.919556
1123.164063	632.264648
1122.058594	847.085876
1120.952148	476.719086
1119.845703	783.692383
1118.739258	624.079224
1117.631836	717.730652
1116.525391	404.266846
1115.417969	538.021179
1114.309570	465.873840
1113.202148	694.027405
1112.093750	565.020203
1110.985352	473.838104
1109.876953	448.810699
1108.767578	688.345398
1107.658203	330.125641
1106.548828	682.832581
1105.439453	633.965881
1104.329102	856.520752
1103.218750	772.143799
1102.108398	496.656891
1100.998047	799.161377
1099.886719	844.431763
1098.775391	526.552368
1097.664063	887.655701
1096.552734	1017.604980
1095.440430	819.959778
1094.328125	756.640564
1093.215820	858.172607
1092.102539	1096.189819
1090.990234	948.025574
1089.876953	684.584656
1088.762695	722.405945
1087.649414	800.184326
1086.535156	424.008118
1085.420898	562.915222
1084.306641	819.278625
1083.191406	812.289124
1082.076172	983.865356
1080.960938	713.722412
1079.845703	685.600525
1078.729492	908.721619
1077.613281	896.989075
1076.497070	605.977173
1075.380859	430.074677
1074.263672	807.876770
1073.146484	594.489868
1072.029297	709.480469
1070.912109	587.659363
1069.793945	550.278015
1068.675781	292.669342
1067.557617	442.816010
1066.438477	499.223419
1065.319336	548.603455
1064.200195	743.128235
1063.081055	752.690552
1061.961914	420.648102
1060.841797	334.420471
1059.721680	486.828827
1058.600586	601.787048
1057.480469	468.927155
1056.359375	506.783722
1055.238281	208.179703
1054.116211	108.325996
1052.995117	246.803543
1051.873047	464.655029
1050.750000	-59.931610
1049.627930	-101.080856
1048.504883	207.861618
1047.381836	134.116898
1046.258789	240.062164
1045.134766	527.900879
1044.011719	181.558868
1042.886719	213.019333
1041.762695	109.387321
1040.638672	43.147614
1039.513672	179.644608
1038.388672	132.192596
1037.262695	194.259155
1036.136719	-85.771286
1035.010742	337.160004
1033.884766	217.918396
1032.758789	33.691479
1031.631836	230.997925
1030.504883	265.563568
1029.377930	49.183327
1028.250000	14.249177
1027.122070	-74.007530
1025.994141	21.368286
1024.866211	-150.244476
1023.737305	-774.387207
1022.608398	-349.018372
1021.479492	-292.702576
1020.350586	-347.662506
1019.220703	-446.558411
1018.090820	-243.837540
1016.960938	-349.437561
1015.830078	-190.641495
1014.700195	-321.459961
1013.569336	-67.519310
1012.437500	334.660980
1011.306641	37.448517
1010.174805	279.922577
1009.042969	193.740295
1007.910156	510.371246
1006.778320	813.105774
1005.645508	1055.691895
1004.512695	1765.411377
1003.378906	2886.450684
1002.245117	2405.337158
1001.111328	1538.681885
999.977539	1220.107056
998.843750	499.926453
997.708984	108.132027
996.574219	660.904602
995.438477	-25.892675
994.303711	102.351685
993.167969	34.587326
992.032227	377.560883
990.895508	70.245239
989.758789	5.294869
988.622070	2.759611
987.485352	-11.140838
986.348633	18.891308
985.210938	-45.365959
984.073242	116.233215
982.934570	158.201385
981.796875	-322.167694
980.658203	-118.718811
979.519531	-48.636860
978.379883	5.475850
977.240234	87.320732
976.100586	302.628784
974.960938	97.388794
973.821289	294.538696
972.680664	-13.650299
971.540039	43.661011
970.398438	108.005768
969.257813	99.017891
968.116211	204.964615
966.974609	233.012482
965.832031	54.745796
964.689453	278.108063
963.546875	116.300507
962.404297	367.389496
961.261719	258.689392
960.118164	590.165894
958.974609	287.079865
957.830078	128.600327
956.686523	39.054760
955.541992	421.312653
954.396484	265.711975
953.251953	176.702240
952.106445	380.729828
950.960938	134.263290
949.815430	235.639938
948.668945	348.572479
947.522461	367.911682
946.375977	92.643204
945.229492	103.225243
944.082031	417.728302
942.934570	134.008224
941.787109	213.552429
940.638672	213.345718
939.491211	373.017273
938.342773	350.281830
937.193359	364.214905
936.044922	319.009125
934.895508	148.610413
933.745117	338.547180
932.595703	239.167465
931.445313	288.066193
930.294922	323.429260
929.144531	199.542328
927.993164	353.590332
926.842773	198.189331
925.690430	-268.690613
924.539063	-9.561807
923.386719	65.384964
922.234375	101.785568
921.082031	-368.607849
919.929688	18.142399
918.776367	-131.358292
917.623047	-153.445389
916.468750	-232.153976
915.315430	-317.513367
914.161133	-352.755829
913.006836	-408.278015
911.851563	-284.395966
910.696289	-71.983208
909.541016	-47.776295
908.385742	-73.341896
907.229492	-103.298569
906.074219	27.761827
904.916992	-112.984329
903.760742	-51.966156
902.603516	-101.822510
901.446289	-74.570580
900.289063	84.056702
899.131836	-207.624817
897.973633	-161.952057
896.815430	125.821030
895.656250	268.836090
894.498047	249.083267
893.338867	-37.278423
892.178711	-61.270996
891.019531	-17.402918
889.859375	51.383625
888.699219	-1.726620
887.539063	123.619003
886.377930	124.849609
885.216797	-11.502683
884.055664	113.979179
882.893555	147.003677
881.732422	-358.880188
880.570313	-5.508415
879.407227	167.452103
878.245117	281.782471
877.082031	292.490631
875.918945	87.020294
874.754883	235.232422
873.590820	511.736633
872.426758	157.947845
871.262695	69.884514
870.098633	146.119736
868.933594	364.053619
867.768555	411.018280
866.602539	197.224350
865.436523	376.867157
864.270508	239.615479
863.104492	297.886139
861.938477	508.861633
860.771484	528.899109
859.604492	275.061066
858.436523	506.130432
857.269531	140.227356
856.101563	355.512634
854.932617	290.358215
853.764648	449.431183
852.595703	637.570068
851.426758	605.972107
850.256836	587.826538
849.087891	441.968567
847.917969	647.775696
846.748047	589.253967
845.577148	179.297546
844.406250	369.273926
843.235352	254.832535
842.064453	71.062279
840.892578	240.693268
839.720703	253.688889
838.548828	-59.723194
837.375977	40.405819
836.204102	276.709106
835.031250	137.592880
833.857422	286.575836
832.684570	283.592285
831.510742	334.128387
830.335938	306.478241
829.162109	479.555237
827.987305	543.194824
826.812500	575.505798
825.637695	534.151855
824.461914	512.810120
823.286133	277.466644
822.110352	224.837982
820.933594	218.933182
819.757813	-16.434494
818.580078	-87.013046
817.403320	-197.724564
816.225586	-16.961115
815.048828	-123.381195
813.870117	-111.946472
812.692383	281.846039
811.513672	-24.935251
810.334961	103.959038
809.156250	-31.744160
807.976563	79.112320
806.796875	-238.852539
805.617188	-28.296362
804.436523	-317.439026
803.255859	-144.911011
802.075195	-190.033813
800.894531	-208.632751
799.712891	-265.033234
798.531250	-246.134613
797.349609	-151.992432
796.167969	-543.388733
794.985352	-254.463425
793.802734	-306.947235
792.619141	-381.665710
791.436523	-62.350121
790.252930	-192.680359
789.069336	161.611755
787.884766	-141.535782
786.700195	97.307686
785.515625	32.923416
784.331055	-5.020531
783.145508	-62.959240
781.959961	170.730118
780.774414	220.797928
779.587891	43.197723
778.402344	176.945663
777.215820	1.403551
776.028320	103.966347
774.840820	-9.917706
773.654297	235.764618
772.465820	181.229477
771.278320	-199.793777
770.089844	-67.026024
768.901367	197.819870
767.711914	209.000137
766.523438	83.451881
765.333984	299.283905
764.143555	294.687103
762.954102	325.206848
761.763672	265.361816
760.573242	407.903412
759.382813	455.667694
758.191406	331.744965
757.000000	559.637085
755.808594	112.364098
754.616211	498.277985
753.423828	420.236694
752.231445	219.112000
751.039063	217.877396
749.845703	231.939636
748.652344	210.786255
747.458984	-198.941071
746.264648	41.008286
745.070313	269.803925
743.875977	415.076080
742.680664	158.921127
741.486328	12.439575
740.291016	100.502617
739.094727	85.482841
737.899414	15.643349
736.703125	223.964676
735.506836	210.974884
734.309570	-47.241100
733.112305	-27.399130
731.915039	-73.243256
730.717773	375.330200
729.519531	-16.212885
728.322266	45.049843
727.123047	305.220856
725.924805	528.098694
724.725586	75.656151
723.526367	-77.279053
722.327148	283.131439
721.126953	457.775635
719.926758	555.940430
718.726563	346.329407
717.525391	265.584656
716.325195	413.962860
715.123047	287.498505
713.921875	392.257874
712.719727	183.087158
711.518555	207.262375
710.315430	200.976563
709.113281	142.457718
707.910156	293.114746
706.707031	101.896324
705.502930	219.970154
704.299805	366.343994
703.095703	349.534454
701.891602	174.005371
700.686523	155.238998
699.481445	10.452899
698.276367	317.998718
697.071289	12.597210
695.865234	-116.552719
694.659180	188.935822
693.453125	281.544952
692.246094	-70.903412
691.039063	-8.439011
689.832031	-338.722687
688.625000	-156.645874
687.416992	-304.265778
686.208984	-139.378738
685.000977	-410.273163
683.791992	-97.760399
682.583008	-138.532150
681.374023	-222.484863
680.164063	-254.264175
678.955078	-255.573685
677.745117	-133.312225
676.534180	19.345783
675.324219	-63.837917
674.113281	-170.633377
672.902344	105.665230
671.690430	-24.616167
670.478516	-167.667145
669.266602	-74.877136
668.054688	234.141373
666.841797	145.580597
665.628906	100.407288
664.416016	-180.025360
663.203125	-229.151657
661.989258	322.022125
660.775391	98.249725
659.561523	211.316177
658.346680	-247.217529
657.131836	-2.318135
655.916992	-152.020447
654.701172	-120.456154
653.485352	-101.740372
652.269531	147.615845
651.053711	-29.606153
649.836914	53.942287
648.620117	83.684387
647.403320	-35.071098
646.186523	117.458527
644.968750	289.328400
643.750977	452.536987
642.532227	392.007111
641.314453	497.064087
640.095703	-96.617188
638.875977	163.225800
637.657227	162.886780
636.437500	48.631710
635.217773	-104.312210
633.997070	161.454117
632.777344	231.606140
631.556641	54.768810
630.335938	34.499828
629.114258	37.664597
627.892578	-21.577517
626.670898	0.462172
625.449219	120.856026
624.226563	155.184998
623.003906	229.903503
621.781250	231.406631
620.557617	37.632225
619.333984	-2.270977
618.110352	98.711380
616.886719	-188.239685
615.662109	-167.403961
614.437500	227.287125
613.212891	120.699867
611.987305	-91.240280
610.761719	-145.532318
609.536133	-119.279289
608.310547	-48.906029
607.083984	-210.105042
605.857422	-21.760384
604.630859	-92.796005
