# Supplementary material for: Raman spectroscopy accurately differentiates mucosal healing from non-healing and biochemical changes following biological therapy in inflammatory bowel disease
Source: PLoS One. 2021 Jun 2;16(6):e0252210. doi: 10.1371/journal.pone.0252210 (PMC8172032; doi:10.1371/journal.pone.0252210)
Supplement: S9 Dataset — (ZIP) [file pone.0252210.s011.zip › Pre-biologic/OC034-1 pre treatment_base sub CR removed_28__X_-12266.4__Y_35520.2__Z_0.113964__Time_322.txt]

1714.640625	98.682396
1713.664063	113.747833
1712.687500	13.164605
1711.709961	-105.684120
1710.733398	113.826439
1709.755859	-148.763733
1708.778320	47.471462
1707.799805	59.210022
1706.821289	12.489203
1705.843750	3.772003
1704.864258	-4.523167
1703.885742	-71.215164
1702.907227	79.341125
1701.927734	-23.904886
1700.948242	-0.934880
1699.968750	17.124096
1698.988281	129.175735
1698.007813	-49.741253
1697.028320	81.879494
1696.046875	224.522095
1695.066406	225.974884
1694.084961	225.163147
1693.104492	304.890991
1692.123047	262.189789
1691.140625	366.687683
1690.159180	338.154266
1689.176758	368.709534
1688.194336	434.321930
1687.211914	385.645905
1686.228516	372.024048
1685.246094	526.717834
1684.262695	532.492615
1683.279297	559.955261
1682.295898	662.354797
1681.311523	669.203003
1680.327148	737.643616
1679.342773	769.151550
1678.358398	644.000671
1677.374023	822.544434
1676.388672	804.515442
1675.403320	885.227783
1674.417969	1016.754517
1673.432617	1036.915771
1672.446289	1137.109009
1671.459961	1144.589355
1670.473633	1351.603394
1669.487305	1322.482788
1668.500977	1317.578003
1667.513672	1302.351563
1666.526367	1473.202515
1665.539063	1556.711426
1664.550781	1563.534180
1663.563477	1716.511475
1662.575195	2002.268799
1661.586914	1906.434937
1660.598633	1946.080566
1659.609375	2105.205322
1658.620117	2219.480957
1657.631836	2241.264893
1656.641602	2324.180176
1655.652344	2248.461426
1654.662109	1905.679077
1653.672852	2108.415527
1652.681641	1795.374878
1651.691406	1657.277222
1650.701172	1405.745605
1649.709961	1416.282593
1648.718750	1297.500366
1647.727539	1157.832764
1646.735352	1005.211304
1645.744141	905.686707
1644.751953	687.547241
1643.759766	844.628235
1642.766602	568.883423
1641.774414	491.381683
1640.781250	633.092041
1639.788086	592.876953
1638.794922	326.014191
1637.801758	278.289978
1636.807617	270.281860
1635.813477	185.985947
1634.819336	244.169937
1633.825195	178.638702
1632.830078	155.412796
1631.834961	213.962036
1630.839844	-1.209937
1629.844727	133.927917
1628.849609	53.319283
1627.853516	-45.562374
1626.857422	137.176620
1625.861328	106.907265
1624.865234	74.118797
1623.868164	7.262270
1622.871094	0.973755
1621.874023	18.421778
1620.876953	-29.735834
1619.879883	-64.663963
1618.881836	94.817062
1617.883789	188.661438
1616.885742	22.669737
1615.887695	-14.601081
1614.888672	-15.067629
1613.889648	5.502031
1612.890625	94.296822
1611.891602	-42.392731
1610.892578	-21.698895
1609.892578	-3.597917
1608.892578	-1.193815
1607.892578	87.687424
1606.892578	66.552376
1605.891602	84.727333
1604.890625	32.226486
1603.889648	97.546799
1602.888672	3.222376
1601.887695	-25.646698
1600.885742	-20.494600
1599.883789	60.495773
1598.881836	-67.717445
1597.879883	-65.180466
1596.876953	-86.173485
1595.874023	-47.074017
1594.871094	-88.987709
1593.868164	-8.150014
1592.864258	-104.926949
1591.861328	-31.998257
1590.857422	-8.717900
1589.853516	-19.400501
1588.848633	-35.328976
1587.844727	21.747042
1586.839844	107.446205
1585.834961	195.674438
1584.830078	70.075638
1583.824219	145.154541
1582.819336	29.948305
1581.813477	125.742905
1580.807617	169.354874
1579.800781	163.419327
1578.794922	243.335831
1577.788086	237.268097
1576.781250	184.301620
1575.773438	180.723343
1574.766602	192.685471
1573.758789	113.557472
1572.750977	65.590836
1571.743164	14.973104
1570.735352	185.198044
1569.726563	116.236542
1568.718750	26.445108
1567.708984	-8.849943
1566.700195	38.877693
1565.691406	13.813887
1564.681641	12.033401
1563.671875	-5.402555
1562.662109	-61.834286
1561.652344	-30.144039
1560.641602	1.440074
1559.630859	58.844055
1558.620117	61.696072
1557.609375	129.239075
1556.597656	87.835114
1555.586914	92.979797
1554.575195	43.635181
1553.563477	45.997643
1552.550781	1.659521
1551.539063	3.827333
1550.526367	44.703289
1549.513672	75.110321
1548.500977	-31.685215
1547.487305	16.614323
1546.473633	-51.555386
1545.459961	32.703011
1544.446289	-61.498241
1543.432617	-34.331520
1542.417969	-105.448189
1541.404297	19.638601
1540.389648	-59.424213
1539.374023	-74.027885
1538.359375	-34.532467
1537.343750	71.922844
1536.328125	15.690737
1535.312500	106.391685
1534.296875	-29.987110
1533.280273	-68.451553
1532.263672	-11.638095
1531.247070	24.422523
1530.230469	160.841217
1529.212891	80.703148
1528.196289	0.491600
1527.178711	95.290810
1526.160156	130.723755
1525.142578	34.772507
1524.124023	121.445618
1523.106445	27.888748
1522.087891	55.146717
1521.068359	234.000885
1520.049805	83.582054
1519.030273	107.906204
1518.010742	119.261246
1516.991211	7.173165
1515.971680	79.980949
1514.951172	49.913391
1513.930664	109.622719
1512.910156	133.260056
1511.889648	131.115707
1510.868164	21.086163
1509.846680	164.987289
1508.826172	-117.057022
1507.803711	62.502476
1506.782227	-52.956848
1505.759766	41.719975
1504.737305	92.689293
1503.714844	-58.879421
1502.692383	14.947964
1501.668945	-75.272942
1500.646484	-91.286919
1499.623047	-138.116669
1498.599609	-23.771164
1497.575195	103.220512
1496.550781	2.367217
1495.527344	21.694267
1494.502930	-38.360813
1493.477539	113.726936
1492.453125	117.409103
1491.427734	28.991949
1490.402344	162.825287
1489.376953	130.470078
1488.350586	358.551514
1487.325195	239.188065
1486.298828	267.859161
1485.272461	247.945419
1484.245117	317.270538
1483.218750	412.013245
1482.191406	511.735474
1481.164063	532.286438
1480.136719	537.459717
1479.108398	468.629059
1478.080078	560.321655
1477.052734	659.562500
1476.023438	649.136047
1474.995117	755.821167
1473.965820	806.369446
1472.937500	892.488220
1471.908203	937.777954
1470.877930	1094.953735
1469.848633	1152.791504
1468.818359	1207.999390
1467.788086	1413.178223
1466.757813	1442.780151
1465.727539	1734.154785
1464.696289	1710.199707
1463.665039	1688.752197
1462.633789	1867.965698
1461.602539	2257.873291
1460.570313	2126.997559
1459.539063	2168.789551
1458.506836	2256.206787
1457.473633	2323.241699
1456.441406	2293.812256
1455.408203	2482.507080
1454.375000	2452.987305
1453.341797	2557.838379
1452.308594	2551.078857
1451.274414	2716.633789
1450.241211	2575.499268
1449.207031	2515.464844
1448.171875	2690.984131
1447.137695	2554.946533
1446.102539	2603.763672
1445.067383	2781.639893
1444.032227	2774.688965
1442.997070	2717.129150
1441.960938	2479.974365
1440.924805	2708.265137
1439.888672	2645.673828
1438.852539	2497.156250
1437.816406	2447.272461
1436.779297	2324.121582
1435.742188	2213.659668
1434.705078	1997.165649
1433.666992	1730.255615
1432.629883	1569.518188
1431.591797	1348.269775
1430.553711	1190.220337
1429.514648	883.378906
1428.476563	869.314636
1427.437500	673.677551
1426.398438	579.003906
1425.359375	645.734375
1424.320313	510.825226
1423.280273	494.423950
1422.240234	407.514465
1421.200195	471.799072
1420.159180	483.193390
1419.119141	320.899994
1418.078125	433.074158
1417.037109	439.535950
1415.996094	375.579956
1414.954102	278.977844
1413.912109	167.366959
1412.870117	75.960777
1411.828125	17.318926
1410.786133	84.417564
1409.743164	126.395714
1408.700195	80.471947
1407.657227	170.254196
1406.614258	147.041779
1405.570313	-11.697524
1404.527344	125.897575
1403.483398	25.062012
1402.438477	-0.408715
1401.394531	79.558708
1400.349609	81.793236
1399.304688	81.580193
1398.259766	18.755375
1397.214844	3.642837
1396.168945	-116.654015
1395.123047	26.229422
1394.077148	36.363712
1393.031250	-51.104897
1391.984375	-3.271541
1390.937500	-25.477049
1389.890625	-67.622124
1388.843750	-19.598690
1387.796875	-51.572147
1386.749023	121.623375
1385.701172	-65.253319
1384.653320	-114.472183
1383.604492	-131.105469
1382.556641	12.285944
1381.507813	-1.707095
1380.458984	-73.061638
1379.410156	8.032814
1378.360352	51.718166
1377.310547	-126.692902
1376.260742	-72.842590
1375.210938	-58.850689
1374.161133	-4.862867
1373.110352	-30.626564
1372.059570	55.920357
1371.008789	12.884099
1369.957031	44.725906
1368.906250	56.716881
1367.854492	-35.849571
1366.802734	56.041248
1365.750000	-13.889880
1364.698242	80.635139
1363.645508	85.596855
1362.592773	167.802475
1361.540039	120.684143
1360.486328	-0.950602
1359.433594	14.360337
1358.379883	109.328285
1357.326172	80.052338
1356.271484	242.266083
1355.216797	165.954132
1354.163086	248.782806
1353.107422	244.730453
1352.052734	260.652771
1350.998047	222.047073
1349.942383	317.598083
1348.886719	418.172913
1347.830078	441.884674
1346.774414	391.272919
1345.717773	573.913269
1344.661133	706.985352
1343.604492	731.023926
1342.546875	812.157532
1341.490234	712.469543
1340.432617	853.236633
1339.375000	855.338440
1338.316406	934.306274
1337.258789	765.762573
1336.200195	822.644409
1335.141602	775.663940
1334.082031	671.896179
1333.023438	738.964111
1331.963867	692.337280
1330.904297	635.942688
1329.844727	816.994934
1328.784180	792.929138
1327.723633	788.743774
1326.663086	784.661621
1325.602539	906.649597
1324.541992	880.520813
1323.480469	859.439697
1322.418945	1001.377747
1321.357422	854.620667
1320.295898	1050.977051
1319.233398	1015.472351
1318.170898	1130.519165
1317.108398	1073.017334
1316.045898	1163.545776
1314.982422	1103.790039
1313.918945	992.411560
1312.855469	1186.652954
1311.791992	1097.661865
1310.728516	1220.574341
1309.664063	1166.268555
1308.599609	1200.688232
1307.535156	1153.978149
1306.469727	1402.615234
1305.404297	1331.465332
1304.338867	1555.543579
1303.273438	1413.268555
1302.208008	1455.505127
1301.141602	1365.099365
1300.075195	1466.472534
1299.008789	1300.122803
1297.942383	1386.900513
1296.875000	1336.217163
1295.807617	1236.540283
1294.740234	1210.620972
1293.672852	1194.609619
1292.604492	1033.938843
1291.537109	947.001160
1290.468750	872.440735
1289.399414	839.670227
1288.331055	887.878784
1287.261719	874.875183
1286.192383	817.848877
1285.123047	800.113342
1284.052734	851.031433
1282.983398	840.783264
1281.913086	808.578552
1280.841797	793.588501
1279.771484	893.675537
1278.700195	839.663757
1277.628906	815.090393
1276.557617	1049.791992
1275.486328	1003.304871
1274.414063	983.786316
1273.341797	1118.288330
1272.269531	1010.916504
1271.197266	1274.926270
1270.124023	1294.668945
1269.050781	1248.534790
1267.977539	1097.509644
1266.904297	1158.923462
1265.830078	1327.718750
1264.756836	996.408813
1263.681641	1087.219238
1262.607422	1292.634521
1261.533203	1095.767334
1260.458008	1286.555786
1259.382813	1028.944336
1258.307617	1224.616211
1257.231445	1142.578247
1256.155273	1011.911194
1255.079102	1202.700928
1254.002930	1181.678955
1252.926758	1085.260132
1251.849609	1198.151733
1250.772461	1167.509277
1249.695313	1124.748779
1248.617188	979.918701
1247.540039	1075.826416
1246.461914	1089.087402
1245.382813	1036.763184
1244.304688	918.891296
1243.225586	869.095642
1242.146484	838.763855
1241.067383	842.447632
1239.988281	884.976868
1238.908203	886.251526
1237.828125	870.554199
1236.748047	801.513123
1235.667969	824.657593
1234.586914	792.039307
1233.505859	740.049683
1232.424805	678.392822
1231.343750	718.521667
1230.261719	654.479248
1229.179688	636.475891
1228.097656	608.792725
1227.015625	416.514587
1225.932617	497.789032
1224.850586	491.912659
1223.767578	449.747437
1222.683594	240.717072
1221.600586	413.800903
1220.516602	436.917480
1219.432617	278.742462
1218.347656	306.682068
1217.263672	303.182587
1216.178711	282.761078
1215.093750	276.815979
1214.008789	338.447876
1212.922852	363.826141
1211.836914	343.318542
1210.750977	330.030548
1209.665039	263.655609
1208.579102	491.483795
1207.492188	323.782532
1206.405273	411.629272
1205.318359	323.480103
1204.230469	264.249878
1203.142578	197.782257
1202.054688	165.022186
1200.966797	293.556213
1199.877930	63.320095
1198.790039	136.383255
1197.701172	21.693655
1196.611328	15.264550
1195.522461	189.169571
1194.432617	38.340820
1193.342773	46.193710
1192.252930	-80.599136
1191.162109	-27.167141
1190.072266	62.223003
1188.981445	-119.885605
1187.889648	-100.257431
1186.798828	-135.912231
1185.707031	-133.203629
1184.615234	37.424381
1183.523438	13.585510
1182.430664	-39.085293
1181.337891	-79.802773
1180.245117	47.262627
1179.152344	47.167072
1178.059570	159.640549
1176.965820	80.325668
1175.872070	137.516815
1174.778320	38.949932
1173.683594	160.636139
1172.588867	289.379822
1171.494141	59.010780
1170.399414	36.838703
1169.303711	-28.453558
1168.208984	78.407051
1167.113281	137.325546
1166.016602	21.633507
1164.920898	46.928696
1163.824219	64.968811
1162.727539	216.704056
1161.630859	284.700745
1160.533203	237.971863
1159.435547	217.445969
1158.337891	297.095184
1157.240234	221.523438
1156.141602	312.904266
1155.043945	249.127411
1153.944336	311.682953
1152.845703	140.488617
1151.747070	260.081696
1150.647461	98.343040
1149.547852	193.900711
1148.447266	115.450371
1147.347656	46.477654
1146.247070	-32.072132
1145.146484	179.728348
1144.044922	43.898750
1142.944336	-118.124863
1141.842773	-56.563206
1140.741211	23.910864
1139.638672	-24.130917
1138.537109	-12.807957
1137.434570	-27.719387
1136.332031	68.962349
1135.228516	118.003136
1134.125977	197.811600
1133.022461	315.485901
1131.917969	252.605957
1130.814453	372.415924
1129.709961	458.864136
1128.605469	625.843811
1127.500977	669.332703
1126.396484	489.827087
1125.291016	651.685242
1124.185547	680.659668
1123.080078	546.036804
1121.973633	522.731323
1120.868164	624.883545
1119.761719	423.806946
1118.654297	457.107178
1117.547852	431.139832
1116.440430	509.216583
1115.333008	445.228455
1114.225586	404.839569
1113.117188	406.948608
1112.008789	451.530426
1110.900391	626.010437
1109.791992	382.065033
1108.682617	532.692871
1107.573242	583.968323
1106.463867	710.709473
1105.354492	731.073242
1104.244141	784.392151
1103.133789	804.572998
1102.023438	739.733765
1100.913086	832.886902
1099.801758	815.082642
1098.690430	858.513672
1097.579102	991.424622
1096.467773	980.449585
1095.355469	962.336487
1094.243164	967.717712
1093.130859	923.573303
1092.017578	940.592346
1090.905273	740.981384
1089.791992	976.766785
1088.677734	1017.089294
1087.564453	993.822205
1086.450195	937.574341
1085.335938	937.720032
1084.221680	855.531982
1083.106445	949.578369
1081.991211	975.385681
1080.875977	1034.011230
1079.760742	869.444763
1078.644531	902.125854
1077.528320	840.841064
1076.412109	852.287415
1075.295898	812.058228
1074.178711	668.576843
1073.061523	698.665771
1071.944336	559.872803
1070.826172	674.268311
1069.708984	537.800720
1068.590820	846.544067
1067.471680	728.747681
1066.353516	671.865295
1065.234375	703.944275
1064.115234	843.657471
1062.996094	681.355713
1061.875977	788.179016
1060.755859	611.859009
1059.635742	625.035583
1058.515625	561.014465
1057.394531	513.355774
1056.273438	727.460144
1055.152344	340.921112
1054.031250	386.721252
1052.909180	346.058777
1051.787109	410.473724
1050.665039	309.092773
1049.541992	476.143921
1048.418945	449.430939
1047.295898	455.379852
1046.172852	340.033936
1045.048828	450.913177
1043.925781	281.989197
1042.801758	192.378372
1041.676758	310.186981
1040.552734	288.167389
1039.427734	177.647476
1038.302734	183.610275
1037.176758	231.473816
1036.050781	297.941376
1034.924805	236.404388
1033.798828	219.108353
1032.672852	429.766968
1031.545898	421.755371
1030.418945	299.848572
1029.291992	280.282288
1028.164063	246.796936
1027.036133	118.098152
1025.908203	87.032967
1024.780273	16.531429
1023.651367	-63.202568
1022.522461	126.367577
1021.393555	116.318375
1020.264648	-130.327362
1019.134766	54.578213
1018.004883	-17.959183
1016.875000	215.593002
1015.744141	45.776775
1014.613281	82.315498
1013.482422	58.646484
1012.351563	153.157745
1011.219727	395.867004
1010.088867	189.389618
1008.956055	432.071259
1007.824219	336.851990
1006.691406	507.774445
1005.558594	1173.640747
1004.425781	1462.333862
1003.292969	1760.199219
1002.159180	1524.068481
1001.025391	1087.072876
999.891602	527.902710
998.756836	156.140915
997.622070	133.302582
996.487305	135.939590
995.352539	-50.616398
994.216797	7.582675
993.081055	118.889862
991.945313	73.381889
990.808594	-57.350937
989.672852	79.485596
988.536133	61.909973
987.398438	-33.925255
986.261719	-106.590622
985.124023	-135.378799
983.986328	-154.856384
982.847656	-132.800873
981.709961	-117.567657
980.571289	-19.415195
979.432617	97.188141
978.292969	80.427505
977.153320	84.465172
976.013672	77.102669
974.874023	145.688370
973.734375	97.150711
972.593750	16.571131
971.453125	-24.824192
970.311523	186.485779
969.170898	-3.943433
968.029297	104.189430
966.886719	-14.791584
965.745117	111.858841
964.602539	-22.907183
963.459961	35.111275
962.317383	205.544006
961.173828	199.527313
960.030273	-17.181635
958.886719	50.389656
957.743164	120.333740
956.598633	149.142151
955.454102	63.590607
954.309570	44.568439
953.165039	82.876076
952.019531	-52.576702
950.874023	20.277267
949.727539	168.671631
948.582031	152.524033
947.435547	264.490234
946.289063	166.310196
945.141602	232.774475
943.995117	84.646408
942.847656	292.908630
941.699219	311.723816
940.551758	280.443970
939.403320	192.259720
938.254883	291.296265
937.105469	246.730347
935.957031	195.469147
934.807617	267.452515
933.658203	360.037964
932.507813	329.666229
931.357422	297.155457
930.207031	314.887390
929.056641	143.753967
927.906250	179.972733
926.754883	38.786999
925.603516	84.364296
924.451172	107.297653
923.298828	59.844173
922.146484	121.671913
920.994141	94.941566
919.841797	100.162910
918.688477	132.770111
917.535156	-34.409657
916.380859	-8.353726
915.227539	126.790260
914.073242	-21.745714
912.918945	-6.697546
911.763672	-61.868496
910.608398	26.008188
909.453125	-51.586391
908.297852	16.075401
907.141602	-70.310928
905.985352	-149.742844
904.829102	-11.522619
903.672852	24.816500
902.515625	-45.180157
901.358398	-49.375828
900.201172	61.978825
899.042969	62.509380
897.884766	54.098293
896.726563	-62.772293
895.568359	30.823574
894.409180	119.961868
893.250000	17.037720
892.090820	4.654224
890.930664	127.934372
889.771484	253.509750
888.611328	205.250854
887.450195	197.753052
886.289063	61.700302
885.128906	142.428589
883.966797	13.411832
882.805664	134.898865
881.643555	272.206238
880.481445	244.964615
879.319336	224.582413
878.156250	312.459442
876.993164	265.208038
875.830078	414.007019
874.666016	238.568787
873.502930	110.560074
872.338867	171.748444
871.173828	142.980270
870.009766	152.535095
868.844727	186.899506
867.679688	340.487366
866.513672	249.039673
865.348633	359.965790
864.182617	252.952347
863.015625	303.303070
861.849609	373.894257
860.682617	347.962585
859.515625	517.394531
858.347656	529.702820
857.180664	427.616272
856.012695	599.303528
854.843750	528.748291
853.675781	485.168030
852.506836	726.341858
851.337891	514.735901
850.167969	363.767242
848.999023	374.179016
847.829102	471.963806
846.658203	439.876251
845.488281	282.470276
844.317383	225.875351
843.146484	149.192245
841.975586	264.934753
840.803711	262.119659
839.631836	190.011230
838.459961	285.594452
837.287109	186.725967
836.114258	92.380974
834.941406	277.295929
833.768555	238.811325
832.594727	307.518188
831.420898	331.548950
830.247070	527.395020
829.072266	218.935013
827.898438	227.338501
826.722656	249.120407
825.547852	319.920532
824.372070	112.063873
823.196289	115.985710
822.020508	119.886032
820.844727	215.084488
819.667969	129.849365
818.491211	33.496998
817.313477	32.876236
816.136719	-52.338425
814.958984	13.741305
813.781250	-11.435734
812.602539	30.079407
811.423828	73.759613
810.245117	-0.417523
809.066406	85.387451
807.886719	-119.907288
806.707031	-118.595673
805.527344	40.322491
804.346680	65.924545
803.166992	-68.340912
801.985352	70.342537
800.804688	-110.546898
799.623047	-58.525253
798.441406	-104.148079
797.259766	80.740875
796.078125	-13.769925
794.895508	2.496416
793.712891	-92.069939
792.529297	125.624405
791.346680	177.080795
790.163086	157.614792
788.978516	200.063004
787.794922	116.298378
786.610352	202.839905
785.425781	291.480835
784.241211	225.235504
783.055664	415.374023
781.870117	426.339447
780.684570	278.143311
779.498047	138.782806
778.311523	140.752640
777.125000	138.230087
775.938477	42.921761
774.750977	128.548981
773.563477	86.090851
772.375977	125.190742
771.187500	122.298485
769.999023	-17.367138
768.810547	158.164581
767.622070	115.365898
766.432617	160.642227
765.243164	5.374056
764.053711	220.067520
762.863281	276.067535
761.672852	155.872650
760.482422	326.140625
759.291992	357.645966
758.100586	298.882050
756.909180	213.682953
755.717773	350.503113
754.525391	377.287628
753.333008	206.212723
752.140625	81.283882
750.948242	189.169678
749.754883	233.256180
748.561523	123.574181
747.368164	143.377960
746.173828	246.496994
744.979492	173.993240
743.785156	340.538147
742.590820	153.896057
741.395508	261.057617
740.200195	230.027679
739.003906	260.315521
737.808594	218.237122
736.612305	165.177979
735.416016	204.063293
734.218750	337.022552
733.021484	159.074890
731.824219	302.833344
730.626953	214.588226
729.428711	235.706406
728.230469	366.110687
727.032227	306.224426
725.833984	329.388336
724.634766	306.626160
723.435547	227.048523
722.235352	298.187439
721.036133	273.191589
719.835938	280.935974
718.635742	242.825928
717.434570	372.739197
716.233398	371.688080
715.032227	235.405762
713.831055	192.942780
712.628906	189.737976
711.426758	145.124039
710.224609	107.069527
709.021484	5.864813
707.818359	72.416809
706.615234	51.849773
705.412109	68.313332
704.208008	60.845886
703.003906	146.963593
701.799805	150.397034
700.594727	169.078079
699.389648	26.871365
698.184570	-28.285673
696.979492	-74.692955
695.773438	-18.919725
694.567383	43.379215
693.361328	10.125384
692.154297	-25.243324
690.947266	-110.483635
689.740234	-45.889198
688.533203	77.304321
687.325195	-103.214539
686.117188	-12.501483
684.909180	-38.870243
683.700195	-80.348923
682.491211	29.951965
681.282227	21.080498
680.072266	38.262531
678.863281	-113.443512
677.653320	-91.802612
676.442383	148.524078
675.232422	92.284492
674.021484	49.108662
672.810547	189.879105
671.598633	110.036606
670.386719	71.361435
669.174805	97.603287
667.962891	-5.797545
666.750000	141.540466
665.537109	154.914246
664.324219	159.679016
663.110352	80.267059
661.897461	22.504513
660.683594	79.182495
659.468750	-28.130489
658.254883	0.523105
657.040039	33.488297
655.824219	34.100693
654.609375	-60.147030
653.393555	-33.666271
652.177734	3.556374
650.960938	-32.506725
649.745117	-3.980730
648.528320	24.489532
647.311523	190.665131
646.093750	231.869781
644.875977	139.568359
643.658203	333.334595
642.440430	148.374313
641.221680	-6.511998
640.002930	-6.676586
638.784180	-0.540967
637.564453	-28.950008
636.344727	122.927872
635.125000	33.984509
633.905273	-61.577156
632.684570	-22.083323
631.463867	62.206093
630.243164	-16.905859
629.021484	-25.488348
627.799805	23.515539
626.578125	-103.691513
625.356445	94.644798
624.133789	52.428169
622.911133	108.367249
621.688477	135.964706
620.464844	62.383041
619.241211	78.244118
618.017578	97.816681
616.793945	16.183077
615.569336	-121.689529
614.344727	52.183525
613.120117	-7.880557
611.894531	42.522491
610.668945	27.965065
609.443359	48.909019
608.216797	-12.258594
606.991211	109.410538
605.764648	-7.067890
604.537109	-90.373207
