# Supplementary material for: Raman spectroscopy accurately differentiates mucosal healing from non-healing and biochemical changes following biological therapy in inflammatory bowel disease
Source: PLoS One. 2021 Jun 2;16(6):e0252210. doi: 10.1371/journal.pone.0252210 (PMC8172032; doi:10.1371/journal.pone.0252210)
Supplement: S9 Dataset — (ZIP) [file pone.0252210.s011.zip › Pre-biologic/OC034-1 pre treatment_base sub CR removed_27__X_-12267.4__Y_35520.2__Z_0.30498__Time_310.txt]

1714.640625	106.636658
1713.664063	102.807625
1712.687500	-43.203571
1711.709961	-51.689903
1710.733398	-75.502724
1709.755859	-90.581146
1708.778320	31.716486
1707.799805	9.954736
1706.821289	61.208691
1705.843750	-79.662445
1704.864258	-120.796944
1703.885742	42.198917
1702.907227	-19.017883
1701.927734	43.479172
1700.948242	-35.186188
1699.968750	15.170115
1698.988281	-6.093214
1698.007813	42.757565
1697.028320	20.049240
1696.046875	-44.853012
1695.066406	152.652374
1694.084961	174.358932
1693.104492	89.836853
1692.123047	208.760498
1691.140625	424.233765
1690.159180	314.643494
1689.176758	314.984314
1688.194336	337.179962
1687.211914	327.879242
1686.228516	284.413849
1685.246094	539.979309
1684.262695	558.751221
1683.279297	460.776031
1682.295898	600.357056
1681.311523	604.519592
1680.327148	619.782776
1679.342773	659.438477
1678.358398	760.716980
1677.374023	732.017822
1676.388672	804.814819
1675.403320	787.578857
1674.417969	938.250488
1673.432617	929.769348
1672.446289	996.080994
1671.459961	1036.177246
1670.473633	1076.630615
1669.487305	1170.546143
1668.500977	1216.988281
1667.513672	1295.607788
1666.526367	1347.998779
1665.539063	1520.102417
1664.550781	1570.428589
1663.563477	1594.540283
1662.575195	1690.542603
1661.586914	1800.065674
1660.598633	1938.995728
1659.609375	1913.867798
1658.620117	1928.776489
1657.631836	1996.936279
1656.641602	2044.146606
1655.652344	1911.582153
1654.662109	1890.500977
1653.672852	1901.441162
1652.681641	1637.466797
1651.691406	1500.817627
1650.701172	1282.482544
1649.709961	1336.793213
1648.718750	1195.693726
1647.727539	1068.085327
1646.735352	837.695496
1645.744141	723.841064
1644.751953	707.948303
1643.759766	697.533691
1642.766602	415.402954
1641.774414	371.108948
1640.781250	392.972198
1639.788086	182.839844
1638.794922	387.050659
1637.801758	230.065536
1636.807617	189.297974
1635.813477	82.797340
1634.819336	192.567719
1633.825195	189.133270
1632.830078	101.538124
1631.834961	98.374336
1630.839844	158.516846
1629.844727	-44.486969
1628.849609	-73.601379
1627.853516	71.054054
1626.857422	-55.207672
1625.861328	55.376408
1624.865234	-102.203621
1623.868164	-57.211723
1622.871094	-33.189522
1621.874023	-16.990482
1620.876953	101.726341
1619.879883	-113.119438
1618.881836	81.840210
1617.883789	-43.532074
1616.885742	135.678650
1615.887695	188.890808
1614.888672	71.581230
1613.889648	30.428072
1612.890625	73.245453
1611.891602	-51.735447
1610.892578	122.200516
1609.892578	-10.555792
1608.892578	-90.833878
1607.892578	4.452206
1606.892578	144.229279
1605.891602	3.765928
1604.890625	70.183548
1603.889648	76.367653
1602.888672	56.373257
1601.887695	7.597235
1600.885742	21.606300
1599.883789	-11.481229
1598.881836	-141.314682
1597.879883	-67.224930
1596.876953	-35.007919
1595.874023	-133.479568
1594.871094	-103.939827
1593.868164	-92.732513
1592.864258	-47.623177
1591.861328	-125.276527
1590.857422	-210.770950
1589.853516	-50.986698
1588.848633	-32.202473
1587.844727	75.201340
1586.839844	109.485573
1585.834961	83.729858
1584.830078	99.629501
1583.824219	58.125565
1582.819336	165.086594
1581.813477	107.820473
1580.807617	120.826881
1579.800781	60.847618
1578.794922	55.486874
1577.788086	240.048798
1576.781250	179.849487
1575.773438	124.798172
1574.766602	181.530624
1573.758789	248.555206
1572.750977	125.670494
1571.743164	221.094528
1570.735352	189.046402
1569.726563	65.982521
1568.718750	75.357918
1567.708984	-3.668128
1566.700195	-15.246508
1565.691406	-24.322542
1564.681641	21.008713
1563.671875	128.496353
1562.662109	72.394073
1561.652344	-61.600018
1560.641602	66.269913
1559.630859	98.051407
1558.620117	-36.179829
1557.609375	78.323830
1556.597656	70.893196
1555.586914	-105.018806
1554.575195	-27.162277
1553.563477	14.298857
1552.550781	55.628784
1551.539063	68.359604
1550.526367	80.969559
1549.513672	-43.654358
1548.500977	15.302824
1547.487305	-117.243149
1546.473633	-115.407753
1545.459961	-15.465224
1544.446289	-6.132139
1543.432617	3.080535
1542.417969	-5.913248
1541.404297	5.643943
1540.389648	-37.148342
1539.374023	-85.205528
1538.359375	-166.909515
1537.343750	-140.321930
1536.328125	-131.922897
1535.312500	-66.900757
1534.296875	-149.012680
1533.280273	0.826566
1532.263672	101.509048
1531.247070	-22.175869
1530.230469	-130.465164
1529.212891	0.737331
1528.196289	80.262794
1527.178711	141.609787
1526.160156	4.586090
1525.142578	27.085175
1524.124023	-38.034588
1523.106445	110.296082
1522.087891	104.116829
1521.068359	97.822540
1520.049805	122.275223
1519.030273	192.868988
1518.010742	111.695213
1516.991211	51.000801
1515.971680	0.498024
1514.951172	47.496403
1513.930664	99.501945
1512.910156	184.750931
1511.889648	82.493340
1510.868164	82.810417
1509.846680	142.030457
1508.826172	21.578367
1507.803711	-14.310978
1506.782227	80.477394
1505.759766	46.951599
1504.737305	13.339968
1503.714844	12.953753
1502.692383	-89.997826
1501.668945	-11.166556
1500.646484	-91.214943
1499.623047	-20.286219
1498.599609	68.435577
1497.575195	16.278399
1496.550781	-145.958679
1495.527344	8.968113
1494.502930	-71.540253
1493.477539	78.002274
1492.453125	15.236444
1491.427734	90.413406
1490.402344	142.479813
1489.376953	120.360527
1488.350586	302.486969
1487.325195	300.614014
1486.298828	137.821793
1485.272461	362.990479
1484.245117	460.388275
1483.218750	315.305786
1482.191406	351.311920
1481.164063	420.387329
1480.136719	425.623962
1479.108398	423.136932
1478.080078	466.462311
1477.052734	588.705200
1476.023438	700.627686
1474.995117	692.745544
1473.965820	888.514038
1472.937500	1005.230347
1471.908203	964.023010
1470.877930	996.571289
1469.848633	1222.427246
1468.818359	1356.555298
1467.788086	1429.543213
1466.757813	1433.804199
1465.727539	1526.992310
1464.696289	1711.584473
1463.665039	1796.959473
1462.633789	1831.450562
1461.602539	2046.223511
1460.570313	1915.508179
1459.539063	2028.550537
1458.506836	2194.808350
1457.473633	2305.125977
1456.441406	2100.766602
1455.408203	2185.636963
1454.375000	2313.560791
1453.341797	2322.235840
1452.308594	2513.408936
1451.274414	2397.799316
1450.241211	2596.439941
1449.207031	2544.164795
1448.171875	2598.269043
1447.137695	2639.686768
1446.102539	2620.304199
1445.067383	2527.516846
1444.032227	2589.134277
1442.997070	2572.286621
1441.960938	2469.427002
1440.924805	2439.953857
1439.888672	2552.091553
1438.852539	2429.081055
1437.816406	2275.797852
1436.779297	2200.911133
1435.742188	1982.060791
1434.705078	1763.314453
1433.666992	1602.744507
1432.629883	1348.850464
1431.591797	1188.466553
1430.553711	992.835754
1429.514648	878.037964
1428.476563	796.112610
1427.437500	830.248657
1426.398438	632.414246
1425.359375	563.259460
1424.320313	514.324463
1423.280273	566.225159
1422.240234	537.514465
1421.200195	531.516785
1420.159180	452.516052
1419.119141	401.287994
1418.078125	251.938492
1417.037109	231.040726
1415.996094	283.159210
1414.954102	169.258698
1413.912109	186.232025
1412.870117	175.583130
1411.828125	84.537598
1410.786133	106.681839
1409.743164	-69.660866
1408.700195	-147.896790
1407.657227	40.204479
1406.614258	-2.759004
1405.570313	2.045959
1404.527344	-45.800709
1403.483398	6.807936
1402.438477	11.770836
1401.394531	56.937050
1400.349609	16.864008
1399.304688	-20.622303
1398.259766	-27.945454
1397.214844	-150.495834
1396.168945	-19.839775
1395.123047	-21.956305
1394.077148	21.083464
1393.031250	-103.611916
1391.984375	-2.853705
1390.937500	-54.761898
1389.890625	-129.098618
1388.843750	-33.183624
1387.796875	-89.831810
1386.749023	-136.382004
1385.701172	9.705491
1384.653320	-161.688507
1383.604492	-60.496880
1382.556641	-94.202065
1381.507813	9.591944
1380.458984	-18.960924
1379.410156	-32.434048
1378.360352	4.111061
1377.310547	80.665421
1376.260742	-59.851250
1375.210938	79.235619
1374.161133	101.103508
1373.110352	-81.469925
1372.059570	62.778267
1371.008789	5.120701
1369.957031	64.718521
1368.906250	22.219156
1367.854492	86.954063
1366.802734	32.192486
1365.750000	124.471298
1364.698242	94.809685
1363.645508	70.228683
1362.592773	80.595222
1361.540039	118.421921
1360.486328	86.669838
1359.433594	-24.554508
1358.379883	135.395706
1357.326172	91.520622
1356.271484	27.872850
1355.216797	68.718407
1354.163086	52.507950
1353.107422	120.846031
1352.052734	407.792084
1350.998047	247.807526
1349.942383	336.214417
1348.886719	434.609589
1347.830078	394.110657
1346.774414	472.804993
1345.717773	544.121216
1344.661133	563.434937
1343.604492	657.212402
1342.546875	726.260681
1341.490234	683.873474
1340.432617	740.699036
1339.375000	839.708008
1338.316406	857.050964
1337.258789	745.745850
1336.200195	703.894226
1335.141602	689.382813
1334.082031	694.769104
1333.023438	690.360352
1331.963867	866.590698
1330.904297	711.512390
1329.844727	670.316650
1328.784180	945.593445
1327.723633	815.602722
1326.663086	836.465820
1325.602539	756.149963
1324.541992	685.843689
1323.480469	924.272217
1322.418945	789.975220
1321.357422	1021.067383
1320.295898	847.522827
1319.233398	1058.957642
1318.170898	1008.978821
1317.108398	1040.482300
1316.045898	993.182373
1314.982422	1071.688477
1313.918945	1078.795654
1312.855469	1100.772827
1311.791992	1157.313232
1310.728516	1144.971680
1309.664063	1191.809570
1308.599609	1300.251587
1307.535156	1208.403198
1306.469727	1264.007813
1305.404297	1244.441895
1304.338867	1205.687988
1303.273438	1358.699219
1302.208008	1349.490234
1301.141602	1490.284180
1300.075195	1240.422607
1299.008789	1378.887451
1297.942383	1347.907837
1296.875000	1407.874512
1295.807617	1129.112549
1294.740234	1230.983765
1293.672852	1131.670776
1292.604492	919.624084
1291.537109	859.818848
1290.468750	888.396118
1289.399414	836.127869
1288.331055	931.025391
1287.261719	707.368286
1286.192383	795.044373
1285.123047	691.683899
1284.052734	950.896851
1282.983398	850.130493
1281.913086	754.370911
1280.841797	722.352417
1279.771484	780.945557
1278.700195	793.095764
1277.628906	864.001343
1276.557617	954.497925
1275.486328	952.112000
1274.414063	908.234375
1273.341797	1047.708618
1272.269531	981.951416
1271.197266	989.554565
1270.124023	1187.690796
1269.050781	1068.390015
1267.977539	1195.732788
1266.904297	1152.234741
1265.830078	1125.883789
1264.756836	1165.451660
1263.681641	1251.389038
1262.607422	1188.590454
1261.533203	1335.511719
1260.458008	1141.193970
1259.382813	1107.823486
1258.307617	1084.250244
1257.231445	1223.913086
1256.155273	1246.663696
1255.079102	1101.451294
1254.002930	1019.619080
1252.926758	1142.267578
1251.849609	946.173645
1250.772461	1119.923340
1249.695313	1030.976929
1248.617188	1056.370239
1247.540039	979.678589
1246.461914	934.637451
1245.382813	950.382813
1244.304688	905.406311
1243.225586	867.755249
1242.146484	907.836853
1241.067383	945.487122
1239.988281	910.320618
1238.908203	930.993774
1237.828125	740.605530
1236.748047	855.917114
1235.667969	580.771851
1234.586914	620.926025
1233.505859	697.423523
1232.424805	844.165710
1231.343750	717.069580
1230.261719	643.320740
1229.179688	610.770630
1228.097656	662.972473
1227.015625	628.002930
1225.932617	491.400604
1224.850586	725.040955
1223.767578	394.938202
1222.683594	447.093750
1221.600586	366.223999
1220.516602	326.474396
1219.432617	206.970032
1218.347656	372.632263
1217.263672	318.362579
1216.178711	239.946609
1215.093750	284.695953
1214.008789	377.685913
1212.922852	282.348511
1211.836914	406.621490
1210.750977	364.344299
1209.665039	449.895966
1208.579102	371.398193
1207.492188	485.783905
1206.405273	465.102356
1205.318359	205.817062
1204.230469	363.433167
1203.142578	453.495636
1202.054688	256.895294
1200.966797	320.380371
1199.877930	174.371933
1198.790039	76.518730
1197.701172	-2.082438
1196.611328	140.624725
1195.522461	25.879545
1194.432617	72.244453
1193.342773	82.481628
1192.252930	-34.717197
1191.162109	-135.091309
1190.072266	-127.366226
1188.981445	-71.658577
1187.889648	12.788245
1186.798828	-78.113747
1185.707031	-99.422821
1184.615234	-5.594083
1183.523438	-39.019650
1182.430664	47.443253
1181.337891	61.865604
1180.245117	1.897327
1179.152344	90.507706
1178.059570	68.779312
1176.965820	35.018330
1175.872070	264.700378
1174.778320	8.059986
1173.683594	144.136093
1172.588867	296.840607
1171.494141	344.105835
1170.399414	106.550621
1169.303711	-109.437569
1168.208984	54.867996
1167.113281	-48.772232
1166.016602	26.853285
1164.920898	-67.318314
1163.824219	77.425751
1162.727539	126.473732
1161.630859	290.067688
1160.533203	212.339355
1159.435547	344.653809
1158.337891	185.644775
1157.240234	212.757553
1156.141602	282.722321
1155.043945	250.016205
1153.944336	281.629364
1152.845703	215.402359
1151.747070	125.290443
1150.647461	271.056305
1149.547852	116.483818
1148.447266	-104.793861
1147.347656	-85.531364
1146.247070	-11.600727
1145.146484	-9.194266
1144.044922	-4.492471
1142.944336	-21.287880
1141.842773	-83.354370
1140.741211	4.348554
1139.638672	72.906815
1138.537109	-72.586197
1137.434570	95.606400
1136.332031	102.070900
1135.228516	144.079071
1134.125977	181.236221
1133.022461	294.272400
1131.917969	131.803680
1130.814453	413.138031
1129.709961	544.773682
1128.605469	586.120422
1127.500977	696.144653
1126.396484	839.231873
1125.291016	519.896545
1124.185547	655.680237
1123.080078	497.494812
1121.973633	443.532837
1120.868164	415.569183
1119.761719	664.580994
1118.654297	357.058167
1117.547852	444.861053
1116.440430	272.245239
1115.333008	478.151428
1114.225586	369.307129
1113.117188	314.817719
1112.008789	555.793579
1110.900391	517.673279
1109.791992	562.200073
1108.682617	611.350708
1107.573242	575.368713
1106.463867	536.965271
1105.354492	659.046326
1104.244141	806.956665
1103.133789	791.895264
1102.023438	809.796936
1100.913086	832.334412
1099.801758	864.217957
1098.690430	921.949768
1097.579102	786.297180
1096.467773	900.437927
1095.355469	1080.422485
1094.243164	946.970093
1093.130859	933.615417
1092.017578	936.676941
1090.905273	953.799377
1089.791992	895.536133
1088.677734	1070.162598
1087.564453	880.043457
1086.450195	1061.523560
1085.335938	901.932556
1084.221680	975.071960
1083.106445	958.809204
1081.991211	937.796631
1080.875977	994.256592
1079.760742	895.632568
1078.644531	843.954285
1077.528320	860.322815
1076.412109	785.102295
1075.295898	728.636780
1074.178711	702.638794
1073.061523	791.524292
1071.944336	678.673096
1070.826172	577.544189
1069.708984	731.883667
1068.590820	736.143494
1067.471680	667.734131
1066.353516	669.582947
1065.234375	694.802490
1064.115234	698.904358
1062.996094	672.542786
1061.875977	611.055237
1060.755859	582.314270
1059.635742	710.255859
1058.515625	485.028595
1057.394531	479.618713
1056.273438	495.219757
1055.152344	515.461182
1054.031250	507.636139
1052.909180	490.444672
1051.787109	281.766968
1050.665039	252.923508
1049.541992	357.106079
1048.418945	339.886871
1047.295898	425.308472
1046.172852	466.363281
1045.048828	302.184052
1043.925781	396.847107
1042.801758	316.649109
1041.676758	369.297211
1040.552734	407.944519
1039.427734	248.591248
1038.302734	284.911194
1037.176758	409.674377
1036.050781	355.165466
1034.924805	365.841248
1033.798828	420.719574
1032.672852	375.567261
1031.545898	344.392181
1030.418945	359.738251
1029.291992	242.608215
1028.164063	155.749222
1027.036133	161.874588
1025.908203	128.530014
1024.780273	-127.700264
1023.651367	-10.024562
1022.522461	-50.209599
1021.393555	-62.505119
1020.264648	18.030050
1019.134766	49.842968
1018.004883	56.164371
1016.875000	159.884644
1015.744141	43.395252
1014.613281	126.278900
1013.482422	118.810219
1012.351563	185.500671
1011.219727	210.514786
1010.088867	305.016846
1008.956055	295.354645
1007.824219	417.646576
1006.691406	727.314514
1005.558594	1166.411865
1004.425781	1554.482422
1003.292969	1743.605347
1002.159180	1481.983643
1001.025391	1088.825195
999.891602	541.121582
998.756836	194.671890
997.622070	104.761238
996.487305	104.990746
995.352539	79.895164
994.216797	82.562981
993.081055	48.384415
991.945313	92.710579
990.808594	-63.533489
989.672852	-115.886299
988.536133	4.717603
987.398438	-59.008251
986.261719	-147.966095
985.124023	-121.646790
983.986328	-111.379463
982.847656	-73.414513
981.709961	-60.699245
980.571289	23.422962
979.432617	40.875031
978.292969	60.701233
977.153320	2.423904
976.013672	8.632153
974.874023	345.894562
973.734375	177.564316
972.593750	128.861771
971.453125	91.759933
970.311523	11.138910
969.170898	4.116321
968.029297	141.785812
966.886719	212.942581
965.745117	82.289131
964.602539	6.839450
963.459961	78.279152
962.317383	156.664322
961.173828	159.480545
960.030273	169.273911
958.886719	153.968597
957.743164	54.034626
956.598633	146.593567
955.454102	35.475212
954.309570	105.324318
953.165039	-35.260796
952.019531	-86.454208
950.874023	63.751129
949.727539	172.837997
948.582031	133.396317
947.435547	178.646988
946.289063	-4.504067
945.141602	253.433548
943.995117	129.959473
942.847656	287.506653
941.699219	134.635345
940.551758	255.821976
939.403320	110.106979
938.254883	165.320160
937.105469	302.727264
935.957031	189.375137
934.807617	197.010864
933.658203	111.319687
932.507813	155.661362
931.357422	124.926910
930.207031	208.195892
929.056641	116.223648
927.906250	-25.667175
926.754883	-80.891907
925.603516	36.948097
924.451172	-22.577997
923.298828	59.041466
922.146484	31.604544
920.994141	133.866302
919.841797	40.753643
918.688477	59.133404
917.535156	-47.312057
916.380859	32.630901
915.227539	64.970688
914.073242	-129.578781
912.918945	-65.212669
911.763672	-89.245888
910.608398	-119.958313
909.453125	-48.493210
908.297852	-149.259018
907.141602	-156.928314
905.985352	-55.706821
904.829102	9.327002
903.672852	-231.347229
902.515625	-21.148977
901.358398	-73.568138
900.201172	50.696560
899.042969	-35.442623
897.884766	-58.087795
896.726563	-37.641884
895.568359	272.350555
894.409180	109.792206
893.250000	69.467201
892.090820	203.262024
890.930664	23.065868
889.771484	55.364765
888.611328	157.751801
887.450195	0.564248
886.289063	66.996193
885.128906	72.559235
883.966797	-39.093224
882.805664	124.560753
881.643555	252.151596
880.481445	104.732239
879.319336	122.000816
878.156250	200.190277
876.993164	111.718445
875.830078	52.649132
874.666016	162.572800
873.502930	130.692276
872.338867	123.665237
871.173828	105.470619
870.009766	-20.628672
868.844727	148.037567
867.679688	253.735092
866.513672	177.366119
865.348633	195.488449
864.182617	128.288269
863.015625	128.579742
861.849609	279.401245
860.682617	169.754639
859.515625	239.802628
858.347656	235.816772
857.180664	337.336975
856.012695	494.946411
854.843750	450.693512
853.675781	567.939697
852.506836	543.957703
851.337891	356.430969
850.167969	451.351349
848.999023	243.855331
847.829102	267.170563
846.658203	176.327301
845.488281	228.815781
844.317383	149.279358
843.146484	293.548035
841.975586	169.353104
840.803711	224.153946
839.631836	138.096924
838.459961	237.628647
837.287109	98.021049
836.114258	224.367203
834.941406	111.664993
833.768555	45.924564
832.594727	152.143463
831.420898	202.518738
830.247070	232.792450
829.072266	91.272255
827.898438	190.710724
826.722656	131.785904
825.547852	88.487076
824.372070	63.042950
823.196289	-4.734641
822.020508	83.462875
820.844727	-44.442631
819.667969	152.820877
818.491211	80.597595
817.313477	39.559464
816.136719	-152.797928
814.958984	33.121258
813.781250	-67.986595
812.602539	-95.683403
811.423828	-107.830338
810.245117	-33.316364
809.066406	-27.750145
807.886719	26.662863
806.707031	-52.242012
805.527344	-24.559662
804.346680	-121.237732
803.166992	-33.698742
801.985352	-117.084190
800.804688	-191.602280
799.623047	-175.188232
798.441406	-152.172256
797.259766	-58.273502
796.078125	-159.497711
794.895508	-114.475609
793.712891	-162.562500
792.529297	-0.272883
791.346680	62.245800
790.163086	131.329529
788.978516	63.117737
787.794922	25.855986
786.610352	183.226318
785.425781	108.252014
784.241211	99.586998
783.055664	212.452591
781.870117	82.106285
780.684570	197.014648
779.498047	269.843353
778.311523	179.152939
777.125000	68.572746
775.938477	116.915764
774.750977	96.765190
773.563477	89.799652
772.375977	93.803520
771.187500	31.587528
769.999023	22.252537
768.810547	211.241791
767.622070	56.294487
766.432617	24.741419
765.243164	244.246887
764.053711	135.460464
762.863281	255.638229
761.672852	107.157265
760.482422	158.939270
759.291992	162.232224
758.100586	176.463150
756.909180	278.587708
755.717773	255.286179
754.525391	286.888489
753.333008	168.985901
752.140625	167.520111
750.948242	190.157471
749.754883	138.067337
748.561523	244.016205
747.368164	218.164795
746.173828	269.077515
744.979492	232.157394
743.785156	313.643982
742.590820	193.298782
741.395508	97.079315
740.200195	7.432053
739.003906	64.599228
737.808594	178.651016
736.612305	45.108089
735.416016	91.144852
734.218750	88.958168
733.021484	187.414017
731.824219	191.693344
730.626953	132.491791
729.428711	265.757751
728.230469	186.822388
727.032227	186.595261
725.833984	286.878662
724.634766	341.203552
723.435547	275.325134
722.235352	207.273422
721.036133	337.936401
719.835938	254.581573
718.635742	300.019989
717.434570	247.233826
716.233398	205.367691
715.032227	132.976959
713.831055	132.569122
712.628906	20.978933
711.426758	123.026321
710.224609	187.981979
709.021484	52.492115
707.818359	43.389362
706.615234	38.650898
705.412109	27.390583
704.208008	18.323900
703.003906	-36.422234
701.799805	172.094055
700.594727	-2.251194
699.389648	64.858688
698.184570	-68.041313
696.979492	-7.428993
695.773438	-85.883614
694.567383	-140.382294
693.361328	-29.770721
692.154297	-69.003883
690.947266	-110.362442
689.740234	-21.453669
688.533203	-75.763840
687.325195	2.311744
686.117188	-103.965195
684.909180	-112.587723
683.700195	-101.660469
682.491211	52.335045
681.282227	-14.719240
680.072266	46.102829
678.863281	-42.510975
677.653320	-113.726700
676.442383	3.459412
675.232422	-15.729545
674.021484	-11.075887
672.810547	6.582957
671.598633	56.704391
670.386719	33.310257
669.174805	7.787432
667.962891	42.811058
666.750000	49.748043
665.537109	-116.123283
664.324219	74.448364
663.110352	27.424562
661.897461	8.485147
660.683594	52.142879
659.468750	-12.111799
658.254883	96.225418
657.040039	-43.528873
655.824219	-34.461773
654.609375	-31.902782
653.393555	-27.227310
652.177734	-24.757912
650.960938	5.661415
649.745117	59.687649
648.528320	83.470184
647.311523	-60.758499
646.093750	64.015320
644.875977	268.236847
643.658203	183.974472
642.440430	99.617233
641.221680	64.608810
640.002930	89.647850
638.784180	88.706131
637.564453	3.771029
636.344727	144.233536
635.125000	-31.320774
633.905273	24.866640
632.684570	-110.302063
631.463867	-119.062706
630.243164	-7.961743
629.021484	34.108379
627.799805	-42.159275
626.578125	-82.316589
625.356445	31.498045
624.133789	31.232912
622.911133	96.938751
621.688477	85.003090
620.464844	183.931549
619.241211	-71.061638
618.017578	101.660294
616.793945	18.980915
615.569336	-25.795565
614.344727	-71.238678
613.120117	-130.219482
611.894531	-76.605286
610.668945	110.870483
609.443359	87.939240
608.216797	12.830519
606.991211	-65.310974
605.764648	-95.283501
604.537109	63.773636
