# Supplementary material for: Raman spectroscopy accurately differentiates mucosal healing from non-healing and biochemical changes following biological therapy in inflammatory bowel disease
Source: PLoS One. 2021 Jun 2;16(6):e0252210. doi: 10.1371/journal.pone.0252210 (PMC8172032; doi:10.1371/journal.pone.0252210)
Supplement: S9 Dataset — (ZIP) [file pone.0252210.s011.zip › Pre-biologic/OC020-1 pre treatment_base sub CR removed_29__X_-9656.2__Y_46881.7__Z_35.5347__Time_330.txt]

1714.640625	-67.230789
1713.664063	22.947182
1712.687500	-99.658173
1711.709961	13.579829
1710.733398	68.292191
1709.755859	-5.374230
1708.778320	28.526327
1707.799805	113.634903
1706.821289	-173.241119
1705.843750	-76.647865
1704.864258	-41.362389
1703.885742	79.976944
1702.907227	-20.459076
1701.927734	-2.764087
1700.948242	-0.722556
1699.968750	-65.128799
1698.988281	111.504158
1698.007813	37.212681
1697.028320	16.854744
1696.046875	183.901657
1695.066406	233.798828
1694.084961	337.490967
1693.104492	369.509308
1692.123047	490.015015
1691.140625	386.701569
1690.159180	585.409546
1689.176758	576.374084
1688.194336	549.119324
1687.211914	679.639954
1686.228516	698.561523
1685.246094	653.981384
1684.262695	743.074219
1683.279297	797.941528
1682.295898	768.002441
1681.311523	919.571960
1680.327148	839.906799
1679.342773	986.957397
1678.358398	985.368530
1677.374023	1037.429077
1676.388672	1172.338867
1675.403320	1355.493042
1674.417969	1297.062500
1673.432617	1430.470215
1672.446289	1383.522583
1671.459961	1536.287598
1670.473633	1686.751221
1669.487305	1558.722168
1668.500977	1853.324585
1667.513672	1797.800781
1666.526367	1856.829102
1665.539063	1868.476563
1664.550781	1779.702881
1663.563477	1908.855957
1662.575195	1836.812866
1661.586914	2051.493408
1660.598633	1982.874268
1659.609375	2044.491455
1658.620117	2117.052246
1657.631836	2147.585938
1656.641602	2048.693848
1655.652344	2011.108643
1654.662109	1825.659424
1653.672852	1992.604492
1652.681641	1794.695190
1651.691406	1732.121826
1650.701172	1508.593872
1649.709961	1526.079468
1648.718750	1292.761353
1647.727539	1191.998535
1646.735352	1213.122437
1645.744141	1160.583740
1644.751953	1081.948486
1643.759766	842.572754
1642.766602	722.375061
1641.774414	697.529114
1640.781250	731.013000
1639.788086	601.185669
1638.794922	305.514252
1637.801758	471.690521
1636.807617	292.674286
1635.813477	469.808685
1634.819336	114.790276
1633.825195	200.139877
1632.830078	240.890411
1631.834961	226.538300
1630.839844	220.300613
1629.844727	206.372925
1628.849609	37.377609
1627.853516	10.725571
1626.857422	-49.927685
1625.861328	-81.445122
1624.865234	68.653091
1623.868164	11.169202
1622.871094	64.258064
1621.874023	51.784317
1620.876953	73.615570
1619.879883	155.988617
1618.881836	44.135235
1617.883789	376.153015
1616.885742	227.802261
1615.887695	32.397022
1614.888672	115.294708
1613.889648	177.275146
1612.890625	-114.717613
1611.891602	-63.011913
1610.892578	-61.051300
1609.892578	14.370910
1608.892578	58.390739
1607.892578	139.135101
1606.892578	15.614751
1605.891602	245.707733
1604.890625	190.392761
1603.889648	135.145599
1602.888672	-22.094040
1601.887695	-79.813171
1600.885742	-113.938942
1599.883789	-38.190800
1598.881836	-163.779190
1597.879883	-145.530716
1596.876953	68.724480
1595.874023	-145.622543
1594.871094	-205.752670
1593.868164	-182.290039
1592.864258	-297.243317
1591.861328	-132.829742
1590.857422	-169.483383
1589.853516	-39.142807
1588.848633	-227.177765
1587.844727	36.075813
1586.839844	43.610699
1585.834961	160.599091
1584.830078	243.601105
1583.824219	125.841827
1582.819336	88.847519
1581.813477	171.633301
1580.807617	95.448204
1579.800781	243.153107
1578.794922	205.888382
1577.788086	275.270508
1576.781250	292.496307
1575.773438	210.767578
1574.766602	225.222641
1573.758789	213.572418
1572.750977	238.228241
1571.743164	23.633127
1570.735352	63.708660
1569.726563	75.076431
1568.718750	127.894012
1567.708984	89.672897
1566.700195	116.267822
1565.691406	93.408035
1564.681641	-72.313347
1563.671875	31.776474
1562.662109	-32.934425
1561.652344	179.782944
1560.641602	140.734451
1559.630859	73.048759
1558.620117	-101.019493
1557.609375	105.800034
1556.597656	133.609863
1555.586914	5.843310
1554.575195	72.221169
1553.563477	141.012070
1552.550781	28.409155
1551.539063	213.347153
1550.526367	-145.350403
1549.513672	49.583057
1548.500977	-66.103821
1547.487305	146.512207
1546.473633	53.800972
1545.459961	25.591400
1544.446289	-26.025772
1543.432617	33.317616
1542.417969	-34.109840
1541.404297	17.134300
1540.389648	29.454344
1539.374023	0.292506
1538.359375	-70.311897
1537.343750	-24.941605
1536.328125	7.340941
1535.312500	34.283417
1534.296875	-67.891823
1533.280273	-28.399340
1532.263672	227.428833
1531.247070	184.035019
1530.230469	16.815672
1529.212891	101.937714
1528.196289	81.267616
1527.178711	261.269012
1526.160156	103.778564
1525.142578	118.636604
1524.124023	50.967125
1523.106445	255.869965
1522.087891	211.011597
1521.068359	109.420464
1520.049805	-51.419632
1519.030273	173.203903
1518.010742	117.443649
1516.991211	17.861015
1515.971680	-22.760868
1514.951172	-12.173371
1513.930664	108.657822
1512.910156	72.677147
1511.889648	116.116226
1510.868164	105.478203
1509.846680	-95.163704
1508.826172	73.489975
1507.803711	-65.838615
1506.782227	-23.217478
1505.759766	-60.241882
1504.737305	-153.785843
1503.714844	-68.084129
1502.692383	30.239885
1501.668945	-22.746042
1500.646484	-144.981140
1499.623047	-210.998566
1498.599609	-187.550140
1497.575195	-212.884842
1496.550781	-112.987511
1495.527344	-138.593414
1494.502930	-87.617676
1493.477539	-113.513725
1492.453125	8.741573
1491.427734	130.801834
1490.402344	234.795502
1489.376953	297.745239
1488.350586	225.165024
1487.325195	346.573456
1486.298828	291.641754
1485.272461	287.665131
1484.245117	329.493195
1483.218750	427.333038
1482.191406	723.965454
1481.164063	477.164825
1480.136719	638.312439
1479.108398	597.889343
1478.080078	761.270874
1477.052734	700.269104
1476.023438	814.944092
1474.995117	883.646179
1473.965820	814.705688
1472.937500	788.999878
1471.908203	926.104797
1470.877930	1345.522949
1469.848633	1377.970703
1468.818359	1346.717407
1467.788086	1511.224243
1466.757813	1449.294678
1465.727539	1750.836670
1464.696289	1843.760254
1463.665039	1959.446899
1462.633789	2008.970703
1461.602539	2134.608887
1460.570313	2331.223145
1459.539063	2380.462646
1458.506836	2597.138672
1457.473633	2214.752686
1456.441406	2383.070068
1455.408203	2556.327637
1454.375000	2557.016113
1453.341797	2671.765625
1452.308594	2614.049316
1451.274414	2513.223633
1450.241211	3010.436035
1449.207031	3104.582031
1448.171875	2755.397705
1447.137695	2834.319092
1446.102539	2553.659180
1445.067383	2417.384033
1444.032227	2559.529297
1442.997070	2547.264893
1441.960938	2552.689209
1440.924805	2512.583252
1439.888672	2459.849609
1438.852539	2394.498779
1437.816406	2217.972168
1436.779297	2026.349731
1435.742188	1913.135010
1434.705078	1787.352173
1433.666992	1578.286621
1432.629883	1505.679443
1431.591797	1140.299805
1430.553711	961.850281
1429.514648	844.041077
1428.476563	791.914490
1427.437500	636.419983
1426.398438	491.111084
1425.359375	666.064697
1424.320313	425.109558
1423.280273	557.227600
1422.240234	523.054382
1421.200195	483.905762
1420.159180	568.201416
1419.119141	395.718994
1418.078125	271.175110
1417.037109	310.322998
1415.996094	190.998093
1414.954102	76.800819
1413.912109	173.978333
1412.870117	132.883545
1411.828125	292.991394
1410.786133	108.761147
1409.743164	45.286678
1408.700195	-30.647255
1407.657227	79.401947
1406.614258	124.190346
1405.570313	-124.729027
1404.527344	108.513870
1403.483398	-127.577553
1402.438477	65.565407
1401.394531	185.980148
1400.349609	-32.163483
1399.304688	15.675121
1398.259766	23.478313
1397.214844	-21.258875
1396.168945	187.203674
1395.123047	-35.241425
1394.077148	175.845093
1393.031250	-11.233297
1391.984375	79.777489
1390.937500	-36.907246
1389.890625	6.738539
1388.843750	60.487907
1387.796875	-40.771843
1386.749023	185.753769
1385.701172	-22.791945
1384.653320	-201.128265
1383.604492	-51.853031
1382.556641	30.020836
1381.507813	-57.918549
1380.458984	24.156885
1379.410156	-63.492828
1378.360352	63.732162
1377.310547	-200.876694
1376.260742	248.524521
1375.210938	-167.952759
1374.161133	7.103646
1373.110352	187.194427
1372.059570	142.924667
1371.008789	71.385155
1369.957031	99.701828
1368.906250	182.976135
1367.854492	116.858574
1366.802734	-118.469482
1365.750000	-114.494980
1364.698242	-90.453644
1363.645508	105.467064
1362.592773	-24.575611
1361.540039	136.698196
1360.486328	146.289322
1359.433594	-20.553207
1358.379883	-115.078163
1357.326172	44.157906
1356.271484	84.159172
1355.216797	350.419495
1354.163086	457.718323
1353.107422	358.938232
1352.052734	372.107239
1350.998047	499.628021
1349.942383	185.388199
1348.886719	419.896149
1347.830078	582.488892
1346.774414	717.881287
1345.717773	749.189819
1344.661133	936.846985
1343.604492	896.500061
1342.546875	1208.260986
1341.490234	1017.012085
1340.432617	1123.281128
1339.375000	1427.805176
1338.316406	1177.631348
1337.258789	1244.626953
1336.200195	1324.111572
1335.141602	1010.221313
1334.082031	1097.433105
1333.023438	1048.706665
1331.963867	1242.512207
1330.904297	1018.504517
1329.844727	1392.985718
1328.784180	1038.335571
1327.723633	1059.577637
1326.663086	1006.839905
1325.602539	1119.754517
1324.541992	1175.966309
1323.480469	1064.407104
1322.418945	1007.339905
1321.357422	1073.828125
1320.295898	1147.828979
1319.233398	1086.261230
1318.170898	1293.672974
1317.108398	1047.450073
1316.045898	1043.051392
1314.982422	1169.409668
1313.918945	1189.891968
1312.855469	1402.652344
1311.791992	1147.485474
1310.728516	1109.254395
1309.664063	1026.852417
1308.599609	1168.599731
1307.535156	1167.682617
1306.469727	1302.206421
1305.404297	1114.566162
1304.338867	1291.097412
1303.273438	1275.895386
1302.208008	1265.735962
1301.141602	1226.206421
1300.075195	1142.584839
1299.008789	1341.618652
1297.942383	1196.838745
1296.875000	1157.818726
1295.807617	1425.795532
1294.740234	1234.791504
1293.672852	1139.680298
1292.604492	1032.449097
1291.537109	940.088013
1290.468750	914.081299
1289.399414	1175.039795
1288.331055	1002.123657
1287.261719	949.463318
1286.192383	1154.185791
1285.123047	839.602539
1284.052734	836.277771
1282.983398	828.150085
1281.913086	847.042908
1280.841797	1215.999512
1279.771484	1058.795776
1278.700195	1024.064087
1277.628906	945.404480
1276.557617	940.219055
1275.486328	922.889709
1274.414063	927.643188
1273.341797	1101.083740
1272.269531	1020.433044
1271.197266	1120.642212
1270.124023	1262.391113
1269.050781	1387.054565
1267.977539	1201.718140
1266.904297	1260.574097
1265.830078	1260.906250
1264.756836	1153.963135
1263.681641	1342.226318
1262.607422	1191.533081
1261.533203	1201.852905
1260.458008	1146.413086
1259.382813	1164.146973
1258.307617	1306.163940
1257.231445	1440.856323
1256.155273	1327.149780
1255.079102	1194.056763
1254.002930	1311.764404
1252.926758	1120.401489
1251.849609	1045.938843
1250.772461	1217.215698
1249.695313	1266.851074
1248.617188	1197.355957
1247.540039	1208.131470
1246.461914	1335.578735
1245.382813	1331.785522
1244.304688	1085.088501
1243.225586	1149.388794
1242.146484	1240.383911
1241.067383	1141.996460
1239.988281	1198.994995
1238.908203	991.484131
1237.828125	1271.694702
1236.748047	1326.217163
1235.667969	1058.200928
1234.586914	1197.600464
1233.505859	1196.351318
1232.424805	998.808105
1231.343750	1058.160034
1230.261719	858.296021
1229.179688	949.113953
1228.097656	1010.822693
1227.015625	796.536316
1225.932617	788.036438
1224.850586	738.385559
1223.767578	635.517090
1222.683594	537.507996
1221.600586	659.548889
1220.516602	549.436340
1219.432617	516.681641
1218.347656	268.856445
1217.263672	368.981567
1216.178711	225.084915
1215.093750	552.085205
1214.008789	480.559662
1212.922852	696.248657
1211.836914	506.394348
1210.750977	437.206757
1209.665039	744.281738
1208.579102	781.081360
1207.492188	957.649658
1206.405273	678.515076
1205.318359	703.095947
1204.230469	452.943878
1203.142578	679.789795
1202.054688	506.700439
1200.966797	311.955322
1199.877930	199.079758
1198.790039	-34.144737
1197.701172	278.860291
1196.611328	221.196594
1195.522461	161.081741
1194.432617	26.382942
1193.342773	-31.401590
1192.252930	-0.308450
1191.162109	73.948029
1190.072266	3.951402
1188.981445	-198.194336
1187.889648	-37.734886
1186.798828	-117.504143
1185.707031	-96.511749
1184.615234	22.772543
1183.523438	-215.553864
1182.430664	-125.252510
1181.337891	180.746201
1180.245117	112.503654
1179.152344	161.653519
1178.059570	26.161518
1176.965820	123.041252
1175.872070	214.992767
1174.778320	244.542435
1173.683594	448.765198
1172.588867	310.489410
1171.494141	86.021774
1170.399414	96.040192
1169.303711	225.560822
1168.208984	91.845764
1167.113281	41.775768
1166.016602	17.919205
1164.920898	-115.967033
1163.824219	32.056934
1162.727539	101.076363
1161.630859	107.861206
1160.533203	393.913483
1159.435547	121.099144
1158.337891	418.739960
1157.240234	382.066010
1156.141602	295.198242
1155.043945	379.995117
1153.944336	385.947968
1152.845703	444.240631
1151.747070	371.302765
1150.647461	143.389755
1149.547852	58.417519
1148.447266	194.890366
1147.347656	185.929108
1146.247070	-11.229957
1145.146484	115.312996
1144.044922	-193.815872
1142.944336	-205.505600
1141.842773	-81.719704
1140.741211	-186.403549
1139.638672	-39.126503
1138.537109	50.926430
1137.434570	50.515705
1136.332031	116.523659
1135.228516	-31.405449
1134.125977	145.992523
1133.022461	346.941315
1131.917969	405.252563
1130.814453	503.779968
1129.709961	483.510498
1128.605469	660.038269
1127.500977	703.563171
1126.396484	920.056519
1125.291016	920.612122
1124.185547	748.045532
1123.080078	772.125000
1121.973633	800.821289
1120.868164	604.401123
1119.761719	474.264252
1118.654297	464.815582
1117.547852	464.742401
1116.440430	511.889343
1115.333008	618.059143
1114.225586	411.870911
1113.117188	321.542114
1112.008789	484.122894
1110.900391	707.988403
1109.791992	492.122101
1108.682617	427.458130
1107.573242	582.396667
1106.463867	739.534668
1105.354492	865.818665
1104.244141	708.702026
1103.133789	912.626526
1102.023438	878.080811
1100.913086	798.649231
1099.801758	917.254700
1098.690430	1198.402954
1097.579102	1104.555298
1096.467773	942.328430
1095.355469	1239.524170
1094.243164	1197.310669
1093.130859	1171.526245
1092.017578	903.164063
1090.905273	820.819031
1089.791992	1169.101563
1088.677734	912.468323
1087.564453	780.566406
1086.450195	1024.932739
1085.335938	890.575867
1084.221680	1061.808228
1083.106445	849.820862
1081.991211	781.197815
1080.875977	783.021973
1079.760742	784.790405
1078.644531	859.284851
1077.528320	677.822144
1076.412109	731.084839
1075.295898	723.271179
1074.178711	501.936462
1073.061523	545.678833
1071.944336	558.878296
1070.826172	379.798920
1069.708984	505.451904
1068.590820	495.100769
1067.471680	639.325684
1066.353516	680.410400
1065.234375	648.853760
1064.115234	774.129272
1062.996094	531.874939
1061.875977	626.647827
1060.755859	506.135406
1059.635742	273.398560
1058.515625	452.290100
1057.394531	544.580994
1056.273438	354.017426
1055.152344	448.606598
1054.031250	332.894745
1052.909180	401.733856
1051.787109	330.437683
1050.665039	210.151031
1049.541992	395.662567
1048.418945	326.750793
1047.295898	260.210999
1046.172852	317.326782
1045.048828	404.733521
1043.925781	398.872528
1042.801758	309.115753
1041.676758	359.223450
1040.552734	227.625122
1039.427734	291.748474
1038.302734	185.882736
1037.176758	203.472977
1036.050781	279.273193
1034.924805	334.128448
1033.798828	330.835052
1032.672852	483.414856
1031.545898	298.782867
1030.418945	235.168457
1029.291992	304.112000
1028.164063	133.720078
1027.036133	68.000198
1025.908203	-58.024849
1024.780273	-44.610580
1023.651367	17.598736
1022.522461	-340.264587
1021.393555	-120.101639
1020.264648	-159.809586
1019.134766	-183.205338
1018.004883	-32.606079
1016.875000	-157.886581
1015.744141	-14.180986
1014.613281	-109.141670
1013.482422	108.773567
1012.351563	13.985788
1011.219727	169.404068
1010.088867	385.034058
1008.956055	450.189758
1007.824219	411.280060
1006.691406	670.910339
1005.558594	1062.349365
1004.425781	1990.175415
1003.292969	2684.168701
1002.159180	2737.696533
1001.025391	2010.258179
999.891602	1389.532959
998.756836	803.841797
997.622070	269.331696
996.487305	319.261261
995.352539	196.171310
994.216797	140.164337
993.081055	111.982414
991.945313	143.897751
990.808594	187.440765
989.672852	226.477631
988.536133	131.930786
987.398438	26.025810
986.261719	-40.535950
985.124023	-35.545334
983.986328	98.522820
982.847656	59.991470
981.709961	-19.815033
980.571289	100.738037
979.432617	-82.302277
978.292969	-117.925209
977.153320	-6.229533
976.013672	38.884617
974.874023	143.875458
973.734375	53.641624
972.593750	115.209923
971.453125	211.345032
970.311523	91.731186
969.170898	261.579285
968.029297	238.699173
966.886719	186.144882
965.745117	292.058075
964.602539	88.441628
963.459961	446.855896
962.317383	456.800629
961.173828	70.387550
960.030273	-15.518839
958.886719	421.083038
957.743164	340.023834
956.598633	231.679260
955.454102	302.102570
954.309570	320.010010
953.165039	175.606064
952.019531	22.276545
950.874023	-5.033412
949.727539	178.190140
948.582031	272.332184
947.435547	122.043472
946.289063	255.316238
945.141602	311.016357
943.995117	284.631989
942.847656	75.753319
941.699219	232.378647
940.551758	158.582138
939.403320	278.927246
938.254883	401.656830
937.105469	690.974304
935.957031	490.093140
934.807617	430.799377
933.658203	485.643707
932.507813	447.203918
931.357422	167.476624
930.207031	213.710266
929.056641	278.293823
927.906250	158.619156
926.754883	118.812317
925.603516	349.937378
924.451172	142.085342
923.298828	186.921509
922.146484	136.396103
920.994141	47.403599
919.841797	56.324795
918.688477	-36.846539
917.535156	-7.162818
916.380859	81.702888
915.227539	20.821699
914.073242	-135.217697
912.918945	-91.333641
911.763672	-190.260437
910.608398	-118.874771
909.453125	-285.498444
908.297852	-125.421104
907.141602	16.588116
905.985352	-147.265152
904.829102	-168.171051
903.672852	-64.353951
902.515625	1.052988
901.358398	-12.681746
900.201172	64.258362
899.042969	-48.794811
897.884766	-107.372070
896.726563	30.985563
895.568359	-52.213192
894.409180	-33.512192
893.250000	-5.660591
892.090820	243.746704
890.930664	172.347656
889.771484	12.999556
888.611328	-26.478504
887.450195	-0.354158
886.289063	-12.507235
885.128906	4.776786
883.966797	225.204285
882.805664	190.750595
881.643555	165.434860
880.481445	277.742859
879.319336	315.710175
878.156250	-0.020794
876.993164	261.202393
875.830078	209.318558
874.666016	274.637177
873.502930	207.175034
872.338867	243.357422
871.173828	324.604706
870.009766	102.180252
868.844727	307.259674
867.679688	107.567993
866.513672	47.417831
865.348633	266.034973
864.182617	264.411804
863.015625	386.402985
861.849609	243.365875
860.682617	203.738327
859.515625	424.573975
858.347656	396.238434
857.180664	744.901123
856.012695	503.472778
854.843750	625.518066
853.675781	642.146606
852.506836	710.361145
851.337891	648.584167
850.167969	732.503662
848.999023	505.029968
847.829102	436.694183
846.658203	504.988586
845.488281	537.439697
844.317383	214.062057
843.146484	277.910980
841.975586	111.336105
840.803711	175.187592
839.631836	183.111526
838.459961	331.847260
837.287109	84.962723
836.114258	166.610901
834.941406	192.365189
833.768555	336.446442
832.594727	426.863037
831.420898	401.145996
830.247070	359.793640
829.072266	340.750854
827.898438	395.285828
826.722656	358.346954
825.547852	410.559814
824.372070	208.619461
823.196289	242.943130
822.020508	192.547867
820.844727	81.991753
819.667969	78.333916
818.491211	90.209618
817.313477	4.100785
816.136719	245.077591
814.958984	7.578938
813.781250	59.275597
812.602539	86.430740
811.423828	155.747559
810.245117	-41.745689
809.066406	-12.563702
807.886719	16.540066
806.707031	143.281952
805.527344	-18.773455
804.346680	-185.263428
803.166992	-256.322968
801.985352	-196.500153
800.804688	-192.253036
799.623047	15.957970
798.441406	-99.745598
797.259766	43.886848
796.078125	231.688965
794.895508	-70.363289
793.712891	-44.508179
792.529297	-36.467991
791.346680	-4.173464
790.163086	225.033539
788.978516	301.336487
787.794922	291.211578
786.610352	177.032562
785.425781	471.949921
784.241211	609.647705
783.055664	607.924133
781.870117	725.442810
780.684570	482.662598
779.498047	507.187225
778.311523	350.509064
777.125000	377.062714
775.938477	306.379395
774.750977	352.598206
773.563477	80.982643
772.375977	285.854340
771.187500	261.184387
769.999023	82.092308
768.810547	136.639236
767.622070	74.266296
766.432617	126.396774
765.243164	209.244614
764.053711	111.381126
762.863281	253.454224
761.672852	364.551422
760.482422	389.681793
759.291992	524.714844
758.100586	631.003662
756.909180	541.438171
755.717773	570.551270
754.525391	348.994873
753.333008	235.138977
752.140625	365.120209
750.948242	435.658325
749.754883	343.587982
748.561523	413.948700
747.368164	528.102112
746.173828	321.752045
744.979492	293.135803
743.785156	339.041962
742.590820	430.913483
741.395508	318.796234
740.200195	197.908386
739.003906	101.127869
737.808594	186.173096
736.612305	-79.310242
735.416016	312.210022
734.218750	0.760378
733.021484	170.934723
731.824219	299.416901
730.626953	314.045135
729.428711	293.642883
728.230469	345.382507
727.032227	75.710800
725.833984	498.991547
724.634766	323.335419
723.435547	372.761719
722.235352	417.789429
721.036133	331.774139
719.835938	287.275574
718.635742	314.823029
717.434570	335.818298
716.233398	454.980133
715.032227	456.323883
713.831055	320.310211
712.628906	201.821487
711.426758	116.102730
710.224609	106.715172
709.021484	-81.269386
707.818359	46.670345
706.615234	183.296661
705.412109	-2.285425
704.208008	99.552483
703.003906	188.335266
701.799805	-18.727739
700.594727	85.372635
699.389648	-41.003132
698.184570	-104.218231
696.979492	13.049571
695.773438	34.725269
694.567383	-323.700409
693.361328	45.678417
692.154297	41.492546
690.947266	-34.253220
689.740234	-198.868317
688.533203	-37.853767
687.325195	183.911057
686.117188	-210.282883
684.909180	-120.677444
683.700195	-154.588928
682.491211	-136.382523
681.282227	66.079086
680.072266	75.739830
678.863281	-44.464012
677.653320	77.989296
676.442383	-41.975735
675.232422	43.803398
674.021484	-6.684340
672.810547	226.321838
671.598633	0.805124
670.386719	164.676773
669.174805	133.994690
667.962891	-2.498108
666.750000	113.954597
665.537109	107.287506
664.324219	46.694454
663.110352	9.943060
661.897461	46.655758
660.683594	163.257431
659.468750	-99.909645
658.254883	126.766273
657.040039	159.262283
655.824219	10.642436
654.609375	-34.427795
653.393555	207.172348
652.177734	200.856232
650.960938	-98.449425
649.745117	71.860527
648.528320	287.268127
647.311523	162.384933
646.093750	282.846344
644.875977	405.316101
643.658203	387.795074
642.440430	473.397522
641.221680	197.583008
640.002930	194.759033
638.784180	226.149292
637.564453	68.238312
636.344727	142.197479
635.125000	-9.637390
633.905273	145.395554
632.684570	-189.400177
631.463867	91.631363
630.243164	-14.056605
629.021484	-90.032219
627.799805	-132.059586
626.578125	220.055832
625.356445	16.288439
624.133789	270.789856
622.911133	481.781006
621.688477	420.020172
620.464844	340.538788
619.241211	241.167786
618.017578	12.692966
616.793945	100.365265
615.569336	219.307938
614.344727	108.446022
613.120117	-90.941536
611.894531	-43.113964
610.668945	-120.295303
609.443359	-48.855778
608.216797	70.598213
606.991211	77.754852
605.764648	207.572144
604.537109	-48.352726
