# Supplementary material for: Raman spectroscopy accurately differentiates mucosal healing from non-healing and biochemical changes following biological therapy in inflammatory bowel disease
Source: PLoS One. 2021 Jun 2;16(6):e0252210. doi: 10.1371/journal.pone.0252210 (PMC8172032; doi:10.1371/journal.pone.0252210)
Supplement: S9 Dataset — (ZIP) [file pone.0252210.s011.zip › Pre-biologic/OC034-1 pre treatment_base sub CR removed_81__X_-12273.4__Y_35526.2__Z_-0.792614__Time_926.txt]

1714.640625	24.833628
1713.664063	130.196625
1712.687500	96.479630
1711.709961	26.140587
1710.733398	50.632267
1709.755859	59.910946
1708.778320	62.051338
1707.799805	-31.397861
1706.821289	-75.710899
1705.843750	-76.257576
1704.864258	-25.143158
1703.885742	-5.296813
1702.907227	-64.910027
1701.927734	-94.275833
1700.948242	-18.501808
1699.968750	-38.239079
1698.988281	20.325396
1698.007813	66.270691
1697.028320	94.273415
1696.046875	58.839603
1695.066406	157.742554
1694.084961	123.773079
1693.104492	50.504189
1692.123047	114.087646
1691.140625	213.006836
1690.159180	187.175446
1689.176758	223.358246
1688.194336	297.519379
1687.211914	313.631378
1686.228516	455.645203
1685.246094	385.018799
1684.262695	477.559753
1683.279297	394.835724
1682.295898	539.127686
1681.311523	454.918091
1680.327148	501.762970
1679.342773	506.558350
1678.358398	636.965881
1677.374023	568.318970
1676.388672	657.146606
1675.403320	773.042236
1674.417969	822.924500
1673.432617	886.569153
1672.446289	1030.383423
1671.459961	1049.735352
1670.473633	1066.886230
1669.487305	1087.139404
1668.500977	1163.583740
1667.513672	1110.350708
1666.526367	1190.260864
1665.539063	1291.776978
1664.550781	1491.797607
1663.563477	1384.483398
1662.575195	1534.797363
1661.586914	1688.072144
1660.598633	1640.218750
1659.609375	1682.833130
1658.620117	1707.234009
1657.631836	1718.724243
1656.641602	1701.406128
1655.652344	1785.023682
1654.662109	1556.587524
1653.672852	1542.906494
1652.681641	1479.255981
1651.691406	1402.697876
1650.701172	1249.762573
1649.709961	1208.208740
1648.718750	1008.336487
1647.727539	814.092407
1646.735352	757.573181
1645.744141	767.356995
1644.751953	576.650818
1643.759766	518.272583
1642.766602	449.576538
1641.774414	520.997925
1640.781250	399.965332
1639.788086	411.083221
1638.794922	248.305252
1637.801758	178.069061
1636.807617	171.308731
1635.813477	148.900131
1634.819336	71.318542
1633.825195	78.228294
1632.830078	43.135464
1631.834961	-28.674398
1630.839844	20.789242
1629.844727	-55.997131
1628.849609	-122.106499
1627.853516	-35.467503
1626.857422	40.714993
1625.861328	24.911507
1624.865234	-22.347298
1623.868164	-43.208076
1622.871094	-11.415271
1621.874023	54.597473
1620.876953	-44.860233
1619.879883	8.127759
1618.881836	-46.512646
1617.883789	14.439548
1616.885742	64.911278
1615.887695	-0.066195
1614.888672	18.981405
1613.889648	48.543083
1612.890625	33.533192
1611.891602	8.061986
1610.892578	-38.354671
1609.892578	114.446266
1608.892578	-18.422342
1607.892578	81.920151
1606.892578	59.116428
1605.891602	180.338654
1604.890625	118.237175
1603.889648	137.285721
1602.888672	114.435234
1601.887695	20.930389
1600.885742	-9.782146
1599.883789	-98.047623
1598.881836	9.781026
1597.879883	5.120223
1596.876953	37.008850
1595.874023	16.578213
1594.871094	74.473755
1593.868164	-55.755421
1592.864258	-138.981949
1591.861328	-83.875504
1590.857422	-101.935493
1589.853516	-73.084984
1588.848633	28.734621
1587.844727	75.657715
1586.839844	-47.018459
1585.834961	31.033880
1584.830078	119.397034
1583.824219	108.608345
1582.819336	131.605652
1581.813477	123.246323
1580.807617	148.655319
1579.800781	215.622116
1578.794922	264.237457
1577.788086	219.037445
1576.781250	311.668976
1575.773438	281.884796
1574.766602	163.570908
1573.758789	261.041016
1572.750977	147.767883
1571.743164	177.396057
1570.735352	139.330429
1569.726563	199.900711
1568.718750	192.788315
1567.708984	107.651207
1566.700195	121.098953
1565.691406	137.016846
1564.681641	67.158150
1563.671875	134.734573
1562.662109	10.179377
1561.652344	-10.697408
1560.641602	105.748161
1559.630859	45.717522
1558.620117	27.057762
1557.609375	98.980301
1556.597656	108.559006
1555.586914	110.232422
1554.575195	153.211212
1553.563477	32.914955
1552.550781	41.973896
1551.539063	107.836617
1550.526367	126.960068
1549.513672	-48.087723
1548.500977	43.215736
1547.487305	30.906826
1546.473633	-2.214678
1545.459961	184.254990
1544.446289	52.642979
1543.432617	26.885628
1542.417969	-14.496200
1541.404297	-99.897736
1540.389648	-79.533981
1539.374023	-85.131142
1538.359375	-46.981468
1537.343750	-14.145325
1536.328125	-33.054043
1535.312500	-83.039696
1534.296875	11.273225
1533.280273	-49.281670
1532.263672	29.249996
1531.247070	128.233109
1530.230469	62.144409
1529.212891	-16.929863
1528.196289	-83.218941
1527.178711	30.629299
1526.160156	49.046234
1525.142578	67.331573
1524.124023	80.331696
1523.106445	139.513123
1522.087891	77.649811
1521.068359	5.397955
1520.049805	100.175331
1519.030273	12.281429
1518.010742	111.908707
1516.991211	149.708237
1515.971680	79.481735
1514.951172	168.395889
1513.930664	110.794586
1512.910156	89.042915
1511.889648	18.420506
1510.868164	158.128128
1509.846680	64.200951
1508.826172	57.418938
1507.803711	-8.463072
1506.782227	87.106209
1505.759766	-66.121552
1504.737305	-24.616667
1503.714844	-65.224518
1502.692383	45.222969
1501.668945	-103.159546
1500.646484	-110.738083
1499.623047	-21.135265
1498.599609	37.619492
1497.575195	-41.935825
1496.550781	-49.914139
1495.527344	28.994350
1494.502930	33.610569
1493.477539	58.584206
1492.453125	60.462158
1491.427734	113.361549
1490.402344	115.053123
1489.376953	111.553825
1488.350586	171.820511
1487.325195	352.006134
1486.298828	304.818939
1485.272461	357.121887
1484.245117	325.111420
1483.218750	433.374634
1482.191406	411.426208
1481.164063	527.132813
1480.136719	548.387268
1479.108398	493.087555
1478.080078	516.757202
1477.052734	550.557861
1476.023438	691.265869
1474.995117	791.115479
1473.965820	786.457642
1472.937500	883.593811
1471.908203	771.913879
1470.877930	950.330811
1469.848633	1047.218506
1468.818359	1133.838379
1467.788086	1253.440063
1466.757813	1479.740845
1465.727539	1571.177368
1464.696289	1550.702759
1463.665039	1636.923828
1462.633789	1756.102295
1461.602539	1745.664673
1460.570313	2037.378174
1459.539063	1978.592773
1458.506836	1975.641724
1457.473633	1959.971313
1456.441406	2083.841797
1455.408203	2022.456909
1454.375000	2186.795166
1453.341797	2163.416504
1452.308594	2304.811523
1451.274414	2314.333252
1450.241211	2402.403320
1449.207031	2389.083496
1448.171875	2368.156982
1447.137695	2435.876221
1446.102539	2349.117676
1445.067383	2211.772217
1444.032227	2271.882324
1442.997070	2205.463135
1441.960938	2285.786621
1440.924805	2247.217773
1439.888672	2185.918457
1438.852539	2071.569092
1437.816406	1856.183960
1436.779297	1926.438477
1435.742188	1584.881470
1434.705078	1551.640503
1433.666992	1430.040771
1432.629883	1126.742188
1431.591797	1065.912354
1430.553711	916.806152
1429.514648	795.537537
1428.476563	734.900452
1427.437500	588.562012
1426.398438	548.222290
1425.359375	538.186218
1424.320313	351.759644
1423.280273	442.630493
1422.240234	299.201904
1421.200195	364.936920
1420.159180	329.946411
1419.119141	272.364288
1418.078125	330.634460
1417.037109	361.243774
1415.996094	273.631195
1414.954102	138.301331
1413.912109	33.261814
1412.870117	137.023819
1411.828125	170.405136
1410.786133	47.995003
1409.743164	68.921265
1408.700195	22.063744
1407.657227	-7.131192
1406.614258	-116.612953
1405.570313	67.763054
1404.527344	-8.929417
1403.483398	65.048256
1402.438477	-81.749313
1401.394531	-5.145560
1400.349609	-31.342688
1399.304688	87.976608
1398.259766	-20.818405
1397.214844	66.007225
1396.168945	40.096535
1395.123047	11.765743
1394.077148	66.181862
1393.031250	35.505535
1391.984375	-27.635126
1390.937500	124.604996
1389.890625	-28.465584
1388.843750	-48.777615
1387.796875	-6.459646
1386.749023	-71.629387
1385.701172	-126.685890
1384.653320	-11.635684
1383.604492	-9.031383
1382.556641	-213.745682
1381.507813	-46.034641
1380.458984	4.293705
1379.410156	-50.198708
1378.360352	-9.707251
1377.310547	73.291512
1376.260742	51.525707
1375.210938	89.743439
1374.161133	25.756760
1373.110352	61.647461
1372.059570	-69.452202
1371.008789	43.911350
1369.957031	-12.173072
1368.906250	6.623129
1367.854492	0.587057
1366.802734	71.865051
1365.750000	-1.236048
1364.698242	32.855186
1363.645508	164.103729
1362.592773	46.520687
1361.540039	51.005695
1360.486328	142.648148
1359.433594	134.868546
1358.379883	137.131653
1357.326172	107.173103
1356.271484	124.545448
1355.216797	99.763870
1354.163086	249.003784
1353.107422	169.753235
1352.052734	336.489532
1350.998047	339.386871
1349.942383	364.717926
1348.886719	434.807251
1347.830078	368.495544
1346.774414	389.137299
1345.717773	583.473572
1344.661133	710.875427
1343.604492	721.803955
1342.546875	712.994812
1341.490234	776.151001
1340.432617	836.897278
1339.375000	766.437439
1338.316406	926.406372
1337.258789	843.772339
1336.200195	781.070862
1335.141602	760.562988
1334.082031	730.261658
1333.023438	865.807739
1331.963867	820.847778
1330.904297	785.892212
1329.844727	709.020813
1328.784180	800.339966
1327.723633	765.691528
1326.663086	807.735535
1325.602539	807.864502
1324.541992	882.167175
1323.480469	887.399353
1322.418945	828.543396
1321.357422	885.789551
1320.295898	908.558472
1319.233398	825.335754
1318.170898	1062.843018
1317.108398	1009.386719
1316.045898	921.528564
1314.982422	1006.315369
1313.918945	1019.693481
1312.855469	1010.978027
1311.791992	1063.925049
1310.728516	1084.920288
1309.664063	1211.850342
1308.599609	1161.587769
1307.535156	1212.321655
1306.469727	1066.289673
1305.404297	1225.411133
1304.338867	1143.536011
1303.273438	1211.754272
1302.208008	1299.683594
1301.141602	1200.871460
1300.075195	1212.745483
1299.008789	1236.969727
1297.942383	1261.255859
1296.875000	1175.106934
1295.807617	1008.052612
1294.740234	1174.939575
1293.672852	811.785095
1292.604492	971.418518
1291.537109	895.577454
1290.468750	832.097290
1289.399414	795.678711
1288.331055	720.118530
1287.261719	794.144104
1286.192383	797.144287
1285.123047	800.201965
1284.052734	737.194031
1282.983398	828.525146
1281.913086	579.604248
1280.841797	786.073181
1279.771484	669.511658
1278.700195	844.172607
1277.628906	739.983032
1276.557617	738.591125
1275.486328	871.709961
1274.414063	965.712341
1273.341797	944.864990
1272.269531	999.809631
1271.197266	920.429260
1270.124023	1121.967041
1269.050781	1028.030151
1267.977539	1044.018799
1266.904297	1008.788940
1265.830078	1185.887573
1264.756836	1123.880249
1263.681641	1093.644653
1262.607422	1036.630493
1261.533203	1147.880371
1260.458008	1229.866699
1259.382813	1248.490845
1258.307617	1084.420288
1257.231445	1144.529907
1256.155273	1002.523376
1255.079102	931.205261
1254.002930	1083.872559
1252.926758	1129.417969
1251.849609	1235.790161
1250.772461	1203.484009
1249.695313	1061.773438
1248.617188	1039.279053
1247.540039	1053.268311
1246.461914	931.170349
1245.382813	986.511414
1244.304688	944.666504
1243.225586	844.562134
1242.146484	921.763550
1241.067383	858.135071
1239.988281	830.944336
1238.908203	939.657654
1237.828125	859.096008
1236.748047	962.904602
1235.667969	785.375000
1234.586914	872.182495
1233.505859	777.157898
1232.424805	728.213379
1231.343750	735.007385
1230.261719	773.282410
1229.179688	644.433472
1228.097656	501.103119
1227.015625	549.054810
1225.932617	575.193176
1224.850586	540.813843
1223.767578	579.007263
1222.683594	522.847900
1221.600586	389.317780
1220.516602	461.310181
1219.432617	322.980865
1218.347656	269.265259
1217.263672	239.705231
1216.178711	437.170959
1215.093750	301.290466
1214.008789	336.850159
1212.922852	367.541260
1211.836914	308.902985
1210.750977	349.175934
1209.665039	348.394073
1208.579102	342.756470
1207.492188	423.883911
1206.405273	466.372559
1205.318359	484.707092
1204.230469	380.120087
1203.142578	362.258118
1202.054688	221.541962
1200.966797	239.758179
1199.877930	34.056225
1198.790039	66.660904
1197.701172	128.082123
1196.611328	191.838287
1195.522461	41.467495
1194.432617	1.726013
1193.342773	-52.469604
1192.252930	-51.411301
1191.162109	-117.683243
1190.072266	-95.091057
1188.981445	-0.504332
1187.889648	-23.674553
1186.798828	37.135941
1185.707031	-50.947548
1184.615234	21.731785
1183.523438	19.948042
1182.430664	10.913193
1181.337891	169.689499
1180.245117	110.159546
1179.152344	48.200024
1178.059570	-4.206846
1176.965820	67.937836
1175.872070	156.755768
1174.778320	195.179428
1173.683594	183.242752
1172.588867	65.921188
1171.494141	15.598420
1170.399414	211.680634
1169.303711	99.020927
1168.208984	10.261003
1167.113281	-9.184363
1166.016602	95.620689
1164.920898	121.439339
1163.824219	61.157276
1162.727539	137.002609
1161.630859	174.529617
1160.533203	290.768829
1159.435547	203.963272
1158.337891	126.673141
1157.240234	261.722321
1156.141602	191.467880
1155.043945	366.845673
1153.944336	146.223114
1152.845703	144.964233
1151.747070	129.331863
1150.647461	54.057304
1149.547852	159.811584
1148.447266	41.542255
1147.347656	-38.644810
1146.247070	-49.825085
1145.146484	43.659615
1144.044922	10.898748
1142.944336	-21.921114
1141.842773	-71.452049
1140.741211	-21.152237
1139.638672	-13.747801
1138.537109	3.088075
1137.434570	-91.857666
1136.332031	31.758915
1135.228516	-8.663978
1134.125977	112.353920
1133.022461	109.772453
1131.917969	109.490555
1130.814453	294.255035
1129.709961	329.375061
1128.605469	499.623383
1127.500977	515.559814
1126.396484	578.839478
1125.291016	642.015503
1124.185547	555.774475
1123.080078	521.630066
1121.973633	430.570679
1120.868164	498.171234
1119.761719	435.430298
1118.654297	405.788635
1117.547852	326.388336
1116.440430	476.484100
1115.333008	493.958099
1114.225586	348.153168
1113.117188	339.496490
1112.008789	479.717133
1110.900391	522.897766
1109.791992	499.825073
1108.682617	464.880737
1107.573242	451.144775
1106.463867	569.590942
1105.354492	754.024658
1104.244141	732.953369
1103.133789	763.745056
1102.023438	721.321228
1100.913086	818.021667
1099.801758	794.344360
1098.690430	782.405029
1097.579102	812.840332
1096.467773	935.110962
1095.355469	1043.127563
1094.243164	941.394348
1093.130859	1006.856506
1092.017578	970.987427
1090.905273	871.527649
1089.791992	840.304382
1088.677734	733.747742
1087.564453	878.888000
1086.450195	824.007263
1085.335938	851.394470
1084.221680	829.355408
1083.106445	967.084900
1081.991211	886.190918
1080.875977	878.108582
1079.760742	855.894226
1078.644531	835.990723
1077.528320	679.901184
1076.412109	723.329468
1075.295898	684.574036
1074.178711	591.838867
1073.061523	644.516602
1071.944336	518.931641
1070.826172	534.017395
1069.708984	628.750488
1068.590820	571.099121
1067.471680	527.493164
1066.353516	584.589050
1065.234375	613.526367
1064.115234	644.762878
1062.996094	647.873108
1061.875977	688.389465
1060.755859	530.017578
1059.635742	472.264465
1058.515625	533.768311
1057.394531	438.590302
1056.273438	525.738770
1055.152344	388.509491
1054.031250	365.796906
1052.909180	466.861053
1051.787109	430.096954
1050.665039	229.922592
1049.541992	162.861069
1048.418945	289.495056
1047.295898	259.759094
1046.172852	316.326935
1045.048828	246.941040
1043.925781	266.175964
1042.801758	301.709991
1041.676758	225.373169
1040.552734	221.295792
1039.427734	284.761566
1038.302734	255.058304
1037.176758	416.267822
1036.050781	207.337585
1034.924805	266.111328
1033.798828	227.157425
1032.672852	388.257568
1031.545898	467.903290
1030.418945	322.021088
1029.291992	390.052765
1028.164063	255.901596
1027.036133	163.647751
1025.908203	117.909378
1024.780273	148.841751
1023.651367	59.056625
1022.522461	90.030136
1021.393555	23.554726
1020.264648	63.854008
1019.134766	-0.214546
1018.004883	-29.441044
1016.875000	-9.937834
1015.744141	93.025200
1014.613281	63.891239
1013.482422	-27.745043
1012.351563	336.983002
1011.219727	233.818741
1010.088867	320.583801
1008.956055	310.130676
1007.824219	311.298584
1006.691406	682.661011
1005.558594	1093.215942
1004.425781	1448.128296
1003.292969	1800.611816
1002.159180	1505.808594
1001.025391	1153.423950
999.891602	627.988647
998.756836	331.507477
997.622070	217.643707
996.487305	184.690613
995.352539	6.401366
994.216797	98.232803
993.081055	70.117386
991.945313	-89.391914
990.808594	-41.234154
989.672852	39.243393
988.536133	-0.106608
987.398438	-101.591423
986.261719	6.684441
985.124023	64.304916
983.986328	-78.366470
982.847656	-62.054089
981.709961	-31.864967
980.571289	207.778427
979.432617	-3.520955
978.292969	91.250984
977.153320	261.937286
976.013672	251.006195
974.874023	157.417160
973.734375	268.459717
972.593750	80.878151
971.453125	182.859314
970.311523	137.914230
969.170898	161.946365
968.029297	225.067749
966.886719	134.503052
965.745117	248.241653
964.602539	130.364731
963.459961	189.192230
962.317383	257.250275
961.173828	128.258301
960.030273	299.589203
958.886719	324.316406
957.743164	209.413635
956.598633	241.202164
955.454102	215.837189
954.309570	163.113663
953.165039	151.695709
952.019531	115.213387
950.874023	270.958649
949.727539	122.614922
948.582031	132.172760
947.435547	134.965805
946.289063	117.290504
945.141602	197.950104
943.995117	173.612137
942.847656	238.434052
941.699219	214.295288
940.551758	192.549774
939.403320	342.042450
938.254883	245.197327
937.105469	310.423584
935.957031	357.478149
934.807617	288.353943
933.658203	214.804230
932.507813	161.897476
931.357422	259.461426
930.207031	186.273819
929.056641	211.127640
927.906250	151.845535
926.754883	113.176018
925.603516	45.047272
924.451172	213.624908
923.298828	129.788040
922.146484	109.754250
920.994141	126.200012
919.841797	67.742744
918.688477	66.216301
917.535156	80.691132
916.380859	18.047104
915.227539	-46.740234
914.073242	13.448624
912.918945	10.165605
911.763672	-106.457741
910.608398	-75.487869
909.453125	-146.485382
908.297852	-65.447418
907.141602	-70.483437
905.985352	117.202461
904.829102	42.082272
903.672852	-19.317335
902.515625	23.578966
901.358398	-5.900651
900.201172	-28.482533
899.042969	136.865829
897.884766	114.447372
896.726563	-7.393511
895.568359	58.605484
894.409180	203.793945
893.250000	89.070129
892.090820	24.201633
890.930664	183.115829
889.771484	50.667503
888.611328	141.926254
887.450195	104.545540
886.289063	96.607094
885.128906	75.210442
883.966797	114.825066
882.805664	140.963104
881.643555	191.975571
880.481445	200.207916
879.319336	172.449936
878.156250	304.771545
876.993164	56.380249
875.830078	155.028671
874.666016	114.098854
873.502930	57.495216
872.338867	201.301514
871.173828	234.854919
870.009766	155.974030
868.844727	110.935738
867.679688	286.339508
866.513672	232.429886
865.348633	255.016205
864.182617	140.592499
863.015625	327.304871
861.849609	260.195709
860.682617	404.241699
859.515625	245.221985
858.347656	422.978058
857.180664	367.344849
856.012695	408.250519
854.843750	518.713074
853.675781	528.266479
852.506836	575.973328
851.337891	522.850159
850.167969	384.657593
848.999023	224.164063
847.829102	225.034485
846.658203	302.071960
845.488281	179.880676
844.317383	221.153503
843.146484	157.281769
841.975586	135.969864
840.803711	125.884277
839.631836	203.025650
838.459961	105.804893
837.287109	124.865601
836.114258	157.344559
834.941406	221.099487
833.768555	193.283478
832.594727	230.249161
831.420898	175.696274
830.247070	150.193436
829.072266	176.034256
827.898438	230.863419
826.722656	189.797913
825.547852	233.471832
824.372070	208.039993
823.196289	169.252838
822.020508	-52.198341
820.844727	80.602303
819.667969	-49.418755
818.491211	41.020744
817.313477	-24.383686
816.136719	50.420452
814.958984	-37.215717
813.781250	68.683495
812.602539	-72.296715
811.423828	-13.141555
810.245117	-2.924766
809.066406	-26.058945
807.886719	17.453707
806.707031	-54.565243
805.527344	39.967278
804.346680	-63.136967
803.166992	-99.636505
801.985352	-25.185579
800.804688	38.107639
799.623047	-40.592396
798.441406	-61.632278
797.259766	-38.354061
796.078125	-35.063633
794.895508	72.340813
793.712891	71.114960
792.529297	134.088638
791.346680	46.427917
790.163086	146.940125
788.978516	127.863373
787.794922	161.855743
786.610352	155.981293
785.425781	223.051285
784.241211	321.003815
783.055664	272.979248
781.870117	273.555206
780.684570	203.384232
779.498047	237.028580
778.311523	336.865417
777.125000	226.857925
775.938477	282.411255
774.750977	112.795677
773.563477	22.641579
772.375977	95.713608
771.187500	-34.180386
769.999023	87.283119
768.810547	-16.194096
767.622070	-35.929737
766.432617	5.988785
765.243164	91.891441
764.053711	63.189903
762.863281	52.069229
761.672852	120.144081
760.482422	256.354828
759.291992	253.844513
758.100586	264.486450
756.909180	347.641754
755.717773	232.837875
754.525391	186.180573
753.333008	110.927185
752.140625	171.872452
750.948242	234.935593
749.754883	168.362534
748.561523	316.923676
747.368164	263.433411
746.173828	179.202637
744.979492	202.463928
743.785156	162.059189
742.590820	209.341095
741.395508	304.788971
740.200195	189.732468
739.003906	322.305664
737.808594	292.651367
736.612305	160.029236
735.416016	314.283905
734.218750	297.668152
733.021484	213.169296
731.824219	264.339172
730.626953	173.247192
729.428711	239.640778
728.230469	373.753174
727.032227	282.593842
725.833984	361.923279
724.634766	216.118820
723.435547	315.026733
722.235352	197.636215
721.036133	250.588013
719.835938	251.096542
718.635742	273.404297
717.434570	267.312958
716.233398	215.388824
715.032227	102.399002
713.831055	257.643250
712.628906	168.639359
711.426758	62.223549
710.224609	64.790138
709.021484	69.521912
707.818359	50.280823
706.615234	46.279076
705.412109	55.330437
704.208008	36.078350
703.003906	5.948288
701.799805	-6.769928
700.594727	108.834686
699.389648	-77.856606
698.184570	-3.597235
696.979492	7.600061
695.773438	55.734798
694.567383	23.473076
693.361328	-52.206482
692.154297	-93.100838
690.947266	-186.069153
689.740234	48.732048
688.533203	-42.039082
687.325195	-111.061760
686.117188	21.657385
684.909180	-73.344040
683.700195	18.144699
682.491211	-61.610538
681.282227	-84.977417
680.072266	108.311966
678.863281	13.477348
677.653320	72.439934
676.442383	-30.962244
675.232422	112.423271
674.021484	162.721024
672.810547	104.850029
671.598633	60.002518
670.386719	136.278595
669.174805	201.726913
667.962891	115.873985
666.750000	131.633942
665.537109	121.477997
664.324219	128.617981
663.110352	101.222122
661.897461	173.147934
660.683594	91.818253
659.468750	157.261719
658.254883	-31.876257
657.040039	65.924164
655.824219	19.214851
654.609375	56.595085
653.393555	53.005802
652.177734	-26.006886
650.960938	32.878147
649.745117	-50.430561
648.528320	88.065041
647.311523	73.626221
646.093750	-5.400864
644.875977	147.961456
643.658203	230.220291
642.440430	226.363617
641.221680	175.152237
640.002930	72.309319
638.784180	-26.255274
637.564453	4.079469
636.344727	30.020430
635.125000	-75.157356
633.905273	-64.433701
632.684570	29.902311
631.463867	51.100388
630.243164	-39.423786
629.021484	-12.053434
627.799805	-72.786728
626.578125	29.312117
625.356445	49.720074
624.133789	119.226387
622.911133	242.066879
621.688477	208.238922
620.464844	150.631866
619.241211	129.203690
618.017578	131.068176
616.793945	-2.198475
615.569336	-0.891992
614.344727	32.183815
613.120117	-7.820433
611.894531	50.200207
610.668945	-140.192276
609.443359	-74.405830
608.216797	-13.352695
606.991211	45.086666
605.764648	49.620415
604.537109	32.291695
