# Supplementary material for: Raman spectroscopy accurately differentiates mucosal healing from non-healing and biochemical changes following biological therapy in inflammatory bowel disease
Source: PLoS One. 2021 Jun 2;16(6):e0252210. doi: 10.1371/journal.pone.0252210 (PMC8172032; doi:10.1371/journal.pone.0252210)
Supplement: S9 Dataset — (ZIP) [file pone.0252210.s011.zip › Pre-biologic/OC013-1 pre treat_base sub CR removed_17__X_-33330.1__Y_11406.5__Z_-414.916__Time_195.txt]

1714.715820	329.342682
1713.739258	-31.206305
1712.762695	200.600281
1711.785156	193.936951
1710.808594	-53.559330
1709.831055	-372.973358
1708.853516	-263.057190
1707.875000	48.121506
1706.897461	107.903450
1705.918945	168.073059
1704.940430	100.201088
1703.960938	-266.980713
1702.982422	-309.603912
1702.002930	223.497650
1701.023438	-155.219925
1700.043945	52.462273
1699.063477	-161.869522
1698.083984	-134.885788
1697.103516	-318.496277
1696.123047	-327.749512
1695.141602	-77.325188
1694.161133	130.936401
1693.179688	232.877884
1692.198242	-51.657902
1691.216797	363.817230
1690.234375	29.926514
1689.251953	-23.053471
1688.269531	15.330537
1687.287109	121.021477
1686.304688	131.364090
1685.321289	51.706844
1684.337891	159.283157
1683.354492	150.268265
1682.371094	205.858429
1681.387695	421.872467
1680.403320	167.204819
1679.418945	-89.330963
1678.434570	397.363892
1677.449219	474.762695
1676.464844	356.016785
1675.479492	775.132629
1674.494141	468.914429
1673.507813	596.731201
1672.522461	358.469482
1671.536133	633.719849
1670.549805	922.794067
1669.563477	1045.088257
1668.576172	1122.807373
1667.589844	951.655457
1666.602539	895.310547
1665.615234	1372.956299
1664.626953	1025.982544
1663.639648	1027.263184
1662.651367	1222.702637
1661.663086	1177.434204
1660.674805	1392.541260
1659.685547	1271.601074
1658.696289	1236.092041
1657.707031	1450.166992
1656.717773	1569.404541
1655.728516	1371.474854
1654.738281	1147.707031
1653.748047	1003.993774
1652.757813	1207.492798
1651.767578	990.875549
1650.777344	1055.219727
1649.786133	831.850525
1648.794922	1143.069092
1647.803711	413.409607
1646.811523	461.366638
1645.820313	581.151306
1644.828125	801.711182
1643.835938	481.363647
1642.843750	190.671753
1641.850586	370.344849
1640.857422	120.286560
1639.864258	234.848740
1638.871094	-64.296532
1637.877930	159.239594
1636.883789	-78.290573
1635.889648	-162.429306
1634.895508	93.817581
1633.901367	49.993092
1632.906250	24.989635
1631.912109	-165.522156
1630.916992	99.891304
1629.920898	18.057230
1628.925781	-187.074707
1627.929688	-294.441833
1626.934570	-114.683762
1625.937500	-126.712738
1624.941406	-6.940713
1623.945313	36.839314
1622.948242	-213.500366
1621.951172	-100.821548
1620.954102	101.397346
1619.956055	140.927933
1618.958984	62.532436
1617.960938	-49.732063
1616.962891	279.261688
1615.963867	-63.498726
1614.965820	131.981598
1613.966797	-26.558548
1612.967773	242.646088
1611.968750	-282.550415
1610.968750	26.264645
1609.969727	-301.745544
1608.969727	17.747955
1607.969727	-19.031260
1606.968750	125.058929
1605.968750	-94.752792
1604.967773	169.979218
1603.966797	272.429474
1602.965820	-12.355742
1601.963867	58.889698
1600.962891	122.358620
1599.960938	-263.935364
1598.958984	-22.481895
1597.956055	62.079678
1596.954102	-208.755371
1595.951172	-77.044685
1594.948242	-81.189896
1593.945313	-30.446575
1592.941406	2.013437
1591.938477	-111.705116
1590.934570	140.042236
1589.930664	-278.956329
1588.925781	-178.602631
1587.921875	-130.455612
1586.916992	-19.764845
1585.912109	10.031732
1584.907227	-33.195431
1583.901367	69.494171
1582.896484	-70.203789
1581.890625	311.100220
1580.884766	220.787308
1579.877930	161.692810
1578.872070	131.206619
1577.865234	6.956627
1576.858398	202.754333
1575.851563	-236.407608
1574.843750	8.605253
1573.836914	170.215363
1572.829102	-177.937744
1571.821289	157.595139
1570.812500	217.391937
1569.804688	-180.227188
1568.795898	-16.699097
1567.787109	183.000473
1566.778320	-35.558464
1565.768555	-210.028351
1564.758789	-148.368576
1563.750000	151.872238
1562.739258	348.045410
1561.729492	331.313812
1560.718750	158.837357
1559.708984	113.340233
1558.698242	5.484030
1557.686523	-112.861732
1556.675781	82.210037
1555.664063	341.780304
1554.652344	127.126678
1553.640625	373.297333
1552.628906	709.797668
1551.616211	238.443710
1550.603516	121.627449
1549.590820	7.268670
1548.578125	441.127136
1547.565430	297.941223
1546.551758	89.983795
1545.538086	-9.506034
1544.524414	343.116730
1543.510742	201.899521
1542.496094	119.950943
1541.481445	24.933098
1540.466797	-26.340574
1539.452148	100.339951
1538.437500	22.874271
1537.421875	-72.834465
1536.406250	71.230843
1535.390625	171.190826
1534.374023	456.563629
1533.358398	53.245403
1532.341797	258.218140
1531.325195	501.560974
1530.308594	92.727028
1529.291016	477.267334
1528.274414	372.121338
1527.256836	426.451416
1526.238281	315.780884
1525.220703	-36.961071
1524.202148	572.635132
1523.184570	-4.232882
1522.166016	406.646698
1521.146484	223.090698
1520.127930	155.135971
1519.108398	-121.213509
1518.088867	167.755829
1517.069336	207.176102
1516.049805	94.826065
1515.029297	-148.670303
1514.008789	134.143784
1512.988281	-104.493713
1511.967773	-135.315491
1510.946289	46.663452
1509.925781	-528.443481
1508.904297	137.970535
1507.882813	-327.015137
1506.860352	-166.398254
1505.838867	6.813076
1504.816406	-322.556519
1503.793945	55.233406
1502.770508	163.692520
1501.748047	-268.449402
1500.724609	-298.571838
1499.701172	73.093842
1498.677734	-413.004425
1497.654297	-428.196045
1496.629883	-382.153442
1495.605469	34.617458
1494.581055	-101.329765
1493.556641	-14.918015
1492.531250	-156.218445
1491.505859	-34.357368
1490.480469	347.941681
1489.455078	86.181740
1488.429688	44.049549
1487.403320	6.895484
1486.376953	23.242481
1485.350586	210.476593
1484.324219	231.640167
1483.296875	290.927094
1482.270508	-27.419462
1481.243164	199.992798
1480.214844	544.467773
1479.187500	468.104797
1478.159180	809.627686
1477.130859	725.377075
1476.102539	717.500977
1475.074219	533.791931
1474.044922	788.049011
1473.015625	749.331787
1471.986328	1219.632324
1470.957031	872.766541
1469.927734	1574.222656
1468.897461	1415.506470
1467.867188	1549.259888
1466.836914	1690.525879
1465.806641	1595.261353
1464.775391	1962.522583
1463.744141	2377.862061
1462.712891	2356.014160
1461.681641	2306.197510
1460.649414	2680.417725
1459.618164	2325.819092
1458.585938	2900.339111
1457.552734	2885.801514
1456.520508	2800.230225
1455.487305	2691.820068
1454.455078	3105.914795
1453.420898	2708.375000
1452.387695	3041.125244
1451.354492	3072.120361
1450.320313	2819.271729
1449.286133	3073.221924
1448.251953	3253.619629
1447.216797	2990.763184
1446.182617	3226.824463
1445.147461	2943.873535
1444.112305	2696.490234
1443.076172	2962.848389
1442.041016	2525.900391
1441.004883	2802.361572
1439.968750	2742.439941
1438.932617	2166.866211
1437.895508	2200.684814
1436.858398	2125.877930
1435.821289	1967.781250
1434.784180	1943.679199
1433.747070	2008.036499
1432.708984	1360.409790
1431.670898	1238.175049
1430.632813	843.496033
1429.594727	991.543884
1428.556641	894.908081
1427.517578	485.629944
1426.478516	603.612366
1425.439453	673.733582
1424.399414	532.171936
1423.359375	244.607346
1422.320313	136.160461
1421.279297	476.169128
1420.239258	420.786133
1419.199219	347.904724
1418.158203	15.863858
1417.117188	673.143311
1416.075195	9.246233
1415.034180	228.757172
1413.992188	317.492126
1412.950195	-41.280697
1411.908203	25.097681
1410.866211	-217.580933
1409.823242	-223.832336
1408.780273	-212.357773
1407.737305	-39.990620
1406.694336	42.033417
1405.650391	53.843475
1404.606445	-12.024173
1403.562500	-30.028049
1402.518555	-40.349380
1401.474609	177.771973
1400.429688	355.805511
1399.384766	110.145897
1398.339844	80.353920
1397.294922	-82.107368
1396.249023	171.634338
1395.203125	149.836166
1394.157227	140.742279
1393.111328	151.858490
1392.064453	223.209961
1391.018555	99.478683
1389.971680	-224.263412
1388.923828	90.349205
1387.876953	69.805939
1386.829102	174.488190
1385.781250	119.276093
1384.733398	-55.727306
1383.685547	-92.997116
1382.636719	-225.042191
1381.587891	-131.979462
1380.539063	83.625938
1379.490234	-102.736450
1378.440430	75.690666
1377.391602	129.443237
1376.341797	348.069916
1375.291016	289.814545
1374.241211	-25.143801
1373.190430	203.928192
1372.139648	-240.158920
1371.088867	-274.994202
1370.038086	-75.315155
1368.986328	196.734421
1367.934570	319.382080
1366.882813	305.186951
1365.831055	-72.389465
1364.778320	-103.525513
1363.726563	-124.468430
1362.673828	340.096619
1361.620117	-113.493523
1360.567383	47.793789
1359.513672	-41.999004
1358.459961	-54.455273
1357.406250	328.589142
1356.352539	341.329590
1355.297852	160.436722
1354.243164	12.130854
1353.188477	-43.994396
1352.133789	386.853760
1351.078125	455.221619
1350.023438	280.516113
1348.966797	537.900391
1347.911133	577.046570
1346.855469	539.485291
1345.798828	1013.052551
1344.742188	832.001526
1343.685547	869.398132
1342.627930	1358.074951
1341.571289	1190.079712
1340.513672	1289.922241
1339.456055	1375.069458
1338.397461	1267.213623
1337.339844	1397.307373
1336.281250	1141.381104
1335.222656	1019.412476
1334.163086	1258.934448
1333.104492	1308.085205
1332.044922	1055.677734
1330.985352	1490.977905
1329.925781	1295.894653
1328.865234	1461.942017
1327.805664	1524.338135
1326.745117	1527.600952
1325.684570	1387.795776
1324.623047	1687.800781
1323.561523	1723.696045
1322.500977	1712.869995
1321.438477	1680.015259
1320.376953	1709.053101
1319.314453	1237.504028
1318.252930	1984.668213
1317.189453	1819.373169
1316.126953	1767.733398
1315.064453	1630.037598
1314.000977	1810.438965
1312.937500	1734.730225
1311.874023	1570.558228
1310.809570	1542.064331
1309.745117	1491.599731
1308.680664	1392.095825
1307.616211	1302.648438
1306.551758	1550.470337
1305.486328	1436.750610
1304.420898	1679.839355
1303.355469	1475.495972
1302.289063	1745.824097
1301.223633	1502.543945
1300.157227	1613.345337
1299.090820	1633.358521
1298.023438	1439.832031
1296.957031	1612.410645
1295.889648	1809.609375
1294.822266	1609.241455
1293.754883	1168.621094
1292.686523	1506.047852
1291.618164	1382.330933
1290.549805	1396.131714
1289.481445	1216.365967
1288.413086	1093.187256
1287.343750	1391.708618
1286.274414	1452.558472
1285.205078	1165.656128
1284.134766	1483.923462
1283.064453	1579.347778
1281.995117	1393.326294
1280.923828	1410.637817
1279.853516	1704.556885
1278.782227	1237.621704
1277.710938	1485.190186
1276.639648	1463.763672
1275.568359	1635.589478
1274.496094	1704.773682
1273.423828	1434.345703
1272.351563	1708.959229
1271.279297	1346.009888
1270.206055	1547.432251
1269.132813	1438.774902
1268.059570	1647.578125
1266.986328	1700.178955
1265.913086	1857.750732
1264.838867	1461.571899
1263.764648	1799.753052
1262.689453	1611.163086
1261.615234	1529.986084
1260.540039	1361.169312
1259.464844	1784.615967
1258.389648	1360.131958
1257.313477	1116.129272
1256.238281	1546.822998
1255.162109	1164.215210
1254.085938	1137.197510
1253.008789	1733.228882
1251.931641	1548.040161
1250.854492	1421.355347
1249.777344	1552.546997
1248.700195	1265.514526
1247.622070	1124.490845
1246.543945	1212.011353
1245.465820	1612.960205
1244.387695	1396.729370
1243.308594	1034.887573
1242.229492	1821.759521
1241.150391	1205.119751
1240.071289	1416.407349
1238.991211	1113.183350
1237.911133	1241.936279
1236.831055	1290.597290
1235.750977	1065.218628
1234.669922	1276.337891
1233.588867	1189.225098
1232.507813	1310.557495
1231.426758	920.613892
1230.344727	1133.982910
1229.262695	967.036072
1228.180664	766.251526
1227.098633	759.193298
1226.015625	1204.688354
1224.933594	597.439392
1223.849609	967.736267
1222.766602	767.077576
1221.683594	595.493469
1220.599609	508.568573
1219.515625	629.510803
1218.430664	486.975189
1217.346680	779.321106
1216.261719	361.403748
1215.176758	704.282654
1214.091797	325.112152
1213.005859	942.922241
1211.920898	739.939941
1210.834961	684.172668
1209.748047	811.696472
1208.662109	869.180298
1207.575195	880.775635
1206.488281	858.566284
1205.401367	604.952698
1204.313477	618.839905
1203.225586	504.991333
1202.137695	244.225739
1201.049805	320.604004
1199.961914	360.769104
1198.873047	-8.284266
1197.784180	-124.596855
1196.695313	-77.341972
1195.605469	82.861702
1194.515625	-305.319244
1193.425781	-303.948669
1192.335938	86.710480
1191.246094	-354.300110
1190.155273	74.482811
1189.064453	113.890381
1187.973633	133.987869
1186.881836	-328.566223
1185.790039	-90.116272
1184.698242	8.957858
1183.606445	11.936451
1182.514648	-380.947052
1181.421875	-394.842896
1180.329102	-437.587067
1179.236328	-15.375640
1178.142578	-0.851204
1177.049805	229.214432
1175.956055	399.204834
1174.861328	413.353577
1173.767578	123.326866
1172.672852	89.472832
1171.578125	12.460385
1170.483398	52.636730
1169.387695	178.816055
1168.291992	194.827789
1167.196289	313.558350
1166.100586	-79.445679
1165.004883	158.604568
1163.908203	222.011368
1162.811523	182.573532
1161.714844	143.056580
1160.617188	120.172859
1159.519531	-38.876110
1158.421875	532.413635
1157.324219	91.569489
1156.225586	628.979431
1155.127930	574.524170
1154.028320	324.449249
1152.929688	126.841583
1151.831055	215.261169
1150.731445	179.623123
1149.631836	324.977753
1148.531250	224.826080
1147.431641	398.491608
1146.331055	-47.051479
1145.230469	281.130463
1144.129883	30.776361
1143.028320	-102.976280
1141.926758	-412.787231
1140.825195	47.988823
1139.723633	113.774513
1138.621094	284.031494
1137.518555	361.436371
1136.416016	227.247940
1135.313477	389.971008
1134.209961	647.531921
1133.106445	605.709412
1132.002930	568.570984
1130.898438	472.027161
1129.794922	508.330383
1128.690430	641.793030
1127.585938	952.995056
1126.480469	993.659607
1125.375977	884.879395
1124.270508	712.072083
1123.164063	747.789551
1122.058594	634.172058
1120.952148	835.543152
1119.845703	586.835022
1118.739258	870.846130
1117.631836	813.818909
1116.525391	345.015381
1115.417969	621.586853
1114.309570	784.429321
1113.202148	512.031921
1112.093750	686.530029
1110.985352	236.880020
1109.876953	619.200928
1108.767578	599.649231
1107.658203	858.775146
1106.548828	534.444031
1105.439453	786.286682
1104.329102	478.537537
1103.218750	855.255127
1102.108398	764.609497
1100.998047	565.458069
1099.886719	670.566650
1098.775391	940.638489
1097.664063	951.257751
1096.552734	1034.899292
1095.440430	692.008545
1094.328125	634.269348
1093.215820	724.902832
1092.102539	808.401245
1090.990234	976.587524
1089.876953	831.666748
1088.762695	842.082703
1087.649414	591.377014
1086.535156	456.004974
1085.420898	868.533508
1084.306641	848.328308
1083.191406	955.034241
1082.076172	450.784729
1080.960938	557.531494
1079.845703	567.941101
1078.729492	996.295166
1077.613281	865.758423
1076.497070	535.802124
1075.380859	787.921082
1074.263672	369.014160
1073.146484	642.191467
1072.029297	458.029816
1070.912109	681.875488
1069.793945	490.803345
1068.675781	588.056274
1067.557617	507.257874
1066.438477	836.389465
1065.319336	736.900879
1064.200195	494.696991
1063.081055	72.432785
1061.961914	492.782745
1060.841797	882.568176
1059.721680	430.234863
1058.600586	522.983093
1057.480469	477.826294
1056.359375	428.064972
1055.238281	-21.187395
1054.116211	702.578369
1052.995117	571.242371
1051.873047	-5.968585
1050.750000	399.995117
1049.627930	378.728088
1048.504883	366.875397
1047.381836	432.096924
1046.258789	-64.737564
1045.134766	532.377686
1044.011719	308.684906
1042.886719	283.290375
1041.762695	99.553802
1040.638672	235.160690
1039.513672	-36.800770
1038.388672	427.305115
1037.262695	416.367493
1036.136719	54.084339
1035.010742	199.360413
1033.884766	172.518417
1032.758789	136.502167
1031.631836	207.580093
1030.504883	185.750381
1029.377930	366.265320
1028.250000	-43.418819
1027.122070	-301.776947
1025.994141	-309.041168
1024.866211	-327.779602
1023.737305	-351.027832
1022.608398	-151.304230
1021.479492	-155.747299
1020.350586	-341.003387
1019.220703	-280.174103
1018.090820	-274.887787
1016.960938	-343.642456
1015.830078	-377.449585
1014.700195	-378.651215
1013.569336	-120.225380
1012.437500	61.795063
1011.306641	91.055420
1010.174805	537.183899
1009.042969	395.359314
1007.910156	691.113953
1006.778320	364.564545
1005.645508	1291.957275
1004.512695	1916.158081
1003.378906	2618.840088
1002.245117	2560.930908
1001.111328	1705.991089
999.977539	1108.064819
998.843750	586.813538
997.708984	483.946472
996.574219	41.937237
995.438477	29.620050
994.303711	250.557022
993.167969	243.177094
992.032227	314.406311
990.895508	-45.424599
989.758789	337.442047
988.622070	130.268982
987.485352	331.252441
986.348633	-85.087082
985.210938	155.390305
984.073242	39.023243
982.934570	242.912842
981.796875	-98.593864
980.658203	-103.779709
979.519531	107.486015
978.379883	-157.253708
977.240234	132.506409
976.100586	65.989441
974.960938	298.496582
973.821289	301.305481
972.680664	166.475342
971.540039	240.916580
970.398438	343.087067
969.257813	247.970078
968.116211	-58.057785
966.974609	129.612167
965.832031	136.168762
964.689453	445.669434
963.546875	358.535858
962.404297	184.525681
961.261719	345.423737
960.118164	586.653748
958.974609	603.467407
957.830078	-57.465267
956.686523	216.346344
955.541992	389.512421
954.396484	205.755524
953.251953	6.264268
952.106445	81.587181
950.960938	344.618805
949.815430	305.893433
948.668945	557.718750
947.522461	-74.870789
946.375977	152.178467
945.229492	-175.798645
944.082031	145.201263
942.934570	123.743034
941.787109	472.298065
940.638672	362.151276
939.491211	261.361664
938.342773	199.594269
937.193359	297.699615
936.044922	208.962097
934.895508	83.985046
933.745117	390.001617
932.595703	181.091980
931.445313	373.399292
930.294922	135.353149
929.144531	318.822815
927.993164	-28.003447
926.842773	103.417702
925.690430	-104.055428
924.539063	-115.640839
923.386719	-195.271896
922.234375	-88.262543
921.082031	-6.142395
919.929688	21.551043
918.776367	-352.758850
917.623047	-63.445351
916.468750	71.465858
915.315430	-147.742966
914.161133	-507.425385
913.006836	-18.033495
911.851563	-372.741150
910.696289	-318.840607
909.541016	23.180923
908.385742	-95.077782
907.229492	-145.137970
906.074219	-337.825104
904.916992	-47.685200
903.760742	-167.560989
902.603516	-78.905830
901.446289	-110.169472
900.289063	-238.636276
899.131836	-140.633636
897.973633	-293.686249
896.815430	-453.345978
895.656250	-40.688229
894.498047	148.037445
893.338867	110.749901
892.178711	191.094437
891.019531	122.367813
889.859375	123.790009
888.699219	-299.242371
887.539063	27.540615
886.377930	160.145889
885.216797	105.465858
884.055664	107.282120
882.893555	411.414185
881.732422	151.704498
880.570313	70.287849
879.407227	200.848221
878.245117	304.344971
877.082031	455.159149
875.918945	51.877922
874.754883	434.715454
873.590820	268.098633
872.426758	259.144867
871.262695	79.209801
870.098633	108.602165
868.933594	243.727600
867.768555	131.458176
866.602539	174.387024
865.436523	262.257263
864.270508	48.994835
863.104492	11.060836
861.938477	89.928085
860.771484	240.623291
859.604492	88.178658
858.436523	303.882599
857.269531	416.233063
856.101563	562.177795
854.932617	580.209045
853.764648	757.387573
852.595703	542.168701
851.426758	759.561401
850.256836	994.748596
849.087891	589.107666
847.917969	176.910141
846.748047	687.333252
845.577148	492.352783
844.406250	111.657738
843.235352	223.314957
842.064453	-96.862556
840.892578	97.425026
839.720703	34.429604
838.548828	360.331451
837.375977	174.250641
836.204102	48.491879
835.031250	-52.705326
833.857422	256.979889
832.684570	347.610596
831.510742	118.929932
830.335938	303.118225
829.162109	154.676712
827.987305	220.348175
826.812500	343.866272
825.637695	462.759460
824.461914	704.092773
823.286133	105.080833
822.110352	11.967107
820.933594	355.359467
819.757813	112.796310
818.580078	295.473267
817.403320	-176.454498
816.225586	57.133308
815.048828	74.666901
813.870117	-217.077133
812.692383	-41.859955
811.513672	48.668613
810.334961	227.924362
809.156250	38.081291
807.976563	-167.350815
806.796875	-188.482910
805.617188	-92.066498
804.436523	-35.787239
803.255859	-330.364807
802.075195	-695.956726
800.894531	-269.548492
799.712891	-391.306335
798.531250	-641.769409
797.349609	-564.172913
796.167969	-183.134842
794.985352	-216.774658
793.802734	-345.814148
792.619141	-268.970581
791.436523	-269.826447
790.252930	-49.460247
789.069336	-207.811539
787.884766	-32.125023
786.700195	30.500048
785.515625	241.110748
784.331055	22.516008
783.145508	166.408524
781.959961	181.889252
780.774414	382.806488
779.587891	75.411537
778.402344	55.098671
777.215820	105.303337
776.028320	210.522354
774.840820	187.541779
773.654297	-78.293129
772.465820	57.331108
771.278320	391.213470
770.089844	103.038521
768.901367	-105.789238
767.711914	403.774323
766.523438	271.799103
765.333984	254.297363
764.143555	496.536682
762.954102	434.681763
761.763672	295.689819
760.573242	220.455307
759.382813	406.941925
758.191406	641.611816
757.000000	458.223450
755.808594	472.670502
754.616211	581.520691
753.423828	435.290894
752.231445	315.386902
751.039063	248.148300
749.845703	7.365490
748.652344	102.501480
747.458984	364.314117
746.264648	579.836060
745.070313	516.542725
743.875977	514.610107
742.680664	152.973495
741.486328	-83.603409
740.291016	89.737793
739.094727	35.044518
737.899414	28.506983
736.703125	63.538181
735.506836	304.341248
734.309570	43.652489
733.112305	61.015121
731.915039	435.016357
730.717773	-50.959671
729.519531	163.175079
728.322266	81.983124
727.123047	184.468094
725.924805	275.957611
724.725586	288.743774
723.526367	137.679138
722.327148	447.546722
721.126953	215.747467
719.926758	538.587219
718.726563	474.985779
717.525391	511.820862
716.325195	529.042114
715.123047	417.622559
713.921875	439.315735
712.719727	175.476837
711.518555	-197.159561
710.315430	393.575439
709.113281	389.372345
707.910156	176.172607
706.707031	235.340469
705.502930	85.586082
704.299805	334.287689
703.095703	54.227104
701.891602	-88.544472
700.686523	221.257507
699.481445	70.055069
698.276367	247.310684
697.071289	29.053116
695.865234	-10.780673
694.659180	149.406372
693.453125	-285.431488
692.246094	83.498131
691.039063	-3.466188
689.832031	-105.421417
688.625000	-55.277168
687.416992	-24.498905
686.208984	-62.967987
685.000977	-216.157074
683.791992	-351.746582
682.583008	-266.017365
681.374023	-186.638031
680.164063	-111.425949
678.955078	-31.733459
677.745117	-161.901871
676.534180	-12.545657
675.324219	-101.132225
674.113281	-122.389519
672.902344	-219.144714
671.690430	82.315079
670.478516	83.286674
669.266602	28.262505
668.054688	-396.109131
666.841797	-260.424774
665.628906	119.516396
664.416016	61.056740
663.203125	227.393631
661.989258	443.515350
660.775391	-143.137619
659.561523	-118.674042
658.346680	210.158920
657.131836	155.123947
655.916992	130.489502
654.701172	-172.039719
653.485352	96.890503
652.269531	180.554626
651.053711	-20.027414
649.836914	-76.047539
648.620117	-269.709381
647.403320	-69.190460
646.186523	111.991211
644.968750	316.883362
643.750977	334.618713
642.532227	305.126373
641.314453	374.630646
640.095703	399.024109
638.875977	-79.470131
637.657227	172.869385
636.437500	44.862282
635.217773	135.990112
633.997070	-56.382999
632.777344	-23.309097
631.556641	262.964752
630.335938	64.056580
629.114258	-81.224861
627.892578	-20.666035
626.670898	312.035492
625.449219	243.489548
624.226563	320.522888
623.003906	86.551598
621.781250	418.005890
620.557617	183.543808
619.333984	244.359192
618.110352	276.936676
616.886719	-159.670227
615.662109	-27.294992
614.437500	-19.564899
613.212891	-170.657623
611.987305	-101.986885
610.761719	194.796768
609.536133	-67.114265
608.310547	-186.443375
607.083984	-225.289215
605.857422	-141.049454
604.630859	273.293152
