# Supplementary material for: Raman spectroscopy accurately differentiates mucosal healing from non-healing and biochemical changes following biological therapy in inflammatory bowel disease
Source: PLoS One. 2021 Jun 2;16(6):e0252210. doi: 10.1371/journal.pone.0252210 (PMC8172032; doi:10.1371/journal.pone.0252210)
Supplement: S9 Dataset — (ZIP) [file pone.0252210.s011.zip › Pre-biologic/OC031-1 pre treatment_base sub CR removed_18__X_2356.14__Y_35193.7__Z_76.4886__Time_206.txt]

1714.793945	113.235191
1713.817383	28.770397
1712.840820	-67.783676
1711.864258	44.872608
1710.886719	154.792206
1709.909180	-46.234108
1708.931641	-40.783871
1707.953125	34.358467
1706.975586	-0.266822
1705.997070	96.403152
1705.018555	5.705112
1704.040039	51.663906
1703.060547	-36.112411
1702.081055	-174.562286
1701.101563	29.571609
1700.122070	-127.279541
1699.142578	-150.225525
1698.162109	8.747926
1697.181641	39.533451
1696.201172	94.523918
1695.220703	240.492157
1694.239258	218.307968
1693.257813	169.623978
1692.276367	41.074154
1691.294922	281.090942
1690.313477	203.680679
1689.331055	201.195313
1688.348633	254.936035
1687.366211	290.207947
1686.383789	299.029236
1685.400391	364.028809
1684.416992	351.953979
1683.433594	292.164795
1682.450195	541.603027
1681.465820	442.313904
1680.482422	345.986511
1679.498047	276.546448
1678.512695	438.883362
1677.528320	391.226105
1676.542969	652.372070
1675.558594	618.477356
1674.572266	627.357483
1673.586914	697.631409
1672.601563	736.230957
1671.615234	873.354736
1670.628906	835.345825
1669.642578	837.436401
1668.655273	975.174500
1667.668945	927.287598
1666.681641	948.658203
1665.694336	1132.119385
1664.706055	901.892090
1663.718750	1096.372925
1662.730469	882.644653
1661.742188	984.721924
1660.753906	1137.346680
1659.764648	1133.785522
1658.775391	1339.749146
1657.787109	1039.959229
1656.796875	1251.593628
1655.807617	1103.304688
1654.818359	942.066711
1653.828125	1029.865723
1652.837891	813.578369
1651.846680	944.108826
1650.856445	672.820984
1649.865234	853.975586
1648.874023	609.661987
1647.882813	592.939636
1646.891602	433.738556
1645.899414	589.152161
1644.907227	475.295471
1643.915039	285.099335
1642.922852	398.759674
1641.930664	214.302414
1640.937500	407.437256
1639.944336	144.252731
1638.951172	255.889343
1637.957031	172.495193
1636.963867	-13.519521
1635.969727	196.076614
1634.975586	71.050751
1633.981445	159.637527
1632.986328	-59.868847
1631.991211	73.755768
1630.996094	2.084354
1630.000977	43.768482
1629.005859	43.451904
1628.009766	40.622757
1627.013672	45.805256
1626.017578	98.441483
1625.021484	74.909065
1624.024414	-32.635937
1623.028320	-8.610877
1622.031250	173.165878
1621.033203	-28.619606
1620.036133	-6.958970
1619.038086	17.400331
1618.041016	157.355515
1617.041992	-15.043891
1616.043945	-87.566544
1615.045898	-68.155823
1614.046875	-74.922287
1613.047852	62.620022
1612.048828	29.726389
1611.048828	-86.988884
1610.049805	100.425240
1609.049805	44.109634
1608.049805	69.073540
1607.048828	18.105869
1606.048828	3.858631
1605.047852	102.222672
1604.046875	69.696960
1603.045898	188.990738
1602.044922	106.793259
1601.042969	-116.606644
1600.041016	-49.606422
1599.039063	56.593670
1598.037109	3.294395
1597.034180	-21.231802
1596.031250	-3.940829
1595.028320	-91.156776
1594.025391	-113.045952
1593.022461	-80.100319
1592.018555	-297.809906
1591.014648	-215.277832
1590.010742	-98.876732
1589.006836	-159.959671
1588.001953	89.358421
1586.997070	-29.167835
1585.992188	-45.989494
1584.987305	80.532303
1583.982422	58.410980
1582.976563	-8.037105
1581.970703	-48.448524
1580.964844	-156.603149
1579.958984	104.998055
1578.952148	244.076752
1577.945313	91.530930
1576.938477	147.175217
1575.931641	171.519119
1574.924805	-30.502520
1573.916992	63.961399
1572.909180	-2.877096
1571.901367	107.009308
1570.893555	92.036171
1569.884766	-26.934675
1568.876953	100.863617
1567.868164	-67.547493
1566.858398	70.438034
1565.849609	3.202368
1564.839844	146.151016
1563.830078	-66.549278
1562.820313	29.494101
1561.810547	153.945770
1560.799805	60.422321
1559.790039	42.046455
1558.779297	-111.203651
1557.767578	111.302933
1556.756836	-29.116575
1555.745117	136.107956
1554.733398	138.005356
1553.721680	-36.267086
1552.709961	61.268272
1551.697266	37.015366
1550.685547	173.120911
1549.672852	60.702694
1548.659180	59.455101
1547.646484	148.627609
1546.632813	87.701881
1545.619141	-56.012691
1544.605469	89.685143
1543.591797	5.262782
1542.577148	-19.812704
1541.562500	35.087036
1540.547852	-80.558723
1539.533203	54.160011
1538.518555	-38.410683
1537.502930	-14.925534
1536.487305	-32.830181
1535.471680	98.776772
1534.456055	8.447654
1533.439453	5.711637
1532.422852	-22.900766
1531.406250	-30.983576
1530.389648	161.813568
1529.373047	-3.645246
1528.355469	132.196243
1527.337891	72.182739
1526.320313	153.689163
1525.302734	217.044632
1524.284180	133.589401
1523.265625	88.663795
1522.247070	-28.361456
1521.228516	3.723269
1520.208984	56.259499
1519.190430	-35.265858
1518.170898	122.437462
1517.151367	-51.481812
1516.130859	-81.568108
1515.111328	98.879715
1514.090820	-5.876471
1513.070313	71.597702
1512.049805	-123.123558
1511.028320	59.368698
1510.006836	44.141987
1508.986328	62.188492
1507.963867	-17.326384
1506.942383	26.186604
1505.919922	51.645039
1504.898438	-40.874008
1503.875977	-30.950762
1502.852539	-97.973869
1501.830078	-218.825195
1500.806641	-170.705948
1499.783203	13.002744
1498.759766	-21.007868
1497.736328	-47.400986
1496.711914	-25.253176
1495.687500	-8.302636
1494.663086	-226.711044
1493.638672	56.049389
1492.613281	-144.531174
1491.587891	84.276695
1490.563477	174.949738
1489.537109	181.197433
1488.511719	52.021320
1487.485352	27.527405
1486.458984	-35.310871
1485.432617	49.864975
1484.406250	259.994019
1483.379883	56.652042
1482.352539	327.793701
1481.325195	300.381500
1480.297852	313.727600
1479.269531	161.310486
1478.241211	429.444397
1477.213867	287.178589
1476.184570	364.003662
1475.156250	247.187714
1474.127930	354.474274
1473.098633	517.677612
1472.069336	578.957458
1471.040039	629.997070
1470.009766	589.374878
1468.979492	487.686646
1467.950195	889.585022
1466.918945	813.234131
1465.888672	970.777954
1464.857422	937.597778
1463.827148	947.616394
1462.795898	1010.949585
1461.763672	1127.564819
1460.732422	1188.253906
1459.700195	1152.411987
1458.667969	1129.260986
1457.635742	1276.140503
1456.603516	1329.065796
1455.570313	1435.218506
1454.537109	1247.119507
1453.503906	1206.161255
1452.470703	1155.074585
1451.436523	1243.395752
1450.403320	1351.959717
1449.369141	1318.591064
1448.333984	1508.126343
1447.299805	1381.042969
1446.264648	1446.429077
1445.230469	1448.520142
1444.194336	1172.212280
1443.159180	1412.208008
1442.124023	1361.197754
1441.087891	1173.635742
1440.051758	1193.514038
1439.015625	1180.533569
1437.978516	1129.652344
1436.941406	1056.066650
1435.904297	1096.223267
1434.867188	893.895142
1433.830078	941.687256
1432.791992	608.223572
1431.754883	539.987854
1430.715820	469.264526
1429.677734	416.270874
1428.639648	345.671967
1427.600586	345.742310
1426.561523	353.409332
1425.522461	330.854980
1424.482422	366.305969
1423.443359	245.549057
1422.403320	129.909409
1421.363281	288.918701
1420.322266	107.910187
1419.282227	203.990494
1418.241211	166.646225
1417.200195	84.060150
1416.159180	19.166971
1415.117188	102.761993
1414.076172	141.104614
1413.034180	78.885918
1411.992188	119.818581
1410.949219	107.990013
1409.907227	-92.245155
1408.864258	79.487076
1407.821289	32.664738
1406.777344	-79.388306
1405.734375	-188.818924
1404.690430	-1.942227
1403.646484	94.560341
1402.602539	90.710114
1401.557617	11.652422
1400.513672	33.020958
1399.468750	29.355570
1398.423828	-162.276581
1397.377930	-2.860861
1396.333008	93.907700
1395.287109	27.835964
1394.241211	147.219269
1393.195313	71.275032
1392.148438	155.665527
1391.101563	12.285456
1390.054688	-83.413467
1389.007813	111.251900
1387.960938	-71.851730
1386.913086	-24.712250
1385.865234	-252.589722
1384.817383	-77.790359
1383.769531	-12.976836
1382.720703	-100.566566
1381.671875	-65.623688
1380.623047	-53.106842
1379.574219	-40.523537
1378.524414	-10.404284
1377.475586	14.788424
1376.425781	-167.113144
1375.375977	5.458173
1374.325195	48.297230
1373.274414	103.660439
1372.224609	-62.851387
1371.172852	114.813362
1370.122070	-86.385963
1369.070313	41.513626
1368.019531	72.271782
1366.967773	-66.300613
1365.915039	-174.861542
1364.863281	-66.677254
1363.810547	-13.237279
1362.757813	147.272430
1361.705078	83.842995
1360.651367	97.627357
1359.598633	59.255878
1358.544922	217.412506
1357.491211	-52.035488
1356.436523	245.409760
1355.382813	-23.782179
1354.328125	119.636574
1353.273438	94.155991
1352.217773	207.825882
1351.163086	252.003830
1350.107422	100.122765
1349.051758	295.834412
1347.996094	431.981171
1346.939453	401.925629
1345.883789	572.855591
1344.827148	364.387177
1343.769531	493.237030
1342.712891	746.034851
1341.655273	547.780945
1340.598633	629.646729
1339.540039	706.581116
1338.482422	867.755310
1337.423828	657.533264
1336.366211	504.408112
1335.307617	650.867188
1334.248047	668.659973
1333.189453	664.250977
1332.129883	432.364990
1331.070313	541.877930
1330.010742	463.521576
1328.950195	553.328125
1327.890625	643.162720
1326.830078	757.720520
1325.768555	519.072205
1324.708008	794.245544
1323.646484	778.018005
1322.585938	690.275574
1321.523438	760.566528
1320.461914	798.812622
1319.400391	637.285583
1318.337891	715.109924
1317.275391	583.366699
1316.211914	636.622742
1315.149414	729.346191
1314.085938	671.765564
1313.022461	638.898071
1311.958984	842.549500
1310.894531	743.267456
1309.831055	777.028259
1308.766602	680.362610
1307.701172	773.273682
1306.636719	876.035156
1305.571289	799.224121
1304.505859	665.927551
1303.440430	847.455994
1302.375000	709.376892
1301.308594	846.658081
1300.242188	760.318970
1299.175781	725.645813
1298.109375	668.921631
1297.041992	744.856750
1295.975586	688.226929
1294.908203	906.558044
1293.839844	830.351196
1292.772461	491.698334
1291.704102	562.854126
1290.635742	651.177429
1289.567383	629.161438
1288.498047	521.387573
1287.428711	732.284973
1286.360352	406.524963
1285.290039	565.964539
1284.220703	544.125366
1283.150391	507.626801
1282.080078	510.336212
1281.009766	456.774109
1279.939453	491.348541
1278.868164	322.869751
1277.796875	555.614319
1276.725586	590.198303
1275.654297	519.656799
1274.582031	573.819641
1273.509766	525.335388
1272.437500	611.263489
1271.365234	623.886108
1270.291992	673.145386
1269.218750	666.236755
1268.145508	686.192261
1267.072266	825.735596
1265.999023	694.382263
1264.924805	614.320496
1263.850586	622.101257
1262.776367	773.749817
1261.701172	637.663452
1260.625977	684.439880
1259.550781	628.851563
1258.475586	731.644470
1257.400391	607.869446
1256.324219	557.201111
1255.248047	569.853455
1254.171875	704.202332
1253.094727	724.107178
1252.018555	726.968384
1250.941406	844.147156
1249.864258	698.613403
1248.786133	810.866943
1247.708008	699.416687
1246.630859	536.970886
1245.551758	760.923645
1244.473633	598.508850
1243.394531	433.722412
1242.316406	475.395630
1241.236328	458.766510
1240.157227	614.458557
1239.077148	423.057587
1237.998047	469.480927
1236.917969	501.309479
1235.836914	569.477844
1234.756836	732.151672
1233.675781	708.087463
1232.594727	446.519043
1231.512695	400.675751
1230.431641	316.074951
1229.349609	483.350067
1228.267578	270.390198
1227.185547	403.660492
1226.102539	507.800415
1225.019531	449.751007
1223.936523	369.926575
1222.853516	210.297150
1221.769531	384.393738
1220.686523	244.111237
1219.602539	350.387360
1218.517578	263.268280
1217.433594	282.457642
1216.348633	236.387207
1215.263672	248.260086
1214.178711	156.279816
1213.092773	426.363068
1212.007813	382.578033
1210.921875	280.869049
1209.834961	328.718872
1208.749023	378.923523
1207.662109	419.422211
1206.575195	389.958466
1205.488281	300.221283
1204.400391	343.000214
1203.313477	217.101456
1202.225586	180.324356
1201.136719	112.219193
1200.048828	159.655869
1198.959961	-163.613297
1197.871094	-17.567089
1196.782227	-102.573021
1195.692383	-2.391452
1194.603516	59.232697
1193.513672	60.681366
1192.423828	163.033661
1191.333008	-90.348793
1190.242188	-125.039139
1189.151367	-18.044436
1188.060547	-72.035782
1186.969727	-42.017288
1185.877930	-0.059064
1184.786133	13.038479
1183.694336	-91.478706
1182.601563	154.211777
1181.509766	28.036020
1180.416992	-2.227267
1179.323242	-32.527496
1178.230469	-38.890442
1177.136719	-9.359843
1176.042969	22.505535
1174.949219	35.151974
1173.854492	105.207352
1172.760742	124.918839
1171.666016	70.378120
1170.570313	70.845879
1169.475586	61.701389
1168.379883	-9.671841
1167.284180	38.497940
1166.188477	-32.930744
1165.091797	-42.235462
1163.996094	-61.136086
1162.899414	-92.022850
1161.801758	-56.067558
1160.705078	-10.618714
1159.607422	84.896156
1158.509766	94.395729
1157.412109	187.367554
1156.313477	206.288773
1155.215820	-13.361517
1154.117188	136.666595
1153.017578	10.015900
1151.918945	116.979218
1150.819336	57.029926
1149.719727	-72.029091
1148.620117	-41.477741
1147.519531	-10.987485
1146.418945	-116.266045
1145.318359	-123.941910
1144.217773	-3.142601
1143.116211	12.865632
1142.014648	-23.506577
1140.913086	-50.389626
1139.811523	48.718918
1138.708984	16.994122
1137.606445	-57.534050
1136.503906	-41.775242
1135.401367	-7.056070
1134.297852	139.230103
1133.194336	-127.744980
1132.090820	49.291702
1130.987305	50.580956
1129.882813	194.201050
1128.778320	356.699860
1127.673828	187.041840
1126.569336	226.097763
1125.463867	281.691895
1124.358398	202.130096
1123.252930	378.493073
1122.146484	275.187164
1121.041016	145.848969
1119.934570	111.256264
1118.828125	209.227737
1117.720703	236.113968
1116.613281	109.144859
1115.505859	74.475418
1114.398438	11.412048
1113.291016	92.603920
1112.182617	98.073441
1111.074219	212.245956
1109.964844	354.696564
1108.856445	308.055664
1107.747070	155.114334
1106.637695	311.585083
1105.528320	208.253922
1104.417969	503.863861
1103.307617	379.253479
1102.197266	367.932434
1101.086914	396.700348
1099.975586	463.166443
1098.864258	317.388153
1097.752930	487.530365
1096.641602	362.995300
1095.529297	328.031799
1094.416992	509.790161
1093.304688	528.952820
1092.191406	338.538239
1091.079102	376.544373
1089.965820	414.518860
1088.852539	440.702850
1087.738281	342.186981
1086.624023	253.117722
1085.509766	331.027130
1084.395508	310.164154
1083.280273	230.545258
1082.166016	451.727020
1081.050781	466.074524
1079.934570	412.299561
1078.819336	382.035919
1077.703125	161.632019
1076.586914	187.764603
1075.469727	115.330971
1074.353516	139.123077
1073.236328	169.939606
1072.119141	275.781433
1071.000977	233.884827
1069.882813	166.233047
1068.765625	288.426544
1067.646484	309.826660
1066.528320	239.889175
1065.409180	55.250835
1064.290039	233.572601
1063.170898	208.200027
1062.050781	152.427063
1060.930664	152.839432
1059.810547	190.689911
1058.690430	160.726395
1057.569336	144.814194
1056.449219	217.749634
1055.327148	110.729492
1054.206055	52.843792
1053.083984	-28.357347
1051.961914	102.995781
1050.839844	-10.820628
1049.717773	-0.858529
1048.594727	-65.554268
1047.471680	-46.210129
1046.348633	50.120953
1045.224609	39.159901
1044.101563	147.135132
1042.976563	110.566360
1041.852539	157.938293
1040.728516	133.094879
1039.603516	285.305969
1038.478516	118.451668
1037.352539	42.497154
1036.227539	87.647934
1035.101563	-74.301033
1033.974609	-68.639000
1032.848633	88.246521
1031.721680	119.515900
1030.594727	162.430771
1029.467773	38.009319
1028.340820	-51.460697
1027.212891	33.387501
1026.084961	-18.806711
1024.956055	-205.628632
1023.828125	-257.665649
1022.699219	-68.249054
1021.570313	-87.729942
1020.440430	-49.166161
1019.311523	-47.685448
1018.181641	-224.726318
1017.050781	-26.065489
1015.920898	-117.182549
1014.790039	-6.610520
1013.659180	101.636093
1012.528320	63.955215
1011.396484	-87.138527
1010.265625	79.067184
1009.132813	73.949463
1008.000977	221.615417
1006.868164	230.441681
1005.736328	574.701721
1004.602539	865.654907
1003.469727	1022.431213
1002.335938	1458.858887
1001.202148	961.545593
1000.068359	762.544617
998.933594	415.857117
997.799805	166.372086
996.665039	-57.553692
995.529297	291.094849
994.394531	-66.496857
993.258789	152.896454
992.123047	102.372437
990.986328	77.287109
989.849609	59.180431
988.712891	27.305483
987.576172	41.585258
986.439453	143.457382
985.301758	-56.402634
984.164063	-246.906326
983.025391	-71.215027
981.887695	-47.462811
980.749023	-200.860123
979.610352	-114.868553
978.470703	-254.274307
977.332031	-57.826141
976.192383	39.723808
975.051758	157.964539
973.912109	-15.630384
972.771484	-124.766945
971.630859	41.823292
970.490234	268.092407
969.348633	166.010300
968.207031	268.306183
967.065430	92.948647
965.923828	-11.155198
964.781250	224.295731
963.638672	315.225708
962.496094	94.379639
961.352539	27.252090
960.208984	175.605026
959.065430	67.358131
957.921875	119.540466
956.777344	98.472885
955.632813	272.058716
954.488281	-0.697471
953.343750	216.409134
952.198242	44.553009
951.052734	103.831581
949.907227	366.642944
948.760742	-15.298255
947.614258	-51.891865
946.467773	178.927170
945.321289	121.843040
944.173828	-37.944160
943.026367	39.865719
941.878906	181.607208
940.730469	343.868195
939.582031	72.559975
938.433594	-148.385284
937.285156	91.524124
936.135742	114.747314
934.987305	299.861725
933.836914	172.692963
932.687500	307.666351
931.537109	244.429245
930.386719	71.946236
929.236328	140.944305
928.084961	189.463837
926.934570	21.794518
925.783203	241.054749
924.630859	-6.086015
923.478516	97.168556
922.327148	-97.444901
921.173828	58.144516
920.021484	372.787506
918.868164	164.727859
917.714844	45.396461
916.561523	5.645202
915.407227	24.982494
914.252930	-14.674556
913.098633	0.189988
911.944336	101.300064
910.789063	50.414185
909.633789	-57.111252
908.478516	-51.187084
907.322266	-101.904350
906.166016	-80.046394
905.009766	-17.386377
903.853516	-61.188679
902.696289	-43.797180
901.539063	-126.005112
900.381836	-8.952846
899.223633	-16.396303
898.065430	-23.809473
896.907227	-28.931362
895.749023	92.613281
894.589844	-2.920653
893.430664	32.714432
892.271484	-85.312279
891.112305	38.482864
889.952148	121.583336
888.791992	-163.424484
887.630859	70.989792
886.470703	2.854023
885.309570	178.483643
884.148438	108.134880
882.986328	-68.174507
881.825195	17.198454
880.663086	-46.250011
879.500000	-10.478595
878.337891	160.494461
877.174805	45.284603
876.011719	234.208527
874.847656	37.995045
873.684570	136.804520
872.520508	-50.267975
871.355469	48.536644
870.191406	-41.670116
869.026367	18.868006
867.861328	169.329956
866.695313	274.766876
865.530273	94.720940
864.364258	119.245323
863.197266	38.178261
862.031250	-31.614891
860.864258	179.306824
859.697266	134.214157
858.530273	91.390633
857.362305	178.731262
856.194336	288.465790
855.026367	326.380707
853.857422	294.768494
852.688477	476.134308
851.519531	395.195313
850.350586	321.014435
849.180664	197.585373
848.010742	280.253143
846.840820	210.623627
845.670898	94.014687
844.500000	62.501072
843.329102	-11.513533
842.157227	106.877693
840.986328	140.223846
839.814453	-7.557362
838.642578	-18.919645
837.469727	92.632721
836.296875	119.221268
835.124023	210.568222
833.951172	147.771805
832.777344	76.065056
831.603516	26.705322
830.429688	104.562347
829.255859	48.506847
828.081055	177.605881
826.906250	90.318054
825.731445	136.832489
824.555664	20.596136
823.379883	-26.513391
822.204102	62.292683
821.027344	81.994522
819.851563	-25.258659
818.674805	259.366791
817.497070	163.226120
816.320313	-41.921055
815.142578	-33.405121
813.963867	-107.204819
812.786133	-29.769369
811.607422	-250.293457
810.428711	-19.524200
809.250000	-164.420715
808.070313	-13.787959
806.890625	-67.580978
805.710938	125.119095
804.531250	6.908854
803.350586	-46.894558
802.169922	23.577147
800.988281	-116.754402
799.807617	-241.507935
798.625977	-186.605759
797.444336	-167.215637
796.261719	-258.666870
795.079102	-175.039307
793.896484	-111.402176
792.713867	-134.187073
791.530273	-249.975266
790.346680	-113.356224
789.163086	38.677002
787.979492	82.201683
786.794922	105.782059
785.610352	100.586578
784.425781	108.645668
783.240234	-11.526228
782.054688	-1.261569
780.869141	121.673241
779.682617	45.724285
778.496094	95.683197
777.309570	121.317780
776.123047	-23.046526
774.935547	95.270752
773.748047	105.407013
772.560547	-38.887451
771.373047	4.332945
770.184570	-199.422226
768.996094	-4.106299
767.806641	61.080341
766.618164	84.364601
765.428711	45.950863
764.239258	80.218872
763.048828	288.398895
761.858398	78.241837
760.667969	290.708954
759.477539	184.041809
758.286133	154.405273
757.094727	23.614710
755.903320	255.651932
754.710938	54.547028
753.518555	42.522617
752.326172	109.591782
751.133789	90.959991
749.940430	157.975677
748.747070	-36.309391
747.553711	28.501650
746.359375	64.749428
745.166016	-72.344757
743.970703	23.125919
742.776367	114.163628
741.581055	251.196289
740.385742	-50.214569
739.190430	91.172661
737.994141	13.405608
736.797852	-53.373135
735.601563	-63.185646
734.405273	-13.881161
733.208008	-192.235306
732.010742	115.293922
730.813477	147.021317
729.615234	-72.798470
728.416992	-58.532658
727.218750	78.157951
726.020508	144.844009
724.821289	169.983261
723.622070	227.884232
722.422852	95.738625
721.222656	35.719009
720.022461	43.410240
718.822266	-38.385654
717.621094	32.608364
716.420898	227.927856
715.218750	98.175873
714.017578	140.757629
712.815430	211.665390
711.614258	214.980530
710.411133	43.975060
709.208984	53.875347
708.005859	24.573067
706.802734	-209.395966
705.599609	168.490845
704.395508	-135.036453
703.191406	16.366503
701.987305	50.230038
700.782227	-15.963861
699.577148	-38.630680
698.372070	43.070412
697.166992	94.312256
695.960938	78.175430
694.754883	20.778511
693.548828	19.885115
692.341797	-54.829506
691.135742	-81.741516
689.927734	43.292179
688.720703	-142.019241
687.512695	-181.888718
686.304688	-178.356049
685.096680	-116.271996
683.888672	-39.036217
682.679688	20.830141
681.470703	74.172935
680.260742	6.180937
679.050781	-61.774654
677.840820	-34.418766
676.630859	86.016815
675.419922	39.747173
674.209961	-101.705818
672.998047	222.023514
671.787109	108.717140
670.575195	25.737169
669.363281	113.580605
668.151367	24.158123
666.938477	-56.578953
665.725586	57.150505
664.512695	118.991516
663.299805	44.767784
662.085938	-9.994215
660.872070	-32.357151
659.658203	-18.029560
658.443359	24.334326
657.228516	55.891556
656.013672	-117.417999
654.797852	75.835411
653.583008	31.910761
652.366211	69.883507
651.150391	73.364601
649.934570	-108.390060
648.717773	-70.429253
647.500000	1.950568
646.283203	63.528988
645.065430	243.419922
643.847656	246.809784
642.629883	237.285049
641.411133	-28.136648
640.192383	119.323990
638.973633	150.641174
637.753906	16.471287
636.534180	97.187477
635.314453	51.131233
634.094727	0.789596
632.874023	-77.450478
631.653320	-71.958794
630.432617	-85.795052
629.211914	-20.257187
627.990234	66.686462
626.768555	-67.296539
625.545898	34.599014
624.324219	-202.223221
623.101563	-16.792475
621.877930	147.116196
620.655273	11.066882
619.431641	42.101875
618.208008	85.958710
616.983398	-50.014877
615.759766	43.045502
614.535156	-127.104630
613.310547	109.229782
612.084961	26.810013
610.859375	-34.195961
609.633789	-127.239799
608.408203	-168.952713
607.181641	22.240631
605.955078	74.502975
604.728516	195.086411
