# Supplementary material for: Raman spectroscopy accurately differentiates mucosal healing from non-healing and biochemical changes following biological therapy in inflammatory bowel disease
Source: PLoS One. 2021 Jun 2;16(6):e0252210. doi: 10.1371/journal.pone.0252210 (PMC8172032; doi:10.1371/journal.pone.0252210)
Supplement: S9 Dataset — (ZIP) [file pone.0252210.s011.zip › Pre-biologic/OC023-2 pre treatment_34__X_25479.7__Y_6212.9__Z_811.611__Time_391.txt]

1714.862305	89.677681
1713.885742	45.451721
1712.909180	69.403442
1711.931641	34.297615
1710.955078	31.415983
1709.977539	-153.737213
1709.000000	-132.410294
1708.021484	-172.674576
1707.043945	-30.653397
1706.065430	63.180256
1705.086914	20.554623
1704.107422	111.906601
1703.128906	160.594116
1702.149414	-55.467461
1701.169922	-49.210110
1700.190430	10.746241
1699.210938	153.791214
1698.230469	-50.522026
1697.250000	79.581940
1696.269531	257.992737
1695.289063	321.738068
1694.307617	89.271103
1693.326172	289.774841
1692.344727	450.461670
1691.363281	427.246124
1690.381836	524.451233
1689.399414	560.573425
1688.416992	525.020386
1687.434570	569.839111
1686.452148	700.315430
1685.468750	660.502869
1684.485352	645.072144
1683.501953	667.333496
1682.518555	716.612305
1681.534180	907.379211
1680.550781	866.862061
1679.566406	768.188477
1678.582031	1151.636475
1677.596680	1200.075562
1676.611328	1062.712891
1675.626953	1090.731689
1674.641602	1159.019043
1673.655273	1177.173950
1672.669922	1294.094116
1671.683594	1467.164917
1670.697266	1521.047363
1669.710938	1469.100098
1668.723633	1622.036011
1667.737305	1727.563110
1666.750000	1666.249023
1665.762695	1751.324707
1664.774414	1730.657715
1663.787109	1866.920288
1662.798828	2091.033203
1661.810547	2090.122559
1660.822266	2153.240723
1659.833008	2015.339111
1658.844727	1928.260376
1657.855469	2003.187744
1656.866211	2226.782471
1655.875977	1952.928589
1654.886719	2010.477051
1653.896484	1928.124268
1652.906250	1801.220703
1651.916016	1801.730469
1650.924805	1329.224121
1649.934570	1362.325195
1648.943359	1176.369019
1647.952148	1255.150146
1646.959961	1241.771240
1645.968750	969.878723
1644.976563	957.279846
1643.984375	453.894226
1642.992188	589.943604
1641.999023	567.898926
1641.005859	321.898132
1640.012695	416.660645
1639.019531	337.616821
1638.026367	380.224213
1637.032227	238.562164
1636.039063	268.601440
1635.043945	159.240112
1634.049805	108.184105
1633.055664	31.090900
1632.060547	57.011620
1631.065430	-122.184273
1630.070313	54.337162
1629.074219	-103.210236
1628.079102	202.665802
1627.083008	-51.690853
1626.086914	-32.169075
1625.090820	-36.093300
1624.093750	62.732723
1623.096680	127.561897
1622.100586	179.431412
1621.102539	178.930679
1620.105469	275.812500
1619.107422	13.061724
1618.109375	141.809082
1617.111328	79.050377
1616.113281	299.918121
1615.115234	137.771423
1614.116211	25.689123
1613.117188	63.292347
1612.118164	111.504692
1611.118164	83.802910
1610.119141	53.614872
1609.119141	10.456946
1608.119141	51.261234
1607.118164	-143.579926
1606.118164	127.882065
1605.117188	192.486832
1604.116211	278.087067
1603.115234	193.624283
1602.114258	200.840805
1601.112305	38.089619
1600.110352	-12.077437
1599.108398	-104.008232
1598.106445	-151.415802
1597.103516	-345.122986
1596.100586	-34.409542
1595.097656	-3.334486
1594.094727	-58.447037
1593.091797	-11.682071
1592.087891	-202.506592
1591.083984	-53.928131
1590.080078	-93.310562
1589.076172	-239.657318
1588.071289	-112.069458
1587.067383	-8.032663
1586.062500	-13.576088
1585.057617	30.376249
1584.051758	175.912949
1583.045898	441.200043
1582.041016	245.221237
1581.035156	15.413198
1580.028320	77.286247
1579.022461	11.499072
1578.015625	187.732407
1577.008789	218.085739
1576.001953	237.938049
1574.994141	216.077347
1573.987305	118.717224
1572.979492	68.104492
1571.971680	7.016235
1570.962891	205.739456
1569.955078	113.252556
1568.946289	72.649590
1567.937500	195.570709
1566.928711	248.207291
1565.918945	-88.718735
1564.910156	186.918686
1563.900391	-51.502441
1562.890625	-22.732004
1561.880859	112.234352
1560.870117	65.465561
1559.859375	18.570349
1558.848633	189.288696
1557.837891	427.161469
1556.827148	195.791168
1555.815430	119.790443
1554.803711	170.567062
1553.791992	197.851730
1552.780273	248.255173
1551.767578	272.582153
1550.754883	102.643814
1549.742188	134.402695
1548.729492	240.982605
1547.716797	119.761337
1546.703125	192.320648
1545.689453	176.774734
1544.675781	124.866951
1543.662109	155.477417
1542.647461	219.461975
1541.632813	9.457400
1540.618164	109.211327
1539.603516	20.268332
1538.588867	88.613525
1537.573242	53.505600
1536.557617	33.693100
1535.541992	-4.365932
1534.526367	287.484894
1533.509766	42.712833
1532.493164	166.464066
1531.476563	137.903046
1530.459961	70.499016
1529.443359	20.953730
1528.425781	-59.689869
1527.408203	16.570261
1526.390625	61.698837
1525.373047	16.515150
1524.354492	12.311700
1523.335938	-43.552872
1522.317383	191.063248
1521.298828	227.352722
1520.280273	-14.263171
1519.260742	60.194038
1518.241211	77.872452
1517.221680	182.701401
1516.202148	271.867126
1515.181641	-75.845741
1514.161133	77.117287
1513.140625	-119.340530
1512.120117	74.231018
1511.099609	13.463852
1510.078125	206.513153
1509.056641	-77.827980
1508.035156	-41.675468
1507.012695	-149.330521
1505.991211	-162.275650
1504.968750	-131.850998
1503.946289	-88.819839
1502.923828	-120.289932
1501.900391	-64.865784
1500.877930	-60.854939
1499.854492	-172.252319
1498.830078	-25.276318
1497.806641	16.544100
1496.782227	-44.188210
1495.758789	99.577660
1494.734375	-81.702477
1493.708984	102.542389
1492.684570	245.646530
1491.659180	153.372574
1490.633789	234.725861
1489.608398	129.384537
1488.583008	225.701584
1487.556641	377.982147
1486.530273	318.132751
1485.503906	378.119812
1484.477539	540.006470
1483.450195	482.233276
1482.423828	592.708191
1481.396484	555.054626
1480.368164	647.296509
1479.340820	800.554688
1478.312500	826.157959
1477.284180	866.902222
1476.255859	950.804016
1475.227539	756.908264
1474.198242	955.118530
1473.169922	1249.881592
1472.140625	1261.836548
1471.111328	1306.750854
1470.081055	1460.920288
1469.050781	1622.543457
1468.021484	1532.217529
1466.990234	1718.949341
1465.959961	2019.911255
1464.928711	2315.543701
1463.898438	2156.111328
1462.867188	2245.610596
1461.834961	2246.062256
1460.803711	2449.600342
1459.771484	2536.158936
1458.739258	2597.213623
1457.707031	2630.247314
1456.674805	2516.027100
1455.641602	2518.458496
1454.608398	2569.007568
1453.575195	2672.717773
1452.541992	2804.208984
1451.508789	2841.803467
1450.474609	2929.990723
1449.440430	3061.158447
1448.406250	3202.351563
1447.371094	3097.775391
1446.336914	3079.303467
1445.301758	3182.287354
1444.266602	2867.607422
1443.230469	2747.843262
1442.195313	2911.447998
1441.159180	2809.375732
1440.123047	2682.037598
1439.086914	2549.678223
1438.049805	2333.933105
1437.013672	2247.163330
1435.976563	1986.077148
1434.939453	2033.262329
1433.901367	1699.070068
1432.864258	1541.780884
1431.826172	1233.085571
1430.788086	1245.051025
1429.750000	1206.557373
1428.710938	824.987915
1427.671875	708.426758
1426.633789	773.511658
1425.593750	573.842346
1424.554688	820.440674
1423.514648	598.224487
1422.474609	532.344116
1421.434570	529.500916
1420.394531	559.438171
1419.354492	269.637543
1418.313477	475.901398
1417.272461	458.131714
1416.231445	75.567818
1415.189453	296.973206
1414.147461	337.250549
1413.105469	332.308044
1412.063477	234.410263
1411.021484	-9.164550
1409.978516	28.875654
1408.936523	11.713105
1407.892578	130.244812
1406.849609	213.660309
1405.806641	30.970310
1404.762695	-86.305344
1403.718750	-75.445679
1402.674805	126.199356
1401.629883	92.015961
1400.585938	-85.007622
1399.541016	16.471725
1398.496094	42.794479
1397.450195	84.230881
1396.405273	153.335617
1395.359375	-73.144226
1394.313477	-91.508369
1393.267578	25.484699
1392.220703	59.897564
1391.173828	6.796259
1390.126953	13.902644
1389.080078	98.696342
1388.033203	81.004593
1386.985352	10.906973
1385.937500	-9.021501
1384.889648	-66.314072
1383.841797	-78.460075
1382.792969	46.965130
1381.744141	-59.888920
1380.695313	-6.692363
1379.646484	-190.633942
1378.597656	-19.800859
1377.547852	-11.175256
1376.498047	42.514561
1375.448242	-58.379314
1374.397461	-34.361176
1373.347656	52.163105
1372.296875	-170.425842
1371.246094	188.127090
1370.194336	45.657871
1369.143555	100.287582
1368.091797	-101.588493
1367.040039	-36.687683
1365.988281	-23.956165
1364.935547	58.633926
1363.882813	181.178146
1362.830078	169.434265
1361.777344	68.278175
1360.724609	-0.330292
1359.670898	-16.524841
1358.617188	64.433594
1357.563477	78.396301
1356.509766	360.964508
1355.455078	173.890701
1354.400391	332.414093
1353.345703	332.062531
1352.291016	406.384338
1351.235352	421.242767
1350.180664	272.437012
1349.125000	349.705994
1348.068359	409.734039
1347.012695	651.012573
1345.956055	728.654358
1344.899414	704.765930
1343.842773	686.018188
1342.786133	1061.553833
1341.728516	1067.854248
1340.670898	1014.862976
1339.613281	830.784973
1338.555664	1013.479492
1337.497070	1072.461670
1336.438477	1171.197632
1335.379883	1198.291504
1334.321289	1072.134644
1333.262695	1156.478394
1332.203125	1070.294800
1331.143555	1117.846558
1330.083984	1210.048340
1329.023438	1037.905518
1327.963867	1068.644775
1326.903320	1013.063721
1325.841797	1066.352661
1324.781250	1050.644409
1323.719727	941.284302
1322.659180	1138.229858
1321.596680	1162.492065
1320.535156	1223.924194
1319.473633	1135.016602
1318.411133	987.113708
1317.348633	1332.592896
1316.285156	1226.939575
1315.222656	1353.178833
1314.159180	1171.498413
1313.095703	1098.453491
1312.032227	1328.559448
1310.967773	1307.535522
1309.904297	1227.589844
1308.839844	1241.366333
1307.775391	1262.671509
1306.709961	1264.431763
1305.645508	1295.861938
1304.580078	1263.480957
1303.513672	1201.752319
1302.448242	1233.611694
1301.382813	1282.805176
1300.316406	1027.424805
1299.250000	1197.298340
1298.182617	1234.604858
1297.116211	1161.531494
1296.048828	1208.922119
1294.981445	1175.425903
1293.914063	1009.561401
1292.845703	895.420532
1291.777344	938.444946
1290.708984	746.149292
1289.640625	784.534546
1288.572266	925.981506
1287.502930	873.875427
1286.433594	692.048889
1285.364258	760.288818
1284.293945	889.842102
1283.224609	870.084717
1282.154297	713.354370
1281.083984	972.886230
1280.012695	963.237976
1278.942383	909.662720
1277.871094	861.104248
1276.799805	991.182983
1275.727539	940.382751
1274.656250	931.253601
1273.583984	985.760498
1272.511719	1020.790039
1271.439453	1080.319336
1270.366211	1086.182129
1269.292969	1062.826294
1268.219727	1298.322510
1267.146484	1301.938843
1266.072266	1166.548462
1264.999023	1319.154785
1263.924805	1183.967407
1262.849609	1075.733887
1261.775391	1087.071533
1260.700195	1047.286011
1259.625000	1282.943359
1258.549805	1345.580200
1257.474609	1308.379517
1256.398438	1261.512695
1255.322266	1309.671387
1254.246094	1262.927490
1253.168945	1347.668213
1252.092773	1330.226440
1251.015625	1086.609009
1249.938477	1210.373657
1248.860352	1377.889160
1247.783203	1153.982422
1246.705078	1319.074341
1245.626953	1109.922974
1244.547852	1189.983887
1243.469727	1170.452026
1242.390625	1306.360962
1241.311523	1138.764160
1240.231445	898.445801
1239.152344	1124.161987
1238.072266	1065.938599
1236.992188	1080.516602
1235.911133	932.619629
1234.831055	978.750916
1233.750000	1095.160889
1232.668945	835.886597
1231.587891	1012.844360
1230.505859	833.634766
1229.423828	911.207886
1228.341797	947.574890
1227.259766	1063.796753
1226.176758	848.385132
1225.094727	664.503662
1224.011719	942.740540
1222.927734	708.090454
1221.844727	703.231689
1220.760742	463.849182
1219.676758	521.832703
1218.592773	550.759949
1217.507813	456.428619
1216.423828	415.238159
1215.338867	475.452362
1214.252930	591.127380
1213.167969	402.569183
1212.082031	322.645874
1210.996094	626.326721
1209.910156	650.010864
1208.823242	625.400146
1207.737305	733.350891
1206.650391	636.302063
1205.562500	534.416443
1204.475586	702.373047
1203.387695	405.267792
1202.299805	476.712189
1201.211914	261.520569
1200.124023	157.090378
1199.035156	165.753937
1197.946289	-99.974594
1196.857422	-127.495590
1195.767578	104.676506
1194.678711	-12.009389
1193.588867	5.904093
1192.498047	-170.963013
1191.408203	0.600449
1190.317383	1.421616
1189.226563	-29.072462
1188.135742	7.594061
1187.044922	-123.910553
1185.953125	-1.016224
1184.861328	-190.247604
1183.769531	-91.582794
1182.676758	-93.808350
1181.584961	-24.189823
1180.492188	54.884827
1179.398438	100.258621
1178.305664	116.746742
1177.211914	61.238102
1176.118164	115.836990
1175.024414	246.939590
1173.929688	128.850693
1172.835938	405.692261
1171.741211	253.885681
1170.646484	276.704803
1169.550781	100.837975
1168.455078	252.599396
1167.359375	193.746857
1166.263672	12.877041
1165.167969	121.170647
1164.071289	200.617416
1162.974609	129.394592
1161.877930	282.598053
1160.780273	141.886261
1159.682617	418.910553
1158.584961	344.810852
1157.487305	490.159760
1156.389648	394.348267
1155.291016	386.703461
1154.192383	307.390076
1153.093750	363.881317
1151.994141	272.425873
1150.894531	342.932159
1149.794922	272.702576
1148.695313	373.878387
1147.594727	155.751038
1146.495117	75.688934
1145.394531	-9.234602
1144.292969	-37.140186
1143.192383	-162.717148
1142.090820	-71.902504
1140.989258	-104.933899
1139.886719	25.974672
1138.785156	40.211178
1137.682617	18.653246
1136.580078	118.152748
1135.477539	72.561455
1134.374023	340.359344
1133.270508	396.569702
1132.166992	519.091248
1131.063477	558.354065
1129.958984	732.715820
1128.854492	1049.207153
1127.750000	1028.623657
1126.644531	965.228760
1125.540039	1153.035034
1124.434570	845.247742
1123.329102	987.704163
1122.222656	857.512390
1121.117188	708.306885
1120.010742	506.937012
1118.903320	532.805542
1117.796875	691.091736
1116.689453	754.516418
1115.582031	789.395325
1114.474609	814.672852
1113.367188	563.132263
1112.258789	777.338135
1111.150391	769.134155
1110.041016	812.795715
1108.932617	974.458130
1107.823242	854.830139
1106.713867	735.138794
1105.604492	735.798584
1104.494141	1104.574707
1103.383789	861.838379
1102.273438	1076.829224
1101.163086	1034.493042
1100.051758	859.991394
1098.940430	1178.243774
1097.829102	1083.721558
1096.717773	1205.957397
1095.605469	1184.298462
1094.493164	1084.811157
1093.380859	1220.780151
1092.268555	1081.104004
1091.155273	1035.547241
1090.041992	921.666138
1088.928711	1003.039551
1087.814453	1051.340332
1086.701172	1007.816528
1085.586914	1006.540222
1084.471680	991.065002
1083.357422	1060.131470
1082.242188	1077.381958
1081.126953	871.372253
1080.011719	940.170105
1078.895508	910.232056
1077.779297	915.447449
1076.663086	810.279419
1075.546875	829.453796
1074.429688	733.591248
1073.312500	858.176086
1072.195313	860.708679
1071.078125	910.066406
1069.959961	591.358948
1068.841797	762.481201
1067.723633	572.694336
1066.604492	771.734009
1065.486328	645.156555
1064.367188	855.698547
1063.247070	677.558716
1062.127930	845.790588
1061.007813	892.243958
1059.887695	749.186218
1058.767578	559.393250
1057.646484	519.268738
1056.525391	572.626038
1055.404297	569.850586
1054.283203	443.232056
1053.161133	354.011932
1052.039063	318.523285
1050.916992	409.104706
1049.794922	361.920898
1048.671875	438.414581
1047.548828	528.864197
1046.425781	204.088806
1045.301758	317.852417
1044.177734	301.005829
1043.053711	314.470612
1041.929688	446.780762
1040.805664	394.986816
1039.680664	408.435883
1038.555664	317.101685
1037.429688	316.613647
1036.304688	171.844254
1035.178711	278.476257
1034.052734	375.777344
1032.925781	621.914124
1031.798828	684.256653
1030.671875	516.438660
1029.544922	378.949982
1028.417969	257.830536
1027.290039	125.181618
1026.162109	85.548965
1025.033203	-44.594925
1023.905273	-58.535599
1022.776367	148.079453
1021.647461	-169.798965
1020.518555	-158.025635
1019.388672	-109.095596
1018.258789	-213.176407
1017.128906	-89.937325
1015.998047	19.396278
1014.868164	151.932388
1013.737305	71.324150
1012.605469	289.620239
1011.474609	334.222107
1010.342773	351.093842
1009.210938	337.950043
1008.079102	452.176056
1006.946289	601.132874
1005.813477	960.597290
1004.680664	1692.302246
1003.546875	2506.984131
1002.414063	2718.111816
1001.280273	2272.943115
1000.145508	1419.146118
999.011719	960.838257
997.876953	442.803650
996.742188	199.861053
995.607422	238.743240
994.471680	268.485779
993.335938	74.541008
992.200195	233.713776
991.064453	201.532516
989.927734	118.763672
988.791016	-5.330480
987.654297	-11.711811
986.516602	-24.877338
985.379883	5.865290
984.242188	22.904905
983.103516	-45.116638
981.965820	43.556641
980.827148	72.490936
979.688477	87.751053
978.548828	-27.964119
977.409180	65.781960
976.270508	196.422318
975.129883	35.230656
973.990234	-20.022612
972.849609	173.019302
971.708984	163.999115
970.568359	235.510986
969.426758	155.618805
968.285156	34.609280
967.143555	186.887955
966.001953	73.131813
964.859375	104.087761
963.716797	158.124756
962.574219	349.856171
961.430664	218.483292
960.287109	275.242645
959.143555	61.811943
958.000000	199.084610
956.855469	231.126587
955.710938	354.899231
954.566406	91.978424
953.421875	81.064072
952.276367	248.769379
951.130859	100.937691
949.985352	154.578308
948.838867	-171.128876
947.692383	-2.819636
946.545898	7.919465
945.399414	187.885590
944.251953	45.903568
943.104492	50.307491
941.957031	196.427567
940.809570	205.716003
939.661133	276.788086
938.512695	332.037567
937.364258	259.718323
936.214844	267.419495
935.065430	227.423889
933.916016	408.702942
932.765625	535.390076
931.616211	256.700928
930.465820	201.518951
929.315430	82.787033
928.164063	282.992493
927.012695	-87.973969
925.861328	98.880150
924.709961	12.842203
923.557617	-2.475119
922.405273	266.612000
921.252930	-5.284043
920.099609	-108.695808
918.947266	-109.640106
917.793945	-112.682007
916.639648	-8.807549
915.486328	-154.575607
914.332031	-129.852325
913.177734	-23.270924
912.022461	-132.120193
910.868164	4.232020
909.712891	124.813072
908.556641	-22.044176
907.401367	-220.811111
906.245117	-27.254625
905.088867	-1.296460
903.931641	-108.837128
902.775391	66.907532
901.618164	-169.345154
900.460938	79.075134
899.302734	-16.454496
898.144531	44.324772
896.986328	78.076897
895.828125	-12.423871
894.668945	-80.125320
893.509766	6.051942
892.350586	-31.965620
891.191406	-13.347312
890.031250	120.599960
888.871094	263.647308
887.710938	117.767906
886.549805	139.120804
885.388672	-191.450073
884.227539	213.751907
883.066406	113.630371
881.904297	259.478424
880.742188	1.813189
879.580078	186.162216
878.416992	327.723053
877.253906	381.458740
876.090820	230.305832
874.927734	128.864975
873.763672	266.216675
872.599609	318.066681
871.435547	63.951050
870.270508	212.749237
869.105469	118.651970
867.940430	38.173744
866.775391	187.121979
865.609375	216.960266
864.443359	237.870163
863.277344	106.076981
862.110352	158.591278
860.944336	222.365662
859.777344	43.725285
858.609375	448.777344
857.442383	384.717224
856.274414	446.372314
855.105469	382.456085
853.937500	513.685181
852.768555	573.164490
851.599609	558.693848
850.430664	593.559998
849.260742	341.708221
848.090820	607.355347
846.920898	503.451050
845.750000	213.824524
844.580078	192.908691
843.409180	10.923938
842.237305	95.242813
841.066406	183.993530
839.894531	290.601532
838.722656	189.268921
837.549805	224.315063
836.376953	391.161743
835.204102	44.149303
834.031250	293.567322
832.857422	594.210815
831.683594	343.337494
830.509766	451.860107
829.335938	348.344635
828.161133	360.848724
826.986328	498.196716
825.811523	477.145111
824.635742	255.457611
823.459961	209.884476
822.284180	115.270195
821.107422	328.045380
819.931641	93.049232
818.754883	194.300491
817.577148	-85.170845
816.400391	-35.229271
815.222656	-25.415831
814.044922	108.883675
812.866211	180.790176
811.687500	76.953224
810.508789	-31.356550
809.330078	-6.365548
808.150391	18.538282
806.971680	-16.631220
805.791016	74.713493
804.611328	-0.586702
803.430664	50.575706
802.250000	-293.367493
801.069336	-40.471451
799.887695	-140.446518
798.706055	-187.258926
797.524414	-94.488998
796.342773	-172.532410
795.160156	-210.756866
793.977539	-71.848671
792.794922	-97.015800
791.611328	79.219666
790.427734	102.502983
789.244141	123.443779
788.059570	71.237686
786.875977	215.814804
785.691406	48.358063
784.505859	387.212494
783.321289	199.645935
782.135742	250.735519
780.949219	403.315765
779.763672	277.347809
778.577148	217.567566
777.390625	272.499298
776.204102	62.372730
775.016602	271.539490
773.829102	34.768608
772.641602	150.922897
771.453125	15.473095
770.265625	-56.110256
769.077148	41.942856
767.887695	175.076370
766.699219	125.131943
765.509766	260.111603
764.319336	350.848297
763.129883	368.744232
761.939453	291.844055
760.749023	498.738464
759.558594	604.189819
758.367188	612.672668
757.175781	491.266663
755.984375	541.279358
754.791992	360.333771
753.599609	388.116577
752.407227	417.952362
751.214844	256.544647
750.021484	384.965607
748.828125	436.356934
747.634766	366.873688
746.441406	277.549896
745.247070	526.023193
744.052734	232.473160
742.857422	276.660553
741.662109	336.059326
740.466797	202.429657
739.271484	226.533737
738.076172	349.108521
736.879883	265.626617
735.683594	206.170425
734.486328	337.114960
733.289063	216.187515
732.091797	215.578598
730.894531	228.007172
729.697266	181.285995
728.499023	221.972809
727.300781	498.673645
726.101563	392.664063
724.902344	450.521088
723.703125	346.611633
722.503906	262.341736
721.303711	603.866943
720.104492	563.116943
718.903320	585.627014
717.703125	512.061157
716.501953	569.379150
715.300781	419.420563
714.099609	380.703278
712.897461	370.309692
711.695313	244.371750
710.493164	251.388870
709.291016	304.129913
708.087891	78.036812
706.884766	167.778793
705.680664	48.472588
704.477539	18.456421
703.273438	103.780655
702.069336	143.382217
700.864258	98.147362
699.659180	102.959297
698.454102	164.308685
697.249023	71.333588
696.042969	28.403639
694.836914	-131.788544
693.630859	183.783661
692.423828	15.014224
691.217773	-53.770927
690.009766	-61.707703
688.802734	-65.249992
687.594727	-49.213684
686.386719	8.081387
685.178711	-45.177601
683.970703	116.274536
682.761719	-6.208675
681.552734	-57.057140
680.342773	-101.309105
679.133789	151.262558
677.923828	-14.120228
676.712891	-90.584618
675.502930	-149.612457
674.291992	-7.287661
673.081055	139.386841
671.869141	-27.528490
670.657227	130.078003
669.445313	21.797316
668.233398	-30.143162
667.021484	274.574524
665.808594	237.913086
664.595703	179.765594
663.381836	91.510292
662.167969	91.902641
660.954102	-114.811440
659.740234	10.969059
658.525391	236.019577
657.310547	105.175728
656.095703	-21.209850
654.880859	169.453308
653.665039	-81.736656
652.449219	-43.988323
651.233398	39.053871
650.016602	175.969070
648.799805	-76.876945
647.583008	92.404861
646.365234	177.713257
645.148438	-25.331696
643.930664	430.064575
642.711914	265.822754
641.494141	321.002167
640.275391	143.972488
639.056641	115.319511
637.836914	-3.596093
636.617188	-4.331743
635.397461	-2.969448
634.177734	-145.548126
632.957031	-43.392330
631.736328	-22.944687
630.515625	319.267792
629.293945	148.435944
628.073242	136.255112
626.851563	40.275375
625.628906	-15.117804
624.407227	55.760700
623.184570	321.377625
621.960938	430.208618
620.738281	330.925659
619.514648	246.359787
618.291016	86.549850
617.067383	48.446556
615.842773	-124.871300
614.618164	52.331120
613.393555	70.687836
612.167969	-50.483685
610.942383	114.350731
609.716797	173.780533
608.491211	-21.758760
607.264648	85.513748
606.038086	-34.406643
604.811523	-155.033783
