# Supplementary material for: Raman spectroscopy accurately differentiates mucosal healing from non-healing and biochemical changes following biological therapy in inflammatory bowel disease
Source: PLoS One. 2021 Jun 2;16(6):e0252210. doi: 10.1371/journal.pone.0252210 (PMC8172032; doi:10.1371/journal.pone.0252210)
Supplement: S9 Dataset — (ZIP) [file pone.0252210.s011.zip › Pre-biologic/OC013-1 pre treat_base sub CR removed_93__X_-33326.1__Y_11414.5__Z_-416.053__Time_1064.txt]

1714.715820	-26.715580
1713.739258	39.234943
1712.762695	-78.818573
1711.785156	226.559235
1710.808594	-36.829777
1709.831055	74.880943
1708.853516	84.474808
1707.875000	-99.063026
1706.897461	-57.705669
1705.918945	-91.541908
1704.940430	27.081779
1703.960938	22.365389
1702.982422	-27.955688
1702.002930	106.227989
1701.023438	50.338886
1700.043945	53.228130
1699.063477	42.667320
1698.083984	29.400377
1697.103516	58.845905
1696.123047	42.831467
1695.141602	136.318039
1694.161133	-88.029823
1693.179688	200.368576
1692.198242	152.310211
1691.216797	45.592628
1690.234375	213.782135
1689.251953	229.894592
1688.269531	264.733093
1687.287109	214.303497
1686.304688	214.629761
1685.321289	255.011475
1684.337891	194.217560
1683.354492	114.909538
1682.371094	267.471710
1681.387695	270.966797
1680.403320	335.806854
1679.418945	331.549591
1678.434570	452.505188
1677.449219	403.269806
1676.464844	250.486755
1675.479492	379.799835
1674.494141	280.570984
1673.507813	370.264526
1672.522461	412.266907
1671.536133	398.618500
1670.549805	350.622925
1669.563477	424.994446
1668.576172	433.128540
1667.589844	361.823059
1666.602539	460.582367
1665.615234	429.477386
1664.626953	557.737366
1663.639648	489.888672
1662.651367	713.933838
1661.663086	572.244324
1660.674805	746.219910
1659.685547	695.078003
1658.696289	710.395508
1657.707031	731.210144
1656.717773	686.021423
1655.728516	577.520569
1654.738281	614.846069
1653.748047	543.864868
1652.757813	742.985901
1651.767578	500.490051
1650.777344	276.821106
1649.786133	291.406464
1648.794922	385.492981
1647.803711	469.172455
1646.811523	383.911530
1645.820313	135.118027
1644.828125	187.709106
1643.835938	192.949493
1642.843750	208.947479
1641.850586	246.244781
1640.857422	125.399612
1639.864258	83.946678
1638.871094	-10.045703
1637.877930	215.268021
1636.883789	32.025730
1635.889648	-69.238762
1634.895508	-35.876457
1633.901367	-33.962555
1632.906250	-47.677620
1631.912109	-79.639641
1630.916992	70.255676
1629.920898	-132.480698
1628.925781	-11.246308
1627.929688	2.219735
1626.934570	-34.134216
1625.937500	0.694364
1624.941406	17.263874
1623.945313	26.094900
1622.948242	11.417587
1621.951172	102.006592
1620.954102	200.584335
1619.956055	18.215242
1618.958984	130.182785
1617.960938	79.459465
1616.962891	65.640823
1615.963867	38.836159
1614.965820	138.111938
1613.966797	-106.166306
1612.967773	30.058769
1611.968750	108.657791
1610.968750	-61.700363
1609.969727	82.632515
1608.969727	27.866816
1607.969727	-5.811850
1606.968750	33.961090
1605.968750	65.959450
1604.967773	90.183983
1603.966797	119.724655
1602.965820	-88.795982
1601.963867	53.444611
1600.962891	77.996246
1599.960938	100.000198
1598.958984	-152.465179
1597.956055	-23.098991
1596.954102	20.033775
1595.951172	-28.238457
1594.948242	-13.732587
1593.945313	107.907936
1592.941406	-47.236805
1591.938477	-56.067257
1590.934570	-117.046318
1589.930664	-102.277695
1588.925781	82.108536
1587.921875	26.482151
1586.916992	-96.886871
1585.912109	43.162842
1584.907227	52.847443
1583.901367	231.953156
1582.896484	-29.335432
1581.890625	110.680298
1580.884766	-95.736702
1579.877930	-23.434269
1578.872070	-11.028140
1577.865234	-50.672436
1576.858398	-105.905884
1575.851563	-109.079391
1574.843750	-8.207582
1573.836914	38.007526
1572.829102	125.798759
1571.821289	-48.993031
1570.812500	-54.794445
1569.804688	87.494469
1568.795898	73.846397
1567.787109	-74.864418
1566.778320	-2.821020
1565.768555	102.918785
1564.758789	84.006279
1563.750000	93.619255
1562.739258	77.256897
1561.729492	3.807282
1560.718750	109.289474
1559.708984	35.797009
1558.698242	115.233688
1557.686523	67.611603
1556.675781	58.833717
1555.664063	16.341351
1554.652344	113.676216
1553.640625	107.349716
1552.628906	67.323524
1551.616211	117.851982
1550.603516	49.275005
1549.590820	143.661835
1548.578125	62.067581
1547.565430	143.369675
1546.551758	157.357605
1545.538086	135.092010
1544.524414	79.178970
1543.510742	61.984409
1542.496094	210.059967
1541.481445	110.071198
1540.466797	82.358765
1539.452148	113.967484
1538.437500	26.768398
1537.421875	112.427322
1536.406250	-3.252423
1535.390625	102.869385
1534.374023	25.779789
1533.358398	307.025604
1532.341797	-38.300571
1531.325195	70.022179
1530.308594	183.376495
1529.291016	13.242460
1528.274414	90.351906
1527.256836	247.172958
1526.238281	233.939285
1525.220703	63.631359
1524.202148	68.299019
1523.184570	-12.011970
1522.166016	-69.220215
1521.146484	-10.762227
1520.127930	24.453266
1519.108398	28.725588
1518.088867	-28.763861
1517.069336	52.439919
1516.049805	5.085427
1515.029297	-73.151390
1514.008789	71.960152
1512.988281	-1.283949
1511.967773	-64.310822
1510.946289	-60.674637
1509.925781	-16.068342
1508.904297	87.432251
1507.882813	-39.994682
1506.860352	99.199539
1505.838867	140.848618
1504.816406	-7.251143
1503.793945	-24.689705
1502.770508	-52.448788
1501.748047	116.940315
1500.724609	-51.828117
1499.701172	-72.115570
1498.677734	-64.315971
1497.654297	7.379889
1496.629883	43.147778
1495.605469	-79.764496
1494.581055	-54.370850
1493.556641	-115.993294
1492.531250	-123.983559
1491.505859	-170.378601
1490.480469	8.030939
1489.455078	-23.185246
1488.429688	-44.241589
1487.403320	141.475327
1486.376953	255.561813
1485.350586	42.819172
1484.324219	82.740067
1483.296875	155.742462
1482.270508	90.910469
1481.243164	112.747894
1480.214844	124.310852
1479.187500	84.829353
1478.159180	193.121399
1477.130859	265.635162
1476.102539	182.659866
1475.074219	354.364716
1474.044922	434.263031
1473.015625	290.033264
1471.986328	400.349487
1470.957031	452.035736
1469.927734	546.902832
1468.897461	394.932312
1467.867188	555.792114
1466.836914	711.451355
1465.806641	775.482666
1464.775391	811.480652
1463.744141	895.700073
1462.712891	1073.839966
1461.681641	926.751343
1460.649414	827.930176
1459.618164	845.907227
1458.585938	967.905945
1457.552734	980.688416
1456.520508	1036.570801
1455.487305	1021.364685
1454.455078	907.231140
1453.420898	1165.839844
1452.387695	1046.592407
1451.354492	1239.116089
1450.320313	1223.740479
1449.286133	1226.083130
1448.251953	1266.396484
1447.216797	1218.033813
1446.182617	1212.720337
1445.147461	1166.885498
1444.112305	1098.278320
1443.076172	1105.585815
1442.041016	1062.290894
1441.004883	1069.579102
1439.968750	1071.797119
1438.932617	856.595459
1437.895508	970.046814
1436.858398	926.773743
1435.821289	759.720642
1434.784180	777.125305
1433.747070	812.199097
1432.708984	726.062744
1431.670898	501.131256
1430.632813	359.581818
1429.594727	369.488220
1428.556641	313.808411
1427.517578	333.817322
1426.478516	200.012009
1425.439453	300.729279
1424.399414	209.853531
1423.359375	151.789383
1422.320313	91.251999
1421.279297	156.687500
1420.239258	-12.084276
1419.199219	111.297058
1418.158203	-12.048245
1417.117188	-9.484254
1416.075195	229.615158
1415.034180	28.409517
1413.992188	-6.694517
1412.950195	-109.648537
1411.908203	-16.437576
1410.866211	189.869339
1409.823242	159.898438
1408.780273	-18.258083
1407.737305	-10.427125
1406.694336	105.421844
1405.650391	-112.680550
1404.606445	-64.567131
1403.562500	-136.900772
1402.518555	61.826038
1401.474609	125.042686
1400.429688	47.817024
1399.384766	0.758827
1398.339844	64.073311
1397.294922	-30.500648
1396.249023	27.869568
1395.203125	123.843307
1394.157227	9.417218
1393.111328	90.427277
1392.064453	151.419113
1391.018555	22.194628
1389.971680	30.723019
1388.923828	-13.248036
1387.876953	65.439445
1386.829102	-13.424278
1385.781250	-172.214661
1384.733398	-103.377121
1383.685547	70.468102
1382.636719	56.872814
1381.587891	-51.595360
1380.539063	-12.580654
1379.490234	-13.478296
1378.440430	-24.303204
1377.391602	-10.093568
1376.341797	-20.786201
1375.291016	-36.403183
1374.241211	-34.481178
1373.190430	47.315281
1372.139648	121.662941
1371.088867	76.380775
1370.038086	18.724230
1368.986328	-56.285568
1367.934570	63.139114
1366.882813	18.183359
1365.831055	18.145029
1364.778320	15.685070
1363.726563	185.062149
1362.673828	35.875561
1361.620117	78.416443
1360.567383	19.020611
1359.513672	79.103638
1358.459961	42.258095
1357.406250	85.057556
1356.352539	130.398804
1355.297852	205.613632
1354.243164	124.350906
1353.188477	120.201187
1352.133789	317.283325
1351.078125	253.655930
1350.023438	170.276184
1348.966797	124.232178
1347.911133	224.680740
1346.855469	394.622803
1345.798828	222.303680
1344.742188	384.887543
1343.685547	282.215240
1342.627930	313.505890
1341.571289	406.813507
1340.513672	524.931396
1339.456055	531.614014
1338.397461	290.728638
1337.339844	339.704590
1336.281250	485.274628
1335.222656	521.967773
1334.163086	427.585541
1333.104492	355.586426
1332.044922	305.953644
1330.985352	525.940430
1329.925781	429.476776
1328.865234	464.125702
1327.805664	362.929352
1326.745117	464.434998
1325.684570	563.503418
1324.623047	553.948730
1323.561523	574.101318
1322.500977	717.739746
1321.438477	651.623779
1320.376953	449.909882
1319.314453	499.969025
1318.252930	683.256836
1317.189453	661.885986
1316.126953	514.874695
1315.064453	513.413025
1314.000977	477.527222
1312.937500	557.516785
1311.874023	504.539429
1310.809570	545.231323
1309.745117	585.976318
1308.680664	407.707825
1307.616211	515.047852
1306.551758	479.710571
1305.486328	363.284149
1304.420898	571.599670
1303.355469	546.312256
1302.289063	631.722107
1301.223633	493.512024
1300.157227	493.027649
1299.090820	448.389801
1298.023438	570.848022
1296.957031	401.108124
1295.889648	395.989716
1294.822266	594.654419
1293.754883	530.725403
1292.686523	484.058899
1291.618164	454.642883
1290.549805	317.396973
1289.481445	364.151337
1288.413086	459.967194
1287.343750	482.278076
1286.274414	453.181488
1285.205078	524.587219
1284.134766	321.719543
1283.064453	420.165436
1281.995117	386.425385
1280.923828	418.837189
1279.853516	470.859070
1278.782227	361.446960
1277.710938	472.259430
1276.639648	473.031403
1275.568359	454.290710
1274.496094	460.049469
1273.423828	490.287842
1272.351563	347.090302
1271.279297	506.887482
1270.206055	634.911865
1269.132813	535.853943
1268.059570	449.084625
1266.986328	640.610840
1265.913086	549.054077
1264.838867	484.410645
1263.764648	458.854645
1262.689453	428.470795
1261.615234	554.153442
1260.540039	477.520905
1259.464844	534.976135
1258.389648	536.403748
1257.313477	423.386292
1256.238281	349.407562
1255.162109	424.004150
1254.085938	698.189148
1253.008789	441.769684
1251.931641	582.068481
1250.854492	476.650299
1249.777344	432.099121
1248.700195	397.315735
1247.622070	588.641541
1246.543945	359.456177
1245.465820	545.885132
1244.387695	622.933167
1243.308594	471.667389
1242.229492	422.467834
1241.150391	409.719727
1240.071289	450.386871
1238.991211	367.296600
1237.911133	427.391022
1236.831055	392.874664
1235.750977	450.532135
1234.669922	306.948151
1233.588867	408.248413
1232.507813	371.379089
1231.426758	416.907104
1230.344727	280.752167
1229.262695	331.135132
1228.180664	371.813293
1227.098633	480.253967
1226.015625	228.050674
1224.933594	213.075851
1223.849609	224.722549
1222.766602	238.776947
1221.683594	93.234970
1220.599609	245.102341
1219.515625	266.384644
1218.430664	299.736023
1217.346680	-48.640446
1216.261719	4.073744
1215.176758	158.175735
1214.091797	177.002533
1213.005859	120.989037
1211.920898	142.206619
1210.834961	221.308701
1209.748047	334.134247
1208.662109	234.676575
1207.575195	289.555389
1206.488281	52.727692
1205.401367	105.180420
1204.313477	229.877258
1203.225586	277.416412
1202.137695	21.466959
1201.049805	134.003265
1199.961914	109.255051
1198.873047	2.671787
1197.784180	33.265362
1196.695313	-92.543556
1195.605469	65.484047
1194.515625	-211.808304
1193.425781	-32.237217
1192.335938	15.035515
1191.246094	83.887657
1190.155273	-44.312927
1189.064453	-11.558468
1187.973633	-170.953583
1186.881836	-162.248123
1185.790039	-81.567978
1184.698242	-36.950348
1183.606445	-59.560345
1182.514648	-98.982491
1181.421875	-8.917864
1180.329102	-55.587872
1179.236328	12.787759
1178.142578	102.669998
1177.049805	29.550482
1175.956055	-132.198654
1174.861328	177.883972
1173.767578	56.807808
1172.672852	55.442406
1171.578125	51.648766
1170.483398	-0.034905
1169.387695	29.604675
1168.291992	-5.381402
1167.196289	119.815620
1166.100586	-75.419800
1165.004883	92.680603
1163.908203	57.561470
1162.811523	58.253147
1161.714844	85.177750
1160.617188	109.665123
1159.519531	38.607571
1158.421875	103.590363
1157.324219	170.889679
1156.225586	75.889984
1155.127930	176.477142
1154.028320	105.285721
1152.929688	122.296638
1151.831055	-115.784805
1150.731445	15.574166
1149.631836	32.471916
1148.531250	-3.080786
1147.431641	82.792320
1146.331055	-67.121559
1145.230469	59.112095
1144.129883	120.992317
1143.028320	-12.296865
1141.926758	135.124527
1140.825195	-12.459270
1139.723633	101.525101
1138.621094	82.299164
1137.518555	6.002390
1136.416016	86.518707
1135.313477	50.557266
1134.209961	114.321449
1133.106445	182.764893
1132.002930	177.545547
1130.898438	264.850586
1129.794922	302.245728
1128.690430	417.870270
1127.585938	329.432556
1126.480469	418.836975
1125.375977	394.368805
1124.270508	414.905914
1123.164063	395.113098
1122.058594	301.849609
1120.952148	253.592789
1119.845703	352.134766
1118.739258	133.358749
1117.631836	215.241302
1116.525391	226.059525
1115.417969	132.740707
1114.309570	304.340912
1113.202148	85.645241
1112.093750	193.274246
1110.985352	133.000412
1109.876953	143.613312
1108.767578	177.814941
1107.658203	315.897461
1106.548828	305.110474
1105.439453	379.290924
1104.329102	370.792114
1103.218750	237.192078
1102.108398	233.387360
1100.998047	330.983551
1099.886719	235.128372
1098.775391	462.297882
1097.664063	253.255417
1096.552734	388.352722
1095.440430	483.307770
1094.328125	330.858459
1093.215820	289.140747
1092.102539	299.216309
1090.990234	382.236359
1089.876953	201.612625
1088.762695	303.394592
1087.649414	407.460632
1086.535156	210.428009
1085.420898	260.347839
1084.306641	357.239929
1083.191406	315.408142
1082.076172	259.480316
1080.960938	335.110107
1079.845703	175.832977
1078.729492	192.715408
1077.613281	317.559235
1076.497070	456.414093
1075.380859	402.786682
1074.263672	417.201447
1073.146484	286.187866
1072.029297	61.432774
1070.912109	239.981979
1069.793945	179.381927
1068.675781	-31.161648
1067.557617	238.624603
1066.438477	281.097168
1065.319336	190.076111
1064.200195	288.714630
1063.081055	279.642548
1061.961914	237.812408
1060.841797	296.593903
1059.721680	147.189407
1058.600586	175.564850
1057.480469	9.893665
1056.359375	122.431458
1055.238281	178.839127
1054.116211	186.164627
1052.995117	193.492035
1051.873047	177.470047
1050.750000	194.145477
1049.627930	-20.245770
1048.504883	164.492416
1047.381836	171.851959
1046.258789	209.538849
1045.134766	86.322273
1044.011719	-11.181094
1042.886719	89.487877
1041.762695	260.031036
1040.638672	18.155548
1039.513672	81.525215
1038.388672	107.624535
1037.262695	145.369278
1036.136719	24.842537
1035.010742	20.740517
1033.884766	-6.604373
1032.758789	-12.982282
1031.631836	57.401524
1030.504883	246.341461
1029.377930	226.031281
1028.250000	117.452248
1027.122070	36.827450
1025.994141	-78.573738
1024.866211	-19.734858
1023.737305	-0.362045
1022.608398	-92.380302
1021.479492	-68.300545
1020.350586	11.477625
1019.220703	-159.249405
1018.090820	-237.108917
1016.960938	-180.434616
1015.830078	-51.900272
1014.700195	-23.034969
1013.569336	151.806671
1012.437500	-25.459490
1011.306641	8.118698
1010.174805	23.197996
1009.042969	52.195717
1007.910156	104.359642
1006.778320	193.554199
1005.645508	268.869965
1004.512695	524.561523
1003.378906	918.888855
1002.245117	975.617737
1001.111328	835.944031
999.977539	677.896179
998.843750	268.205231
997.708984	4.230502
996.574219	12.845836
995.438477	-54.664120
994.303711	64.817047
993.167969	163.527084
992.032227	236.866928
990.895508	75.013443
989.758789	134.605255
988.622070	173.474365
987.485352	18.810183
986.348633	-15.934245
985.210938	-48.307022
984.073242	13.798460
982.934570	4.559734
981.796875	135.776672
980.658203	161.134079
979.519531	163.526886
978.379883	85.471603
977.240234	131.679459
976.100586	108.950012
974.960938	65.599945
973.821289	199.260834
972.680664	4.395133
971.540039	-29.547977
970.398438	122.579567
969.257813	104.804474
968.116211	153.656082
966.974609	230.076019
965.832031	40.400414
964.689453	128.392532
963.546875	26.077322
962.404297	155.408463
961.261719	69.290756
960.118164	139.088837
958.974609	78.329269
957.830078	152.787888
956.686523	165.440826
955.541992	157.542862
954.396484	133.685867
953.251953	77.859306
952.106445	67.870918
950.960938	215.754639
949.815430	192.130905
948.668945	45.129757
947.522461	23.956787
946.375977	78.253372
945.229492	80.037819
944.082031	127.556984
942.934570	271.010315
941.787109	110.834557
940.638672	201.843002
939.491211	144.546249
938.342773	62.239746
937.193359	34.764534
936.044922	171.522476
934.895508	52.955719
933.745117	228.500458
932.595703	110.080704
931.445313	126.172966
930.294922	58.042915
929.144531	144.825775
927.993164	-89.348457
926.842773	216.009125
925.690430	22.985970
924.539063	-72.086121
923.386719	-39.704288
922.234375	-34.574978
921.082031	-83.957130
919.929688	-28.729336
918.776367	115.133598
917.623047	-56.773239
916.468750	152.981140
915.315430	-136.831100
914.161133	-72.347794
913.006836	-112.245522
911.851563	-88.550743
910.696289	12.297138
909.541016	-161.267136
908.385742	-10.490963
907.229492	-188.419785
906.074219	-62.560928
904.916992	51.954937
903.760742	-37.413181
902.603516	4.646625
901.446289	216.525162
900.289063	50.327938
899.131836	40.387539
897.973633	-64.535713
896.815430	2.527452
895.656250	117.081528
894.498047	152.475952
893.338867	203.707993
892.178711	128.398804
891.019531	161.590012
889.859375	23.132526
888.699219	176.069092
887.539063	67.069572
886.377930	-26.052872
885.216797	45.619442
884.055664	-124.119621
882.893555	91.937157
881.732422	48.582088
880.570313	131.517319
879.407227	131.038666
878.245117	35.927612
877.082031	256.277954
875.918945	233.286011
874.754883	147.270874
873.590820	97.326302
872.426758	51.915047
871.262695	116.791855
870.098633	62.413132
868.933594	230.732727
867.768555	221.339020
866.602539	108.547150
865.436523	144.147156
864.270508	22.441622
863.104492	118.699944
861.938477	62.189083
860.771484	192.073822
859.604492	140.060684
858.436523	220.487289
857.269531	85.461227
856.101563	89.579262
854.932617	255.168396
853.764648	239.047714
852.595703	200.512650
851.426758	233.700485
850.256836	217.572372
849.087891	136.471420
847.917969	225.604630
846.748047	155.709946
845.577148	132.845184
844.406250	107.735634
843.235352	93.806564
842.064453	93.285980
840.892578	-14.595480
839.720703	-30.778429
838.548828	55.848003
837.375977	193.814713
836.204102	114.965309
835.031250	141.116913
833.857422	191.799820
832.684570	164.284103
831.510742	243.899979
830.335938	238.652878
829.162109	148.593842
827.987305	11.709710
826.812500	231.661896
825.637695	101.448166
824.461914	160.729218
823.286133	106.298912
822.110352	89.734192
820.933594	142.195251
819.757813	58.754242
818.580078	48.793392
817.403320	-30.203548
816.225586	-11.284748
815.048828	-19.114016
813.870117	-26.970070
812.692383	65.200195
811.513672	55.026176
810.334961	-37.420784
809.156250	23.460953
807.976563	24.294384
806.796875	60.622227
805.617188	14.732250
804.436523	-84.454720
803.255859	40.530014
802.075195	-56.481739
800.894531	-173.455994
799.712891	-53.099380
798.531250	38.330994
797.349609	29.917065
796.167969	-18.430092
794.985352	-113.326309
793.802734	-33.214443
792.619141	-52.844608
791.436523	27.128279
790.252930	-72.286743
789.069336	-56.612808
787.884766	-25.497501
786.700195	-47.531185
785.515625	-38.634506
784.331055	-5.462442
783.145508	-80.663071
781.959961	-7.797156
780.774414	151.164017
779.587891	67.022575
778.402344	-101.044632
777.215820	-6.323871
776.028320	37.544670
774.840820	-73.129715
773.654297	-24.933558
772.465820	60.706818
771.278320	122.008163
770.089844	-85.740784
768.901367	-55.363670
767.711914	113.804955
766.523438	-18.989164
765.333984	-43.817234
764.143555	87.693657
762.954102	159.663071
761.763672	9.251660
760.573242	177.976578
759.382813	71.576668
758.191406	189.563187
757.000000	333.856781
755.808594	370.326752
754.616211	83.643105
753.423828	179.444412
752.231445	44.491230
751.039063	-15.736630
749.845703	44.826374
748.652344	-6.625796
747.458984	84.602104
746.264648	103.358376
745.070313	128.674515
743.875977	138.612549
742.680664	23.544291
741.486328	127.755074
740.291016	-13.574496
739.094727	-3.639627
737.899414	30.383715
736.703125	9.632712
735.506836	-43.955601
734.309570	-47.162624
733.112305	43.750969
731.915039	-46.997799
730.717773	61.385258
729.519531	1.311687
728.322266	-63.099430
727.123047	-13.783339
725.924805	68.305138
724.725586	113.224762
723.526367	7.398983
722.327148	152.816376
721.126953	189.006790
719.926758	137.877991
718.726563	78.066513
717.525391	11.764341
716.325195	253.118622
715.123047	147.606186
713.921875	74.879616
712.719727	67.622978
711.518555	145.402115
710.315430	-14.325930
709.113281	111.438705
707.910156	69.480804
706.707031	-2.900659
705.502930	75.006401
704.299805	122.448456
703.095703	-23.743198
701.891602	-41.468601
700.686523	19.162556
699.481445	-7.161548
698.276367	116.576981
697.071289	99.039520
695.865234	46.799431
694.659180	7.673419
693.453125	22.918385
692.246094	-24.754198
691.039063	-2.878554
689.832031	-41.724857
688.625000	-32.757221
687.416992	-101.826317
686.208984	35.236713
685.000977	-70.555450
683.791992	-76.514099
682.583008	-58.566990
681.374023	-27.565546
680.164063	-63.667912
678.955078	6.429006
677.745117	28.922865
676.534180	57.965797
675.324219	-40.640766
674.113281	-26.619705
672.902344	-16.871407
671.690430	-97.902298
670.478516	56.851662
669.266602	114.310104
668.054688	29.153713
666.841797	-64.548767
665.628906	55.711617
664.416016	72.297119
663.203125	93.241196
661.989258	-17.458868
660.775391	-2.885408
659.561523	-1.224867
658.346680	-8.152884
657.131836	-8.573391
655.916992	72.974892
654.701172	135.114014
653.485352	46.378624
652.269531	-132.797607
651.053711	26.342922
649.836914	-29.953825
648.620117	-30.235895
647.403320	128.785660
646.186523	216.701202
644.968750	115.209099
643.750977	175.090576
642.532227	155.342087
641.314453	232.327911
640.095703	229.697372
638.875977	158.245209
637.657227	181.311401
636.437500	120.519928
635.217773	-11.197524
633.997070	112.596313
632.777344	-32.120110
631.556641	44.201290
630.335938	51.703625
629.114258	50.497314
627.892578	117.786728
626.670898	-46.698116
625.449219	-65.488411
624.226563	57.018410
623.003906	172.847931
621.781250	132.023071
620.557617	133.836670
619.333984	161.109512
618.110352	46.815479
616.886719	-59.133675
615.662109	196.332504
614.437500	220.314957
613.212891	89.957489
611.987305	68.380615
610.761719	59.278767
609.536133	-72.039703
608.310547	-26.329115
607.083984	-77.210266
605.857422	-17.442965
604.630859	5.520507
