# Supplementary material for: Raman spectroscopy accurately differentiates mucosal healing from non-healing and biochemical changes following biological therapy in inflammatory bowel disease
Source: PLoS One. 2021 Jun 2;16(6):e0252210. doi: 10.1371/journal.pone.0252210 (PMC8172032; doi:10.1371/journal.pone.0252210)
Supplement: S9 Dataset — (ZIP) [file pone.0252210.s011.zip › Pre-biologic/OC031-1 pre treatment_base sub CR removed_39__X_2355.14__Y_35195.7__Z_76.2229__Time_449.txt]

1714.793945	49.945190
1713.817383	5.387412
1712.840820	0.053537
1711.864258	-40.218243
1710.886719	-8.164284
1709.909180	15.778191
1708.931641	12.867326
1707.953125	-110.652328
1706.975586	-33.234322
1705.997070	-28.183214
1705.018555	-23.138824
1704.040039	-101.070450
1703.060547	11.039567
1702.081055	48.206150
1701.101563	-21.610357
1700.122070	53.056412
1699.142578	84.955696
1698.162109	66.092522
1697.181641	183.595276
1696.201172	140.798691
1695.220703	17.955221
1694.239258	119.572891
1693.257813	-19.077768
1692.276367	88.017509
1691.294922	213.842453
1690.313477	286.346832
1689.331055	305.558868
1688.348633	247.527054
1687.366211	285.630127
1686.383789	342.495544
1685.400391	327.484558
1684.416992	317.935791
1683.433594	439.061432
1682.450195	227.329437
1681.465820	308.735443
1680.482422	376.942535
1679.498047	349.428711
1678.512695	489.710297
1677.528320	526.324890
1676.542969	408.785461
1675.558594	496.225830
1674.572266	575.781921
1673.586914	498.635590
1672.601563	663.513062
1671.615234	512.285645
1670.628906	722.546082
1669.642578	677.916199
1668.655273	869.765198
1667.668945	772.345825
1666.681641	680.427307
1665.694336	742.605286
1664.706055	828.781433
1663.718750	801.040405
1662.730469	969.682678
1661.742188	844.143005
1660.753906	1015.666870
1659.764648	882.530640
1658.775391	916.514099
1657.787109	932.104553
1656.796875	939.885010
1655.807617	894.871948
1654.818359	778.565308
1653.828125	786.833496
1652.837891	742.333496
1651.846680	692.706421
1650.856445	725.237244
1649.865234	588.678223
1648.874023	605.642456
1647.882813	511.743958
1646.891602	381.036591
1645.899414	327.129608
1644.907227	363.182159
1643.915039	309.577484
1642.922852	403.966339
1641.930664	377.035614
1640.937500	236.775742
1639.944336	133.640381
1638.951172	194.207306
1637.957031	175.756790
1636.963867	233.896225
1635.969727	118.158241
1634.975586	23.670404
1633.981445	34.726624
1632.986328	11.642712
1631.991211	136.157120
1630.996094	171.202820
1630.000977	-59.533806
1629.005859	-134.790237
1628.009766	37.419140
1627.013672	-56.046772
1626.017578	-20.503155
1625.021484	91.372002
1624.024414	3.486018
1623.028320	-0.165413
1622.031250	135.538818
1621.033203	55.831062
1620.036133	7.758760
1619.038086	148.857529
1618.041016	1.165677
1617.041992	-25.649128
1616.043945	-128.488571
1615.045898	178.090256
1614.046875	227.522171
1613.047852	88.162880
1612.048828	103.622429
1611.048828	14.268468
1610.049805	53.431301
1609.049805	29.736231
1608.049805	40.154900
1607.048828	-122.256828
1606.048828	0.875950
1605.047852	8.797097
1604.046875	42.925404
1603.045898	14.266052
1602.044922	-3.885220
1601.042969	-61.238857
1600.041016	-66.237953
1599.039063	-21.533495
1598.037109	-13.424881
1597.034180	-47.119946
1596.031250	-99.075462
1595.028320	-109.197212
1594.025391	73.970383
1593.022461	-14.503771
1592.018555	-105.545113
1591.014648	-26.886234
1590.010742	-143.976227
1589.006836	-26.208010
1588.001953	57.594677
1586.997070	-46.410038
1585.992188	-79.980698
1584.987305	81.958183
1583.982422	22.290695
1582.976563	1.717134
1581.970703	158.279617
1580.964844	4.822297
1579.958984	51.913017
1578.952148	62.512379
1577.945313	41.849705
1576.938477	-23.068098
1575.931641	117.545692
1574.924805	112.406563
1573.916992	37.022015
1572.909180	63.036243
1571.901367	16.219521
1570.893555	83.736687
1569.884766	91.422913
1568.876953	36.722134
1567.868164	67.708206
1566.858398	-116.883690
1565.849609	-44.429077
1564.839844	9.778079
1563.830078	22.394844
1562.820313	55.711853
1561.810547	42.275654
1560.799805	41.757778
1559.790039	61.930473
1558.779297	14.642015
1557.767578	-79.332047
1556.756836	10.643259
1555.745117	147.148926
1554.733398	55.623085
1553.721680	52.115517
1552.709961	180.577911
1551.697266	96.683601
1550.685547	111.097305
1549.672852	24.540668
1548.659180	157.813492
1547.646484	-16.771589
1546.632813	54.270020
1545.619141	32.156612
1544.605469	22.907082
1543.591797	49.766918
1542.577148	30.044018
1541.562500	-10.401305
1540.547852	5.907994
1539.533203	4.068631
1538.518555	46.036736
1537.502930	10.497501
1536.487305	0.700915
1535.471680	57.900089
1534.456055	-31.991184
1533.439453	-70.355217
1532.422852	87.131630
1531.406250	-139.521515
1530.389648	25.495743
1529.373047	89.901596
1528.355469	-13.206466
1527.337891	99.953239
1526.320313	86.843605
1525.302734	127.716629
1524.284180	26.962160
1523.265625	98.551727
1522.247070	-20.307007
1521.228516	45.971096
1520.208984	-65.263824
1519.190430	-137.961960
1518.170898	0.034273
1517.151367	63.384525
1516.130859	11.028624
1515.111328	56.225056
1514.090820	-50.175171
1513.070313	-7.700988
1512.049805	-32.050682
1511.028320	-64.164497
1510.006836	70.429901
1508.986328	38.172405
1507.963867	13.541836
1506.942383	-29.089399
1505.919922	53.831516
1504.898438	-17.118460
1503.875977	14.382822
1502.852539	-115.594810
1501.830078	18.230139
1500.806641	-40.124672
1499.783203	-134.361328
1498.759766	-0.817928
1497.736328	-118.181183
1496.711914	-102.521240
1495.687500	-51.118473
1494.663086	-81.635605
1493.638672	-127.540504
1492.613281	15.675140
1491.587891	43.762032
1490.563477	71.785538
1489.537109	176.368210
1488.511719	209.341080
1487.485352	224.363190
1486.458984	218.900894
1485.432617	141.918610
1484.406250	286.935913
1483.379883	49.130581
1482.352539	275.626373
1481.325195	254.595535
1480.297852	287.071381
1479.269531	283.790833
1478.241211	288.111847
1477.213867	351.000031
1476.184570	360.304840
1475.156250	178.541367
1474.127930	411.894775
1473.098633	423.602325
1472.069336	552.354797
1471.040039	502.873566
1470.009766	715.435425
1468.979492	648.054443
1467.950195	583.218689
1466.918945	703.979309
1465.888672	756.025391
1464.857422	810.552917
1463.827148	837.083252
1462.795898	1023.619507
1461.763672	872.223389
1460.732422	898.634521
1459.700195	922.462952
1458.667969	1055.407227
1457.635742	959.868958
1456.603516	1173.897705
1455.570313	999.688171
1454.537109	959.951904
1453.503906	1161.102417
1452.470703	1149.201538
1451.436523	1023.228333
1450.403320	1140.568726
1449.369141	1115.964233
1448.333984	1240.795044
1447.299805	1218.691284
1446.264648	1156.070801
1445.230469	1088.414673
1444.194336	1154.897461
1443.159180	1193.521973
1442.124023	1004.453796
1441.087891	1144.246216
1440.051758	1010.887878
1439.015625	1069.720093
1437.978516	956.648865
1436.941406	899.221802
1435.904297	925.196289
1434.867188	847.602478
1433.830078	681.659729
1432.791992	621.831055
1431.754883	375.246399
1430.715820	424.040710
1429.677734	427.415375
1428.639648	521.616516
1427.600586	262.684784
1426.561523	230.821579
1425.522461	375.461670
1424.482422	202.464569
1423.443359	294.163971
1422.403320	199.397385
1421.363281	205.447678
1420.322266	314.762268
1419.282227	89.189354
1418.241211	190.975708
1417.200195	204.657501
1416.159180	251.069275
1415.117188	262.261566
1414.076172	19.456221
1413.034180	-9.483518
1411.992188	16.928017
1410.949219	96.135468
1409.907227	67.290108
1408.864258	-29.353060
1407.821289	115.220772
1406.777344	-34.068092
1405.734375	67.831673
1404.690430	56.754421
1403.646484	-27.063091
1402.602539	74.874634
1401.557617	136.662827
1400.513672	-94.980156
1399.468750	27.081123
1398.423828	3.722804
1397.377930	80.671089
1396.333008	130.070206
1395.287109	176.980667
1394.241211	53.582584
1393.195313	-44.672638
1392.148438	12.391057
1391.101563	-43.170429
1390.054688	71.527359
1389.007813	138.682358
1387.960938	-6.784901
1386.913086	102.970276
1385.865234	-49.833939
1384.817383	-52.517765
1383.769531	24.836842
1382.720703	-15.248062
1381.671875	12.195426
1380.623047	-2.783842
1379.574219	-92.623848
1378.524414	29.855324
1377.475586	-29.887789
1376.425781	-77.076347
1375.375977	10.554005
1374.325195	35.830780
1373.274414	-115.931519
1372.224609	-83.038277
1371.172852	49.611691
1370.122070	112.476479
1369.070313	75.687584
1368.019531	41.469479
1366.967773	62.121323
1365.915039	8.106441
1364.863281	-140.435089
1363.810547	-20.009960
1362.757813	157.665787
1361.705078	131.288620
1360.651367	22.884336
1359.598633	71.284698
1358.544922	97.340942
1357.491211	-28.205353
1356.436523	244.051147
1355.382813	210.596954
1354.328125	231.873062
1353.273438	54.484978
1352.217773	167.791824
1351.163086	246.355743
1350.107422	267.849060
1349.051758	415.967834
1347.996094	345.732025
1346.939453	493.890106
1345.883789	379.147095
1344.827148	366.178741
1343.769531	415.252228
1342.712891	528.813782
1341.655273	461.485352
1340.598633	520.605042
1339.540039	512.873901
1338.482422	529.975769
1337.423828	418.380035
1336.366211	522.254822
1335.307617	551.896423
1334.248047	678.080688
1333.189453	507.420135
1332.129883	450.659119
1331.070313	557.180908
1330.010742	517.857605
1328.950195	362.440521
1327.890625	491.329041
1326.830078	449.747528
1325.768555	469.990204
1324.708008	579.186157
1323.646484	663.699707
1322.585938	516.204102
1321.523438	576.125793
1320.461914	446.094543
1319.400391	503.652679
1318.337891	716.613770
1317.275391	500.497772
1316.211914	513.791687
1315.149414	482.771515
1314.085938	518.347229
1313.022461	600.768066
1311.958984	675.816162
1310.894531	681.929871
1309.831055	754.567139
1308.766602	585.998840
1307.701172	437.239105
1306.636719	623.206543
1305.571289	496.739197
1304.505859	650.736084
1303.440430	605.552551
1302.375000	557.976501
1301.308594	532.584656
1300.242188	553.935120
1299.175781	594.973999
1298.109375	643.406555
1297.041992	630.470886
1295.975586	688.779907
1294.908203	521.291077
1293.839844	508.513428
1292.772461	598.826294
1291.704102	377.621857
1290.635742	485.166626
1289.567383	386.750427
1288.498047	391.366364
1287.428711	418.073456
1286.360352	518.311340
1285.290039	407.866058
1284.220703	226.479202
1283.150391	346.381287
1282.080078	490.743378
1281.009766	446.613953
1279.939453	243.480377
1278.868164	490.611481
1277.796875	351.208435
1276.725586	468.659027
1275.654297	498.070770
1274.582031	463.942963
1273.509766	371.204773
1272.437500	456.887970
1271.365234	466.832977
1270.291992	564.713989
1269.218750	638.157227
1268.145508	374.717987
1267.072266	580.001282
1265.999023	536.331360
1264.924805	556.124756
1263.850586	466.174103
1262.776367	590.859314
1261.701172	583.859070
1260.625977	671.932373
1259.550781	599.151489
1258.475586	580.013550
1257.400391	509.745087
1256.324219	524.749573
1255.248047	481.325409
1254.171875	406.285583
1253.094727	586.813293
1252.018555	528.829468
1250.941406	575.475769
1249.864258	544.283020
1248.786133	595.776672
1247.708008	554.876770
1246.630859	506.706757
1245.551758	375.944641
1244.473633	478.453552
1243.394531	321.039398
1242.316406	447.795837
1241.236328	547.789063
1240.157227	368.613251
1239.077148	454.013184
1237.998047	422.919495
1236.917969	433.067749
1235.836914	460.179749
1234.756836	322.408752
1233.675781	431.930786
1232.594727	381.451508
1231.512695	423.053040
1230.431641	408.911743
1229.349609	397.186462
1228.267578	380.611725
1227.185547	412.444977
1226.102539	391.005188
1225.019531	255.837479
1223.936523	265.859467
1222.853516	283.116272
1221.769531	392.232483
1220.686523	257.115692
1219.602539	216.300598
1218.517578	276.972870
1217.433594	25.949409
1216.348633	183.208664
1215.263672	152.021042
1214.178711	205.323792
1213.092773	314.094452
1212.007813	220.084290
1210.921875	234.660217
1209.834961	268.499725
1208.749023	249.243820
1207.662109	155.225693
1206.575195	222.726227
1205.488281	427.536285
1204.400391	258.762726
1203.313477	328.516083
1202.225586	104.386658
1201.136719	217.421158
1200.048828	234.082382
1198.959961	113.518105
1197.871094	12.224863
1196.782227	100.991165
1195.692383	76.641510
1194.603516	-75.174454
1193.513672	-15.401415
1192.423828	53.923161
1191.333008	113.567551
1190.242188	-47.877201
1189.151367	-14.731858
1188.060547	-17.659964
1186.969727	70.607582
1185.877930	-131.641510
1184.786133	74.121521
1183.694336	123.802559
1182.601563	120.648705
1181.509766	179.810074
1180.416992	-27.233383
1179.323242	48.628750
1178.230469	-26.564505
1177.136719	135.436188
1176.042969	81.730293
1174.949219	80.694496
1173.854492	220.883850
1172.760742	61.737225
1171.666016	177.848389
1170.570313	42.620346
1169.475586	0.708534
1168.379883	-5.354980
1167.284180	12.451572
1166.188477	197.549423
1165.091797	31.174086
1163.996094	39.268604
1162.899414	178.707993
1161.801758	146.066742
1160.705078	132.501022
1159.607422	-48.223675
1158.509766	164.918732
1157.412109	139.288055
1156.313477	-36.683556
1155.215820	107.003807
1154.117188	88.418015
1153.017578	231.916412
1151.918945	189.383453
1150.819336	99.159302
1149.719727	13.695785
1148.620117	-128.943054
1147.519531	-35.799377
1146.418945	-52.266434
1145.318359	-135.422699
1144.217773	-44.856884
1143.116211	-137.587341
1142.014648	9.936262
1140.913086	81.244408
1139.811523	12.190819
1138.708984	-14.090117
1137.606445	-49.909657
1136.503906	-50.115688
1135.401367	-19.483339
1134.297852	-48.286995
1133.194336	119.960632
1132.090820	129.034760
1130.987305	157.049484
1129.882813	156.531616
1128.778320	144.110214
1127.673828	250.241241
1126.569336	311.229279
1125.463867	346.067352
1124.358398	181.754837
1123.252930	304.201385
1122.146484	173.056183
1121.041016	243.261368
1119.934570	176.047531
1118.828125	336.102783
1117.720703	197.809708
1116.613281	215.723663
1115.505859	112.933571
1114.398438	83.478523
1113.291016	-14.578434
1112.182617	324.754517
1111.074219	226.613098
1109.964844	81.214172
1108.856445	139.037308
1107.747070	314.900970
1106.637695	169.480560
1105.528320	184.643402
1104.417969	367.356323
1103.307617	236.083908
1102.197266	362.014801
1101.086914	336.891846
1099.975586	481.545105
1098.864258	296.015991
1097.752930	553.703613
1096.641602	448.315216
1095.529297	425.409332
1094.416992	360.087555
1093.304688	315.966339
1092.191406	403.690552
1091.079102	317.159180
1089.965820	331.839508
1088.852539	358.255127
1087.738281	405.804840
1086.624023	469.774475
1085.509766	315.024231
1084.395508	282.565643
1083.280273	384.062103
1082.166016	457.302521
1081.050781	415.380493
1079.934570	298.302185
1078.819336	303.366333
1077.703125	399.963348
1076.586914	252.415421
1075.469727	276.209656
1074.353516	248.375839
1073.236328	344.843903
1072.119141	333.395569
1071.000977	153.150238
1069.882813	221.417480
1068.765625	256.845245
1067.646484	221.961487
1066.528320	196.461227
1065.409180	213.112228
1064.290039	349.145508
1063.170898	251.062408
1062.050781	330.855957
1060.930664	408.271759
1059.810547	195.629105
1058.690430	216.921066
1057.569336	310.672913
1056.449219	180.009689
1055.327148	37.717781
1054.206055	23.991167
1053.083984	204.131897
1051.961914	220.737640
1050.839844	41.237534
1049.717773	113.905418
1048.594727	60.535156
1047.471680	154.176529
1046.348633	231.457886
1045.224609	157.138916
1044.101563	129.498352
1042.976563	132.175858
1041.852539	23.018406
1040.728516	116.612877
1039.603516	161.263474
1038.478516	189.610168
1037.352539	138.801453
1036.227539	162.522507
1035.101563	72.223236
1033.974609	-48.261444
1032.848633	61.604595
1031.721680	69.119995
1030.594727	95.254639
1029.467773	165.563583
1028.340820	103.408997
1027.212891	41.305229
1026.084961	-132.233032
1024.956055	-66.482872
1023.828125	-28.590246
1022.699219	-95.138992
1021.570313	-29.354769
1020.440430	-40.134239
1019.311523	60.461853
1018.181641	-212.309311
1017.050781	6.577049
1015.920898	9.838782
1014.790039	33.986164
1013.659180	41.940720
1012.528320	-33.456505
1011.396484	53.314537
1010.265625	84.522568
1009.132813	30.106728
1008.000977	269.648285
1006.868164	277.760498
1005.736328	248.905090
1004.602539	490.656372
1003.469727	956.598572
1002.335938	1098.767944
1001.202148	815.717957
1000.068359	599.843079
998.933594	347.154022
997.799805	120.033195
996.665039	-127.717056
995.529297	102.480576
994.394531	104.167007
993.258789	85.133995
992.123047	121.514999
990.986328	51.848629
989.849609	-40.789890
988.712891	230.842575
987.576172	2.347067
986.439453	103.459343
985.301758	24.914450
984.164063	20.147188
983.025391	61.476643
981.887695	40.695980
980.749023	-69.769386
979.610352	13.122020
978.470703	-101.780800
977.332031	126.058525
976.192383	27.385057
975.051758	66.717751
973.912109	85.408569
972.771484	71.980148
971.630859	-5.698362
970.490234	-28.172661
969.348633	-114.864006
968.207031	62.493034
967.065430	148.035812
965.923828	-92.175003
964.781250	-4.230470
963.638672	95.195137
962.496094	-55.256039
961.352539	0.699569
960.208984	-21.223862
959.065430	7.320850
957.921875	104.621292
956.777344	9.584687
955.632813	125.266731
954.488281	41.828995
953.343750	29.422749
952.198242	60.544701
951.052734	9.371861
949.907227	90.904579
948.760742	49.005852
947.614258	-13.385789
946.467773	52.269497
945.321289	101.959778
944.173828	35.201008
943.026367	64.432907
941.878906	118.818779
940.730469	107.046539
939.582031	200.297897
938.433594	161.248291
937.285156	179.290466
936.135742	151.774063
934.987305	279.341492
933.836914	160.758865
932.687500	81.021935
931.537109	10.487302
930.386719	37.971378
929.236328	215.774475
928.084961	77.122917
926.934570	38.727661
925.783203	-33.728661
924.630859	-24.207394
923.478516	158.205154
922.327148	-100.524261
921.173828	-74.932457
920.021484	30.239803
918.868164	-50.904514
917.714844	-120.605324
916.561523	-6.270026
915.407227	-100.831200
914.252930	45.317261
913.098633	9.885099
911.944336	-68.595688
910.789063	-174.215805
909.633789	-5.334195
908.478516	-13.340301
907.322266	-37.168015
906.166016	-29.216488
905.009766	-9.900587
903.853516	-1.880798
902.696289	-27.795040
901.539063	-87.621262
900.381836	-11.568336
899.223633	19.224415
898.065430	7.049901
896.907227	31.106934
895.749023	14.480057
894.589844	67.981674
893.430664	-147.492935
892.271484	-55.498898
891.112305	11.628851
889.952148	35.838028
888.791992	-95.753082
887.630859	-39.866665
886.470703	27.303976
885.309570	20.000517
884.148438	125.528618
882.986328	-30.612669
881.825195	72.667343
880.663086	103.777451
879.500000	132.639526
878.337891	120.944725
877.174805	122.791367
876.011719	138.169037
874.847656	331.449402
873.684570	101.410889
872.520508	213.610428
871.355469	184.006958
870.191406	95.936409
869.026367	52.902573
867.861328	156.059448
866.695313	110.803185
865.530273	213.913513
864.364258	-31.305935
863.197266	159.417236
862.031250	82.784096
860.864258	62.327805
859.697266	172.087097
858.530273	174.066803
857.362305	81.805672
856.194336	249.811203
855.026367	285.411469
853.857422	267.179901
852.688477	298.270477
851.519531	259.864868
850.350586	317.819885
849.180664	185.332108
848.010742	90.971527
846.840820	233.987183
845.670898	182.173996
844.500000	43.093712
843.329102	145.713409
842.157227	102.872635
840.986328	180.803024
839.814453	182.663666
838.642578	240.391449
837.469727	41.073013
836.296875	170.271774
835.124023	111.755417
833.951172	84.512840
832.777344	14.843558
831.603516	221.975174
830.429688	234.834595
829.255859	261.052399
828.081055	108.788956
826.906250	195.189453
825.731445	185.655029
824.555664	57.963684
823.379883	88.527863
822.204102	-21.309366
821.027344	111.667023
819.851563	41.904907
818.674805	101.276894
817.497070	60.429306
816.320313	-29.386061
815.142578	105.513878
813.963867	51.258404
812.786133	81.497498
811.607422	27.209570
810.428711	64.044373
809.250000	0.832555
808.070313	-69.047318
806.890625	156.477051
805.710938	-71.134247
804.531250	40.993500
803.350586	10.985440
802.169922	38.649433
800.988281	-0.287805
799.807617	-10.409764
798.625977	-53.822815
797.444336	-95.034790
796.261719	-116.315552
795.079102	-122.111763
793.896484	-121.295059
792.713867	-164.810745
791.530273	-197.270477
790.346680	-79.216888
789.163086	-102.901329
787.979492	161.040070
786.794922	31.054291
785.610352	91.295715
784.425781	16.594656
783.240234	74.529907
782.054688	114.721893
780.869141	254.289581
779.682617	214.825470
778.496094	75.963348
777.309570	120.396004
776.123047	21.288954
774.935547	-27.044592
773.748047	-40.084854
772.560547	-70.797585
771.373047	-30.955139
770.184570	-37.464478
768.996094	94.872635
767.806641	15.551601
766.618164	114.706268
765.428711	57.388790
764.239258	63.937294
763.048828	-39.631298
761.858398	35.121822
760.667969	167.033493
759.477539	50.239372
758.286133	160.041611
757.094727	245.579910
755.903320	146.372849
754.710938	104.343216
753.518555	115.056137
752.326172	99.381844
751.133789	171.560226
749.940430	98.750954
748.747070	87.435806
747.553711	-9.491908
746.359375	5.532283
745.166016	156.564240
743.970703	90.364342
742.776367	168.920868
741.581055	188.238068
740.385742	-2.880719
739.190430	73.433998
737.994141	40.166737
736.797852	116.430450
735.601563	105.065392
734.405273	-7.000763
733.208008	51.714119
732.010742	-88.728241
730.813477	88.127701
729.615234	122.735306
728.416992	-129.126892
727.218750	159.135818
726.020508	34.176247
724.821289	51.325741
723.622070	160.237808
722.422852	306.245422
721.222656	153.040802
720.022461	181.127975
718.822266	62.986404
717.621094	-15.801075
716.420898	62.547882
715.218750	184.505630
714.017578	121.083000
712.815430	158.000473
711.614258	83.771591
710.411133	197.005096
709.208984	88.006371
708.005859	-42.689587
706.802734	7.443253
705.599609	46.701908
704.395508	44.624752
703.191406	27.353313
701.987305	-52.960548
700.782227	97.347946
699.577148	-0.261561
698.372070	63.086727
697.166992	54.724129
695.960938	-83.968887
694.754883	-57.450062
693.548828	-22.212051
692.341797	19.567402
691.135742	-58.028374
689.927734	-24.852423
688.720703	-15.516602
687.512695	-40.849693
686.304688	7.615444
685.096680	-162.902100
683.888672	-125.180885
682.679688	-37.583298
681.470703	-97.328827
680.260742	37.968513
679.050781	71.450699
677.840820	94.131958
676.630859	-17.375971
675.419922	176.378372
674.209961	121.240257
672.998047	-65.797508
671.787109	117.128906
670.575195	-54.616463
669.363281	136.934464
668.151367	90.680771
666.938477	27.189075
665.725586	-27.607904
664.512695	-17.564604
663.299805	57.271450
662.085938	32.783440
660.872070	19.109171
659.658203	-67.917259
658.443359	6.899104
657.228516	193.833481
656.013672	59.386162
654.797852	103.923187
653.583008	-77.883865
652.366211	128.239609
651.150391	32.636276
649.934570	189.040588
648.717773	48.176792
647.500000	23.584494
646.283203	-5.353917
645.065430	247.549637
643.847656	121.634491
642.629883	17.209929
641.411133	155.736511
640.192383	79.121429
638.973633	-62.041561
637.753906	123.372154
636.534180	143.154495
635.314453	-54.140648
634.094727	-116.205421
632.874023	87.813530
631.653320	186.397614
630.432617	198.919662
629.211914	110.408302
627.990234	-8.299881
626.768555	164.464035
625.545898	191.124084
624.324219	20.327101
623.101563	115.062218
621.877930	119.485474
620.655273	123.607498
619.431641	88.860092
618.208008	25.959301
616.983398	24.801796
615.759766	-13.107083
614.535156	55.577171
613.310547	85.311234
612.084961	24.770475
610.859375	-38.341679
609.633789	-52.745258
608.408203	-29.183502
607.181641	0.239018
605.955078	-2.952100
604.728516	-90.014160
