# Supplementary material for: Raman spectroscopy accurately differentiates mucosal healing from non-healing and biochemical changes following biological therapy in inflammatory bowel disease
Source: PLoS One. 2021 Jun 2;16(6):e0252210. doi: 10.1371/journal.pone.0252210 (PMC8172032; doi:10.1371/journal.pone.0252210)
Supplement: S9 Dataset — (ZIP) [file pone.0252210.s011.zip › Pre-biologic/OC035 pre treatment-1_base sub cr removed_80__X_-23907.9__Y_33346.7__Z_-435.916__Time_913.txt]

1714.837891	160.235046
1713.861328	125.177605
1712.884766	-10.466608
1711.907227	-27.575882
1710.930664	-36.095013
1709.953125	65.760452
1708.975586	-0.758420
1707.997070	10.917285
1707.019531	55.251572
1706.041016	-25.841211
1705.062500	-181.379776
1704.083984	-218.591049
1703.104492	-76.035202
1702.125000	5.389051
1701.145508	-3.706462
1700.166016	-52.450665
1699.186523	-47.242035
1698.206055	17.200830
1697.225586	1.886349
1696.245117	-74.431686
1695.264648	-134.249512
1694.283203	-36.056496
1693.301758	137.284729
1692.320313	-25.385201
1691.338867	20.612192
1690.357422	-122.445976
1689.375000	28.397314
1688.392578	0.882640
1687.410156	3.113249
1686.427734	-63.575203
1685.444336	-103.208519
1684.460938	-6.537065
1683.477539	31.861702
1682.494141	-75.873863
1681.509766	-74.025871
1680.526367	133.203705
1679.541992	85.159492
1678.557617	74.749939
1677.572266	195.047867
1676.587891	105.520256
1675.602539	117.414047
1674.617188	-43.178246
1673.630859	89.016800
1672.645508	141.768127
1671.659180	11.473811
1670.672852	173.757263
1669.686523	115.850601
1668.699219	55.610909
1667.712891	-30.832771
1666.725586	100.676697
1665.738281	136.898880
1664.750000	250.314148
1663.762695	167.708389
1662.774414	231.246994
1661.786133	279.125885
1660.797852	266.292145
1659.808594	137.123093
1658.820313	289.106018
1657.831055	539.269470
1656.841797	291.725098
1655.851563	126.599342
1654.862305	152.377548
1653.872070	202.187973
1652.881836	244.271225
1651.891602	106.687820
1650.900391	135.989288
1649.910156	157.571884
1648.918945	248.077957
1647.927734	79.751976
1646.935547	30.598516
1645.944336	34.506413
1644.952148	-53.838257
1643.959961	53.443996
1642.966797	-158.576920
1641.974609	125.884834
1640.981445	85.819679
1639.988281	111.899437
1638.995117	-159.916580
1638.001953	-99.182693
1637.007813	-104.234055
1636.013672	-22.144520
1635.019531	23.164490
1634.025391	21.173943
1633.031250	-112.382233
1632.036133	-137.769928
1631.041016	-97.188622
1630.045898	1.416054
1629.049805	-57.811176
1628.054688	-206.350952
1627.058594	-60.076424
1626.062500	-184.654282
1625.065430	-143.411880
1624.069336	-88.934128
1623.072266	199.542618
1622.075195	72.797615
1621.078125	27.644352
1620.081055	37.760597
1619.083008	124.111801
1618.084961	24.095184
1617.086914	123.696243
1616.088867	94.734520
1615.089844	-144.049652
1614.091797	-75.743546
1613.092773	-70.348991
1612.092773	-20.323465
1611.093750	-198.331619
1610.093750	-101.012512
1609.094727	-142.563171
1608.093750	-34.725647
1607.093750	-207.145447
1606.093750	-62.592258
1605.092773	-137.987915
1604.091797	45.818382
1603.090820	169.386002
1602.088867	120.243507
1601.087891	-70.104233
1600.085938	-1.440588
1599.083984	61.982002
1598.081055	33.896465
1597.079102	-56.885677
1596.076172	-210.332047
1595.073242	69.954422
1594.070313	-172.244843
1593.067383	68.749077
1592.063477	85.114746
1591.059570	54.486687
1590.055664	-106.612305
1589.051758	-90.237480
1588.046875	103.490051
1587.041992	-49.726646
1586.037109	10.905935
1585.032227	300.888367
1584.027344	-8.698643
1583.021484	2.314953
1582.015625	5.483101
1581.009766	-20.027426
1580.003906	-1.289066
1578.997070	-29.453964
1577.990234	121.953972
1576.984375	44.264523
1575.976563	36.812454
1574.969727	128.168335
1573.961914	79.010391
1572.954102	55.829758
1571.946289	115.796539
1570.938477	149.701981
1569.929688	157.557068
1568.921875	362.791809
1567.913086	64.025635
1566.903320	-84.063515
1565.894531	191.021240
1564.884766	107.744820
1563.875000	185.333511
1562.865234	125.325989
1561.855469	179.413300
1560.844727	243.784073
1559.834961	131.761276
1558.824219	162.287918
1557.813477	13.913162
1556.801758	215.324585
1555.790039	160.121338
1554.779297	299.122620
1553.766602	91.006409
1552.754883	250.527344
1551.743164	174.373077
1550.730469	294.841370
1549.717773	76.264465
1548.705078	315.536072
1547.691406	122.752716
1546.677734	92.863152
1545.665039	246.443436
1544.650391	50.977592
1543.636719	106.153221
1542.623047	34.644985
1541.608398	205.858734
1540.593750	41.236107
1539.579102	41.825478
1538.563477	-19.616827
1537.547852	55.651939
1536.533203	-21.407358
1535.516602	154.255951
1534.500977	56.406075
1533.485352	46.177280
1532.468750	77.107872
1531.452148	84.745956
1530.435547	74.260368
1529.417969	63.688286
1528.400391	215.295944
1527.383789	155.609680
1526.365234	160.214478
1525.347656	172.459015
1524.329102	35.354862
1523.311523	8.860515
1522.292969	-30.575201
1521.273438	71.358208
1520.254883	139.744781
1519.235352	4.935349
1518.215820	75.702103
1517.196289	69.269943
1516.176758	-83.672310
1515.156250	99.819092
1514.136719	-86.612083
1513.116211	-6.055236
1512.094727	-77.059967
1511.074219	-32.631393
1510.052734	-98.631744
1509.031250	-164.686310
1508.009766	-146.162689
1506.988281	-109.779076
1505.965820	-29.919275
1504.943359	-1.430816
1503.920898	-103.712471
1502.898438	106.510857
1501.875000	52.750668
1500.852539	-13.858744
1499.829102	-54.922020
1498.805664	-234.262695
1497.781250	-116.757126
1496.757813	8.308713
1495.733398	-107.209343
1494.708984	-87.207703
1493.684570	19.649467
1492.659180	-1.436291
1491.633789	0.421093
1490.608398	-143.441513
1489.583008	-157.020218
1488.557617	20.900764
1487.531250	60.776699
1486.504883	64.828033
1485.478516	-109.863159
1484.452148	-11.482358
1483.424805	-186.217056
1482.398438	80.373329
1481.371094	109.599289
1480.342773	62.250816
1479.315430	305.487610
1478.287109	0.583781
1477.259766	261.454102
1476.230469	341.259796
1475.202148	250.333160
1474.173828	301.998291
1473.144531	195.729446
1472.115234	300.726532
1471.085938	316.559113
1470.055664	622.383972
1469.025391	470.145386
1467.996094	488.334534
1466.964844	407.287384
1465.934570	407.590424
1464.904297	456.141663
1463.873047	608.807678
1462.841797	608.936279
1461.809570	509.956482
1460.778320	741.122498
1459.746094	614.155396
1458.713867	761.354248
1457.681641	763.800537
1456.649414	634.273804
1455.616211	887.812439
1454.583008	763.318176
1453.549805	646.456482
1452.516602	600.601746
1451.483398	767.645874
1450.449219	848.428833
1449.415039	729.006958
1448.380859	976.894226
1447.345703	857.445251
1446.311523	813.994934
1445.276367	788.255005
1444.241211	782.757324
1443.205078	729.162170
1442.169922	726.181396
1441.133789	601.779724
1440.097656	689.825867
1439.061523	623.611328
1438.024414	638.288452
1436.988281	579.680481
1435.951172	528.661255
1434.914063	452.401276
1433.875977	335.754150
1432.838867	168.670151
1431.800781	155.630386
1430.762695	235.976349
1429.724609	419.744537
1428.685547	240.160568
1427.646484	196.854996
1426.607422	-156.584946
1425.568359	259.063751
1424.529297	215.806244
1423.489258	170.048874
1422.449219	136.919189
1421.409180	149.157700
1420.369141	151.332092
1419.328125	-52.951073
1418.288086	32.370350
1417.247070	122.696709
1416.205078	54.471691
1415.164063	44.168423
1414.122070	126.941269
1413.080078	111.633331
1412.038086	63.672573
1410.996094	-122.485725
1409.953125	-24.578600
1408.910156	25.578707
1407.867188	125.981483
1406.824219	-39.833958
1405.780273	-90.057701
1404.737305	75.668434
1403.693359	55.625290
1402.648438	83.291618
1401.604492	38.239201
1400.559570	81.020554
1399.514648	133.851288
1398.469727	-119.163094
1397.424805	249.591751
1396.378906	112.009003
1395.333984	182.490921
1394.288086	-40.099010
1393.241211	-69.720596
1392.195313	-14.143775
1391.148438	38.943432
1390.101563	42.001217
1389.054688	97.651588
1388.006836	150.818283
1386.959961	133.987625
1385.912109	-157.860962
1384.864258	-27.016670
1383.815430	-6.164974
1382.767578	-55.232128
1381.718750	125.627831
1380.669922	-20.763201
1379.621094	-84.621239
1378.571289	-183.359131
1377.522461	189.818909
1376.472656	81.198769
1375.421875	-34.809486
1374.372070	56.362946
1373.321289	-124.316086
1372.270508	-147.756729
1371.219727	-253.396805
1370.168945	39.883434
1369.117188	173.603195
1368.066406	-38.981091
1367.014648	-74.557182
1365.961914	-77.684875
1364.910156	11.388871
1363.857422	0.909269
1362.804688	-196.159561
1361.751953	-174.106201
1360.698242	-32.589756
1359.645508	-60.188038
1358.591797	-134.958954
1357.538086	-57.973976
1356.483398	-50.555096
1355.429688	-244.351044
1354.375000	24.122732
1353.320313	-82.530777
1352.264648	136.260193
1351.209961	37.222248
1350.154297	-26.953508
1349.098633	229.129501
1348.042969	187.417816
1346.986328	192.926804
1345.930664	248.117630
1344.874023	214.083389
1343.817383	242.117661
1342.759766	32.260452
1341.703125	360.319946
1340.645508	368.702209
1339.587891	198.810867
1338.529297	370.815979
1337.471680	250.667648
1336.413086	296.492218
1335.354492	325.049316
1334.295898	299.233490
1333.236328	360.082336
1332.176758	183.547577
1331.117188	333.564758
1330.057617	194.346649
1328.998047	151.657837
1327.937500	116.472672
1326.876953	185.141891
1325.816406	318.078461
1324.754883	295.449249
1323.694336	132.176865
1322.632813	77.657822
1321.571289	270.028534
1320.508789	284.734467
1319.447266	126.835220
1318.384766	176.243469
1317.322266	381.047424
1316.259766	326.987000
1315.196289	300.131989
1314.132813	258.576141
1313.069336	266.384552
1312.005859	279.188690
1310.942383	306.834839
1309.877930	332.074677
1308.813477	345.067963
1307.749023	338.440277
1306.683594	366.328125
1305.619141	207.328232
1304.553711	218.157547
1303.488281	477.390472
1302.421875	276.882568
1301.356445	184.673203
1300.290039	276.858795
1299.223633	179.908890
1298.157227	151.840530
1297.089844	25.625679
1296.022461	167.131149
1294.955078	247.278214
1293.887695	106.598473
1292.819336	76.445946
1291.751953	102.790421
1290.683594	109.565216
1289.614258	-8.646172
1288.545898	93.875641
1287.476563	220.918793
1286.407227	137.247833
1285.337891	136.963623
1284.268555	166.128906
1283.198242	356.946716
1282.127930	136.460693
1281.057617	121.722755
1279.986328	219.608978
1278.916016	-22.550089
1277.844727	214.853943
1276.773438	126.969810
1275.701172	205.426636
1274.629883	247.239120
1273.557617	69.141983
1272.485352	181.922379
1271.413086	350.886078
1270.339844	402.597992
1269.266602	373.762085
1268.193359	64.258308
1267.120117	428.536987
1266.045898	36.288116
1264.972656	378.548920
1263.898438	262.176941
1262.823242	287.326660
1261.749023	175.987152
1260.673828	220.729080
1259.598633	233.812607
1258.523438	171.405731
1257.448242	318.540710
1256.372070	275.699860
1255.295898	459.341370
1254.219727	338.670380
1253.142578	412.774750
1252.066406	503.914307
1250.989258	439.362488
1249.912109	267.864441
1248.833984	295.852844
1247.756836	195.021866
1246.678711	293.555298
1245.599609	370.204224
1244.521484	335.099121
1243.442383	278.176880
1242.364258	357.288574
1241.285156	312.575317
1240.205078	170.818436
1239.125977	111.653000
1238.045898	329.109924
1236.965820	294.233795
1235.884766	431.568878
1234.804688	423.392761
1233.723633	344.943481
1232.642578	239.887604
1231.561523	166.392136
1230.479492	310.954559
1229.397461	448.201385
1228.315430	464.336670
1227.233398	269.873108
1226.150391	235.238907
1225.068359	384.524841
1223.985352	531.333557
1222.901367	288.692291
1221.818359	304.897949
1220.734375	-17.350237
1219.650391	-1.073265
1218.566406	121.523781
1217.481445	70.125069
1216.396484	-121.341225
1215.311523	150.926666
1214.226563	-54.956001
1213.141602	-84.542900
1212.055664	35.499599
1210.969727	-117.145454
1209.883789	84.857933
1208.796875	154.129517
1207.709961	71.466652
1206.623047	150.340088
1205.536133	86.982346
1204.449219	115.204041
1203.361328	268.666962
1202.273438	-98.158669
1201.185547	-159.034454
1200.096680	-48.976345
1199.008789	70.647537
1197.919922	48.236797
1196.830078	-104.086388
1195.741211	-246.734955
1194.651367	-112.804459
1193.561523	-161.661423
1192.471680	-277.812500
1191.381836	-59.911816
1190.291016	42.553967
1189.200195	-49.602890
1188.109375	-261.809875
1187.017578	-46.588902
1185.926758	58.098663
1184.834961	-24.466957
1183.742188	111.311134
1182.650391	-55.232426
1181.557617	-130.595795
1180.464844	110.537445
1179.372070	-32.000347
1178.279297	-6.742048
1177.185547	59.210316
1176.091797	22.098112
1174.998047	-55.740402
1173.903320	-131.179749
1172.808594	8.833080
1171.713867	143.966461
1170.619141	140.224716
1169.524414	64.685448
1168.428711	240.277786
1167.333008	64.255119
1166.237305	-90.207260
1165.140625	-103.617775
1164.044922	-107.498138
1162.948242	156.159714
1161.850586	-120.136940
1160.753906	45.427338
1159.656250	-314.352417
1158.558594	39.671055
1157.460938	99.977890
1156.362305	-30.645531
1155.263672	0.950168
1154.165039	-117.744118
1153.066406	71.137520
1151.967773	85.887756
1150.868164	-37.628971
1149.768555	-56.296246
1148.667969	-89.288734
1147.568359	-74.673851
1146.467773	-186.298737
1145.367188	-38.447163
1144.266602	-95.373207
1143.165039	33.272793
1142.063477	57.152531
1140.961914	92.871353
1139.860352	-99.729050
1138.757813	202.170639
1137.655273	57.080959
1136.552734	351.596588
1135.450195	44.916676
1134.346680	130.214020
1133.244141	46.842220
1132.139648	37.056839
1131.036133	74.702957
1129.931641	318.730499
1128.827148	228.103531
1127.722656	436.324097
1126.618164	338.515350
1125.512695	-100.677467
1124.407227	389.402344
1123.301758	417.135803
1122.196289	281.347290
1121.089844	176.367523
1119.983398	331.878784
1118.876953	243.427216
1117.769531	263.852295
1116.663086	113.848747
1115.555664	209.922501
1114.447266	308.274902
1113.339844	63.649815
1112.231445	195.011932
1111.123047	96.994118
1110.014648	273.111389
1108.905273	19.106428
1107.795898	263.583923
1106.686523	89.914360
1105.577148	131.141159
1104.466797	158.146591
1103.357422	137.906631
1102.247070	313.468628
1101.135742	201.129807
1100.025391	397.752167
1098.914063	382.044983
1097.802734	220.161209
1096.690430	364.688110
1095.579102	396.023102
1094.466797	19.782532
1093.353516	305.461060
1092.241211	494.444550
1091.127930	219.566040
1090.014648	262.502258
1088.901367	225.389542
1087.788086	376.457062
1086.673828	294.589874
1085.559570	97.517509
1084.445313	161.445755
1083.330078	206.512527
1082.214844	65.907448
1081.099609	223.684967
1079.984375	219.311646
1078.868164	130.382431
1077.751953	69.640762
1076.635742	257.688995
1075.519531	11.533761
1074.402344	180.695786
1073.285156	4.989904
1072.167969	70.864220
1071.050781	40.574436
1069.932617	111.060204
1068.814453	319.747803
1067.696289	165.206436
1066.578125	-59.542507
1065.458984	71.719910
1064.339844	315.280396
1063.220703	193.593964
1062.100586	275.527985
1060.980469	380.808655
1059.860352	111.806038
1058.740234	128.199799
1057.619141	186.657104
1056.498047	121.204033
1055.376953	198.317123
1054.255859	-0.282952
1053.133789	135.203827
1052.011719	11.424680
1050.889648	-49.264954
1049.767578	23.114422
1048.644531	130.460510
1047.521484	83.780891
1046.398438	111.763054
1045.274414	2.150456
1044.150391	-42.129421
1043.026367	18.503519
1041.902344	107.078590
1040.778320	-37.355366
1039.653320	258.502777
1038.528320	-25.605087
1037.402344	-134.964722
1036.277344	4.792394
1035.151367	-111.480515
1034.024414	149.203934
1032.898438	253.945602
1031.771484	158.663239
1030.644531	-76.051682
1029.517578	-22.420851
1028.390625	-80.338768
1027.262695	94.113022
1026.134766	159.336441
1025.005859	-5.350596
1023.877930	20.440527
1022.749023	-216.045944
1021.620117	-224.981445
1020.490234	-29.727650
1019.361328	-143.027985
1018.231445	-144.940781
1017.101563	-146.825073
1015.970703	-16.562977
1014.839844	67.322342
1013.708984	-333.011932
1012.578125	-77.624443
1011.447266	-42.317017
1010.315430	69.407272
1009.183594	289.902008
1008.050781	281.230560
1006.918945	187.001328
1005.786133	155.303040
1004.653320	586.156128
1003.519531	591.445374
1002.386719	802.492737
1001.252930	884.070679
1000.118164	524.375610
998.984375	273.454681
997.849609	-46.585293
996.714844	60.682011
995.580078	137.939011
994.444336	-15.561155
993.308594	149.438751
992.172852	332.861359
991.036133	-117.912216
989.900391	111.695808
988.763672	36.990993
987.626953	13.069151
986.489258	-75.300728
985.351563	-285.652832
984.213867	-224.123291
983.076172	12.401817
981.937500	4.886917
980.798828	45.755558
979.660156	79.758301
978.521484	26.397627
977.381836	16.809006
976.242188	-151.349915
975.102539	18.504374
973.961914	68.842377
972.822266	84.756706
971.681641	231.643036
970.540039	123.626923
969.399414	240.709793
968.257813	41.053188
967.116211	-18.471937
965.973633	98.742867
964.832031	92.109627
963.689453	-40.579865
962.545898	120.302734
961.403320	6.130017
960.259766	100.599289
959.116211	201.959885
957.972656	5.583055
956.828125	-32.637318
955.683594	9.351560
954.539063	58.250965
953.393555	246.775177
952.249023	9.759566
951.103516	-98.998230
949.957031	64.470718
948.811523	241.643951
947.665039	25.679705
946.518555	72.661407
945.371094	-76.782372
944.224609	93.664223
943.077148	72.287720
941.929688	242.747391
940.781250	134.745163
939.632813	161.484085
938.484375	81.055710
937.335938	226.521286
936.186523	-36.173946
935.038086	100.259377
933.887695	195.667389
932.738281	13.105586
931.587891	92.668015
930.437500	199.585373
929.287109	-37.309746
928.135742	65.158524
926.985352	47.015942
925.833984	-130.333481
924.681641	-152.850113
923.530273	95.344940
922.377930	222.972321
921.224609	-110.865898
920.072266	-89.949425
918.918945	62.799057
917.765625	95.136765
916.612305	204.731918
915.458008	-19.438528
914.303711	85.702721
913.149414	-47.447666
911.995117	-62.496944
910.839844	-34.385086
909.684570	-67.468651
908.529297	74.099121
907.373047	-149.304291
906.216797	-118.730965
905.060547	129.385529
903.904297	-102.789795
902.747070	-187.603973
901.589844	-202.146484
900.432617	25.566042
899.274414	167.220734
898.117188	41.870777
896.958984	86.271423
895.799805	-34.392807
894.641602	229.391937
893.482422	-103.649239
892.322266	19.995283
891.163086	44.204330
890.002930	-71.606422
888.842773	56.560875
887.682617	4.082890
886.521484	145.779709
885.360352	77.569954
884.199219	86.128082
883.038086	112.754539
881.875977	-99.639740
880.713867	-21.077715
879.551758	-143.133987
878.388672	5.303552
877.225586	-31.046936
876.062500	110.575836
874.899414	-29.331499
873.735352	141.524826
872.571289	123.250549
871.407227	111.748520
870.242188	-18.968742
869.077148	50.561855
867.912109	-86.806671
866.747070	-172.397095
865.581055	-60.151962
864.415039	155.408340
863.249023	278.762787
862.083008	289.760468
860.916016	163.782059
859.749023	-0.302246
858.581055	-182.265091
857.414063	241.692139
856.246094	46.287315
855.077148	288.313843
853.909180	187.147491
852.740234	202.591095
851.571289	11.824477
850.402344	152.752380
849.232422	327.203613
848.062500	174.571945
846.892578	194.402756
845.721680	95.562912
844.551758	-1.014884
843.380859	206.730774
842.208984	45.257351
841.038086	221.532852
839.866211	-94.197838
838.694336	70.796181
837.521484	81.480309
836.348633	132.345276
835.175781	-20.121061
834.002930	-47.487427
832.829102	-7.892939
831.655273	170.041946
830.481445	-107.405739
829.307617	210.951187
828.132813	393.050690
826.958008	102.246185
825.783203	391.218079
824.607422	207.457077
823.431641	179.732712
822.255859	225.496033
821.079102	262.281586
819.903320	103.030579
818.726563	-25.024643
817.548828	89.548378
816.372070	46.014393
815.194336	-148.836761
814.016602	38.924255
812.837891	139.815323
811.659180	-28.406942
810.480469	-18.791195
809.301758	-91.458344
808.122070	149.100647
806.942383	-114.704880
805.762695	-85.329704
804.583008	43.872993
803.402344	126.343880
802.221680	202.056107
801.041016	-185.992767
799.859375	-1.688298
798.677734	-141.280670
797.496094	-212.146194
796.313477	-132.328674
795.131836	-309.654572
793.949219	44.719578
792.765625	133.082535
791.583008	-0.089979
790.399414	74.828568
789.215820	67.755814
788.031250	-10.186022
786.846680	126.425804
785.662109	70.491837
784.477539	69.797455
783.291992	117.670937
782.106445	85.893867
780.920898	25.342617
779.735352	119.389687
778.548828	69.773567
777.362305	207.797745
776.174805	-120.085403
774.988281	-15.310934
773.800781	-56.273521
772.613281	-59.776619
771.424805	-36.872704
770.236328	153.530502
769.047852	-72.836517
767.859375	73.293900
766.669922	-93.572044
765.480469	351.963043
764.291016	-110.102501
763.101563	53.295128
761.911133	223.168076
760.720703	298.279419
759.529297	148.887405
758.338867	322.872650
757.147461	41.504204
755.955078	193.354935
754.763672	228.593918
753.571289	149.499954
752.378906	309.887634
751.186523	301.027405
749.993164	134.021637
748.799805	107.576721
747.606445	221.594238
746.412109	148.997879
745.217773	175.138870
744.023438	109.119156
742.829102	139.599319
741.633789	40.691685
740.438477	101.824959
739.243164	79.643295
738.046875	59.650768
736.850586	15.565330
735.654297	-129.237259
734.458008	-103.206398
733.260742	-160.364182
732.063477	80.116936
730.866211	88.585556
729.667969	-38.552536
728.469727	-198.420837
727.271484	111.844032
726.073242	37.291977
724.874023	-80.909279
723.674805	106.826828
722.474609	106.661278
721.275391	65.038414
720.075195	-68.224800
718.875000	86.719925
717.673828	-48.592182
716.473633	-20.173986
715.272461	-105.140823
714.070313	-24.293015
712.869141	91.453041
711.666992	-119.736473
710.463867	111.583252
709.261719	-27.495680
708.058594	121.059402
706.855469	8.310277
705.652344	52.433987
704.448242	50.905708
703.244141	-78.925903
702.040039	65.498917
700.834961	-11.907062
699.630859	-84.837112
698.424805	-59.813774
697.219727	100.049782
696.013672	-87.736275
694.807617	-86.329994
693.601563	6.400240
692.395508	-139.662094
691.188477	-9.840396
689.981445	-73.133255
688.773438	-73.354324
687.566406	-101.661263
686.358398	-10.546176
685.149414	-23.433546
683.941406	113.391068
682.732422	-96.502731
681.523438	40.527534
680.313477	10.813457
679.104492	-90.231750
677.894531	66.579842
676.683594	-23.341410
675.473633	-149.884262
674.262695	-14.407617
673.051758	-0.007370
671.839844	12.358382
670.628906	50.799133
669.416992	54.767422
668.204102	54.546040
666.992188	-21.173931
665.779297	11.290329
664.566406	-146.195786
663.352539	-3.332749
662.138672	351.155090
660.924805	19.253508
659.710938	13.457604
658.497070	-72.039581
657.282227	19.480099
656.066406	-162.784988
654.851563	2.225843
653.635742	44.409546
652.419922	-171.909302
651.204102	51.444180
649.987305	121.858856
648.770508	54.505291
647.553711	84.130157
646.336914	230.028427
645.119141	113.392746
643.901367	162.509491
642.682617	231.000839
641.464844	67.243881
640.246094	51.920948
639.027344	17.264074
637.807617	135.188858
636.587891	104.799965
635.368164	-48.038010
634.148438	-87.043266
632.927734	-35.920403
631.707031	-32.120354
630.486328	48.833652
629.264648	-205.042023
628.043945	118.047211
626.822266	82.722702
625.599609	165.162491
624.376953	35.173653
623.155273	160.040497
621.931641	18.954126
620.708984	-0.237936
619.485352	27.409943
618.261719	9.773908
617.037109	51.743519
615.813477	9.865890
614.588867	76.729568
613.364258	-156.327988
612.138672	-73.232834
610.913086	13.609411
609.687500	-124.557983
608.461914	70.160271
607.235352	41.984493
606.008789	-16.722252
604.782227	-48.315903
