# Supplementary material for: Raman spectroscopy accurately differentiates mucosal healing from non-healing and biochemical changes following biological therapy in inflammatory bowel disease
Source: PLoS One. 2021 Jun 2;16(6):e0252210. doi: 10.1371/journal.pone.0252210 (PMC8172032; doi:10.1371/journal.pone.0252210)
Supplement: S9 Dataset — (ZIP) [file pone.0252210.s011.zip › Pre-biologic/OC013-1 pre treat_base sub CR removed_15__X_-33328.1__Y_11406.5__Z_-414.166__Time_172.txt]

1714.715820	147.858032
1713.739258	32.661552
1712.762695	174.501465
1711.785156	-61.895134
1710.808594	345.315460
1709.831055	74.204277
1708.853516	1.593694
1707.875000	-121.838226
1706.897461	76.399483
1705.918945	-30.631435
1704.940430	-137.427704
1703.960938	7.587759
1702.982422	-10.412229
1702.002930	-9.473625
1701.023438	-302.492432
1700.043945	-156.496704
1699.063477	273.106964
1698.083984	-155.141281
1697.103516	-248.835632
1696.123047	-115.003105
1695.141602	104.588478
1694.161133	-78.724487
1693.179688	384.567291
1692.198242	39.246387
1691.216797	46.822174
1690.234375	177.546677
1689.251953	116.618881
1688.269531	333.581085
1687.287109	220.304962
1686.304688	315.524811
1685.321289	155.310150
1684.337891	158.240768
1683.354492	300.234558
1682.371094	416.072052
1681.387695	444.535187
1680.403320	500.120911
1679.418945	361.942383
1678.434570	397.363708
1677.449219	659.440613
1676.464844	730.506165
1675.479492	897.813599
1674.494141	882.183228
1673.507813	731.542297
1672.522461	857.978882
1671.536133	931.770447
1670.549805	1274.410889
1669.563477	868.578430
1668.576172	832.546631
1667.589844	969.707947
1666.602539	1022.437500
1665.615234	1054.509277
1664.626953	1209.152954
1663.639648	1332.526001
1662.651367	1268.135742
1661.663086	1389.932129
1660.674805	1347.933716
1659.685547	1452.244385
1658.696289	1509.401001
1657.707031	1339.323608
1656.717773	1535.326416
1655.728516	1594.139282
1654.738281	1142.613770
1653.748047	1157.596924
1652.757813	1345.097290
1651.767578	1067.523438
1650.777344	1068.291626
1649.786133	937.373962
1648.794922	577.074585
1647.803711	642.951721
1646.811523	608.892395
1645.820313	440.665924
1644.828125	418.254272
1643.835938	554.782288
1642.843750	512.234985
1641.850586	206.243362
1640.857422	32.803341
1639.864258	139.557709
1638.871094	157.055389
1637.877930	-30.678192
1636.883789	19.378307
1635.889648	117.301758
1634.895508	17.976604
1633.901367	169.418060
1632.906250	65.689850
1631.912109	-269.311188
1630.916992	328.277466
1629.920898	-182.233109
1628.925781	-273.663574
1627.929688	-130.512497
1626.934570	68.206490
1625.937500	-53.694683
1624.941406	-201.467316
1623.945313	-296.248993
1622.948242	-12.189562
1621.951172	-74.787003
1620.954102	175.598267
1619.956055	87.340714
1618.958984	185.887817
1617.960938	43.132378
1616.962891	-59.901760
1615.963867	-39.280403
1614.965820	2.599833
1613.966797	-89.067123
1612.967773	-146.350311
1611.968750	153.229782
1610.968750	33.471947
1609.969727	312.375641
1608.969727	28.000664
1607.969727	129.060089
1606.968750	115.023659
1605.968750	12.164668
1604.967773	92.784950
1603.966797	199.721970
1602.965820	209.955612
1601.963867	-179.961212
1600.962891	39.921055
1599.960938	24.476542
1598.958984	27.475765
1597.956055	-26.916248
1596.954102	2.475803
1595.951172	13.666061
1594.948242	-113.497070
1593.945313	4.998200
1592.941406	-325.604065
1591.938477	-363.584290
1590.934570	-490.221832
1589.930664	-217.484802
1588.925781	-375.288635
1587.921875	-13.898363
1586.916992	143.964188
1585.912109	61.930653
1584.907227	290.158173
1583.901367	-83.711365
1582.896484	-71.769066
1581.890625	140.754303
1580.884766	-102.583511
1579.877930	333.783630
1578.872070	301.368500
1577.865234	370.450562
1576.858398	85.585983
1575.851563	6.346987
1574.843750	129.983734
1573.836914	79.304642
1572.829102	-80.601898
1571.821289	214.403015
1570.812500	114.198746
1569.804688	104.924576
1568.795898	261.833038
1567.787109	143.307846
1566.778320	224.695633
1565.768555	85.297882
1564.758789	-98.245323
1563.750000	172.313950
1562.739258	-390.135803
1561.729492	77.299187
1560.718750	331.777435
1559.708984	147.886292
1558.698242	2.836834
1557.686523	666.290955
1556.675781	44.215786
1555.664063	-15.597710
1554.652344	-127.308151
1553.640625	374.569397
1552.628906	417.887146
1551.616211	215.159698
1550.603516	-132.528442
1549.590820	288.159698
1548.578125	607.647156
1547.565430	595.843323
1546.551758	387.389740
1545.538086	65.139664
1544.524414	130.520538
1543.510742	417.920807
1542.496094	198.716141
1541.481445	542.462097
1540.466797	333.326752
1539.452148	41.505672
1538.437500	384.569489
1537.421875	456.356567
1536.406250	349.929657
1535.390625	395.558960
1534.374023	469.348297
1533.358398	352.152863
1532.341797	536.410034
1531.325195	565.783569
1530.308594	798.514771
1529.291016	526.054993
1528.274414	516.243896
1527.256836	632.414368
1526.238281	362.186523
1525.220703	766.247192
1524.202148	433.985168
1523.184570	145.433685
1522.166016	319.801331
1521.146484	-22.996227
1520.127930	220.390121
1519.108398	-150.878693
1518.088867	387.600800
1517.069336	8.385766
1516.049805	189.166306
1515.029297	-105.462852
1514.008789	311.127380
1512.988281	-104.419479
1511.967773	-81.063446
1510.946289	244.891510
1509.925781	67.695122
1508.904297	46.851654
1507.882813	187.405731
1506.860352	222.590164
1505.838867	-32.056618
1504.816406	-102.255905
1503.793945	-141.846909
1502.770508	-389.102966
1501.748047	157.566620
1500.724609	-299.950958
1499.701172	169.322388
1498.677734	185.195267
1497.654297	-290.424072
1496.629883	-246.649277
1495.605469	-325.823669
1494.581055	-185.185242
1493.556641	200.699905
1492.531250	223.262726
1491.505859	383.680267
1490.480469	-43.802887
1489.455078	-11.410760
1488.429688	46.370911
1487.403320	530.414185
1486.376953	-106.646065
1485.350586	60.456608
1484.324219	303.918274
1483.296875	80.231857
1482.270508	336.091766
1481.243164	612.105957
1480.214844	332.025055
1479.187500	368.069733
1478.159180	355.542664
1477.130859	521.281433
1476.102539	704.675781
1475.074219	707.053040
1474.044922	823.899780
1473.015625	1177.372314
1471.986328	1306.606567
1470.957031	1389.891235
1469.927734	1363.649170
1468.897461	1355.120728
1467.867188	1534.712769
1466.836914	1602.274414
1465.806641	1913.775635
1464.775391	2011.562134
1463.744141	2144.816650
1462.712891	2659.022705
1461.681641	2807.195557
1460.649414	2559.083252
1459.618164	2559.848633
1458.585938	2728.073975
1457.552734	2987.520020
1456.520508	2823.116211
1455.487305	2940.295898
1454.455078	2994.003906
1453.420898	2890.409424
1452.387695	2893.322998
1451.354492	3301.730225
1450.320313	3066.293213
1449.286133	3380.692871
1448.251953	3198.491455
1447.216797	3517.745361
1446.182617	3196.328857
1445.147461	2986.394287
1444.112305	2946.110840
1443.076172	2457.980225
1442.041016	2842.818604
1441.004883	2734.301025
1439.968750	2398.272949
1438.932617	2287.398193
1437.895508	2290.306885
1436.858398	2495.395264
1435.821289	2005.658813
1434.784180	1394.917358
1433.747070	1852.689941
1432.708984	1580.615112
1431.670898	1455.104126
1430.632813	968.800903
1429.594727	1206.904175
1428.556641	925.290161
1427.517578	540.427673
1426.478516	647.487427
1425.439453	545.318298
1424.399414	528.932129
1423.359375	237.946701
1422.320313	385.551697
1421.279297	427.333160
1420.239258	318.096008
1419.199219	130.932159
1418.158203	140.256058
1417.117188	164.762955
1416.075195	3.131118
1415.034180	334.741486
1413.992188	150.693771
1412.950195	-417.903259
1411.908203	54.642731
1410.866211	-312.407684
1409.823242	-58.522320
1408.780273	-5.626098
1407.737305	87.547325
1406.694336	-95.448631
1405.650391	-346.058014
1404.606445	-257.559875
1403.562500	-176.504456
1402.518555	-57.721287
1401.474609	163.991272
1400.429688	-171.074051
1399.384766	-245.078003
1398.339844	-145.930420
1397.294922	121.244049
1396.249023	127.808784
1395.203125	347.473419
1394.157227	361.786957
1393.111328	-77.039520
1392.064453	90.369499
1391.018555	-70.051140
1389.971680	202.699585
1388.923828	-29.963833
1387.876953	70.361115
1386.829102	328.353973
1385.781250	161.302734
1384.733398	-55.515537
1383.685547	-92.112862
1382.636719	158.834549
1381.587891	-72.351021
1380.539063	-105.935646
1379.490234	37.974697
1378.440430	62.135910
1377.391602	328.612793
1376.341797	315.613068
1375.291016	305.277161
1374.241211	-133.942596
1373.190430	135.519791
1372.139648	105.820572
1371.088867	323.124878
1370.038086	221.476624
1368.986328	321.894592
1367.934570	83.620018
1366.882813	-273.930237
1365.831055	198.148926
1364.778320	55.218555
1363.726563	310.830353
1362.673828	116.049515
1361.620117	369.408447
1360.567383	145.229050
1359.513672	548.081421
1358.459961	428.771088
1357.406250	8.888310
1356.352539	-0.508024
1355.297852	281.024414
1354.243164	540.270752
1353.188477	392.238922
1352.133789	537.503296
1351.078125	660.541870
1350.023438	361.742676
1348.966797	594.344849
1347.911133	516.898193
1346.855469	1020.165894
1345.798828	791.751648
1344.742188	1064.516602
1343.685547	1178.694702
1342.627930	1211.218384
1341.571289	1538.815918
1340.513672	1408.125610
1339.456055	1126.589600
1338.397461	1226.726440
1337.339844	1257.700439
1336.281250	1001.701904
1335.222656	1471.129028
1334.163086	1114.129883
1333.104492	1366.019531
1332.044922	1415.184692
1330.985352	1249.393921
1329.925781	1560.985962
1328.865234	1242.371460
1327.805664	1287.332031
1326.745117	1569.623535
1325.684570	1975.473877
1324.623047	1815.829346
1323.561523	1745.316040
1322.500977	2205.719238
1321.438477	1886.260132
1320.376953	1991.500244
1319.314453	1598.580444
1318.252930	1901.493530
1317.189453	2362.247559
1316.126953	2322.554199
1315.064453	2132.708496
1314.000977	1814.981934
1312.937500	1899.123413
1311.874023	1793.744751
1310.809570	2097.352295
1309.745117	1753.499390
1308.680664	1656.105957
1307.616211	1443.252441
1306.551758	1616.932983
1305.486328	2076.030029
1304.420898	1612.860840
1303.355469	1629.502075
1302.289063	1496.343994
1301.223633	1567.381470
1300.157227	1658.194214
1299.090820	1442.047974
1298.023438	1584.720459
1296.957031	1658.728882
1295.889648	1735.302124
1294.822266	1605.811035
1293.754883	1486.331421
1292.686523	1347.411133
1291.618164	1301.900879
1290.549805	1680.790527
1289.481445	1613.425537
1288.413086	1313.354614
1287.343750	1572.297729
1286.274414	1414.729614
1285.205078	1769.324097
1284.134766	1661.008301
1283.064453	1856.479492
1281.995117	2105.836914
1280.923828	1694.382813
1279.853516	1635.575806
1278.782227	1728.589844
1277.710938	1995.324463
1276.639648	1682.500000
1275.568359	1338.137573
1274.496094	1605.090820
1273.423828	1454.149780
1272.351563	2080.308105
1271.279297	1953.945923
1270.206055	1563.984009
1269.132813	1877.453979
1268.059570	1880.865112
1266.986328	1506.074341
1265.913086	1243.774170
1264.838867	1645.194458
1263.764648	1427.034180
1262.689453	1318.773071
1261.615234	1471.475708
1260.540039	1436.510010
1259.464844	1540.524048
1258.389648	1559.289063
1257.313477	1597.597168
1256.238281	1550.711548
1255.162109	1128.977539
1254.085938	1262.453003
1253.008789	1398.356445
1251.931641	1490.460571
1250.854492	1186.071533
1249.777344	1295.296021
1248.700195	1389.924561
1247.622070	1302.234497
1246.543945	1107.689697
1245.465820	1328.760254
1244.387695	1158.654785
1243.308594	1209.670166
1242.229492	1491.371704
1241.150391	1440.382080
1240.071289	1355.460571
1238.991211	1032.790771
1237.911133	1103.305420
1236.831055	1229.588013
1235.750977	1040.581543
1234.669922	1292.918945
1233.588867	1319.731934
1232.507813	1157.518433
1231.426758	1264.311035
1230.344727	1368.641479
1229.262695	874.750916
1228.180664	1056.594116
1227.098633	1197.199951
1226.015625	965.037842
1224.933594	812.814880
1223.849609	890.462830
1222.766602	861.643250
1221.683594	888.434937
1220.599609	801.580444
1219.515625	547.973633
1218.430664	391.118774
1217.346680	862.418945
1216.261719	548.517761
1215.176758	973.645142
1214.091797	341.119324
1213.005859	401.573761
1211.920898	486.099213
1210.834961	556.073669
1209.748047	703.170959
1208.662109	659.646301
1207.575195	702.897034
1206.488281	664.130005
1205.401367	982.003662
1204.313477	282.928589
1203.225586	393.490784
1202.137695	-4.205981
1201.049805	166.465622
1199.961914	483.843872
1198.873047	577.206543
1197.784180	297.510986
1196.695313	65.997971
1195.605469	-6.734515
1194.515625	115.275093
1193.425781	186.677780
1192.335938	-78.500427
1191.246094	-45.659267
1190.155273	-125.810181
1189.064453	312.809601
1187.973633	93.195015
1186.881836	48.873592
1185.790039	-137.118164
1184.698242	-181.515686
1183.606445	-266.753571
1182.514648	36.549969
1181.421875	-118.394020
1180.329102	-141.478226
1179.236328	-181.406647
1178.142578	-24.886297
1177.049805	229.720947
1175.956055	-54.838005
1174.861328	-56.751556
1173.767578	-58.748215
1172.672852	334.153015
1171.578125	286.431396
1170.483398	518.598145
1169.387695	188.410767
1168.291992	-168.022156
1167.196289	374.677856
1166.100586	-137.192703
1165.004883	123.061157
1163.908203	101.149971
1162.811523	79.163307
1161.714844	293.550171
1160.617188	-246.818832
1159.519531	-168.705338
1158.421875	463.023376
1157.324219	416.675873
1156.225586	386.962433
1155.127930	18.478130
1154.028320	661.166199
1152.929688	325.981995
1151.831055	243.526611
1150.731445	230.127365
1149.631836	104.668190
1148.531250	229.281052
1147.431641	-34.418186
1146.331055	-231.423706
1145.230469	297.586395
1144.129883	38.546207
1143.028320	-68.185928
1141.926758	-105.971352
1140.825195	-13.024300
1139.723633	82.171486
1138.621094	269.950836
1137.518555	98.698921
1136.416016	217.318863
1135.313477	620.862244
1134.209961	477.898163
1133.106445	617.480225
1132.002930	-92.937576
1130.898438	533.084900
1129.794922	966.553162
1128.690430	1088.979248
1127.585938	796.217957
1126.480469	1165.076660
1125.375977	898.362183
1124.270508	927.957336
1123.164063	898.226440
1122.058594	728.672241
1120.952148	566.228027
1119.845703	825.288574
1118.739258	724.316040
1117.631836	665.926208
1116.525391	576.739563
1115.417969	714.650085
1114.309570	774.377869
1113.202148	585.727600
1112.093750	966.874146
1110.985352	395.236389
1109.876953	336.605011
1108.767578	712.658020
1107.658203	457.822327
1106.548828	417.955017
1105.439453	640.124390
1104.329102	529.320801
1103.218750	918.823120
1102.108398	614.457275
1100.998047	982.451721
1099.886719	454.093872
1098.775391	772.365784
1097.664063	786.378784
1096.552734	847.490295
1095.440430	880.265076
1094.328125	943.615112
1093.215820	858.550171
1092.102539	702.857727
1090.990234	462.473145
1089.876953	636.379272
1088.762695	899.593994
1087.649414	887.454956
1086.535156	482.550720
1085.420898	543.371582
1084.306641	733.447083
1083.191406	744.806946
1082.076172	469.504089
1080.960938	807.443176
1079.845703	1046.583618
1078.729492	860.622925
1077.613281	590.243225
1076.497070	869.177246
1075.380859	735.028931
1074.263672	666.632813
1073.146484	366.096588
1072.029297	189.985184
1070.912109	651.613464
1069.793945	351.343506
1068.675781	388.646240
1067.557617	414.250671
1066.438477	580.393921
1065.319336	552.140625
1064.200195	439.657349
1063.081055	498.122253
1061.961914	722.729248
1060.841797	692.278137
1059.721680	329.767059
1058.600586	624.535034
1057.480469	821.032410
1056.359375	274.243591
1055.238281	449.803101
1054.116211	50.636158
1052.995117	74.466187
1051.873047	476.625519
1050.750000	645.206604
1049.627930	115.913071
1048.504883	193.632202
1047.381836	238.720901
1046.258789	-0.681725
1045.134766	156.510132
1044.011719	145.854797
1042.886719	9.421476
1041.762695	287.919159
1040.638672	-104.574158
1039.513672	17.937832
1038.388672	35.698048
1037.262695	-281.699432
1036.136719	-3.004036
1035.010742	170.942749
1033.884766	347.236938
1032.758789	116.517540
1031.631836	295.277405
1030.504883	406.637665
1029.377930	97.362213
1028.250000	-158.212051
1027.122070	-399.616699
1025.994141	-43.861359
1024.866211	-324.420471
1023.737305	-235.593536
1022.608398	-86.338448
1021.479492	-282.782074
1020.350586	-126.371620
1019.220703	-521.929688
1018.090820	-590.207703
1016.960938	-398.664642
1015.830078	-179.259598
1014.700195	5.419571
1013.569336	-277.828308
1012.437500	34.463779
1011.306641	85.082069
1010.174805	230.744049
1009.042969	-72.545090
1007.910156	290.904724
1006.778320	566.421509
1005.645508	936.794006
1004.512695	1751.132202
1003.378906	2842.677246
1002.245117	2302.058350
1001.111328	1932.847412
999.977539	1138.881714
998.843750	504.818604
997.708984	249.923477
996.574219	2.242529
995.438477	331.873169
994.303711	112.311852
993.167969	176.787369
992.032227	59.192883
990.895508	209.317642
989.758789	391.823975
988.622070	101.915901
987.485352	33.535767
986.348633	248.731277
985.210938	81.663307
984.073242	135.911118
982.934570	183.413132
981.796875	219.560379
980.658203	322.607941
979.519531	237.138168
978.379883	324.398499
977.240234	276.131073
976.100586	18.863647
974.960938	210.092636
973.821289	318.693329
972.680664	9.312143
971.540039	407.682343
970.398438	330.723938
969.257813	35.890347
968.116211	152.224701
966.974609	163.135178
965.832031	268.292236
964.689453	185.509933
963.546875	22.702080
962.404297	181.102844
961.261719	273.145477
960.118164	424.918976
958.974609	171.314377
957.830078	5.057551
956.686523	65.750145
955.541992	144.914703
954.396484	-75.585648
953.251953	63.435562
952.106445	1.271184
950.960938	-72.118896
949.815430	-200.169128
948.668945	58.370544
947.522461	-21.286688
946.375977	205.459686
945.229492	263.229675
944.082031	227.515915
942.934570	25.311981
941.787109	3.722092
940.638672	315.536041
939.491211	278.260193
938.342773	232.061462
937.193359	145.009079
936.044922	445.780273
934.895508	92.343422
933.745117	179.107422
932.595703	512.064941
931.445313	-109.440086
930.294922	387.740051
929.144531	133.462845
927.993164	-115.977104
926.842773	156.016724
925.690430	-72.507607
924.539063	-111.981171
923.386719	-17.089762
922.234375	-299.532745
921.082031	-324.827942
919.929688	-202.249146
918.776367	-484.005066
917.623047	-81.748886
916.468750	-122.384514
915.315430	-101.574219
914.161133	-164.617523
913.006836	-284.236603
911.851563	-219.878113
910.696289	-169.037964
909.541016	-474.142670
908.385742	-169.089508
907.229492	77.014938
906.074219	-21.358843
904.916992	-330.253357
903.760742	224.106415
902.603516	-442.290405
901.446289	-109.819756
900.289063	-76.191666
899.131836	-76.428726
897.973633	45.616734
896.815430	122.457001
895.656250	-323.018005
894.498047	-250.474503
893.338867	321.659576
892.178711	-30.636436
891.019531	-68.667892
889.859375	236.731308
888.699219	-45.073727
887.539063	-125.748451
886.377930	-7.682012
885.216797	51.717030
884.055664	241.994080
882.893555	294.662415
881.732422	248.118759
880.570313	181.369675
879.407227	103.439095
878.245117	174.291901
877.082031	351.044128
875.918945	550.267212
874.754883	94.173752
873.590820	120.087067
872.426758	269.796570
871.262695	-30.582165
870.098633	-11.355446
868.933594	142.835785
867.768555	465.603851
866.602539	172.272629
865.436523	384.768890
864.270508	296.067566
863.104492	270.299866
861.938477	127.745407
860.771484	126.720268
859.604492	175.063370
858.436523	234.598526
857.269531	237.970245
856.101563	544.167542
854.932617	533.977966
853.764648	519.257019
852.595703	204.136261
851.426758	223.050659
850.256836	418.933228
849.087891	567.616638
847.917969	615.413696
846.748047	631.785095
845.577148	419.777069
844.406250	337.608124
843.235352	76.419617
842.064453	135.159500
840.892578	120.014534
839.720703	218.828659
838.548828	134.221863
837.375977	65.230415
836.204102	396.102722
835.031250	288.935822
833.857422	501.087982
832.684570	512.091370
831.510742	817.650208
830.335938	223.642288
829.162109	276.809509
827.987305	15.353769
826.812500	496.509033
825.637695	613.921265
824.461914	236.347046
823.286133	103.966179
822.110352	334.676758
820.933594	141.969620
819.757813	238.709808
818.580078	-5.323044
817.403320	117.876373
816.225586	-19.456270
815.048828	18.888969
813.870117	-229.815155
812.692383	12.885562
811.513672	-235.971054
810.334961	-109.222733
809.156250	37.324368
807.976563	57.043533
806.796875	-127.726578
805.617188	-94.940277
804.436523	-428.603302
803.255859	-143.022827
802.075195	-132.871658
800.894531	-100.691597
799.712891	-195.084229
798.531250	-285.146851
797.349609	-428.520599
796.167969	-350.346527
794.985352	-589.208740
793.802734	-398.346130
792.619141	-79.260887
791.436523	-373.828003
790.252930	-196.881592
789.069336	-314.520996
787.884766	-381.357758
786.700195	95.868614
785.515625	161.361801
784.331055	58.630268
783.145508	72.964767
781.959961	168.915817
780.774414	41.513714
779.587891	170.273788
778.402344	-180.417175
777.215820	5.450928
776.028320	60.859657
774.840820	124.925461
773.654297	243.972397
772.465820	-7.744050
771.278320	-124.959953
770.089844	-6.331958
768.901367	187.052475
767.711914	131.195023
766.523438	33.366852
765.333984	87.455849
764.143555	185.446777
762.954102	12.453623
761.763672	19.930389
760.573242	192.336136
759.382813	135.734558
758.191406	435.395050
757.000000	440.130798
755.808594	488.734375
754.616211	440.506500
753.423828	328.477844
752.231445	361.415863
751.039063	62.576443
749.845703	156.885468
748.652344	226.917313
747.458984	220.019943
746.264648	320.588165
745.070313	124.862808
743.875977	115.608246
742.680664	176.477188
741.486328	105.719208
740.291016	78.787590
739.094727	51.831680
737.899414	-154.800766
736.703125	24.128733
735.506836	-118.950325
734.309570	-132.812561
733.112305	-0.039975
731.915039	88.894341
730.717773	20.265387
729.519531	-37.390656
728.322266	101.782654
727.123047	197.189529
725.924805	-103.045303
724.725586	-162.743439
723.526367	295.374969
722.327148	283.725891
721.126953	298.328430
719.926758	201.634308
718.726563	356.034210
717.525391	381.682190
716.325195	570.995056
715.123047	635.979858
713.921875	528.741089
712.719727	96.817444
711.518555	125.055031
710.315430	242.725235
709.113281	170.906342
707.910156	5.578919
706.707031	-4.958268
705.502930	165.322388
704.299805	205.052856
703.095703	109.991570
701.891602	-65.381699
700.686523	227.083862
699.481445	62.930122
698.276367	49.006111
697.071289	-308.151764
695.865234	132.478409
694.659180	49.523560
693.453125	-413.298676
692.246094	-126.597237
691.039063	-109.035126
689.832031	-76.102234
688.625000	-197.056213
687.416992	-24.886982
686.208984	73.657120
685.000977	-79.168541
683.791992	-82.129440
682.583008	-258.266144
681.374023	-295.433350
680.164063	-276.037537
678.955078	-167.643494
677.745117	109.817841
676.534180	-45.577282
675.324219	-42.696507
674.113281	263.345703
672.902344	-181.192276
671.690430	-88.919205
670.478516	-108.904045
669.266602	-161.085068
668.054688	91.720108
666.841797	-182.590439
665.628906	152.642319
664.416016	38.700920
663.203125	-187.255661
661.989258	152.710342
660.775391	-100.799507
659.561523	-64.850502
658.346680	3.650110
657.131836	156.420807
655.916992	-203.886826
654.701172	130.318512
653.485352	-46.260796
652.269531	210.509201
651.053711	98.931625
649.836914	-150.281540
648.620117	240.273697
647.403320	122.710678
646.186523	123.684891
644.968750	378.674896
643.750977	364.715759
642.532227	527.204285
641.314453	859.527222
640.095703	398.464050
638.875977	96.688271
637.657227	136.692947
636.437500	-173.507187
635.217773	317.523987
633.997070	-29.183374
632.777344	49.236721
631.556641	191.905441
630.335938	130.510315
629.114258	118.330223
627.892578	-177.164459
626.670898	-168.251312
625.449219	108.382614
624.226563	436.051056
623.003906	139.663010
621.781250	322.947113
620.557617	195.184464
619.333984	246.921021
618.110352	-40.107456
616.886719	-47.123837
615.662109	-78.229935
614.437500	31.279190
613.212891	-101.621239
611.987305	-14.889454
610.761719	-395.033386
609.536133	-23.403597
608.310547	-67.385620
607.083984	210.360657
605.857422	93.974411
604.630859	-166.476929
