# Supplementary material for: Raman spectroscopy accurately differentiates mucosal healing from non-healing and biochemical changes following biological therapy in inflammatory bowel disease
Source: PLoS One. 2021 Jun 2;16(6):e0252210. doi: 10.1371/journal.pone.0252210 (PMC8172032; doi:10.1371/journal.pone.0252210)
Supplement: S9 Dataset — (ZIP) [file pone.0252210.s011.zip › Pre-biologic/OC023-2 pre treatment_25__X_25479.7__Y_6211.9__Z_811.855__Time_287.txt]

1714.862305	93.072662
1713.885742	64.598312
1712.909180	-116.267204
1711.931641	67.246216
1710.955078	-52.599072
1709.977539	-124.478378
1709.000000	-0.972966
1708.021484	49.867615
1707.043945	41.574429
1706.065430	-194.551361
1705.086914	72.630272
1704.107422	-48.589840
1703.128906	127.236298
1702.149414	29.982876
1701.169922	-118.089561
1700.190430	274.111053
1699.210938	323.906281
1698.230469	387.049866
1697.250000	233.745941
1696.269531	334.424255
1695.289063	119.938438
1694.307617	375.689514
1693.326172	180.210983
1692.344727	494.856903
1691.363281	534.634888
1690.381836	571.917847
1689.399414	478.644867
1688.416992	377.634735
1687.434570	687.549255
1686.452148	818.958618
1685.468750	697.341003
1684.485352	698.630676
1683.501953	934.650635
1682.518555	875.210632
1681.534180	901.297241
1680.550781	1018.234436
1679.566406	927.807373
1678.582031	976.138062
1677.596680	926.328247
1676.611328	1267.907227
1675.626953	1232.088135
1674.641602	1233.850952
1673.655273	1501.781616
1672.669922	1344.780151
1671.683594	1549.559692
1670.697266	1635.098511
1669.710938	1713.024414
1668.723633	1653.219238
1667.737305	1705.353760
1666.750000	1802.965332
1665.762695	1704.583618
1664.774414	1818.859985
1663.787109	2047.558960
1662.798828	1974.255737
1661.810547	1909.348633
1660.822266	2306.064453
1659.833008	2165.068115
1658.844727	2143.778809
1657.855469	2191.759033
1656.866211	2120.959473
1655.875977	2039.993408
1654.886719	2038.890869
1653.896484	1818.529907
1652.906250	1894.994873
1651.916016	1662.336792
1650.924805	1652.312500
1649.934570	1542.224487
1648.943359	1472.215576
1647.952148	1217.622437
1646.959961	1164.326904
1645.968750	894.826477
1644.976563	710.323730
1643.984375	721.674622
1642.992188	786.184937
1641.999023	616.114990
1641.005859	388.423645
1640.012695	377.518616
1639.019531	374.876892
1638.026367	340.933258
1637.032227	370.609131
1636.039063	129.111099
1635.043945	307.045532
1634.049805	100.555557
1633.055664	118.372932
1632.060547	49.574268
1631.065430	23.233782
1630.070313	81.437660
1629.074219	0.409582
1628.079102	-11.883040
1627.083008	-84.406990
1626.086914	-88.248138
1625.090820	-118.122459
1624.093750	-124.071922
1623.096680	-111.371887
1622.100586	-158.874893
1621.102539	251.012512
1620.105469	114.601410
1619.107422	167.545731
1618.109375	275.815796
1617.111328	200.497070
1616.113281	23.058773
1615.115234	173.863678
1614.116211	146.404785
1613.117188	119.135658
1612.118164	-33.814323
1611.118164	-84.296440
1610.119141	-32.383984
1609.119141	14.411621
1608.119141	-32.986141
1607.118164	110.973427
1606.118164	105.733536
1605.117188	100.613998
1604.116211	79.903069
1603.115234	132.580856
1602.114258	36.198761
1601.112305	-135.909470
1600.110352	-103.870926
1599.108398	-14.245375
1598.106445	-293.181427
1597.103516	16.117033
1596.100586	-79.676437
1595.097656	-149.255188
1594.094727	-51.603554
1593.091797	-186.362015
1592.087891	-242.712540
1591.083984	-155.456070
1590.080078	-34.298355
1589.076172	-163.650146
1588.071289	-139.042664
1587.067383	52.456203
1586.062500	-61.195847
1585.057617	161.459366
1584.051758	141.620346
1583.045898	189.508148
1582.041016	138.347916
1581.035156	50.707909
1580.028320	137.525650
1579.022461	0.362212
1578.015625	209.378647
1577.008789	113.777184
1576.001953	64.981194
1574.994141	21.334999
1573.987305	-45.775982
1572.979492	102.860847
1571.971680	71.981735
1570.962891	64.413483
1569.955078	129.504471
1568.946289	251.614456
1567.937500	168.383728
1566.928711	22.758022
1565.918945	167.840485
1564.910156	-11.702553
1563.900391	34.469540
1562.890625	51.953190
1561.880859	183.426086
1560.870117	223.937561
1559.859375	54.278084
1558.848633	-22.135094
1557.837891	-88.296715
1556.827148	76.023201
1555.815430	224.571060
1554.803711	300.377808
1553.791992	179.194214
1552.780273	50.130604
1551.767578	190.134323
1550.754883	226.396545
1549.742188	169.330597
1548.729492	282.828430
1547.716797	259.037018
1546.703125	116.136795
1545.689453	66.171844
1544.675781	-69.243774
1543.662109	-13.586699
1542.647461	28.935509
1541.632813	66.080956
1540.618164	51.371353
1539.603516	152.644913
1538.588867	29.122787
1537.573242	-45.522152
1536.557617	47.361248
1535.541992	-102.463577
1534.526367	10.616511
1533.509766	128.593369
1532.493164	63.291203
1531.476563	-74.352348
1530.459961	27.484278
1529.443359	41.480152
1528.425781	26.921551
1527.408203	22.459330
1526.390625	46.105858
1525.373047	195.652893
1524.354492	20.674372
1523.335938	89.973701
1522.317383	189.898575
1521.298828	32.398346
1520.280273	88.158783
1519.260742	-126.237915
1518.241211	-81.180267
1517.221680	94.690605
1516.202148	85.310822
1515.181641	124.515076
1514.161133	-13.689503
1513.140625	55.905930
1512.120117	-72.375450
1511.099609	-80.199661
1510.078125	-49.753090
1509.056641	57.427868
1508.035156	-33.112587
1507.012695	14.626298
1505.991211	57.026665
1504.968750	-157.094894
1503.946289	-202.209946
1502.923828	31.733852
1501.900391	-236.639252
1500.877930	-269.495697
1499.854492	2.116326
1498.830078	-166.848724
1497.806641	-54.420250
1496.782227	-1.087748
1495.758789	141.577240
1494.734375	-58.713211
1493.708984	270.162689
1492.684570	210.165863
1491.659180	216.452866
1490.633789	352.878510
1489.608398	261.701996
1488.583008	323.643616
1487.556641	324.087769
1486.530273	334.575684
1485.503906	365.316010
1484.477539	454.576080
1483.450195	696.708618
1482.423828	698.812988
1481.396484	601.283386
1480.368164	651.516785
1479.340820	859.649597
1478.312500	1031.848755
1477.284180	915.888611
1476.255859	1003.647278
1475.227539	1068.307373
1474.198242	1086.951294
1473.169922	1192.035767
1472.140625	1256.202759
1471.111328	1549.259033
1470.081055	1630.868774
1469.050781	1544.431519
1468.021484	1686.826904
1466.990234	1989.207520
1465.959961	2006.640259
1464.928711	2178.981934
1463.898438	2208.861816
1462.867188	2403.748047
1461.834961	2387.616455
1460.803711	2470.454346
1459.771484	2456.669434
1458.739258	2757.563965
1457.707031	2530.374023
1456.674805	2666.035645
1455.641602	2596.067383
1454.608398	2810.111572
1453.575195	2615.750000
1452.541992	2692.666016
1451.508789	3055.894775
1450.474609	3043.850830
1449.440430	2917.748047
1448.406250	3113.333008
1447.371094	2966.889893
1446.336914	3083.797363
1445.301758	2914.552979
1444.266602	3137.616699
1443.230469	2998.703369
1442.195313	2682.754639
1441.159180	2675.455566
1440.123047	2531.588379
1439.086914	2476.243896
1438.049805	2405.722168
1437.013672	2069.896973
1435.976563	2421.389648
1434.939453	2073.037354
1433.901367	1611.168823
1432.864258	1535.820557
1431.826172	1488.255737
1430.788086	1188.339233
1429.750000	1087.896606
1428.710938	778.107239
1427.671875	872.014221
1426.633789	771.753662
1425.593750	633.705383
1424.554688	566.336914
1423.514648	436.007538
1422.474609	623.221191
1421.434570	248.668640
1420.394531	506.433136
1419.354492	550.111572
1418.313477	500.658844
1417.272461	416.041473
1416.231445	162.924667
1415.189453	355.232117
1414.147461	399.120544
1413.105469	458.139862
1412.063477	280.875061
1411.021484	181.672791
1409.978516	112.721634
1408.936523	48.915932
1407.892578	35.418217
1406.849609	-20.671568
1405.806641	63.952255
1404.762695	-152.629929
1403.718750	248.372314
1402.674805	64.641335
1401.629883	136.952042
1400.585938	1.166835
1399.541016	18.486237
1398.496094	339.256683
1397.450195	75.950584
1396.405273	221.359085
1395.359375	78.668709
1394.313477	76.425522
1393.267578	14.191382
1392.220703	-30.389069
1391.173828	12.783484
1390.126953	243.765900
1389.080078	49.389381
1388.033203	87.880638
1386.985352	28.919840
1385.937500	80.142601
1384.889648	-73.535080
1383.841797	-22.049782
1382.792969	82.012413
1381.744141	-146.131546
1380.695313	20.636312
1379.646484	199.960266
1378.597656	-40.125813
1377.547852	-215.073746
1376.498047	-90.305183
1375.448242	-47.787392
1374.397461	-5.151585
1373.347656	40.123093
1372.296875	83.022766
1371.246094	-148.184769
1370.194336	-57.608852
1369.143555	-6.775911
1368.091797	19.265043
1367.040039	3.107192
1365.988281	-159.820663
1364.935547	205.328705
1363.882813	-4.559166
1362.830078	44.644573
1361.777344	288.077515
1360.724609	262.892822
1359.670898	26.460691
1358.617188	-105.263046
1357.563477	29.255457
1356.509766	109.201393
1355.455078	92.352669
1354.400391	262.020660
1353.345703	310.071075
1352.291016	440.225037
1351.235352	476.132965
1350.180664	589.161255
1349.125000	473.971710
1348.068359	557.501648
1347.012695	790.023438
1345.956055	898.597351
1344.899414	893.231079
1343.842773	863.248779
1342.786133	1116.016724
1341.728516	1081.381714
1340.670898	1316.989136
1339.613281	1483.312500
1338.555664	1322.839844
1337.497070	1130.414673
1336.438477	1240.246826
1335.379883	1241.310791
1334.321289	1116.354004
1333.262695	1258.796021
1332.203125	1171.326416
1331.143555	1004.938416
1330.083984	1179.958618
1329.023438	942.298645
1327.963867	858.127441
1326.903320	1307.805298
1325.841797	1256.029053
1324.781250	1132.832764
1323.719727	1039.479980
1322.659180	1079.635742
1321.596680	1243.325073
1320.535156	1323.223145
1319.473633	1319.378052
1318.411133	1110.988525
1317.348633	1314.636108
1316.285156	1239.779663
1315.222656	1221.808594
1314.159180	1199.071411
1313.095703	1142.011353
1312.032227	1122.079956
1310.967773	1306.699707
1309.904297	1210.726929
1308.839844	1353.709961
1307.775391	1221.155273
1306.709961	1531.678955
1305.645508	1409.281494
1304.580078	1355.942017
1303.513672	1312.604492
1302.448242	1488.218872
1301.382813	1233.795898
1300.316406	1335.915283
1299.250000	1290.730347
1298.182617	1316.928345
1297.116211	1080.504639
1296.048828	1271.495728
1294.981445	1214.629517
1293.914063	1130.924683
1292.845703	1147.975220
1291.777344	1253.450928
1290.708984	1187.338257
1289.640625	689.853882
1288.572266	930.552429
1287.502930	872.268372
1286.433594	828.829285
1285.364258	888.411743
1284.293945	1060.742188
1283.224609	1076.396484
1282.154297	622.118835
1281.083984	882.833679
1280.012695	1026.082153
1278.942383	851.327148
1277.871094	1036.303589
1276.799805	1072.127930
1275.727539	707.071045
1274.656250	877.580322
1273.583984	989.453918
1272.511719	981.647644
1271.439453	1284.159058
1270.366211	990.726379
1269.292969	1459.303101
1268.219727	1256.445190
1267.146484	1510.142700
1266.072266	1251.394531
1264.999023	1363.637573
1263.924805	1366.149048
1262.849609	1341.903931
1261.775391	1432.317505
1260.700195	1320.452148
1259.625000	1371.964722
1258.549805	1347.987549
1257.474609	1226.645142
1256.398438	1524.270874
1255.322266	1439.568237
1254.246094	1272.189941
1253.168945	1185.242310
1252.092773	1251.658691
1251.015625	1101.591309
1249.938477	922.443848
1248.860352	1057.072266
1247.783203	1386.148315
1246.705078	1190.144653
1245.626953	1203.222534
1244.547852	1571.004761
1243.469727	1338.734131
1242.390625	1043.452881
1241.311523	1088.201050
1240.231445	1113.529297
1239.152344	1303.869629
1238.072266	1127.793823
1236.992188	1216.192383
1235.911133	1108.130737
1234.831055	992.844604
1233.750000	967.297363
1232.668945	995.074890
1231.587891	1044.642456
1230.505859	827.722717
1229.423828	954.788391
1228.341797	1043.044922
1227.259766	872.228149
1226.176758	945.912354
1225.094727	838.067810
1224.011719	778.634521
1222.927734	789.344421
1221.844727	664.609253
1220.760742	769.568176
1219.676758	669.004578
1218.592773	556.370239
1217.507813	641.856567
1216.423828	584.758484
1215.338867	699.099731
1214.252930	581.576233
1213.167969	171.992935
1212.082031	455.142944
1210.996094	680.213379
1209.910156	736.281128
1208.823242	565.579468
1207.737305	739.682495
1206.650391	653.310730
1205.562500	627.169861
1204.475586	719.041443
1203.387695	687.952393
1202.299805	480.999542
1201.211914	271.662384
1200.124023	425.854095
1199.035156	267.024323
1197.946289	57.659966
1196.857422	67.232819
1195.767578	117.612404
1194.678711	-62.955513
1193.588867	143.535522
1192.498047	-15.488677
1191.408203	-18.330658
1190.317383	-150.992126
1189.226563	-14.664143
1188.135742	73.484711
1187.044922	-184.222885
1185.953125	-69.856300
1184.861328	68.362595
1183.769531	-148.667252
1182.676758	-111.434303
1181.584961	100.752831
1180.492188	-58.892902
1179.398438	-103.508812
1178.305664	-102.671440
1177.211914	156.831741
1176.118164	147.815964
1175.024414	208.152115
1173.929688	258.773193
1172.835938	258.991425
1171.741211	271.064545
1170.646484	512.730225
1169.550781	404.900757
1168.455078	108.059258
1167.359375	31.226299
1166.263672	21.250643
1165.167969	-77.271843
1164.071289	158.671326
1162.974609	188.932159
1161.877930	54.253128
1160.780273	382.778351
1159.682617	99.852455
1158.584961	227.477783
1157.487305	247.537598
1156.389648	191.119263
1155.291016	249.094177
1154.192383	404.692413
1153.093750	343.134277
1151.994141	64.562462
1150.894531	193.505325
1149.794922	260.318115
1148.695313	103.061119
1147.594727	76.729279
1146.495117	16.953308
1145.394531	204.638184
1144.292969	-0.574867
1143.192383	-153.472305
1142.090820	-99.473915
1140.989258	1.938351
1139.886719	53.240360
1138.785156	6.931839
1137.682617	300.376495
1136.580078	-5.223457
1135.477539	237.950638
1134.374023	378.755188
1133.270508	243.927032
1132.166992	507.861115
1131.063477	567.434814
1129.958984	826.174255
1128.854492	695.604919
1127.750000	873.307434
1126.644531	861.096802
1125.540039	1014.726685
1124.434570	826.848877
1123.329102	845.095947
1122.222656	1029.045410
1121.117188	821.980164
1120.010742	849.319885
1118.903320	767.614929
1117.796875	510.681366
1116.689453	719.926514
1115.582031	600.101196
1114.474609	428.178253
1113.367188	752.828613
1112.258789	734.390808
1111.150391	637.845825
1110.041016	753.913879
1108.932617	614.658936
1107.823242	938.326965
1106.713867	867.354492
1105.604492	852.973328
1104.494141	847.927917
1103.383789	1050.456787
1102.273438	1002.691467
1101.163086	1110.533691
1100.051758	1239.442383
1098.940430	1089.973389
1097.829102	1103.127197
1096.717773	1323.571289
1095.605469	1254.001953
1094.493164	1057.165649
1093.380859	1138.231934
1092.268555	1080.253418
1091.155273	1217.589233
1090.041992	884.077881
1088.928711	1014.167603
1087.814453	979.437073
1086.701172	1290.376953
1085.586914	1191.954224
1084.471680	1034.721680
1083.357422	1211.230713
1082.242188	1213.699219
1081.126953	1108.032104
1080.011719	995.299622
1078.895508	957.681824
1077.779297	941.143433
1076.663086	1027.819336
1075.546875	849.242859
1074.429688	1031.954346
1073.312500	888.515381
1072.195313	815.433044
1071.078125	725.922424
1069.959961	870.770813
1068.841797	710.883850
1067.723633	574.451294
1066.604492	845.565979
1065.486328	533.459229
1064.367188	652.208008
1063.247070	864.476746
1062.127930	830.923645
1061.007813	881.565063
1059.887695	782.462341
1058.767578	709.100220
1057.646484	661.453430
1056.525391	482.917328
1055.404297	697.020691
1054.283203	530.203491
1053.161133	410.151306
1052.039063	390.553558
1050.916992	408.309235
1049.794922	421.380737
1048.671875	483.435181
1047.548828	522.128784
1046.425781	495.495300
1045.301758	436.220428
1044.177734	390.965332
1043.053711	390.025421
1041.929688	391.425751
1040.805664	362.551605
1039.680664	520.033081
1038.555664	116.247086
1037.429688	401.788635
1036.304688	359.037842
1035.178711	407.078613
1034.052734	394.635498
1032.925781	577.600464
1031.798828	486.110962
1030.671875	499.319946
1029.544922	570.670349
1028.417969	502.599182
1027.290039	258.022034
1026.162109	4.313523
1025.033203	138.569000
1023.905273	-1.134063
1022.776367	-98.948227
1021.647461	-36.540115
1020.518555	-266.430756
1019.388672	-145.916168
1018.258789	-13.799893
1017.128906	-32.378391
1015.998047	-264.135040
1014.868164	183.280045
1013.737305	62.930984
1012.605469	266.981415
1011.474609	477.972198
1010.342773	501.403320
1009.210938	554.997009
1008.079102	527.654907
1006.946289	509.658661
1005.813477	1187.985107
1004.680664	1921.586670
1003.546875	2365.935547
1002.414063	2995.095703
1001.280273	2387.727295
1000.145508	1563.562378
999.011719	663.667908
997.876953	526.349243
996.742188	276.072540
995.607422	372.249908
994.471680	41.570076
993.335938	387.141357
992.200195	31.467573
991.064453	188.015457
989.927734	77.165421
988.791016	100.174667
987.654297	49.553757
986.516602	144.218491
985.379883	86.951904
984.242188	209.451111
983.103516	180.066727
981.965820	49.558521
980.827148	-71.557434
979.688477	-105.057320
978.548828	-5.005232
977.409180	120.433678
976.270508	-25.327169
975.129883	486.479523
973.990234	331.786407
972.849609	165.818039
971.708984	248.134979
970.568359	126.185730
969.426758	227.129532
968.285156	318.993286
967.143555	321.471436
966.001953	248.390182
964.859375	301.643555
963.716797	20.230419
962.574219	211.374298
961.430664	223.802490
960.287109	208.882446
959.143555	212.455750
958.000000	259.703796
956.855469	160.532974
955.710938	340.869537
954.566406	182.538300
953.421875	264.711670
952.276367	214.317917
951.130859	228.151657
949.985352	221.561951
948.838867	-61.482666
947.692383	108.314850
946.545898	383.310211
945.399414	407.045624
944.251953	172.844498
943.104492	87.341949
941.957031	184.678680
940.809570	174.864456
939.661133	302.128326
938.512695	356.498199
937.364258	78.019844
936.214844	116.786850
935.065430	504.491577
933.916016	317.837860
932.765625	85.865829
931.616211	136.648514
930.465820	107.859390
929.315430	108.850014
928.164063	64.475372
927.012695	-13.852812
925.861328	49.093311
924.709961	141.745651
923.557617	145.819901
922.405273	218.267029
921.252930	-347.937225
920.099609	-118.269356
918.947266	-20.335712
917.793945	7.291618
916.639648	-130.725906
915.486328	-46.007370
914.332031	-247.193512
913.177734	-218.911972
912.022461	-165.530228
910.868164	-216.369766
909.712891	-348.674988
908.556641	-222.288712
907.401367	56.060406
906.245117	-53.103832
905.088867	-3.468909
903.931641	-12.605858
902.775391	78.047470
901.618164	51.068413
900.460938	31.031504
899.302734	174.086700
898.144531	-31.217194
896.986328	227.417770
895.828125	51.864655
894.668945	89.055931
893.509766	-81.596939
892.350586	-64.472961
891.191406	63.474609
890.031250	191.489029
888.871094	48.574902
887.710938	7.444875
886.549805	61.257408
885.388672	268.612396
884.227539	112.746765
883.066406	148.789993
881.904297	33.841206
880.742188	263.993896
879.580078	239.441879
878.416992	426.831299
877.253906	188.430099
876.090820	168.719086
874.927734	322.503296
873.763672	338.981781
872.599609	254.255051
871.435547	194.408279
870.270508	17.692398
869.105469	-30.654697
867.940430	274.138641
866.775391	19.080322
865.609375	231.719315
864.443359	35.363422
863.277344	299.705109
862.110352	206.880295
860.944336	183.762787
859.777344	216.844147
858.609375	283.638153
857.442383	617.467529
856.274414	399.333740
855.105469	560.390198
853.937500	461.305023
852.768555	830.837708
851.599609	462.875519
850.430664	464.834290
849.260742	675.164612
848.090820	618.909912
846.920898	193.258469
845.750000	343.146271
844.580078	130.416763
843.409180	322.798523
842.237305	228.776794
841.066406	132.567963
839.894531	81.136986
838.722656	458.927460
837.549805	-1.521100
836.376953	143.746613
835.204102	376.059570
834.031250	409.493835
832.857422	445.141663
831.683594	451.739655
830.509766	324.417603
829.335938	420.249634
828.161133	703.392517
826.986328	480.145355
825.811523	294.878296
824.635742	423.965790
823.459961	452.675934
822.284180	171.646393
821.107422	267.153015
819.931641	117.605286
818.754883	97.217834
817.577148	-30.043510
816.400391	145.342438
815.222656	-4.225315
814.044922	326.665344
812.866211	292.649475
811.687500	80.729218
810.508789	-20.021887
809.330078	210.310608
808.150391	-72.731110
806.971680	-80.298553
805.791016	-92.368652
804.611328	-95.636307
803.430664	56.390491
802.250000	-86.866386
801.069336	-116.998062
799.887695	-102.838509
798.706055	4.357761
797.524414	71.505630
796.342773	-291.451630
795.160156	-75.986801
793.977539	-49.026695
792.794922	-0.031216
791.611328	-192.514206
790.427734	-179.129654
789.244141	-39.702484
788.059570	115.045357
786.875977	-73.285072
785.691406	169.645264
784.505859	71.833672
783.321289	376.285278
782.135742	357.806549
780.949219	332.595154
779.763672	400.054474
778.577148	191.299225
777.390625	291.644928
776.204102	87.187340
775.016602	220.375092
773.829102	205.543839
772.641602	11.915489
771.453125	206.410324
770.265625	1.598972
769.077148	52.469135
767.887695	105.394127
766.699219	241.891754
765.509766	221.801865
764.319336	252.248016
763.129883	209.892456
761.939453	215.857849
760.749023	505.587341
759.558594	476.022522
758.367188	386.954529
757.175781	280.207886
755.984375	428.427643
754.791992	290.696808
753.599609	359.479248
752.407227	359.995392
751.214844	320.848602
750.021484	428.732208
748.828125	235.654785
747.634766	262.048065
746.441406	257.585114
745.247070	323.213165
744.052734	371.143616
742.857422	127.272949
741.662109	299.964325
740.466797	71.338547
739.271484	362.071136
738.076172	220.950974
736.879883	259.398926
735.683594	109.394325
734.486328	195.804291
733.289063	113.530388
732.091797	160.304337
730.894531	185.079651
729.697266	270.991516
728.499023	72.489120
727.300781	424.924072
726.101563	460.171356
724.902344	410.091705
723.703125	508.513062
722.503906	556.570190
721.303711	425.465240
720.104492	484.283203
718.903320	455.692993
717.703125	453.234131
716.501953	435.438782
715.300781	400.140503
714.099609	510.900238
712.897461	425.343109
711.695313	250.410370
710.493164	84.226646
709.291016	336.360931
708.087891	174.503876
706.884766	204.308014
705.680664	-11.942239
704.477539	28.709145
703.273438	217.283386
702.069336	122.930382
700.864258	215.650436
699.659180	110.433395
698.454102	246.566391
697.249023	63.127548
696.042969	120.968826
694.836914	-121.014565
693.630859	8.522177
692.423828	-98.681290
691.217773	-221.017197
690.009766	-258.636749
688.802734	29.272461
687.594727	-49.561199
686.386719	-6.870542
685.178711	-141.976883
683.970703	-177.260193
682.761719	-10.922161
681.552734	-35.303276
680.342773	-22.797655
679.133789	-187.848160
677.923828	19.676044
676.712891	-171.173553
675.502930	62.342323
674.291992	111.886772
673.081055	124.699608
671.869141	-7.333230
670.657227	-108.957596
669.445313	48.965172
668.233398	36.149784
667.021484	239.508087
665.808594	110.164986
664.595703	138.638306
663.381836	-40.106392
662.167969	133.214844
660.954102	-118.642204
659.740234	82.861237
658.525391	49.219631
657.310547	65.300804
656.095703	75.006210
654.880859	2.887442
653.665039	-94.960037
652.449219	-11.651095
651.233398	155.741089
650.016602	-14.994226
648.799805	83.620766
647.583008	16.522781
646.365234	-28.919497
645.148438	289.422180
643.930664	347.401947
642.711914	429.111603
641.494141	80.802002
640.275391	175.619522
639.056641	218.896011
637.836914	152.644608
636.617188	-5.876064
635.397461	31.210352
634.177734	-47.607914
632.957031	-8.244067
631.736328	7.551577
630.515625	-122.529121
629.293945	-87.303085
628.073242	-13.447667
626.851563	51.830013
625.628906	-5.103522
624.407227	263.807892
623.184570	324.733429
621.960938	372.772095
620.738281	452.899048
619.514648	246.003235
618.291016	120.518974
617.067383	119.188171
615.842773	-134.732040
614.618164	0.776596
613.393555	74.093369
612.167969	-2.434332
610.942383	177.510345
609.716797	-18.990633
608.491211	21.648733
607.264648	-185.762222
606.038086	100.157707
604.811523	-13.644862
