# Supplementary material for: Raman spectroscopy accurately differentiates mucosal healing from non-healing and biochemical changes following biological therapy in inflammatory bowel disease
Source: PLoS One. 2021 Jun 2;16(6):e0252210. doi: 10.1371/journal.pone.0252210 (PMC8172032; doi:10.1371/journal.pone.0252210)
Supplement: S9 Dataset — (ZIP) [file pone.0252210.s011.zip › Pre-biologic/OC023-2 pre treatment_46__X_25480.7__Y_6213.9__Z_811.406__Time_528.txt]

1714.862305	27.994255
1713.885742	-60.418903
1712.909180	-77.722061
1711.931641	-6.434323
1710.955078	46.231918
1709.977539	133.848679
1709.000000	-49.053261
1708.021484	-100.423561
1707.043945	-191.697906
1706.065430	19.884293
1705.086914	52.236816
1704.107422	-169.484894
1703.128906	32.042770
1702.149414	73.208214
1701.169922	2.315980
1700.190430	118.982590
1699.210938	59.462605
1698.230469	8.303596
1697.250000	283.574371
1696.269531	112.874397
1695.289063	324.628662
1694.307617	79.949883
1693.326172	292.367981
1692.344727	398.312164
1691.363281	445.903503
1690.381836	368.479858
1689.399414	398.196869
1688.416992	484.341034
1687.434570	544.217957
1686.452148	593.846191
1685.468750	835.775757
1684.485352	715.645996
1683.501953	659.963867
1682.518555	823.173767
1681.534180	866.916870
1680.550781	703.465881
1679.566406	820.014038
1678.582031	859.804321
1677.596680	918.649963
1676.611328	1121.576904
1675.626953	1279.697754
1674.641602	1246.767334
1673.655273	1347.214233
1672.669922	1511.888916
1671.683594	1296.994263
1670.697266	1446.593262
1669.710938	1493.018555
1668.723633	1571.736328
1667.737305	1733.196411
1666.750000	1741.098755
1665.762695	1866.212036
1664.774414	1819.279541
1663.787109	1794.058838
1662.798828	2068.926514
1661.810547	2060.458740
1660.822266	1970.277466
1659.833008	2219.753662
1658.844727	2061.579346
1657.855469	1991.306519
1656.866211	1908.255981
1655.875977	2024.225098
1654.886719	2018.817017
1653.896484	1749.180054
1652.906250	1636.178467
1651.916016	1489.246460
1650.924805	1461.781128
1649.934570	1413.581665
1648.943359	1331.421997
1647.952148	1130.755493
1646.959961	1083.802612
1645.968750	947.435181
1644.976563	763.948242
1643.984375	778.944397
1642.992188	609.492310
1641.999023	469.491547
1641.005859	583.221069
1640.012695	354.267822
1639.019531	102.006660
1638.026367	185.084839
1637.032227	184.071106
1636.039063	128.017410
1635.043945	246.213760
1634.049805	140.703796
1633.055664	167.236526
1632.060547	83.425301
1631.065430	-50.102562
1630.070313	-88.537605
1629.074219	-184.599304
1628.079102	-138.276138
1627.083008	-175.912506
1626.086914	-92.308784
1625.090820	99.299438
1624.093750	-134.847260
1623.096680	-24.356653
1622.100586	86.294930
1621.102539	-34.100273
1620.105469	-143.742172
1619.107422	222.174255
1618.109375	99.760910
1617.111328	195.443390
1616.113281	254.506683
1615.115234	172.015594
1614.116211	113.319000
1613.117188	162.319580
1612.118164	82.950859
1611.118164	213.467468
1610.119141	202.513580
1609.119141	71.143066
1608.119141	-125.560226
1607.118164	102.238991
1606.118164	144.104111
1605.117188	269.817047
1604.116211	262.058624
1603.115234	-2.087823
1602.114258	21.748230
1601.112305	63.943832
1600.110352	35.559582
1599.108398	-31.988890
1598.106445	62.605232
1597.103516	-219.160980
1596.100586	-137.575974
1595.097656	-3.759985
1594.094727	-264.380524
1593.091797	-211.528336
1592.087891	-169.141037
1591.083984	-244.236755
1590.080078	-290.607697
1589.076172	-76.075294
1588.071289	112.256142
1587.067383	68.370117
1586.062500	-38.107883
1585.057617	105.667862
1584.051758	103.387131
1583.045898	353.801178
1582.041016	202.863663
1581.035156	57.137562
1580.028320	161.386032
1579.022461	91.085808
1578.015625	192.523819
1577.008789	236.583557
1576.001953	179.067825
1574.994141	376.395081
1573.987305	175.647842
1572.979492	156.886093
1571.971680	47.042580
1570.962891	137.249100
1569.955078	261.077179
1568.946289	169.115662
1567.937500	243.289780
1566.928711	132.939362
1565.918945	196.441681
1564.910156	23.584848
1563.900391	24.524792
1562.890625	121.312897
1561.880859	103.781181
1560.870117	-82.460365
1559.859375	148.655014
1558.848633	335.444519
1557.837891	195.447083
1556.827148	63.117828
1555.815430	197.500046
1554.803711	176.255981
1553.791992	121.185287
1552.780273	231.648224
1551.767578	59.759602
1550.754883	19.738409
1549.742188	95.973053
1548.729492	128.017075
1547.716797	196.064270
1546.703125	121.686081
1545.689453	-95.024574
1544.675781	60.317307
1543.662109	168.887833
1542.647461	-58.617397
1541.632813	-12.453457
1540.618164	74.804596
1539.603516	-3.401115
1538.588867	36.953178
1537.573242	53.857029
1536.557617	26.688133
1535.541992	210.836746
1534.526367	59.445683
1533.509766	47.135403
1532.493164	60.398544
1531.476563	70.868401
1530.459961	86.277496
1529.443359	88.587921
1528.425781	26.291683
1527.408203	87.410194
1526.390625	171.460983
1525.373047	-30.439190
1524.354492	81.476112
1523.335938	-100.167038
1522.317383	60.164375
1521.298828	22.194853
1520.280273	86.876030
1519.260742	-126.313339
1518.241211	-190.560226
1517.221680	-59.707680
1516.202148	-31.878452
1515.181641	175.509247
1514.161133	46.211952
1513.140625	-83.237617
1512.120117	-264.172821
1511.099609	32.076878
1510.078125	32.936478
1509.056641	23.331783
1508.035156	51.998535
1507.012695	-37.503895
1505.991211	-19.491238
1504.968750	-86.270554
1503.946289	-289.023132
1502.923828	-89.679436
1501.900391	-139.068359
1500.877930	-137.402390
1499.854492	45.833633
1498.830078	-73.244141
1497.806641	-13.310345
1496.782227	-130.137787
1495.758789	-47.562443
1494.734375	16.882565
1493.708984	101.564178
1492.684570	78.679848
1491.659180	88.843048
1490.633789	211.261230
1489.608398	251.706375
1488.583008	440.108673
1487.556641	521.000000
1486.530273	420.426483
1485.503906	488.202301
1484.477539	382.255859
1483.450195	554.293457
1482.423828	575.616516
1481.396484	680.927917
1480.368164	681.490662
1479.340820	687.021362
1478.312500	863.157593
1477.284180	743.492065
1476.255859	901.432983
1475.227539	870.688477
1474.198242	1249.804810
1473.169922	1183.098633
1472.140625	1411.553223
1471.111328	1413.292358
1470.081055	1481.050415
1469.050781	1747.081543
1468.021484	1664.474121
1466.990234	1617.359375
1465.959961	1946.418213
1464.928711	2043.928345
1463.898438	2166.724121
1462.867188	2276.652588
1461.834961	2335.622559
1460.803711	2480.837646
1459.771484	2450.699463
1458.739258	2504.258301
1457.707031	2758.203857
1456.674805	2484.203613
1455.641602	2512.105469
1454.608398	2656.591797
1453.575195	2522.023193
1452.541992	2714.481934
1451.508789	2848.503174
1450.474609	2949.449951
1449.440430	3060.433350
1448.406250	2928.154053
1447.371094	3150.406982
1446.336914	2894.011230
1445.301758	2898.397705
1444.266602	3054.592529
1443.230469	2838.721924
1442.195313	2729.177979
1441.159180	2488.119141
1440.123047	2434.260254
1439.086914	2539.675293
1438.049805	2463.026611
1437.013672	2174.144775
1435.976563	2102.636719
1434.939453	1912.432373
1433.901367	1772.798096
1432.864258	1352.979980
1431.826172	1334.695435
1430.788086	1240.712280
1429.750000	934.825867
1428.710938	941.882446
1427.671875	608.460144
1426.633789	623.201660
1425.593750	562.292664
1424.554688	662.768677
1423.514648	546.492859
1422.474609	533.598022
1421.434570	455.251251
1420.394531	419.790619
1419.354492	424.672363
1418.313477	532.789734
1417.272461	230.674530
1416.231445	215.590530
1415.189453	348.976990
1414.147461	298.757111
1413.105469	364.290222
1412.063477	374.549927
1411.021484	166.191422
1409.978516	146.451019
1408.936523	-16.404020
1407.892578	-8.336123
1406.849609	-65.475052
1405.806641	-79.823776
1404.762695	54.007637
1403.718750	22.222593
1402.674805	221.388123
1401.629883	104.448044
1400.585938	-190.413116
1399.541016	23.980757
1398.496094	40.320717
1397.450195	282.328156
1396.405273	115.871262
1395.359375	29.751778
1394.313477	186.754944
1393.267578	-26.849413
1392.220703	-47.466515
1391.173828	-70.463905
1390.126953	79.358788
1389.080078	-63.526634
1388.033203	-111.165016
1386.985352	103.949944
1385.937500	51.529995
1384.889648	-83.242287
1383.841797	-42.858200
1382.792969	-72.346275
1381.744141	-211.622375
1380.695313	-203.323441
1379.646484	-77.512245
1378.597656	13.426126
1377.547852	-40.334240
1376.498047	38.348488
1375.448242	-47.546650
1374.397461	-23.503485
1373.347656	-11.782312
1372.296875	-22.373690
1371.246094	-22.836910
1370.194336	16.719585
1369.143555	-38.273457
1368.091797	-20.847609
1367.040039	34.090385
1365.988281	76.709572
1364.935547	89.577812
1363.882813	-24.358721
1362.830078	41.109894
1361.777344	144.034348
1360.724609	142.591263
1359.670898	106.479889
1358.617188	-11.512815
1357.563477	151.643158
1356.509766	76.276558
1355.455078	98.015793
1354.400391	102.521049
1353.345703	161.839676
1352.291016	253.584457
1351.235352	340.483826
1350.180664	330.710144
1349.125000	313.655518
1348.068359	445.647858
1347.012695	691.877930
1345.956055	665.337219
1344.899414	760.483948
1343.842773	828.489075
1342.786133	1045.354492
1341.728516	1083.866455
1340.670898	1139.874634
1339.613281	997.868286
1338.555664	1205.280762
1337.497070	1239.449585
1336.438477	1197.037109
1335.379883	1097.890625
1334.321289	989.060730
1333.262695	1006.613342
1332.203125	999.588562
1331.143555	1188.083374
1330.083984	1062.695923
1329.023438	984.488098
1327.963867	913.900818
1326.903320	937.389709
1325.841797	988.200562
1324.781250	910.746948
1323.719727	919.902161
1322.659180	1126.700073
1321.596680	960.908325
1320.535156	1128.453735
1319.473633	1155.478027
1318.411133	1293.632935
1317.348633	1069.421265
1316.285156	1109.243042
1315.222656	1176.323120
1314.159180	1285.419189
1313.095703	1239.415649
1312.032227	1398.026245
1310.967773	1312.926147
1309.904297	1124.614868
1308.839844	1167.914673
1307.775391	1048.925171
1306.709961	1080.219238
1305.645508	1091.973022
1304.580078	1293.235229
1303.513672	1226.542969
1302.448242	1201.818359
1301.382813	1258.353271
1300.316406	1128.254395
1299.250000	1271.042725
1298.182617	1332.853882
1297.116211	1082.915771
1296.048828	1196.568359
1294.981445	1136.035156
1293.914063	884.248901
1292.845703	1012.985962
1291.777344	876.880554
1290.708984	927.341858
1289.640625	752.336670
1288.572266	680.486145
1287.502930	902.879639
1286.433594	730.806763
1285.364258	585.873962
1284.293945	847.680542
1283.224609	862.174072
1282.154297	849.844421
1281.083984	778.886841
1280.012695	859.783813
1278.942383	877.141235
1277.871094	813.878296
1276.799805	821.660583
1275.727539	919.999207
1274.656250	830.176758
1273.583984	845.572266
1272.511719	863.496277
1271.439453	1125.775635
1270.366211	1121.828979
1269.292969	961.702759
1268.219727	1138.605713
1267.146484	1154.433838
1266.072266	1363.097290
1264.999023	1013.095886
1263.924805	1190.142822
1262.849609	1140.409912
1261.775391	1232.163940
1260.700195	1177.704590
1259.625000	1045.354858
1258.549805	1278.570435
1257.474609	1185.349854
1256.398438	1201.814575
1255.322266	1340.061890
1254.246094	1354.158569
1253.168945	1047.063232
1252.092773	1161.071045
1251.015625	1168.044067
1249.938477	1306.385010
1248.860352	1301.250732
1247.783203	865.876526
1246.705078	1043.193970
1245.626953	1038.225830
1244.547852	989.563721
1243.469727	974.952393
1242.390625	1047.791504
1241.311523	882.705017
1240.231445	1023.538757
1239.152344	948.353638
1238.072266	924.168701
1236.992188	999.455505
1235.911133	1135.346924
1234.831055	982.668579
1233.750000	1123.365356
1232.668945	1045.894043
1231.587891	1084.756348
1230.505859	956.459045
1229.423828	847.588989
1228.341797	777.501160
1227.259766	925.302612
1226.176758	804.384949
1225.094727	698.023132
1224.011719	458.642456
1222.927734	463.629242
1221.844727	495.189209
1220.760742	442.101166
1219.676758	497.774475
1218.592773	444.655090
1217.507813	343.213654
1216.423828	297.334991
1215.338867	420.483246
1214.252930	384.197113
1213.167969	461.333313
1212.082031	388.774780
1210.996094	584.013306
1209.910156	480.011536
1208.823242	595.467590
1207.737305	677.064880
1206.650391	572.962402
1205.562500	606.224304
1204.475586	480.387878
1203.387695	417.182251
1202.299805	317.818451
1201.211914	175.094330
1200.124023	184.030380
1199.035156	22.015852
1197.946289	-89.464462
1196.857422	49.228210
1195.767578	-144.125427
1194.678711	100.174309
1193.588867	-28.344519
1192.498047	-15.072534
1191.408203	-172.502914
1190.317383	-149.756348
1189.226563	-127.104149
1188.135742	-178.989304
1187.044922	-235.740570
1185.953125	91.499519
1184.861328	-8.659995
1183.769531	-63.281162
1182.676758	21.156427
1181.584961	7.134894
1180.492188	50.568550
1179.398438	192.165741
1178.305664	12.460972
1177.211914	-33.085972
1176.118164	-57.155167
1175.024414	206.079330
1173.929688	26.123812
1172.835938	138.197449
1171.741211	214.213394
1170.646484	160.876022
1169.550781	200.751938
1168.455078	197.448074
1167.359375	182.079712
1166.263672	49.463303
1165.167969	53.030594
1164.071289	149.675049
1162.974609	-11.856068
1161.877930	-25.341824
1160.780273	-17.448521
1159.682617	288.752197
1158.584961	52.873959
1157.487305	-44.609245
1156.389648	356.468048
1155.291016	230.095474
1154.192383	134.662048
1153.093750	93.985718
1151.994141	91.343010
1150.894531	50.449581
1149.794922	130.964279
1148.695313	56.485474
1147.594727	41.452518
1146.495117	9.639234
1145.394531	-134.167236
1144.292969	-78.124557
1143.192383	-81.712051
1142.090820	-92.563011
1140.989258	32.029774
1139.886719	163.570633
1138.785156	-14.106229
1137.682617	69.603477
1136.580078	148.397797
1135.477539	212.778900
1134.374023	122.623833
1133.270508	474.044189
1132.166992	521.313721
1131.063477	554.197449
1129.958984	869.312500
1128.854492	837.798218
1127.750000	972.202148
1126.644531	798.152710
1125.540039	775.791931
1124.434570	862.345032
1123.329102	901.344910
1122.222656	684.336792
1121.117188	697.065125
1120.010742	678.879639
1118.903320	416.726074
1117.796875	547.497131
1116.689453	538.466797
1115.582031	425.225494
1114.474609	600.493896
1113.367188	624.221313
1112.258789	787.311890
1111.150391	739.842896
1110.041016	635.562134
1108.932617	663.533997
1107.823242	658.309631
1106.713867	709.657227
1105.604492	845.873047
1104.494141	955.948669
1103.383789	1115.430176
1102.273438	960.933105
1101.163086	1120.136719
1100.051758	1104.642822
1098.940430	1169.223511
1097.829102	1113.457275
1096.717773	1224.948486
1095.605469	975.790649
1094.493164	903.328857
1093.380859	988.600708
1092.268555	1238.564087
1091.155273	1074.009766
1090.041992	1015.350403
1088.928711	1133.106323
1087.814453	853.159241
1086.701172	994.253174
1085.586914	1123.439575
1084.471680	977.437988
1083.357422	1108.767334
1082.242188	875.747437
1081.126953	889.428284
1080.011719	1090.923218
1078.895508	738.099121
1077.779297	845.492432
1076.663086	694.601440
1075.546875	724.398010
1074.429688	714.231140
1073.312500	638.340881
1072.195313	700.776367
1071.078125	692.801514
1069.959961	567.581543
1068.841797	507.981049
1067.723633	509.272644
1066.604492	697.883423
1065.486328	631.137024
1064.367188	693.132324
1063.247070	736.329529
1062.127930	718.639404
1061.007813	626.053345
1059.887695	673.815002
1058.767578	749.587952
1057.646484	453.572540
1056.525391	557.350525
1055.404297	420.373535
1054.283203	636.211365
1053.161133	466.535187
1052.039063	359.973602
1050.916992	377.184418
1049.794922	431.723816
1048.671875	406.882996
1047.548828	431.042725
1046.425781	431.865601
1045.301758	192.492538
1044.177734	368.220276
1043.053711	329.435120
1041.929688	323.301666
1040.805664	272.917145
1039.680664	401.909882
1038.555664	291.006226
1037.429688	236.038635
1036.304688	127.592934
1035.178711	391.542450
1034.052734	390.173096
1032.925781	253.916946
1031.798828	357.276642
1030.671875	516.420715
1029.544922	426.820404
1028.417969	293.148102
1027.290039	92.195480
1026.162109	33.068481
1025.033203	-186.225327
1023.905273	-212.660477
1022.776367	-99.773064
1021.647461	-95.950546
1020.518555	-1.590906
1019.388672	-220.359192
1018.258789	-130.540527
1017.128906	-147.346390
1015.998047	-187.265915
1014.868164	27.819096
1013.737305	8.870442
1012.605469	105.808601
1011.474609	228.260132
1010.342773	579.929321
1009.210938	403.772705
1008.079102	554.072693
1006.946289	685.871887
1005.813477	1215.540405
1004.680664	1761.239746
1003.546875	2459.358154
1002.414063	2657.985840
1001.280273	2218.804688
1000.145508	1502.679321
999.011719	750.038879
997.876953	436.605957
996.742188	326.593567
995.607422	4.384582
994.471680	-49.883060
993.335938	117.469200
992.200195	197.205917
991.064453	217.064285
989.927734	156.330994
988.791016	8.156710
987.654297	208.139862
986.516602	147.807587
985.379883	-71.296455
984.242188	-48.384293
983.103516	62.126102
981.965820	-11.417740
980.827148	145.316696
979.688477	49.038513
978.548828	-40.164066
977.409180	77.772232
976.270508	-8.818354
975.129883	33.476055
973.990234	-13.724537
972.849609	148.299530
971.708984	271.343109
970.568359	201.580246
969.426758	65.414253
968.285156	-82.018669
967.143555	151.689713
966.001953	206.491547
964.859375	444.905762
963.716797	327.926239
962.574219	64.429764
961.430664	53.330093
960.287109	246.332474
959.143555	292.778412
958.000000	185.899002
956.855469	99.831985
955.710938	25.408821
954.566406	205.236450
953.421875	165.463760
952.276367	119.003212
951.130859	148.200195
949.985352	102.084312
948.838867	108.728432
947.692383	51.534027
946.545898	-92.304428
945.399414	19.950459
944.251953	-93.800926
943.104492	135.177078
941.957031	131.354141
940.809570	225.835602
939.661133	199.496796
938.512695	303.364624
937.364258	279.622406
936.214844	310.778534
935.065430	389.953094
933.916016	371.248169
932.765625	282.075775
931.616211	127.040207
930.465820	202.268723
929.315430	49.920444
928.164063	164.148926
927.012695	171.513306
925.861328	117.595787
924.709961	214.000031
923.557617	-10.162142
922.405273	61.527081
921.252930	46.953400
920.099609	-81.094345
918.947266	-240.741882
917.793945	-23.070576
916.639648	-32.458233
915.486328	-134.788330
914.332031	-193.790085
913.177734	21.989967
912.022461	-159.249634
910.868164	-151.984390
909.712891	-230.757172
908.556641	-282.139496
907.401367	-165.618515
906.245117	5.379734
905.088867	-163.426895
903.931641	-123.617706
902.775391	-31.609615
901.618164	40.112427
900.460938	84.766632
899.302734	-17.566853
898.144531	-128.776581
896.986328	-63.374336
895.828125	-79.292862
894.668945	20.226913
893.509766	63.308563
892.350586	74.847351
891.191406	48.086151
890.031250	-39.534092
888.871094	-5.056386
887.710938	9.191725
886.549805	186.060501
885.388672	148.566132
884.227539	233.020615
883.066406	229.564026
881.904297	25.511648
880.742188	-20.535830
879.580078	161.180710
878.416992	223.472794
877.253906	382.695618
876.090820	312.182495
874.927734	228.271484
873.763672	288.568207
872.599609	258.879700
871.435547	137.017563
870.270508	112.025063
869.105469	141.091721
867.940430	51.030136
866.775391	129.681183
865.609375	102.722954
864.443359	287.055634
863.277344	385.984955
862.110352	199.683151
860.944336	514.247070
859.777344	245.031128
858.609375	353.048065
857.442383	375.778229
856.274414	355.916077
855.105469	318.159790
853.937500	376.860718
852.768555	437.809052
851.599609	362.037354
850.430664	691.884399
849.260742	685.576355
848.090820	204.487610
846.920898	366.254700
845.750000	335.444763
844.580078	9.229160
843.409180	150.812393
842.237305	196.146591
841.066406	279.467621
839.894531	83.260300
838.722656	77.144035
837.549805	124.661507
836.376953	11.270089
835.204102	74.383911
834.031250	331.740387
832.857422	358.986633
831.683594	145.114426
830.509766	370.954926
829.335938	342.305237
828.161133	445.247101
826.986328	311.712830
825.811523	175.973236
824.635742	278.766296
823.459961	265.584137
822.284180	377.125366
821.107422	152.225647
819.931641	45.399586
818.754883	45.442051
817.577148	-30.247129
816.400391	-48.108936
815.222656	-123.863327
814.044922	162.911224
812.866211	-8.604972
811.687500	-73.394470
810.508789	-55.984730
809.330078	19.119326
808.150391	-16.964546
806.971680	142.344559
805.791016	-91.535728
804.611328	-141.126236
803.430664	-130.843887
802.250000	-238.258148
801.069336	-114.985794
799.887695	-302.369080
798.706055	-256.922363
797.524414	-125.127464
796.342773	-99.874321
795.160156	-243.128265
793.977539	-136.075882
792.794922	-93.398888
791.611328	-141.621216
790.427734	71.307350
789.244141	22.872314
788.059570	135.893494
786.875977	189.026932
785.691406	25.293901
784.505859	95.923180
783.321289	27.143820
782.135742	360.537415
780.949219	200.936523
779.763672	372.663727
778.577148	199.678299
777.390625	-17.489120
776.204102	-29.359884
775.016602	53.574333
773.829102	15.012642
772.641602	-175.842377
771.453125	28.061563
770.265625	147.978882
769.077148	122.253006
767.887695	-7.137960
766.699219	0.035789
765.509766	211.971970
764.319336	130.808151
763.129883	172.883331
761.939453	124.595222
760.749023	148.858780
759.558594	188.421570
758.367188	364.256012
757.175781	423.363495
755.984375	284.476288
754.791992	530.243591
753.599609	87.959343
752.407227	219.242767
751.214844	174.658508
750.021484	242.017044
748.828125	175.341446
747.634766	106.429062
746.441406	59.423988
745.247070	194.474701
744.052734	197.788467
742.857422	69.462067
741.662109	173.534119
740.466797	38.580772
739.271484	46.077702
738.076172	145.537735
736.879883	8.343970
735.683594	149.280731
734.486328	90.881577
733.289063	-133.879486
732.091797	83.469704
730.894531	182.543961
729.697266	351.536285
728.499023	128.994034
727.300781	208.239319
726.101563	272.131134
724.902344	270.422363
723.703125	384.494720
722.503906	321.587311
721.303711	348.239960
720.104492	558.267395
718.903320	549.937622
717.703125	415.056763
716.501953	236.620651
715.300781	394.178253
714.099609	457.917053
712.897461	377.765656
711.695313	123.314987
710.493164	219.847244
709.291016	87.622131
708.087891	3.417853
706.884766	54.306599
705.680664	83.449402
704.477539	45.158367
703.273438	-67.043137
702.069336	-13.793269
700.864258	141.720291
699.659180	264.610107
698.454102	-116.850998
697.249023	-22.071022
696.042969	-155.418442
694.836914	30.726446
693.630859	149.535400
692.423828	-174.597595
691.217773	42.067848
690.009766	-103.735039
688.802734	-136.544571
687.594727	-147.548370
686.386719	-134.592209
685.178711	-80.346413
683.970703	-88.895584
682.761719	-129.848602
681.552734	-55.836678
680.342773	-135.568649
679.133789	-59.219975
677.923828	84.324738
676.712891	-3.734363
675.502930	-52.694252
674.291992	-23.628498
673.081055	27.156153
671.869141	56.389572
670.657227	180.850037
669.445313	-1.636793
668.233398	-82.364807
667.021484	213.019119
665.808594	41.719673
664.595703	209.673706
663.381836	124.986412
662.167969	-24.356709
660.954102	-28.957155
659.740234	-78.812485
658.525391	121.660980
657.310547	-55.361370
656.095703	-83.479469
654.880859	-85.686470
653.665039	24.205297
652.449219	170.686844
651.233398	-74.993889
650.016602	30.503876
648.799805	54.098583
647.583008	176.672607
646.365234	118.341553
645.148438	221.353897
643.930664	210.213776
642.711914	323.731567
641.494141	387.614380
640.275391	109.504662
639.056641	213.953827
637.836914	-19.194378
636.617188	67.674011
635.397461	55.475857
634.177734	-51.447323
632.957031	-128.535278
631.736328	53.829895
630.515625	-139.749161
629.293945	82.620232
628.073242	177.950424
626.851563	124.856049
625.628906	47.753769
624.407227	332.447815
623.184570	472.913605
621.960938	265.677521
620.738281	150.048676
619.514648	102.362396
618.291016	71.149597
617.067383	-5.721707
615.842773	12.974247
614.618164	212.707214
613.393555	-5.626811
612.167969	51.092819
610.942383	59.781456
609.716797	-20.195917
608.491211	-39.238953
607.264648	305.939545
606.038086	-82.925781
604.811523	-216.599167
