# Supplementary material for: Raman spectroscopy accurately differentiates mucosal healing from non-healing and biochemical changes following biological therapy in inflammatory bowel disease
Source: PLoS One. 2021 Jun 2;16(6):e0252210. doi: 10.1371/journal.pone.0252210 (PMC8172032; doi:10.1371/journal.pone.0252210)
Supplement: S9 Dataset — (ZIP) [file pone.0252210.s011.zip › Pre-biologic/OC031-1 pre treatment_base sub CR removed_32__X_2362.14__Y_35195.7__Z_75.8599__Time_367.txt]

1714.793945	63.146065
1713.817383	130.409241
1712.840820	-25.238972
1711.864258	21.056559
1710.886719	43.910393
1709.909180	54.078457
1708.931641	54.236225
1707.953125	47.029251
1706.975586	-77.315971
1705.997070	-34.922729
1705.018555	-90.946571
1704.040039	-20.487041
1703.060547	-128.744995
1702.081055	-8.905883
1701.101563	47.297935
1700.122070	-8.240754
1699.142578	-39.097263
1698.162109	-101.455917
1697.181641	-16.226686
1696.201172	-21.320375
1695.220703	-12.505049
1694.239258	50.239937
1693.257813	9.352489
1692.276367	-6.972141
1691.294922	65.292015
1690.313477	-46.089684
1689.331055	-10.227117
1688.348633	199.458740
1687.366211	102.873314
1686.383789	49.445110
1685.400391	44.451389
1684.416992	234.422897
1683.433594	254.239227
1682.450195	303.767395
1681.465820	225.854706
1680.482422	313.457306
1679.498047	348.169464
1678.512695	375.259338
1677.528320	293.646759
1676.542969	361.385284
1675.558594	453.399933
1674.572266	476.580292
1673.586914	500.106354
1672.601563	502.699860
1671.615234	572.036743
1670.628906	585.881592
1669.642578	706.266113
1668.655273	741.930420
1667.668945	783.195923
1666.681641	673.450623
1665.694336	771.004517
1664.706055	858.175476
1663.718750	794.408936
1662.730469	924.497070
1661.742188	898.373962
1660.753906	761.193909
1659.764648	968.795593
1658.775391	991.093628
1657.787109	955.346191
1656.796875	993.976379
1655.807617	839.543579
1654.818359	870.676514
1653.828125	894.058044
1652.837891	798.569824
1651.846680	809.120850
1650.856445	605.647522
1649.865234	611.318542
1648.874023	603.947266
1647.882813	464.607971
1646.891602	396.836029
1645.899414	382.084930
1644.907227	222.234619
1643.915039	194.629211
1642.922852	354.614960
1641.930664	266.570343
1640.937500	286.885590
1639.944336	212.345993
1638.951172	61.472412
1637.957031	105.921730
1636.963867	68.738060
1635.969727	39.586098
1634.975586	86.975067
1633.981445	55.402264
1632.986328	116.132408
1631.991211	82.119446
1630.996094	-9.717237
1630.000977	-98.797997
1629.005859	-79.856613
1628.009766	-89.794098
1627.013672	-112.809921
1626.017578	-69.997505
1625.021484	-13.993663
1624.024414	47.301601
1623.028320	-59.589951
1622.031250	-42.878292
1621.033203	-5.109973
1620.036133	216.551117
1619.038086	193.930634
1618.041016	97.843674
1617.041992	175.075348
1616.043945	105.340515
1615.045898	-24.684803
1614.046875	31.617004
1613.047852	77.423645
1612.048828	-23.607885
1611.048828	48.436153
1610.049805	-49.899555
1609.049805	22.137053
1608.049805	5.075461
1607.048828	126.840401
1606.048828	115.001640
1605.047852	71.747551
1604.046875	185.555573
1603.045898	27.145245
1602.044922	-31.786285
1601.042969	-7.001011
1600.041016	130.211670
1599.039063	-30.724857
1598.037109	-37.381313
1597.034180	-28.377945
1596.031250	-160.503387
1595.028320	-99.283264
1594.025391	-179.158188
1593.022461	-125.856827
1592.018555	-163.987106
1591.014648	-63.801128
1590.010742	-143.756409
1589.006836	-25.433922
1588.001953	-40.235027
1586.997070	33.593384
1585.992188	8.266865
1584.987305	87.172874
1583.982422	72.173553
1582.976563	124.874855
1581.970703	34.223728
1580.964844	32.110260
1579.958984	-89.838593
1578.952148	-47.781040
1577.945313	163.381592
1576.938477	41.307648
1575.931641	64.918694
1574.924805	7.822873
1573.916992	54.708569
1572.909180	104.109039
1571.901367	96.235100
1570.893555	187.053940
1569.884766	225.797791
1568.876953	-10.903275
1567.868164	-8.634021
1566.858398	-16.824759
1565.849609	8.666331
1564.839844	93.768349
1563.830078	-67.760368
1562.820313	97.597977
1561.810547	-48.449318
1560.799805	49.255497
1559.790039	94.988625
1558.779297	8.422669
1557.767578	64.350792
1556.756836	8.764107
1555.745117	48.966717
1554.733398	99.432289
1553.721680	66.935310
1552.709961	223.354797
1551.697266	169.974579
1550.685547	147.590118
1549.672852	151.002380
1548.659180	30.170816
1547.646484	-77.757950
1546.632813	15.940495
1545.619141	86.251549
1544.605469	-11.535366
1543.591797	-16.346117
1542.577148	-116.823059
1541.562500	-23.638056
1540.547852	48.766502
1539.533203	35.862812
1538.518555	79.664116
1537.502930	-139.851593
1536.487305	-5.905911
1535.471680	-88.769226
1534.456055	21.731495
1533.439453	98.578934
1532.422852	56.735001
1531.406250	71.523186
1530.389648	19.229902
1529.373047	18.397442
1528.355469	-5.701240
1527.337891	142.650681
1526.320313	113.222145
1525.302734	27.099962
1524.284180	-74.511948
1523.265625	93.979118
1522.247070	51.395908
1521.228516	157.906876
1520.208984	-0.536711
1519.190430	-33.029236
1518.170898	52.628639
1517.151367	-8.287666
1516.130859	38.633358
1515.111328	-94.322609
1514.090820	-32.150078
1513.070313	-88.174332
1512.049805	-15.914216
1511.028320	2.344745
1510.006836	28.218954
1508.986328	-10.112398
1507.963867	20.730644
1506.942383	-207.467255
1505.919922	-89.582413
1504.898438	-20.506802
1503.875977	4.903540
1502.852539	14.857274
1501.830078	14.499984
1500.806641	75.525589
1499.783203	-111.874954
1498.759766	-68.898003
1497.736328	-43.917152
1496.711914	9.125669
1495.687500	-68.372231
1494.663086	-53.833221
1493.638672	-192.772446
1492.613281	33.832840
1491.587891	68.599464
1490.563477	21.533161
1489.537109	48.500690
1488.511719	80.515762
1487.485352	99.687042
1486.458984	159.643875
1485.432617	94.449844
1484.406250	149.172913
1483.379883	168.101761
1482.352539	164.007309
1481.325195	312.883942
1480.297852	387.705902
1479.269531	268.700073
1478.241211	435.151520
1477.213867	234.563278
1476.184570	288.760437
1475.156250	396.387482
1474.127930	361.323578
1473.098633	598.643555
1472.069336	515.100952
1471.040039	568.978821
1470.009766	594.801086
1468.979492	864.780396
1467.950195	704.809814
1466.918945	760.987061
1465.888672	890.838867
1464.857422	784.226318
1463.827148	1005.435303
1462.795898	1063.919556
1461.763672	1099.483032
1460.732422	1005.501648
1459.700195	1030.855225
1458.667969	1096.788086
1457.635742	1139.829590
1456.603516	1195.517456
1455.570313	1114.169434
1454.537109	1215.442749
1453.503906	1121.409790
1452.470703	1225.138672
1451.436523	1354.145264
1450.403320	1363.991821
1449.369141	1221.803589
1448.333984	1277.225342
1447.299805	1226.260376
1446.264648	1228.468262
1445.230469	1304.083862
1444.194336	1260.696533
1443.159180	1161.665527
1442.124023	1287.814819
1441.087891	1332.965820
1440.051758	1168.219971
1439.015625	1076.857788
1437.978516	967.833862
1436.941406	937.194519
1435.904297	1037.946777
1434.867188	951.742188
1433.830078	863.053589
1432.791992	643.109680
1431.754883	488.907349
1430.715820	521.520447
1429.677734	453.208862
1428.639648	299.166260
1427.600586	422.628571
1426.561523	266.153625
1425.522461	316.486664
1424.482422	263.464386
1423.443359	180.249298
1422.403320	349.023438
1421.363281	215.476227
1420.322266	104.663185
1419.282227	150.031311
1418.241211	-36.195263
1417.200195	119.957481
1416.159180	84.835815
1415.117188	208.234070
1414.076172	142.978836
1413.034180	-2.695768
1411.992188	-12.520490
1410.949219	171.220459
1409.907227	5.618071
1408.864258	73.766502
1407.821289	69.073517
1406.777344	-33.535023
1405.734375	-58.221397
1404.690430	95.359787
1403.646484	68.210335
1402.602539	0.962523
1401.557617	-31.104155
1400.513672	94.901306
1399.468750	-59.964447
1398.423828	66.067245
1397.377930	-68.598518
1396.333008	-2.678047
1395.287109	55.733742
1394.241211	31.503918
1393.195313	87.468727
1392.148438	30.776609
1391.101563	86.804214
1390.054688	87.794502
1389.007813	-101.335281
1387.960938	-172.755798
1386.913086	-139.054276
1385.865234	-135.324081
1384.817383	-104.042557
1383.769531	-92.719292
1382.720703	-61.362255
1381.671875	-64.943016
1380.623047	-133.414078
1379.574219	-44.465725
1378.524414	-32.908527
1377.475586	-11.308498
1376.425781	7.837190
1375.375977	51.984287
1374.325195	33.797016
1373.274414	-11.759738
1372.224609	-19.826805
1371.172852	39.470020
1370.122070	26.524101
1369.070313	-8.789459
1368.019531	-14.123302
1366.967773	-54.272038
1365.915039	25.192659
1364.863281	-42.210876
1363.810547	59.746494
1362.757813	69.638283
1361.705078	-72.193848
1360.651367	32.377773
1359.598633	74.795105
1358.544922	-71.731216
1357.491211	134.898773
1356.436523	90.457008
1355.382813	192.722260
1354.328125	83.822586
1353.273438	7.327868
1352.217773	112.218224
1351.163086	38.366566
1350.107422	294.763245
1349.051758	265.706787
1347.996094	343.425873
1346.939453	264.887634
1345.883789	183.975510
1344.827148	259.381104
1343.769531	495.962067
1342.712891	601.147278
1341.655273	416.417755
1340.598633	375.537048
1339.540039	589.864990
1338.482422	524.332703
1337.423828	629.732239
1336.366211	470.292267
1335.307617	563.420349
1334.248047	446.256195
1333.189453	470.220032
1332.129883	501.658142
1331.070313	404.570343
1330.010742	396.590698
1328.950195	482.601349
1327.890625	398.140350
1326.830078	395.309021
1325.768555	419.713745
1324.708008	538.018738
1323.646484	560.047668
1322.585938	574.732056
1321.523438	451.268768
1320.461914	446.361755
1319.400391	550.063171
1318.337891	493.474365
1317.275391	649.029602
1316.211914	545.733582
1315.149414	676.694092
1314.085938	502.107361
1313.022461	482.867371
1311.958984	717.395142
1310.894531	560.341003
1309.831055	437.888763
1308.766602	404.162476
1307.701172	545.236572
1306.636719	632.184937
1305.571289	480.549469
1304.505859	547.920349
1303.440430	423.538208
1302.375000	390.225281
1301.308594	487.242706
1300.242188	626.049011
1299.175781	484.796967
1298.109375	658.045471
1297.041992	502.228821
1295.975586	439.829742
1294.908203	622.961487
1293.839844	582.757813
1292.772461	368.435547
1291.704102	279.357208
1290.635742	450.320068
1289.567383	547.707153
1288.498047	473.513580
1287.428711	409.207794
1286.360352	335.181366
1285.290039	214.691666
1284.220703	334.320648
1283.150391	240.917816
1282.080078	152.499680
1281.009766	392.136749
1279.939453	350.311584
1278.868164	452.890717
1277.796875	308.432861
1276.725586	433.074432
1275.654297	411.014771
1274.582031	369.452515
1273.509766	557.664978
1272.437500	342.702026
1271.365234	567.560425
1270.291992	506.625366
1269.218750	372.507568
1268.145508	619.296875
1267.072266	517.014832
1265.999023	544.135193
1264.924805	663.978943
1263.850586	539.909851
1262.776367	520.780457
1261.701172	674.780579
1260.625977	553.325500
1259.550781	522.116516
1258.475586	495.823608
1257.400391	518.286072
1256.324219	604.080933
1255.248047	492.658203
1254.171875	544.396729
1253.094727	496.360870
1252.018555	543.258850
1250.941406	577.997314
1249.864258	437.639709
1248.786133	540.509827
1247.708008	490.208282
1246.630859	627.086609
1245.551758	513.649658
1244.473633	434.290985
1243.394531	384.128784
1242.316406	321.862640
1241.236328	480.558685
1240.157227	493.568695
1239.077148	569.677979
1237.998047	531.738892
1236.917969	542.337952
1235.836914	664.492920
1234.756836	592.644226
1233.675781	501.443573
1232.594727	446.640320
1231.512695	353.101807
1230.431641	254.764633
1229.349609	393.809326
1228.267578	457.736206
1227.185547	390.918213
1226.102539	258.785309
1225.019531	230.755661
1223.936523	180.964554
1222.853516	242.447601
1221.769531	212.014572
1220.686523	208.183136
1219.602539	240.602600
1218.517578	219.840317
1217.433594	179.752884
1216.348633	30.984215
1215.263672	102.020477
1214.178711	66.786484
1213.092773	178.795105
1212.007813	155.602737
1210.921875	281.992859
1209.834961	270.821472
1208.749023	199.350082
1207.662109	229.159531
1206.575195	258.938263
1205.488281	291.096008
1204.400391	166.607452
1203.313477	258.955566
1202.225586	160.981735
1201.136719	-52.545395
1200.048828	18.060337
1198.959961	117.492325
1197.871094	31.577881
1196.782227	-32.672615
1195.692383	95.491333
1194.603516	-43.339539
1193.513672	-28.275227
1192.423828	82.895027
1191.333008	59.418720
1190.242188	-36.150547
1189.151367	22.014582
1188.060547	-61.558834
1186.969727	-109.114220
1185.877930	-139.879730
1184.786133	-86.673187
1183.694336	-23.928394
1182.601563	29.157669
1181.509766	67.796135
1180.416992	91.993675
1179.323242	8.274418
1178.230469	34.796013
1177.136719	97.206085
1176.042969	-103.951996
1174.949219	-0.904427
1173.854492	-0.903525
1172.760742	137.900665
1171.666016	87.527550
1170.570313	22.777235
1169.475586	32.172783
1168.379883	19.994654
1167.284180	-63.957523
1166.188477	-42.729660
1165.091797	-2.436575
1163.996094	-19.555717
1162.899414	132.904968
1161.801758	58.344322
1160.705078	-71.151833
1159.607422	73.911774
1158.509766	66.103287
1157.412109	277.790955
1156.313477	183.952057
1155.215820	175.976624
1154.117188	-41.901169
1153.017578	-14.162720
1151.918945	80.255638
1150.819336	207.941895
1149.719727	16.257124
1148.620117	93.775291
1147.519531	-43.128605
1146.418945	-172.879440
1145.318359	-50.302120
1144.217773	-106.322136
1143.116211	-155.233551
1142.014648	-59.070362
1140.913086	48.887512
1139.811523	44.990532
1138.708984	7.759460
1137.606445	-48.521576
1136.503906	261.087311
1135.401367	57.382408
1134.297852	0.964002
1133.194336	63.241455
1132.090820	182.410568
1130.987305	170.934753
1129.882813	334.999542
1128.778320	551.125977
1127.673828	254.795471
1126.569336	330.830475
1125.463867	387.808472
1124.358398	413.894745
1123.252930	423.327728
1122.146484	240.803070
1121.041016	337.800049
1119.934570	183.687271
1118.828125	287.645508
1117.720703	232.916153
1116.613281	130.830444
1115.505859	165.957993
1114.398438	312.187256
1113.291016	236.008759
1112.182617	299.299530
1111.074219	239.597214
1109.964844	300.389099
1108.856445	268.962799
1107.747070	249.307251
1106.637695	354.772339
1105.528320	339.727600
1104.417969	395.451263
1103.307617	344.903229
1102.197266	284.891571
1101.086914	590.481262
1099.975586	282.718964
1098.864258	531.483765
1097.752930	537.293274
1096.641602	354.518158
1095.529297	558.186523
1094.416992	500.243011
1093.304688	560.034912
1092.191406	264.216278
1091.079102	573.471191
1089.965820	404.785126
1088.852539	546.719849
1087.738281	450.953125
1086.624023	418.688843
1085.509766	322.914063
1084.395508	455.167542
1083.280273	570.865845
1082.166016	618.336304
1081.050781	412.035278
1079.934570	407.768127
1078.819336	422.256012
1077.703125	241.853043
1076.586914	277.421234
1075.469727	327.013672
1074.353516	388.284973
1073.236328	348.640808
1072.119141	330.086884
1071.000977	309.163086
1069.882813	243.687744
1068.765625	302.409424
1067.646484	377.465912
1066.528320	286.174408
1065.409180	213.627365
1064.290039	286.234070
1063.170898	281.546753
1062.050781	300.234161
1060.930664	389.073822
1059.810547	316.467621
1058.690430	215.814987
1057.569336	313.899872
1056.449219	220.268738
1055.327148	280.879791
1054.206055	140.538605
1053.083984	308.549377
1051.961914	203.260117
1050.839844	198.393570
1049.717773	249.534302
1048.594727	123.290482
1047.471680	263.052673
1046.348633	213.816086
1045.224609	325.489685
1044.101563	215.632401
1042.976563	224.682755
1041.852539	170.811859
1040.728516	219.471161
1039.603516	202.884079
1038.478516	281.778656
1037.352539	300.101471
1036.227539	281.181000
1035.101563	208.745712
1033.974609	61.895401
1032.848633	240.755890
1031.721680	214.898483
1030.594727	296.004791
1029.467773	198.108200
1028.340820	153.713760
1027.212891	46.617725
1026.084961	-153.324936
1024.956055	20.704058
1023.828125	-37.492882
1022.699219	27.366159
1021.570313	-86.471344
1020.440430	-21.601116
1019.311523	36.303539
1018.181641	-21.750238
1017.050781	-24.119173
1015.920898	-186.392227
1014.790039	100.989128
1013.659180	77.812737
1012.528320	15.296498
1011.396484	77.880005
1010.265625	205.290924
1009.132813	332.662750
1008.000977	332.735260
1006.868164	464.706451
1005.736328	443.994202
1004.602539	689.250854
1003.469727	1327.459961
1002.335938	1237.313843
1001.202148	992.419250
1000.068359	729.194336
998.933594	570.066711
997.799805	163.969269
996.665039	148.267548
995.529297	183.390396
994.394531	218.543915
993.258789	246.799393
992.123047	25.980068
990.986328	-5.601452
989.849609	-94.758270
988.712891	65.106712
987.576172	-58.493885
986.439453	34.574123
985.301758	88.489716
984.164063	-69.422813
983.025391	-26.918978
981.887695	31.733576
980.749023	-79.875961
979.610352	-44.138859
978.470703	7.734896
977.332031	137.828278
976.192383	-58.543102
975.051758	-165.127411
973.912109	148.920700
972.771484	127.459534
971.630859	9.601748
970.490234	34.231300
969.348633	26.767387
968.207031	-15.058421
967.065430	0.565503
965.923828	149.306717
964.781250	158.129517
963.638672	50.066399
962.496094	38.405987
961.352539	77.238625
960.208984	61.124943
959.065430	26.758738
957.921875	132.189758
956.777344	72.768257
955.632813	102.726425
954.488281	86.963531
953.343750	55.260193
952.198242	236.396011
951.052734	26.411446
949.907227	-105.658600
948.760742	50.449993
947.614258	-44.854927
946.467773	72.462959
945.321289	71.004402
944.173828	97.023895
943.026367	113.969955
941.878906	51.079491
940.730469	29.371262
939.582031	53.381905
938.433594	196.078705
937.285156	156.323486
936.135742	150.860718
934.987305	-50.574547
933.836914	62.671814
932.687500	64.288223
931.537109	-29.701878
930.386719	60.901974
929.236328	67.287560
928.084961	196.668396
926.934570	87.092400
925.783203	4.943357
924.630859	48.018513
923.478516	18.367897
922.327148	41.098396
921.173828	-79.324051
920.021484	114.009300
918.868164	16.487688
917.714844	0.858939
916.561523	-62.385742
915.407227	-111.908951
914.252930	-104.591049
913.098633	-142.598129
911.944336	-92.032860
910.789063	-98.134369
909.633789	-15.720853
908.478516	-268.843292
907.322266	8.644040
906.166016	-38.007973
905.009766	-170.671661
903.853516	-29.124695
902.696289	94.300751
901.539063	-10.945543
900.381836	103.483711
899.223633	-37.803680
898.065430	115.158943
896.907227	-118.688934
895.749023	-110.396599
894.589844	31.340614
893.430664	100.734688
892.271484	-35.494720
891.112305	97.248512
889.952148	-36.551159
888.791992	-52.809486
887.630859	-32.886696
886.470703	32.217525
885.309570	-94.473000
884.148438	-8.985604
882.986328	126.130104
881.825195	22.192394
880.663086	118.996811
879.500000	78.307808
878.337891	89.505417
877.174805	100.737854
876.011719	130.021835
874.847656	127.803925
873.684570	76.092743
872.520508	31.193424
871.355469	161.866882
870.191406	153.027237
869.026367	-64.948441
867.861328	-1.715166
866.695313	137.952530
865.530273	50.574017
864.364258	-50.219627
863.197266	-76.806778
862.031250	163.907455
860.864258	-24.348087
859.697266	171.381210
858.530273	-16.752359
857.362305	93.650551
856.194336	112.039146
855.026367	105.760506
853.857422	251.969849
852.688477	409.327759
851.519531	250.611954
850.350586	244.341415
849.180664	296.323669
848.010742	222.866760
846.840820	212.139984
845.670898	87.252632
844.500000	22.851137
843.329102	197.885086
842.157227	258.749420
840.986328	4.243819
839.814453	18.157309
838.642578	-30.534618
837.469727	92.867653
836.296875	3.942199
835.124023	80.342278
833.951172	74.061501
832.777344	90.094887
831.603516	170.835510
830.429688	122.082214
829.255859	287.517120
828.081055	116.034607
826.906250	145.313065
825.731445	132.191422
824.555664	208.209534
823.379883	101.428703
822.204102	28.087315
821.027344	-22.974962
819.851563	-9.468357
818.674805	39.621323
817.497070	61.943588
816.320313	1.881230
815.142578	-138.281647
813.963867	-18.179169
812.786133	92.930130
811.607422	-62.837246
810.428711	-16.310545
809.250000	-45.402969
808.070313	7.674288
806.890625	-63.700790
805.710938	-26.281639
804.531250	117.633423
803.350586	32.822918
802.169922	-118.567299
800.988281	-249.970139
799.807617	-164.005249
798.625977	-111.393997
797.444336	74.151863
796.261719	-119.441216
795.079102	-80.334518
793.896484	31.803391
792.713867	-157.378647
791.530273	-187.100662
790.346680	-81.827805
789.163086	-3.220629
787.979492	148.309830
786.794922	200.162674
785.610352	201.064545
784.425781	170.951263
783.240234	136.372314
782.054688	223.303680
780.869141	204.075851
779.682617	297.458527
778.496094	214.056427
777.309570	6.986336
776.123047	126.659523
774.935547	76.281738
773.748047	47.933228
772.560547	116.598167
771.373047	92.545982
770.184570	-10.927707
768.996094	-72.528854
767.806641	97.242775
766.618164	35.530899
765.428711	143.405365
764.239258	81.600098
763.048828	242.143219
761.858398	54.764469
760.667969	135.906143
759.477539	227.957382
758.286133	135.142685
757.094727	304.017883
755.903320	219.923431
754.710938	184.178192
753.518555	280.257690
752.326172	143.357071
751.133789	190.987030
749.940430	236.354126
748.747070	160.905518
747.553711	203.982101
746.359375	64.857925
745.166016	66.176750
743.970703	183.709702
742.776367	95.020683
741.581055	72.112831
740.385742	20.691717
739.190430	4.329097
737.994141	42.718666
736.797852	-91.970886
735.601563	-3.256513
734.405273	26.285793
733.208008	84.249275
732.010742	148.735504
730.813477	81.912262
729.615234	19.483259
728.416992	46.731373
727.218750	82.705872
726.020508	50.903309
724.821289	202.669113
723.622070	175.221893
722.422852	108.476265
721.222656	216.459396
720.022461	103.904114
718.822266	96.179222
717.621094	177.937958
716.420898	168.049149
715.218750	321.764252
714.017578	89.467957
712.815430	-9.711542
711.614258	-126.251724
710.411133	55.819859
709.208984	85.342178
708.005859	-0.549531
706.802734	-16.682625
705.599609	-10.996909
704.395508	16.493626
703.191406	-45.198219
701.987305	54.172726
700.782227	-83.524208
699.577148	-14.529384
698.372070	32.749897
697.166992	-39.474102
695.960938	25.290482
694.754883	105.294579
693.548828	-47.069096
692.341797	-92.895645
691.135742	-97.383842
689.927734	-108.310875
688.720703	-73.592285
687.512695	-195.010742
686.304688	115.309608
685.096680	76.455116
683.888672	-38.177464
682.679688	-133.170486
681.470703	-119.695251
680.260742	73.662758
679.050781	-18.878069
677.840820	-165.426178
676.630859	54.034801
675.419922	74.359398
674.209961	-182.212143
672.998047	39.514717
671.787109	-86.993401
670.575195	-161.464600
669.363281	211.676590
668.151367	63.847294
666.938477	106.317307
665.725586	-8.858435
664.512695	48.878407
663.299805	87.226486
662.085938	127.785652
660.872070	-38.804745
659.658203	-73.629791
658.443359	23.217545
657.228516	5.763036
656.013672	-151.792938
654.797852	-74.246567
653.583008	180.036926
652.366211	128.255493
651.150391	72.215340
649.934570	-80.700363
648.717773	281.110809
647.500000	65.805992
646.283203	87.350288
645.065430	78.748337
643.847656	203.509567
642.629883	145.360077
641.411133	80.744530
640.192383	52.650505
638.973633	97.580544
637.753906	211.173904
636.534180	-57.785873
635.314453	-38.916542
634.094727	-103.926407
632.874023	54.231102
631.653320	87.669800
630.432617	60.835716
629.211914	-92.755638
627.990234	73.103424
626.768555	103.558456
625.545898	93.012657
624.324219	195.799927
623.101563	173.952438
621.877930	222.493439
620.655273	255.673706
619.431641	202.806870
618.208008	27.528944
616.983398	29.560520
615.759766	-18.084490
614.535156	-61.919529
613.310547	2.833536
612.084961	13.536237
610.859375	-34.082962
609.633789	-18.179831
608.408203	101.769676
607.181641	-67.481003
605.955078	-2.427764
604.728516	-126.121712
