# Supplementary material for: Raman spectroscopy accurately differentiates mucosal healing from non-healing and biochemical changes following biological therapy in inflammatory bowel disease
Source: PLoS One. 2021 Jun 2;16(6):e0252210. doi: 10.1371/journal.pone.0252210 (PMC8172032; doi:10.1371/journal.pone.0252210)
Supplement: S9 Dataset — (ZIP) [file pone.0252210.s011.zip › Pre-biologic/OC035 pre treatment-1_base sub cr removed_88__X_-23899.9__Y_33346.7__Z_-436.704__Time_1005.txt]

1714.837891	40.725861
1713.861328	33.872555
1712.884766	22.224621
1711.907227	23.694937
1710.930664	-1.882979
1709.953125	130.442108
1708.975586	104.383408
1707.997070	-29.044504
1707.019531	-221.496582
1706.041016	-55.188137
1705.062500	-127.379639
1704.083984	57.309906
1703.104492	-52.584957
1702.125000	-178.570541
1701.145508	-90.574600
1700.166016	-101.625015
1699.186523	-107.363968
1698.206055	-179.974091
1697.225586	102.882286
1696.245117	-15.176297
1695.264648	24.440405
1694.283203	101.437103
1693.301758	101.005035
1692.320313	103.293640
1691.338867	284.460663
1690.357422	214.798172
1689.375000	121.221947
1688.392578	262.488190
1687.410156	33.149433
1686.427734	185.251007
1685.444336	129.492706
1684.460938	47.242970
1683.477539	308.839935
1682.494141	314.767792
1681.509766	171.704956
1680.526367	87.455971
1679.541992	88.569038
1678.557617	196.301178
1677.572266	320.111389
1676.587891	247.233124
1675.602539	272.956879
1674.617188	333.430267
1673.630859	176.091324
1672.645508	454.885498
1671.659180	460.081299
1670.672852	476.114349
1669.686523	327.699158
1668.699219	349.488220
1667.712891	376.816040
1666.725586	507.850403
1665.738281	455.970795
1664.750000	324.745728
1663.762695	583.708923
1662.774414	567.006714
1661.786133	330.512665
1660.797852	168.575851
1659.808594	499.817535
1658.820313	619.223938
1657.831055	405.069672
1656.841797	371.326752
1655.851563	438.435944
1654.862305	307.251923
1653.872070	417.177307
1652.881836	307.698059
1651.891602	42.445595
1650.900391	348.778961
1649.910156	174.018234
1648.918945	86.800117
1647.927734	2.504988
1646.935547	114.004990
1645.944336	355.148834
1644.952148	31.217224
1643.959961	217.286209
1642.966797	208.143402
1641.974609	246.756165
1640.981445	-4.693060
1639.988281	-13.086661
1638.995117	-76.638832
1638.001953	68.388268
1637.007813	110.743835
1636.013672	190.204300
1635.019531	-9.494750
1634.025391	70.390968
1633.031250	37.184746
1632.036133	59.501617
1631.041016	-115.458725
1630.045898	-11.101745
1629.049805	-48.715370
1628.054688	-172.940231
1627.058594	-52.267899
1626.062500	-57.702179
1625.065430	-49.803951
1624.069336	-2.283992
1623.072266	92.703354
1622.075195	187.826111
1621.078125	-3.286551
1620.081055	107.921196
1619.083008	135.208572
1618.084961	47.124573
1617.086914	53.737617
1616.088867	21.138573
1615.089844	-118.873817
1614.091797	95.463463
1613.092773	-91.418037
1612.092773	-335.766022
1611.093750	-102.751968
1610.093750	-37.449436
1609.094727	-226.218979
1608.093750	-113.510704
1607.093750	-13.822047
1606.093750	70.228432
1605.092773	-5.350429
1604.091797	65.793770
1603.090820	97.759491
1602.088867	166.438705
1601.087891	-314.131622
1600.085938	29.400106
1599.083984	-71.622070
1598.081055	-342.434723
1597.079102	-72.042572
1596.076172	198.308060
1595.073242	-140.076218
1594.070313	-89.078270
1593.067383	-90.262627
1592.063477	13.041871
1591.059570	-11.536081
1590.055664	8.313082
1589.051758	-264.005341
1588.046875	58.566807
1587.041992	-62.298923
1586.037109	48.978607
1585.032227	-43.083862
1584.027344	-12.583822
1583.021484	96.098740
1582.015625	11.983936
1581.009766	81.591568
1580.003906	96.503960
1578.997070	-26.557091
1577.990234	131.548691
1576.984375	-85.130211
1575.976563	143.175537
1574.969727	77.454391
1573.961914	66.369545
1572.954102	104.682541
1571.946289	-10.398966
1570.938477	98.060265
1569.929688	206.455231
1568.921875	132.940521
1567.913086	-80.816597
1566.903320	123.552818
1565.894531	-74.588326
1564.884766	223.068802
1563.875000	209.166183
1562.865234	44.755650
1561.855469	23.037552
1560.844727	289.139435
1559.834961	2.829241
1558.824219	113.194954
1557.813477	-27.925608
1556.801758	128.931076
1555.790039	194.995605
1554.779297	198.816238
1553.766602	238.821594
1552.754883	278.747314
1551.743164	134.821732
1550.730469	133.213409
1549.717773	152.231750
1548.705078	158.235992
1547.691406	161.574341
1546.677734	-23.907316
1545.665039	211.960526
1544.650391	256.396149
1543.636719	42.349499
1542.623047	86.637642
1541.608398	81.746361
1540.593750	-60.086048
1539.579102	291.142731
1538.563477	249.804169
1537.547852	38.076385
1536.533203	-3.373744
1535.516602	42.790451
1534.500977	202.311707
1533.485352	266.268585
1532.468750	38.809647
1531.452148	148.959656
1530.435547	1.296648
1529.417969	-7.301439
1528.400391	120.504066
1527.383789	-17.069777
1526.365234	58.978622
1525.347656	52.527893
1524.329102	45.967308
1523.311523	170.518723
1522.292969	81.407028
1521.273438	20.507359
1520.254883	80.371429
1519.235352	-39.846611
1518.215820	22.347755
1517.196289	135.793060
1516.176758	-87.452415
1515.156250	-102.681305
1514.136719	-164.231918
1513.116211	141.247177
1512.094727	-15.536408
1511.074219	30.368877
1510.052734	32.518089
1509.031250	47.379814
1508.009766	-89.187439
1506.988281	-69.406158
1505.965820	-18.991381
1504.943359	49.229218
1503.920898	-15.934486
1502.898438	23.850868
1501.875000	9.712787
1500.852539	-237.547913
1499.829102	-39.354385
1498.805664	-128.032410
1497.781250	-127.224236
1496.757813	111.423698
1495.733398	17.315727
1494.708984	-53.844055
1493.684570	-102.070526
1492.659180	-22.573627
1491.633789	179.458588
1490.608398	-17.318739
1489.583008	-30.180075
1488.557617	-89.113739
1487.531250	30.617304
1486.504883	27.647942
1485.478516	19.472387
1484.452148	-39.839909
1483.424805	23.234003
1482.398438	221.386887
1481.371094	210.222092
1480.342773	262.701508
1479.315430	360.958008
1478.287109	349.475342
1477.259766	304.788116
1476.230469	56.200932
1475.202148	345.071106
1474.173828	519.134277
1473.144531	349.319061
1472.115234	482.397827
1471.085938	493.179626
1470.055664	493.686798
1469.025391	478.848175
1467.996094	504.637848
1466.964844	362.498230
1465.934570	644.896362
1464.904297	550.935608
1463.873047	657.676941
1462.841797	726.192444
1461.809570	766.657349
1460.778320	654.677368
1459.746094	750.859131
1458.713867	747.937073
1457.681641	869.306458
1456.649414	1008.322693
1455.616211	923.973206
1454.583008	849.746704
1453.549805	902.277771
1452.516602	1015.573242
1451.483398	943.743225
1450.449219	914.959778
1449.415039	878.537964
1448.380859	1097.912354
1447.345703	825.846497
1446.311523	845.029846
1445.276367	1076.784546
1444.241211	984.457275
1443.205078	747.894592
1442.169922	868.097656
1441.133789	679.644287
1440.097656	840.190002
1439.061523	720.016907
1438.024414	728.761536
1436.988281	631.351074
1435.951172	614.792969
1434.914063	555.278809
1433.875977	526.061279
1432.838867	411.004242
1431.800781	306.064178
1430.762695	153.202286
1429.724609	298.134460
1428.685547	170.531281
1427.646484	254.833511
1426.607422	276.051910
1425.568359	362.803680
1424.529297	147.050766
1423.489258	206.057434
1422.449219	73.559433
1421.409180	122.483482
1420.369141	206.646957
1419.328125	202.646210
1418.288086	181.044357
1417.247070	48.713772
1416.205078	52.316586
1415.164063	-117.639877
1414.122070	-71.215767
1413.080078	-29.823971
1412.038086	-144.301498
1410.996094	-12.382799
1409.953125	-3.645278
1408.910156	108.124016
1407.867188	-56.438320
1406.824219	-70.218185
1405.780273	1.395584
1404.737305	22.815931
1403.693359	-33.552021
1402.648438	108.358047
1401.604492	117.295708
1400.559570	58.538349
1399.514648	62.536766
1398.469727	-139.003250
1397.424805	-9.548802
1396.378906	-58.041206
1395.333984	8.797772
1394.288086	-47.093884
1393.241211	134.995529
1392.195313	-30.965681
1391.148438	148.646271
1390.101563	-72.206703
1389.054688	42.392929
1388.006836	-80.669701
1386.959961	156.558380
1385.912109	-96.385475
1384.864258	-49.147167
1383.815430	-221.833572
1382.767578	25.464705
1381.718750	32.860653
1380.669922	-94.565422
1379.621094	-281.804413
1378.571289	-91.874069
1377.522461	60.612675
1376.472656	75.830925
1375.421875	-71.083122
1374.372070	66.551071
1373.321289	-25.269749
1372.270508	-94.528534
1371.219727	-238.471268
1370.168945	-100.608574
1369.117188	-97.301529
1368.066406	105.416412
1367.014648	6.717604
1365.961914	-44.543213
1364.910156	-95.686211
1363.857422	-47.152863
1362.804688	128.377579
1361.751953	-79.272720
1360.698242	-50.414558
1359.645508	63.094746
1358.591797	-149.112289
1357.538086	-112.522148
1356.483398	-65.917992
1355.429688	-143.485138
1354.375000	119.449570
1353.320313	-226.210175
1352.264648	-47.622292
1351.209961	-55.223938
1350.154297	173.093262
1349.098633	192.936615
1348.042969	71.437454
1346.986328	-12.705368
1345.930664	253.009369
1344.874023	188.903732
1343.817383	65.427177
1342.759766	264.320801
1341.703125	207.994141
1340.645508	191.430054
1339.587891	251.763031
1338.529297	282.449341
1337.471680	191.911209
1336.413086	101.511131
1335.354492	394.858673
1334.295898	141.355316
1333.236328	286.343384
1332.176758	-13.815001
1331.117188	230.262985
1330.057617	259.258972
1328.998047	80.727623
1327.937500	208.792877
1326.876953	247.966599
1325.816406	156.316040
1324.754883	-19.157684
1323.694336	301.818237
1322.632813	59.950317
1321.571289	158.863037
1320.508789	181.344925
1319.447266	120.053604
1318.384766	263.590820
1317.322266	148.264114
1316.259766	210.587830
1315.196289	300.095917
1314.132813	207.320175
1313.069336	205.841232
1312.005859	2.492625
1310.942383	176.102936
1309.877930	71.529739
1308.813477	205.864792
1307.749023	79.382912
1306.683594	292.589325
1305.619141	259.817566
1304.553711	175.509415
1303.488281	246.241348
1302.421875	196.582382
1301.356445	306.796814
1300.290039	144.308533
1299.223633	90.080269
1298.157227	-77.011787
1297.089844	311.023560
1296.022461	259.529572
1294.955078	9.335492
1293.887695	73.450218
1292.819336	108.186478
1291.751953	290.173035
1290.683594	114.121231
1289.614258	68.181740
1288.545898	108.145844
1287.476563	118.769272
1286.407227	-54.293125
1285.337891	108.412682
1284.268555	82.545807
1283.198242	5.350198
1282.127930	75.156067
1281.057617	-28.763266
1279.986328	114.589233
1278.916016	138.081406
1277.844727	-29.143063
1276.773438	77.666489
1275.701172	123.383301
1274.629883	7.827691
1273.557617	53.686825
1272.485352	312.161224
1271.413086	123.574799
1270.339844	291.698547
1269.266602	96.012024
1268.193359	230.027603
1267.120117	176.126801
1266.045898	339.477264
1264.972656	275.944916
1263.898438	212.503067
1262.823242	175.972824
1261.749023	368.679688
1260.673828	373.684235
1259.598633	254.464386
1258.523438	361.926941
1257.448242	396.324463
1256.372070	304.128632
1255.295898	436.014465
1254.219727	409.673859
1253.142578	293.350189
1252.066406	250.115997
1250.989258	537.772888
1249.912109	492.162567
1248.833984	361.515778
1247.756836	413.286591
1246.678711	304.669495
1245.599609	295.763733
1244.521484	418.081696
1243.442383	414.086609
1242.364258	240.148178
1241.285156	301.808868
1240.205078	482.406189
1239.125977	444.555695
1238.045898	460.126190
1236.965820	594.569275
1235.884766	539.827026
1234.804688	409.972748
1233.723633	503.204620
1232.642578	303.182129
1231.561523	384.322723
1230.479492	305.572449
1229.397461	340.698151
1228.315430	400.037292
1227.233398	398.845154
1226.150391	467.854065
1225.068359	360.206421
1223.985352	424.375092
1222.901367	166.852768
1221.818359	148.837524
1220.734375	268.635284
1219.650391	245.782318
1218.566406	80.371956
1217.481445	207.361145
1216.396484	-69.071213
1215.311523	-157.026138
1214.226563	61.669777
1213.141602	-67.316872
1212.055664	127.121284
1210.969727	60.895607
1209.883789	228.668808
1208.796875	128.671310
1207.709961	69.694389
1206.623047	184.289474
1205.536133	156.630051
1204.449219	30.179672
1203.361328	24.216600
1202.273438	-140.714828
1201.185547	-173.159836
1200.096680	-58.763969
1199.008789	-218.814072
1197.919922	-191.128357
1196.830078	-26.352589
1195.741211	-99.787148
1194.651367	-113.099899
1193.561523	-244.233582
1192.471680	83.739372
1191.381836	-174.798370
1190.291016	-17.622334
1189.200195	72.196007
1188.109375	-109.416687
1187.017578	16.328472
1185.926758	-62.046959
1184.834961	-10.834248
1183.742188	155.483078
1182.650391	0.258848
1181.557617	-294.028809
1180.464844	-87.119934
1179.372070	-91.288887
1178.279297	-160.206497
1177.185547	-59.018608
1176.091797	32.497875
1174.998047	-50.903011
1173.903320	57.240257
1172.808594	-9.464283
1171.713867	74.592926
1170.619141	17.388653
1169.524414	-11.131559
1168.428711	106.205635
1167.333008	-94.589073
1166.237305	-135.170670
1165.140625	-151.885406
1164.044922	-25.272272
1162.948242	46.282558
1161.850586	112.973663
1160.753906	100.778030
1159.656250	121.955742
1158.558594	33.270958
1157.460938	-36.340286
1156.362305	101.588051
1155.263672	53.345730
1154.165039	-11.627233
1153.066406	56.886532
1151.967773	-74.917068
1150.868164	22.057770
1149.768555	-38.321671
1148.667969	-65.385437
1147.568359	-292.542725
1146.467773	-19.657427
1145.367188	-8.803360
1144.266602	-69.411385
1143.165039	-310.885895
1142.063477	-107.475304
1140.961914	-272.850616
1139.860352	-169.529495
1138.757813	90.575699
1137.655273	117.588982
1136.552734	47.106033
1135.450195	102.498917
1134.346680	-15.575480
1133.244141	61.051525
1132.139648	-66.582169
1131.036133	195.021835
1129.931641	473.053101
1128.827148	312.012268
1127.722656	352.586029
1126.618164	49.245243
1125.512695	265.167114
1124.407227	336.348663
1123.301758	376.630005
1122.196289	350.497772
1121.089844	364.579193
1119.983398	224.670441
1118.876953	390.173248
1117.769531	124.751923
1116.663086	98.401291
1115.555664	266.004211
1114.447266	125.974121
1113.339844	9.601136
1112.231445	65.810860
1111.123047	315.762360
1110.014648	227.608551
1108.905273	276.468567
1107.795898	339.423584
1106.686523	140.159790
1105.577148	-28.373959
1104.466797	329.501007
1103.357422	288.330750
1102.247070	381.609558
1101.135742	149.266815
1100.025391	79.706291
1098.914063	116.224854
1097.802734	489.764618
1096.690430	573.205200
1095.579102	220.668701
1094.466797	304.036621
1093.353516	144.741394
1092.241211	348.078186
1091.127930	275.854126
1090.014648	260.101654
1088.901367	166.666412
1087.788086	106.165588
1086.673828	123.259956
1085.559570	300.195953
1084.445313	390.032257
1083.330078	84.944229
1082.214844	130.066147
1081.099609	297.286804
1079.984375	210.744019
1078.868164	187.602356
1077.751953	335.808807
1076.635742	267.990509
1075.519531	-3.969562
1074.402344	169.889023
1073.285156	113.790771
1072.167969	245.278854
1071.050781	250.087906
1069.932617	-61.542389
1068.814453	196.351868
1067.696289	158.926224
1066.578125	144.917267
1065.458984	-21.312235
1064.339844	287.753448
1063.220703	20.888096
1062.100586	30.244455
1060.980469	203.345200
1059.860352	79.308838
1058.740234	-89.110382
1057.619141	46.452229
1056.498047	224.013550
1055.376953	50.971413
1054.255859	310.203156
1053.133789	235.302933
1052.011719	-54.398811
1050.889648	-31.133150
1049.767578	199.851288
1048.644531	127.368454
1047.521484	-33.733665
1046.398438	234.411545
1045.274414	61.703033
1044.150391	73.258308
1043.026367	136.093414
1041.902344	138.320084
1040.778320	-76.111084
1039.653320	-22.576475
1038.528320	147.379272
1037.402344	-118.092865
1036.277344	137.956421
1035.151367	-6.352021
1034.024414	-104.048958
1032.898438	-87.704742
1031.771484	77.477394
1030.644531	-89.854927
1029.517578	65.998878
1028.390625	154.416138
1027.262695	73.214966
1026.134766	68.730392
1025.005859	-147.046585
1023.877930	-283.752167
1022.749023	-383.228882
1021.620117	-211.117432
1020.490234	-143.456024
1019.361328	10.033890
1018.231445	73.047112
1017.101563	-227.922470
1015.970703	-25.735216
1014.839844	-87.777206
1013.708984	-219.252289
1012.578125	-132.893616
1011.447266	43.783417
1010.315430	95.401016
1009.183594	15.107992
1008.050781	25.147697
1006.918945	-17.976727
1005.786133	225.782776
1004.653320	520.356018
1003.519531	759.355652
1002.386719	1093.068604
1001.252930	911.354614
1000.118164	385.538239
998.984375	328.917694
997.849609	276.997650
996.714844	-8.019092
995.580078	69.542259
994.444336	144.819977
993.308594	-45.191372
992.172852	187.051102
991.036133	-55.793705
989.900391	174.168076
988.763672	125.187935
987.626953	113.168236
986.489258	-32.402878
985.351563	-216.993332
984.213867	-106.670723
983.076172	52.018753
981.937500	70.299736
980.798828	77.137543
979.660156	54.137299
978.521484	-104.483589
977.381836	40.583633
976.242188	29.325418
975.102539	128.474701
973.961914	167.905807
972.822266	124.689980
971.681641	118.319496
970.540039	116.622116
969.399414	50.722336
968.257813	138.712341
967.116211	29.395197
965.973633	62.447235
964.832031	-25.999912
963.689453	112.691299
962.545898	260.567169
961.403320	25.687542
960.259766	77.433434
959.116211	188.800568
957.972656	-2.138710
956.828125	81.878159
955.683594	-24.078201
954.539063	234.015610
953.393555	29.841227
952.249023	187.303787
951.103516	31.428728
949.957031	-71.697952
948.811523	-149.548599
947.665039	26.417200
946.518555	26.432318
945.371094	305.238220
944.224609	193.435104
943.077148	93.181976
941.929688	287.548218
940.781250	84.774437
939.632813	37.338009
938.484375	179.347809
937.335938	79.610939
936.186523	166.976532
935.038086	142.672363
933.887695	136.692459
932.738281	174.082520
931.587891	131.799423
930.437500	73.668358
929.287109	120.379967
928.135742	-90.094299
926.985352	11.400905
925.833984	17.356123
924.681641	0.631972
923.530273	-86.518028
922.377930	-96.249550
921.224609	41.853588
920.072266	57.231953
918.918945	-256.791351
917.765625	54.094170
916.612305	-96.133087
915.458008	-125.885201
914.303711	-187.341171
913.149414	-1.335207
911.995117	-78.553108
910.839844	-169.285751
909.684570	-83.023026
908.529297	-57.964478
907.373047	-146.199768
906.216797	-21.310795
905.060547	-98.079224
903.904297	-50.174446
902.747070	-2.241706
901.589844	14.019622
900.432617	-100.968124
899.274414	-80.070854
898.117188	35.882088
896.958984	-11.036880
895.799805	-37.537247
894.641602	182.449814
893.482422	-20.316622
892.322266	-157.414276
891.163086	-32.335117
890.002930	-60.876587
888.842773	-48.725983
887.682617	-18.490479
886.521484	-67.239006
885.360352	78.132027
884.199219	-60.811745
883.038086	-98.165840
881.875977	-108.419098
880.713867	-134.428986
879.551758	-36.442432
878.388672	153.907211
877.225586	143.671570
876.062500	158.228699
874.899414	44.434185
873.735352	-31.024042
872.571289	-43.417664
871.407227	-82.805168
870.242188	3.815818
869.077148	27.418709
867.912109	406.295593
866.747070	9.390908
865.581055	93.654274
864.415039	195.847198
863.249023	66.592842
862.083008	22.735058
860.916016	79.935364
859.749023	65.256088
858.581055	165.034515
857.414063	78.505661
856.246094	234.279495
855.077148	143.253586
853.909180	128.481430
852.740234	375.976288
851.571289	296.113129
850.402344	357.419525
849.232422	221.538406
848.062500	105.845833
846.892578	5.847969
845.721680	-127.712738
844.551758	56.546879
843.380859	148.946396
842.208984	250.212662
841.038086	27.105080
839.866211	94.728264
838.694336	92.978302
837.521484	-18.322334
836.348633	259.151276
835.175781	259.455383
834.002930	130.179382
832.829102	125.948471
831.655273	61.395493
830.481445	39.220356
829.307617	271.347626
828.132813	157.567459
826.958008	378.293335
825.783203	48.155987
824.607422	331.096924
823.431641	206.027954
822.255859	156.706894
821.079102	53.887749
819.903320	131.429901
818.726563	-9.313952
817.548828	56.949207
816.372070	125.337074
815.194336	117.982445
814.016602	-131.882721
812.837891	123.093208
811.659180	48.841652
810.480469	-83.234489
809.301758	-239.763504
808.122070	-7.501199
806.942383	-161.892624
805.762695	-100.887161
804.583008	-33.321842
803.402344	-25.786432
802.221680	28.272564
801.041016	-146.269775
799.859375	-107.876205
798.677734	-193.748749
797.496094	-86.781609
796.313477	-163.894577
795.131836	-79.285065
793.949219	-34.662041
792.765625	49.738571
791.583008	-1.042753
790.399414	-122.708282
789.215820	-127.082008
788.031250	-177.987869
786.846680	-85.143143
785.662109	-41.063393
784.477539	-70.036552
783.291992	-19.476322
782.106445	55.309731
780.920898	52.664761
779.735352	-16.309212
778.548828	91.373642
777.362305	-39.514610
776.174805	21.656462
774.988281	-23.189285
773.800781	2.542433
772.613281	-108.554543
771.424805	95.725578
770.236328	-127.881516
769.047852	-69.268219
767.859375	11.314760
766.669922	74.194481
765.480469	240.539703
764.291016	118.275711
763.101563	84.107185
761.911133	296.464905
760.720703	136.774872
759.529297	144.351746
758.338867	220.094971
757.147461	243.005310
755.955078	120.779015
754.763672	332.713287
753.571289	190.725006
752.378906	147.666580
751.186523	18.961115
749.993164	-89.919014
748.799805	69.111191
747.606445	133.687912
746.412109	180.689972
745.217773	229.878296
744.023438	134.293518
742.829102	218.596436
741.633789	116.528412
740.438477	-38.067444
739.243164	2.476605
738.046875	-11.734590
736.850586	79.238770
735.654297	80.429756
734.458008	105.751358
733.260742	-92.146408
732.063477	99.622482
730.866211	142.592163
729.667969	165.918671
728.469727	-73.108719
727.271484	-73.651230
726.073242	6.753962
724.874023	45.681118
723.674805	8.209241
722.474609	117.183189
721.275391	16.564264
720.075195	145.318695
718.875000	-9.633130
717.673828	197.826279
716.473633	134.770676
715.272461	-11.025651
714.070313	57.058189
712.869141	131.766113
711.666992	43.091469
710.463867	72.252579
709.261719	20.918270
708.058594	72.106613
706.855469	119.049782
705.652344	-101.669449
704.448242	-134.963791
703.244141	3.801527
702.040039	14.290878
700.834961	-12.052119
699.630859	-23.016600
698.424805	-42.517178
697.219727	12.036929
696.013672	-137.537689
694.807617	-4.469739
693.601563	-10.312987
692.395508	-39.884167
691.188477	-104.017738
689.981445	94.655724
688.773438	-142.755173
687.566406	-238.891113
686.358398	-180.832077
685.149414	-224.556335
683.941406	-51.321472
682.732422	-57.905064
681.523438	-49.167370
680.313477	-1.287456
679.104492	-154.714844
677.894531	-67.570488
676.683594	-79.907631
675.473633	-25.014687
674.262695	-93.354126
673.051758	-148.556686
671.839844	200.841660
670.628906	-120.140739
669.416992	19.608526
668.204102	159.395859
666.992188	115.533333
665.779297	140.909393
664.566406	36.756874
663.352539	6.138695
662.138672	-69.746971
660.924805	-87.280418
659.710938	199.476654
658.497070	17.980412
657.282227	-120.286911
656.066406	-38.549477
654.851563	-75.450226
653.635742	172.134598
652.419922	-37.277054
651.204102	102.334305
649.987305	-76.975426
648.770508	-19.447817
647.553711	220.910324
646.336914	32.685890
645.119141	188.669540
643.901367	86.217522
642.682617	149.204834
641.464844	242.012024
640.246094	134.562607
639.027344	82.737206
637.807617	142.341568
636.587891	87.683907
635.368164	120.712555
634.148438	187.648972
632.927734	174.649597
631.707031	-34.174042
630.486328	132.085648
629.264648	93.869385
628.043945	140.840103
626.822266	30.575949
625.599609	249.812500
624.376953	97.371300
623.155273	325.639069
621.931641	304.411652
620.708984	170.903503
619.485352	302.032135
618.261719	177.302658
617.037109	-46.916367
615.813477	100.197617
614.588867	-117.679955
613.364258	-82.175720
612.138672	37.515781
610.913086	-21.705296
609.687500	-3.276538
608.461914	-236.435654
607.235352	-135.674377
606.008789	68.015839
604.782227	5.021831
