# Supplementary material for: Raman spectroscopy accurately differentiates mucosal healing from non-healing and biochemical changes following biological therapy in inflammatory bowel disease
Source: PLoS One. 2021 Jun 2;16(6):e0252210. doi: 10.1371/journal.pone.0252210 (PMC8172032; doi:10.1371/journal.pone.0252210)
Supplement: S9 Dataset — (ZIP) [file pone.0252210.s011.zip › Pre-biologic/OC013-1 pre treat_base sub CR removed_76__X_-33329.1__Y_11412.5__Z_-414.946__Time_869.txt]

1714.715820	5.338847
1713.739258	-36.384830
1712.762695	-41.815685
1711.785156	44.140247
1710.808594	65.983376
1709.831055	-0.407347
1708.853516	62.118202
1707.875000	4.296552
1706.897461	13.760164
1705.918945	130.590805
1704.940430	12.049801
1703.960938	-74.049934
1702.982422	-52.750095
1702.002930	14.300132
1701.023438	1.377617
1700.043945	-62.042664
1699.063477	-101.080971
1698.083984	-107.688995
1697.103516	-17.788233
1696.123047	85.752022
1695.141602	-61.548698
1694.161133	-93.598465
1693.179688	-2.503790
1692.198242	-84.634399
1691.216797	20.422586
1690.234375	104.400459
1689.251953	49.957527
1688.269531	94.554291
1687.287109	24.809214
1686.304688	168.697968
1685.321289	160.922211
1684.337891	105.522697
1683.354492	109.092644
1682.371094	198.226044
1681.387695	191.791595
1680.403320	151.068817
1679.418945	20.200821
1678.434570	182.439545
1677.449219	44.289612
1676.464844	193.809860
1675.479492	181.361252
1674.494141	150.632233
1673.507813	173.389816
1672.522461	334.660858
1671.536133	387.234070
1670.549805	286.034363
1669.563477	328.602448
1668.576172	445.796082
1667.589844	433.184692
1666.602539	301.447266
1665.615234	268.245300
1664.626953	490.014038
1663.639648	587.338562
1662.651367	361.410614
1661.663086	435.435547
1660.674805	599.829041
1659.685547	478.243652
1658.696289	619.265930
1657.707031	543.313232
1656.717773	735.120361
1655.728516	569.702332
1654.738281	539.606262
1653.748047	411.871460
1652.757813	469.649475
1651.767578	543.525330
1650.777344	371.674438
1649.786133	546.496399
1648.794922	285.324493
1647.803711	154.000412
1646.811523	-24.598558
1645.820313	380.912079
1644.828125	260.894531
1643.835938	112.103592
1642.843750	143.103943
1641.850586	97.756256
1640.857422	42.078690
1639.864258	-52.945141
1638.871094	50.085361
1637.877930	34.598118
1636.883789	111.575272
1635.889648	6.829852
1634.895508	2.447476
1633.901367	3.509863
1632.906250	-113.795090
1631.912109	-107.108093
1630.916992	-23.911278
1629.920898	-24.832893
1628.925781	-44.024334
1627.929688	-68.324707
1626.934570	-189.804901
1625.937500	51.848701
1624.941406	-185.032486
1623.945313	-22.091091
1622.948242	85.707016
1621.951172	1.752399
1620.954102	317.278320
1619.956055	138.976578
1618.958984	105.290062
1617.960938	158.359451
1616.962891	-1.112157
1615.963867	-65.946632
1614.965820	60.868599
1613.966797	98.524872
1612.967773	47.077606
1611.968750	-93.419830
1610.968750	25.738586
1609.969727	-72.619713
1608.969727	-16.273174
1607.969727	-88.258354
1606.968750	-42.293640
1605.968750	29.888027
1604.967773	7.837929
1603.966797	-118.856529
1602.965820	-122.462372
1601.963867	-73.703407
1600.962891	-171.414825
1599.960938	-180.138474
1598.958984	-102.551033
1597.956055	108.341743
1596.954102	110.082100
1595.951172	41.289234
1594.948242	-19.625557
1593.945313	-43.941547
1592.941406	23.151270
1591.938477	1.453601
1590.934570	-82.877899
1589.930664	10.268973
1588.925781	158.156082
1587.921875	26.870516
1586.916992	-109.587631
1585.912109	69.473183
1584.907227	94.642365
1583.901367	135.414871
1582.896484	160.510117
1581.890625	42.291527
1580.884766	41.292362
1579.877930	235.551163
1578.872070	140.721359
1577.865234	69.318764
1576.858398	60.358395
1575.851563	-52.707020
1574.843750	86.533699
1573.836914	129.447113
1572.829102	232.089890
1571.821289	103.291542
1570.812500	-59.291122
1569.804688	323.773560
1568.795898	239.028870
1567.787109	128.288177
1566.778320	155.151199
1565.768555	200.109741
1564.758789	200.859818
1563.750000	206.731552
1562.739258	72.436012
1561.729492	119.692123
1560.718750	216.126129
1559.708984	58.362938
1558.698242	105.367981
1557.686523	22.697842
1556.675781	72.125488
1555.664063	56.690800
1554.652344	105.928947
1553.640625	165.420898
1552.628906	53.945389
1551.616211	35.608238
1550.603516	143.988617
1549.590820	291.043182
1548.578125	135.321411
1547.565430	116.636040
1546.551758	242.652771
1545.538086	73.849907
1544.524414	181.552521
1543.510742	271.031586
1542.496094	158.888168
1541.481445	54.449284
1540.466797	40.336609
1539.452148	75.186516
1538.437500	166.711121
1537.421875	2.635866
1536.406250	16.550615
1535.390625	102.586571
1534.374023	-2.341006
1533.358398	165.978058
1532.341797	200.088211
1531.325195	156.775360
1530.308594	213.873535
1529.291016	232.209427
1528.274414	296.805328
1527.256836	168.156723
1526.238281	150.163986
1525.220703	217.024918
1524.202148	47.019241
1523.184570	-48.394081
1522.166016	-208.167038
1521.146484	128.354401
1520.127930	-39.285221
1519.108398	-3.878126
1518.088867	77.682564
1517.069336	-20.741201
1516.049805	9.230615
1515.029297	-43.090633
1514.008789	17.504477
1512.988281	249.988861
1511.967773	84.452675
1510.946289	-155.520950
1509.925781	-102.997742
1508.904297	23.798599
1507.882813	-3.411094
1506.860352	-235.811935
1505.838867	-119.570938
1504.816406	-136.733612
1503.793945	97.134697
1502.770508	-91.868118
1501.748047	-165.609528
1500.724609	-106.248787
1499.701172	81.014854
1498.677734	24.966270
1497.654297	35.402054
1496.629883	-10.531330
1495.605469	-0.243169
1494.581055	50.887913
1493.556641	-148.639740
1492.531250	-84.860497
1491.505859	-138.738464
1490.480469	27.086092
1489.455078	34.387966
1488.429688	131.017654
1487.403320	97.307289
1486.376953	252.472351
1485.350586	218.631943
1484.324219	54.600975
1483.296875	92.134796
1482.270508	275.000977
1481.243164	1.231176
1480.214844	357.301849
1479.187500	218.636185
1478.159180	59.584942
1477.130859	191.036530
1476.102539	398.813263
1475.074219	313.551025
1474.044922	391.248505
1473.015625	364.490112
1471.986328	515.878967
1470.957031	567.916748
1469.927734	609.718201
1468.897461	697.246826
1467.867188	736.385071
1466.836914	742.418762
1465.806641	806.888550
1464.775391	698.468750
1463.744141	910.237244
1462.712891	819.572571
1461.681641	1000.695251
1460.649414	1009.033203
1459.618164	783.778198
1458.585938	822.577698
1457.552734	851.185242
1456.520508	963.500549
1455.487305	900.715027
1454.455078	1121.997925
1453.420898	1069.316650
1452.387695	1171.293945
1451.354492	1230.133301
1450.320313	1116.623047
1449.286133	1190.630249
1448.251953	1249.406616
1447.216797	910.567749
1446.182617	1265.599121
1445.147461	1068.655029
1444.112305	1071.726685
1443.076172	1173.471558
1442.041016	1108.229736
1441.004883	1131.535400
1439.968750	1053.697998
1438.932617	988.544189
1437.895508	850.127014
1436.858398	939.208130
1435.821289	1003.002869
1434.784180	667.700195
1433.747070	865.403198
1432.708984	646.444153
1431.670898	515.949829
1430.632813	256.824921
1429.594727	388.926331
1428.556641	268.734039
1427.517578	199.056030
1426.478516	255.512924
1425.439453	39.707668
1424.399414	350.796967
1423.359375	170.400330
1422.320313	171.516983
1421.279297	41.676048
1420.239258	244.351013
1419.199219	293.393921
1418.158203	214.069016
1417.117188	89.517975
1416.075195	-120.492935
1415.034180	-15.911486
1413.992188	-37.091103
1412.950195	-53.186279
1411.908203	21.275839
1410.866211	5.270026
1409.823242	72.241447
1408.780273	99.035370
1407.737305	25.396034
1406.694336	2.066709
1405.650391	91.780777
1404.606445	-102.146072
1403.562500	-245.739197
1402.518555	-100.660706
1401.474609	19.327705
1400.429688	-6.151734
1399.384766	-1.468287
1398.339844	43.384815
1397.294922	-37.041725
1396.249023	98.133278
1395.203125	12.840051
1394.157227	62.909496
1393.111328	230.726212
1392.064453	93.069992
1391.018555	85.714699
1389.971680	95.944756
1388.923828	76.207367
1387.876953	-61.023884
1386.829102	56.981087
1385.781250	37.475941
1384.733398	120.551155
1383.685547	-123.769226
1382.636719	-105.526268
1381.587891	60.187634
1380.539063	-126.294952
1379.490234	-15.439320
1378.440430	120.407021
1377.391602	-73.231239
1376.341797	-87.022247
1375.291016	-100.733902
1374.241211	-119.347878
1373.190430	41.696575
1372.139648	147.891159
1371.088867	114.508682
1370.038086	16.414700
1368.986328	-16.771027
1367.934570	124.538521
1366.882813	156.266449
1365.831055	-73.424896
1364.778320	180.084457
1363.726563	35.283768
1362.673828	-19.782516
1361.620117	4.877203
1360.567383	173.895187
1359.513672	14.617099
1358.459961	136.475739
1357.406250	76.880341
1356.352539	-47.230568
1355.297852	154.325989
1354.243164	55.257805
1353.188477	279.225037
1352.133789	135.636765
1351.078125	173.438950
1350.023438	241.096039
1348.966797	249.240051
1347.911133	220.245560
1346.855469	481.588776
1345.798828	231.983414
1344.742188	356.992889
1343.685547	375.429443
1342.627930	257.616425
1341.571289	476.948547
1340.513672	532.751465
1339.456055	321.100647
1338.397461	446.412506
1337.339844	467.765594
1336.281250	506.515381
1335.222656	384.465576
1334.163086	542.140137
1333.104492	415.347473
1332.044922	726.443542
1330.985352	478.660339
1329.925781	460.972107
1328.865234	376.634491
1327.805664	356.659180
1326.745117	275.005310
1325.684570	215.693542
1324.623047	371.325500
1323.561523	428.207794
1322.500977	591.281494
1321.438477	371.842163
1320.376953	601.622375
1319.314453	520.563538
1318.252930	525.929871
1317.189453	637.390747
1316.126953	490.033295
1315.064453	409.355865
1314.000977	501.270203
1312.937500	516.843750
1311.874023	507.849304
1310.809570	385.652740
1309.745117	339.898529
1308.680664	656.057556
1307.616211	408.605682
1306.551758	363.074280
1305.486328	477.515106
1304.420898	441.955048
1303.355469	332.711639
1302.289063	407.944153
1301.223633	392.271057
1300.157227	543.751038
1299.090820	623.983826
1298.023438	524.950256
1296.957031	546.337585
1295.889648	518.674622
1294.822266	461.627289
1293.754883	436.561890
1292.686523	291.347076
1291.618164	406.252106
1290.549805	339.689117
1289.481445	383.538025
1288.413086	331.820374
1287.343750	441.923584
1286.274414	275.160553
1285.205078	306.938538
1284.134766	382.835510
1283.064453	353.459106
1281.995117	471.020386
1280.923828	478.441925
1279.853516	358.661438
1278.782227	383.316589
1277.710938	356.639832
1276.639648	391.148651
1275.568359	501.471985
1274.496094	254.925385
1273.423828	375.084900
1272.351563	441.477783
1271.279297	515.206604
1270.206055	464.392639
1269.132813	518.622559
1268.059570	550.892456
1266.986328	485.560577
1265.913086	439.808563
1264.838867	669.765747
1263.764648	380.164093
1262.689453	412.585114
1261.615234	552.281616
1260.540039	545.707764
1259.464844	573.277100
1258.389648	432.758026
1257.313477	555.381653
1256.238281	414.973877
1255.162109	345.256592
1254.085938	348.611969
1253.008789	313.051392
1251.931641	671.671814
1250.854492	563.116699
1249.777344	362.212311
1248.700195	613.651917
1247.622070	473.628632
1246.543945	557.270630
1245.465820	417.347382
1244.387695	372.238831
1243.308594	480.171326
1242.229492	357.389191
1241.150391	584.249878
1240.071289	332.878357
1238.991211	404.360504
1237.911133	594.692505
1236.831055	455.077606
1235.750977	351.901550
1234.669922	459.702301
1233.588867	412.328735
1232.507813	454.641235
1231.426758	274.035339
1230.344727	301.827454
1229.262695	288.435760
1228.180664	311.366150
1227.098633	278.607025
1226.015625	250.701370
1224.933594	348.618256
1223.849609	81.213882
1222.766602	239.577637
1221.683594	240.694901
1220.599609	135.437714
1219.515625	170.399170
1218.430664	-0.054528
1217.346680	95.295921
1216.261719	103.643684
1215.176758	92.658104
1214.091797	100.977089
1213.005859	143.072296
1211.920898	28.276491
1210.834961	92.052299
1209.748047	146.138229
1208.662109	255.645462
1207.575195	319.279755
1206.488281	175.566101
1205.401367	195.773376
1204.313477	20.793119
1203.225586	195.155319
1202.137695	203.244095
1201.049805	211.307877
1199.961914	111.018898
1198.873047	-25.345570
1197.784180	-26.928253
1196.695313	-204.144745
1195.605469	-193.707092
1194.515625	-140.017639
1193.425781	-33.489048
1192.335938	-220.260483
1191.246094	-89.785553
1190.155273	127.093773
1189.064453	7.584673
1187.973633	27.378111
1186.881836	-34.489983
1185.790039	119.663284
1184.698242	-33.447662
1183.606445	-44.966755
1182.514648	-97.288902
1181.421875	-5.729807
1180.329102	-168.385666
1179.236328	57.320347
1178.142578	48.037331
1177.049805	-114.616898
1175.956055	132.388611
1174.861328	118.209755
1173.767578	106.397179
1172.672852	92.163353
1171.578125	92.262032
1170.483398	152.145157
1169.387695	32.554493
1168.291992	6.257600
1167.196289	-197.004471
1166.100586	-29.670347
1165.004883	-32.138599
1163.908203	-106.324768
1162.811523	91.828979
1161.714844	-63.628609
1160.617188	3.023591
1159.519531	40.961716
1158.421875	107.488464
1157.324219	78.499306
1156.225586	-12.540537
1155.127930	120.632797
1154.028320	184.557465
1152.929688	124.441460
1151.831055	142.975601
1150.731445	13.716813
1149.631836	8.372900
1148.531250	-51.789288
1147.431641	-9.559042
1146.331055	-5.476980
1145.230469	86.642433
1144.129883	-40.259254
1143.028320	-98.138893
1141.926758	-25.195587
1140.825195	-102.146912
1139.723633	1.604015
1138.621094	-13.581365
1137.518555	66.269897
1136.416016	-46.410297
1135.313477	87.981827
1134.209961	-131.591766
1133.106445	2.691648
1132.002930	87.029655
1130.898438	280.473022
1129.794922	307.696564
1128.690430	228.124710
1127.585938	193.620483
1126.480469	336.941620
1125.375977	309.478027
1124.270508	296.217468
1123.164063	491.456207
1122.058594	392.814789
1120.952148	377.086548
1119.845703	190.842773
1118.739258	201.152252
1117.631836	294.270691
1116.525391	176.712524
1115.417969	-21.255480
1114.309570	175.840759
1113.202148	131.617386
1112.093750	184.320572
1110.985352	156.610748
1109.876953	216.324402
1108.767578	245.272781
1107.658203	141.910370
1106.548828	241.661575
1105.439453	369.676392
1104.329102	351.264099
1103.218750	273.842194
1102.108398	380.463989
1100.998047	413.893799
1099.886719	447.289490
1098.775391	388.699524
1097.664063	304.188019
1096.552734	427.083771
1095.440430	396.759460
1094.328125	321.675751
1093.215820	376.138947
1092.102539	378.761993
1090.990234	233.071136
1089.876953	440.446747
1088.762695	257.135651
1087.649414	429.099670
1086.535156	276.425232
1085.420898	201.402237
1084.306641	203.976761
1083.191406	274.696228
1082.076172	244.339844
1080.960938	103.582191
1079.845703	446.685730
1078.729492	235.491882
1077.613281	348.342377
1076.497070	301.544617
1075.380859	329.848389
1074.263672	238.497452
1073.146484	257.415619
1072.029297	46.534286
1070.912109	250.681427
1069.793945	255.519714
1068.675781	150.225922
1067.557617	239.421921
1066.438477	293.446198
1065.319336	251.445236
1064.200195	275.016510
1063.081055	279.857086
1061.961914	237.903290
1060.841797	273.173370
1059.721680	135.359650
1058.600586	105.179596
1057.480469	138.142075
1056.359375	271.600189
1055.238281	325.558716
1054.116211	281.385529
1052.995117	139.147079
1051.873047	127.752159
1050.750000	221.430099
1049.627930	81.678856
1048.504883	47.012791
1047.381836	38.041122
1046.258789	225.009735
1045.134766	106.436989
1044.011719	-2.736928
1042.886719	104.920494
1041.762695	-64.750259
1040.638672	192.011353
1039.513672	34.086067
1038.388672	-51.556698
1037.262695	42.123978
1036.136719	45.011520
1035.010742	-31.195107
1033.884766	69.467705
1032.758789	111.961594
1031.631836	100.978935
1030.504883	241.143250
1029.377930	183.704269
1028.250000	-66.549911
1027.122070	38.793224
1025.994141	-157.831100
1024.866211	-170.884125
1023.737305	-156.040543
1022.608398	-129.566711
1021.479492	3.670810
1020.350586	-9.278517
1019.220703	-22.186953
1018.090820	-155.638382
1016.960938	-66.429085
1015.830078	-202.053909
1014.700195	-17.795807
1013.569336	89.963371
1012.437500	-6.116552
1011.306641	-111.376358
1010.174805	144.611816
1009.042969	125.084076
1007.910156	165.772293
1006.778320	137.075592
1005.645508	404.493378
1004.512695	722.701965
1003.378906	994.567139
1002.245117	979.739746
1001.111328	830.936035
999.977539	548.248291
998.843750	231.090897
997.708984	101.171616
996.574219	176.828537
995.438477	-24.477678
994.303711	2.804475
993.167969	13.971949
992.032227	11.341156
990.895508	82.550613
989.758789	43.114861
988.622070	49.841820
987.485352	-72.430328
986.348633	58.822109
985.210938	-21.838379
984.073242	-56.356510
982.934570	10.487480
981.796875	79.650291
980.658203	98.206963
979.519531	24.780930
978.379883	-27.857166
977.240234	80.542946
976.100586	251.015579
974.960938	262.867523
973.821289	61.061729
972.680664	121.299690
971.540039	27.675129
970.398438	237.254776
969.257813	143.749130
968.116211	-13.925186
966.974609	9.803846
965.832031	-30.660002
964.689453	27.569614
963.546875	23.912586
962.404297	6.552466
961.261719	16.756771
960.118164	210.322968
958.974609	174.761139
957.830078	31.623674
956.686523	179.408020
955.541992	109.696655
954.396484	42.359661
953.251953	144.429337
952.106445	22.313553
950.960938	-42.516113
949.815430	-86.684868
948.668945	20.099167
947.522461	211.447052
946.375977	21.164171
945.229492	80.023712
944.082031	11.010045
942.934570	170.414658
941.787109	172.277252
940.638672	108.005165
939.491211	208.094330
938.342773	221.502274
937.193359	2.325410
936.044922	211.961777
934.895508	225.503830
933.745117	141.089981
932.595703	129.671646
931.445313	4.407910
930.294922	-141.247726
929.144531	102.563164
927.993164	102.734947
926.842773	-33.604111
925.690430	-58.337669
924.539063	-51.173431
923.386719	6.067637
922.234375	-79.919624
921.082031	-36.253929
919.929688	5.159362
918.776367	-80.639679
917.623047	-14.163425
916.468750	90.932434
915.315430	-99.150414
914.161133	-68.915131
913.006836	-213.401596
911.851563	-185.344040
910.696289	8.325969
909.541016	-63.393211
908.385742	-232.535461
907.229492	-43.415009
906.074219	-28.851725
904.916992	-184.178452
903.760742	11.691591
902.603516	-37.070415
901.446289	13.839978
900.289063	-118.588707
899.131836	-97.041779
897.973633	44.439125
896.815430	106.713516
895.656250	-93.329544
894.498047	27.784910
893.338867	38.117031
892.178711	98.189537
891.019531	52.069054
889.859375	28.585365
888.699219	-15.187370
887.539063	-47.628857
886.377930	-89.056953
885.216797	-103.366318
884.055664	26.737652
882.893555	66.584106
881.732422	-19.853893
880.570313	-9.287342
879.407227	30.596453
878.245117	59.205540
877.082031	108.096558
875.918945	75.895233
874.754883	187.841919
873.590820	18.342096
872.426758	80.758232
871.262695	-48.109726
870.098633	7.564565
868.933594	-62.723141
867.768555	-25.037603
866.602539	53.108158
865.436523	203.144485
864.270508	105.947548
863.104492	103.153229
861.938477	80.151871
860.771484	50.433395
859.604492	173.382751
858.436523	202.019196
857.269531	147.618759
856.101563	14.734917
854.932617	-32.856754
853.764648	69.795609
852.595703	176.886093
851.426758	88.944702
850.256836	115.317383
849.087891	249.192841
847.917969	89.625061
846.748047	194.331573
845.577148	57.230606
844.406250	-37.290340
843.235352	44.982410
842.064453	28.785000
840.892578	34.955578
839.720703	108.188362
838.548828	-46.624214
837.375977	115.969276
836.204102	57.278946
835.031250	177.306931
833.857422	96.283554
832.684570	97.889175
831.510742	155.288971
830.335938	234.967697
829.162109	49.092155
827.987305	-80.942039
826.812500	177.091843
825.637695	60.434017
824.461914	37.435848
823.286133	72.370529
822.110352	38.206371
820.933594	186.689255
819.757813	-81.340820
818.580078	71.520119
817.403320	8.383968
816.225586	0.893743
815.048828	20.079617
813.870117	183.819031
812.692383	2.785220
811.513672	-91.476044
810.334961	72.111069
809.156250	100.051224
807.976563	-83.088921
806.796875	-48.500496
805.617188	-144.962006
804.436523	-210.314957
803.255859	-191.319733
802.075195	9.598284
800.894531	-75.777802
799.712891	-12.533175
798.531250	-13.644328
797.349609	49.510780
796.167969	-18.149885
794.985352	-12.675373
793.802734	-230.968765
792.619141	-351.728546
791.436523	-211.179153
790.252930	-181.400192
789.069336	85.152679
787.884766	63.916279
786.700195	-19.272005
785.515625	3.714484
784.331055	24.457499
783.145508	-153.777542
781.959961	65.856697
780.774414	40.110489
779.587891	-80.627205
778.402344	37.182487
777.215820	2.572114
776.028320	173.252426
774.840820	-35.754696
773.654297	-77.000999
772.465820	-69.709984
771.278320	25.769455
770.089844	-8.894484
768.901367	-14.903853
767.711914	-76.017609
766.523438	23.715286
765.333984	57.306236
764.143555	128.307999
762.954102	69.357780
761.763672	58.850250
760.573242	107.752052
759.382813	66.412430
758.191406	161.459671
757.000000	106.911766
755.808594	193.087723
754.616211	213.274048
753.423828	132.354538
752.231445	64.646286
751.039063	119.965919
749.845703	115.963730
748.652344	96.588524
747.458984	99.165756
746.264648	150.017090
745.070313	170.125595
743.875977	-9.379091
742.680664	96.276398
741.486328	70.333817
740.291016	29.062723
739.094727	-9.994603
737.899414	-49.037300
736.703125	-134.053619
735.506836	-19.757246
734.309570	22.244814
733.112305	51.097763
731.915039	206.859024
730.717773	-22.487701
729.519531	78.551620
728.322266	-28.190445
727.123047	24.723261
725.924805	-31.666843
724.725586	3.758398
723.526367	34.806709
722.327148	-21.514851
721.126953	112.178841
719.926758	202.159302
718.726563	217.901825
717.525391	157.280243
716.325195	249.406647
715.123047	267.354950
713.921875	49.807770
712.719727	137.585373
711.518555	37.894878
710.315430	-39.934910
709.113281	104.490768
707.910156	44.139141
706.707031	40.447826
705.502930	130.388641
704.299805	100.597046
703.095703	136.119293
701.891602	125.959686
700.686523	4.906323
699.481445	44.834961
698.276367	189.111374
697.071289	-25.271774
695.865234	66.846024
694.659180	-114.780861
693.453125	-29.163836
692.246094	-97.731422
691.039063	-22.972145
689.832031	-169.606125
688.625000	-103.509300
687.416992	1.625393
686.208984	-138.351547
685.000977	44.834061
683.791992	-34.354160
682.583008	-104.822861
681.374023	-121.074959
680.164063	-167.631958
678.955078	43.570324
677.745117	-35.462917
676.534180	-84.139755
675.324219	77.145149
674.113281	-118.661400
672.902344	5.792854
671.690430	2.591133
670.478516	57.771477
669.266602	4.835249
668.054688	-32.951656
666.841797	9.224422
665.628906	105.378548
664.416016	24.374834
663.203125	-24.216690
661.989258	22.186552
660.775391	-54.473186
659.561523	82.497200
658.346680	20.912674
657.131836	-38.516880
655.916992	24.953400
654.701172	-45.297188
653.485352	125.831924
652.269531	-24.225000
651.053711	64.860664
649.836914	-18.448702
648.620117	16.650467
647.403320	137.779175
646.186523	65.075806
644.968750	84.860092
643.750977	61.527763
642.532227	-58.663555
641.314453	113.543655
640.095703	102.841324
638.875977	87.741737
637.657227	143.443130
636.437500	-69.538147
635.217773	84.728172
633.997070	0.436828
632.777344	-77.520798
631.556641	-11.786953
630.335938	115.985947
629.114258	31.143396
627.892578	-36.678768
626.670898	-128.245056
625.449219	22.292032
624.226563	-48.213543
623.003906	103.956932
621.781250	60.872215
620.557617	81.827141
619.333984	14.725041
618.110352	-7.648537
616.886719	-124.463448
615.662109	-188.011047
614.437500	-44.299686
613.212891	-48.553989
611.987305	-21.053463
610.761719	-0.317598
609.536133	-108.193710
608.310547	164.003235
607.083984	106.666328
605.857422	68.183846
604.630859	35.712757
