# Supplementary material for: Raman spectroscopy accurately differentiates mucosal healing from non-healing and biochemical changes following biological therapy in inflammatory bowel disease
Source: PLoS One. 2021 Jun 2;16(6):e0252210. doi: 10.1371/journal.pone.0252210 (PMC8172032; doi:10.1371/journal.pone.0252210)
Supplement: S9 Dataset — (ZIP) [file pone.0252210.s011.zip › Pre-biologic/OC031-1 pre treatment_base sub CR removed_10__X_2364.14__Y_35193.7__Z_75.652__Time_114.txt]

1714.793945	60.546169
1713.817383	29.696741
1712.840820	-147.840454
1711.864258	74.665848
1710.886719	2.536568
1709.909180	5.904241
1708.931641	76.681602
1707.953125	-31.689215
1706.975586	77.407356
1705.997070	2.070876
1705.018555	45.000240
1704.040039	-80.293983
1703.060547	-114.137749
1702.081055	-85.995583
1701.101563	191.336456
1700.122070	-4.373539
1699.142578	-95.283539
1698.162109	-108.222679
1697.181641	-45.887695
1696.201172	19.528425
1695.220703	-104.311127
1694.239258	-51.417355
1693.257813	98.011147
1692.276367	-13.803578
1691.294922	160.434494
1690.313477	124.231117
1689.331055	221.833160
1688.348633	61.111984
1687.366211	124.872513
1686.383789	319.653870
1685.400391	330.841553
1684.416992	227.860062
1683.433594	447.692322
1682.450195	252.331833
1681.465820	334.387695
1680.482422	382.219604
1679.498047	403.793762
1678.512695	274.053497
1677.528320	623.672974
1676.542969	672.935913
1675.558594	626.841736
1674.572266	730.002991
1673.586914	644.783020
1672.601563	772.573364
1671.615234	844.860779
1670.628906	840.443054
1669.642578	990.416565
1668.655273	888.419189
1667.668945	898.319641
1666.681641	605.987122
1665.694336	881.947632
1664.706055	929.962280
1663.718750	1129.468018
1662.730469	1175.397827
1661.742188	1083.767578
1660.753906	1183.318359
1659.764648	1259.267578
1658.775391	1192.418823
1657.787109	1260.985718
1656.796875	1062.327148
1655.807617	1216.166748
1654.818359	1113.459717
1653.828125	1013.703247
1652.837891	1083.580811
1651.846680	1039.931885
1650.856445	800.863037
1649.865234	749.858459
1648.874023	648.890564
1647.882813	611.627930
1646.891602	624.810547
1645.899414	630.274292
1644.907227	334.866669
1643.915039	361.939911
1642.922852	354.884338
1641.930664	403.453552
1640.937500	72.204277
1639.944336	261.007416
1638.951172	178.232849
1637.957031	42.920254
1636.963867	131.938126
1635.969727	2.294915
1634.975586	-174.570847
1633.981445	125.671791
1632.986328	-108.807678
1631.991211	-13.852371
1630.996094	-32.023788
1630.000977	52.601948
1629.005859	-44.284622
1628.009766	-67.343285
1627.013672	-71.867790
1626.017578	163.051254
1625.021484	-104.270401
1624.024414	-79.574005
1623.028320	144.958038
1622.031250	1.579475
1621.033203	-10.301750
1620.036133	35.683392
1619.038086	218.266785
1618.041016	25.389584
1617.041992	234.258789
1616.043945	-45.037155
1615.045898	6.431416
1614.046875	47.421551
1613.047852	-3.361851
1612.048828	53.414295
1611.048828	0.085444
1610.049805	132.891357
1609.049805	103.193405
1608.049805	107.577492
1607.048828	-79.236778
1606.048828	24.707279
1605.047852	222.852463
1604.046875	119.895279
1603.045898	-124.339355
1602.044922	23.973564
1601.042969	36.180965
1600.041016	-134.702957
1599.039063	34.367706
1598.037109	38.649906
1597.034180	-166.186981
1596.031250	-284.743591
1595.028320	-296.179810
1594.025391	-7.294995
1593.022461	-165.106262
1592.018555	-249.802429
1591.014648	-162.248276
1590.010742	-74.786835
1589.006836	-188.315750
1588.001953	-82.754227
1586.997070	25.303970
1585.992188	221.895020
1584.987305	50.779808
1583.982422	278.408691
1582.976563	-41.318123
1581.970703	-27.542532
1580.964844	-138.868591
1579.958984	176.809677
1578.952148	239.736176
1577.945313	146.377060
1576.938477	352.224274
1575.931641	425.203461
1574.924805	89.680733
1573.916992	157.284668
1572.909180	219.559418
1571.901367	234.916214
1570.893555	128.015472
1569.884766	228.914368
1568.876953	178.999329
1567.868164	84.838638
1566.858398	-53.540176
1565.849609	-20.624849
1564.839844	214.606583
1563.830078	127.849205
1562.820313	149.976852
1561.810547	104.538261
1560.799805	-34.361851
1559.790039	-35.901875
1558.779297	117.960747
1557.767578	35.795174
1556.756836	-17.950142
1555.745117	-128.791718
1554.733398	146.189819
1553.721680	73.952881
1552.709961	128.475525
1551.697266	45.662811
1550.685547	-135.564285
1549.672852	11.720035
1548.659180	148.460526
1547.646484	331.572174
1546.632813	139.575989
1545.619141	102.630264
1544.605469	39.729145
1543.591797	-7.768899
1542.577148	6.615887
1541.562500	62.189957
1540.547852	-65.718323
1539.533203	95.439194
1538.518555	166.065201
1537.502930	-0.880379
1536.487305	159.772064
1535.471680	41.656830
1534.456055	114.300850
1533.439453	52.708702
1532.422852	-14.136826
1531.406250	109.634125
1530.389648	-16.703287
1529.373047	78.433784
1528.355469	78.104271
1527.337891	64.779083
1526.320313	5.000175
1525.302734	12.048800
1524.284180	106.459221
1523.265625	-30.837074
1522.247070	212.496964
1521.228516	-182.160583
1520.208984	117.426468
1519.190430	211.138901
1518.170898	158.197800
1517.151367	53.779675
1516.130859	108.557915
1515.111328	-109.029076
1514.090820	-49.318497
1513.070313	-48.784668
1512.049805	-38.088238
1511.028320	85.400917
1510.006836	0.920762
1508.986328	-70.785469
1507.963867	-106.679497
1506.942383	-275.969238
1505.919922	-109.485321
1504.898438	-102.050850
1503.875977	-71.663734
1502.852539	-187.413300
1501.830078	-134.147537
1500.806641	-81.004364
1499.783203	38.595135
1498.759766	-310.345276
1497.736328	-295.833557
1496.711914	-220.016693
1495.687500	-80.362289
1494.663086	-286.092072
1493.638672	-156.860428
1492.613281	94.933495
1491.587891	144.643768
1490.563477	17.967447
1489.537109	57.305454
1488.511719	196.186584
1487.485352	148.520218
1486.458984	202.934189
1485.432617	234.293823
1484.406250	117.569832
1483.379883	82.484955
1482.352539	213.154266
1481.325195	338.616058
1480.297852	277.842102
1479.269531	418.421021
1478.241211	263.248688
1477.213867	151.432022
1476.184570	355.494324
1475.156250	579.820740
1474.127930	338.004669
1473.098633	391.573059
1472.069336	803.989380
1471.040039	880.276184
1470.009766	984.473999
1468.979492	956.323730
1467.950195	961.237183
1466.918945	1034.749756
1465.888672	1123.476685
1464.857422	1288.381470
1463.827148	1331.241089
1462.795898	1259.729980
1461.763672	1376.181152
1460.732422	1297.049316
1459.700195	1367.722534
1458.667969	1250.520142
1457.635742	1346.539673
1456.603516	1640.421875
1455.570313	1447.111450
1454.537109	1373.085449
1453.503906	1509.552002
1452.470703	1572.447632
1451.436523	1848.212036
1450.403320	1612.008545
1449.369141	1679.920898
1448.333984	1788.328857
1447.299805	1759.969971
1446.264648	1686.050903
1445.230469	1556.507202
1444.194336	1389.048096
1443.159180	1462.069580
1442.124023	1679.275024
1441.087891	1537.259644
1440.051758	1473.717896
1439.015625	1417.817627
1437.978516	1210.305298
1436.941406	1212.653687
1435.904297	1172.086182
1434.867188	990.119934
1433.830078	942.114136
1432.791992	1070.891602
1431.754883	742.771362
1430.715820	558.660278
1429.677734	354.499451
1428.639648	460.760040
1427.600586	206.344101
1426.561523	388.320465
1425.522461	383.710083
1424.482422	217.827225
1423.443359	150.361176
1422.403320	352.543518
1421.363281	494.242432
1420.322266	147.362213
1419.282227	153.197006
1418.241211	302.560822
1417.200195	250.582275
1416.159180	15.004774
1415.117188	13.536469
1414.076172	75.024490
1413.034180	71.159325
1411.992188	110.102333
1410.949219	184.272781
1409.907227	-80.757286
1408.864258	-8.949270
1407.821289	165.886139
1406.777344	99.617584
1405.734375	-21.775347
1404.690430	-45.152035
1403.646484	52.024090
1402.602539	-126.777351
1401.557617	-24.465784
1400.513672	-77.612335
1399.468750	-128.160721
1398.423828	49.534496
1397.377930	-13.402719
1396.333008	121.751656
1395.287109	96.571045
1394.241211	23.891846
1393.195313	-131.316589
1392.148438	-68.553024
1391.101563	-95.848618
1390.054688	219.829407
1389.007813	-102.606354
1387.960938	27.986189
1386.913086	-89.012558
1385.865234	-238.382339
1384.817383	157.415298
1383.769531	55.725456
1382.720703	1.638747
1381.671875	-67.326225
1380.623047	-303.531494
1379.574219	-102.504143
1378.524414	113.498032
1377.475586	-149.782104
1376.425781	-6.057580
1375.375977	0.458070
1374.325195	81.893051
1373.274414	16.229883
1372.224609	-69.252441
1371.172852	-54.902451
1370.122070	-0.576669
1369.070313	-242.739975
1368.019531	-28.758801
1366.967773	-24.026436
1365.915039	75.423103
1364.863281	70.355560
1363.810547	82.799026
1362.757813	140.126434
1361.705078	5.925457
1360.651367	207.706970
1359.598633	155.807953
1358.544922	-114.810120
1357.491211	99.569832
1356.436523	90.238235
1355.382813	83.493172
1354.328125	119.070152
1353.273438	194.464142
1352.217773	235.139618
1351.163086	313.137054
1350.107422	435.863495
1349.051758	295.552643
1347.996094	259.602448
1346.939453	516.476746
1345.883789	545.153442
1344.827148	735.075500
1343.769531	627.497437
1342.712891	854.668091
1341.655273	809.230957
1340.598633	855.572388
1339.540039	577.476807
1338.482422	869.175842
1337.423828	1066.738403
1336.366211	741.996216
1335.307617	924.812439
1334.248047	573.170898
1333.189453	679.415527
1332.129883	481.477203
1331.070313	526.026428
1330.010742	699.185425
1328.950195	677.080139
1327.890625	731.668823
1326.830078	702.302124
1325.768555	665.605225
1324.708008	764.823975
1323.646484	864.065308
1322.585938	704.154785
1321.523438	692.444946
1320.461914	818.984619
1319.400391	622.385376
1318.337891	729.283447
1317.275391	670.995667
1316.211914	908.616394
1315.149414	907.129578
1314.085938	1001.802124
1313.022461	1094.029663
1311.958984	981.843323
1310.894531	786.033997
1309.831055	839.033081
1308.766602	786.218567
1307.701172	878.672302
1306.636719	1005.589172
1305.571289	906.193970
1304.505859	1001.179626
1303.440430	1000.283264
1302.375000	942.896179
1301.308594	735.659302
1300.242188	690.732056
1299.175781	893.991272
1298.109375	822.124023
1297.041992	706.126892
1295.975586	833.274658
1294.908203	889.223694
1293.839844	913.283386
1292.772461	802.437256
1291.704102	878.091858
1290.635742	863.012756
1289.567383	823.457397
1288.498047	700.605164
1287.428711	818.012512
1286.360352	575.222961
1285.290039	655.919006
1284.220703	739.060120
1283.150391	562.638306
1282.080078	330.014587
1281.009766	503.805756
1279.939453	755.848389
1278.868164	650.618042
1277.796875	533.224548
1276.725586	838.952759
1275.654297	804.732971
1274.582031	746.098389
1273.509766	611.747681
1272.437500	558.098450
1271.365234	553.339844
1270.291992	741.522766
1269.218750	790.460999
1268.145508	834.504822
1267.072266	873.656921
1265.999023	741.997925
1264.924805	910.454895
1263.850586	617.881470
1262.776367	752.161316
1261.701172	803.493774
1260.625977	859.678955
1259.550781	616.112061
1258.475586	908.629761
1257.400391	821.041443
1256.324219	857.680298
1255.248047	938.119873
1254.171875	1064.767212
1253.094727	867.680115
1252.018555	816.657288
1250.941406	624.557922
1249.864258	787.600098
1248.786133	875.180481
1247.708008	758.513428
1246.630859	726.948975
1245.551758	792.569153
1244.473633	821.706726
1243.394531	493.783142
1242.316406	573.930481
1241.236328	544.768738
1240.157227	352.984375
1239.077148	634.448059
1237.998047	859.967773
1236.917969	643.911194
1235.836914	614.646423
1234.756836	711.444397
1233.675781	447.002930
1232.594727	681.869568
1231.512695	461.102203
1230.431641	487.482727
1229.349609	649.436279
1228.267578	445.677704
1227.185547	314.597656
1226.102539	442.497070
1225.019531	621.117188
1223.936523	487.558807
1222.853516	332.255615
1221.769531	295.463593
1220.686523	149.867661
1219.602539	386.170898
1218.517578	395.183044
1217.433594	389.659576
1216.348633	195.696045
1215.263672	204.621033
1214.178711	259.369415
1213.092773	485.422607
1212.007813	303.504303
1210.921875	304.980286
1209.834961	465.606659
1208.749023	298.143555
1207.662109	448.963409
1206.575195	459.858185
1205.488281	574.330261
1204.400391	211.629395
1203.313477	246.514282
1202.225586	177.771133
1201.136719	157.160095
1200.048828	129.290726
1198.959961	79.717590
1197.871094	78.240913
1196.782227	-89.279312
1195.692383	10.188733
1194.603516	18.190668
1193.513672	158.354965
1192.423828	-179.898712
1191.333008	73.076622
1190.242188	-128.178131
1189.151367	-262.143677
1188.060547	-213.598541
1186.969727	-52.289982
1185.877930	-171.948090
1184.786133	-68.430092
1183.694336	75.774635
1182.601563	23.160532
1181.509766	-36.673725
1180.416992	104.857513
1179.323242	-36.590649
1178.230469	-144.473892
1177.136719	-132.569077
1176.042969	-135.098129
1174.949219	-87.388145
1173.854492	27.281658
1172.760742	29.338989
1171.666016	62.448036
1170.570313	155.299210
1169.475586	-39.008545
1168.379883	101.548111
1167.284180	146.339584
1166.188477	-83.865364
1165.091797	56.436089
1163.996094	-85.341141
1162.899414	179.016373
1161.801758	56.262703
1160.705078	162.758392
1159.607422	78.154160
1158.509766	131.972305
1157.412109	87.874306
1156.313477	43.737816
1155.215820	-0.424730
1154.117188	-104.244179
1153.017578	35.110844
1151.918945	50.409908
1150.819336	63.262222
1149.719727	-62.129761
1148.620117	62.595798
1147.519531	-174.774445
1146.418945	-78.755646
1145.318359	-206.585510
1144.217773	-3.604267
1143.116211	-136.253876
1142.014648	-19.116636
1140.913086	-66.178238
1139.811523	-108.508331
1138.708984	-48.652473
1137.606445	-207.517929
1136.503906	106.487801
1135.401367	-128.444153
1134.297852	204.309570
1133.194336	42.979576
1132.090820	278.130096
1130.987305	363.610565
1129.882813	66.973946
1128.778320	365.887543
1127.673828	218.733078
1126.569336	576.683228
1125.463867	377.311432
1124.358398	213.547867
1123.252930	312.853394
1122.146484	506.835602
1121.041016	134.621811
1119.934570	127.212433
1118.828125	55.853283
1117.720703	72.066925
1116.613281	137.938110
1115.505859	9.751023
1114.398438	153.607224
1113.291016	-66.804817
1112.182617	69.851898
1111.074219	-105.585754
1109.964844	4.968205
1108.856445	-71.189339
1107.747070	84.142876
1106.637695	428.307678
1105.528320	344.955505
1104.417969	-33.442829
1103.307617	503.966278
1102.197266	227.125275
1101.086914	313.659332
1099.975586	433.148560
1098.864258	470.049194
1097.752930	436.204163
1096.641602	392.937775
1095.529297	446.276520
1094.416992	471.315308
1093.304688	201.951767
1092.191406	721.468201
1091.079102	529.841553
1089.965820	305.344269
1088.852539	349.179688
1087.738281	416.509094
1086.624023	243.921600
1085.509766	492.296295
1084.395508	192.831635
1083.280273	417.601013
1082.166016	329.770691
1081.050781	448.705048
1079.934570	295.144592
1078.819336	324.820007
1077.703125	223.022461
1076.586914	179.957275
1075.469727	24.285803
1074.353516	534.944702
1073.236328	224.496780
1072.119141	10.344524
1071.000977	124.500938
1069.882813	142.528641
1068.765625	266.018463
1067.646484	47.427166
1066.528320	285.681183
1065.409180	60.204899
1064.290039	162.603806
1063.170898	68.377068
1062.050781	196.510559
1060.930664	184.245346
1059.810547	267.909760
1058.690430	386.639648
1057.569336	208.435638
1056.449219	-9.380729
1055.327148	55.667679
1054.206055	64.657700
1053.083984	71.336594
1051.961914	-41.042126
1050.839844	-1.583819
1049.717773	70.571960
1048.594727	47.052979
1047.471680	137.900665
1046.348633	-109.452309
1045.224609	86.402214
1044.101563	-41.839153
1042.976563	67.752113
1041.852539	130.740723
1040.728516	158.800461
1039.603516	91.393333
1038.478516	161.456833
1037.352539	-278.325256
1036.227539	-98.711151
1035.101563	43.632595
1033.974609	53.346703
1032.848633	72.421646
1031.721680	72.933319
1030.594727	236.241623
1029.467773	36.935307
1028.340820	12.064064
1027.212891	-166.078598
1026.084961	-474.149628
1024.956055	-131.814453
1023.828125	-330.511261
1022.699219	-252.849960
1021.570313	-325.996582
1020.440430	-287.690582
1019.311523	-198.303299
1018.181641	-152.957901
1017.050781	-251.313660
1015.920898	-173.392761
1014.790039	-39.830730
1013.659180	142.390427
1012.528320	23.484247
1011.396484	52.903046
1010.265625	135.632706
1009.132813	95.709854
1008.000977	289.605835
1006.868164	478.849976
1005.736328	529.305481
1004.602539	889.670776
1003.469727	1395.599976
1002.335938	1496.867065
1001.202148	1339.348389
1000.068359	812.329468
998.933594	738.341492
997.799805	327.321594
996.665039	55.089317
995.529297	108.506477
994.394531	85.829254
993.258789	-70.573723
992.123047	70.719154
990.986328	34.457981
989.849609	161.982178
988.712891	-35.469780
987.576172	-32.266823
986.439453	111.549225
985.301758	133.299011
984.164063	-72.854286
983.025391	-138.398514
981.887695	-139.380081
980.749023	101.337547
979.610352	-115.798645
978.470703	-8.444269
977.332031	-9.133711
976.192383	-152.283646
975.051758	86.257484
973.912109	-1.533513
972.771484	-107.584648
971.630859	-45.834385
970.490234	43.523785
969.348633	64.045593
968.207031	-39.304379
967.065430	-11.726536
965.923828	121.450775
964.781250	100.971962
963.638672	-82.227089
962.496094	151.983200
961.352539	214.263412
960.208984	81.817696
959.065430	338.971863
957.921875	-65.838905
956.777344	108.951416
955.632813	-96.289330
954.488281	74.003853
953.343750	102.425217
952.198242	146.922836
951.052734	-147.023514
949.907227	71.448921
948.760742	6.418232
947.614258	135.764328
946.467773	-25.070028
945.321289	19.848148
944.173828	188.149857
943.026367	84.722473
941.878906	127.518440
940.730469	99.614220
939.582031	121.994568
938.433594	91.965408
937.285156	219.389267
936.135742	396.987274
934.987305	118.643036
933.836914	148.173965
932.687500	79.782478
931.537109	129.945053
930.386719	-43.042637
929.236328	71.010895
928.084961	223.775314
926.934570	82.940880
925.783203	-25.909986
924.630859	81.460213
923.478516	-111.366188
922.327148	-28.917442
921.173828	-189.683060
920.021484	-11.686258
918.868164	104.935196
917.714844	17.113884
916.561523	154.223755
915.407227	-94.665726
914.252930	-250.315521
913.098633	77.553528
911.944336	-80.229599
910.789063	-4.244724
909.633789	35.466671
908.478516	-110.711792
907.322266	-129.835434
906.166016	-123.976181
905.009766	-149.794388
903.853516	-114.398643
902.696289	75.018112
901.539063	-50.323246
900.381836	21.364145
899.223633	-65.355721
898.065430	87.827736
896.907227	55.494316
895.749023	-51.417759
894.589844	-56.503597
893.430664	-81.898094
892.271484	130.032257
891.112305	341.892639
889.952148	-96.839729
888.791992	-22.720747
887.630859	-181.151077
886.470703	-172.453354
885.309570	75.465950
884.148438	-1.584917
882.986328	-62.789749
881.825195	20.375311
880.663086	333.477600
879.500000	177.629135
878.337891	202.141769
877.174805	188.360275
876.011719	30.449177
874.847656	37.007999
873.684570	75.091644
872.520508	164.933655
871.355469	-44.534611
870.191406	-55.925289
869.026367	-20.072170
867.861328	22.514435
866.695313	92.063004
865.530273	10.992654
864.364258	188.370026
863.197266	10.720235
862.031250	17.318848
860.864258	230.493271
859.697266	284.172668
858.530273	250.292374
857.362305	346.565247
856.194336	216.211502
855.026367	442.509277
853.857422	395.140198
852.688477	453.140961
851.519531	477.483032
850.350586	264.292236
849.180664	304.322479
848.010742	328.639862
846.840820	254.411179
845.670898	204.822891
844.500000	67.957024
843.329102	-53.201309
842.157227	22.527590
840.986328	60.178638
839.814453	62.014645
838.642578	-7.705717
837.469727	67.845688
836.296875	270.689331
835.124023	86.969765
833.951172	48.468307
832.777344	97.031616
831.603516	105.361977
830.429688	98.037613
829.255859	407.502045
828.081055	357.662415
826.906250	116.029831
825.731445	195.527313
824.555664	116.695839
823.379883	251.797577
822.204102	-156.818542
821.027344	158.630569
819.851563	10.700648
818.674805	-39.238617
817.497070	-24.643991
816.320313	-3.420428
815.142578	-11.169060
813.963867	12.184675
812.786133	64.393326
811.607422	94.303886
810.428711	-149.231003
809.250000	-99.370926
808.070313	-20.697107
806.890625	-108.685806
805.710938	-61.223095
804.531250	-71.548546
803.350586	-208.426025
802.169922	-232.115692
800.988281	-49.522083
799.807617	-177.572189
798.625977	-210.259338
797.444336	-147.651077
796.261719	-328.917572
795.079102	-339.526581
793.896484	-119.783806
792.713867	51.083187
791.530273	153.180588
790.346680	2.816260
789.163086	-145.309494
787.979492	-89.845009
786.794922	113.763145
785.610352	-60.963017
784.425781	3.148596
783.240234	118.027359
782.054688	223.966019
780.869141	325.391632
779.682617	258.835114
778.496094	318.152893
777.309570	145.558258
776.123047	-24.791134
774.935547	100.625862
773.748047	133.271393
772.560547	-32.671383
771.373047	141.050018
770.184570	36.834663
768.996094	-5.649948
767.806641	-59.175663
766.618164	197.949615
765.428711	-106.792061
764.239258	-1.810073
763.048828	285.828796
761.858398	130.849060
760.667969	123.354065
759.477539	320.444275
758.286133	271.045074
757.094727	340.389038
755.903320	273.352112
754.710938	146.967087
753.518555	-82.676865
752.326172	182.098022
751.133789	167.758591
749.940430	265.393341
748.747070	156.576981
747.553711	52.178768
746.359375	31.192495
745.166016	97.954224
743.970703	6.730237
742.776367	121.665764
741.581055	-147.146255
740.385742	136.506836
739.190430	-73.050461
737.994141	-54.677860
736.797852	-51.660629
735.601563	-42.088306
734.405273	-32.532845
733.208008	75.501572
732.010742	102.508072
730.813477	129.495804
729.615234	117.089508
728.416992	106.872208
727.218750	114.144096
726.020508	23.054005
724.821289	275.079224
723.622070	135.926880
722.422852	123.523125
721.222656	19.413652
720.022461	-32.247166
718.822266	322.089905
717.621094	287.851440
716.420898	447.799805
715.218750	132.203125
714.017578	215.811661
712.815430	327.734985
711.614258	64.735382
710.411133	233.323273
709.208984	48.928421
708.005859	8.386060
706.802734	-3.810742
705.599609	64.569786
704.395508	-15.065278
703.191406	-46.765930
701.987305	287.052094
700.782227	92.221634
699.577148	128.001190
698.372070	-92.732101
697.166992	49.631329
695.960938	176.746582
694.754883	-274.030396
693.548828	-183.756165
692.341797	-8.806865
691.135742	-235.518951
689.927734	-158.235764
688.720703	-48.403107
687.512695	-214.096558
686.304688	75.790329
685.096680	-161.332474
683.888672	-240.049194
682.679688	-303.518311
681.470703	166.129028
680.260742	-126.954147
679.050781	262.383026
677.840820	136.231842
676.630859	64.302673
675.419922	20.587317
674.209961	-7.914414
672.998047	184.299530
671.787109	276.981384
670.575195	49.639683
669.363281	68.896194
668.151367	267.578979
666.938477	-26.449348
665.725586	-17.854454
664.512695	126.849663
663.299805	174.361816
662.085938	18.966360
660.872070	-95.302719
659.658203	-71.377731
658.443359	-23.691294
657.228516	-85.983246
656.013672	67.425156
654.797852	-50.830578
653.583008	-222.874359
652.366211	-162.083725
651.150391	36.591984
649.934570	114.596497
648.717773	263.656738
647.500000	-125.526779
646.283203	32.189552
645.065430	110.242348
643.847656	181.831635
642.629883	199.640747
641.411133	163.702652
640.192383	157.897568
638.973633	66.136971
637.753906	-135.158875
636.534180	228.666214
635.314453	188.532059
634.094727	94.737244
632.874023	-14.041657
631.653320	199.181961
630.432617	103.295120
629.211914	56.788212
627.990234	141.126205
626.768555	244.707245
625.545898	54.501781
624.324219	119.425148
623.101563	132.855789
621.877930	21.984194
620.655273	-20.335196
619.431641	164.314438
618.208008	-60.097553
616.983398	32.327583
615.759766	-155.690872
614.535156	5.048007
613.310547	-123.127594
612.084961	-13.948774
610.859375	75.849884
609.633789	-291.918762
608.408203	-118.944038
607.181641	62.390537
605.955078	132.452454
604.728516	-79.538017
