# Supplementary material for: Raman spectroscopy accurately differentiates mucosal healing from non-healing and biochemical changes following biological therapy in inflammatory bowel disease
Source: PLoS One. 2021 Jun 2;16(6):e0252210. doi: 10.1371/journal.pone.0252210 (PMC8172032; doi:10.1371/journal.pone.0252210)
Supplement: S9 Dataset — (ZIP) [file pone.0252210.s011.zip › Pre-biologic/OC023-2 pre treatment_95__X_25478.7__Y_6218.9__Z_810.859__Time_1087.txt]

1714.862305	-31.103788
1713.885742	39.326721
1712.909180	170.513931
1711.931641	12.193653
1710.955078	-38.557590
1709.977539	-48.874329
1709.000000	24.142063
1708.021484	-31.239758
1707.043945	-51.457455
1706.065430	-90.145638
1705.086914	-18.731731
1704.107422	-19.329792
1703.128906	36.640320
1702.149414	-32.849457
1701.169922	69.249146
1700.190430	13.884616
1699.210938	33.789059
1698.230469	67.409622
1697.250000	53.306904
1696.269531	10.225034
1695.289063	93.128296
1694.307617	224.459518
1693.326172	225.323410
1692.344727	261.323425
1691.363281	457.881317
1690.381836	417.313904
1689.399414	470.558472
1688.416992	430.883240
1687.434570	450.346832
1686.452148	630.216492
1685.468750	533.252319
1684.485352	641.981812
1683.501953	737.810608
1682.518555	692.900269
1681.534180	576.560730
1680.550781	756.287415
1679.566406	758.049438
1678.582031	925.276306
1677.596680	943.893127
1676.611328	1056.074585
1675.626953	1046.368286
1674.641602	1178.035034
1673.655273	1187.822021
1672.669922	1155.571777
1671.683594	1280.550537
1670.697266	1350.156250
1669.710938	1505.181763
1668.723633	1519.859619
1667.737305	1524.387329
1666.750000	1624.900757
1665.762695	1927.484253
1664.774414	1736.941528
1663.787109	1756.471924
1662.798828	1800.289429
1661.810547	1833.922729
1660.822266	1846.771729
1659.833008	1997.829834
1658.844727	1897.573730
1657.855469	1967.291626
1656.866211	1947.358398
1655.875977	1949.016602
1654.886719	1792.272705
1653.896484	1659.807495
1652.906250	1548.963257
1651.916016	1557.592651
1650.924805	1172.546143
1649.934570	1248.118896
1648.943359	1302.876099
1647.952148	940.402771
1646.959961	871.737244
1645.968750	869.505432
1644.976563	688.020081
1643.984375	805.337585
1642.992188	669.502930
1641.999023	396.803650
1641.005859	380.510345
1640.012695	251.096420
1639.019531	272.392273
1638.026367	64.556778
1637.032227	133.933975
1636.039063	-67.926086
1635.043945	189.123291
1634.049805	135.437042
1633.055664	205.846146
1632.060547	-31.646976
1631.065430	-147.664841
1630.070313	-8.041424
1629.074219	-97.213127
1628.079102	-15.080475
1627.083008	38.301388
1626.086914	-89.601936
1625.090820	-167.278275
1624.093750	-118.527695
1623.096680	-51.204082
1622.100586	155.551819
1621.102539	68.148071
1620.105469	72.889069
1619.107422	224.856659
1618.109375	148.497391
1617.111328	185.196167
1616.113281	122.298332
1615.115234	-40.138302
1614.116211	175.374130
1613.117188	52.594109
1612.118164	58.467255
1611.118164	53.964794
1610.119141	57.428684
1609.119141	126.499466
1608.119141	9.624250
1607.118164	-4.963470
1606.118164	179.547974
1605.117188	123.187210
1604.116211	-24.698853
1603.115234	-10.211964
1602.114258	-21.843927
1601.112305	-80.508484
1600.110352	12.575363
1599.108398	-200.267593
1598.106445	-256.145081
1597.103516	-74.141846
1596.100586	-15.014362
1595.097656	-29.052753
1594.094727	-150.168655
1593.091797	-101.502640
1592.087891	-199.064346
1591.083984	-66.905296
1590.080078	-227.098419
1589.076172	-147.218033
1588.071289	-90.877556
1587.067383	-97.190430
1586.062500	73.758232
1585.057617	114.247635
1584.051758	73.877396
1583.045898	252.340561
1582.041016	133.683029
1581.035156	220.768845
1580.028320	73.391937
1579.022461	113.443909
1578.015625	75.314507
1577.008789	141.207474
1576.001953	227.795273
1574.994141	72.347107
1573.987305	244.539566
1572.979492	179.954849
1571.971680	-17.280497
1570.962891	209.080704
1569.955078	40.281178
1568.946289	237.724945
1567.937500	45.379196
1566.928711	141.220963
1565.918945	216.124756
1564.910156	96.198273
1563.900391	95.558174
1562.890625	141.479858
1561.880859	73.110764
1560.870117	199.125534
1559.859375	73.441826
1558.848633	-62.706173
1557.837891	104.273224
1556.827148	68.921524
1555.815430	168.134277
1554.803711	153.186310
1553.791992	140.671661
1552.780273	86.576546
1551.767578	159.163467
1550.754883	174.619858
1549.742188	50.191994
1548.729492	163.614517
1547.716797	119.064056
1546.703125	260.512207
1545.689453	130.301544
1544.675781	157.616745
1543.662109	50.380440
1542.647461	-62.161205
1541.632813	-53.447800
1540.618164	55.782879
1539.603516	-98.544250
1538.588867	136.752167
1537.573242	-141.766708
1536.557617	-12.718362
1535.541992	12.910347
1534.526367	25.445164
1533.509766	27.467876
1532.493164	160.766327
1531.476563	113.412613
1530.459961	171.532608
1529.443359	15.620425
1528.425781	-24.520462
1527.408203	20.140308
1526.390625	-87.300362
1525.373047	-32.730366
1524.354492	62.794479
1523.335938	44.885635
1522.317383	-68.378242
1521.298828	-32.624001
1520.280273	90.345329
1519.260742	92.249756
1518.241211	-3.695935
1517.221680	-56.105118
1516.202148	-75.281525
1515.181641	5.525690
1514.161133	16.782284
1513.140625	-59.436367
1512.120117	31.034042
1511.099609	-22.422396
1510.078125	-42.689640
1509.056641	-204.207489
1508.035156	-152.974960
1507.012695	-104.512550
1505.991211	-135.703506
1504.968750	-113.241768
1503.946289	116.590736
1502.923828	-15.060209
1501.900391	-8.523716
1500.877930	-99.454102
1499.854492	-208.440659
1498.830078	-38.554157
1497.806641	-99.207596
1496.782227	34.444027
1495.758789	29.760849
1494.734375	-182.237808
1493.708984	32.692009
1492.684570	147.692688
1491.659180	208.812607
1490.633789	119.000458
1489.608398	62.294250
1488.583008	194.478134
1487.556641	-38.711960
1486.530273	463.344757
1485.503906	551.543335
1484.477539	420.101715
1483.450195	579.438110
1482.423828	557.478088
1481.396484	535.390442
1480.368164	622.819580
1479.340820	613.232422
1478.312500	649.396790
1477.284180	738.942627
1476.255859	739.172546
1475.227539	907.400330
1474.198242	864.074768
1473.169922	1090.552734
1472.140625	1187.002563
1471.111328	1257.864380
1470.081055	1514.326294
1469.050781	1429.714355
1468.021484	1535.809326
1466.990234	1629.030884
1465.959961	1816.204712
1464.928711	1937.120972
1463.898438	2060.463379
1462.867188	2148.096191
1461.834961	2268.626709
1460.803711	2353.498535
1459.771484	2412.864014
1458.739258	2423.912842
1457.707031	2300.390869
1456.674805	2387.461914
1455.641602	2416.082031
1454.608398	2449.711182
1453.575195	2579.634521
1452.541992	2760.159912
1451.508789	2753.006836
1450.474609	2862.370605
1449.440430	2865.243652
1448.406250	2997.265137
1447.371094	2721.464600
1446.336914	2964.807373
1445.301758	2676.425049
1444.266602	2555.177734
1443.230469	2616.131348
1442.195313	2712.474121
1441.159180	2601.356445
1440.123047	2475.106689
1439.086914	2399.466064
1438.049805	2432.527588
1437.013672	2215.413818
1435.976563	2000.908691
1434.939453	1927.954224
1433.901367	1673.196045
1432.864258	1451.397583
1431.826172	1360.960449
1430.788086	1167.103271
1429.750000	1112.129517
1428.710938	792.304260
1427.671875	861.056641
1426.633789	632.270996
1425.593750	554.852112
1424.554688	543.050110
1423.514648	569.077087
1422.474609	673.237671
1421.434570	500.313690
1420.394531	403.061798
1419.354492	399.060791
1418.313477	387.546906
1417.272461	426.427368
1416.231445	513.156372
1415.189453	325.682159
1414.147461	57.865360
1413.105469	157.361725
1412.063477	118.607780
1411.021484	64.858353
1409.978516	33.806549
1408.936523	228.978088
1407.892578	4.623511
1406.849609	26.573023
1405.806641	23.485498
1404.762695	-14.674719
1403.718750	-117.987061
1402.674805	240.531570
1401.629883	157.443329
1400.585938	139.707397
1399.541016	-103.625755
1398.496094	167.193909
1397.450195	-23.220919
1396.405273	142.411758
1395.359375	207.844223
1394.313477	-9.704786
1393.267578	91.004318
1392.220703	36.526451
1391.173828	37.255238
1390.126953	68.128387
1389.080078	56.563580
1388.033203	-2.414156
1386.985352	28.781225
1385.937500	20.070911
1384.889648	21.484709
1383.841797	73.010391
1382.792969	-27.814037
1381.744141	-73.504532
1380.695313	-54.102741
1379.646484	67.811554
1378.597656	5.033543
1377.547852	49.744217
1376.498047	-25.231895
1375.448242	-144.957642
1374.397461	-234.572098
1373.347656	-126.962303
1372.296875	33.094070
1371.246094	48.617962
1370.194336	-15.500031
1369.143555	112.446045
1368.091797	-103.361595
1367.040039	-102.220596
1365.988281	3.659323
1364.935547	17.501253
1363.882813	86.246773
1362.830078	20.708984
1361.777344	184.266357
1360.724609	163.804169
1359.670898	250.439041
1358.617188	33.808441
1357.563477	312.159821
1356.509766	160.527664
1355.455078	448.958710
1354.400391	334.918793
1353.345703	466.992065
1352.291016	467.533203
1351.235352	430.972137
1350.180664	434.300995
1349.125000	559.380615
1348.068359	711.844116
1347.012695	747.800964
1345.956055	751.641907
1344.899414	867.216858
1343.842773	930.829346
1342.786133	1036.699829
1341.728516	877.511108
1340.670898	1144.680664
1339.613281	1060.145752
1338.555664	1178.867920
1337.497070	1077.322266
1336.438477	1164.099365
1335.379883	1020.821960
1334.321289	1038.587036
1333.262695	1145.547363
1332.203125	869.244934
1331.143555	833.064514
1330.083984	876.154785
1329.023438	1057.779907
1327.963867	1012.129211
1326.903320	1045.697510
1325.841797	936.126038
1324.781250	1120.619873
1323.719727	1040.989990
1322.659180	1171.356934
1321.596680	966.161987
1320.535156	1138.708008
1319.473633	1111.500732
1318.411133	1131.299194
1317.348633	1161.086426
1316.285156	1052.940308
1315.222656	1171.728394
1314.159180	1150.137451
1313.095703	1054.777832
1312.032227	1262.549805
1310.967773	1261.041016
1309.904297	1212.883423
1308.839844	1231.330444
1307.775391	1198.215088
1306.709961	1165.235229
1305.645508	1255.387817
1304.580078	1345.620239
1303.513672	1153.168701
1302.448242	1125.623291
1301.382813	1309.572266
1300.316406	1301.892456
1299.250000	1087.970581
1298.182617	1117.409302
1297.116211	977.510254
1296.048828	1164.302612
1294.981445	1162.122681
1293.914063	1101.152466
1292.845703	1005.964600
1291.777344	1004.131409
1290.708984	906.755615
1289.640625	807.068848
1288.572266	1006.582825
1287.502930	757.612732
1286.433594	817.574280
1285.364258	821.258423
1284.293945	731.962036
1283.224609	956.216614
1282.154297	730.009338
1281.083984	929.860779
1280.012695	902.133484
1278.942383	779.084717
1277.871094	854.291199
1276.799805	905.085632
1275.727539	995.052307
1274.656250	1177.934448
1273.583984	1150.640015
1272.511719	1142.971313
1271.439453	1079.189941
1270.366211	1271.932007
1269.292969	1012.944031
1268.219727	1247.236450
1267.146484	1130.038574
1266.072266	1286.235962
1264.999023	1410.701416
1263.924805	1222.977051
1262.849609	1276.791016
1261.775391	1315.999390
1260.700195	1213.869873
1259.625000	1301.901245
1258.549805	1207.211182
1257.474609	1305.027100
1256.398438	1354.133423
1255.322266	1386.210083
1254.246094	1243.044067
1253.168945	1309.265381
1252.092773	1300.056641
1251.015625	1358.990723
1249.938477	1456.834473
1248.860352	1119.425171
1247.783203	1071.462646
1246.705078	1072.147949
1245.626953	1204.059448
1244.547852	1090.566650
1243.469727	1222.438721
1242.390625	1203.711670
1241.311523	1138.872070
1240.231445	1180.863647
1239.152344	1159.742554
1238.072266	988.214111
1236.992188	1136.934692
1235.911133	970.331299
1234.831055	992.904724
1233.750000	1175.442017
1232.668945	962.869324
1231.587891	995.088745
1230.505859	930.387878
1229.423828	1003.740540
1228.341797	817.965149
1227.259766	852.538086
1226.176758	841.090637
1225.094727	851.397156
1224.011719	639.113831
1222.927734	688.105774
1221.844727	442.038208
1220.760742	454.723389
1219.676758	423.863098
1218.592773	443.723022
1217.507813	536.015320
1216.423828	333.547272
1215.338867	420.908203
1214.252930	551.645996
1213.167969	595.379578
1212.082031	605.262756
1210.996094	547.535706
1209.910156	648.983887
1208.823242	665.927612
1207.737305	690.040161
1206.650391	576.683960
1205.562500	651.302307
1204.475586	523.428406
1203.387695	359.416382
1202.299805	364.001282
1201.211914	289.058472
1200.124023	413.889160
1199.035156	199.240204
1197.946289	51.990528
1196.857422	195.826157
1195.767578	243.317078
1194.678711	129.601196
1193.588867	-157.235260
1192.498047	-97.908218
1191.408203	-55.508289
1190.317383	-90.087265
1189.226563	21.785284
1188.135742	-89.805946
1187.044922	-131.807480
1185.953125	-231.483200
1184.861328	-86.422279
1183.769531	-78.271851
1182.676758	78.505814
1181.584961	-7.094802
1180.492188	27.133678
1179.398438	22.900949
1178.305664	162.370056
1177.211914	-55.328224
1176.118164	76.718330
1175.024414	103.230522
1173.929688	141.604538
1172.835938	251.679245
1171.741211	225.184357
1170.646484	220.135208
1169.550781	258.047882
1168.455078	147.554138
1167.359375	163.740280
1166.263672	110.487556
1165.167969	54.764141
1164.071289	204.463776
1162.974609	112.697365
1161.877930	209.559189
1160.780273	120.007263
1159.682617	195.121628
1158.584961	293.963470
1157.487305	151.632050
1156.389648	238.295074
1155.291016	341.505951
1154.192383	184.623734
1153.093750	227.977310
1151.994141	252.130661
1150.894531	245.182465
1149.794922	-12.044094
1148.695313	-7.238522
1147.594727	66.516449
1146.495117	42.511238
1145.394531	196.936798
1144.292969	20.373983
1143.192383	-15.833346
1142.090820	-47.380466
1140.989258	61.296337
1139.886719	-58.451523
1138.785156	-54.637703
1137.682617	82.156166
1136.580078	156.999207
1135.477539	-15.361113
1134.374023	282.504456
1133.270508	212.078461
1132.166992	433.575317
1131.063477	533.819763
1129.958984	638.652954
1128.854492	755.194641
1127.750000	779.077332
1126.644531	885.834351
1125.540039	845.457703
1124.434570	1068.082642
1123.329102	890.031677
1122.222656	785.396667
1121.117188	673.605835
1120.010742	585.442383
1118.903320	715.023254
1117.796875	614.855347
1116.689453	474.401276
1115.582031	478.232422
1114.474609	649.905518
1113.367188	594.383545
1112.258789	645.178650
1111.150391	485.485840
1110.041016	689.698975
1108.932617	610.215393
1107.823242	868.454468
1106.713867	656.533447
1105.604492	810.582642
1104.494141	711.895081
1103.383789	1012.001526
1102.273438	880.112183
1101.163086	873.220703
1100.051758	1024.254883
1098.940430	934.644104
1097.829102	1040.647705
1096.717773	976.842346
1095.605469	905.915466
1094.493164	1127.047852
1093.380859	1063.037842
1092.268555	975.440002
1091.155273	939.595703
1090.041992	906.052368
1088.928711	1051.282349
1087.814453	1085.811646
1086.701172	1000.323853
1085.586914	837.211914
1084.471680	975.010803
1083.357422	1096.243164
1082.242188	987.085144
1081.126953	901.413757
1080.011719	874.445740
1078.895508	741.768372
1077.779297	641.967957
1076.663086	816.768005
1075.546875	742.716492
1074.429688	614.690552
1073.312500	681.350952
1072.195313	621.319824
1071.078125	570.654785
1069.959961	756.692993
1068.841797	532.544617
1067.723633	645.817139
1066.604492	595.048950
1065.486328	490.427216
1064.367188	652.704346
1063.247070	716.572815
1062.127930	707.858643
1061.007813	483.890411
1059.887695	475.189575
1058.767578	599.766052
1057.646484	469.439453
1056.525391	420.967682
1055.404297	437.939819
1054.283203	368.456604
1053.161133	422.785919
1052.039063	393.021606
1050.916992	496.344604
1049.794922	433.903534
1048.671875	331.817841
1047.548828	274.112091
1046.425781	260.759155
1045.301758	317.372681
1044.177734	315.690125
1043.053711	258.082794
1041.929688	293.731567
1040.805664	352.681610
1039.680664	416.277100
1038.555664	286.586456
1037.429688	91.787888
1036.304688	297.462189
1035.178711	414.636444
1034.052734	275.872192
1032.925781	283.736389
1031.798828	479.996490
1030.671875	260.046265
1029.544922	349.380981
1028.417969	39.019375
1027.290039	-17.920601
1026.162109	118.002098
1025.033203	7.751212
1023.905273	13.693678
1022.776367	-61.557594
1021.647461	-171.526642
1020.518555	-276.744598
1019.388672	-177.743652
1018.258789	-92.638809
1017.128906	-176.754257
1015.998047	75.325287
1014.868164	19.154205
1013.737305	39.529819
1012.605469	80.808762
1011.474609	221.726639
1010.342773	445.997131
1009.210938	406.371735
1008.079102	501.064240
1006.946289	447.720795
1005.813477	903.355347
1004.680664	1673.365112
1003.546875	2357.556641
1002.414063	2699.434814
1001.280273	2243.983643
1000.145508	1437.661255
999.011719	821.220886
997.876953	274.438171
996.742188	282.104614
995.607422	190.616302
994.471680	138.498978
993.335938	93.432373
992.200195	230.710983
991.064453	185.857803
989.927734	83.491577
988.791016	18.163658
987.654297	58.981884
986.516602	-22.215033
985.379883	-103.253624
984.242188	110.616402
983.103516	156.434723
981.965820	29.725670
980.827148	-27.771673
979.688477	-92.021683
978.548828	-119.319908
977.409180	-22.303867
976.270508	-21.762917
975.129883	45.553226
973.990234	207.186371
972.849609	309.136658
971.708984	385.903564
970.568359	290.540680
969.426758	204.535309
968.285156	36.072990
967.143555	134.012894
966.001953	137.979782
964.859375	240.705399
963.716797	249.502579
962.574219	233.213760
961.430664	297.289673
960.287109	432.511383
959.143555	114.199753
958.000000	48.122807
956.855469	206.625168
955.710938	211.807587
954.566406	146.176285
953.421875	334.716888
952.276367	122.955994
951.130859	259.091370
949.985352	232.952255
948.838867	122.382896
947.692383	178.855942
946.545898	201.170242
945.399414	161.937149
944.251953	157.125183
943.104492	61.122387
941.957031	13.249894
940.809570	228.015350
939.661133	376.650299
938.512695	242.479614
937.364258	265.888733
936.214844	348.714874
935.065430	281.187683
933.916016	263.975647
932.765625	212.736618
931.616211	225.448502
930.465820	197.301453
929.315430	189.801605
928.164063	-49.750351
927.012695	-40.974579
925.861328	-22.961676
924.709961	111.198708
923.557617	95.331970
922.405273	97.799713
921.252930	-42.811092
920.099609	73.598618
918.947266	69.660927
917.793945	-127.226822
916.639648	-3.662060
915.486328	-29.883619
914.332031	-162.648880
913.177734	-204.442230
912.022461	-187.091858
910.868164	-167.356186
909.712891	-152.035858
908.556641	-256.763733
907.401367	-43.967983
906.245117	-184.685989
905.088867	-28.404165
903.931641	23.728470
902.775391	-35.017979
901.618164	-48.333588
900.460938	-111.326393
899.302734	72.502258
898.144531	-73.972534
896.986328	21.765057
895.828125	180.888046
894.668945	57.431461
893.509766	-122.371727
892.350586	-28.542940
891.191406	-18.252054
890.031250	68.937515
888.871094	97.470184
887.710938	121.569534
886.549805	107.384201
885.388672	197.104370
884.227539	171.809952
883.066406	180.449036
881.904297	279.377472
880.742188	231.800659
879.580078	263.216370
878.416992	247.380981
877.253906	249.653900
876.090820	238.486938
874.927734	290.449097
873.763672	254.663086
872.599609	110.924500
871.435547	21.326691
870.270508	210.805954
869.105469	116.860756
867.940430	0.531675
866.775391	100.134628
865.609375	109.848228
864.443359	112.866982
863.277344	79.991165
862.110352	148.252945
860.944336	191.821762
859.777344	325.214691
858.609375	359.838470
857.442383	185.796860
856.274414	422.409851
855.105469	562.507996
853.937500	449.187988
852.768555	522.018982
851.599609	433.474365
850.430664	497.359192
849.260742	520.917725
848.090820	468.336243
846.920898	319.513489
845.750000	184.211395
844.580078	178.781372
843.409180	220.356232
842.237305	96.387573
841.066406	120.077362
839.894531	99.044792
838.722656	-78.456581
837.549805	191.095947
836.376953	290.705963
835.204102	131.138580
834.031250	266.424591
832.857422	298.933380
831.683594	335.872711
830.509766	265.655304
829.335938	382.864655
828.161133	346.087982
826.986328	133.125015
825.811523	183.322083
824.635742	311.486084
823.459961	256.819214
822.284180	64.006798
821.107422	158.594940
819.931641	14.812012
818.754883	98.151863
817.577148	127.993149
816.400391	91.007927
815.222656	65.121559
814.044922	-149.867493
812.866211	59.935478
811.687500	-55.006836
810.508789	-12.139659
809.330078	139.535187
808.150391	28.929955
806.971680	-30.605490
805.791016	-112.371002
804.611328	-103.146217
803.430664	-98.427254
802.250000	-184.758453
801.069336	-220.093475
799.887695	-146.797501
798.706055	-186.699692
797.524414	-75.907837
796.342773	-302.136108
795.160156	-158.279053
793.977539	-129.765930
792.794922	-209.873260
791.611328	-70.803230
790.427734	-104.555046
789.244141	107.297104
788.059570	86.633041
786.875977	141.103592
785.691406	160.081604
784.505859	141.378693
783.321289	202.175598
782.135742	187.716034
780.949219	98.053970
779.763672	227.038773
778.577148	165.942245
777.390625	31.920929
776.204102	-46.939430
775.016602	116.917641
773.829102	104.091537
772.641602	-49.998798
771.453125	-10.027371
770.265625	12.191898
769.077148	-183.917496
767.887695	-67.075241
766.699219	27.585108
765.509766	126.520988
764.319336	205.503174
763.129883	134.636063
761.939453	180.384689
760.749023	272.238739
759.558594	289.155029
758.367188	396.168579
757.175781	291.926666
755.984375	535.035828
754.791992	246.002640
753.599609	214.143906
752.407227	199.796753
751.214844	180.982986
750.021484	72.064735
748.828125	338.556549
747.634766	179.014618
746.441406	328.897522
745.247070	239.496170
744.052734	222.449631
742.857422	247.010712
741.662109	137.753342
740.466797	254.250702
739.271484	258.867035
738.076172	129.776245
736.879883	193.440155
735.683594	-5.765954
734.486328	130.037750
733.289063	-64.788895
732.091797	123.379471
730.894531	392.358643
729.697266	352.758453
728.499023	238.783951
727.300781	166.360901
726.101563	402.123077
724.902344	191.952438
723.703125	313.921906
722.503906	387.750885
721.303711	267.169891
720.104492	474.094025
718.903320	464.815948
717.703125	383.510345
716.501953	559.659058
715.300781	565.581909
714.099609	427.568726
712.897461	193.688049
711.695313	389.289001
710.493164	209.992584
709.291016	76.529068
708.087891	89.059639
706.884766	-74.792068
705.680664	31.392900
704.477539	39.593361
703.273438	78.267540
702.069336	119.114120
700.864258	153.435791
699.659180	39.895008
698.454102	63.391735
697.249023	-63.066696
696.042969	69.144524
694.836914	3.630900
693.630859	3.338040
692.423828	-148.919952
691.217773	-86.148674
690.009766	-149.250046
688.802734	-173.225540
687.594727	-64.811646
686.386719	-158.112671
685.178711	17.557451
683.970703	32.767494
682.761719	-110.199348
681.552734	-47.196136
680.342773	-72.991669
679.133789	-98.726372
677.923828	-126.560150
676.712891	-54.744446
675.502930	-212.332596
674.291992	32.683109
673.081055	93.752708
671.869141	115.915894
670.657227	142.445389
669.445313	15.520915
668.233398	70.258469
667.021484	107.730804
665.808594	138.752869
664.595703	187.084106
663.381836	116.672722
662.167969	39.856579
660.954102	226.428558
659.740234	43.957588
658.525391	-69.362320
657.310547	-120.056175
656.095703	51.395969
654.880859	-83.343750
653.665039	-99.464691
652.449219	-16.450592
651.233398	-6.724603
650.016602	93.453239
648.799805	-28.224476
647.583008	84.792274
646.365234	31.996788
645.148438	149.180359
643.930664	468.490845
642.711914	267.090302
641.494141	280.747009
640.275391	184.677200
639.056641	49.871941
637.836914	134.212616
636.617188	-95.266884
635.397461	-0.438481
634.177734	-101.211876
632.957031	-189.215729
631.736328	3.825521
630.515625	93.581985
629.293945	22.182962
628.073242	-57.991291
626.851563	-1.130678
625.628906	57.581425
624.407227	135.270966
623.184570	347.622070
621.960938	362.436798
620.738281	244.087799
619.514648	193.939377
618.291016	77.037888
617.067383	130.998611
615.842773	-89.450081
614.618164	-38.565773
613.393555	-103.732544
612.167969	-56.078190
610.942383	27.318062
609.716797	-43.845428
608.491211	51.065994
607.264648	93.964523
606.038086	16.495348
604.811523	-110.821091
