# Supplementary material for: Raman spectroscopy accurately differentiates mucosal healing from non-healing and biochemical changes following biological therapy in inflammatory bowel disease
Source: PLoS One. 2021 Jun 2;16(6):e0252210. doi: 10.1371/journal.pone.0252210 (PMC8172032; doi:10.1371/journal.pone.0252210)
Supplement: S9 Dataset — (ZIP) [file pone.0252210.s011.zip › Pre-biologic/OC034-1 pre treatment_base sub CR removed_88__X_-12266.4__Y_35526.2__Z_-1.29932__Time_1006.txt]

1714.640625	136.418579
1713.664063	70.463615
1712.687500	18.523169
1711.709961	-10.804299
1710.733398	52.224754
1709.755859	-15.018522
1708.778320	93.056160
1707.799805	33.348694
1706.821289	-33.303680
1705.843750	-101.530533
1704.864258	-112.549118
1703.885742	-160.006363
1702.907227	-198.437927
1701.927734	-37.942539
1700.948242	-111.969109
1699.968750	-171.674881
1698.988281	93.025589
1698.007813	67.125305
1697.028320	-54.087574
1696.046875	47.306660
1695.066406	77.377274
1694.084961	92.191933
1693.104492	57.076324
1692.123047	94.797020
1691.140625	181.270493
1690.159180	305.812775
1689.176758	324.293518
1688.194336	84.768059
1687.211914	304.655151
1686.228516	293.171234
1685.246094	426.281464
1684.262695	442.711914
1683.279297	387.828796
1682.295898	498.708649
1681.311523	482.303528
1680.327148	626.217102
1679.342773	477.852509
1678.358398	566.934814
1677.374023	659.173584
1676.388672	632.190918
1675.403320	775.920776
1674.417969	827.030273
1673.432617	910.496765
1672.446289	1055.509766
1671.459961	1177.004761
1670.473633	1134.202637
1669.487305	1179.491211
1668.500977	1169.424438
1667.513672	1313.726685
1666.526367	1402.631714
1665.539063	1428.205688
1664.550781	1509.846924
1663.563477	1628.952026
1662.575195	1727.142212
1661.586914	1865.397705
1660.598633	1921.764282
1659.609375	2012.873657
1658.620117	2212.873535
1657.631836	2140.284912
1656.641602	2160.698975
1655.652344	2006.660278
1654.662109	1913.841187
1653.672852	1826.623169
1652.681641	1816.422974
1651.691406	1594.869507
1650.701172	1373.653687
1649.709961	1324.620972
1648.718750	1135.735840
1647.727539	1105.713257
1646.735352	840.757874
1645.744141	824.426208
1644.751953	657.755310
1643.759766	586.396057
1642.766602	480.926300
1641.774414	412.619202
1640.781250	384.084167
1639.788086	363.629211
1638.794922	293.216644
1637.801758	323.178131
1636.807617	247.806564
1635.813477	167.322525
1634.819336	23.748655
1633.825195	70.043564
1632.830078	34.771904
1631.834961	10.150072
1630.839844	-14.365901
1629.844727	34.921841
1628.849609	134.273773
1627.853516	-21.559828
1626.857422	85.804031
1625.861328	-43.512981
1624.865234	98.118240
1623.868164	-23.139015
1622.871094	-4.994330
1621.874023	-10.461591
1620.876953	-55.292854
1619.879883	-23.899242
1618.881836	7.514594
1617.883789	120.328484
1616.885742	-13.619624
1615.887695	-32.024872
1614.888672	-47.782360
1613.889648	25.661369
1612.890625	-136.951538
1611.891602	-74.003807
1610.892578	-118.564888
1609.892578	-66.140259
1608.892578	77.958992
1607.892578	46.461330
1606.892578	119.722969
1605.891602	137.943787
1604.890625	33.085789
1603.889648	119.314796
1602.888672	51.079899
1601.887695	24.699181
1600.885742	108.153511
1599.883789	-49.063293
1598.881836	-65.070648
1597.879883	80.949104
1596.876953	-112.889252
1595.874023	-50.636337
1594.871094	-64.223778
1593.868164	-25.629745
1592.864258	-65.446678
1591.861328	-58.322437
1590.857422	-25.165138
1589.853516	-18.185749
1588.848633	20.028187
1587.844727	55.541286
1586.839844	67.495705
1585.834961	58.509129
1584.830078	46.840096
1583.824219	45.520397
1582.819336	109.253677
1581.813477	37.417713
1580.807617	87.931938
1579.800781	140.940598
1578.794922	253.709045
1577.788086	238.805054
1576.781250	257.641571
1575.773438	182.718628
1574.766602	201.366562
1573.758789	251.114761
1572.750977	74.550591
1571.743164	222.878906
1570.735352	98.169388
1569.726563	20.178926
1568.718750	126.550850
1567.708984	61.363960
1566.700195	-45.446575
1565.691406	159.199005
1564.681641	0.289277
1563.671875	-114.548706
1562.662109	-45.251690
1561.652344	-30.564011
1560.641602	15.123773
1559.630859	-40.432983
1558.620117	15.380428
1557.609375	47.732712
1556.597656	20.364147
1555.586914	8.436343
1554.575195	1.577256
1553.563477	51.570271
1552.550781	10.819460
1551.539063	-30.028864
1550.526367	-70.977348
1549.513672	40.612007
1548.500977	-75.576080
1547.487305	27.972950
1546.473633	-39.275539
1545.459961	-60.085201
1544.446289	9.446608
1543.432617	60.745525
1542.417969	-107.666939
1541.404297	-175.399643
1540.389648	-98.627029
1539.374023	-63.310841
1538.359375	-77.161972
1537.343750	-124.671806
1536.328125	0.572543
1535.312500	17.316814
1534.296875	-4.742778
1533.280273	-16.598827
1532.263672	30.720963
1531.247070	-97.335876
1530.230469	-11.599617
1529.212891	53.375072
1528.196289	51.251163
1527.178711	41.287350
1526.160156	13.191250
1525.142578	41.623138
1524.124023	49.341904
1523.106445	46.660877
1522.087891	79.876915
1521.068359	89.821320
1520.049805	125.368416
1519.030273	45.116783
1518.010742	160.107254
1516.991211	136.196655
1515.971680	122.466759
1514.951172	216.501236
1513.930664	220.521820
1512.910156	119.184296
1511.889648	187.186218
1510.868164	98.522362
1509.846680	94.459625
1508.826172	49.266273
1507.803711	11.676514
1506.782227	25.290154
1505.759766	-35.539837
1504.737305	-52.870945
1503.714844	34.764561
1502.692383	1.870809
1501.668945	-25.983574
1500.646484	-51.348759
1499.623047	-63.997700
1498.599609	17.973200
1497.575195	-63.957050
1496.550781	-56.392719
1495.527344	66.195541
1494.502930	53.104393
1493.477539	6.692867
1492.453125	-3.984556
1491.427734	176.933075
1490.402344	148.175293
1489.376953	257.301849
1488.350586	259.030212
1487.325195	375.599548
1486.298828	361.839355
1485.272461	419.482056
1484.245117	369.845276
1483.218750	470.697968
1482.191406	408.184143
1481.164063	468.043365
1480.136719	527.813721
1479.108398	692.004089
1478.080078	644.530334
1477.052734	645.438660
1476.023438	636.083679
1474.995117	608.856018
1473.965820	902.426270
1472.937500	882.684143
1471.908203	977.430908
1470.877930	1140.788208
1469.848633	1217.531738
1468.818359	1309.449829
1467.788086	1378.394653
1466.757813	1449.809692
1465.727539	1546.572388
1464.696289	1772.863037
1463.665039	1882.132446
1462.633789	1932.888184
1461.602539	1968.346558
1460.570313	2123.096924
1459.539063	2072.113770
1458.506836	2315.552002
1457.473633	2325.376953
1456.441406	2436.665771
1455.408203	2385.526855
1454.375000	2509.376465
1453.341797	2496.229736
1452.308594	2528.697754
1451.274414	2533.243896
1450.241211	2646.737793
1449.207031	2922.295410
1448.171875	2807.651611
1447.137695	2650.002197
1446.102539	2846.848633
1445.067383	2734.789795
1444.032227	2625.300781
1442.997070	2723.323730
1441.960938	2639.159180
1440.924805	2757.351807
1439.888672	2670.680908
1438.852539	2477.870605
1437.816406	2439.317871
1436.779297	2448.786621
1435.742188	2124.774414
1434.705078	2063.593018
1433.666992	1760.008057
1432.629883	1552.510864
1431.591797	1410.733276
1430.553711	938.427490
1429.514648	983.570068
1428.476563	983.310364
1427.437500	814.080750
1426.398438	662.592590
1425.359375	649.841980
1424.320313	503.534546
1423.280273	536.216431
1422.240234	536.156372
1421.200195	357.286163
1420.159180	301.906311
1419.119141	276.799866
1418.078125	372.550476
1417.037109	352.525909
1415.996094	201.703659
1414.954102	146.564102
1413.912109	58.787891
1412.870117	74.181076
1411.828125	185.136597
1410.786133	120.144089
1409.743164	45.161118
1408.700195	35.573154
1407.657227	93.852196
1406.614258	69.279320
1405.570313	84.926964
1404.527344	-65.049545
1403.483398	-14.148150
1402.438477	-113.773247
1401.394531	-148.073563
1400.349609	-11.767480
1399.304688	-33.438351
1398.259766	-32.482464
1397.214844	-16.431883
1396.168945	79.850159
1395.123047	-44.322014
1394.077148	59.557587
1393.031250	23.213663
1391.984375	-25.578655
1390.937500	-126.853981
1389.890625	-35.316353
1388.843750	146.323807
1387.796875	-67.299690
1386.749023	61.874153
1385.701172	-76.494850
1384.653320	40.262703
1383.604492	-122.903854
1382.556641	-165.974365
1381.507813	-14.088162
1380.458984	-42.038486
1379.410156	-32.442661
1378.360352	97.061996
1377.310547	124.241539
1376.260742	-105.569756
1375.210938	29.087381
1374.161133	98.905098
1373.110352	98.931427
1372.059570	-20.652056
1371.008789	-87.750412
1369.957031	9.758286
1368.906250	27.571693
1367.854492	-9.356519
1366.802734	36.012669
1365.750000	136.228653
1364.698242	166.777466
1363.645508	60.484398
1362.592773	43.917374
1361.540039	-37.249279
1360.486328	13.546359
1359.433594	76.847954
1358.379883	152.638794
1357.326172	66.892975
1356.271484	21.036957
1355.216797	44.869350
1354.163086	242.694763
1353.107422	139.966476
1352.052734	211.212311
1350.998047	272.587280
1349.942383	522.675415
1348.886719	442.676117
1347.830078	422.348785
1346.774414	501.352478
1345.717773	687.057007
1344.661133	706.640808
1343.604492	689.123535
1342.546875	691.531616
1341.490234	897.230530
1340.432617	870.049927
1339.375000	773.621277
1338.316406	783.809143
1337.258789	880.743835
1336.200195	846.536438
1335.141602	911.428711
1334.082031	733.908569
1333.023438	653.036316
1331.963867	661.324341
1330.904297	780.970642
1329.844727	774.581970
1328.784180	750.986450
1327.723633	786.799561
1326.663086	812.808350
1325.602539	806.789795
1324.541992	828.030273
1323.480469	809.850342
1322.418945	890.504761
1321.357422	825.615662
1320.295898	1014.975769
1319.233398	1095.807251
1318.170898	952.271545
1317.108398	1048.058228
1316.045898	1030.498291
1314.982422	1052.468262
1313.918945	1148.440918
1312.855469	1227.216309
1311.791992	1104.082275
1310.728516	1160.848999
1309.664063	1252.144897
1308.599609	1343.488403
1307.535156	1402.888794
1306.469727	1331.953247
1305.404297	1413.640381
1304.338867	1510.132568
1303.273438	1446.852539
1302.208008	1523.799072
1301.141602	1512.321289
1300.075195	1591.843384
1299.008789	1428.214844
1297.942383	1335.963501
1296.875000	1349.418701
1295.807617	1213.196777
1294.740234	1062.387207
1293.672852	982.884827
1292.604492	1055.601685
1291.537109	956.667480
1290.468750	931.421143
1289.399414	889.099243
1288.331055	839.516602
1287.261719	976.279968
1286.192383	801.890808
1285.123047	892.204956
1284.052734	928.672180
1282.983398	801.142090
1281.913086	676.186035
1280.841797	837.703979
1279.771484	776.549194
1278.700195	832.914185
1277.628906	791.485901
1276.557617	887.076599
1275.486328	980.243774
1274.414063	953.666016
1273.341797	1142.205200
1272.269531	1008.225708
1271.197266	1062.444702
1270.124023	1026.341797
1269.050781	1061.115845
1267.977539	1156.955566
1266.904297	1260.128296
1265.830078	1255.953125
1264.756836	1161.571533
1263.681641	1328.244385
1262.607422	1253.496826
1261.533203	1261.714966
1260.458008	1291.913696
1259.382813	1258.789429
1258.307617	1113.660156
1257.231445	1070.937012
1256.155273	1198.732300
1255.079102	1122.006958
1254.002930	1213.304321
1252.926758	1178.056396
1251.849609	1186.656616
1250.772461	1144.207031
1249.695313	1094.514404
1248.617188	1042.447632
1247.540039	958.832031
1246.461914	962.776001
1245.382813	888.997131
1244.304688	934.307251
1243.225586	943.195435
1242.146484	867.119751
1241.067383	927.046509
1239.988281	853.479614
1238.908203	801.807190
1237.828125	917.570068
1236.748047	676.757019
1235.667969	734.332031
1234.586914	675.528809
1233.505859	694.328613
1232.424805	664.665039
1231.343750	555.074341
1230.261719	661.123230
1229.179688	757.445740
1228.097656	592.246460
1227.015625	439.228180
1225.932617	494.412231
1224.850586	489.082611
1223.767578	348.293365
1222.683594	311.563538
1221.600586	214.396378
1220.516602	189.794617
1219.432617	368.215485
1218.347656	217.932312
1217.263672	265.800934
1216.178711	306.396332
1215.093750	134.467255
1214.008789	276.447357
1212.922852	309.739349
1211.836914	236.824982
1210.750977	267.667694
1209.665039	341.896027
1208.579102	350.961731
1207.492188	376.883209
1206.405273	361.793640
1205.318359	368.377716
1204.230469	355.661591
1203.142578	239.346909
1202.054688	212.163284
1200.966797	103.100655
1199.877930	51.832546
1198.790039	-18.699526
1197.701172	40.701427
1196.611328	148.157104
1195.522461	-66.750641
1194.432617	74.273659
1193.342773	-30.008955
1192.252930	-45.356041
1191.162109	-130.417969
1190.072266	-90.561234
1188.981445	-122.817772
1187.889648	-231.942795
1186.798828	-48.172134
1185.707031	-159.755234
1184.615234	-136.953140
1183.523438	72.924454
1182.430664	93.170319
1181.337891	46.211086
1180.245117	16.004190
1179.152344	-23.829844
1178.059570	104.052185
1176.965820	88.069351
1175.872070	-30.964188
1174.778320	218.805557
1173.683594	49.402538
1172.588867	114.606438
1171.494141	79.205383
1170.399414	101.184296
1169.303711	96.778893
1168.208984	56.437370
1167.113281	-26.987591
1166.016602	56.899479
1164.920898	-72.028023
1163.824219	26.036396
1162.727539	123.989784
1161.630859	47.478355
1160.533203	109.429398
1159.435547	195.156204
1158.337891	142.340714
1157.240234	215.948517
1156.141602	296.609375
1155.043945	377.160919
1153.944336	345.526245
1152.845703	206.547592
1151.747070	208.186783
1150.647461	169.239380
1149.547852	127.851471
1148.447266	93.551926
1147.347656	73.479195
1146.247070	-13.325598
1145.146484	37.888992
1144.044922	-139.456268
1142.944336	-140.736435
1141.842773	-118.308304
1140.741211	6.291358
1139.638672	-11.903581
1138.537109	17.371626
1137.434570	117.849083
1136.332031	47.126682
1135.228516	68.997864
1134.125977	219.024918
1133.022461	290.545929
1131.917969	191.033676
1130.814453	426.123199
1129.709961	395.271393
1128.605469	539.896606
1127.500977	523.097473
1126.396484	627.152283
1125.291016	714.481445
1124.185547	616.821167
1123.080078	485.948853
1121.973633	535.095825
1120.868164	456.241516
1119.761719	339.452026
1118.654297	400.185303
1117.547852	408.739594
1116.440430	379.343750
1115.333008	335.684937
1114.225586	400.764404
1113.117188	425.530396
1112.008789	443.110809
1110.900391	472.419556
1109.791992	579.615662
1108.682617	445.700043
1107.573242	701.495667
1106.463867	624.128113
1105.354492	681.288635
1104.244141	636.844666
1103.133789	861.364258
1102.023438	738.884644
1100.913086	790.931763
1099.801758	875.890381
1098.690430	913.579468
1097.579102	1066.675415
1096.467773	1033.453369
1095.355469	943.622131
1094.243164	1053.978149
1093.130859	1117.110352
1092.017578	989.425903
1090.905273	977.073059
1089.791992	1075.260010
1088.677734	978.041565
1087.564453	953.722778
1086.450195	962.267395
1085.335938	942.524658
1084.221680	974.439453
1083.106445	1043.871094
1081.991211	958.131409
1080.875977	996.867554
1079.760742	1009.687988
1078.644531	1036.524170
1077.528320	955.304016
1076.412109	850.591675
1075.295898	792.795044
1074.178711	699.775635
1073.061523	756.839661
1071.944336	712.998047
1070.826172	692.558655
1069.708984	625.206848
1068.590820	660.926636
1067.471680	684.861267
1066.353516	875.025513
1065.234375	767.676147
1064.115234	742.263489
1062.996094	698.093018
1061.875977	670.272217
1060.755859	604.991760
1059.635742	546.715454
1058.515625	654.443726
1057.394531	441.807404
1056.273438	505.021332
1055.152344	453.673859
1054.031250	406.987213
1052.909180	495.747406
1051.787109	378.951233
1050.665039	360.227631
1049.541992	430.169739
1048.418945	357.713409
1047.295898	306.261108
1046.172852	387.751953
1045.048828	247.655960
1043.925781	373.373840
1042.801758	317.212219
1041.676758	177.166931
1040.552734	307.415039
1039.427734	293.178741
1038.302734	181.136353
1037.176758	164.579239
1036.050781	238.792648
1034.924805	259.444305
1033.798828	375.463226
1032.672852	412.344727
1031.545898	321.308502
1030.418945	348.878601
1029.291992	408.976227
1028.164063	183.227310
1027.036133	208.490417
1025.908203	43.292229
1024.780273	-31.259039
1023.651367	17.271675
1022.522461	-3.838599
1021.393555	77.175598
1020.264648	179.047012
1019.134766	11.833347
1018.004883	18.630917
1016.875000	41.674427
1015.744141	27.640299
1014.613281	-44.293659
1013.482422	191.954437
1012.351563	83.011848
1011.219727	208.022903
1010.088867	210.313766
1008.956055	228.828979
1007.824219	365.390289
1006.691406	689.311523
1005.558594	969.175415
1004.425781	1318.321289
1003.292969	1778.316284
1002.159180	1565.544189
1001.025391	1045.584839
999.891602	394.232819
998.756836	283.698822
997.622070	55.500851
996.487305	67.559624
995.352539	-56.508907
994.216797	-9.708336
993.081055	-20.546211
991.945313	-58.995949
990.808594	34.068378
989.672852	-170.237717
988.536133	-10.220679
987.398438	-179.731216
986.261719	-153.268967
985.124023	-87.597076
983.986328	-150.834473
982.847656	-41.309978
981.709961	33.717907
980.571289	-75.301582
979.432617	-101.371506
978.292969	-72.152496
977.153320	-68.159004
976.013672	-77.877373
974.874023	-18.554670
973.734375	45.422817
972.593750	58.914261
971.453125	136.798782
970.311523	109.108047
969.170898	159.579254
968.029297	86.179680
966.886719	51.915237
965.745117	118.705696
964.602539	100.699409
963.459961	179.106796
962.317383	74.181000
961.173828	116.086975
960.030273	105.374161
958.886719	58.117397
957.743164	143.826080
956.598633	2.911495
955.454102	47.599384
954.309570	39.734978
953.165039	226.477448
952.019531	24.345774
950.874023	44.268326
949.727539	94.018127
948.582031	31.845278
947.435547	-30.184996
946.289063	81.585136
945.141602	67.776146
943.995117	60.943348
942.847656	129.581360
941.699219	136.669632
940.551758	109.641228
939.403320	215.084503
938.254883	151.792603
937.105469	177.596390
935.957031	91.785873
934.807617	209.019455
933.658203	232.880692
932.507813	284.196869
931.357422	203.491714
930.207031	104.729858
929.056641	149.582947
927.906250	130.802658
926.754883	23.400675
925.603516	59.517693
924.451172	-11.168444
923.298828	86.596420
922.146484	48.021790
920.994141	86.877647
919.841797	-53.692501
918.688477	44.497337
917.535156	38.277256
916.380859	-94.986435
915.227539	-57.779270
914.073242	-154.386002
912.918945	7.887621
911.763672	-124.736366
910.608398	-261.709015
909.453125	-180.785660
908.297852	-179.128845
907.141602	-102.544586
905.985352	-37.202812
904.829102	-60.128025
903.672852	-96.509323
902.515625	-116.896614
901.358398	-132.623474
900.201172	-62.209702
899.042969	-122.955978
897.884766	-11.609412
896.726563	-63.052204
895.568359	-12.590928
894.409180	-7.248703
893.250000	-22.134995
892.090820	-23.339695
890.930664	115.646469
889.771484	110.121170
888.611328	104.715843
887.450195	47.503803
886.289063	78.455345
885.128906	86.932457
883.966797	-57.885349
882.805664	81.657684
881.643555	31.830091
880.481445	151.210892
879.319336	155.691742
878.156250	119.716530
876.993164	88.364906
875.830078	104.424896
874.666016	62.034874
873.502930	125.562317
872.338867	123.890083
871.173828	-8.191277
870.009766	93.835533
868.844727	108.195038
867.679688	43.936691
866.513672	22.512648
865.348633	145.016647
864.182617	197.895859
863.015625	91.341438
861.849609	173.564819
860.682617	145.810333
859.515625	151.816696
858.347656	200.541672
857.180664	231.358200
856.012695	295.885010
854.843750	338.027954
853.675781	503.528656
852.506836	444.858185
851.337891	401.964630
850.167969	368.118988
848.999023	282.819763
847.829102	390.220428
846.658203	260.297943
845.488281	211.065140
844.317383	79.108330
843.146484	101.640297
841.975586	-59.216686
840.803711	102.082451
839.631836	17.407595
838.459961	100.455185
837.287109	49.421726
836.114258	136.966034
834.941406	83.778191
833.768555	124.435959
832.594727	169.572906
831.420898	114.268654
830.247070	83.558945
829.072266	354.079834
827.898438	147.154343
826.722656	74.154266
825.547852	226.368195
824.372070	75.394348
823.196289	62.659878
822.020508	85.582916
820.844727	3.813504
819.667969	106.915993
818.491211	11.829298
817.313477	-18.662016
816.136719	-142.611389
814.958984	-112.999161
813.781250	-54.496208
812.602539	72.906166
811.423828	-4.293908
810.245117	-141.483841
809.066406	-3.091555
807.886719	-166.908630
806.707031	-115.232674
805.527344	-161.308441
804.346680	-134.123795
803.166992	-0.455207
801.985352	-146.451187
800.804688	-119.383652
799.623047	-214.339600
798.441406	34.398369
797.259766	-122.696495
796.078125	-82.508316
794.895508	44.038990
793.712891	-75.409637
792.529297	146.224823
791.346680	110.853477
790.163086	124.156609
788.978516	186.097351
787.794922	168.295242
786.610352	194.695526
785.425781	311.702087
784.241211	214.124054
783.055664	282.329529
781.870117	277.512207
780.684570	248.332016
779.498047	188.183853
778.311523	311.300293
777.125000	69.988434
775.938477	45.049015
774.750977	0.198750
773.563477	56.793724
772.375977	36.089474
771.187500	57.231907
769.999023	-42.968914
768.810547	-55.022400
767.622070	100.342377
766.432617	35.245457
765.243164	3.146815
764.053711	83.301956
762.863281	117.116096
761.672852	124.427032
760.482422	169.071045
759.291992	154.217484
758.100586	244.881943
756.909180	229.874451
755.717773	173.027634
754.525391	127.128593
753.333008	186.658173
752.140625	158.206573
750.948242	195.589615
749.754883	257.042206
748.561523	96.655090
747.368164	280.873718
746.173828	179.667435
744.979492	201.295792
743.785156	229.424698
742.590820	283.785553
741.395508	219.672409
740.200195	155.522171
739.003906	194.331543
737.808594	235.245255
736.612305	177.518890
735.416016	73.772469
734.218750	202.076981
733.021484	238.335892
731.824219	200.121506
730.626953	190.308472
729.428711	222.005478
728.230469	244.887878
727.032227	280.825592
725.833984	266.427399
724.634766	217.030075
723.435547	401.363068
722.235352	378.080536
721.036133	278.338623
719.835938	237.549683
718.635742	240.393219
717.434570	337.031281
716.233398	215.437927
715.032227	229.093430
713.831055	253.615768
712.628906	186.543930
711.426758	80.247726
710.224609	148.297852
709.021484	-5.904414
707.818359	-3.239121
706.615234	73.442551
705.412109	102.183472
704.208008	-1.858255
703.003906	72.564796
701.799805	14.247900
700.594727	19.029774
699.389648	-19.679598
698.184570	-67.065475
696.979492	22.495914
695.773438	5.554086
694.567383	-41.785816
693.361328	-32.626244
692.154297	-40.826527
690.947266	-101.110344
689.740234	-83.218536
688.533203	-21.922325
687.325195	-125.500031
686.117188	-79.362015
684.909180	-96.104515
683.700195	-121.484413
682.491211	65.565536
681.282227	9.874250
680.072266	6.228900
678.863281	63.250484
677.653320	-76.763222
676.442383	27.937216
675.232422	-79.483444
674.021484	53.353661
672.810547	52.034935
671.598633	33.445938
670.386719	75.434288
669.174805	180.119583
667.962891	90.269119
666.750000	123.648308
665.537109	66.302803
664.324219	136.427200
663.110352	57.551643
661.897461	17.580175
660.683594	-24.517879
659.468750	99.559082
658.254883	12.169485
657.040039	-27.729742
655.824219	85.478638
654.609375	-92.404633
653.393555	-59.006771
652.177734	-51.504845
650.960938	-100.043907
649.745117	133.538223
648.528320	5.225353
647.311523	109.414040
646.093750	108.034439
644.875977	181.894073
643.658203	182.493958
642.440430	243.220657
641.221680	2.780239
640.002930	211.633057
638.784180	-26.789064
637.564453	29.137787
636.344727	-22.534794
635.125000	45.917313
633.905273	-107.025040
632.684570	-56.158112
631.463867	15.921268
630.243164	76.992271
629.021484	-53.163242
627.799805	-11.960626
626.578125	-97.602219
625.356445	-3.454732
624.133789	167.453293
622.911133	157.900162
621.688477	302.191772
620.464844	255.352493
619.241211	41.039951
618.017578	4.022662
616.793945	60.671383
615.569336	-52.323544
614.344727	7.429986
613.120117	-29.728798
611.894531	-39.745049
610.668945	35.052032
609.443359	27.840858
608.216797	9.149491
606.991211	55.867275
605.764648	-11.533136
604.537109	-28.588455
