# Supplementary material for: Raman spectroscopy accurately differentiates mucosal healing from non-healing and biochemical changes following biological therapy in inflammatory bowel disease
Source: PLoS One. 2021 Jun 2;16(6):e0252210. doi: 10.1371/journal.pone.0252210 (PMC8172032; doi:10.1371/journal.pone.0252210)
Supplement: S9 Dataset — (ZIP) [file pone.0252210.s011.zip › Pre-biologic/OC023-2 pre treatment_90__X_25483.7__Y_6218.9__Z_810.665__Time_1031.txt]

1714.862305	-5.205296
1713.885742	23.640011
1712.909180	-102.031578
1711.931641	-13.345471
1710.955078	-15.999569
1709.977539	-104.597725
1709.000000	74.711899
1708.021484	-22.133224
1707.043945	55.142979
1706.065430	-41.747185
1705.086914	19.363510
1704.107422	0.130452
1703.128906	138.867081
1702.149414	42.123993
1701.169922	164.853882
1700.190430	-1.198019
1699.210938	-9.301003
1698.230469	60.235390
1697.250000	202.059418
1696.269531	90.164055
1695.289063	42.625996
1694.307617	168.890747
1693.326172	183.180008
1692.344727	312.493561
1691.363281	265.854401
1690.381836	448.980652
1689.399414	584.260010
1688.416992	533.073608
1687.434570	506.213196
1686.452148	594.314270
1685.468750	600.051392
1684.485352	720.703857
1683.501953	540.600037
1682.518555	835.036682
1681.534180	762.193787
1680.550781	782.954895
1679.566406	974.409668
1678.582031	974.556519
1677.596680	1158.646240
1676.611328	1135.568604
1675.626953	982.609802
1674.641602	1284.747681
1673.655273	1212.334106
1672.669922	1275.916260
1671.683594	1568.362183
1670.697266	1345.751587
1669.710938	1660.128174
1668.723633	1807.485718
1667.737305	1639.315674
1666.750000	1837.879150
1665.762695	1588.344482
1664.774414	1856.630127
1663.787109	1910.401733
1662.798828	1935.386230
1661.810547	1936.920654
1660.822266	1983.931274
1659.833008	1949.179199
1658.844727	1957.261841
1657.855469	2230.614502
1656.866211	2030.241699
1655.875977	1928.315186
1654.886719	2038.610474
1653.896484	1889.905151
1652.906250	1633.190308
1651.916016	1548.925171
1650.924805	1504.750854
1649.934570	1476.861572
1648.943359	1145.364136
1647.952148	1337.684937
1646.959961	943.701355
1645.968750	1041.631958
1644.976563	904.820129
1643.984375	800.118896
1642.992188	569.104370
1641.999023	665.821350
1641.005859	617.710571
1640.012695	385.288635
1639.019531	324.752777
1638.026367	87.891777
1637.032227	236.380386
1636.039063	242.789764
1635.043945	-21.937567
1634.049805	61.548615
1633.055664	-149.726959
1632.060547	-94.628105
1631.065430	-33.999172
1630.070313	-117.899254
1629.074219	16.952488
1628.079102	-34.804905
1627.083008	45.254189
1626.086914	-66.466782
1625.090820	6.176910
1624.093750	-147.064163
1623.096680	10.145634
1622.100586	122.841713
1621.102539	188.414810
1620.105469	25.652035
1619.107422	110.018105
1618.109375	13.384068
1617.111328	124.353920
1616.113281	-92.587944
1615.115234	26.587765
1614.116211	67.184669
1613.117188	149.888290
1612.118164	28.187410
1611.118164	-19.908804
1610.119141	26.509352
1609.119141	4.912471
1608.119141	132.780304
1607.118164	284.286194
1606.118164	-25.048782
1605.117188	192.095688
1604.116211	100.375771
1603.115234	147.485580
1602.114258	-22.501299
1601.112305	-56.312141
1600.110352	14.572779
1599.108398	-84.464226
1598.106445	30.956778
1597.103516	-101.907173
1596.100586	-226.830826
1595.097656	-145.282211
1594.094727	-35.007153
1593.091797	7.350193
1592.087891	88.870560
1591.083984	-210.716248
1590.080078	-92.633324
1589.076172	-123.316521
1588.071289	-47.044674
1587.067383	94.376411
1586.062500	37.561810
1585.057617	69.377502
1584.051758	-39.584995
1583.045898	257.943787
1582.041016	156.722397
1581.035156	55.499283
1580.028320	19.367523
1579.022461	115.963440
1578.015625	14.640960
1577.008789	90.246544
1576.001953	116.313210
1574.994141	61.655876
1573.987305	199.378830
1572.979492	45.752720
1571.971680	165.041855
1570.962891	167.232056
1569.955078	153.726563
1568.946289	98.556435
1567.937500	105.630760
1566.928711	239.822311
1565.918945	-23.367018
1564.910156	222.157547
1563.900391	49.656914
1562.890625	-164.413361
1561.880859	70.211121
1560.870117	71.197174
1559.859375	-49.819752
1558.848633	39.035397
1557.837891	29.219816
1556.827148	-99.934204
1555.815430	-6.406053
1554.803711	-60.705544
1553.791992	203.351974
1552.780273	172.001587
1551.767578	62.845669
1550.754883	59.662571
1549.742188	48.545574
1548.729492	127.788742
1547.716797	56.827351
1546.703125	156.357239
1545.689453	157.432968
1544.675781	34.271404
1543.662109	84.093384
1542.647461	25.203800
1541.632813	64.292625
1540.618164	61.857376
1539.603516	-67.271324
1538.588867	-64.904823
1537.573242	-47.256741
1536.557617	-11.754826
1535.541992	-48.691101
1534.526367	262.334900
1533.509766	77.985626
1532.493164	94.578156
1531.476563	28.489292
1530.459961	134.861084
1529.443359	197.189682
1528.425781	19.754255
1527.408203	94.539299
1526.390625	-80.634560
1525.373047	230.527054
1524.354492	57.553886
1523.335938	5.370018
1522.317383	-0.697686
1521.298828	167.906723
1520.280273	17.410648
1519.260742	-35.550739
1518.241211	-114.395691
1517.221680	66.107849
1516.202148	182.106094
1515.181641	79.529182
1514.161133	-33.478539
1513.140625	-43.948338
1512.120117	-90.549614
1511.099609	126.987755
1510.078125	-25.230371
1509.056641	60.972458
1508.035156	85.391998
1507.012695	-33.988804
1505.991211	-99.671356
1504.968750	-206.535904
1503.946289	-139.305603
1502.923828	-110.721931
1501.900391	-294.934845
1500.877930	-66.970444
1499.854492	-82.515625
1498.830078	-64.974266
1497.806641	-50.170105
1496.782227	38.633461
1495.758789	101.652542
1494.734375	-106.631699
1493.708984	-13.299575
1492.684570	26.149378
1491.659180	121.626671
1490.633789	127.461990
1489.608398	33.495632
1488.583008	245.905853
1487.556641	539.768311
1486.530273	529.530212
1485.503906	483.406036
1484.477539	475.428741
1483.450195	533.626770
1482.423828	453.918030
1481.396484	519.454285
1480.368164	612.853149
1479.340820	614.312866
1478.312500	883.235474
1477.284180	797.713806
1476.255859	882.787903
1475.227539	863.266479
1474.198242	983.672180
1473.169922	1137.016479
1472.140625	1514.161133
1471.111328	1280.249512
1470.081055	1539.915649
1469.050781	1682.344116
1468.021484	1664.393311
1466.990234	1798.878296
1465.959961	1839.159424
1464.928711	1988.600830
1463.898438	2109.945557
1462.867188	2350.539063
1461.834961	2369.943115
1460.803711	2419.741943
1459.771484	2357.710205
1458.739258	2643.384521
1457.707031	2466.973145
1456.674805	2529.071777
1455.641602	2324.697510
1454.608398	2569.257568
1453.575195	2473.869629
1452.541992	2715.636475
1451.508789	3251.258057
1450.474609	2838.845459
1449.440430	2996.601074
1448.406250	2799.627441
1447.371094	3012.933594
1446.336914	3185.615967
1445.301758	2841.776855
1444.266602	2870.082031
1443.230469	2721.210449
1442.195313	2805.129883
1441.159180	2620.880615
1440.123047	2633.925537
1439.086914	2485.151855
1438.049805	2427.405029
1437.013672	2106.881104
1435.976563	2165.444336
1434.939453	1817.304077
1433.901367	1555.161743
1432.864258	1424.446289
1431.826172	1218.047974
1430.788086	1069.796143
1429.750000	909.006409
1428.710938	922.354370
1427.671875	781.865295
1426.633789	777.644653
1425.593750	586.860718
1424.554688	587.767456
1423.514648	553.410889
1422.474609	473.755646
1421.434570	507.526428
1420.394531	392.740936
1419.354492	202.515518
1418.313477	357.276703
1417.272461	431.487793
1416.231445	108.156624
1415.189453	13.935448
1414.147461	206.543152
1413.105469	155.214996
1412.063477	61.237030
1411.021484	65.396202
1409.978516	220.391846
1408.936523	58.841404
1407.892578	206.374664
1406.849609	135.450180
1405.806641	122.388306
1404.762695	-18.621124
1403.718750	-84.189400
1402.674805	-31.702684
1401.629883	-31.843063
1400.585938	-51.936195
1399.541016	126.164993
1398.496094	28.511654
1397.450195	-33.917892
1396.405273	6.545828
1395.359375	-13.044179
1394.313477	27.602900
1393.267578	125.946236
1392.220703	56.590477
1391.173828	177.635559
1390.126953	60.981926
1389.080078	134.671585
1388.033203	83.367599
1386.985352	-52.841606
1385.937500	-93.841286
1384.889648	-79.691162
1383.841797	-207.891464
1382.792969	-83.513565
1381.744141	25.953075
1380.695313	15.608692
1379.646484	-57.028553
1378.597656	-62.079224
1377.547852	-49.523445
1376.498047	-171.603516
1375.448242	23.411404
1374.397461	3.931132
1373.347656	-97.690941
1372.296875	40.259029
1371.246094	-113.394829
1370.194336	-7.614395
1369.143555	100.775620
1368.091797	109.602333
1367.040039	-155.428085
1365.988281	-21.718025
1364.935547	52.322891
1363.882813	76.702980
1362.830078	-13.254702
1361.777344	98.537491
1360.724609	26.346836
1359.670898	138.394119
1358.617188	168.494263
1357.563477	385.204468
1356.509766	288.797668
1355.455078	60.878830
1354.400391	245.655655
1353.345703	201.988846
1352.291016	108.837646
1351.235352	433.014526
1350.180664	481.681549
1349.125000	317.044495
1348.068359	388.363708
1347.012695	566.499329
1345.956055	846.408020
1344.899414	789.120728
1343.842773	794.005554
1342.786133	1027.089722
1341.728516	985.163208
1340.670898	1059.867554
1339.613281	934.066650
1338.555664	1073.470215
1337.497070	1153.551270
1336.438477	1132.271851
1335.379883	1103.741821
1334.321289	1152.094482
1333.262695	1044.740356
1332.203125	1014.262512
1331.143555	1065.563232
1330.083984	993.393860
1329.023438	990.619873
1327.963867	1054.734741
1326.903320	1020.154785
1325.841797	1069.728394
1324.781250	958.925293
1323.719727	991.526062
1322.659180	1108.202026
1321.596680	1039.882813
1320.535156	1102.525391
1319.473633	1123.359131
1318.411133	1067.878418
1317.348633	1214.768555
1316.285156	1337.092407
1315.222656	1185.934082
1314.159180	1153.268799
1313.095703	1236.557251
1312.032227	1243.600830
1310.967773	1231.083130
1309.904297	1299.965576
1308.839844	1322.191406
1307.775391	1253.492920
1306.709961	1231.711182
1305.645508	1254.358521
1304.580078	1183.675659
1303.513672	980.382019
1302.448242	1178.012207
1301.382813	1036.520874
1300.316406	1160.598633
1299.250000	1400.214600
1298.182617	1158.452148
1297.116211	1108.458740
1296.048828	1328.665405
1294.981445	1023.631775
1293.914063	1035.416260
1292.845703	1079.208252
1291.777344	875.354736
1290.708984	777.156433
1289.640625	978.239380
1288.572266	784.684448
1287.502930	738.370605
1286.433594	704.434448
1285.364258	949.884583
1284.293945	960.211609
1283.224609	786.986572
1282.154297	863.642029
1281.083984	918.333435
1280.012695	1022.036072
1278.942383	700.096558
1277.871094	928.727356
1276.799805	763.635315
1275.727539	953.208923
1274.656250	952.124268
1273.583984	941.346313
1272.511719	937.982849
1271.439453	1183.855713
1270.366211	1124.422241
1269.292969	1279.952881
1268.219727	1232.872070
1267.146484	1486.071899
1266.072266	1217.055664
1264.999023	1284.872314
1263.924805	1379.550049
1262.849609	1288.923828
1261.775391	1334.913940
1260.700195	1454.060913
1259.625000	1290.532349
1258.549805	1346.391235
1257.474609	1273.176880
1256.398438	1319.365845
1255.322266	1107.498413
1254.246094	1329.041626
1253.168945	1114.908691
1252.092773	1380.219238
1251.015625	1224.615234
1249.938477	1290.421997
1248.860352	1375.680420
1247.783203	1334.514160
1246.705078	1067.362915
1245.626953	1152.678101
1244.547852	1216.110962
1243.469727	1192.091675
1242.390625	1087.964478
1241.311523	1207.243042
1240.231445	1139.584717
1239.152344	1232.116821
1238.072266	1261.534180
1236.992188	1060.508789
1235.911133	1036.599365
1234.831055	1136.342285
1233.750000	874.865356
1232.668945	1044.864746
1231.587891	982.178955
1230.505859	907.397034
1229.423828	837.475037
1228.341797	893.471130
1227.259766	930.055054
1226.176758	714.899597
1225.094727	802.270264
1224.011719	829.097229
1222.927734	659.976868
1221.844727	744.793823
1220.760742	401.637512
1219.676758	445.314911
1218.592773	372.942993
1217.507813	464.845978
1216.423828	339.278198
1215.338867	257.190002
1214.252930	356.164215
1213.167969	421.250305
1212.082031	507.975647
1210.996094	514.988586
1209.910156	724.563477
1208.823242	724.178650
1207.737305	424.756317
1206.650391	653.316650
1205.562500	553.951294
1204.475586	787.069275
1203.387695	434.645447
1202.299805	491.737061
1201.211914	317.576660
1200.124023	71.200623
1199.035156	63.132870
1197.946289	14.084231
1196.857422	152.625320
1195.767578	55.318054
1194.678711	80.606964
1193.588867	-9.594442
1192.498047	32.355637
1191.408203	-65.176811
1190.317383	-35.420246
1189.226563	-169.100525
1188.135742	-53.064720
1187.044922	-47.614014
1185.953125	-71.063858
1184.861328	-49.002934
1183.769531	-103.824081
1182.676758	-21.992350
1181.584961	110.065132
1180.492188	45.355034
1179.398438	33.308601
1178.305664	1.992499
1177.211914	-58.166130
1176.118164	-65.703209
1175.024414	99.094162
1173.929688	72.156021
1172.835938	284.511078
1171.741211	73.037918
1170.646484	-14.024357
1169.550781	87.830238
1168.455078	98.640923
1167.359375	-48.484592
1166.263672	-159.797928
1165.167969	-125.377831
1164.071289	-19.401224
1162.974609	93.578041
1161.877930	41.584862
1160.780273	27.703836
1159.682617	111.596390
1158.584961	68.827576
1157.487305	271.755463
1156.389648	290.765564
1155.291016	219.005554
1154.192383	271.164948
1153.093750	184.898880
1151.994141	160.523849
1150.894531	-18.863010
1149.794922	-14.829113
1148.695313	-103.816841
1147.594727	-147.638840
1146.495117	117.967957
1145.394531	66.734619
1144.292969	115.356331
1143.192383	-121.683388
1142.090820	59.932972
1140.989258	115.299950
1139.886719	-190.899445
1138.785156	180.428680
1137.682617	66.625595
1136.580078	-13.978243
1135.477539	138.144028
1134.374023	-111.308281
1133.270508	235.237900
1132.166992	289.511719
1131.063477	483.677917
1129.958984	634.923767
1128.854492	771.751709
1127.750000	808.786499
1126.644531	978.477966
1125.540039	875.349792
1124.434570	748.449158
1123.329102	867.939331
1122.222656	700.596130
1121.117188	734.555359
1120.010742	725.760193
1118.903320	539.292542
1117.796875	511.396271
1116.689453	438.438965
1115.582031	507.364014
1114.474609	552.501770
1113.367188	460.357391
1112.258789	465.084167
1111.150391	637.533203
1110.041016	542.759094
1108.932617	816.511292
1107.823242	657.769531
1106.713867	810.734131
1105.604492	666.045166
1104.494141	835.271729
1103.383789	1094.008789
1102.273438	800.434875
1101.163086	860.740906
1100.051758	1206.285889
1098.940430	945.634949
1097.829102	774.596497
1096.717773	1027.767090
1095.605469	1040.404663
1094.493164	1109.495972
1093.380859	971.230347
1092.268555	1174.368286
1091.155273	1130.160034
1090.041992	994.117004
1088.928711	952.186340
1087.814453	1004.298889
1086.701172	1032.811890
1085.586914	896.649292
1084.471680	913.282776
1083.357422	1080.276001
1082.242188	826.528259
1081.126953	904.078064
1080.011719	1110.716431
1078.895508	972.031250
1077.779297	831.014160
1076.663086	762.775696
1075.546875	755.532959
1074.429688	598.104187
1073.312500	630.687317
1072.195313	632.735657
1071.078125	749.621765
1069.959961	653.128540
1068.841797	530.875061
1067.723633	750.684937
1066.604492	633.089172
1065.486328	548.315918
1064.367188	550.172974
1063.247070	507.532837
1062.127930	467.244781
1061.007813	564.982849
1059.887695	548.057617
1058.767578	542.823120
1057.646484	455.752869
1056.525391	445.850800
1055.404297	515.401611
1054.283203	722.760254
1053.161133	444.193298
1052.039063	317.547516
1050.916992	466.453278
1049.794922	349.216736
1048.671875	302.045898
1047.548828	460.216248
1046.425781	231.145264
1045.301758	139.775375
1044.177734	379.527527
1043.053711	390.772308
1041.929688	241.250488
1040.805664	117.455711
1039.680664	333.810028
1038.555664	510.512512
1037.429688	289.051727
1036.304688	88.691338
1035.178711	384.122772
1034.052734	349.096741
1032.925781	400.189819
1031.798828	423.403503
1030.671875	353.664063
1029.544922	228.227753
1028.417969	198.183838
1027.290039	100.832733
1026.162109	73.270409
1025.033203	-79.619629
1023.905273	-118.602295
1022.776367	-201.605240
1021.647461	-122.056206
1020.518555	-102.790848
1019.388672	-153.050400
1018.258789	-87.258980
1017.128906	-35.326492
1015.998047	-43.607292
1014.868164	-58.743553
1013.737305	32.782421
1012.605469	300.386047
1011.474609	79.343590
1010.342773	154.837173
1009.210938	454.915558
1008.079102	301.384460
1006.946289	675.515991
1005.813477	950.114380
1004.680664	1784.316284
1003.546875	2319.986816
1002.414063	2686.788574
1001.280273	2397.231445
1000.145508	1391.710693
999.011719	684.743042
997.876953	553.223572
996.742188	308.757111
995.607422	295.343445
994.471680	118.208611
993.335938	123.543098
992.200195	154.371918
991.064453	125.356750
989.927734	-131.765320
988.791016	-38.283878
987.654297	59.894306
986.516602	-58.408504
985.379883	-224.888290
984.242188	-25.012224
983.103516	20.651018
981.965820	123.979805
980.827148	-115.480705
979.688477	41.023594
978.548828	110.190544
977.409180	59.890129
976.270508	-20.125406
975.129883	-28.711361
973.990234	116.821480
972.849609	198.101761
971.708984	114.118752
970.568359	207.143723
969.426758	59.213081
968.285156	5.610477
967.143555	248.204712
966.001953	87.060844
964.859375	52.295685
963.716797	146.115021
962.574219	258.386505
961.430664	45.290657
960.287109	235.754425
959.143555	348.393341
958.000000	378.680298
956.855469	333.544281
955.710938	300.033508
954.566406	72.147133
953.421875	116.831474
952.276367	232.571503
951.130859	236.343430
949.985352	121.365898
948.838867	146.053818
947.692383	127.462921
946.545898	198.156418
945.399414	307.810791
944.251953	168.619568
943.104492	358.465881
941.957031	240.189072
940.809570	126.690056
939.661133	170.848251
938.512695	233.391693
937.364258	191.147873
936.214844	411.304077
935.065430	451.416931
933.916016	484.827393
932.765625	292.796234
931.616211	187.571854
930.465820	139.488220
929.315430	216.813934
928.164063	123.520020
927.012695	264.839569
925.861328	187.802628
924.709961	29.054501
923.557617	-11.205943
922.405273	-12.648682
921.252930	-79.871758
920.099609	-106.009087
918.947266	217.916855
917.793945	26.172873
916.639648	-10.905312
915.486328	-145.468002
914.332031	-189.027100
913.177734	-93.993179
912.022461	7.937809
910.868164	7.867430
909.712891	-155.357132
908.556641	78.411018
907.401367	-34.631649
906.245117	-36.447010
905.088867	-72.126396
903.931641	180.015533
902.775391	-95.517113
901.618164	-137.593796
900.460938	10.604736
899.302734	-42.563118
898.144531	46.942310
896.986328	5.316010
895.828125	67.840820
894.668945	-54.951801
893.509766	224.763443
892.350586	262.638428
891.191406	284.776184
890.031250	300.224945
888.871094	552.873962
887.710938	347.173889
886.549805	94.261925
885.388672	295.139313
884.227539	326.792725
883.066406	193.852310
881.904297	293.325531
880.742188	300.389130
879.580078	282.725861
878.416992	440.912689
877.253906	222.852631
876.090820	385.610229
874.927734	417.742279
873.763672	472.435181
872.599609	455.130737
871.435547	464.888550
870.270508	209.228149
869.105469	385.578430
867.940430	67.183594
866.775391	358.218445
865.609375	251.336319
864.443359	407.443542
863.277344	266.966858
862.110352	290.547913
860.944336	316.381897
859.777344	456.722900
858.609375	451.138306
857.442383	470.247040
856.274414	644.156738
855.105469	770.902527
853.937500	601.609253
852.768555	723.833679
851.599609	668.944946
850.430664	829.186218
849.260742	559.246094
848.090820	618.650879
846.920898	561.583252
845.750000	356.793335
844.580078	364.689240
843.409180	177.907013
842.237305	205.948669
841.066406	207.107224
839.894531	206.009872
838.722656	155.704605
837.549805	348.996277
836.376953	287.448639
835.204102	442.568787
834.031250	436.780884
832.857422	404.167053
831.683594	373.754242
830.509766	466.048676
829.335938	567.173828
828.161133	509.831085
826.986328	510.441071
825.811523	368.301331
824.635742	471.367950
823.459961	266.789459
822.284180	414.261963
821.107422	292.083282
819.931641	214.424591
818.754883	225.792068
817.577148	254.894440
816.400391	143.704178
815.222656	145.960632
814.044922	168.154083
812.866211	56.836254
811.687500	9.961517
810.508789	0.809465
809.330078	13.796459
808.150391	51.132374
806.971680	277.150635
805.791016	-21.079594
804.611328	-135.000336
803.430664	6.291041
802.250000	-63.387650
801.069336	-93.196709
799.887695	14.430111
798.706055	68.687073
797.524414	-7.978472
796.342773	-153.417938
795.160156	-141.558258
793.977539	-41.192822
792.794922	-109.304619
791.611328	12.945989
790.427734	44.270035
789.244141	119.739456
788.059570	283.581573
786.875977	265.836151
785.691406	137.413193
784.505859	92.973618
783.321289	322.564789
782.135742	299.992981
780.949219	325.940796
779.763672	360.603912
778.577148	233.926010
777.390625	124.868118
776.204102	154.831268
775.016602	259.716644
773.829102	285.018982
772.641602	250.647430
771.453125	119.156509
770.265625	-32.217960
769.077148	-146.143250
767.887695	105.730316
766.699219	225.187210
765.509766	375.334351
764.319336	115.695518
763.129883	248.000290
761.939453	248.080002
760.749023	274.480164
759.558594	459.197845
758.367188	518.362915
757.175781	502.647369
755.984375	363.735016
754.791992	224.812485
753.599609	351.790497
752.407227	338.022095
751.214844	282.455139
750.021484	428.884705
748.828125	219.503403
747.634766	352.581543
746.441406	325.338837
745.247070	140.086090
744.052734	343.111115
742.857422	254.328308
741.662109	253.237656
740.466797	173.193909
739.271484	338.583191
738.076172	227.805359
736.879883	75.429230
735.683594	39.156445
734.486328	105.772736
733.289063	-35.604095
732.091797	100.979759
730.894531	259.360962
729.697266	332.350830
728.499023	280.652252
727.300781	312.050262
726.101563	404.632599
724.902344	394.468567
723.703125	526.321777
722.503906	378.544678
721.303711	580.241699
720.104492	367.057434
718.903320	370.080566
717.703125	523.693970
716.501953	590.000183
715.300781	326.958984
714.099609	319.210022
712.897461	322.405548
711.695313	358.339294
710.493164	209.082367
709.291016	101.339539
708.087891	85.183060
706.884766	154.016632
705.680664	46.542339
704.477539	104.599716
703.273438	95.243675
702.069336	-92.427307
700.864258	135.491852
699.659180	93.746765
698.454102	76.016068
697.249023	32.297581
696.042969	-43.907192
694.836914	-100.433502
693.630859	-24.353313
692.423828	-26.384129
691.217773	-173.771332
690.009766	-129.991058
688.802734	-5.847174
687.594727	-126.800598
686.386719	-128.305649
685.178711	39.427555
683.970703	-274.085785
682.761719	-36.828953
681.552734	-89.942200
680.342773	-110.426811
679.133789	-139.465851
677.923828	-62.281860
676.712891	14.970839
675.502930	-91.686264
674.291992	31.177044
673.081055	-16.826565
671.869141	82.364182
670.657227	121.052399
669.445313	103.601692
668.233398	259.149658
667.021484	250.479874
665.808594	97.148773
664.595703	110.264420
663.381836	192.539536
662.167969	30.882751
660.954102	-55.107552
659.740234	-35.282791
658.525391	34.187721
657.310547	62.671028
656.095703	196.815811
654.880859	121.786667
653.665039	152.400955
652.449219	79.551285
651.233398	-167.797134
650.016602	185.852371
648.799805	155.984940
647.583008	-24.639723
646.365234	91.758614
645.148438	197.237183
643.930664	210.040955
642.711914	470.051849
641.494141	366.367950
640.275391	327.052979
639.056641	266.062042
637.836914	168.348434
636.617188	-144.405029
635.397461	88.280342
634.177734	150.918335
632.957031	243.263611
631.736328	-42.551685
630.515625	68.379181
629.293945	221.758423
628.073242	-24.332037
626.851563	115.216072
625.628906	324.940826
624.407227	77.468277
623.184570	153.113968
621.960938	337.368469
620.738281	385.934387
619.514648	399.508484
618.291016	305.279175
617.067383	39.060390
615.842773	-78.077675
614.618164	77.810898
613.393555	55.149235
612.167969	-36.931660
610.942383	-100.081917
609.716797	58.004784
608.491211	31.071352
607.264648	-73.993851
606.038086	69.634132
604.811523	-136.254074
