# Supplementary material for: Raman spectroscopy accurately differentiates mucosal healing from non-healing and biochemical changes following biological therapy in inflammatory bowel disease
Source: PLoS One. 2021 Jun 2;16(6):e0252210. doi: 10.1371/journal.pone.0252210 (PMC8172032; doi:10.1371/journal.pone.0252210)
Supplement: S9 Dataset — (ZIP) [file pone.0252210.s011.zip › Pre-biologic/OC034-1 pre treatment_base sub CR removed_8__X_-12266.4__Y_35518.2__Z_0.551016__Time_92.txt]

1714.640625	194.500748
1713.664063	255.060593
1712.687500	194.341095
1711.709961	-173.953308
1710.733398	-10.413576
1709.755859	25.154518
1708.778320	-0.138434
1707.799805	15.509368
1706.821289	-163.606628
1705.843750	35.735546
1704.864258	-7.958855
1703.885742	-5.350951
1702.907227	16.723888
1701.927734	-22.050594
1700.948242	-60.088249
1699.968750	-62.633789
1698.988281	63.828255
1698.007813	145.485336
1697.028320	94.197372
1696.046875	169.127396
1695.066406	271.430084
1694.084961	182.034866
1693.104492	162.775024
1692.123047	58.718372
1691.140625	200.845322
1690.159180	223.487289
1689.176758	316.067474
1688.194336	363.873138
1687.211914	337.595215
1686.228516	463.847015
1685.246094	553.329895
1684.262695	544.732422
1683.279297	536.701782
1682.295898	848.837158
1681.311523	647.436951
1680.327148	571.788208
1679.342773	770.847656
1678.358398	808.015381
1677.374023	850.997742
1676.388672	777.414734
1675.403320	890.505432
1674.417969	897.684692
1673.432617	947.867065
1672.446289	1017.083191
1671.459961	1131.895996
1670.473633	1156.796265
1669.487305	1354.747925
1668.500977	1146.817871
1667.513672	1433.131104
1666.526367	1334.920898
1665.539063	1621.894287
1664.550781	1704.872559
1663.563477	1623.786987
1662.575195	1877.207642
1661.586914	1879.052368
1660.598633	2053.541504
1659.609375	1955.379028
1658.620117	1998.021729
1657.631836	2242.293457
1656.641602	2139.890625
1655.652344	2059.050537
1654.662109	1928.271851
1653.672852	1890.493408
1652.681641	1871.544800
1651.691406	1678.336670
1650.701172	1469.638062
1649.709961	1256.023926
1648.718750	1132.655518
1647.727539	1186.676392
1646.735352	947.650879
1645.744141	862.202576
1644.751953	803.446350
1643.759766	665.744446
1642.766602	515.134888
1641.774414	449.278259
1640.781250	465.466736
1639.788086	473.946716
1638.794922	166.127136
1637.801758	248.909180
1636.807617	268.571747
1635.813477	103.907959
1634.819336	195.109772
1633.825195	15.078626
1632.830078	30.209597
1631.834961	200.868607
1630.839844	100.418251
1629.844727	44.908722
1628.849609	102.728638
1627.853516	-41.942677
1626.857422	-78.567848
1625.861328	147.945084
1624.865234	135.197433
1623.868164	83.132439
1622.871094	18.053373
1621.874023	165.945053
1620.876953	40.643944
1619.879883	-42.489979
1618.881836	-41.475079
1617.883789	6.873136
1616.885742	55.270317
1615.887695	-51.119064
1614.888672	23.631994
1613.889648	106.274872
1612.890625	-146.754745
1611.891602	-87.614868
1610.892578	71.151344
1609.892578	-100.341019
1608.892578	55.803085
1607.892578	52.102718
1606.892578	-166.344360
1605.891602	26.431789
1604.890625	62.055412
1603.889648	184.043915
1602.888672	-104.863045
1601.887695	30.188509
1600.885742	-25.772013
1599.883789	-152.328033
1598.881836	-158.575073
1597.879883	-44.595825
1596.876953	-113.629242
1595.874023	-33.728130
1594.871094	-126.305069
1593.868164	-88.290619
1592.864258	-65.999260
1591.861328	-20.265867
1590.857422	4.520801
1589.853516	-30.771502
1588.848633	-126.107033
1587.844727	10.683406
1586.839844	35.219742
1585.834961	-2.891497
1584.830078	240.464218
1583.824219	103.156181
1582.819336	161.248138
1581.813477	36.890965
1580.807617	94.816406
1579.800781	71.915207
1578.794922	56.749573
1577.788086	28.488119
1576.781250	31.374399
1575.773438	117.416786
1574.766602	250.145721
1573.758789	143.476013
1572.750977	75.750946
1571.743164	59.939022
1570.735352	67.418472
1569.726563	126.750717
1568.718750	131.398972
1567.708984	138.528488
1566.700195	-23.231922
1565.691406	56.389278
1564.681641	-1.700012
1563.671875	62.075523
1562.662109	141.269470
1561.652344	119.151772
1560.641602	-32.741432
1559.630859	-10.988421
1558.620117	26.181454
1557.609375	-24.903969
1556.597656	19.766787
1555.586914	56.519169
1554.575195	157.868057
1553.563477	142.522415
1552.550781	-121.471375
1551.539063	-131.841766
1550.526367	69.837929
1549.513672	87.612892
1548.500977	14.715341
1547.487305	120.138084
1546.473633	49.569447
1545.459961	53.852169
1544.446289	45.071732
1543.432617	227.351273
1542.417969	24.513285
1541.404297	25.652857
1540.389648	47.302544
1539.374023	-8.650050
1538.359375	79.818359
1537.343750	-9.946824
1536.328125	-1.781749
1535.312500	26.871246
1534.296875	-78.725052
1533.280273	86.285820
1532.263672	-4.103398
1531.247070	57.451775
1530.230469	185.828583
1529.212891	61.555546
1528.196289	-129.760788
1527.178711	-25.032066
1526.160156	30.591908
1525.142578	114.370010
1524.124023	161.939255
1523.106445	196.492737
1522.087891	251.462418
1521.068359	74.820351
1520.049805	417.470978
1519.030273	225.170822
1518.010742	179.302856
1516.991211	156.442657
1515.971680	256.761597
1514.951172	148.865082
1513.930664	187.241760
1512.910156	148.455154
1511.889648	-16.211378
1510.868164	93.625092
1509.846680	-4.523246
1508.826172	33.195679
1507.803711	-31.823135
1506.782227	167.149429
1505.759766	42.922409
1504.737305	74.955559
1503.714844	-64.817131
1502.692383	-63.757015
1501.668945	101.086975
1500.646484	-213.079529
1499.623047	-53.628304
1498.599609	-40.251595
1497.575195	-47.476143
1496.550781	-131.562271
1495.527344	32.401054
1494.502930	134.798950
1493.477539	-49.322742
1492.453125	267.559387
1491.427734	315.845093
1490.402344	236.250900
1489.376953	187.244904
1488.350586	278.622498
1487.325195	334.126373
1486.298828	195.475372
1485.272461	368.183899
1484.245117	545.819580
1483.218750	373.769958
1482.191406	464.423096
1481.164063	424.891113
1480.136719	573.966980
1479.108398	664.256042
1478.080078	649.933105
1477.052734	882.710510
1476.023438	893.654907
1474.995117	830.670410
1473.965820	956.063171
1472.937500	1104.255981
1471.908203	1097.040894
1470.877930	1107.562622
1469.848633	1303.758911
1468.818359	1403.134399
1467.788086	1588.875610
1466.757813	1731.254028
1465.727539	1736.244629
1464.696289	1860.618164
1463.665039	1812.099243
1462.633789	2030.297485
1461.602539	2355.031494
1460.570313	2219.943848
1459.539063	2427.624023
1458.506836	2495.556152
1457.473633	2560.869629
1456.441406	2626.131104
1455.408203	2587.315186
1454.375000	2571.308105
1453.341797	2694.732910
1452.308594	2797.796387
1451.274414	2743.639404
1450.241211	2846.598389
1449.207031	2840.543945
1448.171875	2735.677002
1447.137695	2967.648438
1446.102539	3032.395752
1445.067383	2955.352783
1444.032227	2890.985840
1442.997070	2755.793701
1441.960938	2805.301514
1440.924805	2690.393555
1439.888672	2959.869873
1438.852539	2511.281494
1437.816406	2492.553467
1436.779297	2322.209961
1435.742188	2258.052979
1434.705078	2161.096924
1433.666992	1680.335449
1432.629883	1581.042725
1431.591797	1363.156006
1430.553711	1152.951050
1429.514648	960.503784
1428.476563	886.734802
1427.437500	724.736572
1426.398438	658.649963
1425.359375	660.684998
1424.320313	503.960907
1423.280273	528.755981
1422.240234	346.985352
1421.200195	470.106079
1420.159180	537.794983
1419.119141	391.500153
1418.078125	476.878967
1417.037109	441.464508
1415.996094	345.723450
1414.954102	282.760498
1413.912109	194.722809
1412.870117	-3.864398
1411.828125	86.791702
1410.786133	250.353027
1409.743164	16.852211
1408.700195	54.842255
1407.657227	65.245773
1406.614258	-22.232426
1405.570313	36.000027
1404.527344	-109.041245
1403.483398	-18.058897
1402.438477	-37.459320
1401.394531	-54.261551
1400.349609	-50.932541
1399.304688	37.723492
1398.259766	11.095753
1397.214844	-123.220528
1396.168945	-1.813207
1395.123047	-50.741772
1394.077148	78.273499
1393.031250	174.759384
1391.984375	88.503265
1390.937500	39.916893
1389.890625	-38.594124
1388.843750	5.620905
1387.796875	-55.161381
1386.749023	91.750023
1385.701172	-11.361606
1384.653320	-66.836899
1383.604492	-27.225874
1382.556641	94.937294
1381.507813	-160.119431
1380.458984	-47.787174
1379.410156	-85.242668
1378.360352	-60.173264
1377.310547	52.354706
1376.260742	60.116604
1375.210938	40.531303
1374.161133	-78.726479
1373.110352	171.286133
1372.059570	-54.968533
1371.008789	30.605047
1369.957031	14.048600
1368.906250	-19.826384
1367.854492	135.759125
1366.802734	7.429883
1365.750000	-16.148058
1364.698242	82.402229
1363.645508	183.503098
1362.592773	-66.234940
1361.540039	54.985535
1360.486328	99.143463
1359.433594	71.277618
1358.379883	60.937267
1357.326172	157.616028
1356.271484	-38.927532
1355.216797	95.229622
1354.163086	261.751251
1353.107422	232.075989
1352.052734	286.971802
1350.998047	423.893585
1349.942383	292.783051
1348.886719	422.429565
1347.830078	460.326691
1346.774414	572.753357
1345.717773	662.922241
1344.661133	854.835083
1343.604492	580.721313
1342.546875	800.064209
1341.490234	907.928528
1340.432617	896.941040
1339.375000	804.340027
1338.316406	1070.967407
1337.258789	966.227844
1336.200195	777.486084
1335.141602	975.010132
1334.082031	863.281921
1333.023438	788.831055
1331.963867	840.657837
1330.904297	768.948608
1329.844727	736.941345
1328.784180	823.695557
1327.723633	846.282898
1326.663086	817.096497
1325.602539	904.127075
1324.541992	1052.970703
1323.480469	841.406250
1322.418945	1066.943970
1321.357422	900.117554
1320.295898	913.588379
1319.233398	811.226440
1318.170898	1224.456543
1317.108398	1186.403931
1316.045898	1005.501648
1314.982422	1076.174316
1313.918945	1124.749756
1312.855469	1269.489868
1311.791992	1239.405518
1310.728516	1273.464478
1309.664063	1278.070679
1308.599609	1319.701538
1307.535156	1499.227173
1306.469727	1627.110107
1305.404297	1356.558838
1304.338867	1415.765869
1303.273438	1620.110962
1302.208008	1399.207275
1301.141602	1416.885986
1300.075195	1390.429199
1299.008789	1425.494873
1297.942383	1409.066406
1296.875000	1355.906738
1295.807617	1329.868896
1294.740234	1134.582397
1293.672852	983.642761
1292.604492	916.272339
1291.537109	1008.454529
1290.468750	1066.351929
1289.399414	1050.759277
1288.331055	927.408630
1287.261719	916.925903
1286.192383	926.131836
1285.123047	866.828857
1284.052734	1040.291260
1282.983398	848.930054
1281.913086	907.424438
1280.841797	704.093445
1279.771484	1063.715698
1278.700195	838.572205
1277.628906	1141.900269
1276.557617	850.959045
1275.486328	834.029175
1274.414063	1083.595703
1273.341797	1008.109131
1272.269531	1098.855103
1271.197266	1111.461914
1270.124023	1229.136353
1269.050781	1334.610962
1267.977539	1166.706299
1266.904297	1394.289063
1265.830078	1192.400146
1264.756836	1146.776123
1263.681641	1320.723877
1262.607422	1375.168457
1261.533203	1327.250488
1260.458008	1237.969238
1259.382813	1460.674805
1258.307617	1361.751221
1257.231445	1267.786499
1256.155273	1271.308472
1255.079102	1245.654419
1254.002930	1127.556763
1252.926758	1121.488647
1251.849609	1115.459106
1250.772461	1289.465332
1249.695313	1122.961792
1248.617188	1136.483032
1247.540039	1084.393188
1246.461914	1122.273926
1245.382813	934.197815
1244.304688	1013.439941
1243.225586	1075.669189
1242.146484	926.642090
1241.067383	923.355164
1239.988281	939.501953
1238.908203	861.023438
1237.828125	821.408752
1236.748047	840.033142
1235.667969	1062.351929
1234.586914	937.894165
1233.505859	958.929016
1232.424805	621.308411
1231.343750	695.711304
1230.261719	833.062195
1229.179688	660.372559
1228.097656	652.397644
1227.015625	714.619080
1225.932617	406.534637
1224.850586	444.574463
1223.767578	559.998413
1222.683594	544.762817
1221.600586	384.444366
1220.516602	485.263824
1219.432617	518.350037
1218.347656	319.437103
1217.263672	325.934784
1216.178711	230.970062
1215.093750	353.349609
1214.008789	294.587494
1212.922852	395.127655
1211.836914	338.742676
1210.750977	393.333374
1209.665039	575.707764
1208.579102	487.880920
1207.492188	532.663940
1206.405273	531.593323
1205.318359	544.946777
1204.230469	399.239532
1203.142578	414.949524
1202.054688	372.811646
1200.966797	171.740509
1199.877930	146.441589
1198.790039	89.821014
1197.701172	114.988380
1196.611328	-18.671053
1195.522461	83.374115
1194.432617	9.793848
1193.342773	-63.805443
1192.252930	64.464615
1191.162109	-119.755173
1190.072266	-78.126183
1188.981445	-5.347978
1187.889648	28.918921
1186.798828	-205.775589
1185.707031	-44.388123
1184.615234	181.657013
1183.523438	14.076468
1182.430664	179.914139
1181.337891	160.959824
1180.245117	177.911682
1179.152344	209.169098
1178.059570	-1.697642
1176.965820	163.619812
1175.872070	-42.492630
1174.778320	96.273666
1173.683594	7.445684
1172.588867	169.930084
1171.494141	145.594208
1170.399414	121.194031
1169.303711	221.120651
1168.208984	-92.825569
1167.113281	18.904913
1166.016602	135.285767
1164.920898	48.384476
1163.824219	40.294167
1162.727539	99.017075
1161.630859	241.225433
1160.533203	223.300186
1159.435547	286.468475
1158.337891	495.117493
1157.240234	359.970306
1156.141602	184.241714
1155.043945	533.243896
1153.944336	271.535919
1152.845703	317.408508
1151.747070	401.310822
1150.647461	160.997391
1149.547852	154.186523
1148.447266	259.240082
1147.347656	73.629730
1146.247070	-114.367783
1145.146484	7.072711
1144.044922	-26.317965
1142.944336	-5.058647
1141.842773	-24.338886
1140.741211	60.940331
1139.638672	1.053593
1138.537109	164.553116
1137.434570	171.033020
1136.332031	186.925751
1135.228516	91.070175
1134.125977	218.415726
1133.022461	279.128296
1131.917969	425.178497
1130.814453	533.104248
1129.709961	583.941162
1128.605469	648.898865
1127.500977	625.985352
1126.396484	667.015442
1125.291016	674.745544
1124.185547	518.848572
1123.080078	685.192078
1121.973633	607.361450
1120.868164	541.325928
1119.761719	387.616058
1118.654297	539.279053
1117.547852	567.716309
1116.440430	451.705200
1115.333008	565.142029
1114.225586	524.703308
1113.117188	524.394897
1112.008789	467.263855
1110.900391	566.075623
1109.791992	551.332825
1108.682617	770.403625
1107.573242	767.266052
1106.463867	612.916138
1105.354492	725.342957
1104.244141	832.914490
1103.133789	930.921753
1102.023438	854.219177
1100.913086	1018.070435
1099.801758	964.811035
1098.690430	892.640625
1097.579102	902.932312
1096.467773	1028.621704
1095.355469	1038.729858
1094.243164	1018.143066
1093.130859	1058.727783
1092.017578	1096.866333
1090.905273	1184.360229
1089.791992	1316.458984
1088.677734	890.803406
1087.564453	1081.590088
1086.450195	1126.413818
1085.335938	1023.030151
1084.221680	959.597412
1083.106445	1032.439087
1081.991211	1123.988403
1080.875977	1093.290527
1079.760742	1032.022949
1078.644531	1158.565552
1077.528320	1047.906372
1076.412109	787.048950
1075.295898	845.369751
1074.178711	952.874695
1073.061523	755.397827
1071.944336	616.589172
1070.826172	759.101990
1069.708984	856.986023
1068.590820	690.008240
1067.471680	750.295227
1066.353516	824.579468
1065.234375	826.203003
1064.115234	748.201538
1062.996094	801.270020
1061.875977	760.684814
1060.755859	757.522644
1059.635742	852.566467
1058.515625	870.381653
1057.394531	602.957214
1056.273438	562.345703
1055.152344	327.792084
1054.031250	614.287415
1052.909180	433.513245
1051.787109	322.862000
1050.665039	333.646027
1049.541992	316.403351
1048.418945	376.164154
1047.295898	400.901001
1046.172852	395.303223
1045.048828	336.069092
1043.925781	351.470917
1042.801758	345.885620
1041.676758	258.744873
1040.552734	288.141266
1039.427734	291.904999
1038.302734	304.992920
1037.176758	262.207916
1036.050781	498.756866
1034.924805	530.440552
1033.798828	501.641724
1032.672852	365.886719
1031.545898	383.682556
1030.418945	534.008484
1029.291992	312.409485
1028.164063	248.948273
1027.036133	76.357933
1025.908203	-21.796116
1024.780273	140.203857
1023.651367	114.113091
1022.522461	4.515172
1021.393555	-56.260860
1020.264648	-7.929927
1019.134766	-8.291313
1018.004883	81.829193
1016.875000	-34.375134
1015.744141	-113.397812
1014.613281	67.198891
1013.482422	229.231262
1012.351563	270.803680
1011.219727	-21.043049
1010.088867	171.164703
1008.956055	506.834045
1007.824219	530.024292
1006.691406	715.205261
1005.558594	893.427307
1004.425781	1506.364258
1003.292969	1952.631836
1002.159180	1587.485229
1001.025391	1169.435669
999.891602	550.665344
998.756836	257.921722
997.622070	212.473480
996.487305	47.079075
995.352539	-95.076317
994.216797	-20.176706
993.081055	-12.130522
991.945313	69.804970
990.808594	-2.710312
989.672852	123.165596
988.536133	-193.460876
987.398438	61.617035
986.261719	-49.623520
985.124023	44.266117
983.986328	-85.151627
982.847656	133.211319
981.709961	27.049067
980.571289	40.689789
979.432617	291.381989
978.292969	-19.141523
977.153320	252.348999
976.013672	183.579300
974.874023	209.182358
973.734375	370.457123
972.593750	184.869171
971.453125	215.376129
970.311523	220.719101
969.170898	246.838852
968.029297	160.594574
966.886719	-65.466629
965.745117	188.159760
964.602539	304.169403
963.459961	209.287476
962.317383	119.154434
961.173828	354.635956
960.030273	289.955872
958.886719	158.993744
957.743164	236.633987
956.598633	215.898819
955.454102	78.546661
954.309570	296.131714
953.165039	239.161301
952.019531	164.040726
950.874023	157.693848
949.727539	277.237061
948.582031	170.536316
947.435547	169.144440
946.289063	71.914352
945.141602	175.884613
943.995117	220.553940
942.847656	498.230743
941.699219	250.864609
940.551758	195.452530
939.403320	375.212585
938.254883	406.740845
937.105469	436.102661
935.957031	335.615265
934.807617	299.131256
933.658203	324.328064
932.507813	324.578979
931.357422	322.681274
930.207031	257.144348
929.056641	214.536148
927.906250	251.748810
926.754883	239.003647
925.603516	151.309036
924.451172	72.881500
923.298828	46.924450
922.146484	193.905014
920.994141	165.909378
919.841797	3.970046
918.688477	189.855591
917.535156	53.222797
916.380859	91.643105
915.227539	7.561874
914.073242	62.108269
912.918945	-28.492203
911.763672	-34.980347
910.608398	-5.054769
909.453125	24.973839
908.297852	148.061356
907.141602	126.140045
905.985352	31.825199
904.829102	-62.331730
903.672852	-2.306669
902.515625	7.983260
901.358398	-26.902864
900.201172	-25.448900
899.042969	64.368614
897.884766	201.759735
896.726563	192.167252
895.568359	137.453812
894.409180	281.821808
893.250000	211.494461
892.090820	229.427094
890.930664	274.562469
889.771484	310.730652
888.611328	114.390129
887.450195	286.226807
886.289063	272.991577
885.128906	374.928101
883.966797	233.261536
882.805664	161.660309
881.643555	259.300385
880.481445	323.156738
879.319336	308.174591
878.156250	356.373230
876.993164	487.976379
875.830078	184.899887
874.666016	350.403412
873.502930	362.807861
872.338867	492.312500
871.173828	403.559753
870.009766	339.649506
868.844727	302.823151
867.679688	308.792084
866.513672	433.961639
865.348633	356.846252
864.182617	273.081177
863.015625	375.860535
861.849609	487.613464
860.682617	487.094604
859.515625	457.433807
858.347656	555.754395
857.180664	582.257629
856.012695	655.895630
854.843750	509.750031
853.675781	652.936035
852.506836	540.538696
851.337891	479.763763
850.167969	475.058838
848.999023	501.729431
847.829102	530.648743
846.658203	519.271362
845.488281	353.452545
844.317383	183.251114
843.146484	348.743866
841.975586	165.213486
840.803711	247.899643
839.631836	272.415253
838.459961	258.916138
837.287109	439.845978
836.114258	287.784607
834.941406	234.067520
833.768555	466.205017
832.594727	198.116501
831.420898	206.916946
830.247070	320.576721
829.072266	347.154816
827.898438	273.318420
826.722656	248.561478
825.547852	-30.376122
824.372070	65.251801
823.196289	323.472687
822.020508	276.319580
820.844727	28.690788
819.667969	213.145248
818.491211	154.806366
817.313477	-37.089146
816.136719	129.317230
814.958984	-75.921951
813.781250	217.100220
812.602539	171.943665
811.423828	-44.425961
810.245117	-191.847305
809.066406	47.383987
807.886719	-148.973938
806.707031	-5.483362
805.527344	-26.439781
804.346680	14.714752
803.166992	46.902821
801.985352	-107.370682
800.804688	-48.677822
799.623047	-63.267490
798.441406	-18.051796
797.259766	-141.406891
796.078125	167.398544
794.895508	94.878517
793.712891	-41.924507
792.529297	-3.771921
791.346680	-10.002020
790.163086	-9.661051
788.978516	251.754974
787.794922	234.174973
786.610352	205.466568
785.425781	296.116547
784.241211	318.101044
783.055664	202.944839
781.870117	306.552155
780.684570	224.431549
779.498047	208.541458
778.311523	64.486687
777.125000	114.714569
775.938477	80.955704
774.750977	124.375557
773.563477	167.691864
772.375977	36.647198
771.187500	-41.485523
769.999023	-154.939270
768.810547	97.488739
767.622070	94.084373
766.432617	72.980019
765.243164	243.443283
764.053711	162.700760
762.863281	238.241302
761.672852	144.183578
760.482422	322.973175
759.291992	48.385830
758.100586	341.351929
756.909180	508.763153
755.717773	293.481476
754.525391	300.237183
753.333008	219.025894
752.140625	190.516479
750.948242	60.922733
749.754883	341.975098
748.561523	205.706848
747.368164	51.887749
746.173828	80.224884
744.979492	262.070313
743.785156	331.920563
742.590820	101.272224
741.395508	223.655807
740.200195	231.966797
739.003906	137.246490
737.808594	176.172318
736.612305	55.158295
735.416016	124.681389
734.218750	152.549667
733.021484	305.138702
731.824219	105.334358
730.626953	270.951294
729.428711	287.747925
728.230469	343.887207
727.032227	408.735718
725.833984	252.799683
724.634766	247.711685
723.435547	537.549011
722.235352	329.284088
721.036133	186.631622
719.835938	127.017670
718.635742	373.003937
717.434570	304.682190
716.233398	164.424713
715.032227	281.620728
713.831055	104.422211
712.628906	138.801880
711.426758	186.279373
710.224609	72.530991
709.021484	96.125244
707.818359	39.171444
706.615234	88.989357
705.412109	-174.639359
704.208008	49.432880
703.003906	81.981071
701.799805	199.419479
700.594727	21.086117
699.389648	-54.897739
698.184570	8.355577
696.979492	-13.106218
695.773438	17.671917
694.567383	24.621178
693.361328	20.791851
692.154297	-167.509628
690.947266	-240.581207
689.740234	29.382841
688.533203	41.106007
687.325195	24.718580
686.117188	-108.678940
684.909180	-74.959335
683.700195	-34.649925
682.491211	-59.279011
681.282227	-111.965179
680.072266	-246.840729
678.863281	-69.686226
677.653320	-28.921360
676.442383	94.187950
675.232422	106.958382
674.021484	106.842857
672.810547	-20.808064
671.598633	83.111900
670.386719	-11.849338
669.174805	68.424713
667.962891	176.845032
666.750000	198.872055
665.537109	7.106400
664.324219	-16.036413
663.110352	-60.685089
661.897461	-46.966492
660.683594	-5.133140
659.468750	-32.310513
658.254883	246.895081
657.040039	55.845848
655.824219	-61.769085
654.609375	-84.459419
653.393555	-16.602989
652.177734	49.068878
650.960938	-23.165266
649.745117	23.063923
648.528320	-83.636993
647.311523	-48.253307
646.093750	230.260818
644.875977	239.602066
643.658203	207.974457
642.440430	45.056690
641.221680	118.622177
640.002930	151.163040
638.784180	30.928375
637.564453	-65.796196
636.344727	88.666229
635.125000	92.484428
633.905273	-43.526485
632.684570	140.122910
631.463867	89.436707
630.243164	10.545788
629.021484	23.581543
627.799805	100.564507
626.578125	-28.766031
625.356445	96.624756
624.133789	122.874069
622.911133	341.443451
621.688477	302.264679
620.464844	253.933960
619.241211	44.378105
618.017578	48.322044
616.793945	17.289797
615.569336	-23.065952
614.344727	21.350769
613.120117	7.125091
611.894531	32.607174
610.668945	-146.004257
609.443359	-11.358345
608.216797	15.281172
606.991211	98.453239
605.764648	9.487296
604.537109	-200.312271
