# Supplementary material for: Raman spectroscopy accurately differentiates mucosal healing from non-healing and biochemical changes following biological therapy in inflammatory bowel disease
Source: PLoS One. 2021 Jun 2;16(6):e0252210. doi: 10.1371/journal.pone.0252210 (PMC8172032; doi:10.1371/journal.pone.0252210)
Supplement: S9 Dataset — (ZIP) [file pone.0252210.s011.zip › Pre-biologic/OC020-1 pre treatment_base sub CR removed_6__X_-9659.2__Y_46879.7__Z_36.1189__Time_67.txt]

1714.640625	-88.263336
1713.664063	238.497284
1712.687500	64.354431
1711.709961	52.397049
1710.733398	-14.525350
1709.755859	139.557266
1708.778320	42.915936
1707.799805	-186.471924
1706.821289	-210.979614
1705.843750	-52.127026
1704.864258	-18.109690
1703.885742	14.439506
1702.907227	-40.182468
1701.927734	-141.852692
1700.948242	158.874100
1699.968750	190.476578
1698.988281	-28.208149
1698.007813	2.878807
1697.028320	93.858330
1696.046875	-94.783333
1695.066406	158.492126
1694.084961	76.136688
1693.104492	-31.830954
1692.123047	445.800232
1691.140625	435.763763
1690.159180	338.686523
1689.176758	282.577545
1688.194336	267.434387
1687.211914	461.196594
1686.228516	330.514160
1685.246094	507.316162
1684.262695	437.072144
1683.279297	706.049622
1682.295898	467.043762
1681.311523	681.623108
1680.327148	814.397339
1679.342773	617.874634
1678.358398	981.044800
1677.374023	716.967896
1676.388672	1033.582886
1675.403320	1087.540649
1674.417969	1001.296753
1673.432617	1085.926392
1672.446289	1187.142090
1671.459961	1230.551025
1670.473633	1178.991821
1669.487305	1210.444336
1668.500977	1720.444824
1667.513672	1312.377441
1666.526367	1499.584595
1665.539063	1620.985718
1664.550781	1623.531494
1663.563477	1621.374512
1662.575195	1861.054199
1661.586914	1764.511719
1660.598633	1888.530273
1659.609375	1599.640015
1658.620117	1759.105103
1657.631836	1839.558716
1656.641602	1592.078735
1655.652344	1705.250244
1654.662109	1937.928467
1653.672852	1893.109985
1652.681641	1518.011719
1651.691406	1614.346191
1650.701172	1412.219727
1649.709961	1451.168213
1648.718750	1059.625732
1647.727539	911.765564
1646.735352	811.882874
1645.744141	786.372986
1644.751953	713.666870
1643.759766	509.302979
1642.766602	445.249969
1641.774414	429.049591
1640.781250	72.752991
1639.788086	389.612701
1638.794922	202.842117
1637.801758	306.479065
1636.807617	344.408783
1635.813477	261.316681
1634.819336	-148.270752
1633.825195	311.968018
1632.830078	271.739899
1631.834961	39.489670
1630.839844	44.492397
1629.844727	-453.096863
1628.849609	44.498241
1627.853516	242.080872
1626.857422	126.690262
1625.861328	206.115799
1624.865234	-82.479897
1623.868164	-483.870697
1622.871094	-22.894373
1621.874023	167.335678
1620.876953	97.497246
1619.879883	-95.670204
1618.881836	-96.977417
1617.883789	80.315056
1616.885742	155.230286
1615.887695	135.695786
1614.888672	278.884003
1613.889648	164.987747
1612.890625	-255.662689
1611.891602	39.696690
1610.892578	-18.943443
1609.892578	100.668312
1608.892578	-94.198540
1607.892578	-66.306816
1606.892578	74.184349
1605.891602	149.132324
1604.890625	80.037590
1603.889648	241.278503
1602.888672	363.161316
1601.887695	170.998260
1600.885742	88.727272
1599.883789	-66.783173
1598.881836	-104.628654
1597.879883	-139.908524
1596.876953	-99.457947
1595.874023	-179.290588
1594.871094	-3.161637
1593.868164	-46.582031
1592.864258	-84.855499
1591.861328	-287.668671
1590.857422	-414.809418
1589.853516	39.912956
1588.848633	-186.602051
1587.844727	-126.205772
1586.839844	150.483490
1585.834961	46.280415
1584.830078	35.833405
1583.824219	317.137695
1582.819336	262.082031
1581.813477	259.004578
1580.807617	-17.673389
1579.800781	252.422272
1578.794922	431.146667
1577.788086	409.225983
1576.781250	98.324799
1575.773438	26.736984
1574.766602	225.536057
1573.758789	395.472931
1572.750977	112.789345
1571.743164	370.721161
1570.735352	134.605972
1569.726563	155.633881
1568.718750	98.556747
1567.708984	152.986084
1566.700195	173.466736
1565.691406	-117.758202
1564.681641	78.887810
1563.671875	80.650894
1562.662109	87.416328
1561.652344	234.051941
1560.641602	121.108551
1559.630859	246.546280
1558.620117	-144.083160
1557.609375	325.645081
1556.597656	-8.230228
1555.586914	126.718567
1554.575195	284.710510
1553.563477	245.654617
1552.550781	242.649872
1551.539063	154.049591
1550.526367	401.669373
1549.513672	61.723988
1548.500977	26.932125
1547.487305	216.923508
1546.473633	-30.299133
1545.459961	-114.766891
1544.446289	141.727493
1543.432617	330.739014
1542.417969	-110.839447
1541.404297	-366.462524
1540.389648	105.955910
1539.374023	82.310471
1538.359375	-73.135361
1537.343750	3.512280
1536.328125	59.291965
1535.312500	-47.643047
1534.296875	-18.051540
1533.280273	-109.854095
1532.263672	-75.505272
1531.247070	-25.900375
1530.230469	190.969650
1529.212891	113.879128
1528.196289	-40.611271
1527.178711	183.270309
1526.160156	-17.910681
1525.142578	51.075615
1524.124023	140.420135
1523.106445	144.664078
1522.087891	-21.050999
1521.068359	232.280090
1520.049805	220.527832
1519.030273	298.555603
1518.010742	-45.089916
1516.991211	96.855003
1515.971680	35.632607
1514.951172	172.009842
1513.930664	118.153351
1512.910156	159.143433
1511.889648	48.523308
1510.868164	-21.167051
1509.846680	-65.330544
1508.826172	-237.857742
1507.803711	-105.333168
1506.782227	-47.347221
1505.759766	-176.676468
1504.737305	24.505569
1503.714844	151.154541
1502.692383	-114.330521
1501.668945	22.241848
1500.646484	-268.978271
1499.623047	-30.296118
1498.599609	-173.212372
1497.575195	-85.908958
1496.550781	-6.440959
1495.527344	8.943641
1494.502930	-111.356308
1493.477539	-103.900818
1492.453125	355.907440
1491.427734	462.705109
1490.402344	321.500336
1489.376953	412.717865
1488.350586	0.626268
1487.325195	581.943054
1486.298828	580.819641
1485.272461	441.772583
1484.245117	557.857239
1483.218750	507.991058
1482.191406	432.529999
1481.164063	688.547546
1480.136719	834.742004
1479.108398	690.170410
1478.080078	749.474976
1477.052734	663.468018
1476.023438	946.771362
1474.995117	868.243835
1473.965820	929.716858
1472.937500	899.476318
1471.908203	1184.791138
1470.877930	1447.004028
1469.848633	1360.516357
1468.818359	1469.860474
1467.788086	1309.540283
1466.757813	1823.037354
1465.727539	1840.573364
1464.696289	1758.925659
1463.665039	1801.785767
1462.633789	2111.346191
1461.602539	2217.554932
1460.570313	2211.941406
1459.539063	2368.813721
1458.506836	2223.525635
1457.473633	2661.939697
1456.441406	2476.027832
1455.408203	2386.556396
1454.375000	2616.666016
1453.341797	2750.322754
1452.308594	2452.968506
1451.274414	2475.064209
1450.241211	2593.466553
1449.207031	2716.873291
1448.171875	2792.087891
1447.137695	2462.139160
1446.102539	2669.058594
1445.067383	2812.629639
1444.032227	2472.796143
1442.997070	2720.129395
1441.960938	2512.031494
1440.924805	2293.935547
1439.888672	2414.787842
1438.852539	2361.192139
1437.816406	2062.495361
1436.779297	2274.380615
1435.742188	1998.626587
1434.705078	1424.989868
1433.666992	1465.269165
1432.629883	1371.790405
1431.591797	975.478882
1430.553711	1086.649902
1429.514648	1154.916870
1428.476563	706.103088
1427.437500	497.118683
1426.398438	401.757141
1425.359375	488.012909
1424.320313	791.056213
1423.280273	453.969421
1422.240234	588.219604
1421.200195	551.209167
1420.159180	317.846954
1419.119141	306.245605
1418.078125	289.677551
1417.037109	323.533051
1415.996094	244.235977
1414.954102	-21.113272
1413.912109	204.175995
1412.870117	419.404449
1411.828125	410.890320
1410.786133	196.375656
1409.743164	120.238510
1408.700195	-8.524445
1407.657227	121.586517
1406.614258	-192.751175
1405.570313	-90.086906
1404.527344	-45.074871
1403.483398	-107.907166
1402.438477	32.615295
1401.394531	-142.873398
1400.349609	70.554344
1399.304688	-72.061172
1398.259766	-154.331894
1397.214844	-20.897154
1396.168945	117.590874
1395.123047	-41.996120
1394.077148	79.143837
1393.031250	152.775558
1391.984375	-246.727417
1390.937500	-72.701042
1389.890625	46.318581
1388.843750	97.857841
1387.796875	249.564163
1386.749023	268.762726
1385.701172	-106.998535
1384.653320	50.027325
1383.604492	9.646213
1382.556641	-75.550056
1381.507813	94.242950
1380.458984	-280.431549
1379.410156	106.864571
1378.360352	32.215034
1377.310547	-274.415588
1376.260742	150.459549
1375.210938	63.782310
1374.161133	111.990646
1373.110352	40.586727
1372.059570	-167.793884
1371.008789	75.288605
1369.957031	-55.477806
1368.906250	-106.290489
1367.854492	-54.808762
1366.802734	-0.716308
1365.750000	-38.664539
1364.698242	180.009216
1363.645508	-56.816280
1362.592773	184.432388
1361.540039	114.698555
1360.486328	328.714111
1359.433594	-128.725052
1358.379883	122.833275
1357.326172	245.149124
1356.271484	128.935287
1355.216797	224.135025
1354.163086	105.786766
1353.107422	320.444061
1352.052734	540.130737
1350.998047	307.993378
1349.942383	431.046082
1348.886719	745.281860
1347.830078	749.357727
1346.774414	713.893860
1345.717773	710.812256
1344.661133	1134.360962
1343.604492	1027.346069
1342.546875	984.944641
1341.490234	1262.370972
1340.432617	1210.300171
1339.375000	1413.508911
1338.316406	1314.635376
1337.258789	1352.121460
1336.200195	1367.434204
1335.141602	1224.489990
1334.082031	1168.324219
1333.023438	1275.590332
1331.963867	1209.807007
1330.904297	1027.968262
1329.844727	1041.631836
1328.784180	847.794128
1327.723633	1009.995789
1326.663086	1320.479736
1325.602539	1008.526306
1324.541992	1249.979736
1323.480469	1158.143921
1322.418945	1150.390625
1321.357422	1438.898315
1320.295898	1095.776978
1319.233398	1090.856079
1318.170898	1436.253052
1317.108398	1416.696899
1316.045898	1365.215698
1314.982422	1373.012085
1313.918945	1570.646240
1312.855469	1465.292725
1311.791992	1305.906982
1310.728516	1267.356567
1309.664063	1440.643677
1308.599609	1094.610962
1307.535156	1420.639771
1306.469727	1252.097656
1305.404297	1624.877808
1304.338867	1525.421753
1303.273438	1283.501587
1302.208008	1457.209229
1301.141602	1662.877563
1300.075195	1433.641357
1299.008789	1433.055420
1297.942383	1317.125977
1296.875000	1461.606079
1295.807617	1552.100708
1294.740234	1372.654907
1293.672852	1274.345093
1292.604492	1306.178589
1291.537109	1097.709717
1290.468750	1284.216675
1289.399414	892.101929
1288.331055	1113.035034
1287.261719	1204.053833
1286.192383	952.085022
1285.123047	1131.419678
1284.052734	1163.793823
1282.983398	1142.356689
1281.913086	1059.785645
1280.841797	1207.364136
1279.771484	1100.465454
1278.700195	1018.126648
1277.628906	1041.051025
1276.557617	975.986633
1275.486328	1187.261719
1274.414063	1178.505371
1273.341797	1015.850342
1272.269531	1190.466675
1271.197266	986.442139
1270.124023	1104.900269
1269.050781	1220.905273
1267.977539	1439.420044
1266.904297	1360.136108
1265.830078	1136.958130
1264.756836	1462.783691
1263.681641	1627.520752
1262.607422	1146.060181
1261.533203	1357.172119
1260.458008	1343.982300
1259.382813	1191.929565
1258.307617	1473.603882
1257.231445	1199.841919
1256.155273	1103.980835
1255.079102	1263.806030
1254.002930	1248.325195
1252.926758	1427.542480
1251.849609	1137.122803
1250.772461	1321.162964
1249.695313	1201.141724
1248.617188	1338.895996
1247.540039	1432.842041
1246.461914	1118.454468
1245.382813	1226.975464
1244.304688	973.497253
1243.225586	1390.435791
1242.146484	1032.606812
1241.067383	988.088623
1239.988281	950.859802
1238.908203	1022.825867
1237.828125	1162.673462
1236.748047	892.541687
1235.667969	923.202087
1234.586914	1198.687134
1233.505859	1459.486450
1232.424805	1017.389221
1231.343750	907.382263
1230.261719	639.947083
1229.179688	997.403442
1228.097656	812.329895
1227.015625	622.468933
1225.932617	989.274841
1224.850586	922.787537
1223.767578	856.292053
1222.683594	738.993774
1221.600586	604.788452
1220.516602	625.312500
1219.432617	553.944702
1218.347656	526.055176
1217.263672	582.690430
1216.178711	385.648682
1215.093750	186.230942
1214.008789	452.793243
1212.922852	294.377472
1211.836914	538.972229
1210.750977	636.238342
1209.665039	593.508545
1208.579102	620.676147
1207.492188	488.644226
1206.405273	862.806030
1205.318359	537.871338
1204.230469	653.928772
1203.142578	880.678345
1202.054688	288.449066
1200.966797	-26.689814
1199.877930	373.182251
1198.790039	301.109741
1197.701172	-91.020355
1196.611328	41.372898
1195.522461	125.541412
1194.432617	139.866089
1193.342773	-124.749176
1192.252930	-117.729057
1191.162109	-29.090769
1190.072266	-197.610962
1188.981445	-190.803711
1187.889648	176.113251
1186.798828	48.240692
1185.707031	-125.261940
1184.615234	-241.171677
1183.523438	-208.360229
1182.430664	-305.175171
1181.337891	96.776688
1180.245117	83.692047
1179.152344	-97.255753
1178.059570	57.301968
1176.965820	-39.869270
1175.872070	356.368317
1174.778320	112.922554
1173.683594	123.293236
1172.588867	126.395782
1171.494141	306.511139
1170.399414	-71.036705
1169.303711	65.808510
1168.208984	-91.652435
1167.113281	-74.588005
1166.016602	-40.889160
1164.920898	-33.572983
1163.824219	45.330414
1162.727539	363.008820
1161.630859	85.745445
1160.533203	109.385307
1159.435547	118.604790
1158.337891	70.452805
1157.240234	229.839630
1156.141602	546.516357
1155.043945	390.711670
1153.944336	139.488983
1152.845703	300.752075
1151.747070	104.324387
1150.647461	203.386551
1149.547852	-52.669312
1148.447266	115.282669
1147.347656	-100.320702
1146.247070	93.586403
1145.146484	-279.191406
1144.044922	-168.795959
1142.944336	-1.422619
1141.842773	-250.488403
1140.741211	-157.067200
1139.638672	-170.769745
1138.537109	-20.519268
1137.434570	167.598846
1136.332031	87.065773
1135.228516	-22.026253
1134.125977	-76.511917
1133.022461	168.112839
1131.917969	324.709961
1130.814453	300.798706
1129.709961	592.392639
1128.605469	760.422852
1127.500977	619.983887
1126.396484	647.889282
1125.291016	467.086456
1124.185547	731.870056
1123.080078	581.795776
1121.973633	412.756287
1120.868164	324.268219
1119.761719	105.504539
1118.654297	398.124390
1117.547852	103.576454
1116.440430	40.988506
1115.333008	203.116791
1114.225586	227.925415
1113.117188	309.406464
1112.008789	589.382813
1110.900391	148.269791
1109.791992	449.308960
1108.682617	421.754059
1107.573242	311.486816
1106.463867	302.762512
1105.354492	567.859863
1104.244141	802.091248
1103.133789	630.273987
1102.023438	633.077698
1100.913086	466.005737
1099.801758	928.602783
1098.690430	697.784180
1097.579102	756.961609
1096.467773	1002.248047
1095.355469	762.020081
1094.243164	705.599548
1093.130859	905.865051
1092.017578	766.954895
1090.905273	710.476196
1089.791992	642.213806
1088.677734	806.878357
1087.564453	705.641602
1086.450195	870.165222
1085.335938	1156.855347
1084.221680	691.174683
1083.106445	871.968628
1081.991211	709.617859
1080.875977	690.622314
1079.760742	676.317749
1078.644531	631.473389
1077.528320	682.884155
1076.412109	684.979675
1075.295898	619.023376
1074.178711	398.257355
1073.061523	386.320251
1071.944336	524.454163
1070.826172	439.813202
1069.708984	430.223694
1068.590820	298.788910
1067.471680	286.883820
1066.353516	328.871735
1065.234375	335.717438
1064.115234	813.108398
1062.996094	70.927368
1061.875977	398.426331
1060.755859	484.839630
1059.635742	465.985596
1058.515625	407.414948
1057.394531	458.756775
1056.273438	381.555817
1055.152344	-71.783638
1054.031250	171.281357
1052.909180	66.253029
1051.787109	169.125244
1050.665039	166.935089
1049.541992	496.196594
1048.418945	440.331329
1047.295898	242.227829
1046.172852	461.749420
1045.048828	168.207123
1043.925781	292.158356
1042.801758	73.473450
1041.676758	90.279434
1040.552734	156.065002
1039.427734	28.548450
1038.302734	120.035553
1037.176758	78.831894
1036.050781	91.241173
1034.924805	303.825775
1033.798828	183.698853
1032.672852	373.037994
1031.545898	285.633392
1030.418945	144.868515
1029.291992	334.288086
1028.164063	272.721527
1027.036133	-141.862015
1025.908203	-54.486191
1024.780273	-173.737198
1023.651367	-404.295074
1022.522461	-451.300476
1021.393555	-268.472412
1020.264648	-626.188110
1019.134766	-322.629395
1018.004883	-422.601288
1016.875000	-330.016235
1015.744141	26.840633
1014.613281	-153.976639
1013.482422	-45.021210
1012.351563	50.083427
1011.219727	108.185303
1010.088867	62.192524
1008.956055	60.285091
1007.824219	299.147186
1006.691406	635.163269
1005.558594	1114.530884
1004.425781	1868.960449
1003.292969	2519.115234
1002.159180	2912.513916
1001.025391	2011.810791
999.891602	938.376038
998.756836	530.740234
997.622070	322.002411
996.487305	263.540741
995.352539	281.391479
994.216797	292.427307
993.081055	112.100243
991.945313	72.673050
990.808594	49.526428
989.672852	-72.609581
988.536133	-51.665966
987.398438	-106.655128
986.261719	135.706894
985.124023	64.837341
983.986328	325.722290
982.847656	119.272308
981.709961	7.424577
980.571289	68.339363
979.432617	44.238438
978.292969	-106.219215
977.153320	-3.530885
976.013672	136.030594
974.874023	-46.110397
973.734375	270.605255
972.593750	224.333099
971.453125	187.408997
970.311523	100.119537
969.170898	327.527710
968.029297	54.622261
966.886719	245.493729
965.745117	-4.039894
964.602539	-65.248970
963.459961	4.416122
962.317383	39.803196
961.173828	98.232712
960.030273	-1.326276
958.886719	181.079407
957.743164	338.350159
956.598633	99.556763
955.454102	23.556322
954.309570	364.278412
953.165039	-18.075977
952.019531	116.894424
950.874023	-120.848518
949.727539	140.129822
948.582031	110.807129
947.435547	221.052979
946.289063	251.418411
945.141602	222.516113
943.995117	447.279694
942.847656	117.231850
941.699219	237.186890
940.551758	311.585327
939.403320	376.960297
938.254883	399.103912
937.105469	487.514191
935.957031	192.964493
934.807617	489.100128
933.658203	441.101227
932.507813	315.792297
931.357422	261.296539
930.207031	259.341522
929.056641	41.219223
927.906250	-26.426804
926.754883	186.015472
925.603516	-24.710457
924.451172	-62.326393
923.298828	86.692093
922.146484	-237.154236
920.994141	80.303307
919.841797	131.844711
918.688477	-2.821769
917.535156	-37.352123
916.380859	12.284312
915.227539	-294.442688
914.073242	-110.601242
912.918945	-60.619400
911.763672	-201.126373
910.608398	-169.058304
909.453125	-30.305449
908.297852	169.710678
907.141602	104.542747
905.985352	37.250191
904.829102	119.630135
903.672852	14.075375
902.515625	42.285320
901.358398	-225.999451
900.201172	-86.626480
899.042969	-110.150078
897.884766	-129.039017
896.726563	-27.943636
895.568359	215.665375
894.409180	108.829613
893.250000	22.478312
892.090820	-70.523354
890.930664	119.010887
889.771484	-247.096375
888.611328	-28.083832
887.450195	181.878662
886.289063	297.024445
885.128906	-136.149796
883.966797	-144.908401
882.805664	105.785980
881.643555	-171.218719
880.481445	54.710800
879.319336	28.164089
878.156250	73.806419
876.993164	137.511078
875.830078	-21.728100
874.666016	235.740570
873.502930	42.897869
872.338867	50.514355
871.173828	247.195251
870.009766	230.114395
868.844727	152.366791
867.679688	196.122131
866.513672	145.487411
865.348633	223.016998
864.182617	201.687012
863.015625	182.651398
861.849609	37.884274
860.682617	391.690033
859.515625	404.142426
858.347656	569.229431
857.180664	736.503113
856.012695	367.590271
854.843750	559.549133
853.675781	511.517639
852.506836	582.333618
851.337891	606.066772
850.167969	1024.140747
848.999023	675.925903
847.829102	594.387085
846.658203	418.855988
845.488281	353.087616
844.317383	247.070389
843.146484	373.786163
841.975586	-96.804413
840.803711	97.013390
839.631836	24.666803
838.459961	397.159485
837.287109	192.901505
836.114258	323.855377
834.941406	104.038406
833.768555	308.602814
832.594727	41.966530
831.420898	273.187866
830.247070	363.682709
829.072266	384.945190
827.898438	319.172455
826.722656	130.755112
825.547852	323.622864
824.372070	360.340118
823.196289	171.932404
822.020508	23.673269
820.844727	9.080452
819.667969	-67.896873
818.491211	155.663559
817.313477	65.240219
816.136719	-83.050720
814.958984	-4.399079
813.781250	-146.034576
812.602539	-69.734650
811.423828	-104.685875
810.245117	-148.569366
809.066406	-239.154083
807.886719	-118.707672
806.707031	-173.842133
805.527344	-144.634872
804.346680	-37.804726
803.166992	-306.179260
801.985352	-459.106049
800.804688	-438.995483
799.623047	-277.020416
798.441406	-288.141754
797.259766	-345.883728
796.078125	-62.362415
794.895508	34.830296
793.712891	-69.681999
792.529297	-56.838886
791.346680	170.697906
790.163086	245.311600
788.978516	96.288712
787.794922	124.266869
786.610352	410.972870
785.425781	122.457001
784.241211	-93.034859
783.055664	352.446411
781.870117	563.379211
780.684570	495.742004
779.498047	379.462494
778.311523	380.206940
777.125000	5.530210
775.938477	244.606491
774.750977	-52.773323
773.563477	302.991180
772.375977	-69.412003
771.187500	-82.250511
769.999023	209.103790
768.810547	156.382095
767.622070	57.333225
766.432617	110.281387
765.243164	167.538834
764.053711	189.463989
762.863281	222.316620
761.672852	244.081238
760.482422	327.384064
759.291992	432.583832
758.100586	425.491119
756.909180	453.522583
755.717773	562.824219
754.525391	544.529053
753.333008	295.446594
752.140625	274.908630
750.948242	98.377853
749.754883	442.315399
748.561523	421.597748
747.368164	122.086174
746.173828	382.238007
744.979492	348.242493
743.785156	322.990448
742.590820	271.396149
741.395508	189.092789
740.200195	159.394989
739.003906	171.311005
737.808594	159.089218
736.612305	17.618834
735.416016	154.283188
734.218750	-20.010962
733.021484	138.438232
731.824219	174.252502
730.626953	109.399399
729.428711	455.752563
728.230469	222.463303
727.032227	345.618347
725.833984	206.433365
724.634766	137.231369
723.435547	247.200912
722.235352	193.313446
721.036133	89.234253
719.835938	306.122223
718.635742	494.546783
717.434570	381.774445
716.233398	118.546532
715.032227	298.209717
713.831055	61.333313
712.628906	434.992493
711.426758	509.914795
710.224609	238.378494
709.021484	73.747849
707.818359	59.510056
706.615234	-104.923882
705.412109	-16.715263
704.208008	12.736483
703.003906	-51.341480
701.799805	178.340576
700.594727	114.357819
699.389648	-236.557037
698.184570	30.133615
696.979492	-81.407722
695.773438	39.665493
694.567383	-13.041449
693.361328	-117.780365
692.154297	-263.654053
690.947266	235.348557
689.740234	-118.745384
688.533203	-95.049469
687.325195	-177.582748
686.117188	-257.829041
684.909180	-220.871094
683.700195	-292.238007
682.491211	17.952984
681.282227	-124.774002
680.072266	-198.030365
678.863281	-108.736313
677.653320	49.890327
676.442383	-170.302658
675.232422	27.388493
674.021484	166.651932
672.810547	262.670929
671.598633	-24.079123
670.386719	31.019930
669.174805	60.232170
667.962891	186.762787
666.750000	462.404694
665.537109	424.758942
664.324219	20.045498
663.110352	235.288818
661.897461	16.588539
660.683594	-139.357407
659.468750	-161.392914
658.254883	-56.091629
657.040039	-78.037773
655.824219	-0.742491
654.609375	-143.335571
653.393555	-244.878922
652.177734	-100.713722
650.960938	-75.079033
649.745117	159.461685
648.528320	331.454102
647.311523	122.320549
646.093750	152.169525
644.875977	435.881256
643.658203	474.183655
642.440430	370.468079
641.221680	490.369781
640.002930	68.401451
638.784180	304.218201
637.564453	157.347610
636.344727	173.700928
635.125000	219.985870
633.905273	188.802002
632.684570	24.372795
631.463867	87.349091
630.243164	145.806641
629.021484	-1.926538
627.799805	-139.103989
626.578125	154.536957
625.356445	34.004223
624.133789	359.043304
622.911133	372.893921
621.688477	238.567001
620.464844	189.603165
619.241211	76.019203
618.017578	178.289810
616.793945	-49.564465
615.569336	-128.010635
614.344727	-157.730255
613.120117	77.243095
611.894531	-52.013592
610.668945	93.968163
609.443359	40.444099
608.216797	-56.490658
606.991211	-137.010818
605.764648	12.419653
604.537109	-231.972092
