# Supplementary material for: Raman spectroscopy accurately differentiates mucosal healing from non-healing and biochemical changes following biological therapy in inflammatory bowel disease
Source: PLoS One. 2021 Jun 2;16(6):e0252210. doi: 10.1371/journal.pone.0252210 (PMC8172032; doi:10.1371/journal.pone.0252210)
Supplement: S9 Dataset — (ZIP) [file pone.0252210.s011.zip › Pre-biologic/OC013-1 pre treat_base sub CR removed_62__X_-33330.1__Y_11411.5__Z_-414.392__Time_710.txt]

1714.715820	-182.773773
1713.739258	69.206581
1712.762695	-27.050686
1711.785156	96.322433
1710.808594	-51.379677
1709.831055	-49.166874
1708.853516	94.861313
1707.875000	64.476891
1706.897461	-94.609375
1705.918945	97.024406
1704.940430	-54.244659
1703.960938	11.248834
1702.982422	-137.435333
1702.002930	-31.960644
1701.023438	-14.847475
1700.043945	18.277861
1699.063477	-10.131894
1698.083984	14.959875
1697.103516	18.666880
1696.123047	-76.448067
1695.141602	-112.715851
1694.161133	115.512527
1693.179688	98.056770
1692.198242	198.158737
1691.216797	26.100069
1690.234375	-71.070671
1689.251953	-58.694626
1688.269531	111.170341
1687.287109	225.113312
1686.304688	43.256046
1685.321289	146.813278
1684.337891	253.166214
1683.354492	90.587502
1682.371094	80.091560
1681.387695	178.976501
1680.403320	86.326859
1679.418945	158.955231
1678.434570	109.361603
1677.449219	118.530327
1676.464844	327.431641
1675.479492	368.924835
1674.494141	328.219788
1673.507813	444.591400
1672.522461	622.294495
1671.536133	375.051300
1670.549805	457.555603
1669.563477	423.428131
1668.576172	349.736389
1667.589844	406.423462
1666.602539	556.225159
1665.615234	584.171387
1664.626953	461.151794
1663.639648	465.771240
1662.651367	616.482422
1661.663086	701.120728
1660.674805	717.080750
1659.685547	563.703369
1658.696289	598.758972
1657.707031	687.041809
1656.717773	854.994446
1655.728516	705.443909
1654.738281	574.744995
1653.748047	608.439148
1652.757813	621.217163
1651.767578	583.993225
1650.777344	409.530945
1649.786133	312.070313
1648.794922	402.588074
1647.803711	408.751709
1646.811523	436.294647
1645.820313	334.641693
1644.828125	251.760361
1643.835938	203.485779
1642.843750	258.428101
1641.850586	197.449280
1640.857422	31.183159
1639.864258	-0.233122
1638.871094	161.133392
1637.877930	58.955791
1636.883789	-35.051807
1635.889648	-94.535492
1634.895508	-101.074394
1633.901367	-131.111969
1632.906250	49.791050
1631.912109	-187.907288
1630.916992	-1.405416
1629.920898	21.999060
1628.925781	-172.850433
1627.929688	-4.328089
1626.934570	-185.567871
1625.937500	-132.483078
1624.941406	-92.392975
1623.945313	-102.101761
1622.948242	-211.521408
1621.951172	-68.470421
1620.954102	43.146229
1619.956055	44.546825
1618.958984	85.484230
1617.960938	-20.481129
1616.962891	39.102898
1615.963867	54.178730
1614.965820	95.615288
1613.966797	97.807045
1612.967773	152.568893
1611.968750	-57.401657
1610.968750	-57.457508
1609.969727	52.669529
1608.969727	16.111422
1607.969727	13.721612
1606.968750	134.525574
1605.968750	77.298592
1604.967773	-207.587280
1603.966797	31.218182
1602.965820	105.129448
1601.963867	92.740845
1600.962891	75.190338
1599.960938	-151.506577
1598.958984	16.758890
1597.956055	96.125389
1596.954102	-23.119045
1595.951172	-58.654629
1594.948242	-68.012268
1593.945313	-121.729301
1592.941406	46.560852
1591.938477	3.342355
1590.934570	-3.291971
1589.930664	-12.513598
1588.925781	-45.194942
1587.921875	-15.250225
1586.916992	-24.427114
1585.912109	39.407745
1584.907227	90.181351
1583.901367	34.080166
1582.896484	-40.243385
1581.890625	80.831490
1580.884766	89.848587
1579.877930	153.527756
1578.872070	152.075470
1577.865234	28.270832
1576.858398	208.949936
1575.851563	35.699520
1574.843750	23.758148
1573.836914	45.590687
1572.829102	202.572968
1571.821289	16.327675
1570.812500	121.186264
1569.804688	7.697175
1568.795898	156.575043
1567.787109	6.665625
1566.778320	157.967377
1565.768555	109.253242
1564.758789	112.409370
1563.750000	136.259720
1562.739258	154.846634
1561.729492	28.105742
1560.718750	116.588234
1559.708984	36.437141
1558.698242	137.694717
1557.686523	65.197693
1556.675781	47.067280
1555.664063	189.470505
1554.652344	64.974518
1553.640625	204.559158
1552.628906	82.534355
1551.616211	183.061676
1550.603516	120.435448
1549.590820	179.340820
1548.578125	152.773560
1547.565430	364.038086
1546.551758	192.472656
1545.538086	-33.395275
1544.524414	192.994797
1543.510742	31.626289
1542.496094	120.799210
1541.481445	189.174500
1540.466797	-132.477142
1539.452148	57.057438
1538.437500	32.186779
1537.421875	185.274216
1536.406250	232.417984
1535.390625	98.885216
1534.374023	228.339905
1533.358398	-29.096045
1532.341797	198.075745
1531.325195	211.143738
1530.308594	72.084358
1529.291016	244.675659
1528.274414	334.675568
1527.256836	236.560318
1526.238281	68.870644
1525.220703	65.876022
1524.202148	260.915466
1523.184570	-35.618977
1522.166016	277.469818
1521.146484	47.705349
1520.127930	13.339741
1519.108398	-136.792603
1518.088867	227.030457
1517.069336	189.765488
1516.049805	-1.717779
1515.029297	9.671556
1514.008789	185.292908
1512.988281	237.511276
1511.967773	25.240480
1510.946289	-66.435577
1509.925781	75.300133
1508.904297	37.322563
1507.882813	-34.074440
1506.860352	-56.827694
1505.838867	-43.772598
1504.816406	-151.275955
1503.793945	-10.284630
1502.770508	-258.835236
1501.748047	30.484779
1500.724609	30.233816
1499.701172	-200.513962
1498.677734	-118.985817
1497.654297	-11.989008
1496.629883	-260.752838
1495.605469	-102.787621
1494.581055	-113.757034
1493.556641	-63.439903
1492.531250	-13.229742
1491.505859	-60.236095
1490.480469	-61.306076
1489.455078	103.599945
1488.429688	48.711067
1487.403320	177.621857
1486.376953	43.448841
1485.350586	274.263977
1484.324219	40.467327
1483.296875	255.736343
1482.270508	256.588379
1481.243164	359.381439
1480.214844	354.974518
1479.187500	228.156860
1478.159180	361.289154
1477.130859	349.067688
1476.102539	250.181839
1475.074219	515.507385
1474.044922	416.518372
1473.015625	258.966980
1471.986328	445.061218
1470.957031	564.866333
1469.927734	883.030762
1468.897461	598.144531
1467.867188	585.462097
1466.836914	814.299866
1465.806641	882.852051
1464.775391	897.960693
1463.744141	928.276794
1462.712891	953.469299
1461.681641	1044.661255
1460.649414	942.786316
1459.618164	1056.741699
1458.585938	1048.778564
1457.552734	1190.519897
1456.520508	1230.700928
1455.487305	1278.450562
1454.455078	1234.871338
1453.420898	1122.820679
1452.387695	1436.705811
1451.354492	1261.285400
1450.320313	1286.110229
1449.286133	1224.781738
1448.251953	1178.674072
1447.216797	1363.021484
1446.182617	1408.048584
1445.147461	1192.330444
1444.112305	1163.983276
1443.076172	897.807678
1442.041016	1102.278198
1441.004883	1349.657593
1439.968750	1093.758179
1438.932617	1090.784912
1437.895508	1102.985718
1436.858398	746.263794
1435.821289	935.418884
1434.784180	786.047302
1433.747070	891.819946
1432.708984	598.648865
1431.670898	699.411621
1430.632813	348.415558
1429.594727	620.822632
1428.556641	196.899139
1427.517578	401.183289
1426.478516	98.582657
1425.439453	-4.691137
1424.399414	8.051529
1423.359375	318.180969
1422.320313	159.619125
1421.279297	167.398575
1420.239258	155.080643
1419.199219	210.793427
1418.158203	57.592915
1417.117188	60.542408
1416.075195	78.631561
1415.034180	-84.351807
1413.992188	-101.343918
1412.950195	72.832504
1411.908203	108.719849
1410.866211	-13.698105
1409.823242	2.200324
1408.780273	58.350887
1407.737305	54.255844
1406.694336	-45.204647
1405.650391	-202.311081
1404.606445	-7.851693
1403.562500	-97.003998
1402.518555	67.375725
1401.474609	-11.581504
1400.429688	90.141876
1399.384766	-21.247696
1398.339844	158.295746
1397.294922	57.112114
1396.249023	-51.476181
1395.203125	-129.876358
1394.157227	242.707458
1393.111328	34.208786
1392.064453	76.251045
1391.018555	0.708300
1389.971680	-77.229156
1388.923828	-54.969467
1387.876953	34.912643
1386.829102	119.832474
1385.781250	192.297867
1384.733398	-60.185604
1383.685547	14.956964
1382.636719	-94.771637
1381.587891	-51.963600
1380.539063	105.816223
1379.490234	-86.009727
1378.440430	-15.504835
1377.391602	117.471016
1376.341797	-41.524849
1375.291016	111.532677
1374.241211	-114.566490
1373.190430	6.201215
1372.139648	17.292383
1371.088867	78.331367
1370.038086	139.437607
1368.986328	113.388123
1367.934570	-14.704731
1366.882813	108.931732
1365.831055	-145.924957
1364.778320	0.280785
1363.726563	96.735237
1362.673828	213.150986
1361.620117	-88.412064
1360.567383	107.788406
1359.513672	60.257435
1358.459961	-91.594849
1357.406250	117.193443
1356.352539	134.601761
1355.297852	-19.369417
1354.243164	184.583130
1353.188477	299.122375
1352.133789	165.369217
1351.078125	116.183807
1350.023438	-9.835238
1348.966797	288.674255
1347.911133	309.253906
1346.855469	300.150543
1345.798828	395.310516
1344.742188	329.347595
1343.685547	404.815063
1342.627930	534.870483
1341.571289	593.102051
1340.513672	212.883743
1339.456055	469.499664
1338.397461	505.695404
1337.339844	497.401245
1336.281250	380.285675
1335.222656	352.404785
1334.163086	564.630432
1333.104492	519.586426
1332.044922	491.962433
1330.985352	447.129456
1329.925781	444.431641
1328.865234	263.867096
1327.805664	382.465942
1326.745117	508.510284
1325.684570	590.126587
1324.623047	432.255646
1323.561523	501.676941
1322.500977	400.833832
1321.438477	603.662781
1320.376953	584.427795
1319.314453	503.613220
1318.252930	563.488708
1317.189453	719.581482
1316.126953	678.471985
1315.064453	531.479187
1314.000977	579.290527
1312.937500	683.820313
1311.874023	571.633118
1310.809570	560.532715
1309.745117	549.511353
1308.680664	624.716370
1307.616211	781.168396
1306.551758	519.366272
1305.486328	533.245972
1304.420898	716.879395
1303.355469	401.376770
1302.289063	481.850006
1301.223633	481.248932
1300.157227	694.484924
1299.090820	396.721283
1298.023438	536.328857
1296.957031	754.510864
1295.889648	597.049255
1294.822266	555.073853
1293.754883	635.869629
1292.686523	304.523407
1291.618164	500.738129
1290.549805	314.362213
1289.481445	392.913055
1288.413086	444.517395
1287.343750	461.844299
1286.274414	378.756561
1285.205078	486.825256
1284.134766	362.233246
1283.064453	543.811890
1281.995117	512.376770
1280.923828	522.612000
1279.853516	515.753906
1278.782227	298.552521
1277.710938	304.062561
1276.639648	556.587524
1275.568359	437.430878
1274.496094	394.138062
1273.423828	402.219788
1272.351563	686.412109
1271.279297	633.426697
1270.206055	448.625549
1269.132813	657.031860
1268.059570	633.476501
1266.986328	497.697449
1265.913086	691.401428
1264.838867	738.683105
1263.764648	439.643616
1262.689453	599.176453
1261.615234	736.718628
1260.540039	557.375549
1259.464844	565.762207
1258.389648	637.506165
1257.313477	387.727539
1256.238281	547.178650
1255.162109	411.988586
1254.085938	700.403015
1253.008789	419.256927
1251.931641	602.951233
1250.854492	567.651733
1249.777344	539.673645
1248.700195	715.954346
1247.622070	760.900085
1246.543945	475.307343
1245.465820	547.024536
1244.387695	606.568176
1243.308594	343.071136
1242.229492	485.198090
1241.150391	369.933197
1240.071289	490.146454
1238.991211	569.056885
1237.911133	439.290924
1236.831055	530.297729
1235.750977	567.910217
1234.669922	549.740967
1233.588867	681.853943
1232.507813	508.557800
1231.426758	570.342651
1230.344727	666.003662
1229.262695	594.511292
1228.180664	440.717010
1227.098633	446.742004
1226.015625	276.083527
1224.933594	185.329071
1223.849609	387.311371
1222.766602	323.145020
1221.683594	217.885040
1220.599609	148.916428
1219.515625	360.321136
1218.430664	259.901154
1217.346680	475.976685
1216.261719	237.860596
1215.176758	306.501160
1214.091797	251.962021
1213.005859	199.839111
1211.920898	249.062271
1210.834961	184.848541
1209.748047	352.198090
1208.662109	97.421806
1207.575195	324.934875
1206.488281	335.375305
1205.401367	302.401672
1204.313477	233.273849
1203.225586	306.268646
1202.137695	275.640411
1201.049805	237.770309
1199.961914	305.802307
1198.873047	-32.960754
1197.784180	-15.493778
1196.695313	-19.720135
1195.605469	-76.889793
1194.515625	-211.015579
1193.425781	56.353237
1192.335938	-99.447884
1191.246094	-310.483826
1190.155273	-122.660889
1189.064453	53.029858
1187.973633	-90.774269
1186.881836	-11.277465
1185.790039	-75.870064
1184.698242	-49.284805
1183.606445	-80.332550
1182.514648	-70.629784
1181.421875	-94.542908
1180.329102	8.583915
1179.236328	82.858864
1178.142578	92.355911
1177.049805	37.112972
1175.956055	101.626854
1174.861328	180.439270
1173.767578	232.835495
1172.672852	33.816071
1171.578125	19.126150
1170.483398	69.003937
1169.387695	125.993965
1168.291992	-39.509029
1167.196289	156.077942
1166.100586	-33.348633
1165.004883	-21.970387
1163.908203	53.878204
1162.811523	-82.969353
1161.714844	-52.607712
1160.617188	70.825859
1159.519531	241.907227
1158.421875	-9.596904
1157.324219	199.520660
1156.225586	153.229019
1155.127930	149.847275
1154.028320	246.583099
1152.929688	47.600311
1151.831055	39.351456
1150.731445	-73.787247
1149.631836	118.043770
1148.531250	40.584953
1147.431641	-46.406452
1146.331055	66.597038
1145.230469	41.448360
1144.129883	-9.907788
1143.028320	67.201561
1141.926758	18.162712
1140.825195	135.582504
1139.723633	98.360779
1138.621094	-98.148903
1137.518555	66.633316
1136.416016	41.220600
1135.313477	215.324371
1134.209961	94.816666
1133.106445	347.113495
1132.002930	152.967331
1130.898438	348.105652
1129.794922	291.601440
1128.690430	270.673798
1127.585938	510.612946
1126.480469	584.426575
1125.375977	437.701691
1124.270508	409.518463
1123.164063	509.273926
1122.058594	443.120728
1120.952148	336.703369
1119.845703	412.637573
1118.739258	346.463135
1117.631836	242.421021
1116.525391	337.172913
1115.417969	254.417847
1114.309570	249.728790
1113.202148	346.701202
1112.093750	204.820129
1110.985352	332.436951
1109.876953	306.370789
1108.767578	414.960236
1107.658203	244.757874
1106.548828	275.340698
1105.439453	435.742676
1104.329102	371.811157
1103.218750	208.775635
1102.108398	251.059784
1100.998047	331.050171
1099.886719	257.699554
1098.775391	347.051025
1097.664063	375.059509
1096.552734	445.463196
1095.440430	423.932587
1094.328125	329.378021
1093.215820	385.577698
1092.102539	517.085938
1090.990234	502.580048
1089.876953	196.247742
1088.762695	235.921982
1087.649414	242.640442
1086.535156	444.547913
1085.420898	345.398590
1084.306641	295.655243
1083.191406	166.026535
1082.076172	325.460968
1080.960938	458.981903
1079.845703	265.990692
1078.729492	361.896118
1077.613281	201.884033
1076.497070	408.072571
1075.380859	332.600311
1074.263672	336.927887
1073.146484	231.028183
1072.029297	352.628754
1070.912109	333.526398
1069.793945	162.099701
1068.675781	239.137985
1067.557617	100.628494
1066.438477	297.113922
1065.319336	210.193115
1064.200195	69.482216
1063.081055	134.813202
1061.961914	263.306152
1060.841797	213.962753
1059.721680	216.114227
1058.600586	94.351173
1057.480469	82.539040
1056.359375	77.764412
1055.238281	217.887695
1054.116211	341.614807
1052.995117	171.018997
1051.873047	86.923355
1050.750000	0.557313
1049.627930	96.307487
1048.504883	24.031223
1047.381836	82.458855
1046.258789	33.598068
1045.134766	110.707642
1044.011719	33.945381
1042.886719	-40.419819
1041.762695	-68.115173
1040.638672	55.664974
1039.513672	51.317196
1038.388672	133.164337
1037.262695	82.308083
1036.136719	-33.660240
1035.010742	-42.495735
1033.884766	176.700775
1032.758789	-60.044571
1031.631836	-31.548908
1030.504883	85.316948
1029.377930	81.304688
1028.250000	-6.318771
1027.122070	-100.830620
1025.994141	-62.863003
1024.866211	-199.030502
1023.737305	-133.110992
1022.608398	-141.452194
1021.479492	-210.077896
1020.350586	-206.707214
1019.220703	-133.706802
1018.090820	-65.331795
1016.960938	-75.765221
1015.830078	-229.849228
1014.700195	-96.472046
1013.569336	-83.576324
1012.437500	77.601280
1011.306641	-34.494762
1010.174805	-9.894769
1009.042969	-1.456868
1007.910156	64.881294
1006.778320	186.763977
1005.645508	290.140656
1004.512695	714.949829
1003.378906	954.665100
1002.245117	1067.198486
1001.111328	900.126648
999.977539	592.259277
998.843750	196.822449
997.708984	307.340668
996.574219	87.725639
995.438477	-7.089809
994.303711	29.725842
993.167969	6.599499
992.032227	71.189674
990.895508	271.859985
989.758789	110.544205
988.622070	262.825531
987.485352	78.659203
986.348633	95.069778
985.210938	116.139809
984.073242	-30.840839
982.934570	-23.443846
981.796875	20.832901
980.658203	55.946518
979.519531	-30.827051
978.379883	-99.097450
977.240234	147.753891
976.100586	54.304138
974.960938	204.591339
973.821289	115.886963
972.680664	-124.337440
971.540039	5.395769
970.398438	185.649048
969.257813	88.091179
968.116211	50.316936
966.974609	223.728455
965.832031	92.003586
964.689453	77.371483
963.546875	-31.208075
962.404297	234.000061
961.261719	260.777893
960.118164	136.371765
958.974609	41.863071
957.830078	192.528503
956.686523	164.572678
955.541992	24.517052
954.396484	172.968872
953.251953	-60.724037
952.106445	103.805733
950.960938	117.365662
949.815430	96.676079
948.668945	112.633064
947.522461	-15.348652
946.375977	-81.520477
945.229492	-40.238323
944.082031	1.083481
942.934570	120.074257
941.787109	309.830200
940.638672	15.709510
939.491211	-148.164871
938.342773	-118.001778
937.193359	131.147598
936.044922	45.046497
934.895508	123.171860
933.745117	105.595490
932.595703	106.300072
931.445313	186.788147
930.294922	44.095623
929.144531	158.810745
927.993164	207.508850
926.842773	256.225861
925.690430	-40.871418
924.539063	-114.859322
923.386719	-81.874512
922.234375	69.372498
921.082031	-109.017441
919.929688	46.795788
918.776367	11.727551
917.623047	-109.602783
916.468750	-55.960445
915.315430	-95.398216
914.161133	-93.913597
913.006836	-205.862000
911.851563	-183.850357
910.696289	-27.979280
909.541016	-94.390190
908.385742	-106.320213
907.229492	38.200951
906.074219	-55.268700
904.916992	7.681429
903.760742	-96.990768
902.603516	27.147396
901.446289	35.790947
900.289063	-141.147873
899.131836	21.474646
897.973633	89.031265
896.815430	-89.965721
895.656250	-4.262637
894.498047	-40.666248
893.338867	-2.431028
892.178711	8.698075
891.019531	-45.677624
889.859375	-45.790035
888.699219	195.745041
887.539063	91.766571
886.377930	-41.478466
885.216797	-158.845184
884.055664	55.500496
882.893555	44.216721
881.732422	-140.682358
880.570313	199.811813
879.407227	10.497241
878.245117	134.500305
877.082031	278.739807
875.918945	-16.277187
874.754883	24.378077
873.590820	103.296661
872.426758	-54.137516
871.262695	218.297363
870.098633	202.656113
868.933594	63.335285
867.768555	119.713051
866.602539	232.277756
865.436523	77.339233
864.270508	23.593916
863.104492	102.417953
861.938477	122.813484
860.771484	71.353851
859.604492	203.999298
858.436523	13.405190
857.269531	211.070938
856.101563	251.620605
854.932617	168.804413
853.764648	92.744835
852.595703	178.124542
851.426758	290.354034
850.256836	321.869019
849.087891	122.629929
847.917969	100.409279
846.748047	102.821732
845.577148	179.100845
844.406250	56.158184
843.235352	103.308540
842.064453	63.188953
840.892578	36.501743
839.720703	83.598999
838.548828	-23.573601
837.375977	135.237045
836.204102	106.276871
835.031250	135.400330
833.857422	61.775784
832.684570	-96.675911
831.510742	104.311768
830.335938	61.950176
829.162109	202.535309
827.987305	291.739899
826.812500	66.454376
825.637695	115.484955
824.461914	84.237053
823.286133	75.271149
822.110352	255.662018
820.933594	84.028946
819.757813	59.424171
818.580078	81.574486
817.403320	30.238708
816.225586	-14.412580
815.048828	-139.159943
813.870117	-85.920311
812.692383	118.476563
811.513672	-10.712901
810.334961	-6.505002
809.156250	122.116623
807.976563	-206.985626
806.796875	-158.374817
805.617188	-125.354843
804.436523	-79.047691
803.255859	69.309837
802.075195	-179.617355
800.894531	-120.090118
799.712891	-91.660172
798.531250	-149.744812
797.349609	-6.092149
796.167969	-137.356552
794.985352	-151.139557
793.802734	-67.468658
792.619141	-183.183670
791.436523	-77.450722
790.252930	-75.831253
789.069336	-76.449295
787.884766	-21.769709
786.700195	-64.475037
785.515625	-3.237083
784.331055	-21.652439
783.145508	32.870663
781.959961	56.404697
780.774414	29.083582
779.587891	-7.078085
778.402344	-151.466492
777.215820	-169.951996
776.028320	5.806340
774.840820	13.733740
773.654297	-123.990570
772.465820	-23.430758
771.278320	41.769794
770.089844	54.006172
768.901367	121.321930
767.711914	36.528450
766.523438	218.343597
765.333984	162.160385
764.143555	86.167557
762.954102	144.489349
761.763672	-54.769379
760.573242	34.331612
759.382813	160.773117
758.191406	278.342072
757.000000	116.551041
755.808594	190.066406
754.616211	294.305908
753.423828	233.662079
752.231445	162.044510
751.039063	39.925240
749.845703	111.096985
748.652344	46.099842
747.458984	104.034790
746.264648	85.126152
745.070313	252.694351
743.875977	80.190987
742.680664	188.448715
741.486328	112.479240
740.291016	43.110558
739.094727	-67.868851
737.899414	228.678757
736.703125	-116.678452
735.506836	81.180870
734.309570	16.228006
733.112305	-7.119795
731.915039	96.451378
730.717773	11.819893
729.519531	38.770462
728.322266	161.908752
727.123047	99.164215
725.924805	132.605316
724.725586	93.917244
723.526367	37.762424
722.327148	184.750641
721.126953	143.876526
719.926758	15.690196
718.726563	206.217468
717.525391	239.543716
716.325195	172.493515
715.123047	251.608307
713.921875	188.943130
712.719727	217.867523
711.518555	163.950180
710.315430	153.641708
709.113281	186.902390
707.910156	174.411316
706.707031	24.742065
705.502930	-42.129444
704.299805	15.082307
703.095703	96.205750
701.891602	27.185555
700.686523	53.897999
699.481445	-6.379241
698.276367	35.545547
697.071289	36.157047
695.865234	84.575638
694.659180	-79.920044
693.453125	-129.228134
692.246094	-265.363068
691.039063	-234.274673
689.832031	-133.748856
688.625000	79.565247
687.416992	-28.275475
686.208984	11.416766
685.000977	-57.321632
683.791992	-110.845901
682.583008	-27.800287
681.374023	-1.126906
680.164063	-76.273758
678.955078	-90.743469
677.745117	-107.361977
676.534180	12.418843
675.324219	-47.490536
674.113281	91.705063
672.902344	31.820408
671.690430	56.322582
670.478516	-68.377922
669.266602	-74.114777
668.054688	90.898499
666.841797	156.451340
665.628906	126.930817
664.416016	-27.834539
663.203125	91.707436
661.989258	122.697838
660.775391	-16.818947
659.561523	91.883156
658.346680	-0.077116
657.131836	91.342743
655.916992	-43.676014
654.701172	95.167122
653.485352	72.314163
652.269531	-69.026169
651.053711	-63.796471
649.836914	-116.700897
648.620117	129.741791
647.403320	55.323524
646.186523	-1.823840
644.968750	74.490356
643.750977	180.907715
642.532227	95.881790
641.314453	221.642944
640.095703	85.099190
638.875977	-21.260656
637.657227	-39.446308
636.437500	-44.700722
635.217773	53.173866
633.997070	-125.964409
632.777344	120.083496
631.556641	-80.379837
630.335938	-59.688980
629.114258	-58.269863
627.892578	-11.764954
626.670898	34.765366
625.449219	169.223251
624.226563	247.948181
623.003906	144.546219
621.781250	154.797943
620.557617	184.390152
619.333984	-90.047234
618.110352	-19.598772
616.886719	31.627737
615.662109	76.493454
614.437500	194.164597
613.212891	50.913399
611.987305	66.074120
610.761719	-102.541481
609.536133	92.400169
608.310547	-65.247566
607.083984	-13.321412
605.857422	-136.453125
604.630859	114.323845
