# Supplementary material for: Raman spectroscopy accurately differentiates mucosal healing from non-healing and biochemical changes following biological therapy in inflammatory bowel disease
Source: PLoS One. 2021 Jun 2;16(6):e0252210. doi: 10.1371/journal.pone.0252210 (PMC8172032; doi:10.1371/journal.pone.0252210)
Supplement: S9 Dataset — (ZIP) [file pone.0252210.s011.zip › Pre-biologic/OC020-1 pre treatment_base sub CR removed_13__X_-9659.2__Y_46880.7__Z_36.1141__Time_148.txt]

1714.640625	76.519089
1713.664063	-66.234734
1712.687500	2.198356
1711.709961	87.687210
1710.733398	-18.805351
1709.755859	-14.383052
1708.778320	50.001308
1707.799805	-7.930565
1706.821289	-70.205803
1705.843750	-40.388702
1704.864258	-79.319069
1703.885742	-85.122086
1702.907227	-135.479691
1701.927734	69.236656
1700.948242	52.759739
1699.968750	-32.341537
1698.988281	65.252686
1698.007813	238.522461
1697.028320	14.421895
1696.046875	63.728134
1695.066406	100.528801
1694.084961	252.941879
1693.104492	275.301514
1692.123047	266.388306
1691.140625	284.927307
1690.159180	200.205963
1689.176758	409.695313
1688.194336	385.149658
1687.211914	457.347443
1686.228516	383.599152
1685.246094	435.891846
1684.262695	520.818665
1683.279297	627.715332
1682.295898	634.037354
1681.311523	824.740601
1680.327148	760.447876
1679.342773	957.671509
1678.358398	907.969849
1677.374023	834.972595
1676.388672	1017.947693
1675.403320	1033.913330
1674.417969	1369.502441
1673.432617	1104.804810
1672.446289	1146.385986
1671.459961	1300.096069
1670.473633	1475.537842
1669.487305	1502.721436
1668.500977	1535.730347
1667.513672	1577.188599
1666.526367	1794.293701
1665.539063	1804.838013
1664.550781	1768.100952
1663.563477	1883.038574
1662.575195	1897.617310
1661.586914	2198.947266
1660.598633	1965.212402
1659.609375	1938.685425
1658.620117	2172.214844
1657.631836	2067.041748
1656.641602	2163.548340
1655.652344	1950.666138
1654.662109	2058.519043
1653.672852	1679.796021
1652.681641	1875.698242
1651.691406	1619.565063
1650.701172	1559.583740
1649.709961	1317.526978
1648.718750	1118.195068
1647.727539	1080.475952
1646.735352	1074.781250
1645.744141	805.233398
1644.751953	757.932983
1643.759766	787.505493
1642.766602	819.970337
1641.774414	607.238159
1640.781250	463.454132
1639.788086	491.454834
1638.794922	387.803802
1637.801758	529.661316
1636.807617	473.946228
1635.813477	286.678162
1634.819336	165.575302
1633.825195	34.182072
1632.830078	-41.653744
1631.834961	201.371155
1630.839844	-63.684834
1629.844727	119.029762
1628.849609	57.069641
1627.853516	-23.135118
1626.857422	167.785782
1625.861328	22.116829
1624.865234	79.102531
1623.868164	-134.590790
1622.871094	-24.800997
1621.874023	247.962799
1620.876953	-20.482220
1619.879883	10.706618
1618.881836	20.958296
1617.883789	346.330414
1616.885742	172.913940
1615.887695	201.705276
1614.888672	304.004150
1613.889648	183.344803
1612.890625	73.274681
1611.891602	157.316895
1610.892578	236.112854
1609.892578	23.989330
1608.892578	212.879227
1607.892578	45.424244
1606.892578	160.917511
1605.891602	195.189163
1604.890625	145.669479
1603.889648	200.860870
1602.888672	167.043228
1601.887695	-8.054300
1600.885742	141.248428
1599.883789	-114.887306
1598.881836	-2.290646
1597.879883	-166.862900
1596.876953	-20.408058
1595.874023	71.066681
1594.871094	5.713025
1593.868164	-200.701981
1592.864258	-59.802471
1591.861328	-140.929337
1590.857422	-211.650620
1589.853516	15.066408
1588.848633	12.023462
1587.844727	175.836655
1586.839844	-192.492950
1585.834961	31.084625
1584.830078	150.208359
1583.824219	52.878254
1582.819336	278.576935
1581.813477	170.640030
1580.807617	49.622280
1579.800781	126.435760
1578.794922	33.894360
1577.788086	79.218933
1576.781250	264.921082
1575.773438	309.933289
1574.766602	180.536453
1573.758789	196.692123
1572.750977	72.317001
1571.743164	187.002365
1570.735352	106.595451
1569.726563	317.084137
1568.718750	197.442841
1567.708984	116.660950
1566.700195	95.494904
1565.691406	-3.687337
1564.681641	229.235596
1563.671875	119.386452
1562.662109	219.572098
1561.652344	-7.250112
1560.641602	172.996033
1559.630859	44.484936
1558.620117	138.789413
1557.609375	183.655243
1556.597656	0.331158
1555.586914	187.356903
1554.575195	128.097427
1553.563477	42.807590
1552.550781	-76.271004
1551.539063	151.355057
1550.526367	-71.534195
1549.513672	124.607048
1548.500977	98.055496
1547.487305	68.753479
1546.473633	-131.343307
1545.459961	92.388748
1544.446289	-14.935491
1543.432617	102.399513
1542.417969	-62.062820
1541.404297	-58.748962
1540.389648	-40.123623
1539.374023	84.154472
1538.359375	-189.255005
1537.343750	22.388500
1536.328125	22.220707
1535.312500	-127.721039
1534.296875	29.100677
1533.280273	12.934434
1532.263672	-65.260872
1531.247070	-81.745506
1530.230469	-28.827517
1529.212891	129.502014
1528.196289	238.668320
1527.178711	36.048962
1526.160156	337.903992
1525.142578	16.616831
1524.124023	356.608154
1523.106445	24.828547
1522.087891	222.871017
1521.068359	73.490059
1520.049805	111.703705
1519.030273	85.464577
1518.010742	174.719910
1516.991211	-0.869886
1515.971680	314.100769
1514.951172	17.515356
1513.930664	213.902954
1512.910156	24.972008
1511.889648	-94.734024
1510.868164	13.826152
1509.846680	-34.310795
1508.826172	-113.345848
1507.803711	-20.704781
1506.782227	38.430157
1505.759766	-33.349018
1504.737305	71.589035
1503.714844	-3.017563
1502.692383	-190.449219
1501.668945	-19.392052
1500.646484	-35.457581
1499.623047	-43.985786
1498.599609	-80.799408
1497.575195	-38.415985
1496.550781	-113.867897
1495.527344	2.436997
1494.502930	57.176224
1493.477539	152.661133
1492.453125	204.541168
1491.427734	220.484482
1490.402344	1.229094
1489.376953	147.258682
1488.350586	305.866516
1487.325195	293.224701
1486.298828	257.486816
1485.272461	441.164001
1484.245117	369.456451
1483.218750	364.025421
1482.191406	577.847046
1481.164063	421.696625
1480.136719	612.272888
1479.108398	693.046143
1478.080078	618.228638
1477.052734	737.021973
1476.023438	521.922791
1474.995117	1045.466919
1473.965820	949.910522
1472.937500	1088.552368
1471.908203	1127.773438
1470.877930	1296.672852
1469.848633	1284.802734
1468.818359	1499.241943
1467.788086	1571.105713
1466.757813	1614.906616
1465.727539	1747.600342
1464.696289	2009.779541
1463.665039	1903.346924
1462.633789	2083.977051
1461.602539	2068.906738
1460.570313	2223.914551
1459.539063	2300.122559
1458.506836	2558.994873
1457.473633	2541.086670
1456.441406	2447.048828
1455.408203	2639.641113
1454.375000	2624.156006
1453.341797	2385.519043
1452.308594	2674.240967
1451.274414	2863.952881
1450.241211	2706.428467
1449.207031	3020.147217
1448.171875	2862.586914
1447.137695	2986.182861
1446.102539	2669.168701
1445.067383	2737.028809
1444.032227	2936.449463
1442.997070	2634.811035
1441.960938	2528.063477
1440.924805	2434.008301
1439.888672	2350.110596
1438.852539	2372.431152
1437.816406	2068.710693
1436.779297	2121.409424
1435.742188	1994.727539
1434.705078	1736.772827
1433.666992	1499.133911
1432.629883	1408.071167
1431.591797	1190.843750
1430.553711	1142.822510
1429.514648	867.752136
1428.476563	764.384827
1427.437500	630.815186
1426.398438	701.581543
1425.359375	568.158020
1424.320313	507.924988
1423.280273	467.905579
1422.240234	594.226929
1421.200195	519.037842
1420.159180	441.397736
1419.119141	590.456360
1418.078125	470.151611
1417.037109	500.955017
1415.996094	315.419464
1414.954102	464.582275
1413.912109	415.058136
1412.870117	129.258347
1411.828125	193.091278
1410.786133	43.327591
1409.743164	182.666885
1408.700195	65.763435
1407.657227	26.853628
1406.614258	-19.494139
1405.570313	205.404343
1404.527344	171.754959
1403.483398	-9.879516
1402.438477	29.439587
1401.394531	-56.582439
1400.349609	-89.822807
1399.304688	120.273117
1398.259766	-28.121988
1397.214844	-56.048389
1396.168945	26.380854
1395.123047	8.661287
1394.077148	96.254524
1393.031250	-94.061462
1391.984375	13.741182
1390.937500	-53.618885
1389.890625	-28.242680
1388.843750	-90.341614
1387.796875	147.889481
1386.749023	28.468115
1385.701172	-25.774492
1384.653320	97.622002
1383.604492	-76.363708
1382.556641	27.236923
1381.507813	-91.454964
1380.458984	37.312019
1379.410156	38.785160
1378.360352	-37.030060
1377.310547	52.064556
1376.260742	73.863060
1375.210938	38.392860
1374.161133	50.463570
1373.110352	25.237368
1372.059570	67.479042
1371.008789	-127.000931
1369.957031	-171.726608
1368.906250	-106.642296
1367.854492	-4.091840
1366.802734	83.605721
1365.750000	4.539989
1364.698242	234.390472
1363.645508	-31.091053
1362.592773	62.055988
1361.540039	185.160294
1360.486328	96.893021
1359.433594	155.554199
1358.379883	154.643875
1357.326172	248.346359
1356.271484	-45.596497
1355.216797	204.937759
1354.163086	326.325867
1353.107422	70.237686
1352.052734	410.416962
1350.998047	368.241425
1349.942383	549.624390
1348.886719	654.141418
1347.830078	441.156281
1346.774414	764.241577
1345.717773	1077.404175
1344.661133	832.669128
1343.604492	1079.039185
1342.546875	1201.514404
1341.490234	1207.625854
1340.432617	1092.479248
1339.375000	1084.034302
1338.316406	1256.508057
1337.258789	1169.096558
1336.200195	995.225525
1335.141602	1076.477173
1334.082031	1162.780151
1333.023438	1068.617798
1331.963867	1155.175171
1330.904297	1100.899536
1329.844727	1118.482056
1328.784180	1079.348633
1327.723633	1074.969971
1326.663086	962.034729
1325.602539	1093.814819
1324.541992	996.023376
1323.480469	1278.617432
1322.418945	1210.724731
1321.357422	1170.147095
1320.295898	1277.761963
1319.233398	1160.991211
1318.170898	1263.899780
1317.108398	1189.372192
1316.045898	1151.990723
1314.982422	1321.780518
1313.918945	1402.925537
1312.855469	1163.912231
1311.791992	1250.247070
1310.728516	1063.345337
1309.664063	1295.174805
1308.599609	1152.905029
1307.535156	1306.125000
1306.469727	1215.832886
1305.404297	1120.786011
1304.338867	1412.005493
1303.273438	1100.840576
1302.208008	1185.697266
1301.141602	1145.297119
1300.075195	1136.976685
1299.008789	1371.976563
1297.942383	1108.420532
1296.875000	1213.415039
1295.807617	1588.521851
1294.740234	1077.537231
1293.672852	1087.108032
1292.604492	1209.637207
1291.537109	1045.244995
1290.468750	1025.713501
1289.399414	1023.457397
1288.331055	1131.611816
1287.261719	962.896057
1286.192383	836.007996
1285.123047	839.101257
1284.052734	732.084229
1282.983398	1012.075500
1281.913086	836.713867
1280.841797	678.654053
1279.771484	1051.732910
1278.700195	903.660828
1277.628906	1090.820679
1276.557617	996.775085
1275.486328	1037.315918
1274.414063	1190.355347
1273.341797	1086.821411
1272.269531	988.297180
1271.197266	938.744629
1270.124023	1194.549438
1269.050781	1125.588745
1267.977539	1378.943604
1266.904297	1083.148071
1265.830078	1119.382080
1264.756836	1284.953735
1263.681641	1509.048584
1262.607422	1435.630249
1261.533203	1347.675537
1260.458008	1289.064941
1259.382813	1435.219604
1258.307617	1549.692261
1257.231445	1106.403320
1256.155273	1269.700806
1255.079102	1311.245483
1254.002930	1201.905640
1252.926758	1443.082275
1251.849609	1472.525146
1250.772461	1329.291016
1249.695313	1171.565186
1248.617188	1480.766479
1247.540039	1140.832153
1246.461914	1301.718140
1245.382813	1430.975220
1244.304688	1302.704468
1243.225586	1181.800537
1242.146484	1111.963257
1241.067383	1297.074463
1239.988281	1033.114136
1238.908203	1259.446777
1237.828125	1243.093506
1236.748047	1139.441650
1235.667969	1212.864258
1234.586914	1114.129883
1233.505859	1044.531982
1232.424805	991.929932
1231.343750	733.415222
1230.261719	678.483154
1229.179688	856.056091
1228.097656	825.323364
1227.015625	922.890259
1225.932617	599.308716
1224.850586	713.797791
1223.767578	729.043396
1222.683594	787.799316
1221.600586	645.819824
1220.516602	694.860229
1219.432617	470.750183
1218.347656	589.835510
1217.263672	720.919678
1216.178711	460.645264
1215.093750	432.270050
1214.008789	531.827209
1212.922852	522.691650
1211.836914	694.507935
1210.750977	733.517212
1209.665039	579.505737
1208.579102	859.591736
1207.492188	780.274963
1206.405273	693.715881
1205.318359	684.264221
1204.230469	641.036865
1203.142578	417.114288
1202.054688	294.387329
1200.966797	181.289719
1199.877930	407.602386
1198.790039	431.594116
1197.701172	173.997421
1196.611328	229.181564
1195.522461	113.516296
1194.432617	21.883289
1193.342773	-151.512344
1192.252930	143.772125
1191.162109	44.776096
1190.072266	87.493103
1188.981445	-246.972046
1187.889648	93.400429
1186.798828	-97.023430
1185.707031	-136.227997
1184.615234	-84.307281
1183.523438	-171.641586
1182.430664	196.715347
1181.337891	51.634678
1180.245117	12.024236
1179.152344	192.868073
1178.059570	208.185425
1176.965820	230.593201
1175.872070	324.760956
1174.778320	54.777271
1173.683594	189.457214
1172.588867	312.012604
1171.494141	487.067291
1170.399414	484.886871
1169.303711	286.450165
1168.208984	150.185913
1167.113281	300.810699
1166.016602	305.440460
1164.920898	70.966515
1163.824219	278.544403
1162.727539	247.030563
1161.630859	236.920273
1160.533203	350.874542
1159.435547	357.240387
1158.337891	587.852051
1157.240234	622.580017
1156.141602	568.907166
1155.043945	555.699585
1153.944336	418.380951
1152.845703	183.266602
1151.747070	124.529076
1150.647461	234.895233
1149.547852	83.025757
1148.447266	288.398376
1147.347656	124.450897
1146.247070	155.687973
1145.146484	201.078430
1144.044922	115.440567
1142.944336	-115.404045
1141.842773	60.492893
1140.741211	321.807831
1139.638672	-147.047485
1138.537109	-12.023957
1137.434570	-17.398531
1136.332031	48.392479
1135.228516	95.027191
1134.125977	67.905266
1133.022461	401.582092
1131.917969	424.009644
1130.814453	401.221130
1129.709961	786.439392
1128.605469	782.317993
1127.500977	801.797668
1126.396484	989.505615
1125.291016	802.446594
1124.185547	859.475830
1123.080078	719.691406
1121.973633	639.073486
1120.868164	347.589966
1119.761719	558.119446
1118.654297	548.265808
1117.547852	675.587463
1116.440430	461.981171
1115.333008	430.525909
1114.225586	637.861084
1113.117188	568.314941
1112.008789	583.799927
1110.900391	540.077576
1109.791992	630.961243
1108.682617	872.892334
1107.573242	713.064941
1106.463867	777.542603
1105.354492	704.952271
1104.244141	877.764404
1103.133789	1052.753662
1102.023438	942.083374
1100.913086	1100.263428
1099.801758	1182.799194
1098.690430	1185.036255
1097.579102	993.888916
1096.467773	1080.811646
1095.355469	1094.553711
1094.243164	1148.239502
1093.130859	1178.257935
1092.017578	1163.427856
1090.905273	1228.556641
1089.791992	1084.107056
1088.677734	951.393066
1087.564453	877.468811
1086.450195	944.592651
1085.335938	1225.564575
1084.221680	911.603027
1083.106445	936.117981
1081.991211	986.389343
1080.875977	850.986084
1079.760742	1049.060425
1078.644531	753.885559
1077.528320	820.282654
1076.412109	755.151917
1075.295898	591.437744
1074.178711	622.426758
1073.061523	791.710999
1071.944336	498.939911
1070.826172	541.456787
1069.708984	483.126801
1068.590820	750.454956
1067.471680	537.365112
1066.353516	776.346680
1065.234375	720.129211
1064.115234	558.545410
1062.996094	778.482178
1061.875977	930.406799
1060.755859	431.879761
1059.635742	611.800720
1058.515625	719.114319
1057.394531	580.872742
1056.273438	466.034058
1055.152344	306.821320
1054.031250	619.551270
1052.909180	343.534912
1051.787109	553.311523
1050.665039	611.228271
1049.541992	515.047241
1048.418945	451.563812
1047.295898	528.068359
1046.172852	368.958893
1045.048828	543.353027
1043.925781	479.880127
1042.801758	318.532928
1041.676758	569.691772
1040.552734	226.684265
1039.427734	291.424133
1038.302734	377.096375
1037.176758	474.367645
1036.050781	434.282410
1034.924805	382.595093
1033.798828	426.329681
1032.672852	442.152771
1031.545898	595.173462
1030.418945	703.976196
1029.291992	626.813477
1028.164063	177.911713
1027.036133	363.476379
1025.908203	-3.798602
1024.780273	146.960388
1023.651367	-180.562103
1022.522461	-152.774994
1021.393555	-36.779297
1020.264648	-90.146706
1019.134766	-229.266724
1018.004883	69.994530
1016.875000	-208.091919
1015.744141	144.436157
1014.613281	130.734909
1013.482422	80.034348
1012.351563	68.795944
1011.219727	238.239929
1010.088867	298.874634
1008.956055	491.464478
1007.824219	519.752869
1006.691406	846.533508
1005.558594	1011.336121
1004.425781	1795.865234
1003.292969	2587.047852
1002.159180	2807.045410
1001.025391	2229.811523
999.891602	1528.186035
998.756836	746.134460
997.622070	493.340271
996.487305	455.464874
995.352539	219.212677
994.216797	68.546089
993.081055	93.387177
991.945313	224.421707
990.808594	0.385787
989.672852	37.082321
988.536133	-25.239326
987.398438	-32.117783
986.261719	214.547043
985.124023	194.036301
983.986328	83.852127
982.847656	123.479218
981.709961	172.427795
980.571289	35.090153
979.432617	-30.736258
978.292969	-9.003887
977.153320	-46.933144
976.013672	163.576385
974.874023	31.668058
973.734375	152.724426
972.593750	232.510284
971.453125	-71.157486
970.311523	135.221466
969.170898	146.523438
968.029297	-16.467302
966.886719	-25.495947
965.745117	117.046318
964.602539	314.716888
963.459961	225.824661
962.317383	322.822113
961.173828	234.281631
960.030273	86.368011
958.886719	124.243584
957.743164	116.458328
956.598633	216.456100
955.454102	112.830666
954.309570	254.311539
953.165039	297.502228
952.019531	194.430023
950.874023	18.390045
949.727539	267.899017
948.582031	7.683885
947.435547	197.999985
946.289063	260.443420
945.141602	343.589935
943.995117	113.985359
942.847656	300.226868
941.699219	308.498016
940.551758	237.066223
939.403320	291.338043
938.254883	268.202087
937.105469	409.460388
935.957031	539.431702
934.807617	443.842834
933.658203	375.827759
932.507813	109.794327
931.357422	361.162170
930.207031	188.991806
929.056641	217.448120
927.906250	339.402069
926.754883	97.347969
925.603516	-87.529007
924.451172	114.566437
923.298828	102.971413
922.146484	146.128815
920.994141	-58.326099
919.841797	-1.157565
918.688477	251.560074
917.535156	22.774197
916.380859	3.205572
915.227539	-72.940010
914.073242	-103.474159
912.918945	-279.058716
911.763672	-281.952087
910.608398	-44.229549
909.453125	-239.591446
908.297852	-117.276176
907.141602	-133.114044
905.985352	-94.387253
904.829102	-207.307068
903.672852	-109.352364
902.515625	49.868580
901.358398	-80.616692
900.201172	106.011581
899.042969	116.206902
897.884766	-15.974474
896.726563	-12.221738
895.568359	9.777819
894.409180	43.230934
893.250000	160.451889
892.090820	-158.361008
890.930664	69.861465
889.771484	273.273834
888.611328	70.275414
887.450195	77.480614
886.289063	32.912613
885.128906	248.002274
883.966797	106.691269
882.805664	58.050903
881.643555	212.518677
880.481445	265.596405
879.319336	287.224030
878.156250	40.826962
876.993164	121.328415
875.830078	224.435760
874.666016	217.284546
873.502930	153.967834
872.338867	167.324829
871.173828	75.036598
870.009766	75.128166
868.844727	82.079750
867.679688	1.437471
866.513672	204.191696
865.348633	231.636124
864.182617	304.108887
863.015625	378.892365
861.849609	235.870453
860.682617	369.188324
859.515625	446.404907
858.347656	323.929810
857.180664	351.913879
856.012695	653.639343
854.843750	717.572815
853.675781	604.404785
852.506836	684.141357
851.337891	604.782288
850.167969	765.266602
848.999023	453.072388
847.829102	257.538025
846.658203	362.174866
845.488281	184.752655
844.317383	470.710602
843.146484	170.375153
841.975586	234.821899
840.803711	102.479240
839.631836	52.949848
838.459961	72.759499
837.287109	164.098297
836.114258	349.246613
834.941406	268.510406
833.768555	292.779724
832.594727	321.515167
831.420898	339.078064
830.247070	278.525452
829.072266	452.262238
827.898438	474.225708
826.722656	250.882843
825.547852	473.512512
824.372070	183.372391
823.196289	296.684326
822.020508	95.787575
820.844727	97.642517
819.667969	126.192101
818.491211	179.180740
817.313477	-32.755314
816.136719	-51.047291
814.958984	30.739927
813.781250	-29.908766
812.602539	53.960197
811.423828	-13.440617
810.245117	-334.245331
809.066406	100.538948
807.886719	97.413513
806.707031	25.367670
805.527344	48.762562
804.346680	5.476392
803.166992	-93.361938
801.985352	-5.834466
800.804688	-213.487122
799.623047	-6.383878
798.441406	-178.635223
797.259766	-153.604309
796.078125	-37.815300
794.895508	157.591202
793.712891	137.925171
792.529297	-43.506790
791.346680	124.874641
790.163086	155.824936
788.978516	180.013351
787.794922	294.785583
786.610352	239.059830
785.425781	532.667664
784.241211	359.483002
783.055664	641.629639
781.870117	508.036377
780.684570	685.913330
779.498047	647.102844
778.311523	413.837158
777.125000	233.537491
775.938477	220.948471
774.750977	47.132191
773.563477	230.687729
772.375977	319.166656
771.187500	48.003036
769.999023	-15.925084
768.810547	323.412659
767.622070	204.069168
766.432617	190.395416
765.243164	220.636581
764.053711	396.060699
762.863281	287.245270
761.672852	440.269135
760.482422	560.063782
759.291992	475.046082
758.100586	482.305267
756.909180	518.002136
755.717773	546.938721
754.525391	496.587982
753.333008	646.086975
752.140625	571.277161
750.948242	511.731628
749.754883	441.092133
748.561523	407.663788
747.368164	426.785583
746.173828	373.343536
744.979492	468.969574
743.785156	568.797974
742.590820	269.343079
741.395508	421.513306
740.200195	314.843964
739.003906	322.041382
737.808594	322.529785
736.612305	322.889984
735.416016	1.231430
734.218750	277.260559
733.021484	301.335327
731.824219	487.206421
730.626953	390.661804
729.428711	385.910004
728.230469	361.370331
727.032227	481.019623
725.833984	565.537903
724.634766	442.329041
723.435547	710.124756
722.235352	339.945343
721.036133	594.351990
719.835938	429.404144
718.635742	521.991455
717.434570	618.819885
716.233398	403.569489
715.032227	637.638062
713.831055	524.829712
712.628906	409.833069
711.426758	371.112885
710.224609	260.452179
709.021484	114.938957
707.818359	283.074677
706.615234	98.347565
705.412109	113.950073
704.208008	177.397202
703.003906	334.354858
701.799805	317.187561
700.594727	84.699493
699.389648	150.202332
698.184570	63.499180
696.979492	-27.507168
695.773438	92.303116
694.567383	-135.506210
693.361328	151.535110
692.154297	-43.570164
690.947266	71.873596
689.740234	52.737049
688.533203	-57.482185
687.325195	55.834015
686.117188	4.318640
684.909180	-268.281738
683.700195	-126.645798
682.491211	-123.715004
681.282227	-1.540759
680.072266	-74.310524
678.863281	37.127815
677.653320	87.974182
676.442383	26.321598
675.232422	-20.053522
674.021484	65.683640
672.810547	-84.305092
671.598633	40.556328
670.386719	139.528885
669.174805	363.957520
667.962891	89.160614
666.750000	24.212013
665.537109	4.789556
664.324219	-36.083885
663.110352	-59.526218
661.897461	-28.847122
660.683594	32.177963
659.468750	-62.033249
658.254883	-39.562466
657.040039	-129.099365
655.824219	18.744545
654.609375	-51.055561
653.393555	-51.700401
652.177734	12.453106
650.960938	68.117104
649.745117	147.600159
648.528320	35.563210
647.311523	-54.740562
646.093750	85.441658
644.875977	131.030762
643.658203	288.609772
642.440430	424.752411
641.221680	281.439270
640.002930	127.578773
638.784180	122.218430
637.564453	-33.427353
636.344727	23.796610
635.125000	-56.354240
633.905273	-1.087091
632.684570	-85.289650
631.463867	-104.979988
630.243164	10.598203
629.021484	18.925049
627.799805	29.442656
626.578125	63.582439
625.356445	-54.481941
624.133789	39.712383
622.911133	264.571350
621.688477	30.838873
620.464844	399.042023
619.241211	231.671402
618.017578	25.759605
616.793945	-15.347485
615.569336	-135.733215
614.344727	131.023987
613.120117	-34.579433
611.894531	210.278000
610.668945	193.964401
609.443359	-89.782822
608.216797	-29.632454
606.991211	181.859558
605.764648	4.148608
604.537109	67.443626
