# Supplementary material for: Raman spectroscopy accurately differentiates mucosal healing from non-healing and biochemical changes following biological therapy in inflammatory bowel disease
Source: PLoS One. 2021 Jun 2;16(6):e0252210. doi: 10.1371/journal.pone.0252210 (PMC8172032; doi:10.1371/journal.pone.0252210)
Supplement: S9 Dataset — (ZIP) [file pone.0252210.s011.zip › Pre-biologic/OC013-1 pre treat_base sub CR removed_24__X_-33328.1__Y_11407.5__Z_-414.596__Time_276.txt]

1714.715820	240.880219
1713.739258	108.719246
1712.762695	102.751427
1711.785156	163.252426
1710.808594	-106.477135
1709.831055	-242.546402
1708.853516	-231.562012
1707.875000	6.750155
1706.897461	-178.518890
1705.918945	5.536586
1704.940430	-206.961670
1703.960938	51.502178
1702.982422	76.917976
1702.002930	62.026466
1701.023438	-161.580322
1700.043945	-240.728577
1699.063477	-130.071106
1698.083984	-112.967270
1697.103516	120.596558
1696.123047	-35.965122
1695.141602	-16.098413
1694.161133	-17.441183
1693.179688	106.817413
1692.198242	145.770813
1691.216797	-71.305817
1690.234375	210.854004
1689.251953	221.029663
1688.269531	-21.906990
1687.287109	535.477478
1686.304688	223.847931
1685.321289	424.360321
1684.337891	475.899445
1683.354492	535.756470
1682.371094	534.694519
1681.387695	440.811646
1680.403320	208.890427
1679.418945	594.985657
1678.434570	611.437195
1677.449219	614.976013
1676.464844	541.853027
1675.479492	860.090210
1674.494141	856.947388
1673.507813	763.867493
1672.522461	671.339233
1671.536133	1171.791870
1670.549805	697.648865
1669.563477	1140.439453
1668.576172	1291.437988
1667.589844	1137.640625
1666.602539	1366.561035
1665.615234	1187.279297
1664.626953	1494.026611
1663.639648	1260.146484
1662.651367	1504.152710
1661.663086	1684.955200
1660.674805	1728.387085
1659.685547	1796.152466
1658.696289	1549.160522
1657.707031	1898.754639
1656.717773	1607.897095
1655.728516	1532.143433
1654.738281	1337.819458
1653.748047	1115.001587
1652.757813	1033.033081
1651.767578	1160.591309
1650.777344	1047.960327
1649.786133	970.248230
1648.794922	893.089417
1647.803711	869.333435
1646.811523	822.296082
1645.820313	506.361176
1644.828125	484.201202
1643.835938	481.032532
1642.843750	346.365570
1641.850586	217.503433
1640.857422	157.787201
1639.864258	-80.818321
1638.871094	87.335098
1637.877930	298.071228
1636.883789	-15.485181
1635.889648	256.702728
1634.895508	62.778511
1633.901367	-204.391785
1632.906250	-91.717514
1631.912109	8.178931
1630.916992	53.146271
1629.920898	-19.964417
1628.925781	-332.114349
1627.929688	-362.206635
1626.934570	-234.048065
1625.937500	-95.064812
1624.941406	65.276207
1623.945313	15.602136
1622.948242	200.217285
1621.951172	122.328766
1620.954102	107.867592
1619.956055	14.939649
1618.958984	255.890030
1617.960938	-46.424095
1616.962891	24.434830
1615.963867	121.798340
1614.965820	-21.963760
1613.966797	81.189621
1612.967773	-132.760376
1611.968750	-275.556854
1610.968750	-121.816284
1609.969727	241.783463
1608.969727	104.979446
1607.969727	-91.783707
1606.968750	-28.947657
1605.968750	-20.910879
1604.967773	222.948349
1603.966797	228.710541
1602.965820	-76.750130
1601.963867	107.350380
1600.962891	-142.665543
1599.960938	318.913757
1598.958984	3.912158
1597.956055	-23.266352
1596.954102	-131.306320
1595.951172	-129.430252
1594.948242	-36.000156
1593.945313	36.608574
1592.941406	-143.996078
1591.938477	-360.968292
1590.934570	-303.700958
1589.930664	-160.263397
1588.925781	-87.254013
1587.921875	-22.032454
1586.916992	343.116760
1585.912109	-58.369812
1584.907227	212.887070
1583.901367	186.963501
1582.896484	359.107147
1581.890625	270.696564
1580.884766	28.680222
1579.877930	-215.830185
1578.872070	-12.459768
1577.865234	-12.196703
1576.858398	118.161766
1575.851563	417.552429
1574.843750	136.751465
1573.836914	71.884445
1572.829102	-135.989578
1571.821289	-159.262939
1570.812500	25.329159
1569.804688	-11.063582
1568.795898	-76.079247
1567.787109	149.745941
1566.778320	100.164223
1565.768555	-40.336697
1564.758789	-71.851128
1563.750000	202.759506
1562.739258	282.578369
1561.729492	105.481003
1560.718750	-115.731468
1559.708984	269.732056
1558.698242	115.752647
1557.686523	137.942657
1556.675781	385.424316
1555.664063	244.101807
1554.652344	195.945480
1553.640625	372.945496
1552.628906	288.266052
1551.616211	374.297272
1550.603516	284.184387
1549.590820	494.064575
1548.578125	72.584885
1547.565430	326.072174
1546.551758	243.180191
1545.538086	229.951965
1544.524414	319.935425
1543.510742	378.705994
1542.496094	73.042267
1541.481445	335.519623
1540.466797	60.629860
1539.452148	255.521133
1538.437500	728.896423
1537.421875	-67.702248
1536.406250	410.323425
1535.390625	366.928741
1534.374023	307.884064
1533.358398	207.428818
1532.341797	488.312531
1531.325195	477.668121
1530.308594	459.101868
1529.291016	468.676788
1528.274414	300.347595
1527.256836	476.925049
1526.238281	421.525024
1525.220703	499.795166
1524.202148	178.967194
1523.184570	25.308889
1522.166016	385.938202
1521.146484	103.297737
1520.127930	26.269972
1519.108398	221.538452
1518.088867	69.573975
1517.069336	25.386547
1516.049805	-129.443405
1515.029297	95.688965
1514.008789	122.804428
1512.988281	-135.252625
1511.967773	240.565414
1510.946289	-207.711197
1509.925781	-217.273361
1508.904297	-162.916901
1507.882813	1.493955
1506.860352	34.862129
1505.838867	103.922348
1504.816406	52.291794
1503.793945	159.351410
1502.770508	-107.851685
1501.748047	-162.539993
1500.724609	28.414284
1499.701172	45.014240
1498.677734	225.232437
1497.654297	-298.534668
1496.629883	-305.467102
1495.605469	-356.060760
1494.581055	-273.829132
1493.556641	-281.295380
1492.531250	209.526093
1491.505859	-140.869431
1490.480469	-327.751007
1489.455078	-85.541946
1488.429688	276.440002
1487.403320	175.900696
1486.376953	305.012299
1485.350586	372.654480
1484.324219	149.197189
1483.296875	259.892883
1482.270508	742.829041
1481.243164	575.078064
1480.214844	687.708923
1479.187500	384.649933
1478.159180	446.023529
1477.130859	1088.198853
1476.102539	382.317902
1475.074219	825.307556
1474.044922	1094.806396
1473.015625	1063.650879
1471.986328	1243.655029
1470.957031	1593.970581
1469.927734	1633.622314
1468.897461	1609.535767
1467.867188	1781.180908
1466.836914	2054.355957
1465.806641	2169.705322
1464.775391	2394.181396
1463.744141	2435.514404
1462.712891	2446.254883
1461.681641	2368.010010
1460.649414	2744.249512
1459.618164	2612.499512
1458.585938	2511.171143
1457.552734	2869.136475
1456.520508	2790.494873
1455.487305	3074.552979
1454.455078	2678.761475
1453.420898	2939.768066
1452.387695	2860.930420
1451.354492	3223.083984
1450.320313	3177.051270
1449.286133	3234.866699
1448.251953	3317.949951
1447.216797	3309.780029
1446.182617	3316.794678
1445.147461	3017.478027
1444.112305	2804.309570
1443.076172	2669.633545
1442.041016	2542.606445
1441.004883	2622.993652
1439.968750	2417.608154
1438.932617	2561.177002
1437.895508	2419.057861
1436.858398	2355.341553
1435.821289	2145.127686
1434.784180	1902.177734
1433.747070	1717.430908
1432.708984	1494.889893
1431.670898	1335.574951
1430.632813	949.220337
1429.594727	921.349182
1428.556641	1095.336182
1427.517578	623.611694
1426.478516	588.358093
1425.439453	737.197998
1424.399414	359.224091
1423.359375	354.415283
1422.320313	533.596008
1421.279297	407.941620
1420.239258	496.478943
1419.199219	94.075951
1418.158203	316.171173
1417.117188	241.274323
1416.075195	-19.728704
1415.034180	89.271255
1413.992188	-133.699402
1412.950195	70.981857
1411.908203	61.972454
1410.866211	75.681770
1409.823242	-119.109390
1408.780273	-67.505592
1407.737305	-234.355392
1406.694336	-51.954636
1405.650391	-223.561325
1404.606445	-96.266907
1403.562500	-124.513847
1402.518555	12.972146
1401.474609	142.990707
1400.429688	39.809608
1399.384766	27.067101
1398.339844	-198.638489
1397.294922	14.515737
1396.249023	124.952194
1395.203125	295.605316
1394.157227	-132.336884
1393.111328	126.227570
1392.064453	317.207794
1391.018555	282.972412
1389.971680	146.274811
1388.923828	357.570801
1387.876953	-86.483032
1386.829102	60.051117
1385.781250	-18.370600
1384.733398	-144.101654
1383.685547	-184.634216
1382.636719	-80.060234
1381.587891	77.097153
1380.539063	-215.259903
1379.490234	-175.180405
1378.440430	222.083984
1377.391602	132.590530
1376.341797	145.621460
1375.291016	-108.176643
1374.241211	102.330391
1373.190430	46.042870
1372.139648	47.312599
1371.088867	-58.437237
1370.038086	-129.062805
1368.986328	-107.283394
1367.934570	21.802664
1366.882813	163.477707
1365.831055	43.789654
1364.778320	73.722839
1363.726563	21.696396
1362.673828	24.627333
1361.620117	177.030685
1360.567383	324.595795
1359.513672	178.801178
1358.459961	150.134232
1357.406250	-7.601682
1356.352539	369.316589
1355.297852	-43.967182
1354.243164	305.853729
1353.188477	298.035614
1352.133789	223.369736
1351.078125	278.035553
1350.023438	481.821625
1348.966797	775.049316
1347.911133	646.547974
1346.855469	520.782043
1345.798828	697.843750
1344.742188	731.211548
1343.685547	836.658691
1342.627930	870.375549
1341.571289	929.065063
1340.513672	1116.752686
1339.456055	1046.956665
1338.397461	1304.271973
1337.339844	1252.196899
1336.281250	1472.625244
1335.222656	896.269653
1334.163086	1082.432739
1333.104492	1154.925537
1332.044922	1163.277832
1330.985352	1110.006104
1329.925781	812.212891
1328.865234	1164.770142
1327.805664	1079.996216
1326.745117	1185.680664
1325.684570	1360.670654
1324.623047	1160.418335
1323.561523	1476.448364
1322.500977	1498.797852
1321.438477	1489.239258
1320.376953	1738.945068
1319.314453	1734.648438
1318.252930	1777.402344
1317.189453	1985.518311
1316.126953	1969.402832
1315.064453	1628.143921
1314.000977	1720.894409
1312.937500	1673.363892
1311.874023	1283.670166
1310.809570	1537.032959
1309.745117	1359.620117
1308.680664	1470.443726
1307.616211	1569.088135
1306.551758	1623.573120
1305.486328	1540.456787
1304.420898	1309.988159
1303.355469	1202.722168
1302.289063	1302.156860
1301.223633	1659.765259
1300.157227	1680.754272
1299.090820	1387.448364
1298.023438	1448.101807
1296.957031	1526.071045
1295.889648	1208.907837
1294.822266	1434.469238
1293.754883	1294.448242
1292.686523	1434.322388
1291.618164	1255.410889
1290.549805	1258.192017
1289.481445	1064.972046
1288.413086	1200.442383
1287.343750	1559.004517
1286.274414	1334.406738
1285.205078	1156.582397
1284.134766	1216.531006
1283.064453	1315.758301
1281.995117	1282.872559
1280.923828	1384.741943
1279.853516	1525.835449
1278.782227	1495.741455
1277.710938	1343.482544
1276.639648	1523.972168
1275.568359	1442.899292
1274.496094	1159.100342
1273.423828	1542.671509
1272.351563	1623.223389
1271.279297	1579.265381
1270.206055	1308.313965
1269.132813	1547.868896
1268.059570	1474.959106
1266.986328	1385.089722
1265.913086	1422.228760
1264.838867	1235.014282
1263.764648	1504.039551
1262.689453	1612.100830
1261.615234	1364.267578
1260.540039	1333.543457
1259.464844	1363.823975
1258.389648	1467.250977
1257.313477	1407.515869
1256.238281	1408.745605
1255.162109	1429.520996
1254.085938	1304.303467
1253.008789	1527.200439
1251.931641	1509.189331
1250.854492	1340.423462
1249.777344	1290.949097
1248.700195	1234.250000
1247.622070	1486.347900
1246.543945	1570.682617
1245.465820	1358.585449
1244.387695	1562.024536
1243.308594	1359.816772
1242.229492	1395.692749
1241.150391	1009.171326
1240.071289	1251.470703
1238.991211	1537.370728
1237.911133	952.219299
1236.831055	1109.550903
1235.750977	1017.056274
1234.669922	1070.089722
1233.588867	1130.383789
1232.507813	1057.375244
1231.426758	751.817749
1230.344727	1206.999023
1229.262695	998.425110
1228.180664	1121.648193
1227.098633	729.210876
1226.015625	842.756531
1224.933594	958.658997
1223.849609	1038.222656
1222.766602	667.890381
1221.683594	730.526428
1220.599609	669.834900
1219.515625	507.638245
1218.430664	538.810547
1217.346680	466.056061
1216.261719	487.511719
1215.176758	487.197540
1214.091797	293.714905
1213.005859	674.748291
1211.920898	519.853943
1210.834961	570.069031
1209.748047	550.276184
1208.662109	523.213623
1207.575195	638.373352
1206.488281	683.533752
1205.401367	533.423340
1204.313477	715.831970
1203.225586	621.089050
1202.137695	514.296143
1201.049805	368.971008
1199.961914	-106.138123
1198.873047	198.684357
1197.784180	-83.792412
1196.695313	16.289257
1195.605469	-181.964478
1194.515625	-94.051781
1193.425781	-80.767212
1192.335938	-132.452133
1191.246094	-131.318985
1190.155273	28.306641
1189.064453	-69.213600
1187.973633	-145.150635
1186.881836	-369.974670
1185.790039	-59.517082
1184.698242	-346.808472
1183.606445	157.681198
1182.514648	76.595261
1181.421875	-50.097206
1180.329102	-157.637207
1179.236328	-8.728954
1178.142578	-61.274563
1177.049805	58.622795
1175.956055	51.423569
1174.861328	32.169594
1173.767578	15.225073
1172.672852	-133.459641
1171.578125	-61.985970
1170.483398	148.141449
1169.387695	-39.018879
1168.291992	39.283562
1167.196289	122.239563
1166.100586	140.518478
1165.004883	-39.681011
1163.908203	4.720892
1162.811523	15.561265
1161.714844	-33.410290
1160.617188	242.296036
1159.519531	104.769684
1158.421875	232.143173
1157.324219	426.176056
1156.225586	390.992706
1155.127930	105.279320
1154.028320	210.684677
1152.929688	77.526596
1151.831055	483.021393
1150.731445	111.361618
1149.631836	78.085121
1148.531250	-150.596100
1147.431641	113.683334
1146.331055	-269.859711
1145.230469	63.160767
1144.129883	-151.428757
1143.028320	243.077652
1141.926758	-33.498047
1140.825195	6.254719
1139.723633	-51.593273
1138.621094	480.017273
1137.518555	371.986908
1136.416016	230.644394
1135.313477	94.019646
1134.209961	116.486229
1133.106445	580.494080
1132.002930	462.592773
1130.898438	581.985840
1129.794922	874.450195
1128.690430	829.823792
1127.585938	844.422424
1126.480469	730.877136
1125.375977	920.741028
1124.270508	894.750061
1123.164063	904.225342
1122.058594	773.837769
1120.952148	806.850220
1119.845703	1000.786316
1118.739258	676.082886
1117.631836	573.935181
1116.525391	762.813782
1115.417969	738.604126
1114.309570	726.153137
1113.202148	616.679932
1112.093750	497.721985
1110.985352	522.926880
1109.876953	585.860474
1108.767578	620.341003
1107.658203	538.998596
1106.548828	667.797791
1105.439453	484.826172
1104.329102	573.319763
1103.218750	763.186523
1102.108398	702.814758
1100.998047	871.216187
1099.886719	603.200928
1098.775391	809.157593
1097.664063	857.033447
1096.552734	600.826416
1095.440430	940.782288
1094.328125	771.731262
1093.215820	715.751648
1092.102539	711.551941
1090.990234	664.941711
1089.876953	766.576294
1088.762695	868.121765
1087.649414	906.075562
1086.535156	849.903320
1085.420898	859.561035
1084.306641	685.828125
1083.191406	676.657227
1082.076172	932.973145
1080.960938	719.330872
1079.845703	632.586121
1078.729492	928.588013
1077.613281	832.407959
1076.497070	616.563843
1075.380859	799.694824
1074.263672	666.038635
1073.146484	762.280090
1072.029297	541.923462
1070.912109	457.633301
1069.793945	614.782227
1068.675781	303.227020
1067.557617	629.014954
1066.438477	687.659363
1065.319336	376.321716
1064.200195	619.957581
1063.081055	680.940430
1061.961914	458.780579
1060.841797	346.690704
1059.721680	569.131042
1058.600586	452.435425
1057.480469	574.277588
1056.359375	548.842285
1055.238281	511.767395
1054.116211	397.650665
1052.995117	281.288483
1051.873047	132.326965
1050.750000	293.965942
1049.627930	208.175461
1048.504883	173.804962
1047.381836	447.445160
1046.258789	133.250885
1045.134766	278.626770
1044.011719	116.263115
1042.886719	-69.275398
1041.762695	10.978760
1040.638672	137.856064
1039.513672	-77.644836
1038.388672	98.228447
1037.262695	-0.621011
1036.136719	28.664492
1035.010742	-251.475174
1033.884766	236.321747
1032.758789	182.038040
1031.631836	383.653259
1030.504883	459.720032
1029.377930	447.517975
1028.250000	-38.635284
1027.122070	160.880936
1025.994141	-138.974075
1024.866211	-248.176620
1023.737305	-510.455688
1022.608398	-324.544495
1021.479492	-551.665466
1020.350586	-639.375122
1019.220703	-346.546661
1018.090820	-350.562225
1016.960938	-53.074020
1015.830078	-149.636688
1014.700195	-250.671890
1013.569336	-29.511570
1012.437500	-192.821411
1011.306641	-50.262077
1010.174805	138.659271
1009.042969	156.342636
1007.910156	289.851166
1006.778320	775.081726
1005.645508	1038.178467
1004.512695	1893.269165
1003.378906	2727.294189
1002.245117	2650.397217
1001.111328	1963.624390
999.977539	1295.797852
998.843750	378.975616
997.708984	427.973724
996.574219	186.206070
995.438477	120.121559
994.303711	231.901077
993.167969	189.212479
992.032227	208.972946
990.895508	81.301659
989.758789	140.588120
988.622070	672.505432
987.485352	86.728500
986.348633	121.110100
985.210938	-224.398102
984.073242	125.844444
982.934570	181.410706
981.796875	-96.625412
980.658203	-247.800522
979.519531	-191.683807
978.379883	138.286392
977.240234	111.847145
976.100586	414.344849
974.960938	185.936447
973.821289	286.405731
972.680664	210.109787
971.540039	386.673401
970.398438	-52.065708
969.257813	94.980194
968.116211	161.808456
966.974609	75.039146
965.832031	263.787750
964.689453	590.240356
963.546875	311.354095
962.404297	-109.359146
961.261719	70.797935
960.118164	493.947205
958.974609	287.082306
957.830078	270.596741
956.686523	290.927887
955.541992	-47.978855
954.396484	142.156006
953.251953	85.245308
952.106445	239.014511
950.960938	145.877686
949.815430	203.877350
948.668945	88.296486
947.522461	94.077850
946.375977	435.923950
945.229492	113.013756
944.082031	190.122833
942.934570	100.683388
941.787109	-22.782011
940.638672	324.145050
939.491211	-122.978386
938.342773	9.716702
937.193359	402.528503
936.044922	225.280609
934.895508	130.358353
933.745117	231.659378
932.595703	230.535583
931.445313	234.142517
930.294922	165.035172
929.144531	91.567604
927.993164	38.795883
926.842773	43.093735
925.690430	-230.017761
924.539063	-195.760193
923.386719	-59.009686
922.234375	-254.132462
921.082031	78.365791
919.929688	-32.305817
918.776367	-172.301544
917.623047	-155.345718
916.468750	41.169285
915.315430	-82.415131
914.161133	-124.069252
913.006836	-172.371582
911.851563	-116.134155
910.696289	-18.955341
909.541016	-14.671388
908.385742	-187.102951
907.229492	-189.307922
906.074219	-55.425526
904.916992	-451.622589
903.760742	-238.202011
902.603516	-190.064041
901.446289	14.387094
900.289063	-274.591431
899.131836	-169.560806
897.973633	-55.406651
896.815430	106.300285
895.656250	-34.975887
894.498047	-212.269226
893.338867	-57.101875
892.178711	19.011864
891.019531	59.021713
889.859375	-250.984711
888.699219	-190.412979
887.539063	-39.480915
886.377930	-233.860764
885.216797	95.457611
884.055664	-6.210473
882.893555	151.644455
881.732422	-8.474463
880.570313	300.491913
879.407227	323.142120
878.245117	370.615692
877.082031	111.753204
875.918945	220.195053
874.754883	236.327805
873.590820	-4.139925
872.426758	102.161682
871.262695	154.452026
870.098633	-40.705750
868.933594	88.153145
867.768555	-61.841022
866.602539	258.120300
865.436523	218.356766
864.270508	201.103348
863.104492	123.221977
861.938477	191.379257
860.771484	180.944321
859.604492	401.744568
858.436523	465.358063
857.269531	125.046425
856.101563	166.264099
854.932617	335.310516
853.764648	540.130859
852.595703	462.408112
851.426758	404.879852
850.256836	481.811615
849.087891	408.588287
847.917969	404.816528
846.748047	394.304382
845.577148	285.288025
844.406250	227.763138
843.235352	165.753830
842.064453	-37.188305
840.892578	229.573273
839.720703	120.544151
838.548828	-53.306068
837.375977	-79.616287
836.204102	407.893890
835.031250	426.049316
833.857422	301.225769
832.684570	196.475601
831.510742	138.599945
830.335938	301.623138
829.162109	45.041340
827.987305	450.991364
826.812500	203.278641
825.637695	593.232483
824.461914	461.358276
823.286133	445.338684
822.110352	119.557869
820.933594	16.593367
819.757813	24.911619
818.580078	422.763611
817.403320	-250.291885
816.225586	-122.021408
815.048828	-214.174408
813.870117	29.489487
812.692383	-87.317284
811.513672	224.903854
810.334961	-21.014448
809.156250	219.709137
807.976563	-204.033813
806.796875	-199.033173
805.617188	-116.433243
804.436523	-322.582733
803.255859	48.305107
802.075195	-44.864910
800.894531	-317.809021
799.712891	-506.460144
798.531250	-158.546310
797.349609	-294.199585
796.167969	-223.801910
794.985352	-395.079254
793.802734	-185.381989
792.619141	-164.160782
791.436523	-450.872314
790.252930	-195.215851
789.069336	-216.464783
787.884766	-253.317947
786.700195	12.770029
785.515625	37.529289
784.331055	199.225250
783.145508	-48.235561
781.959961	232.478210
780.774414	108.581467
779.587891	31.002144
778.402344	28.398472
777.215820	1.382112
776.028320	250.175812
774.840820	-99.354607
773.654297	63.012726
772.465820	112.687119
771.278320	-31.877855
770.089844	140.995071
768.901367	7.252873
767.711914	184.182693
766.523438	407.156982
765.333984	149.707947
764.143555	64.031990
762.954102	464.832611
761.763672	334.844788
760.573242	262.009186
759.382813	195.685043
758.191406	597.798096
757.000000	372.857941
755.808594	490.884338
754.616211	366.961182
753.423828	60.586983
752.231445	285.926270
751.039063	146.430786
749.845703	213.327042
748.652344	172.506882
747.458984	144.777802
746.264648	408.829254
745.070313	168.061432
743.875977	365.993042
742.680664	423.405365
741.486328	191.307755
740.291016	189.384781
739.094727	207.114227
737.899414	51.678013
736.703125	126.231232
735.506836	-0.781665
734.309570	36.403175
733.112305	237.666031
731.915039	117.104530
730.717773	191.255814
729.519531	-97.750954
728.322266	52.853546
727.123047	327.970337
725.924805	406.204773
724.725586	480.004639
723.526367	392.077240
722.327148	205.882019
721.126953	681.394104
719.926758	589.061157
718.726563	913.635864
717.525391	489.605042
716.325195	362.457703
715.123047	462.211975
713.921875	189.050323
712.719727	205.977310
711.518555	279.575745
710.315430	481.733063
709.113281	263.366058
707.910156	347.877869
706.707031	197.218460
705.502930	74.974602
704.299805	52.943729
703.095703	283.388489
701.891602	9.079029
700.686523	283.043579
699.481445	59.001301
698.276367	80.782883
697.071289	-40.818214
695.865234	-5.830338
694.659180	-135.878464
693.453125	-59.454456
692.246094	-9.024177
691.039063	-251.591919
689.832031	-348.534576
688.625000	-200.137344
687.416992	-134.129807
686.208984	-18.163483
685.000977	-465.902802
683.791992	-351.843140
682.583008	-107.677605
681.374023	-65.016426
680.164063	-241.038681
678.955078	-226.268097
677.745117	-271.991821
676.534180	-137.875137
675.324219	-27.499567
674.113281	-57.673737
672.902344	-59.571590
671.690430	96.564613
670.478516	-49.945637
669.266602	-304.333710
668.054688	-61.362572
666.841797	-60.357059
665.628906	228.110153
664.416016	229.341660
663.203125	215.602692
661.989258	-117.471512
660.775391	229.609116
659.561523	-189.336594
658.346680	-59.992451
657.131836	-59.971424
655.916992	0.559817
654.701172	-117.720161
653.485352	-54.771580
652.269531	-49.904980
651.053711	-64.304398
649.836914	156.191681
648.620117	83.853203
647.403320	158.045425
646.186523	466.904602
644.968750	199.045547
643.750977	228.274811
642.532227	242.526520
641.314453	222.425400
640.095703	290.549713
638.875977	229.745178
637.657227	252.802322
636.437500	91.135574
635.217773	-25.334217
633.997070	47.230904
632.777344	53.190823
631.556641	-35.298740
630.335938	-106.618744
629.114258	2.260887
627.892578	-204.270889
626.670898	41.669056
625.449219	53.707130
624.226563	228.525925
623.003906	261.690857
621.781250	236.831451
620.557617	295.339996
619.333984	338.625031
618.110352	231.791687
616.886719	141.871826
615.662109	-170.837051
614.437500	-209.861465
613.212891	-439.577148
611.987305	-154.173187
610.761719	-25.372164
609.536133	158.513138
608.310547	-160.350815
607.083984	-30.889881
605.857422	93.706841
604.630859	12.660577
