# Supplementary material for: Raman spectroscopy accurately differentiates mucosal healing from non-healing and biochemical changes following biological therapy in inflammatory bowel disease
Source: PLoS One. 2021 Jun 2;16(6):e0252210. doi: 10.1371/journal.pone.0252210 (PMC8172032; doi:10.1371/journal.pone.0252210)
Supplement: S9 Dataset — (ZIP) [file pone.0252210.s011.zip › Pre-biologic/OC034-1 pre treatment_base sub CR removed_5__X_-12269.4__Y_35518.2__Z_1.13038__Time_57.txt]

1714.640625	75.012863
1713.664063	245.426834
1712.687500	21.696465
1711.709961	134.834671
1710.733398	48.508278
1709.755859	105.789909
1708.778320	-111.426712
1707.799805	-99.367561
1706.821289	-123.336014
1705.843750	-70.821609
1704.864258	-62.523243
1703.885742	97.096115
1702.907227	-55.099751
1701.927734	-42.739643
1700.948242	-29.085087
1699.968750	-78.346092
1698.988281	-64.884621
1698.007813	29.979902
1697.028320	-71.729233
1696.046875	1.369691
1695.066406	-84.661873
1694.084961	126.864410
1693.104492	85.766235
1692.123047	107.116119
1691.140625	185.513199
1690.159180	24.783083
1689.176758	211.879242
1688.194336	306.516785
1687.211914	324.734589
1686.228516	269.202881
1685.246094	262.596771
1684.262695	374.095001
1683.279297	347.875061
1682.295898	237.277390
1681.311523	574.879150
1680.327148	455.228760
1679.342773	461.505615
1678.358398	673.436768
1677.374023	659.875732
1676.388672	830.552490
1675.403320	842.299744
1674.417969	732.427490
1673.432617	990.078003
1672.446289	990.473511
1671.459961	1034.007690
1670.473633	1213.604004
1669.487305	1048.476196
1668.500977	1043.304321
1667.513672	1139.556274
1666.526367	1432.698242
1665.539063	1261.908936
1664.550781	1351.666748
1663.563477	1555.932373
1662.575195	1734.065918
1661.586914	1644.840942
1660.598633	1805.243408
1659.609375	2016.351685
1658.620117	2052.944336
1657.631836	2108.476807
1656.641602	2103.465088
1655.652344	2096.197021
1654.662109	1925.193237
1653.672852	1508.523804
1652.681641	1595.051880
1651.691406	1417.368896
1650.701172	1210.993164
1649.709961	1200.662354
1648.718750	1005.598450
1647.727539	1207.315674
1646.735352	709.039612
1645.744141	660.314819
1644.751953	611.859680
1643.759766	508.215912
1642.766602	502.519043
1641.774414	407.307678
1640.781250	391.505951
1639.788086	225.536346
1638.794922	99.389801
1637.801758	313.641449
1636.807617	177.331039
1635.813477	112.405945
1634.819336	-12.950238
1633.825195	62.120144
1632.830078	47.732826
1631.834961	46.642929
1630.839844	85.161758
1629.844727	81.653542
1628.849609	59.823975
1627.853516	11.783862
1626.857422	-136.114212
1625.861328	-44.541466
1624.865234	-60.747078
1623.868164	-171.522156
1622.871094	-135.011810
1621.874023	103.862900
1620.876953	-109.192955
1619.879883	-14.815908
1618.881836	100.556427
1617.883789	-23.012989
1616.885742	71.347054
1615.887695	121.061646
1614.888672	2.842254
1613.889648	-20.896595
1612.890625	99.605576
1611.891602	99.429695
1610.892578	-47.563866
1609.892578	117.360901
1608.892578	156.411240
1607.892578	12.031442
1606.892578	181.968124
1605.891602	66.365891
1604.890625	-4.729974
1603.889648	133.543762
1602.888672	93.753609
1601.887695	106.243996
1600.885742	-4.274745
1599.883789	-151.428314
1598.881836	-290.749329
1597.879883	-173.915863
1596.876953	42.096088
1595.874023	-162.742752
1594.871094	-101.127174
1593.868164	-154.547241
1592.864258	-119.260178
1591.861328	-183.289825
1590.857422	-77.741074
1589.853516	-157.615646
1588.848633	2.456197
1587.844727	-90.660469
1586.839844	-56.069008
1585.834961	-50.287422
1584.830078	-21.166695
1583.824219	166.791763
1582.819336	39.279327
1581.813477	258.155334
1580.807617	179.909180
1579.800781	78.132103
1578.794922	181.927917
1577.788086	92.944420
1576.781250	230.251907
1575.773438	258.095734
1574.766602	244.175354
1573.758789	118.299950
1572.750977	226.329712
1571.743164	256.190704
1570.735352	132.567810
1569.726563	6.253422
1568.718750	137.018906
1567.708984	93.570915
1566.700195	-43.478626
1565.691406	-152.061783
1564.681641	-45.330353
1563.671875	123.482079
1562.662109	203.865204
1561.652344	123.250191
1560.641602	65.853561
1559.630859	-92.783470
1558.620117	-108.940994
1557.609375	-37.132889
1556.597656	50.032841
1555.586914	-15.822114
1554.575195	117.611771
1553.563477	217.173309
1552.550781	-40.711163
1551.539063	120.650780
1550.526367	123.939301
1549.513672	8.068748
1548.500977	122.292839
1547.487305	-6.769687
1546.473633	-179.881622
1545.459961	-84.249046
1544.446289	0.853645
1543.432617	47.011490
1542.417969	-201.489273
1541.404297	30.339203
1540.389648	68.256729
1539.374023	-43.726116
1538.359375	9.378529
1537.343750	157.779953
1536.328125	-13.931645
1535.312500	20.627951
1534.296875	-30.072031
1533.280273	-31.916611
1532.263672	12.492729
1531.247070	15.506687
1530.230469	-66.648514
1529.212891	-58.758190
1528.196289	-14.947067
1527.178711	103.369759
1526.160156	41.286438
1525.142578	-31.192966
1524.124023	-62.614086
1523.106445	101.377335
1522.087891	115.972519
1521.068359	166.423508
1520.049805	157.597580
1519.030273	-39.006554
1518.010742	170.394226
1516.991211	117.502647
1515.971680	146.712845
1514.951172	296.485321
1513.930664	58.345963
1512.910156	200.131393
1511.889648	126.141113
1510.868164	13.563825
1509.846680	-109.342606
1508.826172	137.058075
1507.803711	137.035004
1506.782227	34.356758
1505.759766	-4.313512
1504.737305	-50.762222
1503.714844	-10.178938
1502.692383	-72.184853
1501.668945	-77.931831
1500.646484	10.978271
1499.623047	-48.741653
1498.599609	-44.544346
1497.575195	-173.521408
1496.550781	-36.459343
1495.527344	-132.301559
1494.502930	30.087894
1493.477539	169.297684
1492.453125	142.220566
1491.427734	-15.279432
1490.402344	131.268585
1489.376953	287.893982
1488.350586	337.093445
1487.325195	304.496826
1486.298828	386.712646
1485.272461	389.697510
1484.245117	515.089539
1483.218750	461.780762
1482.191406	331.894897
1481.164063	576.885864
1480.136719	393.364258
1479.108398	406.132843
1478.080078	559.013000
1477.052734	704.141663
1476.023438	680.994385
1474.995117	769.885925
1473.965820	856.131653
1472.937500	830.289734
1471.908203	1030.934937
1470.877930	1203.447388
1469.848633	1195.217285
1468.818359	1413.330200
1467.788086	1572.819702
1466.757813	1694.068848
1465.727539	1799.982178
1464.696289	1910.890137
1463.665039	1948.034668
1462.633789	1875.898315
1461.602539	1999.341675
1460.570313	2203.957031
1459.539063	2306.926025
1458.506836	2356.516602
1457.473633	2421.284180
1456.441406	2524.081787
1455.408203	2421.341797
1454.375000	2389.647949
1453.341797	2302.178223
1452.308594	2638.088623
1451.274414	2504.960938
1450.241211	2769.729980
1449.207031	2788.634521
1448.171875	2706.205322
1447.137695	2709.928711
1446.102539	2652.881592
1445.067383	2638.897705
1444.032227	2498.396973
1442.997070	2724.840088
1441.960938	2629.927002
1440.924805	2532.541748
1439.888672	2579.342773
1438.852539	2461.824951
1437.816406	2490.971436
1436.779297	2386.190186
1435.742188	1998.526245
1434.705078	1851.009888
1433.666992	1670.744263
1432.629883	1450.203247
1431.591797	1290.359009
1430.553711	1075.096191
1429.514648	1069.369751
1428.476563	796.302551
1427.437500	677.224426
1426.398438	666.664429
1425.359375	514.978699
1424.320313	623.006836
1423.280273	451.316101
1422.240234	481.295685
1421.200195	491.162048
1420.159180	448.179840
1419.119141	458.154602
1418.078125	234.069138
1417.037109	299.551575
1415.996094	342.419769
1414.954102	367.708191
1413.912109	68.606140
1412.870117	161.957870
1411.828125	84.384895
1410.786133	-5.657275
1409.743164	170.761475
1408.700195	-152.784149
1407.657227	-6.412945
1406.614258	6.869560
1405.570313	-122.903770
1404.527344	-26.618975
1403.483398	-15.639315
1402.438477	-192.782684
1401.394531	-43.645596
1400.349609	-37.463978
1399.304688	-98.906181
1398.259766	-14.836314
1397.214844	139.459610
1396.168945	-49.543629
1395.123047	39.712730
1394.077148	28.823473
1393.031250	-42.075642
1391.984375	-170.452942
1390.937500	-120.958099
1389.890625	-186.516953
1388.843750	-51.785824
1387.796875	97.989098
1386.749023	40.194298
1385.701172	57.534996
1384.653320	9.963167
1383.604492	-174.971405
1382.556641	-67.348312
1381.507813	20.329723
1380.458984	110.566147
1379.410156	41.035461
1378.360352	59.011440
1377.310547	59.607513
1376.260742	27.859446
1375.210938	225.780502
1374.161133	146.817505
1373.110352	105.393028
1372.059570	-70.560768
1371.008789	-186.502396
1369.957031	-20.649704
1368.906250	53.043751
1367.854492	-7.732107
1366.802734	3.859516
1365.750000	-6.869606
1364.698242	129.418991
1363.645508	208.495071
1362.592773	56.194897
1361.540039	60.823391
1360.486328	-31.467443
1359.433594	120.133331
1358.379883	18.140507
1357.326172	177.333069
1356.271484	92.981522
1355.216797	232.421204
1354.163086	68.818108
1353.107422	285.415680
1352.052734	377.868896
1350.998047	433.149536
1349.942383	404.112518
1348.886719	362.788696
1347.830078	430.758820
1346.774414	424.396362
1345.717773	743.036682
1344.661133	850.883057
1343.604492	812.527954
1342.546875	856.083740
1341.490234	813.006836
1340.432617	901.356079
1339.375000	1054.174927
1338.316406	781.095459
1337.258789	795.443237
1336.200195	812.363953
1335.141602	928.375977
1334.082031	985.057129
1333.023438	893.404907
1331.963867	735.118347
1330.904297	789.651855
1329.844727	829.434692
1328.784180	698.763733
1327.723633	825.240601
1326.663086	850.475952
1325.602539	616.460388
1324.541992	911.103394
1323.480469	1010.676025
1322.418945	920.244934
1321.357422	1059.459839
1320.295898	996.399170
1319.233398	985.262756
1318.170898	1166.594482
1317.108398	1246.854614
1316.045898	1174.338989
1314.982422	1392.770508
1313.918945	1253.914917
1312.855469	1127.534424
1311.791992	1213.118042
1310.728516	1237.198120
1309.664063	1327.828857
1308.599609	1135.455444
1307.535156	1334.528931
1306.469727	1334.319336
1305.404297	1494.084229
1304.338867	1326.789307
1303.273438	1589.927612
1302.208008	1523.643555
1301.141602	1452.556274
1300.075195	1349.642334
1299.008789	1283.705200
1297.942383	1377.519165
1296.875000	1385.430298
1295.807617	1221.571655
1294.740234	1241.944214
1293.672852	1019.453064
1292.604492	1076.814331
1291.537109	1119.509888
1290.468750	1047.002930
1289.399414	1084.927856
1288.331055	826.315247
1287.261719	942.836365
1286.192383	919.717529
1285.123047	791.346130
1284.052734	863.918335
1282.983398	980.598450
1281.913086	940.619934
1280.841797	1074.490479
1279.771484	912.288940
1278.700195	992.408325
1277.628906	830.414307
1276.557617	1094.031006
1275.486328	1037.324463
1274.414063	1090.687378
1273.341797	1290.701904
1272.269531	1102.218872
1271.197266	1255.836548
1270.124023	1358.151001
1269.050781	1477.560547
1267.977539	1326.010742
1266.904297	1535.762817
1265.830078	1394.115234
1264.756836	1176.950195
1263.681641	1325.751831
1262.607422	1311.157837
1261.533203	1479.442383
1260.458008	1360.093384
1259.382813	1321.242920
1258.307617	1423.740967
1257.231445	1496.998535
1256.155273	1365.704102
1255.079102	1059.206787
1254.002930	1422.232544
1252.926758	1011.268127
1251.849609	1111.433594
1250.772461	1085.091064
1249.695313	1190.102539
1248.617188	1329.127808
1247.540039	1407.337402
1246.461914	1189.034424
1245.382813	1094.760254
1244.304688	937.380371
1243.225586	1178.385742
1242.146484	1089.067139
1241.067383	1206.143677
1239.988281	1075.613770
1238.908203	1051.915039
1237.828125	921.486694
1236.748047	1067.621094
1235.667969	1092.444824
1234.586914	802.087585
1233.505859	989.355957
1232.424805	1014.174194
1231.343750	755.512390
1230.261719	889.360840
1229.179688	718.007507
1228.097656	752.519226
1227.015625	835.416992
1225.932617	753.699829
1224.850586	681.681519
1223.767578	629.031677
1222.683594	573.970398
1221.600586	257.776489
1220.516602	396.176025
1219.432617	391.896576
1218.347656	484.249664
1217.263672	409.847137
1216.178711	378.925842
1215.093750	331.088379
1214.008789	295.313843
1212.922852	305.385345
1211.836914	452.968109
1210.750977	578.738586
1209.665039	706.831116
1208.579102	550.272705
1207.492188	495.008453
1206.405273	553.019287
1205.318359	396.484619
1204.230469	365.265472
1203.142578	276.206207
1202.054688	319.598480
1200.966797	167.899109
1199.877930	66.771812
1198.790039	61.909885
1197.701172	4.065805
1196.611328	347.932617
1195.522461	123.999794
1194.432617	-27.748920
1193.342773	-160.250961
1192.252930	-6.738861
1191.162109	88.979187
1190.072266	-98.882156
1188.981445	-296.324921
1187.889648	72.967133
1186.798828	-21.312506
1185.707031	69.205978
1184.615234	-46.751209
1183.523438	77.194870
1182.430664	76.293373
1181.337891	-49.372818
1180.245117	57.511810
1179.152344	-104.181534
1178.059570	45.669350
1176.965820	212.154251
1175.872070	196.446289
1174.778320	175.884537
1173.683594	160.048889
1172.588867	263.836334
1171.494141	317.246155
1170.399414	-33.807255
1169.303711	91.261665
1168.208984	185.108780
1167.113281	121.025093
1166.016602	350.929718
1164.920898	136.113770
1163.824219	-14.168229
1162.727539	146.099655
1161.630859	167.689407
1160.533203	279.926514
1159.435547	236.857437
1158.337891	327.388062
1157.240234	467.906616
1156.141602	417.423004
1155.043945	152.218048
1153.944336	208.970413
1152.845703	256.079926
1151.747070	157.690308
1150.647461	61.641254
1149.547852	-86.861656
1148.447266	-125.815689
1147.347656	-62.432011
1146.247070	-170.586823
1145.146484	42.566452
1144.044922	48.495205
1142.944336	-14.658500
1141.842773	-20.783058
1140.741211	-167.300049
1139.638672	78.468666
1138.537109	-82.437668
1137.434570	48.956341
1136.332031	-76.403313
1135.228516	168.779495
1134.125977	242.775177
1133.022461	271.534241
1131.917969	440.250000
1130.814453	347.744202
1129.709961	399.931793
1128.605469	599.090576
1127.500977	776.729614
1126.396484	681.521179
1125.291016	809.106628
1124.185547	514.676331
1123.080078	561.512817
1121.973633	577.443970
1120.868164	493.814545
1119.761719	372.251312
1118.654297	440.048584
1117.547852	626.082764
1116.440430	487.761719
1115.333008	512.664124
1114.225586	400.291534
1113.117188	439.229370
1112.008789	520.625916
1110.900391	332.455536
1109.791992	687.804871
1108.682617	662.541443
1107.573242	700.988586
1106.463867	706.283936
1105.354492	952.318970
1104.244141	829.942383
1103.133789	806.664551
1102.023438	986.227600
1100.913086	731.624634
1099.801758	936.918091
1098.690430	712.950806
1097.579102	939.234436
1096.467773	1000.386292
1095.355469	1082.643433
1094.243164	1011.689880
1093.130859	1096.135986
1092.017578	1001.535217
1090.905273	1203.518433
1089.791992	1151.177856
1088.677734	995.271118
1087.564453	1006.399414
1086.450195	956.313721
1085.335938	1068.430786
1084.221680	1020.596863
1083.106445	1123.134521
1081.991211	1178.582031
1080.875977	712.462219
1079.760742	1063.796021
1078.644531	900.704956
1077.528320	1014.641418
1076.412109	846.853027
1075.295898	789.378357
1074.178711	673.235291
1073.061523	709.550415
1071.944336	764.568298
1070.826172	833.582397
1069.708984	797.070068
1068.590820	566.054993
1067.471680	538.911682
1066.353516	748.304321
1065.234375	810.049377
1064.115234	672.755188
1062.996094	748.478088
1061.875977	674.380432
1060.755859	609.652710
1059.635742	526.222351
1058.515625	613.505127
1057.394531	588.511108
1056.273438	437.303864
1055.152344	384.292328
1054.031250	420.064178
1052.909180	474.486969
1051.787109	393.442657
1050.665039	387.132263
1049.541992	558.192871
1048.418945	390.823914
1047.295898	512.807434
1046.172852	343.191132
1045.048828	481.446106
1043.925781	274.620880
1042.801758	457.118805
1041.676758	292.335205
1040.552734	605.220947
1039.427734	212.245850
1038.302734	396.949219
1037.176758	316.179199
1036.050781	302.959503
1034.924805	278.129822
1033.798828	248.677338
1032.672852	444.870483
1031.545898	359.622955
1030.418945	404.629272
1029.291992	331.104095
1028.164063	215.807968
1027.036133	98.274101
1025.908203	110.893982
1024.780273	109.609863
1023.651367	-10.043241
1022.522461	53.757835
1021.393555	-198.015381
1020.264648	-4.201905
1019.134766	-33.103497
1018.004883	-170.933289
1016.875000	-62.908264
1015.744141	1.070339
1014.613281	111.415207
1013.482422	182.377121
1012.351563	304.317200
1011.219727	238.683945
1010.088867	321.312134
1008.956055	357.657318
1007.824219	532.894287
1006.691406	911.692078
1005.558594	961.943298
1004.425781	1627.333252
1003.292969	2089.038330
1002.159180	1683.850342
1001.025391	1267.368530
999.891602	763.367065
998.756836	342.818390
997.622070	95.728874
996.487305	114.325676
995.352539	96.064415
994.216797	184.035004
993.081055	50.575508
991.945313	78.715706
990.808594	60.805443
989.672852	-51.523403
988.536133	145.133499
987.398438	-257.335510
986.261719	156.015366
985.124023	-107.887665
983.986328	93.570999
982.847656	-75.618736
981.709961	-37.480621
980.571289	-98.212830
979.432617	-237.033218
978.292969	-55.991688
977.153320	-97.979172
976.013672	78.555275
974.874023	222.935013
973.734375	96.208992
972.593750	208.565933
971.453125	325.572296
970.311523	219.897446
969.170898	96.020149
968.029297	289.041840
966.886719	326.048676
965.745117	234.687698
964.602539	200.820618
963.459961	86.829376
962.317383	339.804565
961.173828	326.911255
960.030273	288.938171
958.886719	196.122314
957.743164	398.920410
956.598633	91.121727
955.454102	200.230362
954.309570	224.729218
953.165039	247.050461
952.019531	8.693646
950.874023	182.248184
949.727539	92.891510
948.582031	-12.299381
947.435547	-60.178928
946.289063	189.130753
945.141602	180.311310
943.995117	237.855682
942.847656	402.815430
941.699219	207.142181
940.551758	274.148407
939.403320	405.138153
938.254883	319.481445
937.105469	268.201233
935.957031	335.639252
934.807617	188.893234
933.658203	354.570862
932.507813	139.790085
931.357422	194.036270
930.207031	157.287598
929.056641	250.464676
927.906250	143.406967
926.754883	47.905617
925.603516	196.029190
924.451172	241.846283
923.298828	271.848053
922.146484	313.329803
920.994141	186.703995
919.841797	255.704376
918.688477	-113.709511
917.535156	16.906837
916.380859	2.243570
915.227539	-137.168808
914.073242	-6.272429
912.918945	-102.256195
911.763672	-98.245125
910.608398	85.078415
909.453125	-108.017052
908.297852	-92.319702
907.141602	-33.444557
905.985352	-278.148743
904.829102	107.220856
903.672852	-123.585014
902.515625	105.536606
901.358398	17.696228
900.201172	-165.059631
899.042969	48.397545
897.884766	40.142712
896.726563	18.425404
895.568359	98.582039
894.409180	194.631973
893.250000	139.298080
892.090820	127.024101
890.930664	268.483826
889.771484	188.618820
888.611328	233.086914
887.450195	78.960800
886.289063	-43.401554
885.128906	231.530289
883.966797	186.073868
882.805664	237.706818
881.643555	201.460709
880.481445	397.518158
879.319336	271.260010
878.156250	350.197479
876.993164	273.730591
875.830078	289.718750
874.666016	145.902618
873.502930	387.177521
872.338867	338.073883
871.173828	376.821167
870.009766	309.878693
868.844727	238.536957
867.679688	297.705109
866.513672	174.819427
865.348633	153.179581
864.182617	331.588043
863.015625	334.748749
861.849609	311.002045
860.682617	446.738556
859.515625	420.829895
858.347656	255.835526
857.180664	398.350372
856.012695	529.624634
854.843750	669.849426
853.675781	644.116455
852.506836	647.573608
851.337891	505.387085
850.167969	562.711243
848.999023	514.746033
847.829102	265.276154
846.658203	286.865662
845.488281	436.049377
844.317383	350.201935
843.146484	89.891777
841.975586	239.060913
840.803711	191.377457
839.631836	181.731155
838.459961	219.033783
837.287109	287.611664
836.114258	161.781311
834.941406	89.615662
833.768555	283.224762
832.594727	235.616592
831.420898	308.554077
830.247070	276.561310
829.072266	320.431549
827.898438	366.488800
826.722656	109.240028
825.547852	402.761902
824.372070	219.138077
823.196289	17.748886
822.020508	16.936014
820.844727	-10.632625
819.667969	90.940666
818.491211	125.644821
817.313477	-126.818756
816.136719	96.992928
814.958984	109.319603
813.781250	-40.764568
812.602539	18.207458
811.423828	-174.105057
810.245117	-217.457703
809.066406	-105.293526
807.886719	-6.554658
806.707031	-81.152786
805.527344	-124.681213
804.346680	-119.398460
803.166992	-273.977386
801.985352	-9.155499
800.804688	-97.245789
799.623047	-43.405460
798.441406	23.652719
797.259766	-208.650497
796.078125	-161.656021
794.895508	-125.820557
793.712891	-174.246078
792.529297	-116.403961
791.346680	14.407631
790.163086	131.813339
788.978516	83.113075
787.794922	244.561966
786.610352	253.234680
785.425781	250.776215
784.241211	144.328751
783.055664	214.707153
781.870117	287.190613
780.684570	266.771088
779.498047	186.651230
778.311523	261.088135
777.125000	178.657074
775.938477	118.267334
774.750977	124.043472
773.563477	94.445313
772.375977	146.405853
771.187500	107.856331
769.999023	-16.730309
768.810547	98.936600
767.622070	24.958342
766.432617	14.844387
765.243164	37.707897
764.053711	-34.200180
762.863281	221.911957
761.672852	226.907852
760.482422	68.993835
759.291992	190.504166
758.100586	-24.636404
756.909180	367.206757
755.717773	173.995132
754.525391	172.049088
753.333008	332.664795
752.140625	-36.321999
750.948242	223.004669
749.754883	170.338318
748.561523	115.453201
747.368164	420.515472
746.173828	42.936554
744.979492	238.097504
743.785156	281.785797
742.590820	255.247025
741.395508	46.726799
740.200195	136.359482
739.003906	230.306808
737.808594	234.360687
736.612305	-39.772221
735.416016	187.657089
734.218750	58.118168
733.021484	213.159958
731.824219	35.511066
730.626953	148.900131
729.428711	286.291992
728.230469	229.004395
727.032227	263.563049
725.833984	236.912552
724.634766	219.024796
723.435547	174.941345
722.235352	17.322607
721.036133	307.427124
719.835938	104.046143
718.635742	223.803268
717.434570	186.427475
716.233398	109.833412
715.032227	367.005951
713.831055	231.605759
712.628906	307.772003
711.426758	-30.152006
710.224609	50.492344
709.021484	113.726166
707.818359	48.487267
706.615234	107.451775
705.412109	92.435410
704.208008	3.496426
703.003906	103.971649
701.799805	13.036973
700.594727	-114.751343
699.389648	75.057396
698.184570	32.254074
696.979492	-47.392029
695.773438	-37.825760
694.567383	-197.617615
693.361328	137.934937
692.154297	58.703251
690.947266	-187.549789
689.740234	-212.216858
688.533203	-37.150753
687.325195	-154.918930
686.117188	-140.233200
684.909180	-77.747711
683.700195	-158.257858
682.491211	162.322495
681.282227	-117.338287
680.072266	-149.803650
678.863281	-34.880108
677.653320	99.587082
676.442383	43.602303
675.232422	-202.711685
674.021484	-130.731888
672.810547	-125.745338
671.598633	182.126175
670.386719	105.072243
669.174805	21.663185
667.962891	199.892746
666.750000	73.466904
665.537109	59.515575
664.324219	45.649288
663.110352	98.802246
661.897461	132.565567
660.683594	101.632156
659.468750	113.926956
658.254883	-1.018483
657.040039	99.806564
655.824219	-23.626986
654.609375	-73.692963
653.393555	5.594081
652.177734	-169.412430
650.960938	-219.398544
649.745117	-64.783958
648.528320	-35.160454
647.311523	102.037186
646.093750	142.261154
644.875977	376.044739
643.658203	231.002441
642.440430	53.653126
641.221680	155.791672
640.002930	238.384384
638.784180	58.556553
637.564453	39.780193
636.344727	-116.692139
635.125000	-54.257954
633.905273	-24.326664
632.684570	56.828129
631.463867	-8.321373
630.243164	69.982635
629.021484	10.577098
627.799805	30.149784
626.578125	-68.665665
625.356445	106.502251
624.133789	223.209930
622.911133	180.746124
621.688477	182.704361
620.464844	130.489410
619.241211	111.890396
618.017578	-63.697449
616.793945	117.484619
615.569336	-51.030197
614.344727	-51.308235
613.120117	-5.435137
611.894531	99.329254
610.668945	113.236046
609.443359	-149.670639
608.216797	101.418694
606.991211	-16.270138
605.764648	-43.322769
604.537109	-231.861145
