# Supplementary material for: Raman spectroscopy accurately differentiates mucosal healing from non-healing and biochemical changes following biological therapy in inflammatory bowel disease
Source: PLoS One. 2021 Jun 2;16(6):e0252210. doi: 10.1371/journal.pone.0252210 (PMC8172032; doi:10.1371/journal.pone.0252210)
Supplement: S9 Dataset — (ZIP) [file pone.0252210.s011.zip › Pre-biologic/OC035 pre treatment-1_base sub cr removed_30__X_-23898.9__Y_33341.7__Z_-435.673__Time_343.txt]

1714.837891	-83.424736
1713.861328	-59.066139
1712.884766	85.242546
1711.907227	84.690521
1710.930664	41.347607
1709.953125	46.319847
1708.975586	64.790031
1707.997070	-101.534897
1707.019531	91.314133
1706.041016	-82.699631
1705.062500	13.938943
1704.083984	-9.750260
1703.104492	-9.193863
1702.125000	-32.521309
1701.145508	-12.830411
1700.166016	-41.068096
1699.186523	-167.990372
1698.206055	-195.742813
1697.225586	-81.589195
1696.245117	-194.339584
1695.264648	-199.917786
1694.283203	61.822937
1693.301758	-10.033346
1692.320313	-241.732986
1691.338867	-128.737579
1690.357422	238.003586
1689.375000	199.371185
1688.392578	169.079575
1687.410156	251.120728
1686.427734	112.189331
1685.444336	72.243141
1684.460938	29.992773
1683.477539	177.261780
1682.494141	183.648758
1681.509766	195.684814
1680.526367	114.923920
1679.541992	47.840481
1678.557617	58.323624
1677.572266	146.299240
1676.587891	173.453857
1675.602539	368.480469
1674.617188	321.849579
1673.630859	304.827301
1672.645508	274.926086
1671.659180	306.503052
1670.672852	287.973358
1669.686523	508.850861
1668.699219	719.365295
1667.712891	537.309082
1666.725586	761.752991
1665.738281	477.017334
1664.750000	450.090179
1663.762695	479.271912
1662.774414	378.863892
1661.786133	167.531723
1660.797852	489.412323
1659.808594	588.910767
1658.820313	590.732727
1657.831055	712.092651
1656.841797	539.823242
1655.851563	725.392822
1654.862305	665.095337
1653.872070	374.930634
1652.881836	304.848450
1651.891602	251.023315
1650.900391	509.617950
1649.910156	192.064468
1648.918945	168.398880
1647.927734	211.156342
1646.935547	93.037582
1645.944336	-185.825409
1644.952148	-105.062363
1643.959961	316.619843
1642.966797	65.235245
1641.974609	49.196045
1640.981445	62.489922
1639.988281	-16.251881
1638.995117	242.960068
1638.001953	143.718643
1637.007813	-89.658073
1636.013672	83.285805
1635.019531	145.754242
1634.025391	-249.964905
1633.031250	-310.700958
1632.036133	-26.152361
1631.041016	-36.361084
1630.045898	-51.566818
1629.049805	-63.893147
1628.054688	-210.145889
1627.058594	-235.088181
1626.062500	-141.427597
1625.065430	-434.122894
1624.069336	22.799334
1623.072266	-14.400860
1622.075195	69.513191
1621.078125	135.213593
1620.081055	124.917351
1619.083008	104.313339
1618.084961	118.047432
1617.086914	50.590492
1616.088867	-197.731155
1615.089844	18.637312
1614.091797	-95.432640
1613.092773	-96.518867
1612.092773	31.031599
1611.093750	-74.621689
1610.093750	-93.594696
1609.094727	-112.408142
1608.093750	141.374435
1607.093750	-118.181091
1606.093750	-71.112694
1605.092773	-194.121826
1604.091797	180.366745
1603.090820	-99.429901
1602.088867	131.189499
1601.087891	233.641785
1600.085938	-27.379625
1599.083984	-235.901505
1598.081055	-493.923248
1597.079102	-33.022827
1596.076172	-118.363380
1595.073242	-206.212128
1594.070313	-82.396660
1593.067383	59.700829
1592.063477	-195.041504
1591.059570	-73.764046
1590.055664	-223.891846
1589.051758	17.437199
1588.046875	-62.150360
1587.041992	-84.300774
1586.037109	107.383362
1585.032227	210.371780
1584.027344	112.655754
1583.021484	106.180534
1582.015625	102.319542
1581.009766	106.273193
1580.003906	55.536888
1578.997070	98.530716
1577.990234	115.464226
1576.984375	174.011932
1575.976563	-14.656371
1574.969727	95.862907
1573.961914	-77.163483
1572.954102	72.251740
1571.946289	395.725586
1570.938477	248.617264
1569.929688	122.306190
1568.921875	105.109634
1567.913086	389.136108
1566.903320	148.451965
1565.894531	55.792995
1564.884766	53.943356
1563.875000	140.254593
1562.865234	161.594330
1561.855469	289.195465
1560.844727	274.025360
1559.834961	297.672577
1558.824219	196.793869
1557.813477	137.333450
1556.801758	13.022290
1555.790039	422.312683
1554.779297	341.831238
1553.766602	35.993320
1552.754883	144.403381
1551.743164	304.423431
1550.730469	521.186584
1549.717773	246.181351
1548.705078	328.129913
1547.691406	319.407471
1546.677734	351.934692
1545.665039	361.068329
1544.650391	310.618042
1543.636719	187.719177
1542.623047	51.829147
1541.608398	109.561203
1540.593750	187.794174
1539.579102	211.641541
1538.563477	95.956635
1537.547852	475.640350
1536.533203	24.283697
1535.516602	32.093956
1534.500977	-163.965210
1533.485352	186.516266
1532.468750	235.094482
1531.452148	244.845413
1530.435547	107.574608
1529.417969	415.867249
1528.400391	149.530396
1527.383789	138.088593
1526.365234	185.691376
1525.347656	238.277481
1524.329102	128.552811
1523.311523	5.867137
1522.292969	91.420052
1521.273438	248.773163
1520.254883	45.953075
1519.235352	172.086472
1518.215820	-69.507675
1517.196289	105.100128
1516.176758	-231.746475
1515.156250	-111.445801
1514.136719	-19.590174
1513.116211	69.488693
1512.094727	-162.486847
1511.074219	-66.037720
1510.052734	37.896225
1509.031250	110.844864
1508.009766	-98.496101
1506.988281	-218.167236
1505.965820	-112.372269
1504.943359	-104.174263
1503.920898	-80.760094
1502.898438	32.148285
1501.875000	114.104599
1500.852539	-67.867569
1499.829102	-152.645889
1498.805664	-35.333225
1497.781250	-215.087112
1496.757813	-379.554504
1495.733398	133.747345
1494.708984	-322.584412
1493.684570	29.103741
1492.659180	2.140169
1491.633789	64.493668
1490.608398	42.353069
1489.583008	-227.729462
1488.557617	25.761158
1487.531250	31.285709
1486.504883	-101.197830
1485.478516	309.923431
1484.452148	-16.790316
1483.424805	92.779602
1482.398438	130.758148
1481.371094	268.035248
1480.342773	295.465851
1479.315430	215.701157
1478.287109	296.396149
1477.259766	300.501343
1476.230469	380.875488
1475.202148	308.286804
1474.173828	612.494202
1473.144531	661.836426
1472.115234	873.951233
1471.085938	788.106445
1470.055664	1022.757751
1469.025391	855.275757
1467.996094	1005.682068
1466.964844	1036.375977
1465.934570	922.066162
1464.904297	1000.866394
1463.873047	1008.366821
1462.841797	1071.655518
1461.809570	1089.086304
1460.778320	951.527161
1459.746094	1334.395874
1458.713867	1178.876953
1457.681641	1360.870972
1456.649414	1382.855347
1455.616211	1300.722168
1454.583008	1094.271606
1453.549805	1417.787354
1452.516602	1398.850098
1451.483398	1359.571777
1450.449219	1581.231201
1449.415039	1483.505859
1448.380859	1370.562134
1447.345703	1538.686890
1446.311523	1458.572388
1445.276367	1497.392822
1444.241211	1488.056152
1443.205078	1147.192627
1442.169922	1509.704102
1441.133789	1315.578735
1440.097656	1263.096069
1439.061523	1410.315308
1438.024414	1201.030518
1436.988281	1310.222046
1435.951172	1141.403320
1434.914063	947.367493
1433.875977	988.228882
1432.838867	756.386108
1431.800781	342.848236
1430.762695	615.936096
1429.724609	555.824158
1428.685547	543.636536
1427.646484	564.231018
1426.607422	193.956100
1425.568359	562.509644
1424.529297	462.083862
1423.489258	457.441437
1422.449219	200.856201
1421.409180	271.846436
1420.369141	131.268265
1419.328125	240.007538
1418.288086	321.042633
1417.247070	233.416046
1416.205078	100.534714
1415.164063	138.816330
1414.122070	-79.460205
1413.080078	-131.654114
1412.038086	336.616028
1410.996094	-240.912888
1409.953125	-44.177139
1408.910156	92.209930
1407.867188	-62.803898
1406.824219	81.141235
1405.780273	-78.759956
1404.737305	-246.061447
1403.693359	133.867905
1402.648438	-88.547493
1401.604492	-115.117867
1400.559570	-53.856316
1399.514648	-165.587753
1398.469727	-8.954430
1397.424805	34.879902
1396.378906	-36.534233
1395.333984	70.054550
1394.288086	-189.069351
1393.241211	390.940216
1392.195313	116.978607
1391.148438	121.061096
1390.101563	125.219368
1389.054688	-110.757439
1388.006836	58.705093
1386.959961	35.606857
1385.912109	122.616150
1384.864258	42.168385
1383.815430	31.816721
1382.767578	-75.883133
1381.718750	-183.459534
1380.669922	-76.071304
1379.621094	-300.785004
1378.571289	-10.967104
1377.522461	-45.678223
1376.472656	-35.361923
1375.421875	62.370491
1374.372070	-149.159561
1373.321289	31.077560
1372.270508	24.326283
1371.219727	-39.654076
1370.168945	6.180936
1369.117188	-2.731687
1368.066406	-76.286911
1367.014648	-65.014481
1365.961914	-205.561157
1364.910156	-218.926208
1363.857422	-314.326294
1362.804688	-352.321106
1361.751953	-255.807846
1360.698242	-106.981689
1359.645508	9.586380
1358.591797	163.518646
1357.538086	-3.196543
1356.483398	-132.441452
1355.429688	44.178532
1354.375000	41.956501
1353.320313	32.415302
1352.264648	172.005066
1351.209961	259.543030
1350.154297	-57.459980
1349.098633	-71.405663
1348.042969	103.370766
1346.986328	171.524994
1345.930664	162.915680
1344.874023	223.869263
1343.817383	396.498810
1342.759766	546.874451
1341.703125	491.660339
1340.645508	444.031403
1339.587891	394.088318
1338.529297	448.311798
1337.471680	646.272888
1336.413086	329.395538
1335.354492	292.461365
1334.295898	367.031158
1333.236328	402.125153
1332.176758	197.440460
1331.117188	507.318939
1330.057617	332.659088
1328.998047	155.749969
1327.937500	532.583069
1326.876953	128.696396
1325.816406	132.687485
1324.754883	196.081329
1323.694336	301.577606
1322.632813	140.572266
1321.571289	554.803528
1320.508789	465.650330
1319.447266	408.758362
1318.384766	112.795975
1317.322266	211.629639
1316.259766	529.969849
1315.196289	559.940247
1314.132813	296.805115
1313.069336	442.890137
1312.005859	170.329483
1310.942383	508.743652
1309.877930	362.125824
1308.813477	314.175110
1307.749023	384.509918
1306.683594	358.990997
1305.619141	277.052887
1304.553711	298.574127
1303.488281	266.131866
1302.421875	142.878189
1301.356445	145.164520
1300.290039	110.721832
1299.223633	282.788727
1298.157227	2.989152
1297.089844	322.598816
1296.022461	323.045227
1294.955078	257.352692
1293.887695	385.682190
1292.819336	376.684753
1291.751953	274.617401
1290.683594	40.285427
1289.614258	274.476959
1288.545898	167.967773
1287.476563	12.606716
1286.407227	158.812164
1285.337891	302.625732
1284.268555	101.165176
1283.198242	98.246399
1282.127930	247.224701
1281.057617	119.680679
1279.986328	-149.622269
1278.916016	303.019043
1277.844727	63.367348
1276.773438	36.681606
1275.701172	283.936493
1274.629883	-28.556368
1273.557617	-40.224892
1272.485352	422.208893
1271.413086	271.417145
1270.339844	250.224533
1269.266602	243.791519
1268.193359	403.454224
1267.120117	360.576202
1266.045898	520.330017
1264.972656	306.863373
1263.898438	230.163879
1262.823242	436.438995
1261.749023	537.886536
1260.673828	646.684143
1259.598633	404.614258
1258.523438	372.253174
1257.448242	196.278732
1256.372070	159.264511
1255.295898	321.986786
1254.219727	577.209290
1253.142578	413.808563
1252.066406	549.822693
1250.989258	313.664917
1249.912109	442.478271
1248.833984	362.192230
1247.756836	593.166687
1246.678711	666.123779
1245.599609	240.983749
1244.521484	326.250488
1243.442383	355.670074
1242.364258	674.093933
1241.285156	679.252686
1240.205078	555.816284
1239.125977	609.630066
1238.045898	328.661194
1236.965820	387.440674
1235.884766	504.433655
1234.804688	383.817108
1233.723633	723.841736
1232.642578	460.321533
1231.561523	187.260406
1230.479492	519.936157
1229.397461	518.285706
1228.315430	417.392975
1227.233398	619.162231
1226.150391	796.662476
1225.068359	453.880554
1223.985352	290.284668
1222.901367	332.357208
1221.818359	512.258789
1220.734375	295.621796
1219.650391	494.812622
1218.566406	261.382019
1217.481445	189.928436
1216.396484	193.388641
1215.311523	138.897400
1214.226563	113.403938
1213.141602	276.195404
1212.055664	47.969955
1210.969727	261.365479
1209.883789	194.850800
1208.796875	164.532288
1207.709961	-188.864227
1206.623047	84.624252
1205.536133	148.308411
1204.449219	96.297745
1203.361328	352.634186
1202.273438	194.594482
1201.185547	-42.850487
1200.096680	-87.629509
1199.008789	-103.526993
1197.919922	123.583702
1196.830078	-0.664432
1195.741211	-69.567352
1194.651367	-323.625427
1193.561523	-349.214050
1192.471680	-245.032043
1191.381836	12.860368
1190.291016	-51.330868
1189.200195	-358.129333
1188.109375	-258.991669
1187.017578	-287.186523
1185.926758	-195.393982
1184.834961	-197.280746
1183.742188	-398.352325
1182.650391	-313.930969
1181.557617	-174.441452
1180.464844	34.468124
1179.372070	176.114777
1178.279297	61.212036
1177.185547	-56.090984
1176.091797	138.014893
1174.998047	-132.641495
1173.903320	-154.217728
1172.808594	37.210823
1171.713867	226.100037
1170.619141	89.421432
1169.524414	-205.146378
1168.428711	-143.282593
1167.333008	66.744438
1166.237305	-115.456886
1165.140625	-44.294376
1164.044922	60.224277
1162.948242	14.116521
1161.850586	-129.972229
1160.753906	-54.373451
1159.656250	-79.151993
1158.558594	29.670609
1157.460938	-291.170074
1156.362305	17.910095
1155.263672	-107.342529
1154.165039	132.247147
1153.066406	-162.403519
1151.967773	105.540810
1150.868164	-172.447189
1149.768555	-164.482040
1148.667969	179.266281
1147.568359	-51.156769
1146.467773	-236.323044
1145.367188	45.079086
1144.266602	-49.749550
1143.165039	-225.518143
1142.063477	41.169243
1140.961914	-110.922028
1139.860352	100.766426
1138.757813	-1.515752
1137.655273	19.750845
1136.552734	10.036800
1135.450195	166.533432
1134.346680	365.623077
1133.244141	1.787002
1132.139648	112.814713
1131.036133	240.328873
1129.931641	194.474869
1128.827148	449.849060
1127.722656	351.623535
1126.618164	367.179321
1125.512695	330.486359
1124.407227	542.596558
1123.301758	612.348145
1122.196289	388.215973
1121.089844	140.414093
1119.983398	245.479141
1118.876953	281.759247
1117.769531	419.714325
1116.663086	375.318481
1115.555664	219.662994
1114.447266	291.062683
1113.339844	40.746075
1112.231445	192.384216
1111.123047	291.872040
1110.014648	483.403595
1108.905273	490.477661
1107.795898	103.003151
1106.686523	605.939819
1105.577148	253.882263
1104.466797	352.758850
1103.357422	449.162720
1102.247070	408.600128
1101.135742	129.733932
1100.025391	355.612854
1098.914063	543.590515
1097.802734	172.744553
1096.690430	386.460205
1095.579102	618.870728
1094.466797	273.970001
1093.353516	388.401642
1092.241211	144.834488
1091.127930	82.568855
1090.014648	378.001343
1088.901367	350.885254
1087.788086	76.723801
1086.673828	235.368835
1085.559570	596.098145
1084.445313	425.333008
1083.330078	104.171326
1082.214844	471.570770
1081.099609	284.347229
1079.984375	292.099915
1078.868164	450.073120
1077.751953	420.125153
1076.635742	345.554443
1075.519531	289.747345
1074.402344	161.196228
1073.285156	173.388489
1072.167969	37.814083
1071.050781	214.060623
1069.932617	155.805969
1068.814453	561.508423
1067.696289	357.892456
1066.578125	229.291763
1065.458984	234.188934
1064.339844	292.903778
1063.220703	250.924408
1062.100586	21.737322
1060.980469	141.215134
1059.860352	393.937836
1058.740234	195.223709
1057.619141	192.957672
1056.498047	143.934326
1055.376953	197.739594
1054.255859	242.170273
1053.133789	312.257843
1052.011719	67.064575
1050.889648	417.305267
1049.767578	95.175285
1048.644531	53.210003
1047.521484	46.262733
1046.398438	-21.318836
1045.274414	102.348419
1044.150391	-0.175177
1043.026367	-86.323166
1041.902344	-25.611137
1040.778320	160.896515
1039.653320	212.233414
1038.528320	184.391464
1037.402344	103.031303
1036.277344	-285.504089
1035.151367	-73.459854
1034.024414	299.035217
1032.898438	89.902069
1031.771484	-70.274200
1030.644531	-25.751871
1029.517578	318.627289
1028.390625	40.101639
1027.262695	126.492210
1026.134766	-12.418400
1025.005859	-109.428185
1023.877930	-180.802399
1022.749023	-145.330353
1021.620117	-355.805878
1020.490234	-280.772858
1019.361328	-381.995026
1018.231445	-378.769165
1017.101563	-259.565125
1015.970703	-168.176620
1014.839844	-178.731812
1013.708984	40.144218
1012.578125	-201.950989
1011.447266	151.275406
1010.315430	161.754517
1009.183594	-3.614865
1008.050781	162.076981
1006.918945	367.105865
1005.786133	599.865601
1004.653320	915.844543
1003.519531	1104.595215
1002.386719	1254.050903
1001.252930	1315.701660
1000.118164	1010.061096
998.984375	482.915527
997.849609	314.032745
996.714844	408.515656
995.580078	-94.772964
994.444336	143.016754
993.308594	-92.166939
992.172852	-103.406609
991.036133	-105.322945
989.900391	-259.293304
988.763672	165.443451
987.626953	39.333004
986.489258	93.083046
985.351563	195.283554
984.213867	113.318565
983.076172	38.409969
981.937500	156.982498
980.798828	40.893188
979.660156	0.891177
978.521484	-41.280304
977.381836	105.243195
976.242188	350.671661
975.102539	88.136932
973.961914	140.657913
972.822266	30.158484
971.681641	468.781097
970.540039	76.042511
969.399414	365.461517
968.257813	101.708435
967.116211	97.505821
965.973633	-0.636701
964.832031	-2.271657
963.689453	220.938004
962.545898	350.172760
961.403320	209.016037
960.259766	237.617905
959.116211	211.352158
957.972656	121.096062
956.828125	-67.458580
955.683594	34.950249
954.539063	32.154739
953.393555	22.624243
952.249023	1.787665
951.103516	118.321892
949.957031	51.996765
948.811523	-14.167830
947.665039	70.675446
946.518555	87.056854
945.371094	142.397369
944.224609	120.184525
943.077148	-66.296135
941.929688	-58.513027
940.781250	118.287086
939.632813	349.895233
938.484375	166.330414
937.335938	117.541313
936.186523	228.517746
935.038086	107.041939
933.887695	33.610237
932.738281	33.254143
931.587891	-60.379730
930.437500	108.070633
929.287109	-3.505065
928.135742	60.381458
926.985352	-267.098755
925.833984	61.004414
924.681641	-111.391815
923.530273	-31.142591
922.377930	106.030846
921.224609	-47.714260
920.072266	25.994743
918.918945	56.612835
917.765625	-89.859032
916.612305	229.423416
915.458008	19.626720
914.303711	-146.830612
913.149414	-31.688450
911.995117	4.090644
910.839844	42.228088
909.684570	-164.479263
908.529297	-248.554657
907.373047	5.264447
906.216797	-296.174683
905.060547	-239.391556
903.904297	-82.872459
902.747070	-395.118378
901.589844	-127.511055
900.432617	-147.419754
899.274414	-271.329742
898.117188	-119.073631
896.958984	-84.428429
895.799805	-27.103178
894.641602	111.660759
893.482422	62.826912
892.322266	124.824776
891.163086	60.338295
890.002930	-196.043762
888.842773	110.065224
887.682617	0.674502
886.521484	144.203400
885.360352	-147.809402
884.199219	-130.542236
883.038086	-284.651947
881.875977	-305.588287
880.713867	-89.742592
879.551758	85.474327
878.388672	420.651794
877.225586	43.790905
876.062500	-73.829819
874.899414	40.577930
873.735352	103.189468
872.571289	159.048630
871.407227	185.654587
870.242188	50.297920
869.077148	-10.751096
867.912109	126.129723
866.747070	-83.249939
865.581055	444.693451
864.415039	233.118759
863.249023	-18.785482
862.083008	338.095093
860.916016	405.150635
859.749023	231.965775
858.581055	285.545868
857.414063	258.311035
856.246094	136.864746
855.077148	145.549835
853.909180	257.352875
852.740234	478.935913
851.571289	444.895294
850.402344	200.224319
849.232422	392.473267
848.062500	-4.413749
846.892578	120.558548
845.721680	200.670853
844.551758	376.935577
843.380859	87.686378
842.208984	78.152908
841.038086	251.961136
839.866211	-23.772215
838.694336	120.821228
837.521484	-78.866615
836.348633	-59.555119
835.175781	174.130188
834.002930	119.555969
832.829102	76.110191
831.655273	50.476162
830.481445	247.950378
829.307617	405.100861
828.132813	269.897522
826.958008	315.319000
825.783203	220.181519
824.607422	80.429543
823.431641	301.676849
822.255859	66.005402
821.079102	320.394806
819.903320	329.616425
818.726563	31.504436
817.548828	2.771726
816.372070	-137.307755
815.194336	-177.298523
814.016602	129.617371
812.837891	-44.033695
811.659180	155.796997
810.480469	-253.587204
809.301758	-102.892609
808.122070	85.395386
806.942383	126.896446
805.762695	-89.316216
804.583008	-123.489616
803.402344	126.347862
802.221680	60.859535
801.041016	-230.994324
799.859375	-198.996002
798.677734	-198.167206
797.496094	-161.980957
796.313477	-114.840668
795.131836	-74.483406
793.949219	18.913342
792.765625	-111.543282
791.583008	-102.550438
790.399414	129.915298
789.215820	-341.650574
788.031250	54.280193
786.846680	-165.077744
785.662109	-125.676918
784.477539	154.608398
783.291992	-148.951248
782.106445	-103.279121
780.920898	127.866066
779.735352	168.817505
778.548828	260.439575
777.362305	120.073517
776.174805	200.417740
774.988281	112.896309
773.800781	-73.974174
772.613281	17.091669
771.424805	132.276779
770.236328	64.308334
769.047852	247.577164
767.859375	60.425438
766.669922	135.467896
765.480469	406.438324
764.291016	115.618668
763.101563	216.769485
761.911133	306.788940
760.720703	200.827576
759.529297	165.250443
758.338867	193.412903
757.147461	630.542175
755.955078	434.192352
754.763672	600.570923
753.571289	320.700134
752.378906	306.760895
751.186523	233.471939
749.993164	430.288696
748.799805	438.158173
747.606445	364.773956
746.412109	192.638611
745.217773	457.162384
744.023438	337.683746
742.829102	369.556763
741.633789	473.751099
740.438477	143.890305
739.243164	432.154968
738.046875	91.503220
736.850586	-172.319992
735.654297	102.696144
734.458008	29.494181
733.260742	-2.065102
732.063477	-13.886920
730.866211	24.649149
729.667969	310.363129
728.469727	289.840088
727.271484	-126.334572
726.073242	-63.585213
724.874023	-18.288782
723.674805	51.081165
722.474609	33.120476
721.275391	-65.549469
720.075195	-37.472755
718.875000	248.232315
717.673828	101.829811
716.473633	108.307671
715.272461	343.901611
714.070313	134.648376
712.869141	-126.712769
711.666992	-143.723083
710.463867	-58.183853
709.261719	-277.553864
708.058594	298.299774
706.855469	-97.158630
705.652344	352.395874
704.448242	-116.598457
703.244141	108.923470
702.040039	19.049915
700.834961	94.681946
699.630859	192.185974
698.424805	383.298035
697.219727	224.564804
696.013672	118.235405
694.807617	135.964539
693.601563	32.239475
692.395508	-223.249664
691.188477	-285.217651
689.981445	-66.982079
688.773438	-67.814659
687.566406	-61.946175
686.358398	-38.531639
685.149414	-34.444824
683.941406	21.864658
682.732422	-259.764221
681.523438	-90.353851
680.313477	46.681961
679.104492	-106.378891
677.894531	67.796188
676.683594	-11.200861
675.473633	104.815598
674.262695	387.583771
673.051758	81.971275
671.839844	-32.985203
670.628906	27.431673
669.416992	-28.750120
668.204102	47.104031
666.992188	-268.039368
665.779297	-44.962246
664.566406	132.793076
663.352539	53.640156
662.138672	-96.597946
660.924805	271.339294
659.710938	-94.456421
658.497070	215.242447
657.282227	367.425629
656.066406	-127.296364
654.851563	-28.902767
653.635742	-68.467934
652.419922	60.069157
651.204102	177.763977
649.987305	-25.544582
648.770508	-144.834061
647.553711	243.927933
646.336914	255.749176
645.119141	112.516068
643.901367	302.654388
642.682617	154.850250
641.464844	458.475494
640.246094	241.463898
639.027344	71.566116
637.807617	320.479065
636.587891	-163.658813
635.368164	415.252563
634.148438	338.530304
632.927734	121.841957
631.707031	87.202988
630.486328	75.641983
629.264648	142.880081
628.043945	52.873024
626.822266	223.844391
625.599609	123.862015
624.376953	235.334473
623.155273	399.483276
621.931641	314.119293
620.708984	287.805389
619.485352	699.470581
618.261719	272.722351
617.037109	63.326672
615.813477	302.197632
614.588867	152.389526
613.364258	46.178886
612.138672	11.250296
610.913086	158.659897
609.687500	32.894081
608.461914	-160.788315
607.235352	-54.950310
606.008789	-243.718582
604.782227	-165.322159
