# Supplementary material for: Raman spectroscopy accurately differentiates mucosal healing from non-healing and biochemical changes following biological therapy in inflammatory bowel disease
Source: PLoS One. 2021 Jun 2;16(6):e0252210. doi: 10.1371/journal.pone.0252210 (PMC8172032; doi:10.1371/journal.pone.0252210)
Supplement: S9 Dataset — (ZIP) [file pone.0252210.s011.zip › Pre-biologic/OC034-1 pre treatment_base sub CR removed_32__X_-12267.4__Y_35521.2__Z_0.0468032__Time_368.txt]

1714.640625	-7.570972
1713.664063	79.719513
1712.687500	84.142509
1711.709961	-60.657478
1710.733398	39.573143
1709.755859	-12.105869
1708.778320	65.796822
1707.799805	-26.912983
1706.821289	-156.176926
1705.843750	71.691734
1704.864258	-15.650125
1703.885742	-3.030387
1702.907227	-142.110992
1701.927734	-60.944813
1700.948242	-16.451653
1699.968750	-48.734646
1698.988281	-29.447031
1698.007813	-73.551857
1697.028320	-9.962359
1696.046875	64.979454
1695.066406	68.514618
1694.084961	48.703743
1693.104492	67.002640
1692.123047	80.619644
1691.140625	137.585312
1690.159180	192.536835
1689.176758	213.413864
1688.194336	141.571671
1687.211914	225.035202
1686.228516	303.723053
1685.246094	356.337372
1684.262695	465.454498
1683.279297	420.584473
1682.295898	416.247223
1681.311523	489.669861
1680.327148	510.354004
1679.342773	571.480652
1678.358398	571.892578
1677.374023	610.054077
1676.388672	699.218201
1675.403320	876.579834
1674.417969	761.884155
1673.432617	894.898926
1672.446289	895.423340
1671.459961	984.065125
1670.473633	990.752563
1669.487305	1061.593750
1668.500977	1310.703735
1667.513672	1318.536499
1666.526367	1337.372314
1665.539063	1481.285767
1664.550781	1455.726318
1663.563477	1385.459839
1662.575195	1829.970703
1661.586914	1768.295166
1660.598633	1921.660522
1659.609375	1937.490723
1658.620117	2054.299072
1657.631836	2068.071777
1656.641602	1976.210083
1655.652344	1927.041748
1654.662109	1878.174438
1653.672852	1654.951660
1652.681641	1532.624268
1651.691406	1579.896484
1650.701172	1442.281860
1649.709961	1281.172974
1648.718750	1189.096191
1647.727539	920.221924
1646.735352	913.258728
1645.744141	732.165527
1644.751953	678.123901
1643.759766	508.124512
1642.766602	552.216492
1641.774414	311.431244
1640.781250	268.828888
1639.788086	292.366486
1638.794922	342.430145
1637.801758	136.844711
1636.807617	200.407425
1635.813477	242.998474
1634.819336	130.229523
1633.825195	9.736265
1632.830078	68.535690
1631.834961	-4.246623
1630.839844	81.087830
1629.844727	19.080658
1628.849609	86.154938
1627.853516	-78.245361
1626.857422	31.094646
1625.861328	45.789455
1624.865234	7.966619
1623.868164	-100.744156
1622.871094	50.858608
1621.874023	-78.707382
1620.876953	57.179428
1619.879883	-59.090984
1618.881836	37.443104
1617.883789	-49.801609
1616.885742	52.016281
1615.887695	69.845688
1614.888672	43.095337
1613.889648	116.057854
1612.890625	-123.075165
1611.891602	4.986114
1610.892578	59.602650
1609.892578	25.095757
1608.892578	19.428797
1607.892578	163.084076
1606.892578	-25.957500
1605.891602	57.405231
1604.890625	138.099823
1603.889648	137.601807
1602.888672	6.240807
1601.887695	5.725690
1600.885742	31.342449
1599.883789	-102.607109
1598.881836	-90.117752
1597.879883	-9.708350
1596.876953	-164.581528
1595.874023	-73.822983
1594.871094	-53.683537
1593.868164	-192.919312
1592.864258	-29.250658
1591.861328	-197.258408
1590.857422	-159.057053
1589.853516	-29.603176
1588.848633	-20.277239
1587.844727	43.750118
1586.839844	89.427887
1585.834961	90.691132
1584.830078	157.045364
1583.824219	90.385727
1582.819336	78.389557
1581.813477	131.443436
1580.807617	61.984100
1579.800781	143.493057
1578.794922	217.068008
1577.788086	280.112671
1576.781250	173.898880
1575.773438	161.296432
1574.766602	119.991890
1573.758789	138.420486
1572.750977	107.344643
1571.743164	190.553635
1570.735352	141.087540
1569.726563	83.746147
1568.718750	73.082741
1567.708984	-44.161674
1566.700195	-42.021801
1565.691406	-16.627169
1564.681641	63.151611
1563.671875	140.190903
1562.662109	58.833233
1561.652344	-25.195492
1560.641602	17.764416
1559.630859	-12.001839
1558.620117	-10.765514
1557.609375	34.410187
1556.597656	107.949615
1555.586914	33.688354
1554.575195	-9.581891
1553.563477	115.351578
1552.550781	92.553719
1551.539063	-13.174422
1550.526367	111.319481
1549.513672	33.848618
1548.500977	31.298967
1547.487305	-38.607132
1546.473633	95.641510
1545.459961	38.432709
1544.446289	-16.289265
1543.432617	14.153782
1542.417969	52.208923
1541.404297	48.805958
1540.389648	-63.166626
1539.374023	62.283154
1538.359375	-101.507347
1537.343750	-95.045715
1536.328125	48.023846
1535.312500	15.518054
1534.296875	-22.252449
1533.280273	-73.022163
1532.263672	59.121960
1531.247070	85.428436
1530.230469	-68.753853
1529.212891	39.757278
1528.196289	-45.050678
1527.178711	6.523961
1526.160156	148.055710
1525.142578	201.905426
1524.124023	139.815704
1523.106445	149.675476
1522.087891	128.545837
1521.068359	73.875267
1520.049805	163.096176
1519.030273	144.200958
1518.010742	114.921646
1516.991211	170.332382
1515.971680	169.094772
1514.951172	44.464901
1513.930664	191.958969
1512.910156	123.638344
1511.889648	193.838303
1510.868164	156.121033
1509.846680	185.018173
1508.826172	162.505600
1507.803711	257.852142
1506.782227	-0.754561
1505.759766	96.946411
1504.737305	25.362284
1503.714844	-82.161186
1502.692383	-28.348795
1501.668945	-102.719543
1500.646484	2.095576
1499.623047	-39.156906
1498.599609	-19.055410
1497.575195	-6.737849
1496.550781	-53.358112
1495.527344	-20.745520
1494.502930	60.348400
1493.477539	179.666565
1492.453125	181.270874
1491.427734	162.338593
1490.402344	145.889252
1489.376953	262.205627
1488.350586	243.021851
1487.325195	325.917694
1486.298828	130.423309
1485.272461	343.324280
1484.245117	328.938019
1483.218750	521.152527
1482.191406	498.942749
1481.164063	611.836792
1480.136719	490.046326
1479.108398	561.969971
1478.080078	391.683960
1477.052734	618.913574
1476.023438	721.141907
1474.995117	782.526428
1473.965820	915.119507
1472.937500	973.779480
1471.908203	1070.533569
1470.877930	1034.857056
1469.848633	1179.796631
1468.818359	1299.181030
1467.788086	1512.564941
1466.757813	1616.480835
1465.727539	1628.794922
1464.696289	1684.260132
1463.665039	1823.514648
1462.633789	1916.944214
1461.602539	2104.274414
1460.570313	2057.860840
1459.539063	2151.078125
1458.506836	2155.376709
1457.473633	2306.823486
1456.441406	2379.534668
1455.408203	2236.565430
1454.375000	2436.007324
1453.341797	2280.363037
1452.308594	2342.776855
1451.274414	2544.532959
1450.241211	2508.004395
1449.207031	2643.739014
1448.171875	2766.728271
1447.137695	2603.510742
1446.102539	2663.139893
1445.067383	2682.236084
1444.032227	2592.497314
1442.997070	2801.350098
1441.960938	2635.719238
1440.924805	2669.954102
1439.888672	2501.892334
1438.852539	2429.967773
1437.816406	2347.967529
1436.779297	2415.086914
1435.742188	2067.859619
1434.705078	1978.424194
1433.666992	1585.993652
1432.629883	1471.474365
1431.591797	1298.952026
1430.553711	1202.228882
1429.514648	1047.523071
1428.476563	908.046631
1427.437500	793.861206
1426.398438	712.526794
1425.359375	709.400391
1424.320313	560.114868
1423.280273	665.420288
1422.240234	604.431580
1421.200195	402.444641
1420.159180	520.387817
1419.119141	384.030640
1418.078125	446.615875
1417.037109	360.727448
1415.996094	259.816071
1414.954102	277.209991
1413.912109	131.159088
1412.870117	249.235046
1411.828125	216.465622
1410.786133	138.512848
1409.743164	93.298393
1408.700195	20.514198
1407.657227	3.070273
1406.614258	116.269676
1405.570313	33.626034
1404.527344	149.384048
1403.483398	76.913452
1402.438477	-130.971359
1401.394531	-70.283890
1400.349609	35.571476
1399.304688	61.200100
1398.259766	-13.400769
1397.214844	127.644524
1396.168945	-27.011860
1395.123047	-38.732628
1394.077148	107.419815
1393.031250	-137.092529
1391.984375	91.766953
1390.937500	-117.464867
1389.890625	-41.233288
1388.843750	-100.079819
1387.796875	28.789476
1386.749023	-24.908852
1385.701172	76.521278
1384.653320	-72.016411
1383.604492	-115.445343
1382.556641	-73.810539
1381.507813	-4.641322
1380.458984	-87.791885
1379.410156	3.982198
1378.360352	-9.074248
1377.310547	30.375690
1376.260742	49.924530
1375.210938	-115.095001
1374.161133	116.682503
1373.110352	94.041222
1372.059570	-8.299631
1371.008789	66.491119
1369.957031	198.655823
1368.906250	71.694977
1367.854492	19.610800
1366.802734	89.687431
1365.750000	90.087379
1364.698242	212.580414
1363.645508	93.646362
1362.592773	141.596298
1361.540039	122.434509
1360.486328	108.341393
1359.433594	47.094536
1358.379883	105.315147
1357.326172	213.322037
1356.271484	234.377380
1355.216797	208.301254
1354.163086	241.958740
1353.107422	178.814056
1352.052734	244.927765
1350.998047	298.692047
1349.942383	422.025177
1348.886719	520.581055
1347.830078	534.823120
1346.774414	546.676331
1345.717773	578.454773
1344.661133	761.568665
1343.604492	892.637085
1342.546875	728.795227
1341.490234	721.235168
1340.432617	864.892761
1339.375000	852.536560
1338.316406	741.221375
1337.258789	805.836304
1336.200195	917.544922
1335.141602	742.225037
1334.082031	891.196533
1333.023438	832.409180
1331.963867	818.254578
1330.904297	759.691895
1329.844727	832.268066
1328.784180	726.950745
1327.723633	755.206360
1326.663086	852.715271
1325.602539	900.874573
1324.541992	1003.431335
1323.480469	1019.621460
1322.418945	1030.958862
1321.357422	904.184204
1320.295898	923.123291
1319.233398	902.673706
1318.170898	1059.888062
1317.108398	1175.205688
1316.045898	1036.653931
1314.982422	1282.723511
1313.918945	1156.701294
1312.855469	1038.210327
1311.791992	1183.395264
1310.728516	1185.780518
1309.664063	1072.537720
1308.599609	1276.945068
1307.535156	1245.106323
1306.469727	1223.204102
1305.404297	1353.898071
1304.338867	1300.174316
1303.273438	1344.901123
1302.208008	1544.552246
1301.141602	1422.245728
1300.075195	1459.780396
1299.008789	1394.200928
1297.942383	1544.855347
1296.875000	1204.423340
1295.807617	1158.807251
1294.740234	1223.732910
1293.672852	1006.506958
1292.604492	1120.648315
1291.537109	996.888977
1290.468750	819.303528
1289.399414	806.130493
1288.331055	873.920166
1287.261719	887.832642
1286.192383	838.101746
1285.123047	893.789917
1284.052734	836.861511
1282.983398	767.776917
1281.913086	774.672363
1280.841797	752.256714
1279.771484	884.064270
1278.700195	966.946228
1277.628906	829.723328
1276.557617	834.444092
1275.486328	883.223145
1274.414063	922.258606
1273.341797	1071.295776
1272.269531	1044.411011
1271.197266	1129.948853
1270.124023	1154.446899
1269.050781	1274.202393
1267.977539	1291.429077
1266.904297	1301.371582
1265.830078	1172.278809
1264.756836	1172.571533
1263.681641	1163.153809
1262.607422	1268.379761
1261.533203	1142.007568
1260.458008	1101.034058
1259.382813	1213.627808
1258.307617	1194.652954
1257.231445	1053.939331
1256.155273	969.327454
1255.079102	1089.288086
1254.002930	977.991272
1252.926758	1051.717896
1251.849609	1144.904663
1250.772461	960.778564
1249.695313	998.059998
1248.617188	1096.133911
1247.540039	987.563599
1246.461914	954.401733
1245.382813	960.151733
1244.304688	1048.507324
1243.225586	1029.979980
1242.146484	904.636719
1241.067383	922.591248
1239.988281	775.508179
1238.908203	803.213074
1237.828125	784.820923
1236.748047	853.760620
1235.667969	934.800720
1234.586914	853.377563
1233.505859	721.093079
1232.424805	748.808105
1231.343750	708.673279
1230.261719	617.690674
1229.179688	642.988220
1228.097656	728.799744
1227.015625	492.624542
1225.932617	520.340210
1224.850586	480.286346
1223.767578	471.690002
1222.683594	402.627899
1221.600586	297.312714
1220.516602	390.261017
1219.432617	258.384399
1218.347656	300.529266
1217.263672	127.629616
1216.178711	123.859146
1215.093750	165.949844
1214.008789	222.486359
1212.922852	276.563568
1211.836914	333.006378
1210.750977	502.789978
1209.665039	426.443481
1208.579102	374.218506
1207.492188	338.866638
1206.405273	508.386719
1205.318359	256.069000
1204.230469	336.323761
1203.142578	274.389130
1202.054688	275.061798
1200.966797	83.078888
1199.877930	180.010666
1198.790039	91.545090
1197.701172	94.514313
1196.611328	-8.403687
1195.522461	-43.977745
1194.432617	59.884861
1193.342773	57.881729
1192.252930	-37.900806
1191.162109	-136.087967
1190.072266	-70.919296
1188.981445	-25.041674
1187.889648	-58.475758
1186.798828	-3.118507
1185.707031	-10.242498
1184.615234	64.173080
1183.523438	-118.207184
1182.430664	25.651888
1181.337891	23.108215
1180.245117	-49.019753
1179.152344	34.632347
1178.059570	-25.598928
1176.965820	127.375145
1175.872070	-16.806908
1174.778320	159.923950
1173.683594	125.815033
1172.588867	-23.242487
1171.494141	69.420586
1170.399414	27.986647
1169.303711	17.604704
1168.208984	205.666016
1167.113281	25.350142
1166.016602	-88.016571
1164.920898	11.310563
1163.824219	14.945886
1162.727539	83.011749
1161.630859	208.298630
1160.533203	161.533325
1159.435547	186.337509
1158.337891	280.275604
1157.240234	264.332520
1156.141602	217.310089
1155.043945	177.391357
1153.944336	247.109558
1152.845703	164.141144
1151.747070	64.451073
1150.647461	129.158859
1149.547852	29.371782
1148.447266	120.108681
1147.347656	-10.740296
1146.247070	44.100105
1145.146484	-3.514445
1144.044922	-115.438805
1142.944336	-37.048801
1141.842773	65.014854
1140.741211	-135.071503
1139.638672	-83.117470
1138.537109	108.985146
1137.434570	-8.029329
1136.332031	79.268761
1135.228516	-90.103233
1134.125977	32.642731
1133.022461	212.239075
1131.917969	306.215973
1130.814453	340.741333
1129.709961	275.514557
1128.605469	573.193420
1127.500977	467.470062
1126.396484	646.257751
1125.291016	706.353271
1124.185547	548.296631
1123.080078	423.408875
1121.973633	599.363647
1120.868164	450.684326
1119.761719	477.221100
1118.654297	307.173889
1117.547852	345.415131
1116.440430	385.927612
1115.333008	388.494751
1114.225586	322.395355
1113.117188	495.083954
1112.008789	291.719208
1110.900391	435.827087
1109.791992	629.421875
1108.682617	503.910522
1107.573242	605.137634
1106.463867	777.092163
1105.354492	677.391968
1104.244141	702.765198
1103.133789	560.509460
1102.023438	828.770447
1100.913086	743.026489
1099.801758	784.595947
1098.690430	974.615540
1097.579102	931.125244
1096.467773	930.010193
1095.355469	973.593933
1094.243164	915.806946
1093.130859	961.604919
1092.017578	917.847778
1090.905273	949.380737
1089.791992	910.235046
1088.677734	828.694275
1087.564453	998.834351
1086.450195	980.695618
1085.335938	1070.666626
1084.221680	1059.463013
1083.106445	874.297119
1081.991211	907.677856
1080.875977	858.775391
1079.760742	800.452209
1078.644531	920.550049
1077.528320	775.283691
1076.412109	766.159790
1075.295898	728.838684
1074.178711	651.607483
1073.061523	630.656616
1071.944336	574.503662
1070.826172	616.789001
1069.708984	670.739502
1068.590820	600.437622
1067.471680	717.534973
1066.353516	576.923218
1065.234375	712.637329
1064.115234	686.729980
1062.996094	693.570801
1061.875977	609.118530
1060.755859	587.841125
1059.635742	465.977844
1058.515625	423.648315
1057.394531	444.429474
1056.273438	502.574982
1055.152344	411.127380
1054.031250	385.115051
1052.909180	300.703308
1051.787109	333.067322
1050.665039	300.036774
1049.541992	271.671997
1048.418945	471.985626
1047.295898	207.953369
1046.172852	284.558289
1045.048828	193.226898
1043.925781	330.402954
1042.801758	271.726532
1041.676758	196.759796
1040.552734	212.690155
1039.427734	144.762695
1038.302734	256.169830
1037.176758	230.172653
1036.050781	173.937729
1034.924805	159.622467
1033.798828	294.215332
1032.672852	256.643311
1031.545898	277.231049
1030.418945	262.953156
1029.291992	264.969025
1028.164063	234.466156
1027.036133	208.644699
1025.908203	161.953598
1024.780273	61.900387
1023.651367	-61.300968
1022.522461	73.215622
1021.393555	-91.642906
1020.264648	-10.479860
1019.134766	-56.893673
1018.004883	-22.091619
1016.875000	66.051498
1015.744141	10.484213
1014.613281	87.065552
1013.482422	115.001259
1012.351563	96.643555
1011.219727	78.334175
1010.088867	242.976089
1008.956055	233.988846
1007.824219	412.494690
1006.691406	521.559448
1005.558594	917.429993
1004.425781	1377.916870
1003.292969	1697.221924
1002.159180	1512.565186
1001.025391	1023.031067
999.891602	439.066406
998.756836	130.286346
997.622070	73.412384
996.487305	25.864964
995.352539	77.653847
994.216797	-15.891768
993.081055	-49.341213
991.945313	-163.429871
990.808594	29.291706
989.672852	-68.476852
988.536133	-163.822891
987.398438	81.987564
986.261719	-13.192492
985.124023	-11.515975
983.986328	-81.141731
982.847656	-106.914383
981.709961	-54.332680
980.571289	-3.994339
979.432617	41.806656
978.292969	-94.028496
977.153320	48.523903
976.013672	30.175941
974.874023	195.799362
973.734375	143.142319
972.593750	69.926651
971.453125	49.665741
970.311523	116.765610
969.170898	117.358795
968.029297	37.718243
966.886719	118.835381
965.745117	87.607811
964.602539	217.042282
963.459961	137.856018
962.317383	182.603088
961.173828	101.376526
960.030273	22.585072
958.886719	161.567871
957.743164	275.398895
956.598633	75.584007
955.454102	189.597412
954.309570	244.160431
953.165039	79.144287
952.019531	26.409594
950.874023	177.361679
949.727539	42.535606
948.582031	49.619190
947.435547	198.511169
946.289063	192.071457
945.141602	206.308502
943.995117	172.692886
942.847656	150.624512
941.699219	156.075134
940.551758	273.469727
939.403320	217.514786
938.254883	223.294891
937.105469	329.537231
935.957031	324.120880
934.807617	284.631470
933.658203	254.393738
932.507813	180.996902
931.357422	248.985657
930.207031	61.988815
929.056641	11.810471
927.906250	-20.016344
926.754883	68.907990
925.603516	-24.113739
924.451172	108.225441
923.298828	47.312016
922.146484	16.101707
920.994141	23.665905
919.841797	113.155556
918.688477	20.955566
917.535156	-34.740627
916.380859	68.675148
915.227539	-41.267918
914.073242	-26.197659
912.918945	-138.106720
911.763672	-95.565910
910.608398	-159.543716
909.453125	-105.455460
908.297852	-55.816090
907.141602	-78.621964
905.985352	-108.106262
904.829102	152.532349
903.672852	-39.862820
902.515625	84.981117
901.358398	21.957907
900.201172	-25.086329
899.042969	-38.056274
897.884766	-39.604942
896.726563	24.543365
895.568359	-55.964108
894.409180	175.662491
893.250000	65.975723
892.090820	73.944992
890.930664	131.713791
889.771484	243.753418
888.611328	168.412231
887.450195	158.673935
886.289063	228.028381
885.128906	78.550545
883.966797	93.928925
882.805664	159.002716
881.643555	199.330978
880.481445	163.073471
879.319336	160.723190
878.156250	212.539291
876.993164	291.443451
875.830078	237.503281
874.666016	181.417023
873.502930	386.566193
872.338867	328.366089
871.173828	270.269196
870.009766	122.278610
868.844727	158.853912
867.679688	269.678772
866.513672	265.871063
865.348633	349.772308
864.182617	202.262741
863.015625	234.598862
861.849609	280.444550
860.682617	427.368286
859.515625	403.667511
858.347656	447.361694
857.180664	304.844238
856.012695	391.254761
854.843750	473.187408
853.675781	481.125244
852.506836	589.978027
851.337891	470.222961
850.167969	471.556854
848.999023	437.075317
847.829102	458.635010
846.658203	182.434525
845.488281	181.713776
844.317383	275.016113
843.146484	202.729156
841.975586	181.944000
840.803711	234.991318
839.631836	162.823639
838.459961	171.173172
837.287109	184.005341
836.114258	107.471886
834.941406	247.647766
833.768555	300.668976
832.594727	190.691925
831.420898	350.849762
830.247070	339.099823
829.072266	298.353394
827.898438	311.145630
826.722656	145.537491
825.547852	169.494064
824.372070	204.576889
823.196289	70.270309
822.020508	156.568863
820.844727	169.304932
819.667969	-67.382668
818.491211	-63.543106
817.313477	104.981468
816.136719	162.131042
814.958984	59.051968
813.781250	-48.458084
812.602539	73.091248
811.423828	67.829773
810.245117	29.195091
809.066406	43.868980
807.886719	-10.366237
806.707031	-86.828735
805.527344	38.764919
804.346680	-8.898180
803.166992	76.574188
801.985352	-135.366165
800.804688	-56.654205
799.623047	19.755287
798.441406	-28.096422
797.259766	-100.365570
796.078125	24.591452
794.895508	120.631615
793.712891	-42.616547
792.529297	126.363594
791.346680	-48.003109
790.163086	72.071320
788.978516	158.832184
787.794922	260.968994
786.610352	378.479950
785.425781	190.670654
784.241211	221.774536
783.055664	268.272552
781.870117	343.407562
780.684570	391.921570
779.498047	257.001526
778.311523	298.746643
777.125000	311.695404
775.938477	170.047089
774.750977	200.530640
773.563477	144.877121
772.375977	38.440708
771.187500	59.890347
769.999023	6.290964
768.810547	1.134652
767.622070	145.758789
766.432617	61.107204
765.243164	112.986580
764.053711	81.082642
762.863281	157.002319
761.672852	184.385712
760.482422	143.461212
759.291992	247.687805
758.100586	200.023026
756.909180	301.842865
755.717773	157.304230
754.525391	232.566376
753.333008	222.018860
752.140625	338.830048
750.948242	187.546829
749.754883	179.005219
748.561523	295.538666
747.368164	139.781158
746.173828	350.498016
744.979492	269.264740
743.785156	192.392776
742.590820	95.759552
741.395508	281.924377
740.200195	244.377823
739.003906	206.793961
737.808594	177.932144
736.612305	131.510544
735.416016	194.545578
734.218750	110.824699
733.021484	178.115982
731.824219	304.410736
730.626953	312.465881
729.428711	346.723724
728.230469	328.444977
727.032227	436.933075
725.833984	372.669830
724.634766	166.372528
723.435547	329.338745
722.235352	295.633972
721.036133	377.645752
719.835938	354.810242
718.635742	449.821838
717.434570	407.303162
716.233398	388.785095
715.032227	256.848816
713.831055	288.501373
712.628906	32.373249
711.426758	-53.641281
710.224609	-19.774923
709.021484	120.821106
707.818359	41.379982
706.615234	22.949257
705.412109	-43.357597
704.208008	-20.388596
703.003906	28.692892
701.799805	-33.178936
700.594727	87.688881
699.389648	-41.534149
698.184570	55.409306
696.979492	17.583651
695.773438	-13.676672
694.567383	-81.822548
693.361328	-13.078345
692.154297	-63.753792
690.947266	-64.440224
689.740234	-104.153755
688.533203	-20.129866
687.325195	-83.614098
686.117188	0.453538
684.909180	34.656059
683.700195	-50.337318
682.491211	-76.726883
681.282227	3.116825
680.072266	-53.500126
678.863281	188.833115
677.653320	-45.251007
676.442383	-19.400999
675.232422	12.978227
674.021484	32.414215
672.810547	183.850327
671.598633	49.786282
670.386719	-25.784866
669.174805	17.623566
667.962891	37.285564
666.750000	188.791672
665.537109	137.209320
664.324219	66.253960
663.110352	47.195412
661.897461	140.432434
660.683594	73.951996
659.468750	147.786972
658.254883	-52.359497
657.040039	38.768452
655.824219	-27.532913
654.609375	24.768192
653.393555	102.914139
652.177734	25.879753
650.960938	4.884254
649.745117	89.411049
648.528320	55.447453
647.311523	146.324524
646.093750	133.811386
644.875977	82.518684
643.658203	138.747955
642.440430	149.710220
641.221680	117.578026
640.002930	10.119179
638.784180	33.702267
637.564453	1.281027
636.344727	20.291649
635.125000	4.770777
633.905273	-17.359047
632.684570	67.671417
631.463867	-49.300270
630.243164	-35.553444
629.021484	1.537668
627.799805	-64.611649
626.578125	-36.672821
625.356445	-90.529251
624.133789	159.653610
622.911133	244.355621
621.688477	238.646118
620.464844	204.673141
619.241211	69.619926
618.017578	88.292458
616.793945	-158.965485
615.569336	-173.407013
614.344727	-72.892670
613.120117	65.461746
611.894531	74.789505
610.668945	87.697380
609.443359	48.568054
608.216797	-31.925095
606.991211	-12.777008
605.764648	125.111168
604.537109	18.569187
