# Supplementary material for: Raman spectroscopy accurately differentiates mucosal healing from non-healing and biochemical changes following biological therapy in inflammatory bowel disease
Source: PLoS One. 2021 Jun 2;16(6):e0252210. doi: 10.1371/journal.pone.0252210 (PMC8172032; doi:10.1371/journal.pone.0252210)
Supplement: S9 Dataset — (ZIP) [file pone.0252210.s011.zip › Pre-biologic/OC035 pre treatment-1_base sub cr removed_5__X_-23902.9__Y_33338.7__Z_-433.915__Time_57.txt]

1714.837891	-223.504913
1713.861328	-149.774765
1712.884766	234.652832
1711.907227	116.963181
1710.930664	186.672180
1709.953125	-188.992264
1708.975586	-26.146704
1707.997070	157.735626
1707.019531	41.359436
1706.041016	-37.726265
1705.062500	-58.032322
1704.083984	-107.905296
1703.104492	-155.231155
1702.125000	209.425568
1701.145508	-33.331814
1700.166016	12.837162
1699.186523	141.885223
1698.206055	-226.340515
1697.225586	-217.511185
1696.245117	-197.903610
1695.264648	348.056000
1694.283203	130.023941
1693.301758	-74.397705
1692.320313	241.998810
1691.338867	224.838333
1690.357422	373.338593
1689.375000	361.883118
1688.392578	620.064819
1687.410156	-113.545616
1686.427734	-156.073486
1685.444336	587.929138
1684.460938	679.051025
1683.477539	181.691833
1682.494141	332.125641
1681.509766	512.080139
1680.526367	367.564056
1679.541992	191.489014
1678.557617	407.058655
1677.572266	420.671539
1676.587891	346.951660
1675.602539	454.452118
1674.617188	860.102905
1673.630859	779.501160
1672.645508	239.651901
1671.659180	837.613281
1670.672852	609.612122
1669.686523	969.086487
1668.699219	691.555054
1667.712891	969.457031
1666.725586	690.301880
1665.738281	759.327393
1664.750000	672.220215
1663.762695	925.144409
1662.774414	674.564636
1661.786133	647.250244
1660.797852	755.588196
1659.808594	750.355408
1658.820313	708.549011
1657.831055	529.445068
1656.841797	816.960999
1655.851563	752.647522
1654.862305	831.801270
1653.872070	694.341431
1652.881836	549.463379
1651.891602	87.683937
1650.900391	589.164063
1649.910156	593.834778
1648.918945	469.384186
1647.927734	382.433624
1646.935547	73.972855
1645.944336	-114.997421
1644.952148	166.627502
1643.959961	-240.619705
1642.966797	-161.549164
1641.974609	137.011185
1640.981445	61.110107
1639.988281	-3.792566
1638.995117	-39.249416
1638.001953	215.784470
1637.007813	297.058960
1636.013672	202.078400
1635.019531	-242.972122
1634.025391	118.772026
1633.031250	-201.516052
1632.036133	-184.237656
1631.041016	283.632446
1630.045898	198.841187
1629.049805	-361.965088
1628.054688	-456.428009
1627.058594	-200.669632
1626.062500	100.012680
1625.065430	-72.464279
1624.069336	97.231499
1623.072266	198.784927
1622.075195	22.041578
1621.078125	-217.388962
1620.081055	16.356726
1619.083008	176.716415
1618.084961	148.229645
1617.086914	-152.978561
1616.088867	162.916046
1615.089844	389.676331
1614.091797	503.800232
1613.092773	27.977789
1612.092773	63.861973
1611.093750	16.074282
1610.093750	-217.600159
1609.094727	156.967148
1608.093750	-23.884417
1607.093750	141.287003
1606.093750	-185.754364
1605.092773	-28.165428
1604.091797	74.543228
1603.090820	-230.886078
1602.088867	246.230118
1601.087891	17.029453
1600.085938	-172.742188
1599.083984	-9.330325
1598.081055	114.886681
1597.079102	283.608124
1596.076172	76.061508
1595.073242	-79.057533
1594.070313	-145.225037
1593.067383	-273.959869
1592.063477	-102.362190
1591.059570	-290.974792
1590.055664	-140.206985
1589.051758	-62.511032
1588.046875	-96.994316
1587.041992	-87.090271
1586.037109	-124.098541
1585.032227	373.314117
1584.027344	224.191986
1583.021484	-0.446789
1582.015625	82.413803
1581.009766	14.173765
1580.003906	-293.614441
1578.997070	315.083282
1577.990234	137.443420
1576.984375	225.302826
1575.976563	253.205795
1574.969727	-140.305771
1573.961914	337.475555
1572.954102	-61.202858
1571.946289	330.466125
1570.938477	-62.964138
1569.929688	169.884766
1568.921875	374.006165
1567.913086	120.834122
1566.903320	664.832336
1565.894531	-3.837185
1564.884766	373.661865
1563.875000	-14.617050
1562.865234	25.251385
1561.855469	459.258942
1560.844727	330.202301
1559.834961	53.327168
1558.824219	331.153015
1557.813477	93.004066
1556.801758	173.509018
1555.790039	150.230789
1554.779297	437.643066
1553.766602	69.635086
1552.754883	209.076523
1551.743164	141.252655
1550.730469	-138.903244
1549.717773	470.891907
1548.705078	270.666504
1547.691406	300.502228
1546.677734	237.089111
1545.665039	124.453812
1544.650391	169.299377
1543.636719	593.808716
1542.623047	59.571503
1541.608398	222.700485
1540.593750	83.473160
1539.579102	166.149384
1538.563477	-89.533295
1537.547852	343.711212
1536.533203	25.849468
1535.516602	177.339081
1534.500977	364.711884
1533.485352	518.303284
1532.468750	339.080902
1531.452148	23.160612
1530.435547	351.346161
1529.417969	385.503479
1528.400391	429.753082
1527.383789	164.821808
1526.365234	350.284729
1525.347656	370.776794
1524.329102	41.061115
1523.311523	43.214256
1522.292969	-16.591007
1521.273438	15.988544
1520.254883	-39.031723
1519.235352	116.539757
1518.215820	50.826210
1517.196289	36.335796
1516.176758	29.365829
1515.156250	291.855347
1514.136719	63.615273
1513.116211	166.429398
1512.094727	-136.565262
1511.074219	227.619247
1510.052734	216.840195
1509.031250	-414.870636
1508.009766	69.073807
1506.988281	21.873917
1505.965820	-92.168739
1504.943359	129.392654
1503.920898	27.817335
1502.898438	20.891951
1501.875000	-34.906506
1500.852539	-157.410233
1499.829102	75.794128
1498.805664	-244.157730
1497.781250	-185.437561
1496.757813	-403.200287
1495.733398	-127.385078
1494.708984	-411.933472
1493.684570	-167.253525
1492.659180	-106.935394
1491.633789	-100.474693
1490.608398	94.908211
1489.583008	-563.217957
1488.557617	-76.960205
1487.531250	-242.268448
1486.504883	120.823631
1485.478516	-16.677540
1484.452148	381.640778
1483.424805	11.636971
1482.398438	361.027863
1481.371094	488.218994
1480.342773	278.607300
1479.315430	354.504211
1478.287109	-33.657967
1477.259766	508.323303
1476.230469	632.070923
1475.202148	646.155396
1474.173828	667.755066
1473.144531	854.677002
1472.115234	1379.948120
1471.085938	1143.962402
1470.055664	1012.252869
1469.025391	748.214417
1467.996094	1468.468506
1466.964844	1227.092896
1465.934570	1349.289673
1464.904297	1316.307129
1463.873047	1356.900757
1462.841797	1359.282471
1461.809570	1516.484985
1460.778320	1135.210327
1459.746094	1482.657593
1458.713867	1774.038940
1457.681641	1418.076416
1456.649414	2173.535156
1455.616211	1629.752563
1454.583008	2022.003418
1453.549805	2021.002075
1452.516602	1789.251953
1451.483398	1919.998657
1450.449219	1827.606934
1449.415039	2077.234375
1448.380859	1323.666016
1447.345703	2044.211548
1446.311523	2154.272949
1445.276367	2054.119385
1444.241211	2017.252319
1443.205078	2114.442627
1442.169922	1900.459473
1441.133789	1635.927368
1440.097656	1968.253906
1439.061523	1698.743530
1438.024414	1962.620117
1436.988281	1202.977173
1435.951172	1471.895874
1434.914063	1667.456055
1433.875977	1294.690186
1432.838867	1015.547058
1431.800781	910.682312
1430.762695	1000.210693
1429.724609	766.744751
1428.685547	558.594604
1427.646484	902.913757
1426.607422	929.396973
1425.568359	766.816895
1424.529297	410.262665
1423.489258	222.708603
1422.449219	-52.906960
1421.409180	497.852722
1420.369141	53.662579
1419.328125	236.625992
1418.288086	600.846252
1417.247070	48.831676
1416.205078	95.940971
1415.164063	-100.887161
1414.122070	-217.116669
1413.080078	8.760305
1412.038086	257.242676
1410.996094	706.778625
1409.953125	70.553932
1408.910156	-173.373199
1407.867188	215.894455
1406.824219	-243.765427
1405.780273	351.380157
1404.737305	-50.189304
1403.693359	-155.373703
1402.648438	484.790741
1401.604492	-16.635174
1400.559570	352.550720
1399.514648	345.545990
1398.469727	190.731857
1397.424805	-104.272141
1396.378906	924.099731
1395.333984	491.496368
1394.288086	146.836029
1393.241211	408.472870
1392.195313	307.093964
1391.148438	363.555695
1390.101563	209.890076
1389.054688	-71.193932
1388.006836	-39.348618
1386.959961	560.416199
1385.912109	244.794083
1384.864258	-183.058975
1383.815430	304.212921
1382.767578	-150.674805
1381.718750	-63.094048
1380.669922	-37.850494
1379.621094	59.951950
1378.571289	82.919708
1377.522461	418.102386
1376.472656	44.453579
1375.421875	497.014191
1374.372070	-128.151657
1373.321289	389.410431
1372.270508	54.080696
1371.219727	127.918877
1370.168945	-109.683273
1369.117188	-3.153482
1368.066406	78.605316
1367.014648	75.767914
1365.961914	289.734192
1364.910156	45.662533
1363.857422	284.767670
1362.804688	-33.560383
1361.751953	56.491585
1360.698242	445.176514
1359.645508	87.728943
1358.591797	429.326019
1357.538086	134.501205
1356.483398	61.160225
1355.429688	-36.795956
1354.375000	310.158630
1353.320313	-93.025475
1352.264648	43.018902
1351.209961	432.460663
1350.154297	442.076965
1349.098633	444.419037
1348.042969	275.721283
1346.986328	337.957031
1345.930664	663.269714
1344.874023	953.871704
1343.817383	842.902832
1342.759766	727.172791
1341.703125	413.440765
1340.645508	734.252258
1339.587891	723.175842
1338.529297	942.564941
1337.471680	706.485474
1336.413086	926.128723
1335.354492	1041.906372
1334.295898	593.657593
1333.236328	759.255920
1332.176758	1031.299683
1331.117188	660.491333
1330.057617	438.341949
1328.998047	1019.749146
1327.937500	437.153473
1326.876953	932.152222
1325.816406	510.717102
1324.754883	479.789032
1323.694336	1034.214111
1322.632813	628.316589
1321.571289	627.497253
1320.508789	710.709229
1319.447266	1321.968994
1318.384766	596.375427
1317.322266	1414.820679
1316.259766	517.272278
1315.196289	1205.047241
1314.132813	1276.638916
1313.069336	1008.381775
1312.005859	1233.008911
1310.942383	819.889893
1309.877930	1125.990723
1308.813477	902.893799
1307.749023	803.089539
1306.683594	784.645935
1305.619141	965.629700
1304.553711	856.459473
1303.488281	1399.056396
1302.421875	938.574829
1301.356445	1075.677734
1300.290039	1124.378540
1299.223633	480.422058
1298.157227	863.536804
1297.089844	1234.322998
1296.022461	1109.161499
1294.955078	508.007324
1293.887695	1072.882202
1292.819336	688.136658
1291.751953	1154.860718
1290.683594	949.534912
1289.614258	641.427185
1288.545898	610.587708
1287.476563	1013.646057
1286.407227	909.442627
1285.337891	1106.713623
1284.268555	917.043030
1283.198242	1175.645386
1282.127930	758.567749
1281.057617	596.323486
1279.986328	556.588562
1278.916016	379.985168
1277.844727	719.633118
1276.773438	572.594177
1275.701172	71.193161
1274.629883	567.410767
1273.557617	748.230713
1272.485352	1070.769165
1271.413086	1144.094116
1270.339844	1122.210449
1269.266602	1285.983887
1268.193359	719.869202
1267.120117	871.610291
1266.045898	1238.071533
1264.972656	1097.036621
1263.898438	751.248596
1262.823242	1071.357910
1261.749023	1206.124146
1260.673828	685.232239
1259.598633	786.019897
1258.523438	1281.500488
1257.448242	787.905945
1256.372070	810.831848
1255.295898	1233.088257
1254.219727	1090.485352
1253.142578	1332.489868
1252.066406	1353.036255
1250.989258	947.908325
1249.912109	958.872742
1248.833984	1050.091797
1247.756836	1058.671631
1246.678711	1169.341431
1245.599609	803.731812
1244.521484	892.604797
1243.442383	1129.608032
1242.364258	579.796204
1241.285156	724.559326
1240.205078	1053.727295
1239.125977	958.124146
1238.045898	816.464294
1236.965820	980.506409
1235.884766	797.690613
1234.804688	1361.723755
1233.723633	924.406372
1232.642578	780.520447
1231.561523	997.708374
1230.479492	836.902649
1229.397461	1053.967285
1228.315430	1207.978271
1227.233398	795.464905
1226.150391	1130.953369
1225.068359	924.295105
1223.985352	903.970520
1222.901367	890.883911
1221.818359	718.210815
1220.734375	951.724915
1219.650391	638.876221
1218.566406	676.529968
1217.481445	786.603333
1216.396484	186.487915
1215.311523	750.556824
1214.226563	102.370674
1213.141602	784.419922
1212.055664	1031.742798
1210.969727	861.523926
1209.883789	893.964905
1208.796875	673.119446
1207.709961	647.625610
1206.623047	1244.020874
1205.536133	1264.119995
1204.449219	1028.761108
1203.361328	1005.431885
1202.273438	611.172791
1201.185547	-173.033218
1200.096680	-285.315918
1199.008789	-101.552994
1197.919922	168.685013
1196.830078	-114.579926
1195.741211	-465.104126
1194.651367	-19.618393
1193.561523	-240.319809
1192.471680	-59.588535
1191.381836	-6.363267
1190.291016	-10.898830
1189.200195	195.869690
1188.109375	11.058400
1187.017578	330.424133
1185.926758	-250.526581
1184.834961	-8.177391
1183.742188	-34.732525
1182.650391	-327.591309
1181.557617	-114.391502
1180.464844	479.862213
1179.372070	249.176788
1178.279297	-146.846924
1177.185547	-18.049911
1176.091797	156.122086
1174.998047	315.773865
1173.903320	235.818359
1172.808594	450.263214
1171.713867	712.404724
1170.619141	223.008026
1169.524414	396.404694
1168.428711	-114.402596
1167.333008	-130.085434
1166.237305	-74.124619
1165.140625	-78.041008
1164.044922	345.713959
1162.948242	143.251297
1161.850586	270.394806
1160.753906	531.138855
1159.656250	371.480927
1158.558594	500.621307
1157.460938	546.099060
1156.362305	395.822906
1155.263672	417.270752
1154.165039	607.938782
1153.066406	421.733459
1151.967773	130.650986
1150.868164	189.916336
1149.768555	-432.343536
1148.667969	-56.349003
1147.568359	138.419647
1146.467773	-443.197357
1145.367188	213.189026
1144.266602	650.247253
1143.165039	394.620056
1142.063477	-158.322678
1140.961914	325.829742
1139.860352	355.538879
1138.757813	123.646660
1137.655273	466.929535
1136.552734	37.739830
1135.450195	245.324356
1134.346680	86.966431
1133.244141	413.019806
1132.139648	368.477203
1131.036133	143.519577
1129.931641	243.653992
1128.827148	450.431091
1127.722656	507.617493
1126.618164	1178.866577
1125.512695	1083.977295
1124.407227	685.680115
1123.301758	796.972412
1122.196289	865.503845
1121.089844	725.487122
1119.983398	201.848679
1118.876953	625.386597
1117.769531	646.266907
1116.663086	371.294464
1115.555664	427.596741
1114.447266	417.565674
1113.339844	130.822952
1112.231445	-255.160370
1111.123047	351.741821
1110.014648	379.339630
1108.905273	281.635010
1107.795898	649.261963
1106.686523	312.929260
1105.577148	82.951004
1104.466797	523.395508
1103.357422	465.666473
1102.247070	356.000366
1101.135742	255.762192
1100.025391	389.027710
1098.914063	927.720886
1097.802734	450.155945
1096.690430	566.655151
1095.579102	553.501526
1094.466797	422.529205
1093.353516	522.368958
1092.241211	556.237488
1091.127930	907.840149
1090.014648	204.901413
1088.901367	257.567932
1087.788086	639.529297
1086.673828	339.244598
1085.559570	525.809692
1084.445313	11.750115
1083.330078	745.880554
1082.214844	499.843811
1081.099609	462.993530
1079.984375	437.902222
1078.868164	800.244141
1077.751953	354.865082
1076.635742	756.970459
1075.519531	84.214806
1074.402344	636.338867
1073.285156	146.868225
1072.167969	154.750412
1071.050781	-264.020081
1069.932617	238.508560
1068.814453	159.709473
1067.696289	516.709961
1066.578125	533.965454
1065.458984	591.029541
1064.339844	135.404175
1063.220703	328.353333
1062.100586	287.235443
1060.980469	412.275024
1059.860352	490.521240
1058.740234	297.523285
1057.619141	417.913269
1056.498047	1015.106873
1055.376953	464.731415
1054.255859	40.816586
1053.133789	563.084534
1052.011719	419.657715
1050.889648	159.628311
1049.767578	303.576782
1048.644531	-26.200260
1047.521484	82.849068
1046.398438	175.586441
1045.274414	366.281372
1044.150391	-37.537956
1043.026367	92.669792
1041.902344	402.328766
1040.778320	418.378723
1039.653320	276.101227
1038.528320	220.137299
1037.402344	-117.426605
1036.277344	183.032410
1035.151367	-40.158669
1034.024414	-170.106766
1032.898438	62.974461
1031.771484	-20.224188
1030.644531	-66.085892
1029.517578	-160.631989
1028.390625	-122.567429
1027.262695	-372.512054
1026.134766	-157.685486
1025.005859	-316.730804
1023.877930	-336.269714
1022.749023	-121.266212
1021.620117	-89.565384
1020.490234	-373.302155
1019.361328	-123.278954
1018.231445	-255.888580
1017.101563	-381.351746
1015.970703	-233.134979
1014.839844	186.278976
1013.708984	-112.580788
1012.578125	-140.157852
1011.447266	96.404938
1010.315430	-271.280365
1009.183594	-16.013653
1008.050781	262.407166
1006.918945	811.543640
1005.786133	590.318115
1004.653320	1400.715088
1003.519531	1995.858887
1002.386719	2368.993652
1001.252930	1914.803955
1000.118164	1135.206055
998.984375	619.462158
997.849609	281.910370
996.714844	210.182480
995.580078	706.459290
994.444336	625.741150
993.308594	86.112320
992.172852	478.749634
991.036133	133.431046
989.900391	25.916340
988.763672	460.268250
987.626953	-29.480642
986.489258	326.678497
985.351563	411.047363
984.213867	-407.146729
983.076172	343.050079
981.937500	407.147034
980.798828	360.929443
979.660156	140.061905
978.521484	85.080109
977.381836	-287.049194
976.242188	313.661591
975.102539	105.197205
973.961914	351.993469
972.822266	-14.546782
971.681641	234.818985
970.540039	431.415649
969.399414	320.476898
968.257813	179.921936
967.116211	133.693588
965.973633	259.724640
964.832031	505.153534
963.689453	537.380920
962.545898	67.692375
961.403320	162.248535
960.259766	492.958801
959.116211	699.983276
957.972656	316.161407
956.828125	157.098724
955.683594	256.985931
954.539063	-9.204877
953.393555	308.409454
952.249023	202.830383
951.103516	182.094452
949.957031	74.650536
948.811523	-50.852547
947.665039	-148.701721
946.518555	-132.079071
945.371094	30.914917
944.224609	-80.068520
943.077148	300.106598
941.929688	474.812042
940.781250	339.197693
939.632813	450.256073
938.484375	194.142029
937.335938	218.846436
936.186523	145.648453
935.038086	255.028503
933.887695	510.374176
932.738281	100.419785
931.587891	78.081070
930.437500	65.020767
929.287109	436.932465
928.135742	187.349838
926.985352	302.188507
925.833984	-172.201080
924.681641	-471.058716
923.530273	-232.887726
922.377930	-260.715942
921.224609	-277.025482
920.072266	288.624695
918.918945	240.664429
917.765625	-125.159607
916.612305	717.540894
915.458008	29.624800
914.303711	311.459259
913.149414	59.967636
911.995117	448.557648
910.839844	-102.032730
909.684570	30.391180
908.529297	-163.626328
907.373047	-26.483820
906.216797	-111.385490
905.060547	-236.916077
903.904297	140.593552
902.747070	-319.891693
901.589844	-3.463243
900.432617	-121.690392
899.274414	-232.979141
898.117188	-470.815186
896.958984	-7.234209
895.799805	67.249329
894.641602	338.485077
893.482422	26.496317
892.322266	193.827057
891.163086	53.885010
890.002930	106.084435
888.842773	329.953705
887.682617	39.032547
886.521484	-80.143166
885.360352	89.649963
884.199219	311.310974
883.038086	16.399101
881.875977	-327.928650
880.713867	58.410210
879.551758	347.693573
878.388672	-81.960548
877.225586	315.440308
876.062500	102.299004
874.899414	233.819107
873.735352	153.689056
872.571289	145.643280
871.407227	297.393158
870.242188	242.115463
869.077148	168.888229
867.912109	421.762695
866.747070	436.223633
865.581055	30.385347
864.415039	139.317993
863.249023	259.428253
862.083008	536.697021
860.916016	477.008087
859.749023	545.294922
858.581055	276.878815
857.414063	704.165405
856.246094	864.269409
855.077148	589.171814
853.909180	507.008728
852.740234	691.621521
851.571289	351.666412
850.402344	563.038452
849.232422	940.039368
848.062500	835.298218
846.892578	674.585083
845.721680	287.795349
844.551758	765.011169
843.380859	261.921204
842.208984	401.014191
841.038086	394.611023
839.866211	204.794556
838.694336	486.659271
837.521484	234.190216
836.348633	372.763306
835.175781	415.137207
834.002930	412.746552
832.829102	372.306641
831.655273	325.104034
830.481445	601.417114
829.307617	78.762672
828.132813	522.105957
826.958008	102.097221
825.783203	143.702591
824.607422	657.727112
823.431641	-38.666851
822.255859	448.201843
821.079102	186.309982
819.903320	40.224091
818.726563	210.232254
817.548828	286.550720
816.372070	222.516296
815.194336	-72.993492
814.016602	-97.131416
812.837891	-285.948242
811.659180	-299.170685
810.480469	-181.382477
809.301758	-337.112732
808.122070	569.033020
806.942383	19.785831
805.762695	-231.785416
804.583008	-110.412598
803.402344	-157.924057
802.221680	-152.302780
801.041016	-384.206116
799.859375	-81.622681
798.677734	-114.163742
797.496094	-466.072327
796.313477	-6.774647
795.131836	-152.768234
793.949219	217.325775
792.765625	-447.231689
791.583008	17.668261
790.399414	101.419739
789.215820	151.780426
788.031250	-70.203415
786.846680	-37.832237
785.662109	191.206604
784.477539	-62.043674
783.291992	354.482666
782.106445	715.407959
780.920898	574.439880
779.735352	-32.725723
778.548828	84.637123
777.362305	58.272732
776.174805	504.172577
774.988281	433.286469
773.800781	441.709717
772.613281	560.285278
771.424805	142.738922
770.236328	168.425842
769.047852	705.371216
767.859375	728.432251
766.669922	660.998901
765.480469	690.384277
764.291016	120.606171
763.101563	279.744995
761.911133	652.190735
760.720703	410.335510
759.529297	542.495117
758.338867	326.932617
757.147461	397.234161
755.955078	660.859558
754.763672	568.158630
753.571289	317.158813
752.378906	595.667786
751.186523	476.364716
749.993164	209.874344
748.799805	277.133789
747.606445	478.166412
746.412109	841.401733
745.217773	636.136780
744.023438	437.473389
742.829102	438.384613
741.633789	193.667282
740.438477	740.271545
739.243164	587.506714
738.046875	128.021378
736.850586	564.559082
735.654297	665.796692
734.458008	396.946106
733.260742	-193.578094
732.063477	-31.086473
730.866211	402.590271
729.667969	192.972412
728.469727	143.069977
727.271484	121.599464
726.073242	10.519593
724.874023	349.639984
723.674805	507.275757
722.474609	0.846106
721.275391	331.030243
720.075195	394.727264
718.875000	358.022034
717.673828	172.978653
716.473633	339.311493
715.272461	693.181885
714.070313	-30.282755
712.869141	-282.438416
711.666992	154.329697
710.463867	235.770325
709.261719	613.542786
708.058594	213.660858
706.855469	171.170242
705.652344	442.296112
704.448242	167.084122
703.244141	246.806366
702.040039	596.371582
700.834961	428.243683
699.630859	623.471252
698.424805	394.812256
697.219727	377.240173
696.013672	357.645599
694.807617	325.182495
693.601563	355.892242
692.395508	71.898170
691.188477	-274.749237
689.981445	-243.400665
688.773438	-665.388245
687.566406	-303.826752
686.358398	-46.343529
685.149414	-127.045708
683.941406	-144.623672
682.732422	171.799896
681.523438	-296.111938
680.313477	-44.343304
679.104492	309.339203
677.894531	-164.069077
676.683594	-119.621590
675.473633	106.866455
674.262695	127.933998
673.051758	6.471973
671.839844	88.629173
670.628906	244.537064
669.416992	-1.463880
668.204102	213.282303
666.992188	192.678421
665.779297	3.854516
664.566406	-42.055740
663.352539	37.580452
662.138672	-210.678543
660.924805	208.387100
659.710938	148.508606
658.497070	800.858154
657.282227	-341.283569
656.066406	-316.037506
654.851563	-215.059708
653.635742	39.183113
652.419922	-64.107269
651.204102	162.543488
649.987305	53.375568
648.770508	95.264381
647.553711	-19.746941
646.336914	324.013092
645.119141	69.670113
643.901367	504.135498
642.682617	33.147385
641.464844	-5.156216
640.246094	107.287971
639.027344	353.177032
637.807617	564.798035
636.587891	327.529816
635.368164	137.827194
634.148438	-58.035488
632.927734	177.906158
631.707031	-43.273468
630.486328	360.267883
629.264648	-36.468380
628.043945	349.999420
626.822266	528.401245
625.599609	224.435501
624.376953	417.967377
623.155273	699.333618
621.931641	282.175049
620.708984	619.197266
619.485352	-73.980530
618.261719	136.634354
617.037109	432.732910
615.813477	705.075134
614.588867	174.880966
613.364258	440.525299
612.138672	-78.950539
610.913086	-299.045074
609.687500	-557.730896
608.461914	217.803314
607.235352	20.553772
606.008789	85.818001
604.782227	142.153091
