# Supplementary material for: Raman spectroscopy accurately differentiates mucosal healing from non-healing and biochemical changes following biological therapy in inflammatory bowel disease
Source: PLoS One. 2021 Jun 2;16(6):e0252210. doi: 10.1371/journal.pone.0252210 (PMC8172032; doi:10.1371/journal.pone.0252210)
Supplement: S9 Dataset — (ZIP) [file pone.0252210.s011.zip › Pre-biologic/OC034-1 pre treatment_base sub CR removed_45__X_-12269.4__Y_35522.2__Z_0.0677482__Time_516.txt]

1714.640625	175.040771
1713.664063	78.438286
1712.687500	0.935673
1711.709961	58.393665
1710.733398	-11.959426
1709.755859	-17.133123
1708.778320	-99.178612
1707.799805	-46.438988
1706.821289	-92.018089
1705.843750	-53.739880
1704.864258	-46.880939
1703.885742	-39.231304
1702.907227	3.955609
1701.927734	23.758003
1700.948242	-38.642147
1699.968750	-33.445454
1698.988281	55.308086
1698.007813	-66.459335
1697.028320	-40.493412
1696.046875	42.188789
1695.066406	90.777870
1694.084961	78.538673
1693.104492	147.048904
1692.123047	237.477448
1691.140625	229.703613
1690.159180	145.162506
1689.176758	215.941330
1688.194336	239.249344
1687.211914	439.084503
1686.228516	298.137085
1685.246094	405.664551
1684.262695	457.695282
1683.279297	507.550476
1682.295898	406.070343
1681.311523	518.138611
1680.327148	572.069153
1679.342773	589.182800
1678.358398	593.444031
1677.374023	736.495483
1676.388672	688.405518
1675.403320	747.137329
1674.417969	697.259338
1673.432617	812.614563
1672.446289	965.516235
1671.459961	961.988098
1670.473633	1017.283752
1669.487305	1115.420288
1668.500977	1320.082397
1667.513672	1203.810303
1666.526367	1358.637207
1665.539063	1442.095703
1664.550781	1406.470825
1663.563477	1527.666138
1662.575195	1543.056030
1661.586914	1516.330444
1660.598633	1792.057861
1659.609375	1776.474365
1658.620117	1861.850586
1657.631836	1989.845215
1656.641602	1712.898193
1655.652344	1984.355225
1654.662109	1607.465942
1653.672852	1477.093018
1652.681641	1429.028442
1651.691406	1457.925903
1650.701172	1222.584229
1649.709961	1162.060913
1648.718750	1014.545471
1647.727539	965.080322
1646.735352	892.054016
1645.744141	763.777588
1644.751953	606.690674
1643.759766	468.333466
1642.766602	491.238739
1641.774414	474.710358
1640.781250	418.768585
1639.788086	347.175934
1638.794922	357.524750
1637.801758	294.175964
1636.807617	141.355637
1635.813477	186.415421
1634.819336	20.763674
1633.825195	21.284653
1632.830078	140.451553
1631.834961	67.431541
1630.839844	94.595955
1629.844727	77.096504
1628.849609	14.957768
1627.853516	-52.327118
1626.857422	1.506565
1625.861328	-26.135971
1624.865234	-11.622876
1623.868164	-91.684784
1622.871094	80.665932
1621.874023	58.550377
1620.876953	33.871716
1619.879883	-24.891855
1618.881836	60.847054
1617.883789	12.693848
1616.885742	45.968502
1615.887695	60.891701
1614.888672	-13.365971
1613.889648	80.312988
1612.890625	16.619463
1611.891602	52.605488
1610.892578	-24.131420
1609.892578	93.118820
1608.892578	110.753746
1607.892578	62.891129
1606.892578	-5.904934
1605.891602	124.336403
1604.890625	105.288338
1603.889648	125.498108
1602.888672	161.385315
1601.887695	-32.992676
1600.885742	0.261270
1599.883789	-24.056213
1598.881836	-121.598251
1597.879883	-80.585762
1596.876953	-76.209633
1595.874023	-45.742695
1594.871094	-57.124180
1593.868164	-55.482975
1592.864258	-14.716897
1591.861328	-5.344220
1590.857422	-27.342487
1589.853516	5.415980
1588.848633	-14.069382
1587.844727	-41.429485
1586.839844	145.003693
1585.834961	39.287483
1584.830078	131.659760
1583.824219	38.897038
1582.819336	21.665691
1581.813477	254.450562
1580.807617	166.723373
1579.800781	120.624115
1578.794922	105.707886
1577.788086	181.817810
1576.781250	138.118011
1575.773438	151.593384
1574.766602	180.586426
1573.758789	162.676468
1572.750977	87.492256
1571.743164	147.419830
1570.735352	196.838959
1569.726563	129.228958
1568.718750	-29.360777
1567.708984	4.212789
1566.700195	55.854568
1565.691406	68.440483
1564.681641	39.399609
1563.671875	95.905861
1562.662109	-5.962128
1561.652344	-27.478203
1560.641602	-90.575050
1559.630859	-29.298416
1558.620117	-77.016243
1557.609375	85.097649
1556.597656	55.308361
1555.586914	-21.197876
1554.575195	88.693054
1553.563477	14.593001
1552.550781	38.790531
1551.539063	101.695984
1550.526367	35.086182
1549.513672	33.075260
1548.500977	103.380409
1547.487305	18.389751
1546.473633	23.816479
1545.459961	60.151108
1544.446289	-4.425133
1543.432617	-1.905049
1542.417969	-110.573212
1541.404297	-108.248505
1540.389648	-44.066181
1539.374023	-57.468170
1538.359375	-109.685226
1537.343750	67.664970
1536.328125	7.483304
1535.312500	34.915211
1534.296875	-15.136025
1533.280273	-96.215355
1532.263672	126.793282
1531.247070	1.690970
1530.230469	-10.097880
1529.212891	-24.568682
1528.196289	4.645201
1527.178711	-48.660114
1526.160156	106.467926
1525.142578	16.917910
1524.124023	171.753250
1523.106445	45.999233
1522.087891	159.398132
1521.068359	172.348465
1520.049805	77.210678
1519.030273	177.362518
1518.010742	172.001968
1516.991211	125.431763
1515.971680	132.725662
1514.951172	127.070168
1513.930664	77.665695
1512.910156	118.034561
1511.889648	58.189606
1510.868164	39.325108
1509.846680	51.158318
1508.826172	32.116344
1507.803711	-7.538556
1506.782227	55.290489
1505.759766	20.587336
1504.737305	-16.755882
1503.714844	-87.483475
1502.692383	-32.747684
1501.668945	6.503112
1500.646484	7.245790
1499.623047	-12.585261
1498.599609	0.780165
1497.575195	37.079491
1496.550781	-26.498425
1495.527344	-38.968246
1494.502930	81.460411
1493.477539	183.853516
1492.453125	79.075821
1491.427734	137.822342
1490.402344	191.356705
1489.376953	147.718826
1488.350586	241.936874
1487.325195	272.211334
1486.298828	335.583069
1485.272461	335.047333
1484.245117	377.817627
1483.218750	394.995941
1482.191406	468.210785
1481.164063	344.961609
1480.136719	451.173462
1479.108398	480.796692
1478.080078	586.804138
1477.052734	504.158875
1476.023438	469.878448
1474.995117	667.337891
1473.965820	683.854675
1472.937500	939.630554
1471.908203	920.342102
1470.877930	941.720276
1469.848633	1171.675537
1468.818359	1205.612915
1467.788086	1506.520752
1466.757813	1397.895020
1465.727539	1558.732056
1464.696289	1544.085449
1463.665039	1684.405151
1462.633789	1908.461182
1461.602539	1705.680908
1460.570313	1883.848022
1459.539063	1965.437988
1458.506836	2118.024414
1457.473633	2166.459473
1456.441406	1892.629883
1455.408203	2159.187500
1454.375000	2189.747070
1453.341797	2146.737793
1452.308594	2245.685059
1451.274414	2374.974609
1450.241211	2347.093018
1449.207031	2281.195557
1448.171875	2504.047607
1447.137695	2407.725098
1446.102539	2394.970703
1445.067383	2478.396729
1444.032227	2339.075439
1442.997070	2359.204834
1441.960938	2298.362793
1440.924805	2212.249756
1439.888672	2252.596191
1438.852539	2204.443359
1437.816406	2100.706299
1436.779297	2019.747681
1435.742188	1668.504028
1434.705078	1751.857422
1433.666992	1486.681763
1432.629883	1277.179443
1431.591797	1098.056885
1430.553711	843.311035
1429.514648	777.911743
1428.476563	599.045532
1427.437500	788.480530
1426.398438	566.844788
1425.359375	610.022949
1424.320313	484.332916
1423.280273	454.464294
1422.240234	414.553223
1421.200195	414.983917
1420.159180	279.443573
1419.119141	279.953766
1418.078125	366.068024
1417.037109	326.341339
1415.996094	344.532867
1414.954102	118.729271
1413.912109	212.465851
1412.870117	205.616974
1411.828125	196.292862
1410.786133	99.040756
1409.743164	89.811714
1408.700195	-12.329952
1407.657227	-84.244781
1406.614258	62.394180
1405.570313	60.873581
1404.527344	26.774307
1403.483398	-67.503456
1402.438477	59.101692
1401.394531	150.589264
1400.349609	26.388510
1399.304688	140.505569
1398.259766	-81.307434
1397.214844	32.890087
1396.168945	-65.914703
1395.123047	-14.299421
1394.077148	-75.366013
1393.031250	26.430540
1391.984375	60.634682
1390.937500	-135.410583
1389.890625	-35.994789
1388.843750	-16.627665
1387.796875	70.338242
1386.749023	114.806496
1385.701172	-55.723072
1384.653320	63.885216
1383.604492	6.042397
1382.556641	8.273402
1381.507813	-1.925291
1380.458984	-84.486397
1379.410156	10.367267
1378.360352	45.323841
1377.310547	-39.480324
1376.260742	82.967751
1375.210938	130.583359
1374.161133	155.802765
1373.110352	-5.974682
1372.059570	-32.953915
1371.008789	127.130867
1369.957031	-6.891147
1368.906250	95.962334
1367.854492	34.414005
1366.802734	132.387375
1365.750000	98.407173
1364.698242	96.895905
1363.645508	83.015778
1362.592773	-52.721733
1361.540039	18.200466
1360.486328	-32.722889
1359.433594	180.097290
1358.379883	69.652512
1357.326172	210.429337
1356.271484	207.068268
1355.216797	258.463867
1354.163086	352.163696
1353.107422	252.158218
1352.052734	301.288086
1350.998047	179.170944
1349.942383	345.133636
1348.886719	458.996368
1347.830078	503.421143
1346.774414	528.073914
1345.717773	562.721802
1344.661133	716.464417
1343.604492	694.216431
1342.546875	684.457458
1341.490234	783.826172
1340.432617	893.148560
1339.375000	700.330261
1338.316406	757.796082
1337.258789	659.351868
1336.200195	806.092712
1335.141602	683.109924
1334.082031	691.402161
1333.023438	907.573975
1331.963867	690.935791
1330.904297	679.709900
1329.844727	834.208069
1328.784180	657.538330
1327.723633	676.245239
1326.663086	756.795410
1325.602539	664.503479
1324.541992	809.403320
1323.480469	956.796631
1322.418945	941.303650
1321.357422	790.175964
1320.295898	846.452759
1319.233398	895.390503
1318.170898	870.408386
1317.108398	1042.776489
1316.045898	847.852722
1314.982422	934.061768
1313.918945	995.678345
1312.855469	1059.816772
1311.791992	998.399719
1310.728516	1124.239746
1309.664063	1023.612366
1308.599609	1107.714600
1307.535156	1122.959473
1306.469727	1266.214966
1305.404297	1242.225830
1304.338867	1186.357910
1303.273438	1263.364624
1302.208008	1254.381348
1301.141602	1338.870728
1300.075195	1212.091919
1299.008789	1149.316772
1297.942383	1167.693970
1296.875000	1014.256348
1295.807617	978.798645
1294.740234	901.705811
1293.672852	998.945679
1292.604492	841.070068
1291.537109	862.389404
1290.468750	866.605835
1289.399414	816.953430
1288.331055	826.220703
1287.261719	815.948547
1286.192383	497.033813
1285.123047	611.902283
1284.052734	763.523682
1282.983398	680.085571
1281.913086	692.220276
1280.841797	770.495178
1279.771484	782.731018
1278.700195	851.290649
1277.628906	790.251160
1276.557617	739.079590
1275.486328	751.552307
1274.414063	896.066528
1273.341797	937.938171
1272.269531	1004.278992
1271.197266	936.300171
1270.124023	990.510071
1269.050781	988.592468
1267.977539	1040.428467
1266.904297	1033.720703
1265.830078	1068.544189
1264.756836	1013.140137
1263.681641	1152.919678
1262.607422	1134.189453
1261.533203	1108.197876
1260.458008	1184.626953
1259.382813	1148.974365
1258.307617	1035.419678
1257.231445	907.342163
1256.155273	1027.740356
1255.079102	1055.608154
1254.002930	915.549683
1252.926758	885.094482
1251.849609	990.933960
1250.772461	984.866333
1249.695313	1080.971436
1248.617188	941.222717
1247.540039	794.268799
1246.461914	936.612366
1245.382813	879.680969
1244.304688	851.945984
1243.225586	804.819153
1242.146484	874.284424
1241.067383	725.254700
1239.988281	658.829529
1238.908203	718.632263
1237.828125	722.626831
1236.748047	721.783020
1235.667969	830.074646
1234.586914	683.771423
1233.505859	716.908081
1232.424805	575.560913
1231.343750	536.040527
1230.261719	460.212402
1229.179688	483.713287
1228.097656	528.997864
1227.015625	506.487244
1225.932617	510.610748
1224.850586	393.751617
1223.767578	342.258820
1222.683594	307.717957
1221.600586	299.782745
1220.516602	378.874878
1219.432617	312.912415
1218.347656	263.887695
1217.263672	217.288559
1216.178711	204.515167
1215.093750	182.075912
1214.008789	268.271729
1212.922852	240.975372
1211.836914	225.740189
1210.750977	384.200165
1209.665039	366.491699
1208.579102	466.934326
1207.492188	355.148315
1206.405273	455.507416
1205.318359	396.744781
1204.230469	381.354156
1203.142578	250.320221
1202.054688	136.174988
1200.966797	214.671631
1199.877930	102.935646
1198.790039	113.956078
1197.701172	-41.081772
1196.611328	58.911171
1195.522461	-2.316094
1194.432617	-126.068153
1193.342773	-144.026947
1192.252930	-44.246841
1191.162109	-103.141052
1190.072266	80.588158
1188.981445	-26.426594
1187.889648	-97.415489
1186.798828	-65.185501
1185.707031	-150.624222
1184.615234	-53.694942
1183.523438	-14.435784
1182.430664	-18.415474
1181.337891	75.877960
1180.245117	122.128113
1179.152344	5.310606
1178.059570	49.056332
1176.965820	80.750511
1175.872070	69.259422
1174.778320	69.692535
1173.683594	15.001864
1172.588867	77.573410
1171.494141	58.689049
1170.399414	44.539864
1169.303711	149.946381
1168.208984	66.306122
1167.113281	35.247265
1166.016602	-12.592441
1164.920898	66.195663
1163.824219	-27.156046
1162.727539	58.639961
1161.630859	77.457039
1160.533203	184.550964
1159.435547	207.974625
1158.337891	224.160034
1157.240234	104.254547
1156.141602	227.676880
1155.043945	179.242172
1153.944336	199.915039
1152.845703	60.773785
1151.747070	221.951981
1150.647461	49.365204
1149.547852	153.151047
1148.447266	16.242571
1147.347656	46.020901
1146.247070	-12.378890
1145.146484	31.527824
1144.044922	-76.965714
1142.944336	-45.108635
1141.842773	-51.400085
1140.741211	-0.687611
1139.638672	-21.402746
1138.537109	19.620543
1137.434570	-5.994278
1136.332031	141.775238
1135.228516	156.374329
1134.125977	135.266998
1133.022461	311.167145
1131.917969	187.802948
1130.814453	313.617462
1129.709961	318.285126
1128.605469	500.791901
1127.500977	436.481567
1126.396484	552.331726
1125.291016	504.477631
1124.185547	629.584351
1123.080078	477.319916
1121.973633	569.053894
1120.868164	376.454895
1119.761719	449.073242
1118.654297	431.618958
1117.547852	319.423645
1116.440430	382.308929
1115.333008	426.163666
1114.225586	424.982849
1113.117188	407.171753
1112.008789	422.391571
1110.900391	517.893188
1109.791992	440.771667
1108.682617	538.436646
1107.573242	494.263000
1106.463867	643.675964
1105.354492	596.991089
1104.244141	727.281738
1103.133789	621.455383
1102.023438	855.346680
1100.913086	803.648987
1099.801758	777.841980
1098.690430	803.846069
1097.579102	912.269836
1096.467773	787.269836
1095.355469	881.371277
1094.243164	810.475037
1093.130859	699.509155
1092.017578	885.186768
1090.905273	945.960266
1089.791992	926.622925
1088.677734	984.870789
1087.564453	868.962769
1086.450195	910.610291
1085.335938	801.699280
1084.221680	758.597290
1083.106445	804.757629
1081.991211	752.155029
1080.875977	821.670532
1079.760742	827.687378
1078.644531	760.854553
1077.528320	684.608093
1076.412109	704.566772
1075.295898	682.228821
1074.178711	753.679504
1073.061523	628.042236
1071.944336	542.274719
1070.826172	660.441223
1069.708984	581.641785
1068.590820	542.662476
1067.471680	695.744690
1066.353516	553.619080
1065.234375	708.884521
1064.115234	580.779663
1062.996094	499.503479
1061.875977	551.595764
1060.755859	580.234192
1059.635742	604.145691
1058.515625	515.774536
1057.394531	406.367371
1056.273438	383.455139
1055.152344	365.196960
1054.031250	349.254395
1052.909180	464.079712
1051.787109	375.677582
1050.665039	289.626099
1049.541992	250.265747
1048.418945	453.578308
1047.295898	264.852417
1046.172852	346.746765
1045.048828	251.364517
1043.925781	263.253479
1042.801758	396.316101
1041.676758	436.092529
1040.552734	273.164825
1039.427734	373.487183
1038.302734	331.713074
1037.176758	264.338165
1036.050781	217.937805
1034.924805	271.614655
1033.798828	355.508026
1032.672852	432.385620
1031.545898	399.933136
1030.418945	316.354370
1029.291992	244.439972
1028.164063	107.496780
1027.036133	140.217346
1025.908203	45.187767
1024.780273	-56.752415
1023.651367	66.553772
1022.522461	43.593769
1021.393555	2.097251
1020.264648	-74.160706
1019.134766	-20.482023
1018.004883	-54.923759
1016.875000	45.136829
1015.744141	145.170822
1014.613281	8.826204
1013.482422	180.694931
1012.351563	176.484695
1011.219727	112.097351
1010.088867	249.190170
1008.956055	284.404510
1007.824219	203.943542
1006.691406	507.589020
1005.558594	912.902222
1004.425781	1468.373047
1003.292969	1776.259888
1002.159180	1510.837891
1001.025391	963.671082
999.891602	345.189819
998.756836	212.078979
997.622070	187.611435
996.487305	68.555351
995.352539	16.543100
994.216797	54.601086
993.081055	-124.159676
991.945313	8.595319
990.808594	21.436539
989.672852	8.978534
988.536133	-21.852606
987.398438	-84.868248
986.261719	-122.442513
985.124023	-169.147522
983.986328	19.113501
982.847656	-36.674091
981.709961	-69.343956
980.571289	-120.335968
979.432617	-125.218666
978.292969	-125.424995
977.153320	74.499771
976.013672	0.838651
974.874023	184.711548
973.734375	175.561111
972.593750	122.847244
971.453125	180.487106
970.311523	79.743439
969.170898	43.416103
968.029297	222.936203
966.886719	94.980835
965.745117	68.117889
964.602539	6.953661
963.459961	88.077469
962.317383	63.803806
961.173828	213.821152
960.030273	180.552994
958.886719	161.142838
957.743164	112.066193
956.598633	60.819889
955.454102	78.374817
954.309570	43.382668
953.165039	97.747078
952.019531	78.983665
950.874023	103.786972
949.727539	55.512600
948.582031	55.372917
947.435547	110.190254
946.289063	142.238754
945.141602	156.103271
943.995117	108.405945
942.847656	17.456062
941.699219	227.985336
940.551758	333.542542
939.403320	258.904175
938.254883	264.253204
937.105469	360.936615
935.957031	163.552582
934.807617	123.663879
933.658203	140.882141
932.507813	60.229900
931.357422	184.744797
930.207031	215.940659
929.056641	258.619354
927.906250	189.850281
926.754883	194.054749
925.603516	25.449888
924.451172	34.469322
923.298828	-1.884909
922.146484	100.585335
920.994141	121.288620
919.841797	78.463539
918.688477	-0.578563
917.535156	18.205692
916.380859	137.019379
915.227539	-25.646490
914.073242	-17.877157
912.918945	64.890717
911.763672	-85.956451
910.608398	-21.131470
909.453125	-40.132385
908.297852	-4.598906
907.141602	-30.170273
905.985352	-100.942131
904.829102	-17.507902
903.672852	-74.440048
902.515625	-74.619301
901.358398	18.134554
900.201172	-15.803797
899.042969	120.105003
897.884766	-49.370838
896.726563	61.812202
895.568359	28.320179
894.409180	119.295677
893.250000	194.508850
892.090820	143.241852
890.930664	184.731155
889.771484	262.435181
888.611328	121.164894
887.450195	-1.877031
886.289063	80.629623
885.128906	50.361660
883.966797	105.937920
882.805664	148.043106
881.643555	149.635406
880.481445	103.974442
879.319336	177.879105
878.156250	188.746979
876.993164	170.409622
875.830078	170.183411
874.666016	134.016830
873.502930	196.997574
872.338867	262.283936
871.173828	28.353991
870.009766	145.545914
868.844727	247.019302
867.679688	164.137619
866.513672	193.772476
865.348633	149.292236
864.182617	235.229385
863.015625	233.588150
861.849609	321.842438
860.682617	239.477188
859.515625	141.498825
858.347656	326.411987
857.180664	372.176880
856.012695	456.116608
854.843750	540.076538
853.675781	523.145020
852.506836	486.103271
851.337891	455.850006
850.167969	481.677460
848.999023	382.089203
847.829102	459.516663
846.658203	317.533997
845.488281	267.427185
844.317383	71.921318
843.146484	73.432182
841.975586	28.000156
840.803711	47.478748
839.631836	198.888168
838.459961	122.254112
837.287109	106.023865
836.114258	212.703888
834.941406	178.630905
833.768555	222.751465
832.594727	108.355698
831.420898	150.273697
830.247070	236.813858
829.072266	229.623734
827.898438	255.894928
826.722656	148.371765
825.547852	43.124977
824.372070	187.572906
823.196289	77.913338
822.020508	35.137802
820.844727	-9.851514
819.667969	23.116381
818.491211	198.540115
817.313477	122.363625
816.136719	190.842224
814.958984	43.481606
813.781250	-25.981712
812.602539	-33.165321
811.423828	4.094139
810.245117	-85.376694
809.066406	9.598945
807.886719	-13.234741
806.707031	-24.983257
805.527344	-32.317917
804.346680	-132.916397
803.166992	-87.026543
801.985352	-58.936054
800.804688	-93.019958
799.623047	-80.548820
798.441406	-23.780088
797.259766	-29.154375
796.078125	31.915066
794.895508	44.166523
793.712891	-5.664955
792.529297	61.860565
791.346680	100.511513
790.163086	214.358749
788.978516	159.902695
787.794922	112.047935
786.610352	203.523376
785.425781	268.356689
784.241211	142.947998
783.055664	196.593201
781.870117	303.188873
780.684570	294.776947
779.498047	279.680573
778.311523	271.149719
777.125000	258.138580
775.938477	161.184402
774.750977	176.760712
773.563477	-1.898682
772.375977	-4.079596
771.187500	0.289155
769.999023	-13.054843
768.810547	99.176979
767.622070	167.206863
766.432617	213.103027
765.243164	111.322342
764.053711	75.580360
762.863281	167.480011
761.672852	175.618149
760.482422	201.281830
759.291992	242.258698
758.100586	333.735168
756.909180	180.997070
755.717773	142.580292
754.525391	246.981812
753.333008	195.236908
752.140625	215.942184
750.948242	313.440430
749.754883	270.282379
748.561523	238.048218
747.368164	251.850983
746.173828	228.273636
744.979492	366.984192
743.785156	277.449890
742.590820	163.766876
741.395508	210.112915
740.200195	122.669708
739.003906	241.186310
737.808594	195.271164
736.612305	243.498428
735.416016	217.188980
734.218750	149.238892
733.021484	280.434570
731.824219	376.499298
730.626953	312.761810
729.428711	378.045013
728.230469	322.978027
727.032227	335.656891
725.833984	402.920868
724.634766	293.113373
723.435547	299.095886
722.235352	239.511246
721.036133	269.437744
719.835938	279.664856
718.635742	335.682861
717.434570	363.275208
716.233398	362.461090
715.032227	204.583572
713.831055	147.054077
712.628906	172.367081
711.426758	53.797825
710.224609	166.233444
709.021484	93.429619
707.818359	70.735481
706.615234	-63.012112
705.412109	112.414345
704.208008	-10.418927
703.003906	-2.648077
701.799805	89.954880
700.594727	128.141190
699.389648	3.230282
698.184570	119.680061
696.979492	-20.378242
695.773438	59.096577
694.567383	-115.622322
693.361328	24.668701
692.154297	-45.710701
690.947266	-29.208710
689.740234	45.901814
688.533203	1.656531
687.325195	104.968414
686.117188	78.126488
684.909180	49.153950
683.700195	65.746765
682.491211	56.352787
681.282227	14.490502
680.072266	20.338995
678.863281	-10.603628
677.653320	19.130590
676.442383	-96.152000
675.232422	2.912559
674.021484	21.909815
672.810547	-28.290165
671.598633	25.382845
670.386719	230.423706
669.174805	24.673445
667.962891	65.435280
666.750000	93.250343
665.537109	147.008438
664.324219	144.620926
663.110352	49.420185
661.897461	3.940677
660.683594	46.999039
659.468750	-32.926403
658.254883	-30.821077
657.040039	-82.614105
655.824219	-37.335308
654.609375	-37.339199
653.393555	-24.402170
652.177734	-28.707157
650.960938	-121.333916
649.745117	66.056885
648.528320	25.105801
647.311523	-56.749363
646.093750	139.047607
644.875977	227.131027
643.658203	186.055099
642.440430	89.026062
641.221680	75.842621
640.002930	6.700416
638.784180	-45.297699
637.564453	-54.387318
636.344727	-143.063797
635.125000	68.873055
633.905273	31.496063
632.684570	-31.767843
631.463867	106.590477
630.243164	-47.120197
629.021484	52.197350
627.799805	97.640007
626.578125	102.092377
625.356445	74.139595
624.133789	125.237839
622.911133	126.740524
621.688477	155.784103
620.464844	34.550755
619.241211	32.934460
618.017578	56.628082
616.793945	24.253078
615.569336	-21.383459
614.344727	-11.837940
613.120117	-22.041300
611.894531	-37.044834
610.668945	22.229313
609.443359	-19.577013
608.216797	21.347126
606.991211	46.637344
605.764648	-14.230826
604.537109	-45.922009
