# Supplementary material for: Raman spectroscopy accurately differentiates mucosal healing from non-healing and biochemical changes following biological therapy in inflammatory bowel disease
Source: PLoS One. 2021 Jun 2;16(6):e0252210. doi: 10.1371/journal.pone.0252210 (PMC8172032; doi:10.1371/journal.pone.0252210)
Supplement: S9 Dataset — (ZIP) [file pone.0252210.s011.zip › Pre-biologic/OC035 pre treatment-1_base sub cr removed_37__X_-23905.9__Y_33341.7__Z_-435.672__Time_422.txt]

1714.837891	64.959763
1713.861328	157.179581
1712.884766	34.880955
1711.907227	-92.514755
1710.930664	185.276215
1709.953125	20.903254
1708.975586	250.815125
1707.997070	6.656068
1707.019531	-79.024841
1706.041016	-172.432175
1705.062500	178.959915
1704.083984	-34.285652
1703.104492	-94.599411
1702.125000	-60.908909
1701.145508	-80.391716
1700.166016	-40.684765
1699.186523	66.199615
1698.206055	-27.125343
1697.225586	-63.922913
1696.245117	35.930206
1695.264648	42.612606
1694.283203	-201.411789
1693.301758	-15.060474
1692.320313	107.518936
1691.338867	142.353348
1690.357422	148.205658
1689.375000	183.759903
1688.392578	64.996437
1687.410156	77.336472
1686.427734	-203.185791
1685.444336	103.154205
1684.460938	188.580200
1683.477539	-10.696649
1682.494141	-4.398069
1681.509766	90.146400
1680.526367	-86.488823
1679.541992	46.086227
1678.557617	69.890266
1677.572266	266.988983
1676.587891	166.502502
1675.602539	218.012619
1674.617188	400.168396
1673.630859	141.356613
1672.645508	100.988403
1671.659180	207.135223
1670.672852	183.454605
1669.686523	255.773926
1668.699219	299.210541
1667.712891	489.026276
1666.725586	225.274200
1665.738281	413.090546
1664.750000	481.793762
1663.762695	397.018097
1662.774414	392.170624
1661.786133	310.800537
1660.797852	375.595337
1659.808594	480.441040
1658.820313	572.355347
1657.831055	317.572601
1656.841797	629.937500
1655.851563	333.546967
1654.862305	522.024048
1653.872070	401.101440
1652.881836	82.118240
1651.891602	390.503265
1650.900391	529.792114
1649.910156	330.903015
1648.918945	119.172043
1647.927734	76.974487
1646.935547	48.284370
1645.944336	99.156998
1644.952148	47.272305
1643.959961	-133.699890
1642.966797	174.058121
1641.974609	67.576752
1640.981445	114.442268
1639.988281	111.416000
1638.995117	-279.089569
1638.001953	74.467926
1637.007813	-1.644275
1636.013672	-175.016541
1635.019531	89.376831
1634.025391	-62.409222
1633.031250	-18.984766
1632.036133	-67.549286
1631.041016	236.934555
1630.045898	-200.853317
1629.049805	-290.859833
1628.054688	-49.088623
1627.058594	-44.006847
1626.062500	-207.075256
1625.065430	56.080246
1624.069336	-90.821716
1623.072266	64.761894
1622.075195	-60.739693
1621.078125	-2.127909
1620.081055	-64.220749
1619.083008	55.050278
1618.084961	145.524979
1617.086914	131.093430
1616.088867	208.647690
1615.089844	-81.047806
1614.091797	-21.608147
1613.092773	-119.447205
1612.092773	-72.930275
1611.093750	-7.977681
1610.093750	-74.010361
1609.094727	53.988548
1608.093750	-100.931747
1607.093750	-22.589403
1606.093750	-35.857712
1605.092773	94.939201
1604.091797	-200.911621
1603.090820	39.901367
1602.088867	-151.041351
1601.087891	55.756783
1600.085938	129.130661
1599.083984	-119.091705
1598.081055	-1.198589
1597.079102	-168.195526
1596.076172	56.849594
1595.073242	-63.016407
1594.070313	-101.844780
1593.067383	-62.302925
1592.063477	-150.696198
1591.059570	102.883675
1590.055664	-55.957077
1589.051758	90.523575
1588.046875	135.202164
1587.041992	177.244003
1586.037109	86.280014
1585.032227	203.878647
1584.027344	120.729507
1583.021484	87.093185
1582.015625	230.587524
1581.009766	74.470718
1580.003906	95.453148
1578.997070	38.281857
1577.990234	137.262573
1576.984375	335.044037
1575.976563	-16.273373
1574.969727	46.092316
1573.961914	222.796783
1572.954102	-8.835102
1571.946289	-120.853157
1570.938477	128.357956
1569.929688	127.950684
1568.921875	127.479973
1567.913086	168.485992
1566.903320	186.025558
1565.894531	16.566338
1564.884766	239.019379
1563.875000	339.330841
1562.865234	294.227905
1561.855469	114.176155
1560.844727	183.063339
1559.834961	85.900505
1558.824219	242.713379
1557.813477	179.075974
1556.801758	195.685532
1555.790039	450.514771
1554.779297	101.680481
1553.766602	252.634171
1552.754883	312.815582
1551.743164	217.567673
1550.730469	106.721252
1549.717773	298.510834
1548.705078	197.819809
1547.691406	391.864746
1546.677734	396.970398
1545.665039	71.093933
1544.650391	355.143707
1543.636719	365.075531
1542.623047	62.308205
1541.608398	301.917267
1540.593750	252.100708
1539.579102	73.103828
1538.563477	46.337090
1537.547852	182.033096
1536.533203	108.578316
1535.516602	-83.636002
1534.500977	-90.206100
1533.485352	220.233582
1532.468750	164.366592
1531.452148	56.855286
1530.435547	170.855759
1529.417969	81.161697
1528.400391	122.733871
1527.383789	9.671256
1526.365234	7.214047
1525.347656	81.857544
1524.329102	285.001251
1523.311523	138.043137
1522.292969	19.307146
1521.273438	-45.507534
1520.254883	-166.974716
1519.235352	-62.313992
1518.215820	-22.072643
1517.196289	115.667801
1516.176758	91.382530
1515.156250	10.470804
1514.136719	150.314575
1513.116211	69.180511
1512.094727	-40.285465
1511.074219	14.421475
1510.052734	-102.923744
1509.031250	-74.126770
1508.009766	-160.865372
1506.988281	31.791115
1505.965820	-185.913895
1504.943359	124.316116
1503.920898	34.572109
1502.898438	42.102272
1501.875000	-124.660774
1500.852539	113.139946
1499.829102	-174.115921
1498.805664	-177.241318
1497.781250	-165.130081
1496.757813	-104.506332
1495.733398	-74.721512
1494.708984	-298.239441
1493.684570	-97.321350
1492.659180	223.544891
1491.633789	27.905622
1490.608398	-338.950500
1489.583008	-0.649875
1488.557617	-81.469185
1487.531250	-14.252049
1486.504883	-56.936913
1485.478516	-94.589478
1484.452148	247.928665
1483.424805	67.158478
1482.398438	-42.182896
1481.371094	149.365570
1480.342773	302.489014
1479.315430	299.976440
1478.287109	246.398773
1477.259766	157.106873
1476.230469	505.938721
1475.202148	398.638153
1474.173828	421.184418
1473.144531	341.797607
1472.115234	794.374634
1471.085938	628.282654
1470.055664	324.787567
1469.025391	547.929077
1467.996094	803.992126
1466.964844	584.369995
1465.934570	591.054260
1464.904297	785.762024
1463.873047	924.416199
1462.841797	653.931824
1461.809570	812.761047
1460.778320	770.873779
1459.746094	977.759277
1458.713867	963.676453
1457.681641	1109.441772
1456.649414	854.215637
1455.616211	710.662842
1454.583008	899.382385
1453.549805	1047.417358
1452.516602	1035.646729
1451.483398	1201.273682
1450.449219	1300.904663
1449.415039	1101.515625
1448.380859	1309.997192
1447.345703	1179.010376
1446.311523	1075.927002
1445.276367	977.918335
1444.241211	1150.735962
1443.205078	986.927185
1442.169922	1091.344727
1441.133789	1071.765015
1440.097656	1021.845947
1439.061523	767.167542
1438.024414	815.888672
1436.988281	715.510254
1435.951172	602.531494
1434.914063	542.649231
1433.875977	864.117920
1432.838867	589.608215
1431.800781	524.730835
1430.762695	376.606232
1429.724609	536.396484
1428.685547	519.530029
1427.646484	361.449554
1426.607422	354.752594
1425.568359	216.986008
1424.529297	157.437759
1423.489258	155.886993
1422.449219	368.519257
1421.409180	344.310059
1420.369141	315.106842
1419.328125	361.471100
1418.288086	266.894714
1417.247070	179.932327
1416.205078	-133.429794
1415.164063	-56.670765
1414.122070	135.779922
1413.080078	-11.280339
1412.038086	123.343445
1410.996094	134.793549
1409.953125	13.085752
1408.910156	172.875565
1407.867188	43.778801
1406.824219	-42.516445
1405.780273	36.981331
1404.737305	-1.466036
1403.693359	7.831950
1402.648438	110.013657
1401.604492	129.438126
1400.559570	226.657501
1399.514648	103.229881
1398.469727	7.498423
1397.424805	-5.408585
1396.378906	99.526146
1395.333984	-23.497498
1394.288086	-11.143501
1393.241211	204.118896
1392.195313	46.301556
1391.148438	-56.313820
1390.101563	-56.193432
1389.054688	-143.574432
1388.006836	-113.273109
1386.959961	-230.460144
1385.912109	12.560878
1384.864258	75.551735
1383.815430	8.612382
1382.767578	-190.651291
1381.718750	107.440109
1380.669922	3.321753
1379.621094	-8.261329
1378.571289	-149.599518
1377.522461	-170.953171
1376.472656	-79.909721
1375.421875	8.678344
1374.372070	374.245392
1373.321289	28.893835
1372.270508	147.602875
1371.219727	-30.327995
1370.168945	-88.441132
1369.117188	-46.766575
1368.066406	-149.507980
1367.014648	74.193901
1365.961914	123.556694
1364.910156	73.411224
1363.857422	-11.476507
1362.804688	-131.071793
1361.751953	18.217558
1360.698242	55.582752
1359.645508	5.988275
1358.591797	-18.625210
1357.538086	138.358398
1356.483398	-82.443634
1355.429688	47.352188
1354.375000	72.835655
1353.320313	120.764931
1352.264648	-72.129158
1351.209961	23.192234
1350.154297	58.985592
1349.098633	3.039821
1348.042969	-32.928253
1346.986328	-140.730408
1345.930664	116.219887
1344.874023	291.324524
1343.817383	196.227203
1342.759766	678.784424
1341.703125	608.630676
1340.645508	546.035645
1339.587891	173.941391
1338.529297	530.189087
1337.471680	433.295135
1336.413086	569.225220
1335.354492	269.620148
1334.295898	247.374115
1333.236328	378.605988
1332.176758	378.799896
1331.117188	376.621490
1330.057617	547.597656
1328.998047	305.833435
1327.937500	234.774246
1326.876953	462.786377
1325.816406	169.617401
1324.754883	212.521500
1323.694336	282.672302
1322.632813	313.385468
1321.571289	307.165375
1320.508789	345.450134
1319.447266	110.002380
1318.384766	311.280975
1317.322266	391.744904
1316.259766	119.739220
1315.196289	402.495270
1314.132813	382.129944
1313.069336	588.519409
1312.005859	462.391388
1310.942383	429.987244
1309.877930	336.132446
1308.813477	395.017578
1307.749023	471.190552
1306.683594	362.883301
1305.619141	338.350037
1304.553711	567.219604
1303.488281	287.103973
1302.421875	530.797791
1301.356445	216.568161
1300.290039	330.105133
1299.223633	470.697968
1298.157227	272.363159
1297.089844	216.614487
1296.022461	359.826843
1294.955078	436.780365
1293.887695	359.177094
1292.819336	335.654053
1291.751953	459.392883
1290.683594	320.743011
1289.614258	5.689799
1288.545898	119.824623
1287.476563	327.106628
1286.407227	345.697052
1285.337891	334.950195
1284.268555	507.960480
1283.198242	369.982666
1282.127930	325.154175
1281.057617	422.366394
1279.986328	360.538208
1278.916016	293.908142
1277.844727	-49.028423
1276.773438	-5.384360
1275.701172	89.636375
1274.629883	275.113647
1273.557617	318.818604
1272.485352	189.087372
1271.413086	225.568985
1270.339844	589.335144
1269.266602	391.411163
1268.193359	620.815308
1267.120117	357.167267
1266.045898	222.999847
1264.972656	428.028656
1263.898438	652.519836
1262.823242	552.638123
1261.749023	530.854736
1260.673828	460.367706
1259.598633	592.205872
1258.523438	614.389404
1257.448242	480.709808
1256.372070	464.006836
1255.295898	493.604126
1254.219727	528.086182
1253.142578	749.966736
1252.066406	638.446777
1250.989258	582.949524
1249.912109	819.341370
1248.833984	535.317810
1247.756836	470.226105
1246.678711	475.661530
1245.599609	527.279053
1244.521484	304.382965
1243.442383	414.342102
1242.364258	427.140350
1241.285156	286.998169
1240.205078	251.297058
1239.125977	424.315826
1238.045898	614.249634
1236.965820	479.081848
1235.884766	545.256226
1234.804688	570.192017
1233.723633	551.488831
1232.642578	629.735535
1231.561523	707.948425
1230.479492	614.139587
1229.397461	379.907684
1228.315430	671.192871
1227.233398	502.406006
1226.150391	520.043518
1225.068359	588.481873
1223.985352	482.705505
1222.901367	405.988525
1221.818359	268.847992
1220.734375	460.537964
1219.650391	296.834869
1218.566406	229.850861
1217.481445	95.234810
1216.396484	279.491760
1215.311523	219.753448
1214.226563	164.852707
1213.141602	245.130234
1212.055664	274.670471
1210.969727	470.652405
1209.883789	-13.698416
1208.796875	305.208252
1207.709961	-58.385986
1206.623047	226.592102
1205.536133	152.327057
1204.449219	37.108906
1203.361328	143.531799
1202.273438	35.532852
1201.185547	-43.552940
1200.096680	-52.824814
1199.008789	-225.782349
1197.919922	82.550720
1196.830078	34.665646
1195.741211	-66.142021
1194.651367	-118.851204
1193.561523	-161.954147
1192.471680	-195.461395
1191.381836	-41.557323
1190.291016	42.566944
1189.200195	-154.412689
1188.109375	-39.160980
1187.017578	-185.699203
1185.926758	-168.986923
1184.834961	106.850052
1183.742188	-368.446838
1182.650391	115.913124
1181.557617	-117.045647
1180.464844	134.380539
1179.372070	59.642311
1178.279297	42.409054
1177.185547	226.399612
1176.091797	-145.490707
1174.998047	-100.539711
1173.903320	1.805385
1172.808594	-13.243529
1171.713867	24.320957
1170.619141	-100.892166
1169.524414	8.343312
1168.428711	110.300766
1167.333008	59.125999
1166.237305	72.473015
1165.140625	-143.691498
1164.044922	12.965821
1162.948242	305.673553
1161.850586	-56.252254
1160.753906	229.070953
1159.656250	115.512146
1158.558594	207.223526
1157.460938	-23.314583
1156.362305	271.071381
1155.263672	2.350211
1154.165039	208.256210
1153.066406	-15.136423
1151.967773	14.187933
1150.868164	-216.319931
1149.768555	22.592289
1148.667969	-31.651999
1147.568359	226.055649
1146.467773	14.540473
1145.367188	-1.735949
1144.266602	165.193329
1143.165039	84.538704
1142.063477	39.549046
1140.961914	101.550743
1139.860352	-86.190331
1138.757813	-17.165031
1137.655273	-147.862518
1136.552734	-24.305908
1135.450195	122.899643
1134.346680	148.855011
1133.244141	186.625107
1132.139648	60.515686
1131.036133	74.452263
1129.931641	411.038452
1128.827148	137.730957
1127.722656	500.143463
1126.618164	316.952301
1125.512695	287.889069
1124.407227	457.889130
1123.301758	203.595627
1122.196289	321.323608
1121.089844	83.662033
1119.983398	338.614868
1118.876953	174.360504
1117.769531	398.313995
1116.663086	151.209671
1115.555664	266.150452
1114.447266	257.994385
1113.339844	-147.481018
1112.231445	9.877833
1111.123047	129.307770
1110.014648	265.184601
1108.905273	117.438881
1107.795898	229.555679
1106.686523	221.145187
1105.577148	229.229752
1104.466797	201.864944
1103.357422	148.522293
1102.247070	260.325775
1101.135742	431.012512
1100.025391	259.638275
1098.914063	284.002655
1097.802734	150.389923
1096.690430	210.054779
1095.579102	76.465324
1094.466797	37.130035
1093.353516	115.536209
1092.241211	153.861069
1091.127930	213.325928
1090.014648	286.861725
1088.901367	-51.421066
1087.788086	36.214954
1086.673828	152.006912
1085.559570	293.594879
1084.445313	279.946716
1083.330078	273.336731
1082.214844	351.303436
1081.099609	283.572571
1079.984375	213.510590
1078.868164	239.737411
1077.751953	233.074875
1076.635742	188.856186
1075.519531	-17.257299
1074.402344	306.891510
1073.285156	234.515121
1072.167969	204.376450
1071.050781	78.132988
1069.932617	52.721146
1068.814453	88.244080
1067.696289	-9.781349
1066.578125	341.935150
1065.458984	264.970734
1064.339844	-85.860596
1063.220703	275.001068
1062.100586	263.636749
1060.980469	100.221855
1059.860352	133.361176
1058.740234	248.341110
1057.619141	-34.159542
1056.498047	-94.473259
1055.376953	139.688354
1054.255859	128.455460
1053.133789	16.803797
1052.011719	166.760208
1050.889648	-31.189659
1049.767578	193.439835
1048.644531	91.288567
1047.521484	196.844238
1046.398438	-5.507123
1045.274414	-144.781815
1044.150391	121.695259
1043.026367	187.624588
1041.902344	337.444916
1040.778320	74.862556
1039.653320	91.933601
1038.528320	-26.032225
1037.402344	-204.443619
1036.277344	248.047852
1035.151367	37.150928
1034.024414	93.933357
1032.898438	46.069466
1031.771484	37.793633
1030.644531	99.313705
1029.517578	-85.533218
1028.390625	38.818470
1027.262695	-73.818909
1026.134766	-135.257248
1025.005859	-414.910736
1023.877930	-53.599911
1022.749023	-235.552704
1021.620117	-368.637878
1020.490234	-200.005753
1019.361328	-68.504723
1018.231445	-250.073257
1017.101563	-183.429977
1015.970703	-100.539528
1014.839844	-298.026917
1013.708984	7.384224
1012.578125	-127.375412
1011.447266	-11.912298
1010.315430	122.076706
1009.183594	-135.107986
1008.050781	89.223564
1006.918945	278.817322
1005.786133	327.290558
1004.653320	768.931641
1003.519531	1124.889648
1002.386719	1027.718750
1001.252930	842.846863
1000.118164	635.025208
998.984375	487.432281
997.849609	233.750504
996.714844	178.810684
995.580078	301.701447
994.444336	57.691345
993.308594	95.337502
992.172852	264.519440
991.036133	-64.406166
989.900391	81.831673
988.763672	64.428085
987.626953	169.244400
986.489258	-110.655533
985.351563	-67.879333
984.213867	120.034409
983.076172	-18.976360
981.937500	47.007896
980.798828	30.203384
979.660156	13.489381
978.521484	107.272484
977.381836	191.894302
976.242188	166.207352
975.102539	85.454109
973.961914	167.976318
972.822266	124.188904
971.681641	147.115005
970.540039	183.893677
969.399414	204.671738
968.257813	216.343811
967.116211	154.665863
965.973633	143.575714
964.832031	176.155014
963.689453	52.876976
962.545898	140.655869
961.403320	-5.304173
960.259766	-38.826408
959.116211	-1.227843
957.972656	-121.596504
956.828125	7.771420
955.683594	82.222679
954.539063	97.216034
953.393555	121.441765
952.249023	-25.836889
951.103516	188.415207
949.957031	59.654984
948.811523	198.514267
947.665039	-167.717514
946.518555	60.418804
945.371094	25.811111
944.224609	50.690151
943.077148	11.703223
941.929688	265.027863
940.781250	244.434921
939.632813	128.095886
938.484375	192.115570
937.335938	128.464035
936.186523	76.324409
935.038086	208.941681
933.887695	-4.851964
932.738281	105.094147
931.587891	94.328842
930.437500	-2.899076
929.287109	-77.234985
928.135742	-83.167366
926.985352	-114.057816
925.833984	-235.872620
924.681641	-61.829353
923.530273	7.584921
922.377930	31.564371
921.224609	212.455795
920.072266	43.336121
918.918945	-134.725189
917.765625	-196.781097
916.612305	11.516869
915.458008	-2.731516
914.303711	-69.120476
913.149414	-92.293800
911.995117	-17.832809
910.839844	43.045994
909.684570	-41.189426
908.529297	-109.454445
907.373047	-23.488911
906.216797	-7.760642
905.060547	28.402822
903.904297	91.785240
902.747070	114.426155
901.589844	-1.003847
900.432617	-28.051138
899.274414	-217.978851
898.117188	-70.655739
896.958984	-158.602692
895.799805	29.430824
894.641602	-31.283579
893.482422	140.891571
892.322266	-93.748337
891.163086	46.802437
890.002930	-97.279427
888.842773	-227.712601
887.682617	21.243456
886.521484	-91.033577
885.360352	-0.131656
884.199219	54.654591
883.038086	44.030514
881.875977	198.055450
880.713867	52.180397
879.551758	-41.764336
878.388672	418.700562
877.225586	248.152893
876.062500	136.260895
874.899414	263.132202
873.735352	128.804703
872.571289	134.098373
871.407227	186.654022
870.242188	92.962700
869.077148	141.018158
867.912109	148.578400
866.747070	196.600662
865.581055	147.958786
864.415039	166.748062
863.249023	-88.550812
862.083008	258.189301
860.916016	207.314896
859.749023	183.395905
858.581055	193.144028
857.414063	74.972450
856.246094	407.755524
855.077148	522.813782
853.909180	375.453094
852.740234	340.231293
851.571289	287.075928
850.402344	619.317322
849.232422	371.184692
848.062500	313.509949
846.892578	179.703568
845.721680	242.926361
844.551758	328.467010
843.380859	-58.173424
842.208984	36.282700
841.038086	240.239502
839.866211	3.594413
838.694336	82.206970
837.521484	330.593414
836.348633	306.234467
835.175781	183.556442
834.002930	420.444641
832.829102	132.487488
831.655273	52.210907
830.481445	72.349884
829.307617	190.598419
828.132813	259.665985
826.958008	326.418640
825.783203	319.509430
824.607422	256.825531
823.431641	-100.048042
822.255859	82.358284
821.079102	-36.085953
819.903320	88.199165
818.726563	216.819061
817.548828	147.214020
816.372070	73.126472
815.194336	-3.211395
814.016602	-188.569351
812.837891	130.884933
811.659180	-34.538052
810.480469	-148.831207
809.301758	14.633665
808.122070	-17.551371
806.942383	50.156994
805.762695	-126.499603
804.583008	-43.396671
803.402344	132.815613
802.221680	-261.410828
801.041016	-18.820471
799.859375	-257.711975
798.677734	-41.990528
797.496094	2.853468
796.313477	-176.252121
795.131836	-25.185007
793.949219	-160.038452
792.765625	103.761597
791.583008	145.935608
790.399414	-124.123566
789.215820	-199.365067
788.031250	156.834244
786.846680	236.269592
785.662109	-33.849693
784.477539	5.644744
783.291992	29.575283
782.106445	141.825500
780.920898	262.790497
779.735352	350.490448
778.548828	-54.422215
777.362305	218.645584
776.174805	286.217377
774.988281	55.752392
773.800781	-33.460773
772.613281	60.394009
771.424805	72.537598
770.236328	309.510986
769.047852	101.030212
767.859375	245.198074
766.669922	257.038208
765.480469	279.828400
764.291016	390.640350
763.101563	215.116211
761.911133	235.529678
760.720703	244.877686
759.529297	355.375397
758.338867	580.156128
757.147461	353.955200
755.955078	385.053680
754.763672	416.095062
753.571289	433.890808
752.378906	264.887787
751.186523	300.205231
749.993164	524.328003
748.799805	238.949387
747.606445	337.800049
746.412109	171.040771
745.217773	190.818115
744.023438	403.587616
742.829102	122.820435
741.633789	267.495819
740.438477	177.551605
739.243164	-17.552565
738.046875	39.371609
736.850586	-70.206581
735.654297	-280.473877
734.458008	-79.052551
733.260742	126.648201
732.063477	10.574414
730.866211	-114.192947
729.667969	-147.029755
728.469727	71.637054
727.271484	-39.910290
726.073242	64.999130
724.874023	248.544281
723.674805	-94.488815
722.474609	117.446053
721.275391	178.638550
720.075195	228.916428
718.875000	250.831345
717.673828	168.027298
716.473633	216.203903
715.272461	109.538795
714.070313	203.585907
712.869141	44.747746
711.666992	247.846680
710.463867	285.295990
709.261719	311.894348
708.058594	46.683090
706.855469	112.646965
705.652344	43.673622
704.448242	-164.496872
703.244141	-28.686705
702.040039	-16.865753
700.834961	-37.598595
699.630859	183.129013
698.424805	21.219582
697.219727	44.217129
696.013672	6.450836
694.807617	-65.964851
693.601563	-42.687801
692.395508	13.249046
691.188477	143.068222
689.981445	71.080765
688.773438	14.419327
687.566406	-118.039001
686.358398	168.267853
685.149414	59.904209
683.941406	146.810684
682.732422	8.381527
681.523438	114.984879
680.313477	-44.809433
679.104492	-50.638279
677.894531	-10.874917
676.683594	-51.114334
675.473633	307.023071
674.262695	215.029266
673.051758	97.235344
671.839844	146.153793
670.628906	197.324738
669.416992	153.468536
668.204102	-117.191010
666.992188	55.357594
665.779297	98.316895
664.566406	216.962875
663.352539	180.189713
662.138672	318.405426
660.924805	197.660019
659.710938	271.274597
658.497070	8.409864
657.282227	-303.845917
656.066406	-175.975174
654.851563	-198.990662
653.635742	-27.931734
652.419922	-37.884007
651.204102	148.281662
649.987305	-100.647232
648.770508	-19.945221
647.553711	58.617092
646.336914	-45.762589
645.119141	226.514069
643.901367	242.684158
642.682617	86.796219
641.464844	85.812103
640.246094	63.330788
639.027344	-66.619820
637.807617	188.115982
636.587891	169.857910
635.368164	-162.031235
634.148438	-79.380653
632.927734	31.070183
631.707031	-120.476639
630.486328	11.202423
629.264648	136.269897
628.043945	20.912243
626.822266	-70.951523
625.599609	60.029743
624.376953	62.155914
623.155273	190.507950
621.931641	59.339745
620.708984	302.827393
619.485352	40.545277
618.261719	180.598587
617.037109	-5.082639
615.813477	179.201035
614.588867	1.455983
613.364258	50.136162
612.138672	72.711533
610.913086	105.519386
609.687500	28.817616
608.461914	-144.527542
607.235352	-34.167152
606.008789	-26.965967
604.782227	-35.322803
