# Supplementary material for: Raman spectroscopy accurately differentiates mucosal healing from non-healing and biochemical changes following biological therapy in inflammatory bowel disease
Source: PLoS One. 2021 Jun 2;16(6):e0252210. doi: 10.1371/journal.pone.0252210 (PMC8172032; doi:10.1371/journal.pone.0252210)
Supplement: S9 Dataset — (ZIP) [file pone.0252210.s011.zip › Pre-biologic/OC035 pre treatment-1_base sub cr removed_98__X_-23906.9__Y_33347.7__Z_-436.028__Time_1118.txt]

1714.837891	95.753288
1713.861328	133.585312
1712.884766	22.547174
1711.907227	13.752083
1710.930664	72.329140
1709.953125	117.770638
1708.975586	26.840931
1707.997070	-122.694160
1707.019531	-14.671167
1706.041016	-56.365723
1705.062500	-78.977264
1704.083984	-130.699982
1703.104492	-0.120597
1702.125000	-198.368637
1701.145508	-29.735840
1700.166016	26.821369
1699.186523	-132.895721
1698.206055	-134.524551
1697.225586	-71.689079
1696.245117	-35.278790
1695.264648	-113.430367
1694.283203	-31.003014
1693.301758	-89.808968
1692.320313	86.648079
1691.338867	-75.608315
1690.357422	18.682629
1689.375000	49.203350
1688.392578	-21.325350
1687.410156	121.810631
1686.427734	-174.681046
1685.444336	46.322933
1684.460938	81.006088
1683.477539	118.644196
1682.494141	-29.876696
1681.509766	56.292736
1680.526367	116.116402
1679.541992	130.946182
1678.557617	-0.295990
1677.572266	-19.458134
1676.587891	107.991295
1675.602539	299.482452
1674.617188	214.665817
1673.630859	-8.066480
1672.645508	-41.717213
1671.659180	73.703484
1670.672852	133.565842
1669.686523	100.722382
1668.699219	68.152786
1667.712891	17.295572
1666.725586	311.736359
1665.738281	189.720734
1664.750000	346.555908
1663.762695	262.234222
1662.774414	127.811073
1661.786133	250.851547
1660.797852	148.794693
1659.808594	317.305237
1658.820313	403.863068
1657.831055	419.095184
1656.841797	328.629791
1655.851563	116.640190
1654.862305	227.909012
1653.872070	156.744644
1652.881836	297.495941
1651.891602	240.011795
1650.900391	95.487091
1649.910156	78.158112
1648.918945	34.601967
1647.927734	9.767855
1646.935547	32.699024
1645.944336	32.048054
1644.952148	23.661171
1643.959961	36.590229
1642.966797	-47.984093
1641.974609	84.095070
1640.981445	108.098267
1639.988281	-97.257904
1638.995117	-33.314632
1638.001953	-45.706051
1637.007813	-86.934563
1636.013672	14.353905
1635.019531	55.141895
1634.025391	46.005722
1633.031250	8.047086
1632.036133	-85.058403
1631.041016	-83.192795
1630.045898	-52.232895
1629.049805	2.531510
1628.054688	-137.307159
1627.058594	-132.272354
1626.062500	-16.651569
1625.065430	-208.618805
1624.069336	-37.586540
1623.072266	9.948222
1622.075195	102.244408
1621.078125	152.569855
1620.081055	108.417046
1619.083008	-1.272096
1618.084961	120.227318
1617.086914	178.767166
1616.088867	9.049980
1615.089844	33.650917
1614.091797	71.441360
1613.092773	59.461075
1612.092773	-112.387917
1611.093750	-171.364029
1610.093750	-78.233131
1609.094727	-102.993126
1608.093750	47.842461
1607.093750	44.137383
1606.093750	-155.909485
1605.092773	-94.011124
1604.091797	104.020454
1603.090820	-244.931732
1602.088867	-44.251854
1601.087891	4.665097
1600.085938	71.902237
1599.083984	-25.582003
1598.081055	-120.381004
1597.079102	-102.729263
1596.076172	-92.900215
1595.073242	-258.086823
1594.070313	-31.407204
1593.067383	-146.887741
1592.063477	30.091415
1591.059570	102.598122
1590.055664	-85.877251
1589.051758	-39.456604
1588.046875	-16.531658
1587.041992	121.128639
1586.037109	-20.258640
1585.032227	-5.185354
1584.027344	142.787338
1583.021484	-183.541718
1582.015625	105.051903
1581.009766	278.905579
1580.003906	-49.896149
1578.997070	-16.708677
1577.990234	284.530518
1576.984375	91.185875
1575.976563	-0.640902
1574.969727	-108.063812
1573.961914	-93.248215
1572.954102	17.726149
1571.946289	180.603287
1570.938477	122.466118
1569.929688	155.252319
1568.921875	65.887154
1567.913086	145.332016
1566.903320	261.046783
1565.894531	158.591904
1564.884766	12.004782
1563.875000	200.179047
1562.865234	232.552460
1561.855469	202.602829
1560.844727	180.386917
1559.834961	95.896645
1558.824219	179.870255
1557.813477	173.038849
1556.801758	308.651520
1555.790039	260.213989
1554.779297	206.553604
1553.766602	202.039352
1552.754883	220.760529
1551.743164	270.460419
1550.730469	213.968079
1549.717773	165.186325
1548.705078	100.831810
1547.691406	222.621155
1546.677734	189.150894
1545.665039	207.318710
1544.650391	-17.540134
1543.636719	88.351471
1542.623047	93.368408
1541.608398	129.289566
1540.593750	188.352829
1539.579102	120.806458
1538.563477	138.376511
1537.547852	308.102936
1536.533203	64.880630
1535.516602	136.356522
1534.500977	166.455765
1533.485352	219.658310
1532.468750	100.036667
1531.452148	96.351257
1530.435547	187.913208
1529.417969	202.058517
1528.400391	254.740387
1527.383789	111.613541
1526.365234	176.978317
1525.347656	288.557343
1524.329102	-29.754707
1523.311523	-21.274515
1522.292969	126.006554
1521.273438	-20.044634
1520.254883	137.272522
1519.235352	83.637108
1518.215820	166.143188
1517.196289	-0.717949
1516.176758	-87.962784
1515.156250	132.937347
1514.136719	-8.408473
1513.116211	32.486610
1512.094727	170.801315
1511.074219	-34.897675
1510.052734	151.936676
1509.031250	125.697319
1508.009766	7.053598
1506.988281	-21.888615
1505.965820	110.580536
1504.943359	63.500965
1503.920898	-98.952988
1502.898438	-156.394073
1501.875000	154.916641
1500.852539	-161.361328
1499.829102	11.391879
1498.805664	-43.820255
1497.781250	-12.094930
1496.757813	14.422441
1495.733398	-140.780640
1494.708984	-242.294968
1493.684570	-49.809227
1492.659180	-174.480438
1491.633789	22.847958
1490.608398	76.918037
1489.583008	33.804905
1488.557617	103.014343
1487.531250	54.641045
1486.504883	8.763941
1485.478516	-134.166779
1484.452148	77.611610
1483.424805	82.551033
1482.398438	153.745758
1481.371094	41.204079
1480.342773	183.609482
1479.315430	119.401443
1478.287109	162.189468
1477.259766	133.549057
1476.230469	288.264557
1475.202148	348.613556
1474.173828	337.569183
1473.144531	351.916992
1472.115234	149.831802
1471.085938	390.583405
1470.055664	404.714996
1469.025391	525.620361
1467.996094	397.184814
1466.964844	393.322205
1465.934570	658.885925
1464.904297	591.327271
1463.873047	577.097534
1462.841797	661.903320
1461.809570	589.132324
1460.778320	757.602173
1459.746094	735.523315
1458.713867	921.553772
1457.681641	622.733215
1456.649414	722.350952
1455.616211	662.059265
1454.583008	789.432312
1453.549805	789.926758
1452.516602	927.280334
1451.483398	656.470093
1450.449219	705.020020
1449.415039	682.577026
1448.380859	794.358337
1447.345703	885.791382
1446.311523	731.572632
1445.276367	721.668701
1444.241211	577.610291
1443.205078	752.390991
1442.169922	623.517273
1441.133789	621.124390
1440.097656	684.456970
1439.061523	583.418030
1438.024414	560.747131
1436.988281	510.283905
1435.951172	457.290466
1434.914063	280.535919
1433.875977	434.662354
1432.838867	285.738861
1431.800781	260.552856
1430.762695	232.847198
1429.724609	278.320648
1428.685547	240.511703
1427.646484	154.796021
1426.607422	205.282516
1425.568359	56.582085
1424.529297	137.317307
1423.489258	84.450500
1422.449219	-21.296993
1421.409180	74.521614
1420.369141	-41.238686
1419.328125	122.531921
1418.288086	14.382866
1417.247070	-76.099518
1416.205078	-121.246742
1415.164063	140.563736
1414.122070	-12.730080
1413.080078	-40.210770
1412.038086	-52.575150
1410.996094	38.141071
1409.953125	-104.876968
1408.910156	13.485313
1407.867188	-187.191605
1406.824219	-61.277454
1405.780273	14.384667
1404.737305	-40.481735
1403.693359	52.771717
1402.648438	-47.203163
1401.604492	-106.952629
1400.559570	-129.029297
1399.514648	97.192741
1398.469727	-70.254944
1397.424805	113.322250
1396.378906	216.659576
1395.333984	-40.783897
1394.288086	-20.036970
1393.241211	70.857758
1392.195313	-3.485692
1391.148438	-65.244308
1390.101563	53.270813
1389.054688	69.190697
1388.006836	215.234253
1386.959961	51.130188
1385.912109	-185.379150
1384.864258	-139.223328
1383.815430	-60.547543
1382.767578	-76.805244
1381.718750	-212.934357
1380.669922	-94.157715
1379.621094	-247.590530
1378.571289	-21.383650
1377.522461	-29.859352
1376.472656	-110.656227
1375.421875	-171.403061
1374.372070	7.441734
1373.321289	14.166625
1372.270508	-103.727234
1371.219727	115.063744
1370.168945	9.794296
1369.117188	-43.036610
1368.066406	18.840219
1367.014648	-31.341732
1365.961914	-138.718216
1364.910156	-86.617210
1363.857422	-51.899574
1362.804688	-96.766113
1361.751953	-231.118500
1360.698242	-36.963223
1359.645508	-121.006088
1358.591797	-31.105240
1357.538086	-102.519600
1356.483398	-55.816952
1355.429688	-52.877640
1354.375000	-268.507629
1353.320313	-98.946663
1352.264648	20.943769
1351.209961	66.381363
1350.154297	-46.998966
1349.098633	8.515797
1348.042969	31.830349
1346.986328	107.307091
1345.930664	51.386486
1344.874023	87.314468
1343.817383	224.955902
1342.759766	124.667557
1341.703125	304.535645
1340.645508	192.052780
1339.587891	25.208399
1338.529297	200.268692
1337.471680	244.118958
1336.413086	75.144913
1335.354492	235.486984
1334.295898	230.064224
1333.236328	78.770081
1332.176758	43.869663
1331.117188	80.780998
1330.057617	21.344929
1328.998047	258.621063
1327.937500	142.504089
1326.876953	100.641441
1325.816406	137.924652
1324.754883	207.377548
1323.694336	-7.042785
1322.632813	60.114735
1321.571289	243.321198
1320.508789	125.509834
1319.447266	232.321594
1318.384766	92.539154
1317.322266	187.150787
1316.259766	417.393555
1315.196289	280.378754
1314.132813	143.508362
1313.069336	226.044830
1312.005859	197.790558
1310.942383	162.246170
1309.877930	48.012531
1308.813477	71.755791
1307.749023	250.610336
1306.683594	67.788490
1305.619141	126.198380
1304.553711	42.021004
1303.488281	100.572433
1302.421875	240.299622
1301.356445	121.988899
1300.290039	50.493671
1299.223633	20.872799
1298.157227	33.098373
1297.089844	28.206501
1296.022461	3.755753
1294.955078	28.482819
1293.887695	-0.710588
1292.819336	70.774361
1291.751953	36.831871
1290.683594	86.358528
1289.614258	113.869469
1288.545898	38.490845
1287.476563	-0.021983
1286.407227	179.626053
1285.337891	94.700813
1284.268555	49.070641
1283.198242	47.604382
1282.127930	24.176853
1281.057617	54.674931
1279.986328	290.776184
1278.916016	71.798820
1277.844727	21.752157
1276.773438	91.619019
1275.701172	-7.176724
1274.629883	13.909113
1273.557617	96.143150
1272.485352	290.794037
1271.413086	-27.550261
1270.339844	57.265755
1269.266602	144.546677
1268.193359	307.522980
1267.120117	238.630203
1266.045898	91.744766
1264.972656	162.095261
1263.898438	288.566437
1262.823242	88.286278
1261.749023	44.173515
1260.673828	207.307465
1259.598633	-34.091839
1258.523438	233.850494
1257.448242	4.830682
1256.372070	14.610247
1255.295898	226.512497
1254.219727	297.186737
1253.142578	253.495193
1252.066406	297.458191
1250.989258	409.555237
1249.912109	249.261688
1248.833984	164.454590
1247.756836	206.132431
1246.678711	359.629456
1245.599609	447.490570
1244.521484	202.532394
1243.442383	280.745636
1242.364258	281.254395
1241.285156	104.573906
1240.205078	107.614258
1239.125977	62.151703
1238.045898	283.609863
1236.965820	233.335709
1235.884766	391.663635
1234.804688	217.792526
1233.723633	70.688171
1232.642578	161.167191
1231.561523	84.450104
1230.479492	162.818619
1229.397461	202.425232
1228.315430	130.654510
1227.233398	49.250385
1226.150391	23.565954
1225.068359	213.256760
1223.985352	371.430573
1222.901367	111.133141
1221.818359	34.734768
1220.734375	42.994667
1219.650391	80.265381
1218.566406	-49.206200
1217.481445	-123.046379
1216.396484	-13.278605
1215.311523	123.009056
1214.226563	-141.532196
1213.141602	-123.543159
1212.055664	-18.683275
1210.969727	182.638245
1209.883789	36.521839
1208.796875	39.988731
1207.709961	-12.002109
1206.623047	244.574585
1205.536133	88.922783
1204.449219	-69.074806
1203.361328	66.880394
1202.273438	19.730806
1201.185547	68.906021
1200.096680	-132.309052
1199.008789	-244.396591
1197.919922	-5.133358
1196.830078	-107.599525
1195.741211	-82.561348
1194.651367	-16.670645
1193.561523	-417.217285
1192.471680	-132.591904
1191.381836	-232.592346
1190.291016	-217.249191
1189.200195	-28.992819
1188.109375	46.293015
1187.017578	-132.969147
1185.926758	-16.933849
1184.834961	29.432436
1183.742188	-34.612461
1182.650391	102.837616
1181.557617	-239.435837
1180.464844	-197.960632
1179.372070	99.956741
1178.279297	-107.963867
1177.185547	84.316223
1176.091797	-13.376143
1174.998047	-168.533951
1173.903320	95.366776
1172.808594	79.032898
1171.713867	-11.521688
1170.619141	-47.035995
1169.524414	-53.863277
1168.428711	-139.649551
1167.333008	-89.137939
1166.237305	-117.577156
1165.140625	-40.877926
1164.044922	-136.301819
1162.948242	-57.321987
1161.850586	-200.549484
1160.753906	-54.810070
1159.656250	-21.386629
1158.558594	205.316986
1157.460938	33.355927
1156.362305	-93.241249
1155.263672	-21.846973
1154.165039	-26.841602
1153.066406	68.256821
1151.967773	-20.273827
1150.868164	34.175991
1149.768555	-1.982685
1148.667969	33.288345
1147.568359	120.890022
1146.467773	-208.263962
1145.367188	-8.863896
1144.266602	-140.405197
1143.165039	-17.347836
1142.063477	-60.910225
1140.961914	-6.993990
1139.860352	-36.371822
1138.757813	-106.199097
1137.655273	2.204463
1136.552734	17.839649
1135.450195	-194.637436
1134.346680	-31.814888
1133.244141	88.144173
1132.139648	77.427826
1131.036133	114.133949
1129.931641	278.907654
1128.827148	-11.934517
1127.722656	211.985321
1126.618164	419.152527
1125.512695	180.476883
1124.407227	129.103287
1123.301758	4.242723
1122.196289	192.110123
1121.089844	320.624939
1119.983398	276.163788
1118.876953	91.989449
1117.769531	213.183441
1116.663086	263.280548
1115.555664	308.571442
1114.447266	112.524055
1113.339844	108.066986
1112.231445	110.651909
1111.123047	200.644196
1110.014648	68.406464
1108.905273	35.408684
1107.795898	290.554504
1106.686523	122.813995
1105.577148	358.837952
1104.466797	261.874542
1103.357422	306.507660
1102.247070	294.444244
1101.135742	178.547913
1100.025391	317.359833
1098.914063	125.968636
1097.802734	149.130051
1096.690430	151.022812
1095.579102	49.201172
1094.466797	86.361908
1093.353516	175.272110
1092.241211	233.491150
1091.127930	32.698090
1090.014648	133.199829
1088.901367	108.908165
1087.788086	103.406754
1086.673828	-52.653172
1085.559570	231.015976
1084.445313	84.324081
1083.330078	341.899872
1082.214844	225.717606
1081.099609	271.645233
1079.984375	14.542880
1078.868164	166.088074
1077.751953	218.931992
1076.635742	126.204346
1075.519531	150.810287
1074.402344	102.646988
1073.285156	-55.759197
1072.167969	71.950027
1071.050781	-62.991055
1069.932617	-125.245842
1068.814453	65.570557
1067.696289	242.216888
1066.578125	32.300529
1065.458984	206.478363
1064.339844	179.219391
1063.220703	156.632034
1062.100586	141.048904
1060.980469	88.022141
1059.860352	81.777336
1058.740234	187.759842
1057.619141	151.064026
1056.498047	242.918823
1055.376953	54.305767
1054.255859	87.705391
1053.133789	118.736443
1052.011719	147.406311
1050.889648	-8.382586
1049.767578	176.662827
1048.644531	-81.758598
1047.521484	63.536327
1046.398438	166.774292
1045.274414	102.056503
1044.150391	28.038834
1043.026367	37.961670
1041.902344	-8.049854
1040.778320	-61.031723
1039.653320	37.406334
1038.528320	47.309891
1037.402344	-66.183693
1036.277344	-128.411163
1035.151367	-16.081356
1034.024414	31.056896
1032.898438	45.618954
1031.771484	-21.211380
1030.644531	-146.124878
1029.517578	59.088577
1028.390625	171.264114
1027.262695	-74.387589
1026.134766	2.948523
1025.005859	126.702896
1023.877930	-100.150902
1022.749023	2.712723
1021.620117	-107.946915
1020.490234	-128.057709
1019.361328	51.340096
1018.231445	-168.187546
1017.101563	4.222096
1015.970703	-78.394920
1014.839844	-172.535294
1013.708984	-257.339508
1012.578125	51.687618
1011.447266	203.130203
1010.315430	238.768524
1009.183594	73.046158
1008.050781	113.384064
1006.918945	195.383957
1005.786133	376.835907
1004.653320	509.674561
1003.519531	677.163696
1002.386719	738.289612
1001.252930	607.618835
1000.118164	562.527588
998.984375	203.366928
997.849609	170.017242
996.714844	99.784920
995.580078	218.898438
994.444336	176.462631
993.308594	55.649975
992.172852	-145.790604
991.036133	84.133507
989.900391	-24.906933
988.763672	-69.311348
987.626953	89.141273
986.489258	-24.288763
985.351563	-98.458694
984.213867	-144.908737
983.076172	-85.380341
981.937500	-25.828876
980.798828	36.049294
979.660156	93.352531
978.521484	8.077637
977.381836	74.668739
976.242188	102.201683
975.102539	182.644867
973.961914	120.634926
972.822266	17.360434
971.681641	-55.947956
970.540039	59.135265
969.399414	109.944794
968.257813	39.142200
967.116211	-121.058594
965.973633	83.650146
964.832031	102.542053
963.689453	151.298569
962.545898	225.311844
961.403320	40.358047
960.259766	116.783905
959.116211	83.273499
957.972656	120.846657
956.828125	252.351425
955.683594	-35.086960
954.539063	37.017078
953.393555	-44.161179
952.249023	126.416985
951.103516	-48.384380
949.957031	117.674278
948.811523	80.258194
947.665039	68.068611
946.518555	97.082649
945.371094	37.055882
944.224609	63.914692
943.077148	83.978851
941.929688	145.193878
940.781250	48.964901
939.632813	174.184525
938.484375	16.535215
937.335938	55.170105
936.186523	121.218086
935.038086	-54.343880
933.887695	173.650711
932.738281	173.745743
931.587891	214.911270
930.437500	14.707208
929.287109	-39.609035
928.135742	-39.199379
926.985352	-97.899368
925.833984	-15.433820
924.681641	-23.934896
923.530273	83.620819
922.377930	141.166962
921.224609	-135.414093
920.072266	-134.535828
918.918945	-4.082756
917.765625	-37.185352
916.612305	-183.767166
915.458008	17.176193
914.303711	63.721989
913.149414	-152.953781
911.995117	-65.431992
910.839844	-102.656433
909.684570	-146.609695
908.529297	9.038399
907.373047	-232.020126
906.216797	-153.368683
905.060547	-36.184002
903.904297	-102.483658
902.747070	-107.554077
901.589844	-103.515076
900.432617	-38.312046
899.274414	-56.823154
898.117188	10.694967
896.958984	-95.943626
895.799805	-100.720428
894.641602	21.157436
893.482422	-49.109104
892.322266	-80.882477
891.163086	-31.267555
890.002930	22.882057
888.842773	113.176338
887.682617	-26.822523
886.521484	-243.461319
885.360352	101.939110
884.199219	115.561012
883.038086	106.651070
881.875977	-35.268330
880.713867	-17.023094
879.551758	-61.871471
878.388672	10.509719
877.225586	-90.594208
876.062500	31.358246
874.899414	-8.858017
873.735352	72.537231
872.571289	9.862369
871.407227	188.010422
870.242188	132.121964
869.077148	-38.433899
867.912109	9.222132
866.747070	-158.952499
865.581055	79.775566
864.415039	143.128860
863.249023	154.788406
862.083008	9.229226
860.916016	166.878983
859.749023	68.535362
858.581055	62.260807
857.414063	293.833893
856.246094	-4.127751
855.077148	137.636032
853.909180	115.639183
852.740234	205.732727
851.571289	412.316895
850.402344	103.438950
849.232422	209.122208
848.062500	135.571609
846.892578	100.104958
845.721680	69.116631
844.551758	-44.684879
843.380859	38.448792
842.208984	25.333443
841.038086	247.022430
839.866211	-25.548477
838.694336	-18.595991
837.521484	-69.779488
836.348633	19.793755
835.175781	187.474838
834.002930	93.754509
832.829102	102.751694
831.655273	38.046783
830.481445	93.845444
829.307617	0.093598
828.132813	-62.422894
826.958008	106.977158
825.783203	267.337402
824.607422	206.906586
823.431641	99.660965
822.255859	101.590576
821.079102	170.297638
819.903320	107.534210
818.726563	38.073277
817.548828	-153.824646
816.372070	-238.869995
815.194336	29.817442
814.016602	-37.541309
812.837891	-120.487679
811.659180	-90.066101
810.480469	-13.038165
809.301758	-40.546265
808.122070	29.654284
806.942383	-2.408351
805.762695	-1.207491
804.583008	-22.266218
803.402344	18.770477
802.221680	-175.486816
801.041016	16.301250
799.859375	-42.692928
798.677734	-37.415112
797.496094	-83.192780
796.313477	-49.221722
795.131836	-123.908073
793.949219	-112.224121
792.765625	49.996845
791.583008	46.005417
790.399414	-168.355408
789.215820	150.710663
788.031250	-209.741165
786.846680	100.207733
785.662109	-23.542046
784.477539	-38.950165
783.291992	-116.311966
782.106445	212.957611
780.920898	-30.271816
779.735352	-90.096382
778.548828	-123.452019
777.362305	101.483131
776.174805	6.166733
774.988281	109.463013
773.800781	-91.838356
772.613281	159.111298
771.424805	92.307816
770.236328	193.050293
769.047852	71.049812
767.859375	101.118111
766.669922	34.172985
765.480469	79.551086
764.291016	124.857330
763.101563	20.375399
761.911133	147.023178
760.720703	119.516685
759.529297	265.793396
758.338867	200.790955
757.147461	131.379852
755.955078	191.681961
754.763672	135.418518
753.571289	356.044006
752.378906	310.685272
751.186523	80.806358
749.993164	118.924110
748.799805	198.712540
747.606445	129.177856
746.412109	169.378052
745.217773	-51.542881
744.023438	218.958511
742.829102	169.148438
741.633789	79.884872
740.438477	76.138252
739.243164	0.071394
738.046875	5.098099
736.850586	32.024891
735.654297	93.977631
734.458008	26.736507
733.260742	84.294617
732.063477	-0.402681
730.866211	26.530390
729.667969	46.904449
728.469727	104.462784
727.271484	-50.048389
726.073242	129.955063
724.874023	89.195084
723.674805	-6.130928
722.474609	-92.641747
721.275391	213.988724
720.075195	155.929031
718.875000	141.593277
717.673828	2.929271
716.473633	-78.894394
715.272461	149.090897
714.070313	137.159897
712.869141	116.576584
711.666992	19.779551
710.463867	117.031761
709.261719	118.453255
708.058594	174.396896
706.855469	3.926553
705.652344	-33.585773
704.448242	9.532598
703.244141	-86.549362
702.040039	-130.286972
700.834961	-141.288803
699.630859	23.939636
698.424805	19.616293
697.219727	-141.096039
696.013672	-77.818459
694.807617	-18.812826
693.601563	-146.516602
692.395508	-22.169142
691.188477	-30.197592
689.981445	-200.893005
688.773438	-121.856491
687.566406	-123.013496
686.358398	-15.609885
685.149414	-46.917938
683.941406	-130.124939
682.732422	14.398183
681.523438	-172.559509
680.313477	-142.676041
679.104492	-60.709679
677.894531	-229.845001
676.683594	3.878500
675.473633	-56.745102
674.262695	-19.850855
673.051758	-86.703003
671.839844	13.127524
670.628906	93.557869
669.416992	89.746338
668.204102	150.882614
666.992188	192.641052
665.779297	33.567993
664.566406	-0.069759
663.352539	-48.715321
662.138672	107.832649
660.924805	-96.055298
659.710938	116.684296
658.497070	-61.085815
657.282227	117.165741
656.066406	260.886749
654.851563	-22.271900
653.635742	-83.262672
652.419922	112.225456
651.204102	96.514809
649.987305	123.898041
648.770508	26.368803
647.553711	-68.978119
646.336914	192.977737
645.119141	-65.971794
643.901367	62.383846
642.682617	85.221558
641.464844	144.515106
640.246094	10.195616
639.027344	24.123983
637.807617	35.763462
636.587891	251.335663
635.368164	-33.822662
634.148438	136.199554
632.927734	-170.682724
631.707031	-29.067636
630.486328	62.861053
629.264648	57.914928
628.043945	78.393578
626.822266	-8.700249
625.599609	113.979561
624.376953	124.743553
623.155273	45.066402
621.931641	99.937057
620.708984	218.544067
619.485352	137.407043
618.261719	55.737991
617.037109	31.291313
615.813477	-68.686790
614.588867	106.690811
613.364258	-150.823914
612.138672	59.344223
610.913086	-84.180885
609.687500	-76.736595
608.461914	-76.618935
607.235352	-30.467312
606.008789	-134.879822
604.782227	-50.243763
