# Supplementary material for: Raman spectroscopy accurately differentiates mucosal healing from non-healing and biochemical changes following biological therapy in inflammatory bowel disease
Source: PLoS One. 2021 Jun 2;16(6):e0252210. doi: 10.1371/journal.pone.0252210 (PMC8172032; doi:10.1371/journal.pone.0252210)
Supplement: S9 Dataset — (ZIP) [file pone.0252210.s011.zip › Pre-biologic/OC031-1 pre treatment_base sub CR removed_49__X_2364.14__Y_35196.7__Z_75.7324__Time_564.txt]

1714.793945	46.174881
1713.817383	131.901398
1712.840820	52.936882
1711.864258	86.570992
1710.886719	-35.373520
1709.909180	-7.197886
1708.931641	50.418221
1707.953125	-60.805588
1706.975586	-70.179665
1705.997070	-146.499146
1705.018555	-48.733620
1704.040039	65.082741
1703.060547	-48.593395
1702.081055	-52.466953
1701.101563	-5.450853
1700.122070	-81.401802
1699.142578	-50.288254
1698.162109	90.485367
1697.181641	-54.664730
1696.201172	54.186836
1695.220703	88.305405
1694.239258	47.735210
1693.257813	76.731865
1692.276367	-40.974556
1691.294922	175.120590
1690.313477	151.115372
1689.331055	212.622849
1688.348633	76.890915
1687.366211	184.027924
1686.383789	160.649231
1685.400391	182.745270
1684.416992	210.329727
1683.433594	389.927246
1682.450195	321.914795
1681.465820	272.740906
1680.482422	202.481628
1679.498047	292.128326
1678.512695	408.520844
1677.528320	365.428223
1676.542969	357.112274
1675.558594	447.394531
1674.572266	338.404266
1673.586914	535.348938
1672.601563	559.658691
1671.615234	608.054626
1670.628906	741.626648
1669.642578	705.363586
1668.655273	616.199524
1667.668945	665.315125
1666.681641	624.359375
1665.694336	628.722046
1664.706055	840.187561
1663.718750	836.927979
1662.730469	931.963867
1661.742188	716.975708
1660.753906	883.936096
1659.764648	836.364685
1658.775391	879.075562
1657.787109	900.768372
1656.796875	734.606812
1655.807617	825.514221
1654.818359	834.505432
1653.828125	875.420166
1652.837891	673.081665
1651.846680	801.647095
1650.856445	689.673035
1649.865234	604.351746
1648.874023	394.992706
1647.882813	436.958527
1646.891602	360.164398
1645.899414	246.574265
1644.907227	405.221252
1643.915039	278.776245
1642.922852	181.574661
1641.930664	290.430847
1640.937500	280.634827
1639.944336	207.667480
1638.951172	82.116936
1637.957031	93.878487
1636.963867	16.129034
1635.969727	199.489594
1634.975586	124.636459
1633.981445	118.439812
1632.986328	43.874523
1631.991211	122.202362
1630.996094	32.097157
1630.000977	7.950023
1629.005859	-81.877739
1628.009766	54.720524
1627.013672	-40.141499
1626.017578	-24.403311
1625.021484	38.749981
1624.024414	-8.452565
1623.028320	-66.062401
1622.031250	5.194166
1621.033203	39.715263
1620.036133	-104.314201
1619.038086	-9.239216
1618.041016	-6.029434
1617.041992	196.735229
1616.043945	-183.131912
1615.045898	111.534264
1614.046875	91.341019
1613.047852	210.206711
1612.048828	74.729057
1611.048828	-89.482521
1610.049805	-1.973113
1609.049805	127.460945
1608.049805	-54.879810
1607.048828	-1.381318
1606.048828	80.926773
1605.047852	42.793419
1604.046875	-16.241096
1603.045898	160.291824
1602.044922	-58.305679
1601.042969	-25.679510
1600.041016	-76.744904
1599.039063	-125.166412
1598.037109	40.792328
1597.034180	-80.806900
1596.031250	4.068549
1595.028320	-5.143191
1594.025391	-19.581079
1593.022461	-15.744390
1592.018555	-139.845078
1591.014648	-154.281937
1590.010742	-95.662971
1589.006836	-37.088848
1588.001953	50.129452
1586.997070	14.714975
1585.992188	-7.674498
1584.987305	6.410370
1583.982422	46.518089
1582.976563	-9.833137
1581.970703	32.794956
1580.964844	51.925621
1579.958984	44.967918
1578.952148	97.846832
1577.945313	145.452621
1576.938477	140.946426
1575.931641	105.173073
1574.924805	113.583351
1573.916992	12.714088
1572.909180	106.832474
1571.901367	70.883621
1570.893555	32.293625
1569.884766	-16.733709
1568.876953	51.099266
1567.868164	12.354583
1566.858398	-47.211056
1565.849609	7.411451
1564.839844	-15.922623
1563.830078	90.432816
1562.820313	-13.472677
1561.810547	25.257204
1560.799805	-57.986858
1559.790039	60.965488
1558.779297	55.367462
1557.767578	93.752548
1556.756836	-26.006664
1555.745117	43.312485
1554.733398	32.236057
1553.721680	114.303322
1552.709961	116.003311
1551.697266	169.384689
1550.685547	95.867630
1549.672852	79.215683
1548.659180	176.296249
1547.646484	45.684387
1546.632813	96.026146
1545.619141	86.809631
1544.605469	98.187828
1543.591797	-14.545620
1542.577148	45.759724
1541.562500	12.976741
1540.547852	36.930466
1539.533203	138.236511
1538.518555	-41.920155
1537.502930	-44.034775
1536.487305	-43.653778
1535.471680	-20.144300
1534.456055	47.109478
1533.439453	147.763016
1532.422852	-37.839981
1531.406250	-12.120184
1530.389648	-7.109574
1529.373047	80.248291
1528.355469	33.553009
1527.337891	74.342239
1526.320313	109.881042
1525.302734	47.514568
1524.284180	136.912079
1523.265625	-23.369270
1522.247070	153.295593
1521.228516	95.781242
1520.208984	-13.216360
1519.190430	19.137787
1518.170898	12.842846
1517.151367	39.873631
1516.130859	56.533817
1515.111328	-60.440964
1514.090820	-144.066666
1513.070313	-86.534073
1512.049805	-41.935112
1511.028320	-76.987312
1510.006836	-40.261047
1508.986328	37.422634
1507.963867	-54.268684
1506.942383	112.974449
1505.919922	13.473563
1504.898438	-86.048225
1503.875977	-193.289139
1502.852539	-26.447496
1501.830078	86.477104
1500.806641	-20.937969
1499.783203	-33.645996
1498.759766	-161.593094
1497.736328	-118.092522
1496.711914	-182.134354
1495.687500	-62.036301
1494.663086	-128.738541
1493.638672	16.748951
1492.613281	121.210373
1491.587891	123.341980
1490.563477	53.878780
1489.537109	81.457306
1488.511719	144.737106
1487.485352	108.343193
1486.458984	97.446251
1485.432617	94.164322
1484.406250	124.012924
1483.379883	243.102798
1482.352539	10.073325
1481.325195	203.003632
1480.297852	196.928802
1479.269531	157.669785
1478.241211	263.664703
1477.213867	405.258148
1476.184570	396.434326
1475.156250	339.193298
1474.127930	404.176270
1473.098633	456.363708
1472.069336	368.501587
1471.040039	407.891663
1470.009766	419.243805
1468.979492	621.348999
1467.950195	640.238098
1466.918945	704.850769
1465.888672	754.168701
1464.857422	900.019714
1463.827148	745.951477
1462.795898	868.842041
1461.763672	844.337891
1460.732422	883.324036
1459.700195	924.812317
1458.667969	996.732056
1457.635742	1078.762451
1456.603516	947.618225
1455.570313	1087.945679
1454.537109	946.691223
1453.503906	1234.016846
1452.470703	1105.459717
1451.436523	1169.575684
1450.403320	1091.766235
1449.369141	1285.066284
1448.333984	1179.392090
1447.299805	1268.769409
1446.264648	1087.197144
1445.230469	1239.850952
1444.194336	1030.531860
1443.159180	1092.053711
1442.124023	976.481750
1441.087891	878.668030
1440.051758	957.911865
1439.015625	1039.664795
1437.978516	916.661377
1436.941406	781.091858
1435.904297	928.562073
1434.867188	894.122986
1433.830078	781.432983
1432.791992	830.394714
1431.754883	424.993683
1430.715820	481.622833
1429.677734	349.019409
1428.639648	380.473175
1427.600586	215.207672
1426.561523	324.895660
1425.522461	275.740417
1424.482422	236.712524
1423.443359	99.461372
1422.403320	196.602905
1421.363281	150.160309
1420.322266	189.389877
1419.282227	165.700912
1418.241211	240.226196
1417.200195	166.270386
1416.159180	-13.294964
1415.117188	0.956003
1414.076172	113.338837
1413.034180	59.746372
1411.992188	-46.575104
1410.949219	18.104576
1409.907227	17.470659
1408.864258	157.572006
1407.821289	91.684448
1406.777344	40.934254
1405.734375	-72.510872
1404.690430	22.488562
1403.646484	-30.578012
1402.602539	99.599640
1401.557617	81.755363
1400.513672	71.500107
1399.468750	-69.098984
1398.423828	1.007222
1397.377930	-129.390671
1396.333008	15.984787
1395.287109	66.140038
1394.241211	-6.411723
1393.195313	-23.780361
1392.148438	3.977721
1391.101563	-10.775865
1390.054688	-203.160812
1389.007813	12.454609
1387.960938	115.459953
1386.913086	13.380527
1385.865234	36.434010
1384.817383	12.035262
1383.769531	-94.777824
1382.720703	-56.549118
1381.671875	71.667252
1380.623047	127.449638
1379.574219	98.357338
1378.524414	6.912549
1377.475586	-39.493477
1376.425781	4.024316
1375.375977	65.051460
1374.325195	68.731415
1373.274414	-37.271851
1372.224609	-11.000654
1371.172852	239.689316
1370.122070	143.873535
1369.070313	8.284911
1368.019531	-92.298851
1366.967773	21.439348
1365.915039	112.773064
1364.863281	29.842852
1363.810547	26.664839
1362.757813	143.012070
1361.705078	134.958160
1360.651367	114.526939
1359.598633	178.734253
1358.544922	183.292053
1357.491211	170.506668
1356.436523	122.986107
1355.382813	197.316956
1354.328125	256.766235
1353.273438	174.664368
1352.217773	204.409119
1351.163086	214.341370
1350.107422	264.043030
1349.051758	303.855927
1347.996094	333.785065
1346.939453	391.044800
1345.883789	478.104279
1344.827148	540.383728
1343.769531	461.380463
1342.712891	503.922638
1341.655273	521.719849
1340.598633	490.018005
1339.540039	495.534912
1338.482422	525.872498
1337.423828	494.350647
1336.366211	462.899811
1335.307617	453.787201
1334.248047	464.524170
1333.189453	448.100372
1332.129883	575.181335
1331.070313	452.515381
1330.010742	549.977417
1328.950195	511.505554
1327.890625	443.448730
1326.830078	375.468994
1325.768555	645.958862
1324.708008	461.995483
1323.646484	500.362701
1322.585938	642.435852
1321.523438	559.912048
1320.461914	756.281250
1319.400391	713.329224
1318.337891	544.657654
1317.275391	765.689819
1316.211914	745.076172
1315.149414	687.544922
1314.085938	514.263855
1313.022461	703.246948
1311.958984	613.861633
1310.894531	593.502502
1309.831055	615.045349
1308.766602	774.456177
1307.701172	576.998779
1306.636719	623.242554
1305.571289	516.988586
1304.505859	587.884949
1303.440430	577.643982
1302.375000	670.685364
1301.308594	606.423035
1300.242188	473.418365
1299.175781	581.251526
1298.109375	600.646240
1297.041992	509.559479
1295.975586	700.868103
1294.908203	712.940125
1293.839844	585.156067
1292.772461	454.999481
1291.704102	472.094910
1290.635742	396.016663
1289.567383	454.841949
1288.498047	442.574829
1287.428711	525.911560
1286.360352	400.964478
1285.290039	540.652344
1284.220703	467.222504
1283.150391	479.540955
1282.080078	401.291260
1281.009766	337.775238
1279.939453	364.838593
1278.868164	357.652069
1277.796875	426.303375
1276.725586	499.825806
1275.654297	507.315613
1274.582031	473.256500
1273.509766	380.570160
1272.437500	576.233276
1271.365234	444.494873
1270.291992	630.300659
1269.218750	579.190979
1268.145508	542.753784
1267.072266	552.705444
1265.999023	587.055359
1264.924805	543.326416
1263.850586	524.006165
1262.776367	577.845642
1261.701172	543.895630
1260.625977	622.075867
1259.550781	629.550415
1258.475586	637.017822
1257.400391	698.062073
1256.324219	539.905762
1255.248047	552.238220
1254.171875	571.859497
1253.094727	576.861633
1252.018555	586.718994
1250.941406	555.208618
1249.864258	528.564819
1248.786133	458.154175
1247.708008	548.201782
1246.630859	584.729553
1245.551758	485.154388
1244.473633	443.911896
1243.394531	626.117493
1242.316406	536.266113
1241.236328	487.706177
1240.157227	390.607880
1239.077148	548.327271
1237.998047	414.829651
1236.917969	463.285492
1235.836914	417.122742
1234.756836	191.550140
1233.675781	305.404480
1232.594727	392.528351
1231.512695	465.051971
1230.431641	321.934204
1229.349609	375.019104
1228.267578	377.208466
1227.185547	396.316620
1226.102539	328.262299
1225.019531	366.675446
1223.936523	252.639954
1222.853516	249.881851
1221.769531	251.930679
1220.686523	234.610580
1219.602539	289.776520
1218.517578	199.901123
1217.433594	177.680756
1216.348633	53.993729
1215.263672	140.418045
1214.178711	166.415192
1213.092773	204.435471
1212.007813	293.084351
1210.921875	270.676880
1209.834961	202.413834
1208.749023	233.023392
1207.662109	287.693573
1206.575195	339.894318
1205.488281	281.177551
1204.400391	234.496857
1203.313477	182.985153
1202.225586	201.300919
1201.136719	185.860779
1200.048828	28.362812
1198.959961	178.960464
1197.871094	84.019516
1196.782227	111.773193
1195.692383	48.079250
1194.603516	-51.691013
1193.513672	-64.910271
1192.423828	-13.266679
1191.333008	-40.985561
1190.242188	-181.645615
1189.151367	69.230598
1188.060547	43.797794
1186.969727	-15.274674
1185.877930	9.648632
1184.786133	-6.274419
1183.694336	1.763278
1182.601563	14.552861
1181.509766	-92.607620
1180.416992	42.397816
1179.323242	76.623779
1178.230469	134.762619
1177.136719	34.697727
1176.042969	83.157669
1174.949219	23.785109
1173.854492	29.045851
1172.760742	82.144844
1171.666016	-10.813106
1170.570313	-173.161438
1169.475586	-105.817505
1168.379883	-5.061433
1167.284180	9.529578
1166.188477	-193.471024
1165.091797	-88.100029
1163.996094	-30.602051
1162.899414	-9.005496
1161.801758	108.080429
1160.705078	-92.515900
1159.607422	98.471397
1158.509766	74.518700
1157.412109	-9.116849
1156.313477	-97.525391
1155.215820	-4.648216
1154.117188	16.607477
1153.017578	59.273220
1151.918945	58.983135
1150.819336	61.038872
1149.719727	-27.477385
1148.620117	-104.076935
1147.519531	-35.407681
1146.418945	-76.325790
1145.318359	-45.845463
1144.217773	-55.868084
1143.116211	31.631237
1142.014648	2.499609
1140.913086	-124.157494
1139.811523	-120.012894
1138.708984	-39.833752
1137.606445	40.279922
1136.503906	-0.851509
1135.401367	36.400921
1134.297852	-64.145020
1133.194336	27.659800
1132.090820	74.292526
1130.987305	6.954927
1129.882813	36.906605
1128.778320	280.329529
1127.673828	134.644760
1126.569336	316.235229
1125.463867	274.870239
1124.358398	250.092773
1123.252930	303.503052
1122.146484	138.908020
1121.041016	149.644516
1119.934570	51.423851
1118.828125	88.175323
1117.720703	68.081306
1116.613281	-4.081717
1115.505859	129.601013
1114.398438	187.516449
1113.291016	-90.408447
1112.182617	118.807495
1111.074219	96.271927
1109.964844	163.529480
1108.856445	65.363663
1107.747070	193.987534
1106.637695	100.555679
1105.528320	82.708481
1104.417969	175.797714
1103.307617	157.918884
1102.197266	156.556168
1101.086914	74.985214
1099.975586	118.431320
1098.864258	185.429489
1097.752930	252.392136
1096.641602	314.606140
1095.529297	388.564362
1094.416992	151.545532
1093.304688	100.683205
1092.191406	103.993706
1091.079102	340.352020
1089.965820	181.217209
1088.852539	132.743500
1087.738281	232.489700
1086.624023	99.360466
1085.509766	192.020630
1084.395508	277.590149
1083.280273	240.910019
1082.166016	335.838593
1081.050781	122.987869
1079.934570	67.594978
1078.819336	223.565521
1077.703125	189.319672
1076.586914	173.875320
1075.469727	76.318192
1074.353516	201.682724
1073.236328	94.806145
1072.119141	63.026115
1071.000977	14.860062
1069.882813	53.449306
1068.765625	124.844292
1067.646484	128.277527
1066.528320	91.913002
1065.409180	132.850830
1064.290039	129.308411
1063.170898	146.850906
1062.050781	197.160431
1060.930664	114.119331
1059.810547	148.082321
1058.690430	4.335729
1057.569336	85.105171
1056.449219	-18.781126
1055.327148	1.244405
1054.206055	-67.487000
1053.083984	-42.738598
1051.961914	26.391281
1050.839844	-32.885777
1049.717773	36.263390
1048.594727	79.736885
1047.471680	29.900114
1046.348633	-22.216513
1045.224609	98.276367
1044.101563	85.860649
1042.976563	89.791183
1041.852539	133.368484
1040.728516	-21.068390
1039.603516	-24.006907
1038.478516	-22.253834
1037.352539	-90.313690
1036.227539	-20.977554
1035.101563	-33.088001
1033.974609	140.959091
1032.848633	100.977394
1031.721680	14.539546
1030.594727	-16.024317
1029.467773	20.869770
1028.340820	78.698822
1027.212891	-91.142067
1026.084961	-112.211121
1024.956055	194.192978
1023.828125	-144.917053
1022.699219	-258.685394
1021.570313	-86.931702
1020.440430	-79.939911
1019.311523	-114.658089
1018.181641	-61.200871
1017.050781	-88.872505
1015.920898	-74.764389
1014.790039	-123.190193
1013.659180	-222.518738
1012.528320	-101.714584
1011.396484	58.442413
1010.265625	61.140694
1009.132813	177.294205
1008.000977	226.332230
1006.868164	87.992821
1005.736328	215.761887
1004.602539	604.821350
1003.469727	785.674255
1002.335938	1042.762451
1001.202148	867.647766
1000.068359	595.627563
998.933594	254.485916
997.799805	169.876892
996.665039	101.513344
995.529297	-45.250561
994.394531	-97.284370
993.258789	5.325599
992.123047	45.658703
990.986328	-10.833934
989.849609	27.271656
988.712891	-19.875614
987.576172	18.309181
986.439453	24.269360
985.301758	0.329226
984.164063	-58.093388
983.025391	5.575879
981.887695	16.324785
980.749023	162.882233
979.610352	12.639464
978.470703	-167.388626
977.332031	-46.044735
976.192383	-106.333092
975.051758	10.434226
973.912109	-8.383137
972.771484	106.101913
971.630859	23.050747
970.490234	-0.212183
969.348633	91.369751
968.207031	63.602272
967.065430	-14.590579
965.923828	100.007698
964.781250	47.161831
963.638672	115.919037
962.496094	-10.178530
961.352539	3.638815
960.208984	3.744794
959.065430	13.057004
957.921875	136.927597
956.777344	22.637602
955.632813	34.355942
954.488281	41.532398
953.343750	28.153347
952.198242	60.575108
951.052734	150.201279
949.907227	79.761375
948.760742	151.131805
947.614258	14.522663
946.467773	209.344101
945.321289	63.724991
944.173828	84.939301
943.026367	163.266769
941.878906	122.884605
940.730469	4.958908
939.582031	103.894791
938.433594	296.350861
937.285156	221.907104
936.135742	-5.239021
934.987305	11.676496
933.836914	204.109528
932.687500	79.762184
931.537109	-103.722908
930.386719	-9.235361
929.236328	137.607971
928.084961	63.599888
926.934570	12.414617
925.783203	-0.036407
924.630859	105.837540
923.478516	36.569481
922.327148	-16.722702
921.173828	164.177399
920.021484	17.752708
918.868164	121.357773
917.714844	54.567951
916.561523	58.236557
915.407227	-126.526535
914.252930	-75.101128
913.098633	-0.984003
911.944336	14.127340
910.789063	-38.798763
909.633789	-46.323833
908.478516	-13.014994
907.322266	-111.175354
906.166016	26.416708
905.009766	123.177956
903.853516	36.430908
902.696289	-18.554255
901.539063	-75.763000
900.381836	-44.651611
899.223633	-31.644705
898.065430	92.230225
896.907227	-163.950394
895.749023	-21.988050
894.589844	-63.214066
893.430664	-52.422073
892.271484	19.388672
891.112305	25.654476
889.952148	-47.130245
888.791992	17.877563
887.630859	161.880829
886.470703	59.790939
885.309570	9.657046
884.148438	-35.936108
882.986328	42.551361
881.825195	10.508357
880.663086	91.207718
879.500000	72.697121
878.337891	85.743416
877.174805	98.784500
876.011719	66.771835
874.847656	201.408936
873.684570	-1.713115
872.520508	207.147324
871.355469	69.373413
870.191406	-95.336769
869.026367	61.657333
867.861328	202.832169
866.695313	-53.976410
865.530273	35.454151
864.364258	124.836197
863.197266	79.380592
862.031250	15.970597
860.864258	40.154980
859.697266	37.380497
858.530273	173.749191
857.362305	114.830833
856.194336	181.555145
855.026367	180.954376
853.857422	169.132507
852.688477	325.432892
851.519531	250.806244
850.350586	366.657440
849.180664	251.709641
848.010742	109.928307
846.840820	145.086044
845.670898	108.580437
844.500000	199.644379
843.329102	15.442707
842.157227	1.320633
840.986328	-23.992300
839.814453	-2.354671
838.642578	8.080114
837.469727	29.668495
836.296875	53.464645
835.124023	-5.415944
833.951172	259.532867
832.777344	17.517151
831.603516	32.298210
830.429688	91.687416
829.255859	61.787163
828.081055	118.876274
826.906250	276.273315
825.731445	150.428391
824.555664	84.808304
823.379883	115.025200
822.204102	4.849528
821.027344	28.353580
819.851563	-75.104851
818.674805	-47.176559
817.497070	-79.377190
816.320313	24.162916
815.142578	-43.671432
813.963867	-191.564774
812.786133	85.325348
811.607422	106.398834
810.428711	2.975199
809.250000	59.577534
808.070313	100.584793
806.890625	-73.890945
805.710938	-130.610718
804.531250	36.902748
803.350586	-55.361736
802.169922	21.043486
800.988281	-57.895683
799.807617	-23.698605
798.625977	-9.489906
797.444336	-97.280319
796.261719	-36.547298
795.079102	-175.283463
793.896484	-88.006508
792.713867	-140.316177
791.530273	-170.472153
790.346680	34.029175
789.163086	-64.789330
787.979492	-15.323246
786.794922	-111.895706
785.610352	143.217194
784.425781	64.319626
783.240234	157.875076
782.054688	134.241806
780.869141	2.342190
779.682617	80.353584
778.496094	39.060581
777.309570	-2.221842
776.123047	-25.832014
774.935547	23.390362
773.748047	-66.420944
772.560547	20.276129
771.373047	60.613514
770.184570	70.059624
768.996094	72.883522
767.806641	-3.634339
766.618164	-146.218582
765.428711	-35.418293
764.239258	62.114250
763.048828	119.968094
761.858398	217.416260
760.667969	79.344139
759.477539	49.146400
758.286133	197.136215
757.094727	226.304901
755.903320	57.586647
754.710938	106.563217
753.518555	8.282538
752.326172	19.905878
751.133789	68.869896
749.940430	71.700180
748.747070	13.061349
747.553711	92.741608
746.359375	-69.000053
745.166016	30.423212
743.970703	72.779396
742.776367	-29.608000
741.581055	76.341431
740.385742	79.232620
739.190430	-60.305935
737.994141	-55.170029
736.797852	-65.356827
735.601563	40.534584
734.405273	-175.438660
733.208008	-27.957018
732.010742	64.763008
730.813477	-43.820610
729.615234	147.315765
728.416992	82.529739
727.218750	111.797813
726.020508	64.569084
724.821289	144.120575
723.622070	138.449432
722.422852	167.744934
721.222656	175.208389
720.022461	99.727440
718.822266	218.553802
717.621094	169.320892
716.420898	174.669250
715.218750	49.169563
714.017578	205.041946
712.815430	-11.930416
711.614258	2.251168
710.411133	175.516327
709.208984	-91.344810
708.005859	14.381577
706.802734	59.107052
705.599609	-11.550329
704.395508	57.140793
703.191406	-22.147919
701.987305	83.534485
700.782227	82.613136
699.577148	96.931892
698.372070	0.390313
697.166992	32.144260
695.960938	-25.188866
694.754883	-28.167778
693.548828	38.372040
692.341797	52.783730
691.135742	-8.778919
689.927734	-170.135284
688.720703	-10.259350
687.512695	-119.448311
686.304688	-3.010823
685.096680	22.312515
683.888672	-71.598358
682.679688	-122.107895
681.470703	78.769432
680.260742	39.096317
679.050781	51.428974
677.840820	-126.789444
676.630859	-123.074814
675.419922	38.637772
674.209961	20.677927
672.998047	-124.907990
671.787109	110.227768
670.575195	187.402618
669.363281	115.371552
668.151367	-64.698151
666.938477	98.877655
665.725586	44.176521
664.512695	95.319679
663.299805	-9.044333
662.085938	-1.116444
660.872070	-53.642536
659.658203	77.249863
658.443359	-76.703377
657.228516	-32.183334
656.013672	-142.963715
654.797852	84.741425
653.583008	-2.364936
652.366211	-3.270767
651.150391	51.800056
649.934570	156.345123
648.717773	191.895554
647.500000	-65.396111
646.283203	32.517418
645.065430	136.792908
643.847656	163.521423
642.629883	271.914520
641.411133	156.565750
640.192383	112.155014
638.973633	18.266762
637.753906	8.160754
636.534180	83.924141
635.314453	75.814110
634.094727	-121.336525
632.874023	3.555823
631.653320	10.258060
630.432617	173.521362
629.211914	-0.205827
627.990234	-2.353062
626.768555	16.849171
625.545898	-17.654844
624.324219	31.349564
623.101563	206.657486
621.877930	221.092911
620.655273	145.447678
619.431641	80.427422
618.208008	-25.360954
616.983398	82.823006
615.759766	-23.166628
614.535156	74.013237
613.310547	-68.553543
612.084961	-35.834877
610.859375	-48.170498
609.633789	3.482701
608.408203	1.538464
607.181641	-45.425098
605.955078	-54.071823
604.728516	69.536087
