# Supplementary material for: Raman spectroscopy accurately differentiates mucosal healing from non-healing and biochemical changes following biological therapy in inflammatory bowel disease
Source: PLoS One. 2021 Jun 2;16(6):e0252210. doi: 10.1371/journal.pone.0252210 (PMC8172032; doi:10.1371/journal.pone.0252210)
Supplement: S9 Dataset — (ZIP) [file pone.0252210.s011.zip › Pre-biologic/OC013-1 pre treat_base sub CR removed_47__X_-33325.1__Y_11409.5__Z_-415.2__Time_539.txt]

1714.715820	88.733429
1713.739258	55.551220
1712.762695	30.623041
1711.785156	-4.817057
1710.808594	-7.810651
1709.831055	-32.038513
1708.853516	228.031738
1707.875000	70.249069
1706.897461	11.908508
1705.918945	-59.583107
1704.940430	32.514290
1703.960938	-73.289459
1702.982422	-53.002407
1702.002930	-88.690628
1701.023438	-140.167099
1700.043945	-260.906799
1699.063477	91.868561
1698.083984	206.852158
1697.103516	207.091446
1696.123047	154.141937
1695.141602	45.344238
1694.161133	-20.401859
1693.179688	26.249771
1692.198242	75.798660
1691.216797	-114.620438
1690.234375	-72.589790
1689.251953	116.392090
1688.269531	292.202942
1687.287109	97.550499
1686.304688	108.503777
1685.321289	-2.920882
1684.337891	107.120201
1683.354492	-86.340279
1682.371094	274.531097
1681.387695	268.014954
1680.403320	123.292725
1679.418945	354.177185
1678.434570	406.912689
1677.449219	268.299408
1676.464844	497.073547
1675.479492	401.539551
1674.494141	88.281181
1673.507813	328.270294
1672.522461	451.482086
1671.536133	580.176941
1670.549805	485.923706
1669.563477	628.312012
1668.576172	486.758972
1667.589844	549.922791
1666.602539	745.974121
1665.615234	703.372009
1664.626953	788.339233
1663.639648	886.777710
1662.651367	897.885498
1661.663086	898.613586
1660.674805	671.635193
1659.685547	619.857544
1658.696289	772.319763
1657.707031	940.829712
1656.717773	1040.636597
1655.728516	807.039490
1654.738281	745.799011
1653.748047	960.018494
1652.757813	756.335571
1651.767578	619.084412
1650.777344	587.889038
1649.786133	533.108643
1648.794922	489.135345
1647.803711	313.247406
1646.811523	282.953064
1645.820313	342.701538
1644.828125	188.688278
1643.835938	182.808090
1642.843750	156.009048
1641.850586	303.599091
1640.857422	208.556320
1639.864258	-126.324562
1638.871094	8.616311
1637.877930	209.608139
1636.883789	147.048599
1635.889648	219.124725
1634.895508	172.763901
1633.901367	71.274345
1632.906250	-74.782509
1631.912109	-46.781406
1630.916992	-68.654686
1629.920898	-85.093643
1628.925781	-98.716278
1627.929688	250.927887
1626.934570	74.465294
1625.937500	48.138531
1624.941406	90.355469
1623.945313	-43.426067
1622.948242	-142.834549
1621.951172	117.952202
1620.954102	160.719818
1619.956055	119.557060
1618.958984	238.750916
1617.960938	-135.554657
1616.962891	75.788887
1615.963867	129.713608
1614.965820	-60.251472
1613.966797	-145.079453
1612.967773	-90.743462
1611.968750	63.334137
1610.968750	222.707153
1609.969727	17.837883
1608.969727	83.065048
1607.969727	151.002792
1606.968750	12.108733
1605.968750	226.902832
1604.967773	-8.587755
1603.966797	219.420593
1602.965820	-44.535465
1601.963867	178.357712
1600.962891	139.685440
1599.960938	77.589264
1598.958984	-18.371332
1597.956055	-25.321720
1596.954102	-76.600189
1595.951172	107.391663
1594.948242	121.589935
1593.945313	-15.614153
1592.941406	-90.008575
1591.938477	65.450378
1590.934570	142.615936
1589.930664	26.722641
1588.925781	164.018036
1587.921875	74.402702
1586.916992	198.733429
1585.912109	106.678139
1584.907227	32.975830
1583.901367	251.253357
1582.896484	8.316942
1581.890625	-75.552032
1580.884766	85.489868
1579.877930	1.752411
1578.872070	-87.099205
1577.865234	295.234497
1576.858398	180.434723
1575.851563	115.164413
1574.843750	-35.869789
1573.836914	-90.573418
1572.829102	-155.613205
1571.821289	-150.402847
1570.812500	-95.779457
1569.804688	18.617817
1568.795898	-35.851974
1567.787109	-25.337950
1566.778320	81.277176
1565.768555	73.647781
1564.758789	-146.779587
1563.750000	-138.732285
1562.739258	-11.329272
1561.729492	-57.740238
1560.718750	108.531219
1559.708984	7.706947
1558.698242	220.587189
1557.686523	280.486786
1556.675781	-4.225998
1555.664063	369.165283
1554.652344	53.498825
1553.640625	48.695915
1552.628906	56.845882
1551.616211	98.644684
1550.603516	96.439346
1549.590820	-120.491295
1548.578125	63.587688
1547.565430	14.848757
1546.551758	219.500717
1545.538086	-20.536083
1544.524414	282.234161
1543.510742	352.330658
1542.496094	-42.590405
1541.481445	-62.862461
1540.466797	342.913696
1539.452148	229.613846
1538.437500	191.199783
1537.421875	199.237885
1536.406250	310.454498
1535.390625	323.594635
1534.374023	535.278442
1533.358398	669.510681
1532.341797	600.028748
1531.325195	533.136353
1530.308594	515.208496
1529.291016	440.594025
1528.274414	659.596680
1527.256836	610.690186
1526.238281	554.056396
1525.220703	487.131073
1524.202148	319.850891
1523.184570	355.863739
1522.166016	13.725325
1521.146484	368.613647
1520.127930	106.269623
1519.108398	152.469589
1518.088867	345.110596
1517.069336	67.436272
1516.049805	139.218521
1515.029297	236.620575
1514.008789	59.199871
1512.988281	336.221588
1511.967773	122.860100
1510.946289	112.279633
1509.925781	-216.456848
1508.904297	-11.562478
1507.882813	211.163040
1506.860352	46.604630
1505.838867	56.395905
1504.816406	-126.066063
1503.793945	321.838196
1502.770508	93.216248
1501.748047	100.289940
1500.724609	-38.632683
1499.701172	83.598381
1498.677734	-65.568726
1497.654297	87.254616
1496.629883	-59.364147
1495.605469	8.909773
1494.581055	54.102749
1493.556641	94.128883
1492.531250	-172.652420
1491.505859	-50.885639
1490.480469	-235.825562
1489.455078	-73.292374
1488.429688	-127.959747
1487.403320	36.963329
1486.376953	20.519148
1485.350586	-67.420975
1484.324219	36.035774
1483.296875	-41.735641
1482.270508	186.594711
1481.243164	144.462082
1480.214844	94.662575
1479.187500	123.878922
1478.159180	354.389984
1477.130859	128.662354
1476.102539	43.115356
1475.074219	377.828522
1474.044922	292.199219
1473.015625	415.341644
1471.986328	622.397888
1470.957031	526.503235
1469.927734	970.007751
1468.897461	784.987488
1467.867188	762.782471
1466.836914	1091.447021
1465.806641	820.005066
1464.775391	716.393066
1463.744141	1174.366089
1462.712891	1568.607544
1461.681641	1441.967651
1460.649414	1678.487183
1459.618164	1506.131348
1458.585938	1384.589600
1457.552734	1785.854858
1456.520508	1824.107056
1455.487305	1814.121826
1454.455078	2103.389893
1453.420898	1966.526123
1452.387695	2296.157471
1451.354492	2171.951660
1450.320313	2095.923828
1449.286133	2149.118164
1448.251953	1951.517822
1447.216797	1954.038330
1446.182617	1926.167114
1445.147461	1837.540527
1444.112305	1870.415527
1443.076172	1700.845459
1442.041016	1713.476929
1441.004883	1746.321411
1439.968750	1521.230225
1438.932617	1427.685059
1437.895508	1240.651245
1436.858398	1228.051880
1435.821289	1260.927856
1434.784180	854.283936
1433.747070	841.762756
1432.708984	897.409851
1431.670898	887.402283
1430.632813	440.796509
1429.594727	536.863037
1428.556641	491.623352
1427.517578	453.967896
1426.478516	650.836243
1425.439453	313.170807
1424.399414	381.446014
1423.359375	278.343658
1422.320313	336.538574
1421.279297	268.765869
1420.239258	-5.466388
1419.199219	153.486237
1418.158203	206.653992
1417.117188	144.043747
1416.075195	-104.727295
1415.034180	-8.732368
1413.992188	-10.856233
1412.950195	-5.419199
1411.908203	0.032830
1410.866211	264.388519
1409.823242	10.981956
1408.780273	109.439034
1407.737305	-73.452164
1406.694336	57.670643
1405.650391	38.110378
1404.606445	6.030932
1403.562500	-234.313812
1402.518555	-98.156311
1401.474609	-92.478043
1400.429688	-144.464233
1399.384766	-88.574219
1398.339844	77.629478
1397.294922	168.597961
1396.249023	114.212517
1395.203125	-5.257801
1394.157227	298.677185
1393.111328	-71.144730
1392.064453	100.040665
1391.018555	-41.714188
1389.971680	-123.308525
1388.923828	17.860195
1387.876953	46.436958
1386.829102	57.530537
1385.781250	48.655708
1384.733398	-30.173985
1383.685547	193.510056
1382.636719	-180.109711
1381.587891	193.499847
1380.539063	354.674500
1379.490234	86.284172
1378.440430	212.546616
1377.391602	-38.129467
1376.341797	165.568573
1375.291016	214.525421
1374.241211	233.576218
1373.190430	98.032913
1372.139648	127.175201
1371.088867	238.627823
1370.038086	-8.836081
1368.986328	264.680298
1367.934570	112.098061
1366.882813	44.326015
1365.831055	193.301361
1364.778320	302.428864
1363.726563	70.536667
1362.673828	239.489380
1361.620117	338.754547
1360.567383	266.389435
1359.513672	350.801941
1358.459961	246.257202
1357.406250	273.579041
1356.352539	298.466217
1355.297852	206.607086
1354.243164	261.433563
1353.188477	351.075043
1352.133789	177.501694
1351.078125	436.081787
1350.023438	260.211090
1348.966797	451.782623
1347.911133	397.694244
1346.855469	767.896240
1345.798828	525.402527
1344.742188	612.869995
1343.685547	680.535217
1342.627930	763.108765
1341.571289	741.638428
1340.513672	559.208008
1339.456055	654.343872
1338.397461	1064.011597
1337.339844	988.299622
1336.281250	937.442383
1335.222656	938.648682
1334.163086	932.500488
1333.104492	874.477112
1332.044922	759.666077
1330.985352	803.226135
1329.925781	1094.050903
1328.865234	1137.661011
1327.805664	1322.173828
1326.745117	1289.273071
1325.684570	1273.746948
1324.623047	1357.077271
1323.561523	1541.669067
1322.500977	1476.945923
1321.438477	1760.289795
1320.376953	1836.327515
1319.314453	1769.332520
1318.252930	1744.364014
1317.189453	1810.710205
1316.126953	1682.351318
1315.064453	1827.693359
1314.000977	1455.585571
1312.937500	1352.238281
1311.874023	1162.803345
1310.809570	1239.470459
1309.745117	1215.236328
1308.680664	1149.240479
1307.616211	1164.553101
1306.551758	1283.264526
1305.486328	1099.439819
1304.420898	1110.048706
1303.355469	1032.209229
1302.289063	1256.833008
1301.223633	1112.778687
1300.157227	1148.229004
1299.090820	1269.713257
1298.023438	1081.752563
1296.957031	913.585754
1295.889648	856.035889
1294.822266	926.210999
1293.754883	1047.955200
1292.686523	1049.500977
1291.618164	884.320374
1290.549805	895.843445
1289.481445	1110.925293
1288.413086	999.963806
1287.343750	1082.724731
1286.274414	1219.417114
1285.205078	1243.431763
1284.134766	1287.095459
1283.064453	1284.280762
1281.995117	1210.535034
1280.923828	1504.010742
1279.853516	1420.588623
1278.782227	1376.408447
1277.710938	1721.203125
1276.639648	1305.406494
1275.568359	1435.041382
1274.496094	1295.813599
1273.423828	1381.527832
1272.351563	1293.794678
1271.279297	1291.650757
1270.206055	1375.040894
1269.132813	1436.475830
1268.059570	1217.218506
1266.986328	1037.159668
1265.913086	1193.950073
1264.838867	1011.645325
1263.764648	1256.282104
1262.689453	1188.753906
1261.615234	1140.805542
1260.540039	900.385986
1259.464844	906.232971
1258.389648	783.006775
1257.313477	891.275940
1256.238281	802.292480
1255.162109	625.752014
1254.085938	863.128174
1253.008789	827.892090
1251.931641	984.921631
1250.854492	781.917969
1249.777344	948.700623
1248.700195	862.585022
1247.622070	742.519043
1246.543945	868.008118
1245.465820	609.573853
1244.387695	737.541504
1243.308594	943.212463
1242.229492	787.029602
1241.150391	759.615051
1240.071289	593.901489
1238.991211	763.164917
1237.911133	682.503540
1236.831055	669.823425
1235.750977	628.078796
1234.669922	685.788025
1233.588867	653.815613
1232.507813	733.358826
1231.426758	715.980164
1230.344727	565.413940
1229.262695	666.799866
1228.180664	613.207275
1227.098633	632.280762
1226.015625	532.785889
1224.933594	534.972656
1223.849609	500.902679
1222.766602	283.052460
1221.683594	316.788147
1220.599609	265.919434
1219.515625	256.175720
1218.430664	456.681152
1217.346680	357.541962
1216.261719	270.541565
1215.176758	195.664230
1214.091797	299.485138
1213.005859	292.243683
1211.920898	46.107571
1210.834961	294.679626
1209.748047	301.945251
1208.662109	210.335739
1207.575195	362.287964
1206.488281	268.308655
1205.401367	359.939758
1204.313477	152.771378
1203.225586	326.296509
1202.137695	326.345245
1201.049805	-1.065723
1199.961914	266.257965
1198.873047	203.745193
1197.784180	109.976967
1196.695313	-58.328903
1195.605469	33.191074
1194.515625	107.831757
1193.425781	165.603973
1192.335938	151.237289
1191.246094	100.824600
1190.155273	81.660049
1189.064453	158.569809
1187.973633	91.351860
1186.881836	33.760303
1185.790039	-268.644257
1184.698242	-26.191748
1183.606445	-40.574387
1182.514648	-14.189459
1181.421875	-7.013360
1180.329102	-38.218765
1179.236328	28.849804
1178.142578	57.531364
1177.049805	-36.019447
1175.956055	-153.496872
1174.861328	-53.004253
1173.767578	107.275322
1172.672852	370.399475
1171.578125	-53.487850
1170.483398	63.550194
1169.387695	-65.880859
1168.291992	53.452911
1167.196289	62.715893
1166.100586	-16.503668
1165.004883	-181.757156
1163.908203	-100.839493
1162.811523	63.627003
1161.714844	67.965958
1160.617188	72.276985
1159.519531	0.160498
1158.421875	-83.888908
1157.324219	96.946625
1156.225586	175.084991
1155.127930	-42.612869
1154.028320	21.152609
1152.929688	-74.883888
1151.831055	-42.197987
1150.731445	59.552956
1149.631836	-98.471649
1148.531250	-1.584460
1147.431641	-202.460129
1146.331055	22.904305
1145.230469	-208.897934
1144.129883	325.668945
1143.028320	96.212143
1141.926758	102.318169
1140.825195	29.901802
1139.723633	-78.183693
1138.621094	-91.169098
1137.518555	-78.044838
1136.416016	46.709408
1135.313477	123.858109
1134.209961	60.812996
1133.106445	90.361198
1132.002930	276.532867
1130.898438	270.343201
1129.794922	181.063263
1128.690430	412.046753
1127.585938	237.317429
1126.480469	259.441162
1125.375977	324.183563
1124.270508	410.191040
1123.164063	465.318085
1122.058594	266.889069
1120.952148	310.102112
1119.845703	289.320160
1118.739258	476.842163
1117.631836	86.720207
1116.525391	316.717651
1115.417969	234.287201
1114.309570	270.122284
1113.202148	218.402557
1112.093750	-34.284676
1110.985352	183.471848
1109.876953	115.152840
1108.767578	254.737061
1107.658203	167.464020
1106.548828	172.292084
1105.439453	375.401215
1104.329102	198.355118
1103.218750	465.011658
1102.108398	354.013824
1100.998047	372.766327
1099.886719	419.776062
1098.775391	377.135590
1097.664063	414.623657
1096.552734	209.325714
1095.440430	397.562134
1094.328125	524.433411
1093.215820	540.526978
1092.102539	309.361450
1090.990234	313.663025
1089.876953	372.063019
1088.762695	402.173309
1087.649414	345.200775
1086.535156	382.299103
1085.420898	515.753723
1084.306641	484.568268
1083.191406	239.505371
1082.076172	330.526367
1080.960938	442.622253
1079.845703	218.796631
1078.729492	452.915710
1077.613281	405.205597
1076.497070	463.106537
1075.380859	366.095917
1074.263672	377.020294
1073.146484	291.760254
1072.029297	244.036423
1070.912109	247.888657
1069.793945	261.098175
1068.675781	398.472382
1067.557617	207.797379
1066.438477	331.037903
1065.319336	302.005432
1064.200195	176.991928
1063.081055	145.641846
1061.961914	228.951294
1060.841797	204.600861
1059.721680	346.310333
1058.600586	476.256378
1057.480469	61.430428
1056.359375	240.448532
1055.238281	40.833309
1054.116211	25.864975
1052.995117	36.588715
1051.873047	236.447769
1050.750000	179.415863
1049.627930	19.712030
1048.504883	252.105713
1047.381836	153.117630
1046.258789	177.795761
1045.134766	34.574696
1044.011719	-15.325506
1042.886719	58.338196
1041.762695	69.057419
1040.638672	124.044136
1039.513672	83.521111
1038.388672	29.055958
1037.262695	-39.338493
1036.136719	-51.828033
1035.010742	-71.278694
1033.884766	55.861458
1032.758789	141.092606
1031.631836	230.955002
1030.504883	206.877548
1029.377930	82.885811
1028.250000	161.142181
1027.122070	4.740560
1025.994141	-44.723175
1024.866211	-170.769333
1023.737305	-215.472748
1022.608398	-162.643906
1021.479492	-77.323631
1020.350586	56.705051
1019.220703	-113.141373
1018.090820	-303.746735
1016.960938	-308.762238
1015.830078	-167.715668
1014.700195	107.700096
1013.569336	-24.719114
1012.437500	90.796486
1011.306641	51.145580
1010.174805	-92.624825
1009.042969	9.059173
1007.910156	233.385818
1006.778320	341.973206
1005.645508	536.136169
1004.512695	880.563721
1003.378906	1199.449097
1002.245117	1361.062134
1001.111328	1243.039673
999.977539	843.270630
998.843750	545.367188
997.708984	86.014000
996.574219	65.573563
995.438477	160.606522
994.303711	110.269997
993.167969	131.534927
992.032227	5.232259
990.895508	100.422829
989.758789	73.441368
988.622070	-66.406502
987.485352	277.785400
986.348633	50.535553
985.210938	67.605171
984.073242	204.473175
982.934570	44.363750
981.796875	204.322342
980.658203	81.238853
979.519531	-67.024277
978.379883	157.460403
977.240234	73.776871
976.100586	153.429749
974.960938	81.420761
973.821289	18.708590
972.680664	70.970917
971.540039	160.031525
970.398438	336.386536
969.257813	404.830841
968.116211	108.387260
966.974609	234.375381
965.832031	91.974083
964.689453	213.479309
963.546875	273.093689
962.404297	291.493500
961.261719	158.693832
960.118164	165.818130
958.974609	237.164795
957.830078	317.724579
956.686523	86.908760
955.541992	330.167206
954.396484	-67.447838
953.251953	217.083847
952.106445	231.626465
950.960938	122.740494
949.815430	46.000309
948.668945	-106.054207
947.522461	46.018951
946.375977	232.380020
945.229492	130.897263
944.082031	-6.989903
942.934570	309.661133
941.787109	356.873749
940.638672	255.806305
939.491211	182.245544
938.342773	111.090210
937.193359	281.810089
936.044922	178.912170
934.895508	196.970276
933.745117	21.390646
932.595703	290.283234
931.445313	69.371674
930.294922	-48.868416
929.144531	299.799927
927.993164	104.336182
926.842773	-129.648529
925.690430	-8.478848
924.539063	-121.593788
923.386719	-52.627430
922.234375	-83.656578
921.082031	-150.962082
919.929688	2.288432
918.776367	187.363358
917.623047	43.052689
916.468750	10.174659
915.315430	-204.256012
914.161133	46.837337
913.006836	14.211103
911.851563	-6.972596
910.696289	-37.146030
909.541016	-26.410688
908.385742	-29.212828
907.229492	-20.600183
906.074219	-34.590511
904.916992	-188.960739
903.760742	59.995617
902.603516	-53.425198
901.446289	-17.297764
900.289063	-64.872261
899.131836	-82.941872
897.973633	-89.618599
896.815430	125.436684
895.656250	112.060249
894.498047	-88.909592
893.338867	-54.644756
892.178711	142.374039
891.019531	45.642937
889.859375	-64.531265
888.699219	73.799416
887.539063	-13.648730
886.377930	-137.110611
885.216797	-172.458755
884.055664	-61.100960
882.893555	-12.896148
881.732422	-39.093140
880.570313	112.874039
879.407227	98.030205
878.245117	110.262970
877.082031	95.502693
875.918945	164.120514
874.754883	9.822002
873.590820	128.030945
872.426758	-113.900940
871.262695	-4.660991
870.098633	160.794861
868.933594	177.764984
867.768555	228.479584
866.602539	121.836609
865.436523	24.254681
864.270508	-82.252480
863.104492	47.184288
861.938477	-115.395920
860.771484	-174.589325
859.604492	33.391708
858.436523	164.985123
857.269531	119.253448
856.101563	185.720016
854.932617	238.709030
853.764648	112.287834
852.595703	234.760025
851.426758	99.438560
850.256836	315.959534
849.087891	35.063202
847.917969	101.430031
846.748047	100.581963
845.577148	-115.165276
844.406250	36.197586
843.235352	350.802307
842.064453	168.647797
840.892578	4.456981
839.720703	204.760666
838.548828	136.705261
837.375977	-134.700256
836.204102	40.830673
835.031250	129.141205
833.857422	233.016357
832.684570	312.237061
831.510742	219.516449
830.335938	155.819229
829.162109	14.012545
827.987305	180.052460
826.812500	176.486877
825.637695	286.577576
824.461914	155.846909
823.286133	98.665215
822.110352	-127.864838
820.933594	71.093460
819.757813	16.031189
818.580078	-1.201099
817.403320	81.666595
816.225586	-82.564682
815.048828	160.335938
813.870117	42.748749
812.692383	105.259949
811.513672	-85.759415
810.334961	92.195663
809.156250	-9.990564
807.976563	61.087662
806.796875	-65.617081
805.617188	-85.753632
804.436523	-121.492477
803.255859	-181.707886
802.075195	-33.396187
800.894531	-38.307625
799.712891	-38.857910
798.531250	-137.056564
797.349609	32.943005
796.167969	-45.453934
794.985352	-2.025512
793.802734	-53.963364
792.619141	2.562734
791.436523	-104.889496
790.252930	26.704552
789.069336	65.190887
787.884766	165.525620
786.700195	197.142944
785.515625	171.148819
784.331055	-9.703259
783.145508	251.553497
781.959961	72.793282
780.774414	232.076447
779.587891	28.919544
778.402344	97.398376
777.215820	79.643921
776.028320	158.934311
774.840820	-0.255725
773.654297	10.419063
772.465820	82.767601
771.278320	274.068512
770.089844	121.238380
768.901367	-5.164288
767.711914	218.803757
766.523438	145.127914
765.333984	-23.319515
764.143555	26.244291
762.954102	7.435340
761.763672	-24.658480
760.573242	174.242203
759.382813	212.350433
758.191406	105.182755
757.000000	202.494583
755.808594	339.250214
754.616211	286.828522
753.423828	227.756851
752.231445	291.665802
751.039063	164.369614
749.845703	-35.407089
748.652344	-2.445890
747.458984	-116.634438
746.264648	205.854523
745.070313	71.787682
743.875977	157.056961
742.680664	-12.148989
741.486328	26.933315
740.291016	41.829357
739.094727	142.127502
737.899414	-27.151386
736.703125	-224.872482
735.506836	-72.184998
734.309570	25.655653
733.112305	7.401882
731.915039	-146.553619
730.717773	51.748314
729.519531	74.948891
728.322266	1.890518
727.123047	-1.197957
725.924805	87.484764
724.725586	165.181946
723.526367	76.793289
722.327148	331.338989
721.126953	140.301422
719.926758	51.951588
718.726563	125.151649
717.525391	121.949554
716.325195	288.911224
715.123047	235.523590
713.921875	238.865158
712.719727	194.262604
711.518555	-114.022758
710.315430	142.229706
709.113281	213.215652
707.910156	-64.274109
706.707031	32.929245
705.502930	-9.194187
704.299805	94.565010
703.095703	-36.672985
701.891602	4.063315
700.686523	175.337173
699.481445	109.580940
698.276367	233.051636
697.071289	19.657585
695.865234	25.902636
694.659180	43.085037
693.453125	-241.549072
692.246094	112.422173
691.039063	-35.150570
689.832031	-78.383629
688.625000	-84.611191
687.416992	-101.577370
686.208984	115.804245
685.000977	-74.453133
683.791992	-41.219624
682.583008	-179.103714
681.374023	84.055931
680.164063	-192.191956
678.955078	-58.853966
677.745117	-61.860165
676.534180	32.686806
675.324219	1.788061
674.113281	-111.179741
672.902344	111.350632
671.690430	78.714561
670.478516	91.641731
669.266602	310.073883
668.054688	9.842163
666.841797	150.697495
665.628906	203.061462
664.416016	22.290787
663.203125	277.922546
661.989258	15.482306
660.775391	-127.985962
659.561523	-40.363167
658.346680	64.626572
657.131836	-0.676371
655.916992	85.129189
654.701172	82.652252
653.485352	-31.764450
652.269531	93.183281
651.053711	22.159538
649.836914	46.065865
648.620117	29.166496
647.403320	240.582047
646.186523	346.543884
644.968750	334.217407
643.750977	223.031265
642.532227	346.425171
641.314453	422.526428
640.095703	343.882996
638.875977	192.266647
637.657227	124.565071
636.437500	185.839020
635.217773	96.763969
633.997070	205.305206
632.777344	-57.612755
631.556641	-116.514229
630.335938	-55.249519
629.114258	-11.212273
627.892578	-23.024103
626.670898	-4.889308
625.449219	-12.586390
624.226563	-46.112751
623.003906	-129.047836
621.781250	74.975197
620.557617	128.794174
619.333984	96.723160
618.110352	-6.218173
616.886719	-79.406845
615.662109	-97.203949
614.437500	152.121277
613.212891	146.446793
611.987305	33.475986
610.761719	76.217567
609.536133	39.402706
608.310547	-98.319901
607.083984	-61.301056
605.857422	122.525810
604.630859	-53.108372
