# Supplementary material for: Raman spectroscopy accurately differentiates mucosal healing from non-healing and biochemical changes following biological therapy in inflammatory bowel disease
Source: PLoS One. 2021 Jun 2;16(6):e0252210. doi: 10.1371/journal.pone.0252210 (PMC8172032; doi:10.1371/journal.pone.0252210)
Supplement: S9 Dataset — (ZIP) [file pone.0252210.s011.zip › Pre-biologic/OC034-1 pre treatment_base sub CR removed_83__X_-12271.4__Y_35526.2__Z_-0.983469__Time_949.txt]

1714.640625	74.221741
1713.664063	6.645368
1712.687500	81.728416
1711.709961	2.184575
1710.733398	-44.168308
1709.755859	-30.633501
1708.778320	-13.511432
1707.799805	-19.642605
1706.821289	20.642151
1705.843750	24.307325
1704.864258	34.114368
1703.885742	-139.918701
1702.907227	-125.739853
1701.927734	-22.509798
1700.948242	-12.167944
1699.968750	47.066410
1698.988281	-74.808899
1698.007813	-80.958534
1697.028320	39.233829
1696.046875	-18.980209
1695.066406	54.426220
1694.084961	16.285816
1693.104492	32.237293
1692.123047	75.499077
1691.140625	81.989983
1690.159180	211.846237
1689.176758	259.533417
1688.194336	225.110001
1687.211914	249.937653
1686.228516	291.296509
1685.246094	285.225922
1684.262695	242.376785
1683.279297	410.527405
1682.295898	326.090942
1681.311523	532.427429
1680.327148	422.356567
1679.342773	488.478912
1678.358398	517.782410
1677.374023	584.772766
1676.388672	519.175415
1675.403320	672.097351
1674.417969	719.026855
1673.432617	662.682129
1672.446289	771.518005
1671.459961	920.549072
1670.473633	907.861267
1669.487305	993.809692
1668.500977	1069.459961
1667.513672	1049.860107
1666.526367	1128.805298
1665.539063	1194.781006
1664.550781	1308.795044
1663.563477	1396.555664
1662.575195	1378.516479
1661.586914	1374.037109
1660.598633	1497.064819
1659.609375	1710.407471
1658.620117	1693.446899
1657.631836	1737.677612
1656.641602	1760.954956
1655.652344	1686.516113
1654.662109	1469.418335
1653.672852	1318.806152
1652.681641	1239.915527
1651.691406	1290.886719
1650.701172	1138.418335
1649.709961	957.135376
1648.718750	924.154663
1647.727539	711.669556
1646.735352	721.401672
1645.744141	546.393372
1644.751953	532.731445
1643.759766	466.429047
1642.766602	365.993652
1641.774414	482.170013
1640.781250	337.209717
1639.788086	232.021713
1638.794922	253.611359
1637.801758	204.119202
1636.807617	107.315063
1635.813477	71.290077
1634.819336	67.011024
1633.825195	123.432808
1632.830078	-36.062359
1631.834961	-21.586996
1630.839844	14.031882
1629.844727	39.187817
1628.849609	-40.859825
1627.853516	34.439758
1626.857422	-27.016378
1625.861328	64.156654
1624.865234	-36.600258
1623.868164	-45.247929
1622.871094	64.429649
1621.874023	16.441744
1620.876953	10.548934
1619.879883	59.852215
1618.881836	-19.504602
1617.883789	84.979607
1616.885742	-31.043865
1615.887695	-23.656542
1614.888672	59.833385
1613.889648	-24.579815
1612.890625	-27.648821
1611.891602	-38.576920
1610.892578	-23.284603
1609.892578	-44.689518
1608.892578	-18.925474
1607.892578	48.733990
1606.892578	160.877457
1605.891602	110.610252
1604.890625	13.223423
1603.889648	96.459587
1602.888672	114.214760
1601.887695	97.924316
1600.885742	24.068535
1599.883789	-115.165802
1598.881836	-126.260590
1597.879883	-69.423737
1596.876953	-70.144821
1595.874023	-55.230820
1594.871094	17.102262
1593.868164	-93.464317
1592.864258	-21.248678
1591.861328	-155.355957
1590.857422	-38.893494
1589.853516	-16.478632
1588.848633	-51.525444
1587.844727	-5.760700
1586.839844	-14.839306
1585.834961	88.131836
1584.830078	-46.212349
1583.824219	77.437927
1582.819336	75.898537
1581.813477	63.870419
1580.807617	124.697701
1579.800781	16.176678
1578.794922	141.919418
1577.788086	126.985603
1576.781250	83.355865
1575.773438	73.486290
1574.766602	86.947289
1573.758789	183.535690
1572.750977	105.804863
1571.743164	134.595016
1570.735352	150.292511
1569.726563	59.369621
1568.718750	126.853577
1567.708984	38.394207
1566.700195	-24.152798
1565.691406	-32.248936
1564.681641	-37.838184
1563.671875	114.768288
1562.662109	-20.752481
1561.652344	-86.278610
1560.641602	63.362438
1559.630859	59.877846
1558.620117	53.705795
1557.609375	-53.629791
1556.597656	46.258720
1555.586914	125.283592
1554.575195	59.143635
1553.563477	36.950665
1552.550781	43.142872
1551.539063	41.468636
1550.526367	-19.821106
1549.513672	14.535892
1548.500977	-67.615311
1547.487305	-87.770897
1546.473633	-45.969742
1545.459961	-58.569317
1544.446289	45.027786
1543.432617	24.459764
1542.417969	14.130033
1541.404297	-63.442928
1540.389648	-58.459953
1539.374023	16.118130
1538.359375	15.717215
1537.343750	-62.198975
1536.328125	19.767767
1535.312500	-9.311229
1534.296875	46.620255
1533.280273	32.813431
1532.263672	-66.149872
1531.247070	-13.122047
1530.230469	3.712034
1529.212891	71.956352
1528.196289	-40.204399
1527.178711	-5.650154
1526.160156	44.234093
1525.142578	68.265266
1524.124023	89.612267
1523.106445	-15.203462
1522.087891	26.537706
1521.068359	-55.273945
1520.049805	32.546482
1519.030273	53.399296
1518.010742	51.020569
1516.991211	74.243828
1515.971680	63.970722
1514.951172	56.174950
1513.930664	63.698238
1512.910156	30.053894
1511.889648	91.300392
1510.868164	67.747360
1509.846680	-150.863388
1508.826172	25.545279
1507.803711	-8.500134
1506.782227	-27.227594
1505.759766	5.231281
1504.737305	-11.099698
1503.714844	-106.934837
1502.692383	7.249111
1501.668945	-104.081772
1500.646484	-143.741776
1499.623047	-101.546440
1498.599609	7.101617
1497.575195	-37.915985
1496.550781	-36.937496
1495.527344	-107.647560
1494.502930	-22.408945
1493.477539	52.489040
1492.453125	106.840752
1491.427734	56.311386
1490.402344	82.389839
1489.376953	225.901550
1488.350586	152.186462
1487.325195	229.101120
1486.298828	259.960297
1485.272461	285.639771
1484.245117	288.274445
1483.218750	285.752350
1482.191406	331.631531
1481.164063	392.735291
1480.136719	443.558838
1479.108398	438.218536
1478.080078	544.965881
1477.052734	570.084900
1476.023438	651.174316
1474.995117	683.794617
1473.965820	729.078430
1472.937500	774.303467
1471.908203	786.368042
1470.877930	1001.959656
1469.848633	940.101196
1468.818359	1132.591187
1467.788086	1090.989258
1466.757813	1173.954712
1465.727539	1269.558228
1464.696289	1365.078125
1463.665039	1501.179199
1462.633789	1466.979858
1461.602539	1549.598877
1460.570313	1594.055420
1459.539063	1864.426758
1458.506836	1786.904419
1457.473633	1935.240356
1456.441406	1949.025146
1455.408203	1970.383911
1454.375000	2027.217163
1453.341797	1972.442017
1452.308594	2173.708740
1451.274414	2177.175537
1450.241211	2256.650879
1449.207031	2214.467529
1448.171875	2291.325684
1447.137695	2152.900391
1446.102539	2039.835083
1445.067383	2119.183105
1444.032227	2031.464111
1442.997070	2075.345215
1441.960938	2058.484619
1440.924805	2066.919678
1439.888672	2100.634521
1438.852539	1896.704346
1437.816406	1872.311523
1436.779297	1746.847778
1435.742188	1603.757813
1434.705078	1508.725098
1433.666992	1383.428955
1432.629883	1154.687744
1431.591797	1082.547241
1430.553711	853.981750
1429.514648	643.180847
1428.476563	568.711731
1427.437500	431.230652
1426.398438	548.497498
1425.359375	403.551605
1424.320313	382.188049
1423.280273	370.926605
1422.240234	324.421021
1421.200195	378.710968
1420.159180	445.586731
1419.119141	298.459320
1418.078125	320.067047
1417.037109	283.810883
1415.996094	313.019165
1414.954102	158.601288
1413.912109	109.913559
1412.870117	212.150330
1411.828125	90.635300
1410.786133	19.476826
1409.743164	-1.363109
1408.700195	30.603439
1407.657227	65.107597
1406.614258	29.321898
1405.570313	36.269211
1404.527344	0.590040
1403.483398	120.562439
1402.438477	177.793823
1401.394531	159.796219
1400.349609	8.920902
1399.304688	-31.510931
1398.259766	-4.187464
1397.214844	-97.133812
1396.168945	53.076538
1395.123047	-9.679815
1394.077148	-142.490524
1393.031250	-84.864174
1391.984375	-84.798889
1390.937500	68.018417
1389.890625	-117.032448
1388.843750	63.366070
1387.796875	-81.460701
1386.749023	-8.578823
1385.701172	-55.691662
1384.653320	-82.722473
1383.604492	-109.684189
1382.556641	-86.586571
1381.507813	11.511266
1380.458984	89.649940
1379.410156	-59.432758
1378.360352	1.338119
1377.310547	164.496109
1376.260742	28.169823
1375.210938	34.195374
1374.161133	85.191086
1373.110352	36.467495
1372.059570	-14.657366
1371.008789	53.976028
1369.957031	-26.900002
1368.906250	116.610306
1367.854492	-1.468385
1366.802734	69.883171
1365.750000	81.506882
1364.698242	63.328621
1363.645508	35.272476
1362.592773	-12.604581
1361.540039	71.489128
1360.486328	187.959259
1359.433594	28.393215
1358.379883	105.193741
1357.326172	119.889275
1356.271484	129.682800
1355.216797	196.705612
1354.163086	206.641861
1353.107422	281.227264
1352.052734	281.364288
1350.998047	308.893250
1349.942383	383.650726
1348.886719	321.962280
1347.830078	394.363373
1346.774414	419.685455
1345.717773	668.286926
1344.661133	619.312317
1343.604492	612.584961
1342.546875	724.909058
1341.490234	661.333069
1340.432617	642.458252
1339.375000	702.935913
1338.316406	815.471008
1337.258789	814.154663
1336.200195	617.369873
1335.141602	665.754883
1334.082031	672.138000
1333.023438	740.445496
1331.963867	702.458008
1330.904297	689.295715
1329.844727	735.551758
1328.784180	734.908691
1327.723633	684.927795
1326.663086	652.344238
1325.602539	713.714417
1324.541992	804.772400
1323.480469	784.771301
1322.418945	801.885803
1321.357422	764.781616
1320.295898	949.828430
1319.233398	809.265503
1318.170898	811.882751
1317.108398	876.219910
1316.045898	851.864380
1314.982422	896.605896
1313.918945	936.478149
1312.855469	993.656006
1311.791992	1082.905640
1310.728516	896.399719
1309.664063	919.313538
1308.599609	993.982239
1307.535156	1115.450562
1306.469727	1121.306519
1305.404297	1119.855103
1304.338867	1187.337524
1303.273438	1154.057617
1302.208008	1157.737061
1301.141602	1149.199829
1300.075195	1118.624023
1299.008789	1210.959839
1297.942383	1143.685303
1296.875000	1037.222412
1295.807617	891.596252
1294.740234	805.007568
1293.672852	907.472717
1292.604492	848.040283
1291.537109	864.736206
1290.468750	648.526245
1289.399414	623.710388
1288.331055	768.100952
1287.261719	765.452942
1286.192383	628.111389
1285.123047	748.097839
1284.052734	730.946655
1282.983398	728.552856
1281.913086	674.812073
1280.841797	770.447632
1279.771484	633.641418
1278.700195	563.004089
1277.628906	658.769470
1276.557617	695.860291
1275.486328	718.319092
1274.414063	782.373718
1273.341797	731.597534
1272.269531	891.005554
1271.197266	842.770142
1270.124023	931.362061
1269.050781	988.221985
1267.977539	905.965515
1266.904297	1036.111694
1265.830078	968.611267
1264.756836	1098.772583
1263.681641	1128.929199
1262.607422	1044.509521
1261.533203	986.982483
1260.458008	958.767822
1259.382813	928.166199
1258.307617	946.338074
1257.231445	1093.628540
1256.155273	980.330933
1255.079102	879.288696
1254.002930	936.534790
1252.926758	920.781433
1251.849609	956.158569
1250.772461	869.926453
1249.695313	786.190796
1248.617188	819.225647
1247.540039	871.714722
1246.461914	941.217896
1245.382813	840.632568
1244.304688	890.721313
1243.225586	722.228333
1242.146484	833.065125
1241.067383	820.061951
1239.988281	659.029053
1238.908203	760.149780
1237.828125	844.257385
1236.748047	668.815979
1235.667969	731.105469
1234.586914	584.882568
1233.505859	605.978394
1232.424805	491.366425
1231.343750	531.868591
1230.261719	579.627197
1229.179688	557.138550
1228.097656	524.977600
1227.015625	415.371552
1225.932617	489.743561
1224.850586	411.645996
1223.767578	391.639679
1222.683594	197.510025
1221.600586	184.804520
1220.516602	193.857925
1219.432617	246.402878
1218.347656	100.778488
1217.263672	213.696869
1216.178711	210.623138
1215.093750	407.960846
1214.008789	228.583282
1212.922852	239.951111
1211.836914	229.579788
1210.750977	313.286438
1209.665039	194.325287
1208.579102	441.946106
1207.492188	421.820465
1206.405273	300.443359
1205.318359	415.266296
1204.230469	219.209290
1203.142578	141.245499
1202.054688	219.828384
1200.966797	209.261017
1199.877930	44.610577
1198.790039	-28.545549
1197.701172	141.321396
1196.611328	65.710739
1195.522461	-2.686406
1194.432617	-104.748901
1193.342773	-4.867033
1192.252930	25.233547
1191.162109	-60.055202
1190.072266	-46.849152
1188.981445	-144.171722
1187.889648	-102.214684
1186.798828	-105.934731
1185.707031	17.517595
1184.615234	56.881516
1183.523438	-21.375643
1182.430664	-10.893374
1181.337891	57.091148
1180.245117	17.108032
1179.152344	68.180084
1178.059570	90.421928
1176.965820	59.894588
1175.872070	-32.950825
1174.778320	53.806751
1173.683594	102.164536
1172.588867	4.426602
1171.494141	162.753555
1170.399414	81.684212
1169.303711	-13.757015
1168.208984	-92.472054
1167.113281	-54.045830
1166.016602	-44.381050
1164.920898	89.499626
1163.824219	41.660904
1162.727539	82.173576
1161.630859	-25.473700
1160.533203	45.955128
1159.435547	167.422440
1158.337891	157.499207
1157.240234	114.108971
1156.141602	178.030624
1155.043945	110.674530
1153.944336	248.361649
1152.845703	56.915848
1151.747070	72.858719
1150.647461	91.110794
1149.547852	-62.251099
1148.447266	-15.529156
1147.347656	35.866192
1146.247070	-46.158356
1145.146484	-37.762959
1144.044922	-5.643277
1142.944336	-99.707222
1141.842773	-77.242836
1140.741211	-0.160919
1139.638672	0.730885
1138.537109	-50.744282
1137.434570	47.455204
1136.332031	-32.662167
1135.228516	-34.424721
1134.125977	87.239075
1133.022461	40.193203
1131.917969	220.985748
1130.814453	249.733139
1129.709961	321.104706
1128.605469	451.677124
1127.500977	510.967560
1126.396484	508.508270
1125.291016	577.095825
1124.185547	439.382477
1123.080078	491.223358
1121.973633	448.206879
1120.868164	222.767441
1119.761719	264.933807
1118.654297	297.538025
1117.547852	273.253235
1116.440430	310.431091
1115.333008	356.983856
1114.225586	226.052414
1113.117188	277.189758
1112.008789	231.303482
1110.900391	471.366577
1109.791992	430.043549
1108.682617	334.330078
1107.573242	491.325989
1106.463867	407.312469
1105.354492	658.520996
1104.244141	659.344116
1103.133789	763.933655
1102.023438	660.789246
1100.913086	682.640991
1099.801758	730.355835
1098.690430	667.171936
1097.579102	757.168030
1096.467773	741.011841
1095.355469	849.669312
1094.243164	925.237366
1093.130859	882.959290
1092.017578	885.371399
1090.905273	857.124634
1089.791992	725.279480
1088.677734	871.067566
1087.564453	786.209534
1086.450195	783.641113
1085.335938	912.686829
1084.221680	686.664368
1083.106445	871.963257
1081.991211	869.154846
1080.875977	748.842041
1079.760742	680.200134
1078.644531	597.447754
1077.528320	660.225159
1076.412109	741.699890
1075.295898	588.453064
1074.178711	648.696350
1073.061523	504.826141
1071.944336	457.112579
1070.826172	496.109039
1069.708984	532.705383
1068.590820	400.533905
1067.471680	633.823792
1066.353516	445.402191
1065.234375	704.253845
1064.115234	536.892761
1062.996094	563.829529
1061.875977	497.119263
1060.755859	472.515442
1059.635742	489.989563
1058.515625	367.128845
1057.394531	400.920044
1056.273438	364.551361
1055.152344	260.409882
1054.031250	294.122894
1052.909180	297.429077
1051.787109	293.705780
1050.665039	259.614960
1049.541992	241.853317
1048.418945	352.419830
1047.295898	278.620087
1046.172852	293.468231
1045.048828	231.341095
1043.925781	278.804199
1042.801758	83.833969
1041.676758	187.203323
1040.552734	108.808403
1039.427734	195.805328
1038.302734	282.756165
1037.176758	234.632584
1036.050781	186.528885
1034.924805	310.640930
1033.798828	288.132324
1032.672852	349.366913
1031.545898	438.476440
1030.418945	322.967926
1029.291992	235.410736
1028.164063	143.250229
1027.036133	34.880051
1025.908203	7.863269
1024.780273	27.314203
1023.651367	-25.202620
1022.522461	-114.815529
1021.393555	-18.730518
1020.264648	58.768791
1019.134766	-202.384354
1018.004883	60.668968
1016.875000	-58.899803
1015.744141	102.059937
1014.613281	86.860634
1013.482422	187.531647
1012.351563	188.591095
1011.219727	208.201889
1010.088867	285.717560
1008.956055	129.453979
1007.824219	288.008453
1006.691406	485.851379
1005.558594	833.981506
1004.425781	1232.862671
1003.292969	1578.427124
1002.159180	1440.805176
1001.025391	820.340576
999.891602	306.482056
998.756836	130.123337
997.622070	99.373657
996.487305	15.590373
995.352539	44.994602
994.216797	46.744858
993.081055	13.944766
991.945313	-69.525887
990.808594	13.123346
989.672852	-90.939240
988.536133	-1.288837
987.398438	-6.097808
986.261719	-70.735832
985.124023	-252.747055
983.986328	16.721146
982.847656	-40.778774
981.709961	-38.337238
980.571289	-56.539974
979.432617	-17.149426
978.292969	-12.207667
977.153320	87.083733
976.013672	34.674641
974.874023	122.567635
973.734375	205.900513
972.593750	135.351181
971.453125	71.805023
970.311523	51.994713
969.170898	50.643597
968.029297	102.162300
966.886719	-0.000740
965.745117	106.731804
964.602539	110.289490
963.459961	107.052666
962.317383	69.518784
961.173828	36.672855
960.030273	84.130791
958.886719	131.656540
957.743164	55.574619
956.598633	23.125128
955.454102	-16.084263
954.309570	59.253273
953.165039	-14.080852
952.019531	-14.082142
950.874023	132.385925
949.727539	36.506187
948.582031	109.934746
947.435547	37.154873
946.289063	62.760178
945.141602	136.423447
943.995117	166.758987
942.847656	146.945938
941.699219	86.152382
940.551758	228.608719
939.403320	343.717651
938.254883	212.507034
937.105469	284.437164
935.957031	194.547638
934.807617	248.415100
933.658203	224.873062
932.507813	180.938675
931.357422	82.456932
930.207031	127.601685
929.056641	134.121475
927.906250	199.925919
926.754883	147.461136
925.603516	88.298584
924.451172	102.059296
923.298828	122.739273
922.146484	70.754822
920.994141	66.633514
919.841797	19.437586
918.688477	115.507080
917.535156	29.911610
916.380859	-39.643433
915.227539	-68.197350
914.073242	10.050665
912.918945	-75.032875
911.763672	-123.672081
910.608398	-72.383499
909.453125	-9.680411
908.297852	-234.847137
907.141602	-38.201313
905.985352	-40.972385
904.829102	-14.192316
903.672852	-34.895557
902.515625	23.768879
901.358398	-109.941582
900.201172	-3.564425
899.042969	-146.066879
897.884766	-111.940399
896.726563	-107.142982
895.568359	51.514832
894.409180	15.760307
893.250000	81.824699
892.090820	19.139545
890.930664	89.868279
889.771484	49.970284
888.611328	39.535267
887.450195	-6.929462
886.289063	52.793056
885.128906	20.046438
883.966797	41.547195
882.805664	38.302280
881.643555	138.867859
880.481445	289.059021
879.319336	198.089249
878.156250	152.306931
876.993164	158.432663
875.830078	220.933731
874.666016	164.136169
873.502930	172.714005
872.338867	156.601074
871.173828	41.558670
870.009766	135.843414
868.844727	34.479763
867.679688	162.576340
866.513672	211.994568
865.348633	180.532547
864.182617	119.934792
863.015625	169.498520
861.849609	189.889725
860.682617	293.404358
859.515625	237.535858
858.347656	278.250275
857.180664	372.835785
856.012695	247.588074
854.843750	342.230530
853.675781	423.409973
852.506836	349.920776
851.337891	316.842987
850.167969	216.602753
848.999023	315.800690
847.829102	300.772400
846.658203	332.803680
845.488281	196.957901
844.317383	74.633759
843.146484	115.720627
841.975586	163.519333
840.803711	36.886814
839.631836	46.715290
838.459961	81.142517
837.287109	144.624084
836.114258	161.169373
834.941406	77.200821
833.768555	104.937729
832.594727	-10.215069
831.420898	142.542343
830.247070	134.557236
829.072266	238.133881
827.898438	259.125946
826.722656	233.286392
825.547852	95.975815
824.372070	130.356384
823.196289	115.687576
822.020508	11.900237
820.844727	41.790966
819.667969	76.112312
818.491211	88.139503
817.313477	122.406357
816.136719	-119.295578
814.958984	92.940956
813.781250	53.722855
812.602539	-43.310074
811.423828	-20.273731
810.245117	7.169948
809.066406	-40.978344
807.886719	-171.325394
806.707031	-8.468548
805.527344	-34.462944
804.346680	-98.213928
803.166992	-99.830925
801.985352	-112.569016
800.804688	-118.688873
799.623047	-38.344074
798.441406	-142.116867
797.259766	-90.705910
796.078125	-3.901599
794.895508	22.996464
793.712891	-27.696438
792.529297	-58.474720
791.346680	8.133902
790.163086	92.376961
788.978516	76.944427
787.794922	189.796539
786.610352	163.187317
785.425781	185.193909
784.241211	123.118683
783.055664	224.603271
781.870117	173.496582
780.684570	310.166107
779.498047	205.945175
778.311523	123.803604
777.125000	147.625641
775.938477	41.145695
774.750977	51.628769
773.563477	48.813686
772.375977	-11.407012
771.187500	-3.286593
769.999023	-94.440407
768.810547	-7.061155
767.622070	-107.096138
766.432617	8.780302
765.243164	62.871960
764.053711	92.659721
762.863281	177.424850
761.672852	143.235168
760.482422	153.021439
759.291992	120.948906
758.100586	77.845787
756.909180	105.082092
755.717773	171.829590
754.525391	225.311829
753.333008	241.363266
752.140625	88.192215
750.948242	150.301544
749.754883	69.602867
748.561523	28.416904
747.368164	202.309418
746.173828	292.695038
744.979492	150.447296
743.785156	128.863556
742.590820	216.895554
741.395508	219.353333
740.200195	136.295807
739.003906	127.752541
737.808594	24.977430
736.612305	139.061188
735.416016	62.556942
734.218750	130.556625
733.021484	58.423565
731.824219	207.312851
730.626953	312.359833
729.428711	218.311111
728.230469	305.784882
727.032227	229.244720
725.833984	224.856674
724.634766	266.352997
723.435547	292.532257
722.235352	213.862106
721.036133	109.022934
719.835938	143.952988
718.635742	65.377899
717.434570	-6.605688
716.233398	133.061386
715.032227	222.510376
713.831055	74.255806
712.628906	45.988346
711.426758	50.444355
710.224609	22.233791
709.021484	22.381548
707.818359	-16.649080
706.615234	35.817944
705.412109	36.043335
704.208008	55.890308
703.003906	-35.209831
701.799805	28.221495
700.594727	65.564499
699.389648	-34.056416
698.184570	55.537308
696.979492	6.036830
695.773438	-89.023048
694.567383	-40.617283
693.361328	-115.981529
692.154297	-123.947418
690.947266	-86.271858
689.740234	-33.370327
688.533203	-110.630135
687.325195	5.270259
686.117188	-50.165096
684.909180	-62.154568
683.700195	-74.080872
682.491211	-16.594448
681.282227	-8.916448
680.072266	-31.512848
678.863281	-10.733422
677.653320	-78.683960
676.442383	20.138657
675.232422	-19.550922
674.021484	152.877518
672.810547	-31.664097
671.598633	88.874710
670.386719	68.853394
669.174805	-41.913376
667.962891	46.240517
666.750000	155.996109
665.537109	69.147072
664.324219	34.194809
663.110352	124.516212
661.897461	100.392220
660.683594	61.182671
659.468750	-25.474142
658.254883	69.107040
657.040039	1.880296
655.824219	-2.801607
654.609375	-48.473431
653.393555	-18.725340
652.177734	-21.359451
650.960938	-17.583864
649.745117	35.653660
648.528320	-102.848297
647.311523	156.879181
646.093750	78.482422
644.875977	131.259842
643.658203	211.846359
642.440430	156.749649
641.221680	84.315392
640.002930	46.129745
638.784180	18.509405
637.564453	121.762306
636.344727	-28.766186
635.125000	-9.807529
633.905273	-27.640293
632.684570	37.960594
631.463867	-49.181248
630.243164	-115.174164
629.021484	-54.937553
627.799805	-18.724091
626.578125	36.341274
625.356445	39.469318
624.133789	84.972466
622.911133	99.931854
621.688477	112.186745
620.464844	173.106720
619.241211	25.657774
618.017578	78.856354
616.793945	43.571236
615.569336	-126.530334
614.344727	13.412591
613.120117	20.036140
611.894531	-1.217351
610.668945	-48.243965
609.443359	-26.255081
608.216797	-14.758069
606.991211	9.042903
605.764648	-62.290791
604.537109	-45.097790
