# Supplementary material for: Raman spectroscopy accurately differentiates mucosal healing from non-healing and biochemical changes following biological therapy in inflammatory bowel disease
Source: PLoS One. 2021 Jun 2;16(6):e0252210. doi: 10.1371/journal.pone.0252210 (PMC8172032; doi:10.1371/journal.pone.0252210)
Supplement: S9 Dataset — (ZIP) [file pone.0252210.s011.zip › Pre-biologic/OC023-2 pre treatment_15__X_25478.7__Y_6210.9__Z_811.728__Time_172.txt]

1714.862305	101.257317
1713.885742	-4.736122
1712.909180	-226.196335
1711.931641	-83.660278
1710.955078	92.943001
1709.977539	22.151140
1709.000000	-54.615364
1708.021484	42.175381
1707.043945	-8.939223
1706.065430	-207.860718
1705.086914	80.112679
1704.107422	46.281059
1703.128906	78.992012
1702.149414	14.979809
1701.169922	49.642288
1700.190430	116.088516
1699.210938	307.910736
1698.230469	325.638275
1697.250000	11.768134
1696.269531	317.761261
1695.289063	212.094101
1694.307617	429.497162
1693.326172	563.947266
1692.344727	399.292816
1691.363281	405.492371
1690.381836	491.732178
1689.399414	575.255249
1688.416992	637.441956
1687.434570	478.339050
1686.452148	679.287170
1685.468750	808.254578
1684.485352	862.669800
1683.501953	869.242981
1682.518555	878.630676
1681.534180	866.854248
1680.550781	780.748108
1679.566406	915.780640
1678.582031	1058.948975
1677.596680	1170.329712
1676.611328	1212.743408
1675.626953	1250.094482
1674.641602	1186.634644
1673.655273	1407.878784
1672.669922	1491.137085
1671.683594	1614.483276
1670.697266	1517.596313
1669.710938	1572.443970
1668.723633	1616.940918
1667.737305	1736.095215
1666.750000	1698.918091
1665.762695	1717.817749
1664.774414	1938.647217
1663.787109	1804.343506
1662.798828	2076.138184
1661.810547	1923.994751
1660.822266	2103.589844
1659.833008	2058.208008
1658.844727	2092.709717
1657.855469	2103.706055
1656.866211	1876.734131
1655.875977	2068.530273
1654.886719	1956.228027
1653.896484	1876.088867
1652.906250	1822.814331
1651.916016	1775.226196
1650.924805	1630.164917
1649.934570	1379.790771
1648.943359	1280.559937
1647.952148	1102.455322
1646.959961	969.700562
1645.968750	824.174316
1644.976563	813.757263
1643.984375	634.711121
1642.992188	640.896912
1641.999023	615.748657
1641.005859	403.607208
1640.012695	455.728455
1639.019531	410.576019
1638.026367	347.323334
1637.032227	337.152069
1636.039063	245.612198
1635.043945	-14.241618
1634.049805	-139.278717
1633.055664	120.641151
1632.060547	-22.189291
1631.065430	56.521610
1630.070313	6.507400
1629.074219	222.618866
1628.079102	78.447609
1627.083008	-57.493267
1626.086914	1.531063
1625.090820	68.689079
1624.093750	12.513995
1623.096680	45.986557
1622.100586	237.371567
1621.102539	-49.251492
1620.105469	-198.918884
1619.107422	-67.300644
1618.109375	-87.795570
1617.111328	159.683136
1616.113281	8.358958
1615.115234	93.449478
1614.116211	194.434799
1613.117188	350.644287
1612.118164	87.435043
1611.118164	94.530800
1610.119141	25.789980
1609.119141	17.507116
1608.119141	-116.366394
1607.118164	195.234558
1606.118164	-1.176646
1605.117188	77.529716
1604.116211	7.130620
1603.115234	70.348373
1602.114258	13.297919
1601.112305	81.936729
1600.110352	-58.575829
1599.108398	-49.897228
1598.106445	-255.494461
1597.103516	-152.525787
1596.100586	-54.756905
1595.097656	-220.818771
1594.094727	-125.565895
1593.091797	-233.982635
1592.087891	15.359186
1591.083984	-312.213440
1590.080078	-326.461060
1589.076172	-30.204729
1588.071289	114.650101
1587.067383	-3.942026
1586.062500	-198.092026
1585.057617	-42.851589
1584.051758	13.277416
1583.045898	51.130135
1582.041016	65.502785
1581.035156	87.654892
1580.028320	107.161522
1579.022461	142.244568
1578.015625	153.842377
1577.008789	-16.771835
1576.001953	64.997955
1574.994141	131.064362
1573.987305	139.825989
1572.979492	135.511124
1571.971680	263.695526
1570.962891	139.647324
1569.955078	2.577633
1568.946289	190.195969
1567.937500	211.415649
1566.928711	97.498596
1565.918945	113.328255
1564.910156	-8.519603
1563.900391	282.168976
1562.890625	-94.152580
1561.880859	37.962673
1560.870117	94.683311
1559.859375	-32.835457
1558.848633	148.035309
1557.837891	17.692270
1556.827148	198.192322
1555.815430	83.145309
1554.803711	92.315994
1553.791992	238.566315
1552.780273	273.276825
1551.767578	214.630493
1550.754883	-53.762215
1549.742188	301.304840
1548.729492	71.473396
1547.716797	53.626572
1546.703125	136.442123
1545.689453	154.420563
1544.675781	161.874023
1543.662109	-45.317867
1542.647461	39.301682
1541.632813	82.373962
1540.618164	-153.636139
1539.603516	-10.236234
1538.588867	11.598347
1537.573242	97.737122
1536.557617	-53.715275
1535.541992	-1.525835
1534.526367	-199.707520
1533.509766	40.302200
1532.493164	-135.012955
1531.476563	-55.311134
1530.459961	65.378487
1529.443359	75.040527
1528.425781	141.147232
1527.408203	140.069534
1526.390625	210.870468
1525.373047	98.686409
1524.354492	76.401344
1523.335938	38.481102
1522.317383	67.247910
1521.298828	75.220367
1520.280273	-25.006664
1519.260742	-25.156147
1518.241211	38.738224
1517.221680	-59.481342
1516.202148	-52.538948
1515.181641	-61.228283
1514.161133	-8.492074
1513.140625	-33.003372
1512.120117	-24.341406
1511.099609	-133.932968
1510.078125	-17.915064
1509.056641	-115.054214
1508.035156	-12.317021
1507.012695	-135.470673
1505.991211	-225.433151
1504.968750	-169.481369
1503.946289	-85.565071
1502.923828	-201.701279
1501.900391	-105.410622
1500.877930	-308.943878
1499.854492	-225.855713
1498.830078	-25.263014
1497.806641	-39.891804
1496.782227	62.977753
1495.758789	4.481753
1494.734375	89.030891
1493.708984	81.300667
1492.684570	32.510399
1491.659180	149.676422
1490.633789	69.864792
1489.608398	132.980255
1488.583008	239.321198
1487.556641	358.202423
1486.530273	339.003326
1485.503906	217.548843
1484.477539	376.706848
1483.450195	328.956818
1482.423828	561.688660
1481.396484	508.513916
1480.368164	822.369568
1479.340820	592.969666
1478.312500	534.271790
1477.284180	763.402100
1476.255859	734.988647
1475.227539	879.653625
1474.198242	917.154053
1473.169922	1046.184204
1472.140625	1121.561890
1471.111328	1278.222534
1470.081055	1302.372314
1469.050781	1275.520508
1468.021484	1752.154297
1466.990234	1623.267456
1465.959961	1801.953857
1464.928711	2051.608154
1463.898438	1843.676514
1462.867188	2187.020020
1461.834961	2298.964111
1460.803711	2113.670654
1459.771484	2400.593750
1458.739258	2397.933594
1457.707031	2374.893311
1456.674805	2501.487793
1455.641602	2582.274170
1454.608398	2470.203613
1453.575195	2677.612061
1452.541992	2694.733154
1451.508789	2747.273682
1450.474609	2819.988281
1449.440430	3209.310059
1448.406250	3061.427002
1447.371094	3146.526123
1446.336914	3003.696045
1445.301758	2827.962646
1444.266602	2867.389160
1443.230469	2694.204346
1442.195313	2715.875977
1441.159180	2727.377930
1440.123047	2331.742432
1439.086914	2396.373779
1438.049805	2160.164551
1437.013672	2280.375977
1435.976563	2112.490723
1434.939453	2088.653320
1433.901367	1713.776001
1432.864258	1573.893555
1431.826172	1133.664795
1430.788086	1057.058716
1429.750000	1247.964600
1428.710938	939.290222
1427.671875	827.498657
1426.633789	917.527710
1425.593750	750.355713
1424.554688	605.990417
1423.514648	650.701050
1422.474609	514.028687
1421.434570	465.618134
1420.394531	477.712830
1419.354492	374.027740
1418.313477	418.939606
1417.272461	350.629761
1416.231445	362.924469
1415.189453	93.496422
1414.147461	221.640976
1413.105469	153.655975
1412.063477	141.077560
1411.021484	-37.318962
1409.978516	53.308258
1408.936523	-62.030354
1407.892578	119.131508
1406.849609	250.087906
1405.806641	107.390594
1404.762695	75.278130
1403.718750	-62.140816
1402.674805	-151.731827
1401.629883	-2.880192
1400.585938	-142.415115
1399.541016	4.063191
1398.496094	150.581650
1397.450195	16.391975
1396.405273	215.685425
1395.359375	101.802895
1394.313477	-77.046661
1393.267578	124.964149
1392.220703	119.169395
1391.173828	181.086166
1390.126953	-7.179979
1389.080078	-125.178780
1388.033203	92.228432
1386.985352	-120.546730
1385.937500	11.986588
1384.889648	47.090946
1383.841797	-172.641068
1382.792969	-149.753571
1381.744141	-104.251518
1380.695313	-51.136230
1379.646484	-2.897348
1378.597656	40.469582
1377.547852	-60.840816
1376.498047	65.155785
1375.448242	226.179504
1374.397461	77.921356
1373.347656	-92.556198
1372.296875	-237.887070
1371.246094	-63.882820
1370.194336	-109.160645
1369.143555	-37.124317
1368.091797	-116.958504
1367.040039	-24.724606
1365.988281	37.744312
1364.935547	107.801285
1363.882813	-21.160618
1362.830078	64.133781
1361.777344	-208.760132
1360.724609	98.272552
1359.670898	109.345169
1358.617188	157.877090
1357.563477	69.816093
1356.509766	98.781761
1355.455078	152.739410
1354.400391	95.036293
1353.345703	318.217621
1352.291016	603.555176
1351.235352	397.307587
1350.180664	325.377075
1349.125000	546.493896
1348.068359	306.147736
1347.012695	579.605957
1345.956055	773.736267
1344.899414	858.843933
1343.842773	944.083191
1342.786133	689.881470
1341.728516	1013.345276
1340.670898	1111.378540
1339.613281	966.789734
1338.555664	1117.132935
1337.497070	1185.862793
1336.438477	1031.942993
1335.379883	1044.073242
1334.321289	992.031250
1333.262695	851.120056
1332.203125	1088.837769
1331.143555	1118.907959
1330.083984	884.602112
1329.023438	840.871887
1327.963867	1113.636108
1326.903320	934.317139
1325.841797	955.304260
1324.781250	820.868713
1323.719727	1024.896606
1322.659180	1068.550293
1321.596680	1156.752686
1320.535156	1121.709351
1319.473633	1118.905518
1318.411133	1103.918823
1317.348633	1303.614624
1316.285156	1187.817871
1315.222656	1156.028442
1314.159180	1109.610962
1313.095703	1309.724365
1312.032227	1174.916016
1310.967773	1111.720215
1309.904297	1152.106812
1308.839844	1126.151855
1307.775391	1257.850220
1306.709961	1072.231567
1305.645508	1063.947388
1304.580078	1264.843140
1303.513672	1254.323730
1302.448242	1256.236694
1301.382813	1076.407104
1300.316406	1098.271606
1299.250000	1154.647705
1298.182617	1157.086548
1297.116211	1081.073242
1296.048828	1233.531006
1294.981445	1074.318237
1293.914063	986.459106
1292.845703	822.693604
1291.777344	1112.903931
1290.708984	1032.790894
1289.640625	1144.066528
1288.572266	941.633850
1287.502930	1001.626770
1286.433594	650.057617
1285.364258	911.168335
1284.293945	787.744446
1283.224609	617.950439
1282.154297	915.909546
1281.083984	770.823853
1280.012695	704.195984
1278.942383	674.384949
1277.871094	696.036072
1276.799805	715.316895
1275.727539	727.335754
1274.656250	844.536865
1273.583984	1022.858154
1272.511719	1125.433472
1271.439453	842.085693
1270.366211	1071.793579
1269.292969	1196.475952
1268.219727	1360.227051
1267.146484	1052.937012
1266.072266	1350.973389
1264.999023	1214.705078
1263.924805	1105.380493
1262.849609	1098.570557
1261.775391	1179.580200
1260.700195	1265.477539
1259.625000	1361.130127
1258.549805	1232.644775
1257.474609	1235.789429
1256.398438	1212.182251
1255.322266	1205.665161
1254.246094	1255.170044
1253.168945	1275.480225
1252.092773	1198.487793
1251.015625	1182.369751
1249.938477	1193.034424
1248.860352	1057.826538
1247.783203	1066.123413
1246.705078	1006.381653
1245.626953	885.934143
1244.547852	1159.102295
1243.469727	1206.281982
1242.390625	1238.877075
1241.311523	1050.539917
1240.231445	1092.870117
1239.152344	999.289001
1238.072266	1209.010132
1236.992188	1045.095093
1235.911133	1123.747925
1234.831055	1212.054077
1233.750000	1145.174438
1232.668945	1068.616699
1231.587891	979.960754
1230.505859	951.883484
1229.423828	776.065491
1228.341797	900.540771
1227.259766	840.957397
1226.176758	803.153381
1225.094727	903.257385
1224.011719	964.576782
1222.927734	675.136536
1221.844727	859.727722
1220.760742	454.321503
1219.676758	749.978882
1218.592773	494.510223
1217.507813	451.708588
1216.423828	343.664307
1215.338867	250.105103
1214.252930	448.665558
1213.167969	574.670715
1212.082031	423.041534
1210.996094	488.563080
1209.910156	595.003052
1208.823242	587.985229
1207.737305	641.184998
1206.650391	499.039490
1205.562500	590.658997
1204.475586	696.625427
1203.387695	313.458801
1202.299805	245.890121
1201.211914	344.417725
1200.124023	192.463837
1199.035156	124.735016
1197.946289	256.675629
1196.857422	22.806612
1195.767578	-170.154846
1194.678711	-28.868437
1193.588867	-303.642395
1192.498047	-131.321121
1191.408203	-55.284481
1190.317383	-13.010002
1189.226563	-163.002640
1188.135742	35.183578
1187.044922	-131.747498
1185.953125	-32.264614
1184.861328	-50.512897
1183.769531	-112.039383
1182.676758	-144.855927
1181.584961	-199.339615
1180.492188	160.890244
1179.398438	-8.909780
1178.305664	-46.922787
1177.211914	269.585999
1176.118164	125.910881
1175.024414	171.394821
1173.929688	113.787231
1172.835938	87.220604
1171.741211	232.874268
1170.646484	45.751247
1169.550781	119.354645
1168.455078	101.927963
1167.359375	65.266548
1166.263672	30.899191
1165.167969	-77.658966
1164.071289	-62.029118
1162.974609	342.892303
1161.877930	81.124489
1160.780273	105.909332
1159.682617	221.290268
1158.584961	71.558098
1157.487305	236.775116
1156.389648	232.407974
1155.291016	101.501015
1154.192383	302.015381
1153.093750	216.216660
1151.994141	189.926376
1150.894531	342.264282
1149.794922	34.577137
1148.695313	308.130707
1147.594727	181.343948
1146.495117	-66.926224
1145.394531	29.955711
1144.292969	121.910660
1143.192383	-109.878532
1142.090820	48.440964
1140.989258	161.384689
1139.886719	-23.062418
1138.785156	32.562729
1137.682617	59.521515
1136.580078	243.177689
1135.477539	3.782861
1134.374023	377.138062
1133.270508	272.934631
1132.166992	510.518005
1131.063477	586.488586
1129.958984	830.782898
1128.854492	839.992249
1127.750000	799.280640
1126.644531	796.410583
1125.540039	812.409485
1124.434570	1055.824951
1123.329102	663.955017
1122.222656	483.001465
1121.117188	607.583313
1120.010742	594.650085
1118.903320	512.955566
1117.796875	556.654541
1116.689453	415.645355
1115.582031	355.042206
1114.474609	559.288818
1113.367188	571.797668
1112.258789	423.426361
1111.150391	568.133423
1110.041016	540.160156
1108.932617	495.579956
1107.823242	606.822266
1106.713867	802.942688
1105.604492	550.290466
1104.494141	765.039368
1103.383789	849.808716
1102.273438	894.348267
1101.163086	632.133301
1100.051758	1030.286743
1098.940430	784.501404
1097.829102	821.625916
1096.717773	830.378784
1095.605469	975.706970
1094.493164	866.488403
1093.380859	1025.735718
1092.268555	937.613770
1091.155273	811.794128
1090.041992	782.463562
1088.928711	873.086914
1087.814453	987.124695
1086.701172	771.801575
1085.586914	986.807922
1084.471680	921.907349
1083.357422	983.911865
1082.242188	1050.528198
1081.126953	814.024841
1080.011719	826.541565
1078.895508	846.044495
1077.779297	684.736755
1076.663086	732.350098
1075.546875	676.662048
1074.429688	517.733459
1073.312500	431.555695
1072.195313	652.564636
1071.078125	676.523254
1069.959961	679.341980
1068.841797	639.958557
1067.723633	656.798279
1066.604492	636.127869
1065.486328	547.555298
1064.367188	606.487976
1063.247070	482.810059
1062.127930	452.792572
1061.007813	638.002136
1059.887695	607.942139
1058.767578	320.671600
1057.646484	543.176208
1056.525391	536.523743
1055.404297	546.239014
1054.283203	275.609619
1053.161133	360.130035
1052.039063	470.311432
1050.916992	197.580994
1049.794922	354.463501
1048.671875	508.948730
1047.548828	126.796791
1046.425781	299.970947
1045.301758	99.975700
1044.177734	361.714630
1043.053711	373.964447
1041.929688	463.143494
1040.805664	230.810760
1039.680664	-134.152176
1038.555664	346.407074
1037.429688	221.461029
1036.304688	273.525665
1035.178711	397.743927
1034.052734	354.445709
1032.925781	453.094910
1031.798828	368.044739
1030.671875	496.981964
1029.544922	472.510376
1028.417969	-7.357105
1027.290039	-1.380000
1026.162109	65.051384
1025.033203	-195.920059
1023.905273	-138.620514
1022.776367	-102.175491
1021.647461	-109.762711
1020.518555	-242.550995
1019.388672	-101.505600
1018.258789	-13.780107
1017.128906	-222.771927
1015.998047	-44.500813
1014.868164	-79.412483
1013.737305	156.840286
1012.605469	274.935455
1011.474609	226.345657
1010.342773	390.863892
1009.210938	298.476318
1008.079102	194.660339
1006.946289	736.473877
1005.813477	843.287476
1004.680664	1646.220093
1003.546875	2358.708740
1002.414063	2643.368896
1001.280273	2158.475342
1000.145508	1320.426270
999.011719	864.010376
997.876953	742.756836
996.742188	83.745171
995.607422	78.376244
994.471680	6.200922
993.335938	-10.448750
992.200195	30.697134
991.064453	-1.844482
989.927734	309.266632
988.791016	161.673447
987.654297	-29.506609
986.516602	-43.074677
985.379883	-277.619232
984.242188	-53.671436
983.103516	-110.576546
981.965820	-33.813526
980.827148	56.849770
979.688477	90.092201
978.548828	88.948135
977.409180	163.830490
976.270508	204.337189
975.129883	235.761612
973.990234	237.443680
972.849609	23.305435
971.708984	149.348801
970.568359	259.402496
969.426758	153.739822
968.285156	468.303619
967.143555	115.102104
966.001953	140.751938
964.859375	-7.783779
963.716797	288.761292
962.574219	223.086609
961.430664	361.579407
960.287109	449.741791
959.143555	478.446991
958.000000	257.632507
956.855469	247.735748
955.710938	237.993469
954.566406	503.062836
953.421875	168.628326
952.276367	280.605133
951.130859	38.164879
949.985352	180.145218
948.838867	395.362000
947.692383	98.656219
946.545898	199.836090
945.399414	266.849426
944.251953	66.751648
943.104492	581.610596
941.957031	199.197189
940.809570	271.299866
939.661133	69.693123
938.512695	-76.921135
937.364258	-18.054409
936.214844	134.416656
935.065430	314.315521
933.916016	352.967499
932.765625	368.954102
931.616211	323.568451
930.465820	112.084991
929.315430	23.798069
928.164063	92.765137
927.012695	41.214752
925.861328	-212.685364
924.709961	61.434612
923.557617	69.464478
922.405273	136.742493
921.252930	195.026031
920.099609	-144.308563
918.947266	-3.929318
917.793945	81.993073
916.639648	-43.209625
915.486328	72.449074
914.332031	-254.476395
913.177734	-149.924408
912.022461	-226.816025
910.868164	-233.234116
909.712891	-216.852097
908.556641	-139.143204
907.401367	-145.231033
906.245117	25.565941
905.088867	87.635551
903.931641	-83.529793
902.775391	-204.688385
901.618164	86.388802
900.460938	51.471874
899.302734	95.880623
898.144531	138.102692
896.986328	-77.465652
895.828125	-136.798294
894.668945	34.604408
893.509766	192.454285
892.350586	226.023453
891.191406	-88.274376
890.031250	83.301819
888.871094	-9.338298
887.710938	76.502098
886.549805	96.922569
885.388672	0.061007
884.227539	221.427643
883.066406	273.590332
881.904297	386.682922
880.742188	589.966064
879.580078	437.086609
878.416992	164.906082
877.253906	86.662453
876.090820	281.047455
874.927734	639.776245
873.763672	424.301331
872.599609	247.238327
871.435547	227.818954
870.270508	89.219398
869.105469	87.922333
867.940430	491.420227
866.775391	512.578552
865.609375	279.783600
864.443359	238.126205
863.277344	162.814697
862.110352	442.432556
860.944336	472.687653
859.777344	621.931213
858.609375	423.238892
857.442383	377.233337
856.274414	360.424194
855.105469	500.631134
853.937500	645.255188
852.768555	644.101990
851.599609	510.717407
850.430664	720.216003
849.260742	687.677551
848.090820	507.329620
846.920898	580.071960
845.750000	375.187408
844.580078	385.230621
843.409180	229.678986
842.237305	96.552452
841.066406	354.837402
839.894531	295.478058
838.722656	106.464920
837.549805	35.961739
836.376953	296.135925
835.204102	236.718506
834.031250	315.753113
832.857422	285.308685
831.683594	442.339966
830.509766	449.729553
829.335938	483.841492
828.161133	551.349182
826.986328	313.252563
825.811523	572.405090
824.635742	307.559326
823.459961	285.688080
822.284180	241.486679
821.107422	157.152954
819.931641	41.614727
818.754883	157.613251
817.577148	126.586075
816.400391	8.711493
815.222656	-106.950081
814.044922	155.497879
812.866211	-31.449030
811.687500	115.101059
810.508789	-87.460716
809.330078	54.432621
808.150391	156.189697
806.971680	-50.920876
805.791016	-107.011497
804.611328	-152.060989
803.430664	-168.319260
802.250000	-271.198090
801.069336	-300.904541
799.887695	-66.746826
798.706055	-247.449829
797.524414	-264.107086
796.342773	-247.600159
795.160156	-233.408218
793.977539	-232.607162
792.794922	9.516422
791.611328	-244.569427
790.427734	-84.654007
789.244141	165.835663
788.059570	106.331467
786.875977	15.788331
785.691406	157.419937
784.505859	473.572723
783.321289	254.506058
782.135742	285.192139
780.949219	311.350647
779.763672	348.445801
778.577148	328.009064
777.390625	433.343689
776.204102	-53.073208
775.016602	138.189240
773.829102	29.190573
772.641602	56.919849
771.453125	183.789413
770.265625	-22.430082
769.077148	-58.903992
767.887695	-128.507416
766.699219	116.911797
765.509766	322.478149
764.319336	351.681061
763.129883	257.486755
761.939453	411.996185
760.749023	526.739197
759.558594	410.327789
758.367188	390.680237
757.175781	326.982147
755.984375	122.527367
754.791992	85.155067
753.599609	236.724136
752.407227	148.670212
751.214844	359.326416
750.021484	438.055481
748.828125	479.360321
747.634766	281.330139
746.441406	373.010254
745.247070	120.135513
744.052734	365.245392
742.857422	222.036713
741.662109	170.929016
740.466797	93.499184
739.271484	169.460831
738.076172	37.214169
736.879883	34.222668
735.683594	131.932693
734.486328	157.316574
733.289063	-5.578623
732.091797	105.116280
730.894531	-38.046917
729.697266	273.791229
728.499023	220.276978
727.300781	162.401001
726.101563	167.927719
724.902344	405.079376
723.703125	307.854187
722.503906	426.909576
721.303711	495.685791
720.104492	439.996307
718.903320	281.753265
717.703125	492.380890
716.501953	528.393250
715.300781	422.633698
714.099609	506.658020
712.897461	287.632111
711.695313	140.662827
710.493164	213.880112
709.291016	483.166840
708.087891	120.726883
706.884766	-32.459087
705.680664	254.228821
704.477539	75.051399
703.273438	146.247513
702.069336	32.541527
700.864258	134.267120
699.659180	229.475571
698.454102	239.913391
697.249023	-258.185760
696.042969	26.276281
694.836914	-49.957439
693.630859	-102.198479
692.423828	101.883507
691.217773	-176.006546
690.009766	-299.595184
688.802734	-227.760406
687.594727	67.564529
686.386719	-172.892334
685.178711	-139.942673
683.970703	-89.587776
682.761719	-197.398544
681.552734	-151.231979
680.342773	-256.655365
679.133789	62.559586
677.923828	-196.449692
676.712891	-180.324326
675.502930	56.635517
674.291992	181.040512
673.081055	-233.215561
671.869141	161.700989
670.657227	351.081665
669.445313	159.955338
668.233398	-11.563514
667.021484	89.324814
665.808594	60.605961
664.595703	-6.921739
663.381836	42.237446
662.167969	-18.679564
660.954102	-27.726505
659.740234	12.896957
658.525391	75.106911
657.310547	79.078873
656.095703	96.004440
654.880859	212.101089
653.665039	138.479370
652.449219	-25.616869
651.233398	-45.309551
650.016602	148.215347
648.799805	-117.044060
647.583008	13.900951
646.365234	73.704376
645.148438	223.792557
643.930664	212.383453
642.711914	368.657532
641.494141	249.508286
640.275391	125.998001
639.056641	249.589844
637.836914	-39.608429
636.617188	-75.328262
635.397461	-10.262378
634.177734	30.953354
632.957031	9.672058
631.736328	172.753448
630.515625	-22.865599
629.293945	-8.422977
628.073242	57.191334
626.851563	49.539021
625.628906	253.791901
624.407227	348.262878
623.184570	337.284546
621.960938	143.772690
620.738281	382.578217
619.514648	265.301117
618.291016	102.603996
617.067383	-146.184479
615.842773	0.465197
614.618164	50.157883
613.393555	-95.469711
612.167969	-100.573784
610.942383	-151.292877
609.716797	-10.363100
608.491211	108.335655
607.264648	-32.395538
606.038086	63.167171
604.811523	-66.479279
