# Supplementary material for: Raman spectroscopy accurately differentiates mucosal healing from non-healing and biochemical changes following biological therapy in inflammatory bowel disease
Source: PLoS One. 2021 Jun 2;16(6):e0252210. doi: 10.1371/journal.pone.0252210 (PMC8172032; doi:10.1371/journal.pone.0252210)
Supplement: S9 Dataset — (ZIP) [file pone.0252210.s011.zip › Pre-biologic/OC035 pre treatment-1_base sub cr removed_45__X_-23902.9__Y_33342.7__Z_-435.758__Time_513.txt]

1714.837891	226.101471
1713.861328	27.175566
1712.884766	-36.643604
1711.907227	-5.895149
1710.930664	-162.075958
1709.953125	95.261734
1708.975586	10.162075
1707.997070	94.538513
1707.019531	69.769768
1706.041016	125.982552
1705.062500	78.411026
1704.083984	-158.539200
1703.104492	-186.034744
1702.125000	-298.502380
1701.145508	-182.922882
1700.166016	-74.804291
1699.186523	-19.600832
1698.206055	-180.378845
1697.225586	28.316008
1696.245117	122.606903
1695.264648	-105.798866
1694.283203	-93.200287
1693.301758	-80.046463
1692.320313	-125.077141
1691.338867	113.361588
1690.357422	-34.675896
1689.375000	44.610302
1688.392578	-14.307526
1687.410156	108.636948
1686.427734	26.759144
1685.444336	86.652336
1684.460938	360.188354
1683.477539	159.875214
1682.494141	58.679031
1681.509766	125.740196
1680.526367	84.102768
1679.541992	160.034119
1678.557617	207.109573
1677.572266	217.337830
1676.587891	84.383568
1675.602539	403.985779
1674.617188	396.842224
1673.630859	182.762421
1672.645508	-54.709385
1671.659180	144.052246
1670.672852	234.211395
1669.686523	425.641205
1668.699219	553.628052
1667.712891	602.316040
1666.725586	380.627655
1665.738281	379.637482
1664.750000	487.757599
1663.762695	699.638000
1662.774414	447.716217
1661.786133	609.813477
1660.797852	660.855164
1659.808594	577.045410
1658.820313	422.079803
1657.831055	360.192505
1656.841797	465.475739
1655.851563	136.809799
1654.862305	375.051147
1653.872070	370.003906
1652.881836	529.287598
1651.891602	244.391479
1650.900391	332.777618
1649.910156	175.514633
1648.918945	306.713409
1647.927734	187.044022
1646.935547	117.876976
1645.944336	51.644138
1644.952148	-82.993446
1643.959961	57.284756
1642.966797	-18.749229
1641.974609	100.803452
1640.981445	27.888134
1639.988281	314.020844
1638.995117	33.154297
1638.001953	50.605537
1637.007813	-29.303028
1636.013672	62.356018
1635.019531	30.309982
1634.025391	256.671967
1633.031250	-96.393158
1632.036133	30.178423
1631.041016	-90.630997
1630.045898	109.938324
1629.049805	-63.141975
1628.054688	-135.990692
1627.058594	-29.770784
1626.062500	-212.757431
1625.065430	-3.721409
1624.069336	-57.523781
1623.072266	7.106469
1622.075195	-25.386566
1621.078125	268.042389
1620.081055	164.841919
1619.083008	211.488434
1618.084961	0.931493
1617.086914	326.066132
1616.088867	26.567698
1615.089844	210.076233
1614.091797	76.200310
1613.092773	86.718605
1612.092773	-230.440155
1611.093750	-256.381744
1610.093750	-221.951782
1609.094727	-221.518021
1608.093750	-58.590313
1607.093750	-31.857203
1606.093750	-41.729500
1605.092773	21.769003
1604.091797	-124.102318
1603.090820	57.266010
1602.088867	317.094635
1601.087891	90.321754
1600.085938	104.291931
1599.083984	52.930466
1598.081055	93.119476
1597.079102	83.671967
1596.076172	14.158588
1595.073242	-37.010979
1594.070313	-51.568657
1593.067383	-68.709221
1592.063477	-268.578461
1591.059570	-55.944378
1590.055664	-148.711578
1589.051758	-17.055128
1588.046875	-94.131348
1587.041992	-92.934700
1586.037109	348.896027
1585.032227	159.696671
1584.027344	-167.556259
1583.021484	99.402039
1582.015625	202.112473
1581.009766	250.067307
1580.003906	136.539139
1578.997070	210.477448
1577.990234	-69.623528
1576.984375	48.517727
1575.976563	-2.538878
1574.969727	-4.179728
1573.961914	48.751755
1572.954102	15.824394
1571.946289	237.615829
1570.938477	25.255510
1569.929688	236.466431
1568.921875	250.111969
1567.913086	131.241089
1566.903320	266.836792
1565.894531	285.500183
1564.884766	345.624786
1563.875000	226.612228
1562.865234	146.506378
1561.855469	292.038666
1560.844727	364.826538
1559.834961	178.248383
1558.824219	53.889721
1557.813477	87.603966
1556.801758	281.872742
1555.790039	9.693229
1554.779297	460.156677
1553.766602	195.666321
1552.754883	47.714153
1551.743164	202.574875
1550.730469	308.114716
1549.717773	335.910675
1548.705078	275.665436
1547.691406	155.874023
1546.677734	129.125504
1545.665039	306.516174
1544.650391	367.430878
1543.636719	203.439377
1542.623047	207.339523
1541.608398	35.512794
1540.593750	41.835163
1539.579102	138.415009
1538.563477	121.282120
1537.547852	-17.224237
1536.533203	-246.063248
1535.516602	-82.847130
1534.500977	31.206612
1533.485352	132.218643
1532.468750	-19.541307
1531.452148	99.265854
1530.435547	109.699089
1529.417969	-11.364600
1528.400391	161.131073
1527.383789	68.229172
1526.365234	52.480289
1525.347656	-120.369148
1524.329102	30.980841
1523.311523	135.856750
1522.292969	160.832687
1521.273438	152.249878
1520.254883	-87.831985
1519.235352	3.676296
1518.215820	-128.555267
1517.196289	-9.030651
1516.176758	105.195427
1515.156250	42.037235
1514.136719	-216.351364
1513.116211	-89.653595
1512.094727	0.937010
1511.074219	60.593594
1510.052734	4.652948
1509.031250	56.361523
1508.009766	36.130730
1506.988281	5.544869
1505.965820	138.914124
1504.943359	-50.806484
1503.920898	-22.754236
1502.898438	-84.484337
1501.875000	102.137375
1500.852539	-220.998749
1499.829102	-116.566353
1498.805664	-150.503159
1497.781250	-169.186005
1496.757813	-3.742190
1495.733398	-119.859642
1494.708984	40.170891
1493.684570	41.503506
1492.659180	-33.966469
1491.633789	-101.837997
1490.608398	32.083145
1489.583008	-56.411129
1488.557617	92.569748
1487.531250	126.465736
1486.504883	-87.395729
1485.478516	-89.404274
1484.452148	-88.954353
1483.424805	123.157440
1482.398438	284.080170
1481.371094	222.951996
1480.342773	235.689819
1479.315430	82.644485
1478.287109	309.318939
1477.259766	237.687424
1476.230469	379.975922
1475.202148	468.641632
1474.173828	284.708099
1473.144531	393.545105
1472.115234	306.256104
1471.085938	257.097290
1470.055664	477.569305
1469.025391	496.909576
1467.996094	709.465149
1466.964844	873.518982
1465.934570	943.381897
1464.904297	850.478333
1463.873047	864.256897
1462.841797	722.987671
1461.809570	983.018738
1460.778320	968.624573
1459.746094	862.757324
1458.713867	944.712830
1457.681641	1057.026001
1456.649414	923.114441
1455.616211	895.732117
1454.583008	1033.159546
1453.549805	980.296875
1452.516602	1284.857666
1451.483398	1221.722778
1450.449219	1115.471924
1449.415039	1234.700439
1448.380859	1219.583984
1447.345703	1128.443726
1446.311523	1244.927734
1445.276367	1100.578857
1444.241211	1343.465210
1443.205078	1097.856323
1442.169922	1034.469727
1441.133789	933.124634
1440.097656	1112.470337
1439.061523	806.313293
1438.024414	507.828064
1436.988281	863.955383
1435.951172	957.137146
1434.914063	731.988586
1433.875977	600.341492
1432.838867	640.434570
1431.800781	433.096283
1430.762695	339.402039
1429.724609	533.382019
1428.685547	336.236084
1427.646484	156.818909
1426.607422	201.895111
1425.568359	156.186310
1424.529297	105.452187
1423.489258	64.803734
1422.449219	167.781219
1421.409180	321.093567
1420.369141	121.770966
1419.328125	224.666626
1418.288086	312.434296
1417.247070	251.671097
1416.205078	110.411133
1415.164063	102.569809
1414.122070	79.640785
1413.080078	16.505035
1412.038086	28.837255
1410.996094	-24.168324
1409.953125	-142.480621
1408.910156	-9.472700
1407.867188	83.313332
1406.824219	-127.789665
1405.780273	17.753395
1404.737305	-87.752090
1403.693359	-77.743599
1402.648438	-10.006354
1401.604492	50.226707
1400.559570	-40.030525
1399.514648	-162.807739
1398.469727	110.628258
1397.424805	-42.121223
1396.378906	-29.377247
1395.333984	-166.906570
1394.288086	-28.798334
1393.241211	1.598705
1392.195313	-5.509911
1391.148438	110.088722
1390.101563	22.967869
1389.054688	261.233643
1388.006836	276.790863
1386.959961	227.384491
1385.912109	-244.555283
1384.864258	-63.707516
1383.815430	-150.335114
1382.767578	3.058181
1381.718750	88.983147
1380.669922	25.065062
1379.621094	-41.251259
1378.571289	-7.604447
1377.522461	-43.782234
1376.472656	-32.460728
1375.421875	-41.040672
1374.372070	182.482651
1373.321289	-60.433647
1372.270508	-442.807617
1371.219727	-164.261002
1370.168945	86.831459
1369.117188	3.957683
1368.066406	-205.848480
1367.014648	-11.952284
1365.961914	-171.701904
1364.910156	44.692776
1363.857422	134.117920
1362.804688	-132.302887
1361.751953	-196.964096
1360.698242	-62.494434
1359.645508	-126.951546
1358.591797	-27.173038
1357.538086	-240.592575
1356.483398	-120.761475
1355.429688	-120.153275
1354.375000	61.916584
1353.320313	-173.300522
1352.264648	-45.737431
1351.209961	-57.159607
1350.154297	-56.068325
1349.098633	188.347855
1348.042969	110.197083
1346.986328	106.600616
1345.930664	150.247879
1344.874023	228.692215
1343.817383	274.984650
1342.759766	108.195923
1341.703125	315.790894
1340.645508	387.134216
1339.587891	188.564423
1338.529297	215.545212
1337.471680	151.026733
1336.413086	227.739655
1335.354492	376.306152
1334.295898	381.412140
1333.236328	220.879150
1332.176758	122.364105
1331.117188	-42.756725
1330.057617	521.608704
1328.998047	107.071045
1327.937500	68.432640
1326.876953	388.164185
1325.816406	342.308807
1324.754883	257.071503
1323.694336	325.072968
1322.632813	442.526886
1321.571289	108.420815
1320.508789	107.667091
1319.447266	124.308273
1318.384766	350.688690
1317.322266	332.980865
1316.259766	152.694443
1315.196289	187.027374
1314.132813	233.784592
1313.069336	159.923889
1312.005859	115.771210
1310.942383	204.734528
1309.877930	-75.530769
1308.813477	281.967010
1307.749023	78.333038
1306.683594	135.702423
1305.619141	146.432800
1304.553711	307.289978
1303.488281	419.017883
1302.421875	297.273499
1301.356445	264.181976
1300.290039	186.985519
1299.223633	259.794678
1298.157227	229.529770
1297.089844	238.677277
1296.022461	154.642258
1294.955078	166.483643
1293.887695	-57.149853
1292.819336	40.823296
1291.751953	43.205757
1290.683594	92.288292
1289.614258	173.331177
1288.545898	220.131485
1287.476563	205.748093
1286.407227	27.314411
1285.337891	52.389103
1284.268555	21.228100
1283.198242	129.754425
1282.127930	137.966217
1281.057617	36.138836
1279.986328	105.746323
1278.916016	102.032982
1277.844727	91.081726
1276.773438	-37.144119
1275.701172	-18.524721
1274.629883	256.839630
1273.557617	182.716095
1272.485352	59.854660
1271.413086	476.983643
1270.339844	254.168503
1269.266602	307.448944
1268.193359	145.979996
1267.120117	360.519165
1266.045898	365.209320
1264.972656	423.654510
1263.898438	187.043167
1262.823242	338.330261
1261.749023	353.113403
1260.673828	348.473083
1259.598633	285.431458
1258.523438	341.874847
1257.448242	444.651428
1256.372070	362.382172
1255.295898	311.875977
1254.219727	349.095245
1253.142578	466.678680
1252.066406	489.392365
1250.989258	526.761292
1249.912109	386.645721
1248.833984	348.780273
1247.756836	549.227295
1246.678711	467.725128
1245.599609	313.424774
1244.521484	224.845200
1243.442383	250.517105
1242.364258	538.485596
1241.285156	629.738586
1240.205078	478.289246
1239.125977	409.465576
1238.045898	306.757690
1236.965820	167.762329
1235.884766	666.657959
1234.804688	246.498764
1233.723633	781.607178
1232.642578	463.481140
1231.561523	266.680450
1230.479492	515.718750
1229.397461	629.063477
1228.315430	480.899475
1227.233398	386.090302
1226.150391	497.075409
1225.068359	259.610443
1223.985352	203.715698
1222.901367	367.966705
1221.818359	292.783966
1220.734375	529.518982
1219.650391	442.298187
1218.566406	132.824860
1217.481445	103.754524
1216.396484	-176.482834
1215.311523	96.416748
1214.226563	149.509171
1213.141602	209.832779
1212.055664	-198.022293
1210.969727	26.436363
1209.883789	74.716827
1208.796875	84.397552
1207.709961	77.200432
1206.623047	180.895264
1205.536133	-16.705175
1204.449219	176.114243
1203.361328	-6.943965
1202.273438	176.149719
1201.185547	-50.177650
1200.096680	91.909264
1199.008789	159.313004
1197.919922	77.490074
1196.830078	0.505225
1195.741211	-196.718399
1194.651367	-251.994873
1193.561523	-189.463470
1192.471680	-206.294724
1191.381836	-203.914017
1190.291016	-134.285843
1189.200195	-252.062119
1188.109375	-24.009005
1187.017578	-182.622269
1185.926758	-261.981293
1184.834961	-127.752914
1183.742188	-101.579247
1182.650391	-137.817841
1181.557617	34.569504
1180.464844	-13.738762
1179.372070	182.443466
1178.279297	40.583561
1177.185547	-122.814377
1176.091797	-233.478912
1174.998047	79.769287
1173.903320	119.872749
1172.808594	85.702675
1171.713867	-49.017593
1170.619141	72.304436
1169.524414	315.528870
1168.428711	101.775833
1167.333008	122.404167
1166.237305	4.314046
1165.140625	-75.534592
1164.044922	23.814812
1162.948242	56.172905
1161.850586	107.565804
1160.753906	-53.649174
1159.656250	-47.731926
1158.558594	29.729637
1157.460938	107.094879
1156.362305	239.236603
1155.263672	-24.698528
1154.165039	290.909698
1153.066406	-151.860519
1151.967773	-110.616486
1150.868164	-98.055862
1149.768555	43.091484
1148.667969	57.857300
1147.568359	-160.838928
1146.467773	-112.839188
1145.367188	-26.845640
1144.266602	-12.358964
1143.165039	-19.366133
1142.063477	-24.064173
1140.961914	44.892036
1139.860352	11.500954
1138.757813	77.891678
1137.655273	30.096067
1136.552734	-32.009399
1135.450195	309.684204
1134.346680	123.886902
1133.244141	422.495758
1132.139648	120.275253
1131.036133	233.465118
1129.931641	514.997253
1128.827148	390.652405
1127.722656	396.733948
1126.618164	559.236877
1125.512695	529.555359
1124.407227	611.205933
1123.301758	529.233398
1122.196289	518.291870
1121.089844	291.731628
1119.983398	365.934662
1118.876953	579.705688
1117.769531	516.362549
1116.663086	337.015778
1115.555664	259.400574
1114.447266	467.942688
1113.339844	229.366409
1112.231445	411.653717
1111.123047	338.495087
1110.014648	326.733551
1108.905273	251.103653
1107.795898	246.291245
1106.686523	359.480316
1105.577148	333.239563
1104.466797	474.522186
1103.357422	502.388916
1102.247070	313.096191
1101.135742	513.023315
1100.025391	399.126892
1098.914063	266.340942
1097.802734	194.828720
1096.690430	429.643738
1095.579102	322.634949
1094.466797	137.860901
1093.353516	471.215668
1092.241211	540.640503
1091.127930	306.287354
1090.014648	133.161026
1088.901367	341.221313
1087.788086	403.266998
1086.673828	305.285828
1085.559570	193.173584
1084.445313	184.480042
1083.330078	453.049377
1082.214844	392.471893
1081.099609	329.508453
1079.984375	639.942322
1078.868164	431.241577
1077.751953	504.281067
1076.635742	438.752411
1075.519531	366.156738
1074.402344	377.985504
1073.285156	307.664612
1072.167969	7.524465
1071.050781	70.837776
1069.932617	260.627197
1068.814453	333.116730
1067.696289	412.551910
1066.578125	253.000504
1065.458984	222.260452
1064.339844	273.425201
1063.220703	301.116302
1062.100586	349.806488
1060.980469	330.588379
1059.860352	372.149994
1058.740234	259.321991
1057.619141	293.786987
1056.498047	3.315562
1055.376953	222.357544
1054.255859	315.109833
1053.133789	246.620270
1052.011719	327.583466
1050.889648	114.320404
1049.767578	234.900101
1048.644531	238.719055
1047.521484	-35.111984
1046.398438	29.366688
1045.274414	175.407028
1044.150391	242.095459
1043.026367	138.587067
1041.902344	58.415802
1040.778320	358.016083
1039.653320	-160.088684
1038.528320	88.168556
1037.402344	168.672577
1036.277344	11.725598
1035.151367	134.088593
1034.024414	98.184296
1032.898438	57.650860
1031.771484	321.763947
1030.644531	334.669769
1029.517578	191.843765
1028.390625	158.310257
1027.262695	-33.186447
1026.134766	174.927536
1025.005859	-83.808556
1023.877930	-198.460770
1022.749023	-34.514950
1021.620117	-179.263458
1020.490234	-43.205051
1019.361328	9.316706
1018.231445	-105.132095
1017.101563	-36.346844
1015.970703	-183.132828
1014.839844	-0.758131
1013.708984	28.654081
1012.578125	-50.777157
1011.447266	133.857208
1010.315430	96.178802
1009.183594	19.209366
1008.050781	303.313751
1006.918945	381.424957
1005.786133	408.652740
1004.653320	768.914124
1003.519531	1360.245117
1002.386719	1311.096680
1001.252930	1465.372925
1000.118164	739.390259
998.984375	672.097534
997.849609	223.861771
996.714844	325.369263
995.580078	103.746674
994.444336	339.198151
993.308594	223.923325
992.172852	251.775421
991.036133	150.542664
989.900391	153.176834
988.763672	337.967712
987.626953	15.774718
986.489258	267.464417
985.351563	226.591354
984.213867	33.830830
983.076172	-167.970001
981.937500	-12.835004
980.798828	128.502884
979.660156	-24.622938
978.521484	73.118958
977.381836	258.279114
976.242188	80.196457
975.102539	152.821472
973.961914	216.306412
972.822266	367.157135
971.681641	-44.705845
970.540039	347.431732
969.399414	34.676685
968.257813	-59.792252
967.116211	56.997719
965.973633	59.117191
964.832031	-53.341496
963.689453	272.332184
962.545898	201.338593
961.403320	-27.666111
960.259766	-265.628204
959.116211	151.837357
957.972656	124.872887
956.828125	242.286743
955.683594	78.165688
954.539063	8.068954
953.393555	345.421265
952.249023	218.320282
951.103516	-89.303062
949.957031	250.450394
948.811523	-63.671951
947.665039	91.005371
946.518555	97.195007
945.371094	48.663841
944.224609	-123.064331
943.077148	120.983437
941.929688	18.030931
940.781250	77.284714
939.632813	72.733917
938.484375	15.831686
937.335938	374.161987
936.186523	337.962830
935.038086	87.605667
933.887695	44.881062
932.738281	173.185593
931.587891	-3.717241
930.437500	161.203506
929.287109	23.320522
928.135742	-166.741104
926.985352	-1.558882
925.833984	-277.766022
924.681641	60.476070
923.530273	150.769852
922.377930	127.443466
921.224609	229.266022
920.072266	-182.477142
918.918945	-46.328568
917.765625	110.308487
916.612305	117.088409
915.458008	98.996140
914.303711	-30.212820
913.149414	4.146045
911.995117	183.802124
910.839844	-260.330780
909.684570	-180.276016
908.529297	-100.158852
907.373047	-119.717697
906.216797	-41.719490
905.060547	-86.011307
903.904297	-112.065262
902.747070	-151.597168
901.589844	279.918488
900.432617	-46.980816
899.274414	17.873991
898.117188	-114.054260
896.958984	179.420746
895.799805	-26.935892
894.641602	-52.240036
893.482422	-145.261108
892.322266	-346.626770
891.163086	-159.221924
890.002930	100.453773
888.842773	152.322998
887.682617	-50.880924
886.521484	-204.258224
885.360352	-70.901176
884.199219	26.360914
883.038086	-135.750488
881.875977	-72.215424
880.713867	-186.757431
879.551758	0.844856
878.388672	181.656342
877.225586	256.548950
876.062500	426.055450
874.899414	205.960571
873.735352	69.320435
872.571289	31.820168
871.407227	-61.877682
870.242188	224.711746
869.077148	9.637644
867.912109	120.749977
866.747070	92.456299
865.581055	-39.178425
864.415039	47.238525
863.249023	14.570709
862.083008	69.531265
860.916016	124.488853
859.749023	350.049927
858.581055	75.020592
857.414063	37.976715
856.246094	398.028381
855.077148	405.800812
853.909180	368.719330
852.740234	233.023956
851.571289	265.477234
850.402344	141.062698
849.232422	287.756378
848.062500	161.137192
846.892578	334.596924
845.721680	230.382950
844.551758	347.753845
843.380859	288.291168
842.208984	27.505766
841.038086	261.062561
839.866211	130.027390
838.694336	142.084900
837.521484	212.206985
836.348633	-61.826904
835.175781	222.669006
834.002930	82.668625
832.829102	45.394745
831.655273	43.801834
830.481445	229.615799
829.307617	29.298941
828.132813	134.614960
826.958008	297.800873
825.783203	164.316071
824.607422	177.946716
823.431641	60.020840
822.255859	77.984337
821.079102	151.555878
819.903320	138.162201
818.726563	-13.335097
817.548828	-124.772415
816.372070	155.413284
815.194336	-40.722351
814.016602	-72.256653
812.837891	171.882431
811.659180	-102.195679
810.480469	34.960304
809.301758	-50.258862
808.122070	-79.993126
806.942383	-125.358070
805.762695	-28.685377
804.583008	14.557585
803.402344	86.533531
802.221680	100.675346
801.041016	-111.580795
799.859375	-157.496048
798.677734	-97.061836
797.496094	-163.129837
796.313477	-20.936836
795.131836	-200.225174
793.949219	-78.253441
792.765625	-93.771713
791.583008	-333.041016
790.399414	-25.513641
789.215820	-25.886589
788.031250	139.577927
786.846680	63.718441
785.662109	49.703705
784.477539	-59.500526
783.291992	352.935364
782.106445	387.133850
780.920898	222.335464
779.735352	384.437958
778.548828	153.230011
777.362305	321.664032
776.174805	213.966156
774.988281	134.895126
773.800781	130.765976
772.613281	62.553467
771.424805	349.330505
770.236328	130.943390
769.047852	58.037003
767.859375	339.874542
766.669922	198.434357
765.480469	129.647507
764.291016	377.917206
763.101563	346.345978
761.911133	261.857635
760.720703	271.942657
759.529297	374.335449
758.338867	472.188507
757.147461	338.991882
755.955078	427.832092
754.763672	230.790085
753.571289	350.210419
752.378906	572.760803
751.186523	432.695313
749.993164	277.247864
748.799805	330.380646
747.606445	361.472168
746.412109	429.791656
745.217773	498.018616
744.023438	335.844421
742.829102	202.205719
741.633789	18.155182
740.438477	73.065353
739.243164	-113.140518
738.046875	-3.527614
736.850586	5.247691
735.654297	-95.498451
734.458008	121.234795
733.260742	-12.360619
732.063477	42.288921
730.866211	149.414978
729.667969	-14.734550
728.469727	151.398590
727.271484	-32.335606
726.073242	122.820107
724.874023	105.289772
723.674805	70.316483
722.474609	216.676025
721.275391	46.374447
720.075195	-60.495171
718.875000	201.602371
717.673828	208.319153
716.473633	3.477511
715.272461	3.820406
714.070313	32.581310
712.869141	192.214111
711.666992	18.378172
710.463867	93.125381
709.261719	-32.493137
708.058594	-77.364494
706.855469	12.899527
705.652344	236.031174
704.448242	-6.596975
703.244141	-40.091221
702.040039	111.477760
700.834961	-121.863014
699.630859	47.326260
698.424805	-148.645767
697.219727	155.522232
696.013672	-66.150238
694.807617	-174.590302
693.601563	-167.700470
692.395508	-47.728123
691.188477	-83.941170
689.981445	-159.025742
688.773438	100.276543
687.566406	-158.841904
686.358398	-140.027786
685.149414	4.741187
683.941406	-257.922363
682.732422	-36.934525
681.523438	-15.197147
680.313477	-175.237762
679.104492	-42.603512
677.894531	3.565850
676.683594	140.850983
675.473633	9.903757
674.262695	11.226839
673.051758	289.670441
671.839844	90.212280
670.628906	77.015694
669.416992	87.819153
668.204102	83.699089
666.992188	-95.243332
665.779297	119.282425
664.566406	-108.857841
663.352539	69.260040
662.138672	-117.357178
660.924805	173.285553
659.710938	-38.802788
658.497070	79.447563
657.282227	-52.381996
656.066406	-125.772720
654.851563	-145.095337
653.635742	70.659744
652.419922	-8.775761
651.204102	-10.509121
649.987305	244.164215
648.770508	98.280319
647.553711	96.769913
646.336914	-160.820206
645.119141	151.984787
643.901367	159.165558
642.682617	22.232590
641.464844	10.049376
640.246094	187.011948
639.027344	-44.562344
637.807617	56.948681
636.587891	-32.921635
635.368164	81.141144
634.148438	100.478279
632.927734	31.570614
631.707031	200.692825
630.486328	86.191048
629.264648	35.783573
628.043945	53.671635
626.822266	4.675807
625.599609	62.457275
624.376953	188.312500
623.155273	-52.871613
621.931641	316.076294
620.708984	245.115448
619.485352	291.282684
618.261719	-3.731684
617.037109	92.301636
615.813477	78.291786
614.588867	-39.332451
613.364258	-35.964176
612.138672	-202.600006
610.913086	104.364128
609.687500	67.979202
608.461914	-123.531746
607.235352	-124.022171
606.008789	32.126671
604.782227	-43.962841
