# Supplementary material for: Raman spectroscopy accurately differentiates mucosal healing from non-healing and biochemical changes following biological therapy in inflammatory bowel disease
Source: PLoS One. 2021 Jun 2;16(6):e0252210. doi: 10.1371/journal.pone.0252210 (PMC8172032; doi:10.1371/journal.pone.0252210)
Supplement: S9 Dataset — (ZIP) [file pone.0252210.s011.zip › Pre-biologic/OC031-1 pre treatment_base sub CR removed_48__X_2363.14__Y_35196.7__Z_75.8124__Time_552.txt]

1714.793945	-26.659119
1713.817383	-74.497757
1712.840820	-77.374275
1711.864258	70.159203
1710.886719	81.117844
1709.909180	-1.499489
1708.931641	50.155346
1707.953125	110.054207
1706.975586	33.583881
1705.997070	-34.584774
1705.018555	-22.150900
1704.040039	-22.854448
1703.060547	-9.940219
1702.081055	-7.479978
1701.101563	-68.965157
1700.122070	38.313828
1699.142578	12.112792
1698.162109	85.068794
1697.181641	-42.191086
1696.201172	-16.841640
1695.220703	8.750299
1694.239258	181.458588
1693.257813	-8.790470
1692.276367	134.984528
1691.294922	38.745323
1690.313477	9.506319
1689.331055	36.539001
1688.348633	311.845428
1687.366211	235.298508
1686.383789	167.028397
1685.400391	253.607483
1684.416992	236.466553
1683.433594	216.909302
1682.450195	349.417053
1681.465820	266.397247
1680.482422	356.707947
1679.498047	396.627594
1678.512695	346.272247
1677.528320	389.294159
1676.542969	397.933929
1675.558594	494.558685
1674.572266	477.018188
1673.586914	480.976807
1672.601563	493.120972
1671.615234	569.231262
1670.628906	640.204407
1669.642578	647.614563
1668.655273	814.528992
1667.668945	644.445068
1666.681641	724.103699
1665.694336	790.655273
1664.706055	775.126099
1663.718750	706.755005
1662.730469	768.524536
1661.742188	838.402588
1660.753906	919.031677
1659.764648	920.300293
1658.775391	831.666687
1657.787109	984.278442
1656.796875	856.281433
1655.807617	675.559021
1654.818359	937.114685
1653.828125	894.377563
1652.837891	875.625305
1651.846680	849.091980
1650.856445	674.625122
1649.865234	632.575134
1648.874023	432.079285
1647.882813	562.163818
1646.891602	459.806213
1645.899414	386.678955
1644.907227	311.069580
1643.915039	354.439911
1642.922852	226.316223
1641.930664	269.923096
1640.937500	374.312500
1639.944336	272.988159
1638.951172	171.814835
1637.957031	147.260345
1636.963867	165.002213
1635.969727	296.172180
1634.975586	116.414124
1633.981445	-15.749964
1632.986328	33.982788
1631.991211	157.516296
1630.996094	120.464890
1630.000977	-32.319294
1629.005859	54.532024
1628.009766	-79.609940
1627.013672	-37.371834
1626.017578	-5.608454
1625.021484	5.165267
1624.024414	-89.166901
1623.028320	11.096557
1622.031250	-33.161716
1621.033203	43.498192
1620.036133	54.504642
1619.038086	217.859772
1618.041016	118.634422
1617.041992	16.861759
1616.043945	-50.715572
1615.045898	31.322378
1614.046875	13.669649
1613.047852	111.444908
1612.048828	83.341141
1611.048828	23.809889
1610.049805	118.956444
1609.049805	-47.959774
1608.049805	-75.944054
1607.048828	61.101315
1606.048828	137.865189
1605.047852	154.383575
1604.046875	68.813408
1603.045898	56.552608
1602.044922	159.413208
1601.042969	-67.367676
1600.041016	19.768391
1599.039063	-55.253159
1598.037109	-25.691414
1597.034180	14.294840
1596.031250	-0.625396
1595.028320	-167.077789
1594.025391	3.444826
1593.022461	-123.813004
1592.018555	-157.057800
1591.014648	-15.438157
1590.010742	21.708082
1589.006836	-69.034058
1588.001953	17.601118
1586.997070	23.319317
1585.992188	-38.791370
1584.987305	94.590096
1583.982422	61.078766
1582.976563	19.721098
1581.970703	48.673889
1580.964844	108.821831
1579.958984	69.948097
1578.952148	103.935089
1577.945313	135.254395
1576.938477	150.894882
1575.931641	179.484634
1574.924805	163.788956
1573.916992	83.029083
1572.909180	137.447098
1571.901367	-23.968927
1570.893555	95.302879
1569.884766	71.554474
1568.876953	52.952614
1567.868164	62.863590
1566.858398	-64.916359
1565.849609	20.174038
1564.839844	123.328964
1563.830078	-22.741362
1562.820313	56.895893
1561.810547	58.616447
1560.799805	140.656921
1559.790039	-80.751961
1558.779297	14.104936
1557.767578	98.481720
1556.756836	138.705841
1555.745117	106.305122
1554.733398	50.536648
1553.721680	204.458588
1552.709961	91.593491
1551.697266	30.465326
1550.685547	241.001694
1549.672852	42.601421
1548.659180	110.626846
1547.646484	113.901146
1546.632813	132.608948
1545.619141	63.345676
1544.605469	118.086838
1543.591797	4.780608
1542.577148	142.020447
1541.562500	54.430523
1540.547852	21.027969
1539.533203	-45.997192
1538.518555	124.387375
1537.502930	18.506870
1536.487305	-87.403671
1535.471680	-48.898235
1534.456055	59.143528
1533.439453	45.881618
1532.422852	45.438694
1531.406250	62.962055
1530.389648	49.484768
1529.373047	-69.679787
1528.355469	84.134048
1527.337891	3.486921
1526.320313	23.204004
1525.302734	63.431793
1524.284180	5.779148
1523.265625	71.573204
1522.247070	44.668541
1521.228516	-80.018227
1520.208984	126.947289
1519.190430	176.956451
1518.170898	34.119560
1517.151367	117.388824
1516.130859	18.156961
1515.111328	42.187996
1514.090820	-16.032183
1513.070313	25.830296
1512.049805	113.811882
1511.028320	-24.135813
1510.006836	53.424355
1508.986328	-66.614655
1507.963867	-78.965363
1506.942383	-78.545296
1505.919922	-6.414767
1504.898438	-72.762489
1503.875977	-54.588882
1502.852539	-33.924385
1501.830078	-151.624344
1500.806641	-23.509275
1499.783203	4.652154
1498.759766	-105.469597
1497.736328	-77.407677
1496.711914	-82.674820
1495.687500	34.791599
1494.663086	-31.974140
1493.638672	-45.064697
1492.613281	21.042715
1491.587891	51.295704
1490.563477	-5.379430
1489.537109	-33.985584
1488.511719	16.562492
1487.485352	82.362762
1486.458984	33.208302
1485.432617	132.080261
1484.406250	179.833801
1483.379883	196.913010
1482.352539	117.010315
1481.325195	284.487854
1480.297852	250.428833
1479.269531	272.428497
1478.241211	294.388123
1477.213867	301.027008
1476.184570	157.312790
1475.156250	293.814941
1474.127930	407.314178
1473.098633	490.181946
1472.069336	606.080994
1471.040039	497.959808
1470.009766	529.794312
1468.979492	571.770142
1467.950195	598.457886
1466.918945	620.016174
1465.888672	560.207825
1464.857422	604.608765
1463.827148	720.134277
1462.795898	779.699280
1461.763672	920.499207
1460.732422	926.646179
1459.700195	775.362610
1458.667969	943.968628
1457.635742	945.001038
1456.603516	1118.561646
1455.570313	1045.974365
1454.537109	1067.254272
1453.503906	1004.846680
1452.470703	1079.361328
1451.436523	1039.782227
1450.403320	1017.967224
1449.369141	1145.633057
1448.333984	1136.462769
1447.299805	1233.669800
1446.264648	1042.203125
1445.230469	1162.184937
1444.194336	1228.963623
1443.159180	1037.647827
1442.124023	1031.092041
1441.087891	713.458618
1440.051758	891.582703
1439.015625	1067.117676
1437.978516	982.249878
1436.941406	771.085693
1435.904297	736.881592
1434.867188	727.969788
1433.830078	552.407837
1432.791992	472.878723
1431.754883	618.074890
1430.715820	364.465027
1429.677734	320.421844
1428.639648	326.876282
1427.600586	348.480621
1426.561523	183.504532
1425.522461	290.901611
1424.482422	299.974548
1423.443359	190.642319
1422.403320	187.197815
1421.363281	100.662971
1420.322266	62.040268
1419.282227	99.009575
1418.241211	171.233154
1417.200195	125.174660
1416.159180	164.723572
1415.117188	13.095863
1414.076172	-5.120329
1413.034180	26.995378
1411.992188	157.185654
1410.949219	-112.293900
1409.907227	48.108345
1408.864258	75.318901
1407.821289	97.536743
1406.777344	97.180695
1405.734375	-71.349403
1404.690430	31.341986
1403.646484	28.626467
1402.602539	153.927521
1401.557617	-41.892517
1400.513672	10.729708
1399.468750	38.296085
1398.423828	143.618332
1397.377930	111.080864
1396.333008	31.000019
1395.287109	56.227123
1394.241211	-98.858017
1393.195313	-3.388698
1392.148438	-28.096537
1391.101563	82.436646
1390.054688	-37.277489
1389.007813	145.881592
1387.960938	-26.221445
1386.913086	-13.117357
1385.865234	30.043814
1384.817383	143.243866
1383.769531	38.992393
1382.720703	-85.155251
1381.671875	-49.291786
1380.623047	-23.378357
1379.574219	70.010582
1378.524414	8.607296
1377.475586	-5.276581
1376.425781	78.233398
1375.375977	27.023581
1374.325195	-76.498825
1373.274414	64.509407
1372.224609	53.409321
1371.172852	29.899078
1370.122070	11.447732
1369.070313	-44.321060
1368.019531	-75.087067
1366.967773	-8.638065
1365.915039	-21.854698
1364.863281	116.879738
1363.810547	-20.705143
1362.757813	48.398670
1361.705078	139.926971
1360.651367	-27.251049
1359.598633	158.886887
1358.544922	235.587982
1357.491211	123.371101
1356.436523	165.364853
1355.382813	199.947952
1354.328125	187.367004
1353.273438	107.783646
1352.217773	159.912598
1351.163086	58.141788
1350.107422	254.353500
1349.051758	286.738861
1347.996094	257.136963
1346.939453	411.178253
1345.883789	359.356537
1344.827148	471.270782
1343.769531	451.797394
1342.712891	538.972168
1341.655273	581.558044
1340.598633	527.561829
1339.540039	503.363586
1338.482422	513.905212
1337.423828	541.827026
1336.366211	394.042084
1335.307617	550.780151
1334.248047	408.110718
1333.189453	500.568604
1332.129883	434.750610
1331.070313	475.340759
1330.010742	501.133514
1328.950195	433.042725
1327.890625	305.729980
1326.830078	494.753448
1325.768555	374.991150
1324.708008	526.976929
1323.646484	614.752625
1322.585938	453.231201
1321.523438	555.888367
1320.461914	495.706299
1319.400391	556.472473
1318.337891	565.465881
1317.275391	668.200317
1316.211914	682.187195
1315.149414	706.073792
1314.085938	579.680908
1313.022461	657.866394
1311.958984	474.976807
1310.894531	597.561279
1309.831055	658.586792
1308.766602	530.094421
1307.701172	601.031677
1306.636719	352.130035
1305.571289	575.665466
1304.505859	550.752380
1303.440430	626.698120
1302.375000	545.321228
1301.308594	623.765869
1300.242188	493.353699
1299.175781	441.645569
1298.109375	436.660156
1297.041992	608.510498
1295.975586	630.563416
1294.908203	556.913025
1293.839844	529.950623
1292.772461	623.248413
1291.704102	481.058899
1290.635742	466.482117
1289.567383	366.126678
1288.498047	432.529083
1287.428711	457.266418
1286.360352	513.872314
1285.290039	399.000519
1284.220703	396.864197
1283.150391	544.116028
1282.080078	593.403687
1281.009766	358.779175
1279.939453	381.211792
1278.868164	486.833435
1277.796875	377.187805
1276.725586	453.458099
1275.654297	446.587341
1274.582031	505.732391
1273.509766	493.998352
1272.437500	558.024963
1271.365234	663.563354
1270.291992	556.600525
1269.218750	471.671722
1268.145508	494.200348
1267.072266	609.470764
1265.999023	509.979065
1264.924805	603.258850
1263.850586	545.291443
1262.776367	609.277710
1261.701172	531.844849
1260.625977	561.695068
1259.550781	635.399719
1258.475586	684.713318
1257.400391	573.250244
1256.324219	749.191528
1255.248047	484.383270
1254.171875	555.601501
1253.094727	634.088745
1252.018555	510.597778
1250.941406	511.216888
1249.864258	511.833801
1248.786133	578.095337
1247.708008	491.176300
1246.630859	477.202148
1245.551758	536.122803
1244.473633	526.990662
1243.394531	529.998596
1242.316406	460.150879
1241.236328	453.444275
1240.157227	485.565033
1239.077148	369.637695
1237.998047	510.915131
1236.917969	484.754761
1235.836914	494.968231
1234.756836	410.609375
1233.675781	474.133148
1232.594727	472.181824
1231.512695	460.523743
1230.431641	315.627411
1229.349609	340.302155
1228.267578	299.574615
1227.185547	309.680969
1226.102539	343.965179
1225.019531	264.491058
1223.936523	221.318008
1222.853516	134.608444
1221.769531	238.939270
1220.686523	316.608887
1219.602539	123.521713
1218.517578	208.383591
1217.433594	230.370544
1216.348633	199.184708
1215.263672	189.720245
1214.178711	216.447754
1213.092773	-0.651689
1212.007813	221.520584
1210.921875	129.919464
1209.834961	204.766037
1208.749023	240.965759
1207.662109	325.339661
1206.575195	305.994019
1205.488281	240.836121
1204.400391	264.824890
1203.313477	288.771942
1202.225586	110.372559
1201.136719	199.287827
1200.048828	119.621025
1198.959961	-39.467354
1197.871094	-44.521072
1196.782227	17.751976
1195.692383	2.996675
1194.603516	45.924557
1193.513672	-2.557532
1192.423828	73.929222
1191.333008	-138.014786
1190.242188	-8.751875
1189.151367	-81.344833
1188.060547	-60.288567
1186.969727	-101.701515
1185.877930	-47.122543
1184.786133	-33.402508
1183.694336	-12.528934
1182.601563	41.876724
1181.509766	53.053772
1180.416992	-7.743407
1179.323242	-90.127884
1178.230469	-74.254639
1177.136719	35.013844
1176.042969	57.956974
1174.949219	83.244553
1173.854492	55.802330
1172.760742	57.060211
1171.666016	-49.423664
1170.570313	85.768509
1169.475586	86.895485
1168.379883	80.804802
1167.284180	-135.746704
1166.188477	42.212166
1165.091797	71.862350
1163.996094	70.396622
1162.899414	61.721325
1161.801758	19.568817
1160.705078	72.913864
1159.607422	171.552765
1158.509766	79.157303
1157.412109	139.487839
1156.313477	156.804260
1155.215820	143.067093
1154.117188	67.290642
1153.017578	32.036461
1151.918945	58.735065
1150.819336	85.379585
1149.719727	-50.041412
1148.620117	-40.138065
1147.519531	-85.054939
1146.418945	-37.133888
1145.318359	-101.152489
1144.217773	-103.304321
1143.116211	-48.392723
1142.014648	-79.180260
1140.913086	-119.504524
1139.811523	1.835493
1138.708984	-105.127686
1137.606445	-24.325382
1136.503906	92.044998
1135.401367	125.181572
1134.297852	13.388286
1133.194336	20.334080
1132.090820	148.312332
1130.987305	181.261429
1129.882813	192.802155
1128.778320	265.984009
1127.673828	215.765884
1126.569336	262.759125
1125.463867	229.090271
1124.358398	261.769440
1123.252930	225.682358
1122.146484	227.482407
1121.041016	148.723709
1119.934570	148.110977
1118.828125	83.547508
1117.720703	101.822884
1116.613281	150.824387
1115.505859	17.604338
1114.398438	139.871338
1113.291016	44.496090
1112.182617	202.107941
1111.074219	146.888763
1109.964844	34.949814
1108.856445	173.479141
1107.747070	217.433960
1106.637695	325.106659
1105.528320	236.744431
1104.417969	183.803253
1103.307617	218.181488
1102.197266	273.758240
1101.086914	364.671906
1099.975586	335.246521
1098.864258	197.358658
1097.752930	264.594421
1096.641602	239.871063
1095.529297	347.082916
1094.416992	289.336609
1093.304688	299.898926
1092.191406	235.091980
1091.079102	335.084869
1089.965820	352.644073
1088.852539	278.418732
1087.738281	390.050201
1086.624023	311.120361
1085.509766	272.188507
1084.395508	242.668045
1083.280273	415.268250
1082.166016	230.632996
1081.050781	304.477875
1079.934570	164.555130
1078.819336	217.236710
1077.703125	220.587814
1076.586914	252.097076
1075.469727	208.498657
1074.353516	305.676727
1073.236328	198.757050
1072.119141	152.851791
1071.000977	151.505692
1069.882813	91.567261
1068.765625	167.569046
1067.646484	189.648560
1066.528320	225.778336
1065.409180	271.258514
1064.290039	251.172913
1063.170898	191.314346
1062.050781	206.364838
1060.930664	151.233368
1059.810547	320.670288
1058.690430	167.344360
1057.569336	60.852211
1056.449219	36.228672
1055.327148	-39.787872
1054.206055	52.454010
1053.083984	123.641373
1051.961914	164.454117
1050.839844	132.890625
1049.717773	43.006847
1048.594727	249.532303
1047.471680	148.028641
1046.348633	270.503021
1045.224609	192.393982
1044.101563	102.687637
1042.976563	211.155106
1041.852539	77.249992
1040.728516	143.785309
1039.603516	86.862289
1038.478516	209.295822
1037.352539	17.398581
1036.227539	81.652466
1035.101563	106.339310
1033.974609	49.610802
1032.848633	-27.993719
1031.721680	59.566998
1030.594727	70.395729
1029.467773	220.708984
1028.340820	-21.737661
1027.212891	98.383789
1026.084961	30.341488
1024.956055	-60.861729
1023.828125	-121.804214
1022.699219	-29.495605
1021.570313	-57.863693
1020.440430	-174.346954
1019.311523	-28.635866
1018.181641	-221.524002
1017.050781	-24.796801
1015.920898	-36.727478
1014.790039	-11.539621
1013.659180	-9.492388
1012.528320	36.602768
1011.396484	52.609329
1010.265625	-3.117439
1009.132813	19.914738
1008.000977	121.660423
1006.868164	167.873032
1005.736328	343.638916
1004.602539	503.173431
1003.469727	854.571228
1002.335938	958.527954
1001.202148	840.639282
1000.068359	681.266052
998.933594	272.554688
997.799805	92.697411
996.665039	217.716766
995.529297	17.272444
994.394531	-28.417833
993.258789	108.218529
992.123047	-1.960440
990.986328	118.559135
989.849609	36.191311
988.712891	110.645851
987.576172	-54.540367
986.439453	22.304789
985.301758	-27.519497
984.164063	-12.791842
983.025391	-73.995712
981.887695	131.878464
980.749023	6.339622
979.610352	-61.573212
978.470703	-46.601204
977.332031	60.399067
976.192383	6.469566
975.051758	10.077810
973.912109	32.122272
972.771484	166.778931
971.630859	28.100525
970.490234	-32.385578
969.348633	15.109488
968.207031	255.434662
967.065430	52.823795
965.923828	183.013672
964.781250	58.602863
963.638672	3.095793
962.496094	21.028997
961.352539	-11.418311
960.208984	157.851379
959.065430	235.457077
957.921875	100.072441
956.777344	51.817242
955.632813	79.185219
954.488281	12.751853
953.343750	3.608231
952.198242	143.220413
951.052734	10.646345
949.907227	104.561546
948.760742	72.748550
947.614258	25.002937
946.467773	2.464995
945.321289	121.626091
944.173828	-33.292156
943.026367	53.952839
941.878906	264.481293
940.730469	118.915794
939.582031	121.784378
938.433594	95.043167
937.285156	127.660934
936.135742	178.552856
934.987305	1.502945
933.836914	-93.369240
932.687500	237.942200
931.537109	134.039200
930.386719	107.664665
929.236328	-48.439274
928.084961	-29.140976
926.934570	135.848297
925.783203	75.543373
924.630859	119.951561
923.478516	-3.916465
922.327148	131.521606
921.173828	66.894684
920.021484	-45.387924
918.868164	94.629379
917.714844	66.520508
916.561523	20.294512
915.407227	21.809332
914.252930	61.950268
913.098633	-93.065163
911.944336	-86.879333
910.789063	-26.219667
909.633789	-4.108275
908.478516	81.510208
907.322266	121.785835
906.166016	1.170502
905.009766	-119.357117
903.853516	-140.130859
902.696289	-54.426407
901.539063	92.395996
900.381836	110.153358
899.223633	7.989491
898.065430	147.985931
896.907227	183.891296
895.749023	90.901978
894.589844	149.460648
893.430664	-135.560257
892.271484	6.681148
891.112305	108.208336
889.952148	135.169113
888.791992	139.554001
887.630859	85.255440
886.470703	204.799225
885.309570	107.667458
884.148438	130.169449
882.986328	28.620518
881.825195	24.097115
880.663086	15.079986
879.500000	141.316742
878.337891	195.393524
877.174805	199.891708
876.011719	-18.587023
874.847656	-7.268310
873.684570	64.834808
872.520508	-13.889585
871.355469	53.693295
870.191406	-0.237222
869.026367	51.572685
867.861328	179.812057
866.695313	-33.716396
865.530273	24.808741
864.364258	63.083202
863.197266	-17.725502
862.031250	135.079559
860.864258	72.248306
859.697266	83.523537
858.530273	352.889679
857.362305	166.624069
856.194336	191.309845
855.026367	213.732239
853.857422	328.067535
852.688477	175.575150
851.519531	410.867523
850.350586	318.901825
849.180664	211.286880
848.010742	141.782242
846.840820	217.834351
845.670898	184.146988
844.500000	130.318741
843.329102	192.847061
842.157227	71.900375
840.986328	98.593575
839.814453	22.405434
838.642578	138.473129
837.469727	165.073502
836.296875	220.685089
835.124023	97.547935
833.951172	124.071526
832.777344	103.673775
831.603516	264.066803
830.429688	172.183060
829.255859	316.815460
828.081055	155.764175
826.906250	231.147751
825.731445	177.156082
824.555664	-21.721661
823.379883	-97.968399
822.204102	113.196648
821.027344	32.442341
819.851563	74.173721
818.674805	213.815918
817.497070	-73.997742
816.320313	72.227364
815.142578	-66.418694
813.963867	-35.987576
812.786133	107.806107
811.607422	38.073334
810.428711	23.907402
809.250000	27.492186
808.070313	-84.481010
806.890625	-16.526161
805.710938	-21.915850
804.531250	50.364956
803.350586	-35.007092
802.169922	174.752594
800.988281	-6.069449
799.807617	-53.764595
798.625977	-57.122055
797.444336	-47.210041
796.261719	-161.452957
795.079102	-122.782692
793.896484	-163.915375
792.713867	-143.048096
791.530273	136.845428
790.346680	64.588936
789.163086	136.192947
787.979492	154.626038
786.794922	55.772907
785.610352	164.830063
784.425781	65.958565
783.240234	172.688126
782.054688	-38.913948
780.869141	76.567879
779.682617	203.010025
778.496094	97.470184
777.309570	-72.079849
776.123047	49.807789
774.935547	48.021275
773.748047	74.892448
772.560547	28.930325
771.373047	73.384644
770.184570	38.419010
768.996094	-42.845459
767.806641	182.235809
766.618164	140.589981
765.428711	13.034261
764.239258	-171.740234
763.048828	35.460915
761.858398	187.515945
760.667969	79.798882
759.477539	128.329285
758.286133	205.415894
757.094727	-1.237215
755.903320	196.739685
754.710938	172.602142
753.518555	67.154427
752.326172	27.657961
751.133789	56.264290
749.940430	-2.992163
748.747070	120.000122
747.553711	104.644218
746.359375	36.624012
745.166016	73.943161
743.970703	185.819305
742.776367	130.980713
741.581055	45.474640
740.385742	52.070930
739.190430	71.815826
737.994141	104.701408
736.797852	-26.697756
735.601563	-6.929636
734.405273	-41.894253
733.208008	45.739883
732.010742	2.047818
730.813477	80.904442
729.615234	32.877605
728.416992	-71.965981
727.218750	103.093781
726.020508	-6.052612
724.821289	-27.720087
723.622070	101.386986
722.422852	53.538464
721.222656	186.979492
720.022461	195.944107
718.822266	130.721603
717.621094	327.411163
716.420898	68.082817
715.218750	55.368996
714.017578	164.805573
712.815430	27.875328
711.614258	135.153778
710.411133	15.795555
709.208984	-70.792847
708.005859	-81.072929
706.802734	-15.097451
705.599609	-23.132639
704.395508	-11.535976
703.191406	-43.423943
701.987305	37.869194
700.782227	-93.980927
699.577148	-6.107180
698.372070	7.854693
697.166992	-19.442545
695.960938	109.768394
694.754883	-58.658993
693.548828	16.291096
692.341797	63.022514
691.135742	-31.332809
689.927734	41.521893
688.720703	-26.656754
687.512695	-105.605782
686.304688	23.737820
685.096680	14.288051
683.888672	72.088676
682.679688	-82.496109
681.470703	23.054077
680.260742	156.757996
679.050781	-92.916054
677.840820	-39.289268
676.630859	14.348762
675.419922	24.709684
674.209961	132.469574
672.998047	84.452461
671.787109	92.717834
670.575195	83.708130
669.363281	-33.364815
668.151367	-126.588707
666.938477	-55.528439
665.725586	17.673647
664.512695	-40.895004
663.299805	77.634094
662.085938	178.842667
660.872070	120.289063
659.658203	-117.339104
658.443359	-65.786560
657.228516	28.864666
656.013672	-38.269905
654.797852	-40.722462
653.583008	58.094582
652.366211	137.438446
651.150391	3.425981
649.934570	69.731819
648.717773	6.752746
647.500000	72.910164
646.283203	117.442070
645.065430	9.096940
643.847656	186.841400
642.629883	213.850952
641.411133	51.514526
640.192383	181.517044
638.973633	49.116871
637.753906	-44.677006
636.534180	1.070873
635.314453	-4.906316
634.094727	-8.900238
632.874023	-8.778170
631.653320	-38.896969
630.432617	83.151985
629.211914	13.986797
627.990234	-14.626169
626.768555	-2.728207
625.545898	-14.681844
624.324219	-5.470620
623.101563	50.586441
621.877930	84.881409
620.655273	142.397766
619.431641	81.760551
618.208008	177.078934
616.983398	25.812649
615.759766	-68.002731
614.535156	-164.340729
613.310547	49.079800
612.084961	65.188240
610.859375	-105.207130
609.633789	-32.354607
608.408203	44.204830
607.181641	-5.893959
605.955078	-73.642860
604.728516	69.452995
