# Supplementary material for: Raman spectroscopy accurately differentiates mucosal healing from non-healing and biochemical changes following biological therapy in inflammatory bowel disease
Source: PLoS One. 2021 Jun 2;16(6):e0252210. doi: 10.1371/journal.pone.0252210 (PMC8172032; doi:10.1371/journal.pone.0252210)
Supplement: S9 Dataset — (ZIP) [file pone.0252210.s011.zip › Pre-biologic/OC034-1 pre treatment_base sub CR removed_4__X_-12270.4__Y_35518.2__Z_1.31557__Time_46.txt]

1714.640625	88.295265
1713.664063	56.490898
1712.687500	34.850319
1711.709961	19.516134
1710.733398	-35.021454
1709.755859	48.065845
1708.778320	86.491982
1707.799805	42.726368
1706.821289	-51.007389
1705.843750	-66.114677
1704.864258	-58.997772
1703.885742	-174.113922
1702.907227	-151.854782
1701.927734	-144.860825
1700.948242	111.707787
1699.968750	-56.237377
1698.988281	-30.846090
1698.007813	118.271690
1697.028320	-204.899826
1696.046875	44.535252
1695.066406	67.574463
1694.084961	115.337341
1693.104492	214.550537
1692.123047	247.659546
1691.140625	238.717163
1690.159180	94.404686
1689.176758	302.921265
1688.194336	413.320343
1687.211914	436.321167
1686.228516	374.614624
1685.246094	356.221802
1684.262695	351.746460
1683.279297	489.062805
1682.295898	397.851074
1681.311523	562.865906
1680.327148	800.252014
1679.342773	652.151428
1678.358398	725.524780
1677.374023	762.153076
1676.388672	844.486694
1675.403320	964.525513
1674.417969	890.932800
1673.432617	942.792664
1672.446289	1080.135254
1671.459961	1180.693970
1670.473633	1223.232300
1669.487305	1276.828003
1668.500977	1503.423340
1667.513672	1462.235718
1666.526367	1291.449951
1665.539063	1489.966797
1664.550781	1667.569458
1663.563477	1696.981812
1662.575195	1726.760010
1661.586914	1823.178223
1660.598633	1951.729492
1659.609375	1857.995361
1658.620117	1865.326294
1657.631836	2106.086182
1656.641602	1963.096802
1655.652344	2021.712524
1654.662109	1953.567505
1653.672852	1682.010986
1652.681641	1664.849609
1651.691406	1528.971436
1650.701172	1478.065308
1649.709961	1319.056763
1648.718750	1165.678955
1647.727539	930.710083
1646.735352	801.783752
1645.744141	591.282898
1644.751953	608.238708
1643.759766	522.448669
1642.766602	442.201050
1641.774414	594.469910
1640.781250	322.056274
1639.788086	274.209198
1638.794922	276.698029
1637.801758	60.515903
1636.807617	182.066040
1635.813477	63.890018
1634.819336	90.876656
1633.825195	62.694199
1632.830078	155.848450
1631.834961	151.681351
1630.839844	108.171928
1629.844727	-82.582565
1628.849609	-73.104889
1627.853516	89.105034
1626.857422	-145.846069
1625.861328	58.635971
1624.865234	-5.059681
1623.868164	73.338814
1622.871094	93.984390
1621.874023	-37.688141
1620.876953	-50.990967
1619.879883	-53.695179
1618.881836	103.867889
1617.883789	124.916496
1616.885742	-32.460854
1615.887695	151.449432
1614.888672	122.821442
1613.889648	-34.271080
1612.890625	-128.302826
1611.891602	26.839525
1610.892578	87.585732
1609.892578	148.340958
1608.892578	-26.720394
1607.892578	102.204727
1606.892578	115.855957
1605.891602	179.272614
1604.890625	-92.425423
1603.889648	-34.202396
1602.888672	-4.783242
1601.887695	-51.248276
1600.885742	-55.843941
1599.883789	-112.746933
1598.881836	-7.531511
1597.879883	-43.533577
1596.876953	-76.924156
1595.874023	-186.095474
1594.871094	-300.469635
1593.868164	-96.192375
1592.864258	13.961461
1591.861328	-144.860062
1590.857422	-170.541443
1589.853516	-102.313698
1588.848633	54.539597
1587.844727	-23.473518
1586.839844	18.450352
1585.834961	99.408257
1584.830078	26.480202
1583.824219	96.855804
1582.819336	31.648956
1581.813477	-57.042278
1580.807617	15.705927
1579.800781	166.464035
1578.794922	337.907257
1577.788086	126.599205
1576.781250	84.439789
1575.773438	10.995513
1574.766602	-59.902271
1573.758789	35.570381
1572.750977	112.711426
1571.743164	109.146591
1570.735352	201.642319
1569.726563	-9.992901
1568.718750	53.717289
1567.708984	75.740471
1566.700195	-71.122322
1565.691406	-212.835388
1564.681641	26.928623
1563.671875	22.563274
1562.662109	-145.351547
1561.652344	96.503845
1560.641602	52.886776
1559.630859	40.284725
1558.620117	-223.860382
1557.609375	74.347542
1556.597656	-24.113695
1555.586914	-88.975189
1554.575195	16.994379
1553.563477	14.043266
1552.550781	21.318937
1551.539063	62.114902
1550.526367	123.462532
1549.513672	148.435959
1548.500977	20.665163
1547.487305	66.072662
1546.473633	170.792679
1545.459961	89.225861
1544.446289	113.517044
1543.432617	3.310143
1542.417969	1.503857
1541.404297	-85.659004
1540.389648	98.191765
1539.374023	-38.285458
1538.359375	72.935287
1537.343750	44.623966
1536.328125	75.523033
1535.312500	-97.493721
1534.296875	-28.172550
1533.280273	-2.855723
1532.263672	184.702850
1531.247070	-99.565216
1530.230469	-12.829842
1529.212891	-57.652367
1528.196289	-4.721529
1527.178711	174.209015
1526.160156	90.335358
1525.142578	147.922806
1524.124023	-26.250719
1523.106445	103.095345
1522.087891	227.094925
1521.068359	80.880867
1520.049805	124.853767
1519.030273	181.516052
1518.010742	220.027390
1516.991211	237.830734
1515.971680	80.809494
1514.951172	165.129654
1513.930664	231.305054
1512.910156	168.957504
1511.889648	224.569244
1510.868164	328.769745
1509.846680	168.544189
1508.826172	-43.035717
1507.803711	-23.874796
1506.782227	154.119171
1505.759766	-155.137131
1504.737305	-28.714365
1503.714844	-133.075333
1502.692383	41.706841
1501.668945	44.682758
1500.646484	29.619726
1499.623047	-103.333382
1498.599609	-157.007050
1497.575195	-49.574627
1496.550781	44.900291
1495.527344	65.049873
1494.502930	90.176353
1493.477539	158.631363
1492.453125	-102.800171
1491.427734	90.666832
1490.402344	184.288925
1489.376953	267.542206
1488.350586	391.503601
1487.325195	379.980743
1486.298828	442.380829
1485.272461	351.504974
1484.245117	561.673096
1483.218750	452.746307
1482.191406	626.890015
1481.164063	543.287659
1480.136719	482.571747
1479.108398	697.081421
1478.080078	832.398804
1477.052734	980.319458
1476.023438	840.193542
1474.995117	952.200745
1473.965820	1058.968262
1472.937500	1000.135498
1471.908203	1078.679810
1470.877930	1228.350952
1469.848633	1362.625732
1468.818359	1631.567993
1467.788086	1523.932983
1466.757813	1431.525269
1465.727539	1847.500244
1464.696289	2029.392334
1463.665039	2051.056641
1462.633789	2098.049561
1461.602539	2017.963501
1460.570313	2186.692627
1459.539063	2423.850342
1458.506836	2231.867676
1457.473633	2428.167969
1456.441406	2565.989990
1455.408203	2523.583740
1454.375000	2458.320313
1453.341797	2600.953857
1452.308594	2624.333008
1451.274414	2716.074951
1450.241211	2683.586426
1449.207031	3031.067627
1448.171875	2973.091553
1447.137695	2910.053467
1446.102539	2862.184570
1445.067383	2852.273438
1444.032227	2799.313965
1442.997070	2710.928955
1441.960938	2635.189209
1440.924805	2683.383301
1439.888672	2774.520508
1438.852539	2643.136719
1437.816406	2673.548828
1436.779297	2130.310059
1435.742188	1837.401855
1434.705078	1920.957031
1433.666992	1663.539551
1432.629883	1729.408691
1431.591797	1361.066284
1430.553711	1108.969238
1429.514648	879.672913
1428.476563	806.892212
1427.437500	686.214294
1426.398438	863.132935
1425.359375	634.107239
1424.320313	468.200836
1423.280273	476.237701
1422.240234	607.733032
1421.200195	525.091248
1420.159180	628.841370
1419.119141	533.681519
1418.078125	322.780029
1417.037109	333.459595
1415.996094	399.517151
1414.954102	125.958473
1413.912109	176.987915
1412.870117	142.536179
1411.828125	261.487061
1410.786133	-104.668228
1409.743164	31.937565
1408.700195	0.197990
1407.657227	209.649155
1406.614258	172.951141
1405.570313	3.233057
1404.527344	217.711166
1403.483398	65.723801
1402.438477	-71.103981
1401.394531	70.647820
1400.349609	-73.535698
1399.304688	58.226742
1398.259766	47.096073
1397.214844	36.032059
1396.168945	42.564560
1395.123047	99.266899
1394.077148	40.790176
1393.031250	-195.396149
1391.984375	6.732111
1390.937500	-48.983501
1389.890625	23.033812
1388.843750	92.594231
1387.796875	102.163200
1386.749023	34.262268
1385.701172	171.513733
1384.653320	6.291153
1383.604492	-183.784103
1382.556641	-88.804756
1381.507813	-216.146713
1380.458984	-128.531982
1379.410156	-165.730637
1378.360352	-18.073175
1377.310547	67.208328
1376.260742	0.309514
1375.210938	-111.378685
1374.161133	46.496540
1373.110352	-35.040443
1372.059570	110.468124
1371.008789	-3.257843
1369.957031	-94.411530
1368.906250	-240.234863
1367.854492	-14.683690
1366.802734	31.532120
1365.750000	115.179642
1364.698242	66.950592
1363.645508	16.350767
1362.592773	38.055531
1361.540039	67.325577
1360.486328	124.048485
1359.433594	26.669632
1358.379883	63.710419
1357.326172	123.223442
1356.271484	145.535095
1355.216797	242.501404
1354.163086	150.735748
1353.107422	208.143082
1352.052734	275.585419
1350.998047	286.014221
1349.942383	261.797424
1348.886719	287.345856
1347.830078	484.198486
1346.774414	636.445129
1345.717773	644.892639
1344.661133	628.663330
1343.604492	550.588623
1342.546875	725.471558
1341.490234	880.588074
1340.432617	983.727722
1339.375000	893.749084
1338.316406	734.588562
1337.258789	909.869507
1336.200195	751.026794
1335.141602	748.289673
1334.082031	871.860291
1333.023438	780.298645
1331.963867	800.189758
1330.904297	538.320862
1329.844727	645.033691
1328.784180	860.570068
1327.723633	838.922791
1326.663086	886.585938
1325.602539	867.667725
1324.541992	920.498169
1323.480469	694.445435
1322.418945	1009.183167
1321.357422	1087.003174
1320.295898	997.142456
1319.233398	1173.849487
1318.170898	1047.265015
1317.108398	943.051941
1316.045898	856.267334
1314.982422	984.059509
1313.918945	969.008057
1312.855469	1089.581421
1311.791992	1237.319824
1310.728516	1237.371460
1309.664063	1084.904419
1308.599609	1262.451660
1307.535156	1016.780273
1306.469727	1224.030273
1305.404297	1645.311401
1304.338867	1328.760742
1303.273438	1189.495728
1302.208008	1561.707886
1301.141602	1285.061157
1300.075195	1190.477295
1299.008789	1295.034302
1297.942383	1308.789063
1296.875000	1121.302368
1295.807617	1243.336060
1294.740234	1029.177124
1293.672852	913.380432
1292.604492	1300.677856
1291.537109	927.552612
1290.468750	1050.056763
1289.399414	1074.544922
1288.331055	888.331787
1287.261719	827.288147
1286.192383	673.274231
1285.123047	872.173706
1284.052734	755.161438
1282.983398	807.253113
1281.913086	607.280457
1280.841797	764.821533
1279.771484	795.156921
1278.700195	539.350220
1277.628906	787.594849
1276.557617	952.686157
1275.486328	993.116943
1274.414063	901.635132
1273.341797	859.159058
1272.269531	1044.005615
1271.197266	969.941956
1270.124023	976.588257
1269.050781	968.668091
1267.977539	1234.228882
1266.904297	1060.472046
1265.830078	1384.620605
1264.756836	1354.993530
1263.681641	1023.039490
1262.607422	1193.604370
1261.533203	1359.294189
1260.458008	1108.214722
1259.382813	1269.124023
1258.307617	1227.829956
1257.231445	952.802124
1256.155273	1126.023682
1255.079102	1080.122803
1254.002930	1056.213135
1252.926758	1105.381592
1251.849609	1091.332275
1250.772461	1040.862671
1249.695313	1005.063721
1248.617188	1377.805542
1247.540039	1084.390259
1246.461914	1000.162781
1245.382813	1129.841919
1244.304688	897.557617
1243.225586	1015.153992
1242.146484	1137.599731
1241.067383	966.293335
1239.988281	889.760376
1238.908203	893.377136
1237.828125	994.070251
1236.748047	958.928589
1235.667969	967.485352
1234.586914	803.939392
1233.505859	759.264893
1232.424805	1056.325195
1231.343750	902.643799
1230.261719	814.457520
1229.179688	551.969116
1228.097656	667.320068
1227.015625	603.512512
1225.932617	426.006958
1224.850586	456.674286
1223.767578	424.449371
1222.683594	346.299042
1221.600586	338.311890
1220.516602	330.336884
1219.432617	199.110703
1218.347656	210.510986
1217.263672	386.181000
1216.178711	293.679688
1215.093750	312.293549
1214.008789	292.268707
1212.922852	443.617554
1211.836914	505.605103
1210.750977	408.324219
1209.665039	352.080627
1208.579102	418.834320
1207.492188	430.091827
1206.405273	441.326263
1205.318359	486.275024
1204.230469	251.698486
1203.142578	315.896973
1202.054688	233.136276
1200.966797	265.957458
1199.877930	53.201012
1198.790039	25.821230
1197.701172	111.511505
1196.611328	129.773880
1195.522461	-44.414646
1194.432617	36.316906
1193.342773	-149.868515
1192.252930	77.380890
1191.162109	73.806732
1190.072266	-66.746376
1188.981445	-29.546413
1187.889648	84.431190
1186.798828	-145.001862
1185.707031	-21.550276
1184.615234	-152.574127
1183.523438	-156.439255
1182.430664	84.299843
1181.337891	-37.235275
1180.245117	-29.309803
1179.152344	-83.770966
1178.059570	115.754738
1176.965820	82.722389
1175.872070	-12.641570
1174.778320	30.871386
1173.683594	296.966217
1172.588867	239.713364
1171.494141	151.301865
1170.399414	38.929619
1169.303711	-73.467148
1168.208984	58.057331
1167.113281	177.489166
1166.016602	33.827873
1164.920898	-19.027178
1163.824219	169.396103
1162.727539	168.926758
1161.630859	189.869308
1160.533203	396.970154
1159.435547	329.349701
1158.337891	402.493164
1157.240234	105.647560
1156.141602	228.729050
1155.043945	263.414948
1153.944336	483.991669
1152.845703	187.031265
1151.747070	250.027069
1150.647461	291.452606
1149.547852	332.763153
1148.447266	102.417442
1147.347656	41.158627
1146.247070	-34.456364
1145.146484	-152.982513
1144.044922	135.387329
1142.944336	71.400032
1141.842773	-64.022797
1140.741211	-33.012814
1139.638672	-28.276762
1138.537109	-118.726135
1137.434570	-83.282654
1136.332031	187.265259
1135.228516	182.029007
1134.125977	269.314728
1133.022461	380.197205
1131.917969	227.422882
1130.814453	437.732178
1129.709961	386.830261
1128.605469	843.504761
1127.500977	877.700806
1126.396484	743.421204
1125.291016	540.344177
1124.185547	723.575317
1123.080078	809.464111
1121.973633	648.825439
1120.868164	630.262939
1119.761719	467.152313
1118.654297	462.620392
1117.547852	723.074158
1116.440430	621.250305
1115.333008	341.931122
1114.225586	443.435181
1113.117188	504.581726
1112.008789	461.569519
1110.900391	706.830505
1109.791992	547.787048
1108.682617	603.695496
1107.573242	749.228821
1106.463867	892.227356
1105.354492	702.165283
1104.244141	856.696228
1103.133789	933.177368
1102.023438	959.974365
1100.913086	1066.853638
1099.801758	1201.874023
1098.690430	1093.888916
1097.579102	1209.781128
1096.467773	1127.564087
1095.355469	1262.037598
1094.243164	1125.463013
1093.130859	1212.578369
1092.017578	1057.039917
1090.905273	967.392761
1089.791992	1225.984131
1088.677734	1152.606079
1087.564453	1020.366516
1086.450195	1080.932861
1085.335938	1094.355469
1084.221680	1102.979248
1083.106445	1229.010742
1081.991211	1000.105957
1080.875977	933.303467
1079.760742	852.355408
1078.644531	1081.287598
1077.528320	781.855103
1076.412109	1120.836792
1075.295898	1093.549438
1074.178711	751.846802
1073.061523	689.312561
1071.944336	657.212830
1070.826172	791.484314
1069.708984	841.256348
1068.590820	904.984741
1067.471680	863.189392
1066.353516	790.905518
1065.234375	587.455688
1064.115234	849.887207
1062.996094	648.729187
1061.875977	889.834045
1060.755859	786.883057
1059.635742	559.962158
1058.515625	559.904114
1057.394531	510.689331
1056.273438	618.037476
1055.152344	543.025574
1054.031250	573.125427
1052.909180	500.389526
1051.787109	493.023102
1050.665039	464.607300
1049.541992	478.166321
1048.418945	657.352844
1047.295898	362.843750
1046.172852	241.028870
1045.048828	627.563171
1043.925781	508.011230
1042.801758	595.912354
1041.676758	413.436554
1040.552734	533.882996
1039.427734	342.142487
1038.302734	436.884766
1037.176758	259.176910
1036.050781	381.783417
1034.924805	404.260284
1033.798828	349.943787
1032.672852	525.905579
1031.545898	441.333801
1030.418945	621.823242
1029.291992	525.640869
1028.164063	343.517853
1027.036133	205.622269
1025.908203	5.085301
1024.780273	192.438629
1023.651367	-100.854958
1022.522461	9.856872
1021.393555	43.956371
1020.264648	-179.456421
1019.134766	-138.341446
1018.004883	46.545357
1016.875000	38.949554
1015.744141	10.515768
1014.613281	155.918686
1013.482422	227.150925
1012.351563	303.015686
1011.219727	362.665527
1010.088867	278.798615
1008.956055	359.328949
1007.824219	590.283875
1006.691406	786.468201
1005.558594	1047.371826
1004.425781	1772.995239
1003.292969	1818.650269
1002.159180	1709.473145
1001.025391	1413.232056
999.891602	571.975037
998.756836	350.164764
997.622070	237.054337
996.487305	-25.995516
995.352539	246.621979
994.216797	346.111877
993.081055	55.747459
991.945313	111.565178
990.808594	100.558327
989.672852	32.009808
988.536133	104.167686
987.398438	95.720917
986.261719	-66.979759
985.124023	26.139343
983.986328	87.070526
982.847656	-107.476654
981.709961	82.541168
980.571289	-107.113251
979.432617	-119.436333
978.292969	4.044474
977.153320	44.794445
976.013672	51.148575
974.874023	236.885178
973.734375	128.522797
972.593750	224.780396
971.453125	197.083603
970.311523	36.332230
969.170898	6.635567
968.029297	174.453552
966.886719	69.253105
965.745117	133.994354
964.602539	150.664154
963.459961	169.748672
962.317383	172.908707
961.173828	208.282028
960.030273	360.634613
958.886719	-68.824020
957.743164	308.247467
956.598633	289.146301
955.454102	32.113480
954.309570	347.520447
953.165039	267.069733
952.019531	106.732727
950.874023	76.982178
949.727539	-172.119476
948.582031	251.136627
947.435547	178.393753
946.289063	57.853428
945.141602	170.528641
943.995117	214.792053
942.847656	275.170624
941.699219	166.748672
940.551758	209.165466
939.403320	149.040451
938.254883	251.068039
937.105469	214.086060
935.957031	245.686630
934.807617	245.518402
933.658203	425.556305
932.507813	320.859222
931.357422	163.981781
930.207031	212.311081
929.056641	-162.718918
927.906250	68.100052
926.754883	0.844915
925.603516	31.624023
924.451172	189.938293
923.298828	182.329300
922.146484	65.753098
920.994141	92.606140
919.841797	110.523109
918.688477	-80.431152
917.535156	-53.062756
916.380859	-168.611374
915.227539	-0.134463
914.073242	-144.818115
912.918945	-75.945808
911.763672	61.125961
910.608398	-132.873978
909.453125	-399.186432
908.297852	-241.235916
907.141602	-162.528961
905.985352	-65.566040
904.829102	-0.205394
903.672852	-4.932264
902.515625	67.501968
901.358398	44.973030
900.201172	-210.525986
899.042969	-137.613403
897.884766	5.556627
896.726563	-20.826683
895.568359	-65.132759
894.409180	53.518421
893.250000	23.088154
892.090820	180.382629
890.930664	123.130707
889.771484	-3.967594
888.611328	117.542046
887.450195	56.276520
886.289063	132.866943
885.128906	83.191933
883.966797	69.787247
882.805664	270.794128
881.643555	124.586975
880.481445	183.735474
879.319336	301.590179
878.156250	160.392334
876.993164	186.098877
875.830078	234.443939
874.666016	251.372116
873.502930	63.551151
872.338867	170.784500
871.173828	131.832809
870.009766	279.727356
868.844727	85.814018
867.679688	182.165710
866.513672	121.227318
865.348633	348.095612
864.182617	298.593628
863.015625	303.137878
861.849609	262.854736
860.682617	377.623322
859.515625	487.942291
858.347656	421.007874
857.180664	237.513062
856.012695	484.895935
854.843750	389.119598
853.675781	354.001556
852.506836	448.997772
851.337891	499.200958
850.167969	574.106323
848.999023	575.115723
847.829102	397.036011
846.658203	340.014679
845.488281	350.226532
844.317383	279.930939
843.146484	218.671127
841.975586	128.411713
840.803711	44.957577
839.631836	147.156540
838.459961	213.584442
837.287109	217.451492
836.114258	116.342667
834.941406	207.407959
833.768555	75.142075
832.594727	275.631256
831.420898	176.944733
830.247070	386.278351
829.072266	151.557220
827.898438	278.292114
826.722656	173.071777
825.547852	264.088837
824.372070	141.093369
823.196289	31.523663
822.020508	200.482788
820.844727	253.529938
819.667969	19.288416
818.491211	-59.019241
817.313477	20.727362
816.136719	51.449368
814.958984	75.464134
813.781250	-89.617027
812.602539	-1.150319
811.423828	-50.594643
810.245117	-95.609444
809.066406	57.117538
807.886719	-65.736740
806.707031	-124.172928
805.527344	39.415268
804.346680	-150.096024
803.166992	-55.495525
801.985352	-0.926213
800.804688	-24.098648
799.623047	-111.637543
798.441406	-72.817375
797.259766	-34.088196
796.078125	-101.834579
794.895508	-74.343620
793.712891	6.219043
792.529297	-94.940552
791.346680	222.336868
790.163086	185.195480
788.978516	225.446121
787.794922	338.593414
786.610352	325.507843
785.425781	186.270798
784.241211	272.525635
783.055664	378.536835
781.870117	371.683105
780.684570	377.982086
779.498047	315.696228
778.311523	284.247742
777.125000	369.720856
775.938477	115.101265
774.750977	315.105469
773.563477	203.801910
772.375977	65.963615
771.187500	60.392025
769.999023	131.869003
768.810547	167.920807
767.622070	309.610901
766.432617	343.155701
765.243164	129.856415
764.053711	211.623489
762.863281	240.389145
761.672852	348.253052
760.482422	394.320282
759.291992	244.428406
758.100586	490.405182
756.909180	459.055206
755.717773	486.951782
754.525391	600.430359
753.333008	348.941803
752.140625	196.305771
750.948242	375.279541
749.754883	391.543427
748.561523	326.441650
747.368164	287.581451
746.173828	448.306213
744.979492	235.870041
743.785156	444.535767
742.590820	517.023438
741.395508	319.699860
740.200195	440.162872
739.003906	269.008789
737.808594	218.309464
736.612305	362.453491
735.416016	258.973999
734.218750	328.382568
733.021484	323.232239
731.824219	416.446259
730.626953	347.621765
729.428711	298.412964
728.230469	397.820038
727.032227	536.432678
725.833984	480.365021
724.634766	424.232391
723.435547	496.929260
722.235352	272.470428
721.036133	425.792908
719.835938	351.925140
718.635742	365.319000
717.434570	280.442444
716.233398	326.428345
715.032227	213.113434
713.831055	289.494690
712.628906	71.483643
711.426758	291.596466
710.224609	319.807953
709.021484	260.821716
707.818359	-18.150404
706.615234	20.876328
705.412109	271.014618
704.208008	-81.860870
703.003906	61.511868
701.799805	143.887299
700.594727	265.356934
699.389648	169.320679
698.184570	79.844612
696.979492	112.116890
695.773438	-33.796272
694.567383	39.773670
693.361328	315.302002
692.154297	-43.310059
690.947266	-24.010235
689.740234	-2.522501
688.533203	-167.617752
687.325195	-72.285423
686.117188	-65.877747
684.909180	81.509033
683.700195	100.977211
682.491211	111.818771
681.282227	-234.806885
680.072266	-28.810326
678.863281	-67.576309
677.653320	36.650978
676.442383	-248.753601
675.232422	-109.756592
674.021484	189.372299
672.810547	44.979294
671.598633	82.410065
670.386719	98.289604
669.174805	96.957352
667.962891	242.684143
666.750000	42.721329
665.537109	233.950439
664.324219	112.029228
663.110352	212.666428
661.897461	6.816091
660.683594	53.678101
659.468750	63.939419
658.254883	-111.224777
657.040039	52.402332
655.824219	52.182323
654.609375	-135.489670
653.393555	-14.776534
652.177734	-100.878868
650.960938	28.576784
649.745117	0.837507
648.528320	33.488953
647.311523	160.926743
646.093750	157.097549
644.875977	88.788223
643.658203	220.640869
642.440430	19.122141
641.221680	19.873510
640.002930	-82.522308
638.784180	-38.689735
637.564453	2.999766
636.344727	-90.660683
635.125000	71.308487
633.905273	-7.306411
632.684570	34.312031
631.463867	73.724808
630.243164	12.209511
629.021484	-186.647095
627.799805	-83.081917
626.578125	31.048605
625.356445	-32.940208
624.133789	113.002296
622.911133	20.848774
621.688477	89.219498
620.464844	105.936256
619.241211	229.469193
618.017578	61.510727
616.793945	19.611288
615.569336	-140.296707
614.344727	37.533142
613.120117	-140.179459
611.894531	21.768568
610.668945	-11.382305
609.443359	83.222260
608.216797	-4.411476
606.991211	-64.821541
605.764648	0.183939
604.537109	13.221869
