# Supplementary material for: Raman spectroscopy accurately differentiates mucosal healing from non-healing and biochemical changes following biological therapy in inflammatory bowel disease
Source: PLoS One. 2021 Jun 2;16(6):e0252210. doi: 10.1371/journal.pone.0252210 (PMC8172032; doi:10.1371/journal.pone.0252210)
Supplement: S9 Dataset — (ZIP) [file pone.0252210.s011.zip › Pre-biologic/OC034-1 pre treatment_base sub CR removed_68__X_-12266.4__Y_35524.2__Z_-0.557127__Time_778.txt]

1714.640625	148.061707
1713.664063	58.134243
1712.687500	-13.363219
1711.709961	76.321091
1710.733398	-99.140121
1709.755859	-57.150509
1708.778320	-76.520744
1707.799805	-74.174904
1706.821289	-12.604183
1705.843750	-1.617919
1704.864258	-46.594704
1703.885742	-85.869385
1702.907227	-68.619263
1701.927734	-16.302809
1700.948242	92.476173
1699.968750	83.856445
1698.988281	24.741932
1698.007813	-26.006922
1697.028320	169.467834
1696.046875	9.790768
1695.066406	80.249519
1694.084961	169.677841
1693.104492	179.305893
1692.123047	288.005707
1691.140625	324.907806
1690.159180	375.474457
1689.176758	455.671204
1688.194336	434.810028
1687.211914	424.947479
1686.228516	484.709198
1685.246094	464.823975
1684.262695	538.516174
1683.279297	572.535583
1682.295898	577.561157
1681.311523	622.831909
1680.327148	633.789917
1679.342773	671.673645
1678.358398	832.260254
1677.374023	870.706482
1676.388672	928.052246
1675.403320	951.109131
1674.417969	939.898682
1673.432617	1160.245361
1672.446289	1099.094238
1671.459961	1136.572144
1670.473633	1208.859863
1669.487305	1302.653076
1668.500977	1282.524902
1667.513672	1424.608521
1666.526367	1431.563843
1665.539063	1499.823242
1664.550781	1759.318481
1663.563477	1785.592041
1662.575195	1745.830078
1661.586914	2090.741455
1660.598633	1948.097290
1659.609375	2036.302490
1658.620117	2103.532471
1657.631836	2033.264282
1656.641602	1987.099854
1655.652344	2036.514282
1654.662109	2014.680542
1653.672852	1895.188232
1652.681641	1781.267212
1651.691406	1752.274658
1650.701172	1382.381470
1649.709961	1562.806274
1648.718750	1291.360474
1647.727539	983.251831
1646.735352	1032.179932
1645.744141	856.761414
1644.751953	818.952942
1643.759766	641.417969
1642.766602	506.390869
1641.774414	413.843842
1640.781250	387.488647
1639.788086	311.203522
1638.794922	319.529877
1637.801758	214.637894
1636.807617	204.868378
1635.813477	361.322144
1634.819336	222.725693
1633.825195	297.750092
1632.830078	249.093216
1631.834961	68.932114
1630.839844	-60.982044
1629.844727	-53.820469
1628.849609	64.005165
1627.853516	87.187820
1626.857422	23.677528
1625.861328	5.026268
1624.865234	18.053606
1623.868164	-42.418827
1622.871094	75.966522
1621.874023	-10.556189
1620.876953	-117.958099
1619.879883	-51.864635
1618.881836	64.186295
1617.883789	185.524979
1616.885742	112.656166
1615.887695	87.134956
1614.888672	80.067154
1613.889648	117.666084
1612.890625	87.129494
1611.891602	-77.051872
1610.892578	36.765106
1609.892578	-30.248152
1608.892578	15.489432
1607.892578	105.788307
1606.892578	99.183319
1605.891602	142.374268
1604.890625	112.277870
1603.889648	11.555783
1602.888672	-68.160561
1601.887695	24.855043
1600.885742	-5.085979
1599.883789	-108.221413
1598.881836	-117.175522
1597.879883	4.583220
1596.876953	-43.576420
1595.874023	-96.939484
1594.871094	11.681447
1593.868164	2.722146
1592.864258	-168.132080
1591.861328	-51.760292
1590.857422	-71.174149
1589.853516	-93.207451
1588.848633	-8.285870
1587.844727	34.838318
1586.839844	64.878845
1585.834961	45.338337
1584.830078	88.331467
1583.824219	128.664337
1582.819336	101.194374
1581.813477	42.435501
1580.807617	134.710846
1579.800781	117.538452
1578.794922	175.814865
1577.788086	247.027252
1576.781250	227.076752
1575.773438	152.443802
1574.766602	54.370335
1573.758789	169.513657
1572.750977	112.947243
1571.743164	131.716599
1570.735352	160.801147
1569.726563	33.907310
1568.718750	31.678535
1567.708984	83.913254
1566.700195	14.006853
1565.691406	19.331196
1564.681641	-6.575617
1563.671875	55.667400
1562.662109	32.183167
1561.652344	13.806079
1560.641602	26.463511
1559.630859	2.724752
1558.620117	-52.204544
1557.609375	6.819081
1556.597656	135.674500
1555.586914	31.238075
1554.575195	-86.204559
1553.563477	8.621113
1552.550781	46.349167
1551.539063	27.015165
1550.526367	85.210564
1549.513672	39.789841
1548.500977	-23.826691
1547.487305	106.418617
1546.473633	-19.458147
1545.459961	38.129990
1544.446289	-87.904739
1543.432617	-123.569740
1542.417969	29.235569
1541.404297	-104.810684
1540.389648	-76.247818
1539.374023	-60.724228
1538.359375	26.942707
1537.343750	-91.981682
1536.328125	-38.124451
1535.312500	-28.258463
1534.296875	35.636211
1533.280273	-19.216642
1532.263672	54.714527
1531.247070	46.025478
1530.230469	32.065186
1529.212891	92.689743
1528.196289	8.944422
1527.178711	66.728500
1526.160156	75.449631
1525.142578	171.556274
1524.124023	131.115112
1523.106445	90.572227
1522.087891	60.209751
1521.068359	99.166779
1520.049805	127.705170
1519.030273	112.407753
1518.010742	181.803238
1516.991211	230.493134
1515.971680	140.325119
1514.951172	270.942902
1513.930664	216.509048
1512.910156	36.187309
1511.889648	186.919739
1510.868164	165.537247
1509.846680	85.039497
1508.826172	71.154396
1507.803711	118.695251
1506.782227	104.572845
1505.759766	39.069805
1504.737305	70.867180
1503.714844	-128.063354
1502.692383	-111.838234
1501.668945	-136.714813
1500.646484	-133.518112
1499.623047	-40.835442
1498.599609	-58.359184
1497.575195	57.077839
1496.550781	-34.871742
1495.527344	113.559380
1494.502930	113.493248
1493.477539	108.204552
1492.453125	217.854492
1491.427734	209.789749
1490.402344	291.060150
1489.376953	208.705002
1488.350586	243.768570
1487.325195	294.051270
1486.298828	323.788940
1485.272461	289.612061
1484.245117	395.705109
1483.218750	442.991577
1482.191406	515.671082
1481.164063	567.832825
1480.136719	515.351013
1479.108398	577.513306
1478.080078	603.887695
1477.052734	658.208618
1476.023438	666.557617
1474.995117	781.807739
1473.965820	1011.515686
1472.937500	1037.391602
1471.908203	1035.178955
1470.877930	1155.039551
1469.848633	1193.374756
1468.818359	1272.318970
1467.788086	1424.917725
1466.757813	1612.986206
1465.727539	1595.006226
1464.696289	1665.921265
1463.665039	1886.667480
1462.633789	2079.320313
1461.602539	2012.768433
1460.570313	2073.153564
1459.539063	2153.783691
1458.506836	2305.395020
1457.473633	2395.982178
1456.441406	2222.629395
1455.408203	2308.038086
1454.375000	2421.268311
1453.341797	2448.204102
1452.308594	2464.952881
1451.274414	2577.962646
1450.241211	2581.942139
1449.207031	2578.281494
1448.171875	2764.549805
1447.137695	2862.091797
1446.102539	2774.739502
1445.067383	2624.122314
1444.032227	2562.124023
1442.997070	2619.052490
1441.960938	2680.990967
1440.924805	2785.883545
1439.888672	2668.208740
1438.852539	2484.847412
1437.816406	2314.194336
1436.779297	2206.771729
1435.742188	2137.287109
1434.705078	1987.004395
1433.666992	1705.462036
1432.629883	1509.892822
1431.591797	1208.386108
1430.553711	1131.620850
1429.514648	918.638489
1428.476563	736.038269
1427.437500	641.790344
1426.398438	714.017151
1425.359375	546.736389
1424.320313	545.894165
1423.280273	507.264465
1422.240234	385.534180
1421.200195	488.054840
1420.159180	603.138916
1419.119141	448.813019
1418.078125	405.329651
1417.037109	283.880005
1415.996094	149.934631
1414.954102	244.990219
1413.912109	289.741241
1412.870117	178.612259
1411.828125	90.196350
1410.786133	72.236450
1409.743164	-21.067488
1408.700195	81.677429
1407.657227	-14.007596
1406.614258	18.472357
1405.570313	35.915516
1404.527344	83.534569
1403.483398	28.282745
1402.438477	70.956718
1401.394531	-89.516846
1400.349609	15.981567
1399.304688	-8.895515
1398.259766	-33.699818
1397.214844	71.904121
1396.168945	-70.563927
1395.123047	-60.077740
1394.077148	-97.119797
1393.031250	33.709732
1391.984375	16.825825
1390.937500	40.072212
1389.890625	-46.735332
1388.843750	-33.345509
1387.796875	27.645298
1386.749023	28.654270
1385.701172	-137.793213
1384.653320	33.408546
1383.604492	-2.842645
1382.556641	5.991244
1381.507813	-142.499405
1380.458984	-86.018738
1379.410156	-116.881584
1378.360352	29.618736
1377.310547	-48.515202
1376.260742	68.136536
1375.210938	82.528046
1374.161133	7.198342
1373.110352	109.066338
1372.059570	68.852310
1371.008789	108.525848
1369.957031	1.215541
1368.906250	3.699005
1367.854492	-105.840645
1366.802734	-43.366344
1365.750000	-43.084225
1364.698242	81.791763
1363.645508	17.525936
1362.592773	67.869225
1361.540039	103.363235
1360.486328	-42.658741
1359.433594	57.713223
1358.379883	88.516243
1357.326172	99.521133
1356.271484	185.186447
1355.216797	116.852066
1354.163086	200.207062
1353.107422	233.945068
1352.052734	334.829712
1350.998047	269.428955
1349.942383	261.252106
1348.886719	340.046478
1347.830078	406.505035
1346.774414	487.930542
1345.717773	430.537903
1344.661133	499.738464
1343.604492	531.831177
1342.546875	705.291687
1341.490234	878.789124
1340.432617	928.445068
1339.375000	879.112183
1338.316406	807.619324
1337.258789	798.165588
1336.200195	840.803345
1335.141602	851.360352
1334.082031	728.410339
1333.023438	660.046997
1331.963867	767.413818
1330.904297	892.151428
1329.844727	727.709167
1328.784180	706.794067
1327.723633	779.895081
1326.663086	798.722168
1325.602539	973.254578
1324.541992	821.856995
1323.480469	902.704163
1322.418945	870.079224
1321.357422	785.751099
1320.295898	1019.842468
1319.233398	861.725464
1318.170898	1058.914673
1317.108398	997.228271
1316.045898	1135.346802
1314.982422	1056.624390
1313.918945	987.894653
1312.855469	1067.107666
1311.791992	1126.684204
1310.728516	1075.525146
1309.664063	1147.583130
1308.599609	1158.174805
1307.535156	1181.164429
1306.469727	1349.399292
1305.404297	1151.152710
1304.338867	1393.290894
1303.273438	1350.210571
1302.208008	1582.556641
1301.141602	1441.336792
1300.075195	1356.784302
1299.008789	1370.622192
1297.942383	1293.671753
1296.875000	1297.876343
1295.807617	1130.321899
1294.740234	1053.741211
1293.672852	1063.166260
1292.604492	1065.313354
1291.537109	812.452209
1290.468750	724.087219
1289.399414	829.531311
1288.331055	809.998230
1287.261719	810.160217
1286.192383	790.799805
1285.123047	783.773254
1284.052734	698.458191
1282.983398	789.547119
1281.913086	726.449036
1280.841797	817.641907
1279.771484	874.607178
1278.700195	767.712708
1277.628906	783.225525
1276.557617	837.923401
1275.486328	904.887512
1274.414063	957.222900
1273.341797	933.844238
1272.269531	1025.365723
1271.197266	1077.825928
1270.124023	1052.176758
1269.050781	1180.414185
1267.977539	1179.277832
1266.904297	1336.827148
1265.830078	1321.127197
1264.756836	1315.240112
1263.681641	1153.323486
1262.607422	1174.398926
1261.533203	1239.392090
1260.458008	1038.743164
1259.382813	999.050415
1258.307617	1122.641357
1257.231445	1014.835022
1256.155273	1189.588501
1255.079102	1164.666870
1254.002930	1059.468628
1252.926758	998.153992
1251.849609	1014.757446
1250.772461	1187.060059
1249.695313	1135.581665
1248.617188	1057.411987
1247.540039	1047.362671
1246.461914	787.025574
1245.382813	898.581787
1244.304688	956.663879
1243.225586	990.456238
1242.146484	1026.679565
1241.067383	939.095459
1239.988281	688.950806
1238.908203	764.088318
1237.828125	909.557434
1236.748047	766.342773
1235.667969	805.068115
1234.586914	766.205811
1233.505859	746.755737
1232.424805	647.347656
1231.343750	671.547302
1230.261719	603.693054
1229.179688	560.084351
1228.097656	538.281921
1227.015625	572.158142
1225.932617	482.590698
1224.850586	359.177307
1223.767578	484.970673
1222.683594	446.242615
1221.600586	313.215057
1220.516602	291.435730
1219.432617	361.490143
1218.347656	279.269531
1217.263672	308.188354
1216.178711	339.491516
1215.093750	332.122070
1214.008789	206.435852
1212.922852	334.215607
1211.836914	305.057800
1210.750977	297.597137
1209.665039	367.293976
1208.579102	374.228394
1207.492188	296.744049
1206.405273	366.295502
1205.318359	308.054138
1204.230469	228.119400
1203.142578	244.532455
1202.054688	222.364105
1200.966797	207.386398
1199.877930	127.378380
1198.790039	4.037978
1197.701172	135.758194
1196.611328	144.688400
1195.522461	-9.982405
1194.432617	51.774265
1193.342773	24.503466
1192.252930	28.435356
1191.162109	-68.609749
1190.072266	-136.841721
1188.981445	-106.623077
1187.889648	-86.080681
1186.798828	28.019819
1185.707031	-23.605749
1184.615234	-58.473309
1183.523438	-66.998055
1182.430664	49.144932
1181.337891	-7.491687
1180.245117	12.551471
1179.152344	-3.438550
1178.059570	76.367798
1176.965820	141.693665
1175.872070	139.847992
1174.778320	305.569061
1173.683594	224.530121
1172.588867	160.209290
1171.494141	141.312729
1170.399414	57.745808
1169.303711	112.884712
1168.208984	41.164017
1167.113281	79.387154
1166.016602	64.921806
1164.920898	88.621513
1163.824219	162.408493
1162.727539	140.522949
1161.630859	221.265015
1160.533203	330.541229
1159.435547	277.346527
1158.337891	207.382904
1157.240234	282.926239
1156.141602	270.078156
1155.043945	333.474030
1153.944336	437.292328
1152.845703	223.892273
1151.747070	112.992744
1150.647461	99.757645
1149.547852	36.407425
1148.447266	27.779720
1147.347656	109.559540
1146.247070	-25.446669
1145.146484	-20.044411
1144.044922	89.974838
1142.944336	-85.656273
1141.842773	26.523428
1140.741211	-39.802341
1139.638672	-46.750465
1138.537109	24.657578
1137.434570	10.383905
1136.332031	-3.975713
1135.228516	147.860565
1134.125977	168.914978
1133.022461	329.955780
1131.917969	234.452515
1130.814453	340.633606
1129.709961	508.365051
1128.605469	519.359558
1127.500977	549.230652
1126.396484	621.677307
1125.291016	587.318787
1124.185547	623.986938
1123.080078	629.742615
1121.973633	460.095612
1120.868164	524.916138
1119.761719	535.152039
1118.654297	379.572968
1117.547852	380.189941
1116.440430	378.348328
1115.333008	428.466248
1114.225586	457.185425
1113.117188	447.966370
1112.008789	412.657715
1110.900391	530.914429
1109.791992	575.775330
1108.682617	540.201111
1107.573242	506.919891
1106.463867	584.558838
1105.354492	742.350708
1104.244141	767.802490
1103.133789	727.085022
1102.023438	811.348511
1100.913086	966.256470
1099.801758	929.994080
1098.690430	853.588806
1097.579102	866.712646
1096.467773	1035.290405
1095.355469	1067.058716
1094.243164	966.828430
1093.130859	1113.844604
1092.017578	971.118713
1090.905273	983.749390
1089.791992	888.044067
1088.677734	933.478821
1087.564453	1023.523193
1086.450195	1132.269043
1085.335938	944.645020
1084.221680	978.006836
1083.106445	954.881836
1081.991211	1056.234497
1080.875977	917.874634
1079.760742	946.264709
1078.644531	784.391907
1077.528320	831.459656
1076.412109	791.614441
1075.295898	758.773254
1074.178711	709.468567
1073.061523	648.409119
1071.944336	671.738953
1070.826172	439.486084
1069.708984	718.219177
1068.590820	584.382385
1067.471680	551.289795
1066.353516	611.858276
1065.234375	693.426514
1064.115234	702.348145
1062.996094	797.825012
1061.875977	729.424133
1060.755859	766.292236
1059.635742	611.327942
1058.515625	463.419830
1057.394531	497.889130
1056.273438	483.233917
1055.152344	519.967102
1054.031250	381.450867
1052.909180	429.817596
1051.787109	436.111725
1050.665039	353.673004
1049.541992	320.264160
1048.418945	331.191010
1047.295898	276.779114
1046.172852	234.043503
1045.048828	233.285019
1043.925781	300.132629
1042.801758	208.448395
1041.676758	186.703430
1040.552734	304.751312
1039.427734	255.043488
1038.302734	86.603676
1037.176758	241.836777
1036.050781	373.728882
1034.924805	219.352707
1033.798828	276.761414
1032.672852	285.311920
1031.545898	258.986816
1030.418945	269.885986
1029.291992	252.906296
1028.164063	84.907433
1027.036133	33.166416
1025.908203	-18.527243
1024.780273	11.101797
1023.651367	-107.841110
1022.522461	3.081600
1021.393555	-69.334213
1020.264648	-139.363037
1019.134766	-5.223129
1018.004883	-31.109863
1016.875000	-3.624388
1015.744141	111.959457
1014.613281	88.497459
1013.482422	132.275650
1012.351563	76.484360
1011.219727	175.908966
1010.088867	224.411011
1008.956055	141.002777
1007.824219	395.537933
1006.691406	624.556763
1005.558594	971.485962
1004.425781	1392.309204
1003.292969	1577.188477
1002.159180	1410.720459
1001.025391	902.399841
999.891602	364.349518
998.756836	196.165863
997.622070	60.458645
996.487305	-68.187477
995.352539	38.724277
994.216797	-38.945835
993.081055	-17.302250
991.945313	-20.960554
990.808594	-10.705839
989.672852	-99.501221
988.536133	-47.580059
987.398438	-30.166191
986.261719	24.189842
985.124023	-117.168755
983.986328	-173.172348
982.847656	-146.184250
981.709961	-91.493027
980.571289	55.306091
979.432617	31.892689
978.292969	-143.215469
977.153320	3.781595
976.013672	17.471558
974.874023	17.466511
973.734375	81.903412
972.593750	66.005905
971.453125	-46.244007
970.311523	46.027355
969.170898	101.634186
968.029297	56.334476
966.886719	128.189102
965.745117	-15.520120
964.602539	90.944260
963.459961	82.821198
962.317383	86.278099
961.173828	73.803429
960.030273	164.563477
958.886719	-10.341354
957.743164	98.953011
956.598633	20.551502
955.454102	20.140381
954.309570	63.335056
953.165039	79.172295
952.019531	51.658195
950.874023	63.160088
949.727539	109.076790
948.582031	52.225594
947.435547	52.661930
946.289063	28.088505
945.141602	-5.486219
943.995117	116.383926
942.847656	30.539257
941.699219	152.595581
940.551758	176.584747
939.403320	45.533115
938.254883	291.064270
937.105469	185.389771
935.957031	296.502350
934.807617	225.325119
933.658203	124.682167
932.507813	147.254623
931.357422	85.659760
930.207031	83.435028
929.056641	129.153488
927.906250	-18.510794
926.754883	59.328220
925.603516	-17.460009
924.451172	33.301689
923.298828	13.667054
922.146484	-3.558692
920.994141	-29.742241
919.841797	-64.877762
918.688477	-38.524097
917.535156	-9.785964
916.380859	-153.529205
915.227539	-47.334061
914.073242	-115.846107
912.918945	-175.126221
911.763672	47.083069
910.608398	-91.352165
909.453125	-136.622757
908.297852	-136.407852
907.141602	-0.068917
905.985352	-29.106634
904.829102	-37.623138
903.672852	-2.982800
902.515625	58.934601
901.358398	71.127327
900.201172	47.211845
899.042969	39.263618
897.884766	-4.769293
896.726563	30.494104
895.568359	22.882523
894.409180	85.471146
893.250000	35.121090
892.090820	23.314768
890.930664	124.581116
889.771484	128.773300
888.611328	205.328156
887.450195	252.600281
886.289063	220.949554
885.128906	175.863983
883.966797	221.143341
882.805664	174.013672
881.643555	217.198685
880.481445	116.169052
879.319336	76.128502
878.156250	351.664551
876.993164	99.996078
875.830078	94.025482
874.666016	135.428741
873.502930	136.362183
872.338867	209.397552
871.173828	329.730743
870.009766	209.363785
868.844727	170.095795
867.679688	238.843201
866.513672	181.741180
865.348633	117.980240
864.182617	191.380310
863.015625	258.071167
861.849609	181.044220
860.682617	263.534668
859.515625	334.813904
858.347656	480.176941
857.180664	432.549896
856.012695	380.510498
854.843750	447.408081
853.675781	482.917969
852.506836	513.973511
851.337891	453.165161
850.167969	466.364685
848.999023	351.901428
847.829102	304.712891
846.658203	237.430054
845.488281	208.250763
844.317383	118.690208
843.146484	214.895203
841.975586	107.518143
840.803711	230.555481
839.631836	123.260422
838.459961	152.378143
837.287109	210.548172
836.114258	299.975372
834.941406	170.463058
833.768555	257.628967
832.594727	215.266449
831.420898	224.259125
830.247070	329.198425
829.072266	235.524170
827.898438	215.484024
826.722656	159.774246
825.547852	215.541183
824.372070	150.909042
823.196289	157.597046
822.020508	81.828560
820.844727	104.075035
819.667969	128.517548
818.491211	-5.145526
817.313477	-9.675999
816.136719	139.297913
814.958984	50.129250
813.781250	52.157707
812.602539	-1.438587
811.423828	-95.066383
810.245117	-133.127991
809.066406	4.326864
807.886719	-67.148247
806.707031	-5.377238
805.527344	-99.119698
804.346680	75.751183
803.166992	-24.730427
801.985352	-0.948762
800.804688	-26.045778
799.623047	-42.312572
798.441406	-27.589539
797.259766	-43.969925
796.078125	-75.919975
794.895508	-23.715250
793.712891	35.044502
792.529297	31.702847
791.346680	147.855072
790.163086	162.059204
788.978516	131.928772
787.794922	249.979996
786.610352	277.212128
785.425781	291.088257
784.241211	313.727203
783.055664	338.494965
781.870117	321.184601
780.684570	286.129944
779.498047	350.421600
778.311523	266.639160
777.125000	127.620102
775.938477	134.275192
774.750977	-73.213654
773.563477	-46.812187
772.375977	85.376411
771.187500	-3.103602
769.999023	49.484077
768.810547	55.676636
767.622070	28.730085
766.432617	125.100807
765.243164	-23.153511
764.053711	86.237038
762.863281	237.332367
761.672852	229.796082
760.482422	164.968628
759.291992	128.695404
758.100586	107.763458
756.909180	223.106949
755.717773	81.091042
754.525391	194.042374
753.333008	146.448776
752.140625	144.942230
750.948242	255.385315
749.754883	159.290253
748.561523	205.874908
747.368164	193.108017
746.173828	202.227966
744.979492	176.177612
743.785156	191.751129
742.590820	262.077179
741.395508	229.274628
740.200195	242.458221
739.003906	200.800537
737.808594	262.073151
736.612305	51.675510
735.416016	261.759460
734.218750	38.231556
733.021484	202.167694
731.824219	252.197159
730.626953	269.347260
729.428711	258.021210
728.230469	222.611710
727.032227	187.186234
725.833984	282.885101
724.634766	219.000275
723.435547	329.888641
722.235352	255.057541
721.036133	400.781189
719.835938	262.623474
718.635742	301.303223
717.434570	200.305908
716.233398	184.427200
715.032227	260.153351
713.831055	137.415985
712.628906	145.538055
711.426758	66.480774
710.224609	55.015129
709.021484	150.311249
707.818359	-9.245361
706.615234	31.612370
705.412109	-12.431537
704.208008	50.213440
703.003906	25.815985
701.799805	-28.998560
700.594727	68.486252
699.389648	48.540882
698.184570	11.248523
696.979492	28.345131
695.773438	-0.154146
694.567383	-95.940163
693.361328	-143.856781
692.154297	-141.761078
690.947266	29.707951
689.740234	-113.548752
688.533203	-24.515627
687.325195	-43.931885
686.117188	29.976402
684.909180	-71.723862
683.700195	-2.059314
682.491211	-21.224890
681.282227	-46.820705
680.072266	-13.849365
678.863281	38.658909
677.653320	-82.012199
676.442383	-22.884867
675.232422	62.246037
674.021484	-88.444618
672.810547	48.709843
671.598633	32.310463
670.386719	76.522270
669.174805	53.759304
667.962891	2.968476
666.750000	10.600356
665.537109	20.442011
664.324219	32.489117
663.110352	35.944191
661.897461	-8.054165
660.683594	71.029961
659.468750	22.810331
658.254883	93.286880
657.040039	66.706726
655.824219	-71.962334
654.609375	-55.345963
653.393555	-49.503651
652.177734	-97.534485
650.960938	-50.762569
649.745117	-92.337761
648.528320	21.116087
647.311523	56.980927
646.093750	8.847526
644.875977	294.198120
643.658203	78.103813
642.440430	62.046204
641.221680	65.254547
640.002930	-36.988457
638.784180	92.810112
637.564453	-123.542641
636.344727	5.918328
635.125000	-32.383999
633.905273	27.911423
632.684570	-139.592941
631.463867	-30.382215
630.243164	61.355106
629.021484	19.763758
627.799805	106.578476
626.578125	30.057064
625.356445	60.409328
624.133789	161.099411
622.911133	227.048920
621.688477	253.967972
620.464844	147.609421
619.241211	-29.866783
618.017578	-4.411135
616.793945	-48.028694
615.569336	-92.233612
614.344727	91.857178
613.120117	91.232780
611.894531	-12.763817
610.668945	45.006599
609.443359	33.541107
608.216797	-55.712337
606.991211	-47.543137
605.764648	-42.472504
604.537109	29.921017
