# Supplementary material for: Raman spectroscopy accurately differentiates mucosal healing from non-healing and biochemical changes following biological therapy in inflammatory bowel disease
Source: PLoS One. 2021 Jun 2;16(6):e0252210. doi: 10.1371/journal.pone.0252210 (PMC8172032; doi:10.1371/journal.pone.0252210)
Supplement: S9 Dataset — (ZIP) [file pone.0252210.s011.zip › Pre-biologic/OC013-1 pre treat_base sub CR removed_71__X_-33324.1__Y_11412.5__Z_-415.683__Time_812.txt]

1714.715820	-80.061333
1713.739258	34.839687
1712.762695	-2.430305
1711.785156	89.270439
1710.808594	106.156776
1709.831055	13.383946
1708.853516	124.585022
1707.875000	-53.366131
1706.897461	-8.620640
1705.918945	-156.456009
1704.940430	111.030746
1703.960938	-36.239887
1702.982422	-137.650238
1702.002930	103.698853
1701.023438	128.549667
1700.043945	-76.320366
1699.063477	-382.441986
1698.083984	100.427094
1697.103516	-106.161194
1696.123047	-173.442032
1695.141602	5.317335
1694.161133	-69.415916
1693.179688	115.133797
1692.198242	70.305000
1691.216797	-24.935230
1690.234375	0.192793
1689.251953	-99.793800
1688.269531	21.902910
1687.287109	119.820999
1686.304688	-115.262260
1685.321289	81.781502
1684.337891	108.470596
1683.354492	130.089920
1682.371094	-7.838420
1681.387695	-76.203476
1680.403320	153.882965
1679.418945	128.613312
1678.434570	50.397160
1677.449219	23.011057
1676.464844	182.106293
1675.479492	450.403748
1674.494141	402.456512
1673.507813	211.235382
1672.522461	254.229156
1671.536133	347.923340
1670.549805	380.733032
1669.563477	442.989288
1668.576172	269.146362
1667.589844	103.605309
1666.602539	203.762177
1665.615234	309.423218
1664.626953	362.209473
1663.639648	577.007263
1662.651367	725.642212
1661.663086	749.849976
1660.674805	522.490662
1659.685547	608.127747
1658.696289	489.964996
1657.707031	607.810486
1656.717773	686.105286
1655.728516	454.834137
1654.738281	417.094818
1653.748047	601.878845
1652.757813	403.167114
1651.767578	495.718811
1650.777344	347.787262
1649.786133	218.625427
1648.794922	436.007843
1647.803711	278.220032
1646.811523	94.271324
1645.820313	121.941017
1644.828125	112.809242
1643.835938	148.762711
1642.843750	240.328094
1641.850586	23.234409
1640.857422	25.435160
1639.864258	-88.259842
1638.871094	112.144768
1637.877930	-48.627148
1636.883789	96.661156
1635.889648	-124.320976
1634.895508	-118.404381
1633.901367	-93.880821
1632.906250	54.592564
1631.912109	-18.045105
1630.916992	-66.801514
1629.920898	39.923649
1628.925781	-121.678528
1627.929688	-56.780811
1626.934570	47.703785
1625.937500	-81.796333
1624.941406	-98.022591
1623.945313	-121.986618
1622.948242	-135.293243
1621.951172	-9.186481
1620.954102	237.848602
1619.956055	177.590408
1618.958984	51.842472
1617.960938	2.409509
1616.962891	-57.376926
1615.963867	-164.258408
1614.965820	25.511015
1613.966797	170.717545
1612.967773	-35.452255
1611.968750	44.378948
1610.968750	134.766098
1609.969727	86.319305
1608.969727	-1.311733
1607.969727	105.058090
1606.968750	-168.300980
1605.968750	-69.600853
1604.967773	55.327564
1603.966797	49.421974
1602.965820	221.556915
1601.963867	121.604736
1600.962891	-77.614120
1599.960938	-41.300640
1598.958984	5.537197
1597.956055	-2.465154
1596.954102	175.171356
1595.951172	-36.520161
1594.948242	68.043884
1593.945313	-36.308678
1592.941406	-117.050331
1591.938477	21.604982
1590.934570	-56.376205
1589.930664	-50.757229
1588.925781	72.317886
1587.921875	-96.739235
1586.916992	68.129333
1585.912109	-38.173870
1584.907227	202.309067
1583.901367	135.211838
1582.896484	65.587296
1581.890625	100.235168
1580.884766	312.013916
1579.877930	36.816307
1578.872070	32.522060
1577.865234	28.266327
1576.858398	-1.973363
1575.851563	9.459387
1574.843750	-67.517967
1573.836914	157.228012
1572.829102	49.111237
1571.821289	45.043781
1570.812500	-174.700241
1569.804688	75.961708
1568.795898	14.812032
1567.787109	-7.333890
1566.778320	-6.082116
1565.768555	158.734283
1564.758789	-34.677677
1563.750000	67.829376
1562.739258	123.603249
1561.729492	-61.855186
1560.718750	-29.393885
1559.708984	-33.234100
1558.698242	-140.751038
1557.686523	70.545235
1556.675781	209.207886
1555.664063	-48.522923
1554.652344	144.498444
1553.640625	-4.353245
1552.628906	154.923752
1551.616211	233.894318
1550.603516	59.238358
1549.590820	-4.099914
1548.578125	43.805187
1547.565430	171.850082
1546.551758	152.463043
1545.538086	55.529205
1544.524414	165.375732
1543.510742	246.743881
1542.496094	219.569809
1541.481445	19.357937
1540.466797	276.252899
1539.452148	176.770508
1538.437500	242.500732
1537.421875	287.543915
1536.406250	123.580429
1535.390625	460.062653
1534.374023	453.404419
1533.358398	580.801453
1532.341797	507.064453
1531.325195	562.197327
1530.308594	506.493347
1529.291016	309.111572
1528.274414	598.558472
1527.256836	316.226837
1526.238281	427.871979
1525.220703	451.938141
1524.202148	329.294586
1523.184570	240.126892
1522.166016	179.266220
1521.146484	308.705292
1520.127930	366.077148
1519.108398	181.769577
1518.088867	190.263474
1517.069336	201.298828
1516.049805	181.476974
1515.029297	112.837753
1514.008789	75.015648
1512.988281	60.288788
1511.967773	222.642380
1510.946289	128.286209
1509.925781	-27.628426
1508.904297	3.742047
1507.882813	-67.507675
1506.860352	56.103657
1505.838867	138.623154
1504.816406	177.510468
1503.793945	147.172974
1502.770508	-1.021345
1501.748047	89.013931
1500.724609	-38.672783
1499.701172	20.554585
1498.677734	-114.795059
1497.654297	-145.194244
1496.629883	-175.609985
1495.605469	98.352745
1494.581055	-116.283401
1493.556641	-154.434235
1492.531250	-18.769928
1491.505859	-3.309337
1490.480469	24.896036
1489.455078	53.064240
1488.429688	-141.009506
1487.403320	-153.725876
1486.376953	9.695291
1485.350586	24.980906
1484.324219	63.202610
1483.296875	-176.715088
1482.270508	40.044945
1481.243164	259.238586
1480.214844	27.011692
1479.187500	113.512619
1478.159180	202.501083
1477.130859	46.814198
1476.102539	102.619423
1475.074219	219.510025
1474.044922	257.387024
1473.015625	376.698975
1471.986328	439.943512
1470.957031	602.390625
1469.927734	395.830017
1468.897461	413.187012
1467.867188	623.803955
1466.836914	602.933289
1465.806641	818.472168
1464.775391	830.576416
1463.744141	1084.059204
1462.712891	1190.071289
1461.681641	1263.006104
1460.649414	1384.143555
1459.618164	1477.293701
1458.585938	1489.163330
1457.552734	1371.588013
1456.520508	1624.492310
1455.487305	1532.286011
1454.455078	1670.903442
1453.420898	1710.559937
1452.387695	1631.046387
1451.354492	1508.474854
1450.320313	1824.324463
1449.286133	1678.948364
1448.251953	1602.018311
1447.216797	1722.638550
1446.182617	1433.053955
1445.147461	1639.717163
1444.112305	1380.635010
1443.076172	1316.485840
1442.041016	1485.094727
1441.004883	1231.266968
1439.968750	1316.378296
1438.932617	1305.390625
1437.895508	1066.933228
1436.858398	1073.695679
1435.821289	1110.777222
1434.784180	834.639648
1433.747070	652.063904
1432.708984	628.630737
1431.670898	663.273682
1430.632813	586.867493
1429.594727	598.813232
1428.556641	320.661560
1427.517578	294.845795
1426.478516	105.150948
1425.439453	255.886307
1424.399414	129.315414
1423.359375	227.086426
1422.320313	-5.208197
1421.279297	180.736298
1420.239258	-6.090390
1419.199219	26.225676
1418.158203	257.405121
1417.117188	-29.936205
1416.075195	-113.330574
1415.034180	-20.572567
1413.992188	41.982536
1412.950195	-121.776085
1411.908203	-44.099651
1410.866211	-19.215973
1409.823242	-104.890602
1408.780273	-14.637765
1407.737305	-80.133530
1406.694336	72.908943
1405.650391	-42.743591
1404.606445	-115.645531
1403.562500	-65.512993
1402.518555	-120.759361
1401.474609	-175.952332
1400.429688	52.319496
1399.384766	-42.949608
1398.339844	-77.978722
1397.294922	80.036507
1396.249023	112.717529
1395.203125	35.180546
1394.157227	-222.639252
1393.111328	150.775330
1392.064453	43.334930
1391.018555	86.173256
1389.971680	274.185181
1388.923828	49.292328
1387.876953	-7.855276
1386.829102	-52.435776
1385.781250	118.088509
1384.733398	-53.924446
1383.685547	-168.335449
1382.636719	97.181435
1381.587891	-9.638060
1380.539063	208.353058
1379.490234	91.649429
1378.440430	294.626892
1377.391602	135.603607
1376.341797	171.356201
1375.291016	104.834473
1374.241211	-14.001146
1373.190430	251.351791
1372.139648	110.182289
1371.088867	61.361835
1370.038086	182.098846
1368.986328	183.214798
1367.934570	67.279701
1366.882813	33.642559
1365.831055	166.920929
1364.778320	213.044785
1363.726563	294.049774
1362.673828	54.018192
1361.620117	294.363586
1360.567383	447.587097
1359.513672	255.081818
1358.459961	460.565704
1357.406250	263.269531
1356.352539	257.495239
1355.297852	231.892914
1354.243164	17.535742
1353.188477	290.170013
1352.133789	227.482483
1351.078125	246.806931
1350.023438	271.141418
1348.966797	335.225342
1347.911133	451.440765
1346.855469	557.736633
1345.798828	673.959717
1344.742188	497.588867
1343.685547	452.740356
1342.627930	467.450470
1341.571289	454.949738
1340.513672	484.625092
1339.456055	625.804626
1338.397461	739.737732
1337.339844	712.548950
1336.281250	648.296448
1335.222656	839.031799
1334.163086	683.341309
1333.104492	958.201782
1332.044922	676.528076
1330.985352	1159.083374
1329.925781	946.815979
1328.865234	776.712769
1327.805664	952.685425
1326.745117	1170.634766
1325.684570	1198.355835
1324.623047	1359.468506
1323.561523	1384.776611
1322.500977	1491.581665
1321.438477	1462.666016
1320.376953	1411.609253
1319.314453	1590.039551
1318.252930	1344.251221
1317.189453	1515.328735
1316.126953	1464.519287
1315.064453	1302.876587
1314.000977	1168.463379
1312.937500	1263.271118
1311.874023	1316.218628
1310.809570	1162.348145
1309.745117	951.972473
1308.680664	1029.723999
1307.616211	1021.363342
1306.551758	917.102905
1305.486328	918.712830
1304.420898	849.054260
1303.355469	949.127930
1302.289063	877.136536
1301.223633	928.107239
1300.157227	964.363708
1299.090820	897.476990
1298.023438	835.581543
1296.957031	825.325256
1295.889648	876.497925
1294.822266	834.427246
1293.754883	915.117615
1292.686523	882.965393
1291.618164	860.685730
1290.549805	882.602356
1289.481445	1120.310425
1288.413086	1127.543945
1287.343750	1181.384033
1286.274414	1191.142212
1285.205078	1230.334473
1284.134766	1127.508789
1283.064453	1196.168213
1281.995117	966.179321
1280.923828	1294.364258
1279.853516	1431.581665
1278.782227	1370.622437
1277.710938	1096.939453
1276.639648	1368.726440
1275.568359	1246.819580
1274.496094	1452.538940
1273.423828	1259.877808
1272.351563	1077.111206
1271.279297	1124.070313
1270.206055	1207.680664
1269.132813	1069.105591
1268.059570	1035.590454
1266.986328	1190.043823
1265.913086	1168.785400
1264.838867	1118.298218
1263.764648	889.826477
1262.689453	1017.491028
1261.615234	1030.549316
1260.540039	746.285645
1259.464844	774.082642
1258.389648	655.722900
1257.313477	683.588074
1256.238281	860.009460
1255.162109	817.268799
1254.085938	1008.245605
1253.008789	938.777710
1251.931641	810.973267
1250.854492	999.472168
1249.777344	915.533447
1248.700195	800.048096
1247.622070	713.809021
1246.543945	656.793335
1245.465820	835.515015
1244.387695	776.109985
1243.308594	614.748352
1242.229492	676.869934
1241.150391	777.824707
1240.071289	774.387268
1238.991211	664.202209
1237.911133	833.075745
1236.831055	533.768799
1235.750977	583.804077
1234.669922	725.962036
1233.588867	533.575012
1232.507813	707.210693
1231.426758	585.198486
1230.344727	678.838257
1229.262695	593.237854
1228.180664	544.002991
1227.098633	489.957123
1226.015625	564.214722
1224.933594	582.792786
1223.849609	422.366272
1222.766602	264.432587
1221.683594	246.816147
1220.599609	209.877609
1219.515625	375.980530
1218.430664	329.375153
1217.346680	232.055939
1216.261719	175.847351
1215.176758	351.481110
1214.091797	259.059113
1213.005859	350.121613
1211.920898	286.698242
1210.834961	252.256104
1209.748047	500.044495
1208.662109	494.503174
1207.575195	312.961517
1206.488281	599.127930
1205.401367	429.684296
1204.313477	371.146576
1203.225586	546.288574
1202.137695	384.180847
1201.049805	22.291611
1199.961914	370.693420
1198.873047	105.223526
1197.784180	10.701637
1196.695313	125.502151
1195.605469	216.193710
1194.515625	-73.087479
1193.425781	120.958763
1192.335938	86.573082
1191.246094	177.144531
1190.155273	-97.501411
1189.064453	163.579147
1187.973633	138.769440
1186.881836	20.328512
1185.790039	-148.480331
1184.698242	-110.854897
1183.606445	-80.459747
1182.514648	93.823746
1181.421875	136.117859
1180.329102	-27.815928
1179.236328	163.065842
1178.142578	56.681313
1177.049805	-49.679283
1175.956055	222.467285
1174.861328	156.796326
1173.767578	-143.516083
1172.672852	-3.250427
1171.578125	72.311028
1170.483398	35.358322
1169.387695	98.874947
1168.291992	-26.601913
1167.196289	-171.174194
1166.100586	11.804241
1165.004883	17.812534
1163.908203	-52.667820
1162.811523	-51.471554
1161.714844	-172.111679
1160.617188	82.178436
1159.519531	-62.359680
1158.421875	-8.752668
1157.324219	168.889832
1156.225586	117.396896
1155.127930	27.733643
1154.028320	-207.374969
1152.929688	246.604431
1151.831055	113.989258
1150.731445	-85.317299
1149.631836	89.492065
1148.531250	-78.807381
1147.431641	-204.196365
1146.331055	-93.845856
1145.230469	-66.886902
1144.129883	26.666729
1143.028320	-210.569931
1141.926758	-40.962154
1140.825195	-168.737564
1139.723633	88.698517
1138.621094	-108.040878
1137.518555	-157.371658
1136.416016	-116.420799
1135.313477	-1.876779
1134.209961	-15.660796
1133.106445	41.764530
1132.002930	153.734192
1130.898438	18.796680
1129.794922	261.166656
1128.690430	161.790695
1127.585938	351.782501
1126.480469	140.926880
1125.375977	247.804962
1124.270508	198.179550
1123.164063	229.115143
1122.058594	307.386475
1120.952148	193.746414
1119.845703	241.151794
1118.739258	108.581322
1117.631836	144.094086
1116.525391	229.254150
1115.417969	54.109196
1114.309570	110.816605
1113.202148	-40.629650
1112.093750	8.925388
1110.985352	-59.751595
1109.876953	-12.631973
1108.767578	185.646957
1107.658203	133.433060
1106.548828	45.794033
1105.439453	123.437286
1104.329102	75.919815
1103.218750	-9.359593
1102.108398	105.920731
1100.998047	230.559052
1099.886719	385.775421
1098.775391	158.946320
1097.664063	248.061417
1096.552734	136.797943
1095.440430	386.049744
1094.328125	411.386780
1093.215820	95.211884
1092.102539	325.405212
1090.990234	433.066345
1089.876953	277.076233
1088.762695	445.838654
1087.649414	259.300018
1086.535156	350.343140
1085.420898	126.257896
1084.306641	236.061523
1083.191406	263.543304
1082.076172	171.165131
1080.960938	137.542831
1079.845703	134.451447
1078.729492	180.658813
1077.613281	226.831970
1076.497070	150.929565
1075.380859	236.952271
1074.263672	231.437454
1073.146484	197.770996
1072.029297	51.560001
1070.912109	10.898952
1069.793945	-1.626936
1068.675781	-37.585835
1067.557617	3.772019
1066.438477	113.026970
1065.319336	339.303284
1064.200195	139.407364
1063.081055	122.155418
1061.961914	83.849007
1060.841797	127.438614
1059.721680	166.328827
1058.600586	-59.027885
1057.480469	169.246216
1056.359375	65.529884
1055.238281	-33.463673
1054.116211	140.923111
1052.995117	140.060196
1051.873047	262.962097
1050.750000	12.286916
1049.627930	-114.565155
1048.504883	-143.346146
1047.381836	93.847618
1046.258789	51.054092
1045.134766	-38.345425
1044.011719	161.387115
1042.886719	-177.365845
1041.762695	-80.199852
1040.638672	63.528133
1039.513672	-55.988029
1038.388672	-105.577133
1037.262695	-122.532600
1036.136719	39.756218
1035.010742	-23.731289
1033.884766	-38.315517
1032.758789	-13.333471
1031.631836	67.467430
1030.504883	32.011215
1029.377930	-24.326212
1028.250000	-99.203354
1027.122070	-167.051697
1025.994141	-367.236542
1024.866211	-133.063675
1023.737305	-26.658285
1022.608398	-124.529091
1021.479492	-240.889069
1020.350586	-57.889694
1019.220703	-109.205879
1018.090820	-146.554459
1016.960938	108.259781
1015.830078	-200.239761
1014.700195	68.437889
1013.569336	-300.075348
1012.437500	-149.551010
1011.306641	77.354240
1010.174805	65.736343
1009.042969	-1.389382
1007.910156	234.698898
1006.778320	188.466324
1005.645508	130.732681
1004.512695	607.239685
1003.378906	956.415405
1002.245117	1102.071777
1001.111328	790.163635
999.977539	697.922363
998.843750	390.964844
997.708984	100.363831
996.574219	-12.287724
995.438477	327.554626
994.303711	-36.526733
993.167969	77.172531
992.032227	-25.942291
990.895508	39.380405
989.758789	24.035063
988.622070	41.017487
987.485352	106.437737
986.348633	137.323837
985.210938	46.180477
984.073242	-40.258335
982.934570	-110.482941
981.796875	79.466820
980.658203	117.514931
979.519531	33.672485
978.379883	0.533282
977.240234	121.536034
976.100586	95.407845
974.960938	50.965679
973.821289	155.968842
972.680664	5.982978
971.540039	-63.482227
970.398438	-27.219450
969.257813	123.872772
968.116211	43.148102
966.974609	-7.643837
965.832031	132.068695
964.689453	200.679733
963.546875	-189.282043
962.404297	-99.862144
961.261719	21.670214
960.118164	129.468033
958.974609	97.539223
957.830078	132.117905
956.686523	52.253338
955.541992	-112.203690
954.396484	50.779453
953.251953	12.389325
952.106445	67.885193
950.960938	226.344757
949.815430	-17.639065
948.668945	102.049011
947.522461	-11.370973
946.375977	103.829582
945.229492	13.447627
944.082031	41.947220
942.934570	125.303947
941.787109	-42.417744
940.638672	200.827393
939.491211	183.903931
938.342773	119.159241
937.193359	214.168579
936.044922	46.982666
934.895508	119.310440
933.745117	130.146072
932.595703	202.561310
931.445313	58.609165
930.294922	15.004537
929.144531	62.566525
927.993164	80.588799
926.842773	-37.883938
925.690430	21.254601
924.539063	-51.507790
923.386719	-58.208309
922.234375	-55.741978
921.082031	-166.866043
919.929688	-225.599472
918.776367	-122.913986
917.623047	22.951340
916.468750	-115.057159
915.315430	-57.679329
914.161133	70.112770
913.006836	163.868790
911.851563	-53.184525
910.696289	-172.532837
909.541016	-103.532272
908.385742	60.722767
907.229492	-126.372925
906.074219	6.207361
904.916992	52.706154
903.760742	76.583519
902.603516	-146.323212
901.446289	9.031916
900.289063	-39.346050
899.131836	-83.118126
897.973633	17.992506
896.815430	33.157532
895.656250	-42.078602
894.498047	-15.494075
893.338867	-147.083054
892.178711	17.480747
891.019531	-5.507926
889.859375	-136.845795
888.699219	-157.422195
887.539063	83.946365
886.377930	79.230263
885.216797	-54.062561
884.055664	-29.324848
882.893555	74.396225
881.732422	-164.654175
880.570313	-178.098526
879.407227	115.044441
878.245117	-62.876820
877.082031	63.466484
875.918945	-42.202293
874.754883	235.024826
873.590820	147.453094
872.426758	136.479645
871.262695	172.796478
870.098633	17.906109
868.933594	25.062260
867.768555	-30.718088
866.602539	-45.973221
865.436523	87.138969
864.270508	2.253755
863.104492	-80.322723
861.938477	93.195175
860.771484	8.437138
859.604492	20.265615
858.436523	-48.682873
857.269531	-34.572628
856.101563	82.741974
854.932617	240.389267
853.764648	270.158020
852.595703	338.037598
851.426758	-31.131159
850.256836	121.950317
849.087891	286.153717
847.917969	271.126617
846.748047	18.770338
845.577148	57.542603
844.406250	-8.889628
843.235352	108.173180
842.064453	57.407120
840.892578	60.338219
839.720703	199.644180
838.548828	30.399527
837.375977	133.873398
836.204102	94.284279
835.031250	79.275589
833.857422	211.654205
832.684570	15.742264
831.510742	107.853943
830.335938	83.864502
829.162109	137.939926
827.987305	301.269287
826.812500	283.860565
825.637695	154.957275
824.461914	75.128105
823.286133	64.385040
822.110352	-68.921967
820.933594	102.956398
819.757813	207.901474
818.580078	-27.853289
817.403320	-129.997604
816.225586	-54.107574
815.048828	101.784431
813.870117	10.685838
812.692383	108.588142
811.513672	101.913986
810.334961	21.845802
809.156250	8.427051
807.976563	99.382317
806.796875	-171.791321
805.617188	-3.228097
804.436523	-27.936893
803.255859	-46.033718
802.075195	-192.881241
800.894531	-295.352814
799.712891	-109.506332
798.531250	-236.461365
797.349609	-92.966225
796.167969	-27.177383
794.985352	-114.371567
793.802734	-183.872131
792.619141	-113.874817
791.436523	-179.056946
790.252930	-87.100868
789.069336	115.396011
787.884766	-9.744578
786.700195	48.704365
785.515625	-10.166265
784.331055	123.277428
783.145508	-159.000366
781.959961	131.176025
780.774414	155.991379
779.587891	227.109024
778.402344	-2.246099
777.215820	75.334412
776.028320	15.939615
774.840820	9.454832
773.654297	-197.897369
772.465820	-10.377401
771.278320	60.079990
770.089844	130.423645
768.901367	97.045364
767.711914	43.768349
766.523438	8.049921
765.333984	260.823914
764.143555	13.493313
762.954102	133.871536
761.763672	73.612823
760.573242	176.143051
759.382813	109.128357
758.191406	299.417236
757.000000	238.831421
755.808594	277.124176
754.616211	258.166412
753.423828	190.786118
752.231445	149.715271
751.039063	-58.355137
749.845703	-92.925369
748.652344	168.824356
747.458984	175.754181
746.264648	72.878464
745.070313	182.780106
743.875977	123.657326
742.680664	112.729561
741.486328	263.958435
740.291016	125.717422
739.094727	-231.664307
737.899414	-163.938431
736.703125	-65.651558
735.506836	212.078140
734.309570	1.401770
733.112305	-75.731194
731.915039	19.974829
730.717773	-37.573204
729.519531	68.885269
728.322266	96.506325
727.123047	75.962616
725.924805	193.063889
724.725586	6.317800
723.526367	68.653320
722.327148	69.750381
721.126953	158.143127
719.926758	165.671036
718.726563	218.982010
717.525391	141.302689
716.325195	299.224335
715.123047	278.191467
713.921875	137.200363
712.719727	175.005661
711.518555	73.270424
710.315430	15.140273
709.113281	231.499786
707.910156	179.845840
706.707031	-8.983939
705.502930	-21.405073
704.299805	-7.717731
703.095703	-22.332159
701.891602	47.896240
700.686523	120.266006
699.481445	164.333969
698.276367	214.907318
697.071289	69.857719
695.865234	131.314011
694.659180	-87.481194
693.453125	21.797043
692.246094	133.219162
691.039063	68.775925
689.832031	-28.163652
688.625000	-151.062531
687.416992	-69.945724
686.208984	-192.697388
685.000977	-120.195435
683.791992	10.854678
682.583008	-207.041565
681.374023	-164.762009
680.164063	-14.121246
678.955078	-145.043320
677.745117	-167.567673
676.534180	-47.127541
675.324219	-99.812294
674.113281	14.224744
672.902344	-33.952637
671.690430	23.963507
670.478516	-45.628220
669.266602	-9.161242
668.054688	-61.220379
666.841797	70.520164
665.628906	126.700806
664.416016	109.539398
663.203125	152.964691
661.989258	278.529297
660.775391	50.207085
659.561523	-48.412155
658.346680	172.429413
657.131836	-25.105310
655.916992	-45.592773
654.701172	31.090254
653.485352	82.025070
652.269531	-84.542732
651.053711	57.185051
649.836914	78.400162
648.620117	192.359802
647.403320	220.323776
646.186523	112.849655
644.968750	201.415359
643.750977	244.938202
642.532227	211.196915
641.314453	196.998840
640.095703	131.399750
638.875977	214.323944
637.657227	101.849846
636.437500	150.745514
635.217773	19.392866
633.997070	-122.438370
632.777344	45.125134
631.556641	-141.332825
630.335938	120.970589
629.114258	48.680733
627.892578	-61.987778
626.670898	29.159159
625.449219	17.553635
624.226563	-66.719040
623.003906	95.672157
621.781250	211.047104
620.557617	9.565766
619.333984	-28.886574
618.110352	-24.316292
616.886719	-11.003557
615.662109	-44.587097
614.437500	-13.793119
613.212891	44.965183
611.987305	69.659576
610.761719	165.061188
609.536133	-60.048229
608.310547	-9.227193
607.083984	-28.776817
605.857422	-43.904957
604.630859	20.122278
