# Supplementary material for: Raman spectroscopy accurately differentiates mucosal healing from non-healing and biochemical changes following biological therapy in inflammatory bowel disease
Source: PLoS One. 2021 Jun 2;16(6):e0252210. doi: 10.1371/journal.pone.0252210 (PMC8172032; doi:10.1371/journal.pone.0252210)
Supplement: S9 Dataset — (ZIP) [file pone.0252210.s011.zip › Pre-biologic/OC035 pre treatment-1_base sub cr removed_32__X_-23900.9__Y_33341.7__Z_-435.587__Time_365.txt]

1714.837891	11.075398
1713.861328	156.923965
1712.884766	251.878250
1711.907227	124.718658
1710.930664	309.238525
1709.953125	215.440521
1708.975586	20.443577
1707.997070	-240.891357
1707.019531	125.342384
1706.041016	-105.209801
1705.062500	-11.066987
1704.083984	-60.877796
1703.104492	-102.043068
1702.125000	60.800041
1701.145508	-0.472560
1700.166016	-2.224787
1699.186523	20.748201
1698.206055	65.718887
1697.225586	-121.170906
1696.245117	-66.832199
1695.264648	-110.683350
1694.283203	-279.402344
1693.301758	-54.862831
1692.320313	108.855240
1691.338867	19.629473
1690.357422	93.888817
1689.375000	-127.360901
1688.392578	153.581116
1687.410156	125.756828
1686.427734	114.612129
1685.444336	266.694061
1684.460938	1.016541
1683.477539	15.856401
1682.494141	-77.853607
1681.509766	15.511065
1680.526367	26.987251
1679.541992	-32.787056
1678.557617	94.389473
1677.572266	365.792236
1676.587891	228.107925
1675.602539	460.738403
1674.617188	188.728058
1673.630859	324.131104
1672.645508	114.631111
1671.659180	283.097961
1670.672852	268.802032
1669.686523	228.548737
1668.699219	512.814148
1667.712891	383.437988
1666.725586	382.063629
1665.738281	208.785706
1664.750000	359.768494
1663.762695	673.043701
1662.774414	530.619934
1661.786133	595.578308
1660.797852	504.658325
1659.808594	501.726471
1658.820313	607.947083
1657.831055	566.278931
1656.841797	705.195251
1655.851563	386.497864
1654.862305	346.363281
1653.872070	327.872009
1652.881836	280.745117
1651.891602	313.445923
1650.900391	243.420685
1649.910156	128.924103
1648.918945	120.626839
1647.927734	73.104874
1646.935547	89.413330
1645.944336	-55.021729
1644.952148	226.203018
1643.959961	-38.908527
1642.966797	76.608429
1641.974609	-2.869044
1640.981445	2.470582
1639.988281	-115.846840
1638.995117	61.633995
1638.001953	-29.619884
1637.007813	-86.253960
1636.013672	-74.026871
1635.019531	-8.803533
1634.025391	-143.562119
1633.031250	-56.716320
1632.036133	-117.128784
1631.041016	-164.090698
1630.045898	34.031277
1629.049805	-57.200844
1628.054688	-79.742119
1627.058594	-44.182590
1626.062500	249.326202
1625.065430	30.147181
1624.069336	68.903893
1623.072266	81.542381
1622.075195	-47.547462
1621.078125	60.040745
1620.081055	-13.495535
1619.083008	28.697351
1618.084961	414.960083
1617.086914	87.207161
1616.088867	135.011414
1615.089844	274.744904
1614.091797	23.673441
1613.092773	84.908989
1612.092773	-81.908562
1611.093750	79.127838
1610.093750	54.086113
1609.094727	-280.070190
1608.093750	-32.424980
1607.093750	262.321289
1606.093750	64.684753
1605.092773	89.715012
1604.091797	-81.541290
1603.090820	-22.400629
1602.088867	389.948730
1601.087891	-157.863541
1600.085938	139.295029
1599.083984	334.357239
1598.081055	-152.951584
1597.079102	-52.007298
1596.076172	213.494980
1595.073242	162.761917
1594.070313	237.393066
1593.067383	-32.728634
1592.063477	-28.647814
1591.059570	64.133751
1590.055664	-135.445984
1589.051758	142.457291
1588.046875	52.387138
1587.041992	202.218399
1586.037109	458.815277
1585.032227	269.472778
1584.027344	179.168655
1583.021484	349.381287
1582.015625	368.338928
1581.009766	374.174011
1580.003906	379.909698
1578.997070	208.509796
1577.990234	318.183899
1576.984375	339.229034
1575.976563	211.849258
1574.969727	258.688690
1573.961914	281.978699
1572.954102	34.735653
1571.946289	-74.756577
1570.938477	283.468628
1569.929688	-93.924706
1568.921875	144.385513
1567.913086	317.519531
1566.903320	454.078827
1565.894531	195.835800
1564.884766	368.410217
1563.875000	566.711304
1562.865234	526.088379
1561.855469	521.644836
1560.844727	389.970245
1559.834961	92.266220
1558.824219	219.641708
1557.813477	271.644135
1556.801758	263.860931
1555.790039	206.695541
1554.779297	263.354767
1553.766602	299.091766
1552.754883	233.688141
1551.743164	72.377113
1550.730469	350.869843
1549.717773	360.005798
1548.705078	275.845856
1547.691406	369.978882
1546.677734	476.826233
1545.665039	376.665436
1544.650391	379.730591
1543.636719	294.777283
1542.623047	235.515671
1541.608398	212.254929
1540.593750	258.546844
1539.579102	358.854401
1538.563477	451.191681
1537.547852	102.044815
1536.533203	225.015915
1535.516602	293.569733
1534.500977	279.406586
1533.485352	69.122612
1532.468750	482.561432
1531.452148	313.202850
1530.435547	138.588760
1529.417969	213.749985
1528.400391	-92.473541
1527.383789	273.346649
1526.365234	239.781036
1525.347656	-2.410371
1524.329102	97.574684
1523.311523	187.073624
1522.292969	176.040543
1521.273438	-30.613382
1520.254883	166.342972
1519.235352	105.982124
1518.215820	6.937207
1517.196289	5.418920
1516.176758	67.968109
1515.156250	-62.305489
1514.136719	15.333284
1513.116211	-43.290535
1512.094727	-12.216379
1511.074219	121.360245
1510.052734	-273.801697
1509.031250	5.681648
1508.009766	-2.323233
1506.988281	15.177085
1505.965820	22.266209
1504.943359	-63.047241
1503.920898	-181.764816
1502.898438	-77.686859
1501.875000	-63.437103
1500.852539	-151.733536
1499.829102	-135.162033
1498.805664	-118.716927
1497.781250	-38.436337
1496.757813	105.673706
1495.733398	-190.377686
1494.708984	14.845350
1493.684570	61.343555
1492.659180	-260.409790
1491.633789	-157.865143
1490.608398	-134.677979
1489.583008	64.675995
1488.557617	67.181961
1487.531250	5.738686
1486.504883	61.673588
1485.478516	38.372322
1484.452148	-5.420064
1483.424805	37.458626
1482.398438	-29.428547
1481.371094	168.855133
1480.342773	224.177643
1479.315430	271.776245
1478.287109	100.083450
1477.259766	68.567253
1476.230469	133.777847
1475.202148	260.051758
1474.173828	342.923981
1473.144531	232.198807
1472.115234	701.831604
1471.085938	746.219910
1470.055664	772.720581
1469.025391	727.941589
1467.996094	596.689941
1466.964844	623.075562
1465.934570	827.388916
1464.904297	645.256531
1463.873047	958.671875
1462.841797	771.442139
1461.809570	1140.517822
1460.778320	841.555420
1459.746094	1088.558472
1458.713867	908.996216
1457.681641	1084.799316
1456.649414	1273.206909
1455.616211	992.216248
1454.583008	1327.644287
1453.549805	1259.759399
1452.516602	946.001892
1451.483398	1466.265137
1450.449219	1342.653687
1449.415039	1452.189575
1448.380859	1123.490601
1447.345703	1466.028809
1446.311523	1608.438477
1445.276367	1335.655029
1444.241211	1602.074951
1443.205078	1541.990723
1442.169922	1165.766602
1441.133789	1308.199707
1440.097656	1038.444092
1439.061523	733.447510
1438.024414	1156.543335
1436.988281	745.605286
1435.951172	744.159058
1434.914063	917.053772
1433.875977	552.001831
1432.838867	727.493591
1431.800781	509.156555
1430.762695	639.251648
1429.724609	65.370895
1428.685547	223.361572
1427.646484	257.765564
1426.607422	98.057594
1425.568359	351.942841
1424.529297	333.571716
1423.489258	113.666740
1422.449219	70.294632
1421.409180	122.736588
1420.369141	19.094078
1419.328125	162.310471
1418.288086	189.768219
1417.247070	355.705780
1416.205078	209.630951
1415.164063	48.628696
1414.122070	5.982806
1413.080078	270.227661
1412.038086	-41.267975
1410.996094	220.548172
1409.953125	-27.803858
1408.910156	-215.651535
1407.867188	-59.186821
1406.824219	-168.896637
1405.780273	50.450218
1404.737305	6.239091
1403.693359	65.038528
1402.648438	-162.148010
1401.604492	-115.668365
1400.559570	-179.471039
1399.514648	-85.158211
1398.469727	242.382446
1397.424805	71.095306
1396.378906	-7.299542
1395.333984	202.596542
1394.288086	14.220893
1393.241211	126.557098
1392.195313	33.657288
1391.148438	-66.607040
1390.101563	58.539444
1389.054688	-159.054947
1388.006836	-13.702705
1386.959961	36.676208
1385.912109	102.145660
1384.864258	22.704819
1383.815430	148.369614
1382.767578	224.136932
1381.718750	2.663249
1380.669922	61.179497
1379.621094	322.082458
1378.571289	-3.777578
1377.522461	134.958191
1376.472656	1.705032
1375.421875	-59.015060
1374.372070	214.722214
1373.321289	86.891380
1372.270508	-38.264275
1371.219727	135.932968
1370.168945	-43.765011
1369.117188	170.471390
1368.066406	-135.970398
1367.014648	16.170546
1365.961914	-0.986494
1364.910156	188.661880
1363.857422	44.767830
1362.804688	-54.137726
1361.751953	23.790554
1360.698242	-221.605347
1359.645508	-56.373795
1358.591797	-20.406544
1357.538086	115.115616
1356.483398	218.378769
1355.429688	-38.604073
1354.375000	-193.495316
1353.320313	81.529510
1352.264648	120.619698
1351.209961	283.968842
1350.154297	-66.494835
1349.098633	387.429504
1348.042969	640.289856
1346.986328	317.612915
1345.930664	513.567505
1344.874023	394.623932
1343.817383	670.034973
1342.759766	504.237732
1341.703125	561.659912
1340.645508	604.297852
1339.587891	542.995605
1338.529297	801.286377
1337.471680	611.438599
1336.413086	540.592041
1335.354492	836.166321
1334.295898	656.646667
1333.236328	341.244293
1332.176758	869.464539
1331.117188	433.196747
1330.057617	590.545105
1328.998047	448.854126
1327.937500	702.698669
1326.876953	484.649780
1325.816406	521.206177
1324.754883	619.575745
1323.694336	542.705750
1322.632813	636.277283
1321.571289	754.579468
1320.508789	431.256165
1319.447266	463.392426
1318.384766	411.740295
1317.322266	816.365906
1316.259766	725.386841
1315.196289	678.892578
1314.132813	740.921692
1313.069336	679.822083
1312.005859	436.561066
1310.942383	508.689758
1309.877930	460.217804
1308.813477	906.599304
1307.749023	742.545532
1306.683594	772.999939
1305.619141	951.107849
1304.553711	563.556763
1303.488281	569.645996
1302.421875	821.621948
1301.356445	758.963379
1300.290039	544.045776
1299.223633	425.090027
1298.157227	758.170593
1297.089844	609.864258
1296.022461	589.338989
1294.955078	458.423218
1293.887695	278.537048
1292.819336	596.823853
1291.751953	932.192993
1290.683594	409.130188
1289.614258	729.768616
1288.545898	498.769379
1287.476563	466.423065
1286.407227	475.782043
1285.337891	656.655090
1284.268555	359.899841
1283.198242	619.142456
1282.127930	528.228027
1281.057617	395.775970
1279.986328	459.170288
1278.916016	632.659302
1277.844727	598.188660
1276.773438	453.716522
1275.701172	702.949341
1274.629883	820.105957
1273.557617	653.745544
1272.485352	695.152283
1271.413086	506.941864
1270.339844	699.807068
1269.266602	929.225525
1268.193359	831.443787
1267.120117	821.577271
1266.045898	833.680359
1264.972656	784.797791
1263.898438	1038.371826
1262.823242	882.178162
1261.749023	889.396423
1260.673828	548.066589
1259.598633	738.113586
1258.523438	686.881592
1257.448242	1088.716675
1256.372070	925.395996
1255.295898	730.487061
1254.219727	620.851685
1253.142578	754.612610
1252.066406	1117.014160
1250.989258	776.234802
1249.912109	909.832581
1248.833984	1113.863892
1247.756836	765.969604
1246.678711	972.336121
1245.599609	801.960083
1244.521484	874.572327
1243.442383	633.814392
1242.364258	842.366333
1241.285156	892.996643
1240.205078	683.866089
1239.125977	904.317078
1238.045898	835.932434
1236.965820	1087.721680
1235.884766	628.833008
1234.804688	1013.837585
1233.723633	850.822021
1232.642578	932.608582
1231.561523	563.664795
1230.479492	778.629150
1229.397461	780.341553
1228.315430	677.898621
1227.233398	711.020020
1226.150391	891.713318
1225.068359	968.241760
1223.985352	943.086243
1222.901367	913.056274
1221.818359	493.692780
1220.734375	599.064331
1219.650391	714.009460
1218.566406	96.673798
1217.481445	648.855713
1216.396484	188.706436
1215.311523	390.371674
1214.226563	427.725739
1213.141602	349.150787
1212.055664	557.726318
1210.969727	464.570679
1209.883789	713.927429
1208.796875	377.092804
1207.709961	486.400177
1206.623047	364.192810
1205.536133	521.542480
1204.449219	365.536560
1203.361328	142.086502
1202.273438	10.197909
1201.185547	415.261017
1200.096680	198.991867
1199.008789	168.088120
1197.919922	339.255707
1196.830078	-95.951187
1195.741211	342.052277
1194.651367	-162.815369
1193.561523	-47.266670
1192.471680	-78.444366
1191.381836	22.495140
1190.291016	-246.658096
1189.200195	-1.737404
1188.109375	48.499344
1187.017578	60.234699
1185.926758	-163.326263
1184.834961	-204.468781
1183.742188	219.793335
1182.650391	92.106995
1181.557617	120.290207
1180.464844	184.365753
1179.372070	-20.125204
1178.279297	-102.360222
1177.185547	-88.785881
1176.091797	243.322067
1174.998047	93.836937
1173.903320	73.648010
1172.808594	3.137958
1171.713867	-134.413589
1170.619141	-224.107834
1169.524414	47.411076
1168.428711	203.938553
1167.333008	51.875237
1166.237305	-66.708115
1165.140625	158.872528
1164.044922	-208.313934
1162.948242	-35.476093
1161.850586	161.107178
1160.753906	75.772690
1159.656250	76.362434
1158.558594	160.435822
1157.460938	-84.895203
1156.362305	77.795425
1155.263672	6.602452
1154.165039	97.551971
1153.066406	214.634964
1151.967773	-23.550186
1150.868164	186.342407
1149.768555	91.118744
1148.667969	43.525059
1147.568359	-8.852511
1146.467773	50.645641
1145.367188	183.864822
1144.266602	136.104767
1143.165039	-408.966522
1142.063477	-42.751617
1140.961914	-354.552307
1139.860352	-50.420341
1138.757813	-93.545197
1137.655273	-3.596810
1136.552734	-127.580032
1135.450195	396.988617
1134.346680	213.515289
1133.244141	-22.143217
1132.139648	347.614288
1131.036133	187.905594
1129.931641	362.807587
1128.827148	416.607697
1127.722656	441.891083
1126.618164	358.055328
1125.512695	278.963623
1124.407227	512.747314
1123.301758	540.237671
1122.196289	349.734650
1121.089844	393.773376
1119.983398	416.459839
1118.876953	507.771881
1117.769531	530.371399
1116.663086	84.401184
1115.555664	227.711197
1114.447266	58.708977
1113.339844	-1.443190
1112.231445	118.096909
1111.123047	-95.716850
1110.014648	219.909821
1108.905273	91.197487
1107.795898	116.074684
1106.686523	332.218506
1105.577148	47.720165
1104.466797	400.673279
1103.357422	309.798828
1102.247070	230.753540
1101.135742	163.530945
1100.025391	339.256317
1098.914063	156.510223
1097.802734	287.367706
1096.690430	224.912704
1095.579102	68.252899
1094.466797	161.363419
1093.353516	391.026917
1092.241211	152.048279
1091.127930	242.744507
1090.014648	418.139801
1088.901367	144.057785
1087.788086	37.136532
1086.673828	120.776535
1085.559570	77.423798
1084.445313	233.929260
1083.330078	103.648575
1082.214844	293.010071
1081.099609	230.946747
1079.984375	382.663025
1078.868164	445.102539
1077.751953	134.283356
1076.635742	55.988033
1075.519531	245.258896
1074.402344	183.453720
1073.285156	58.383389
1072.167969	43.615601
1071.050781	103.907486
1069.932617	429.050537
1068.814453	126.093735
1067.696289	45.874271
1066.578125	61.762524
1065.458984	211.149719
1064.339844	93.631523
1063.220703	247.713043
1062.100586	186.484833
1060.980469	211.891998
1059.860352	167.170105
1058.740234	40.673786
1057.619141	164.431259
1056.498047	82.500664
1055.376953	-88.134453
1054.255859	-64.728859
1053.133789	47.470402
1052.011719	98.962631
1050.889648	215.856308
1049.767578	108.685654
1048.644531	-138.391907
1047.521484	118.632416
1046.398438	121.361160
1045.274414	-85.723907
1044.150391	-54.848602
1043.026367	-26.252224
1041.902344	163.185287
1040.778320	-255.460968
1039.653320	-147.447281
1038.528320	-18.458855
1037.402344	-59.417904
1036.277344	-86.315308
1035.151367	-152.693604
1034.024414	-2.606490
1032.898438	-87.433983
1031.771484	-27.976072
1030.644531	-3.344342
1029.517578	49.245110
1028.390625	-116.552750
1027.262695	119.727013
1026.134766	35.437294
1025.005859	-176.458832
1023.877930	-360.313354
1022.749023	-200.480042
1021.620117	-233.248917
1020.490234	-504.889130
1019.361328	-416.794373
1018.231445	-439.972198
1017.101563	-337.859528
1015.970703	-66.510406
1014.839844	-82.555359
1013.708984	165.609512
1012.578125	-37.927544
1011.447266	-229.707214
1010.315430	-30.048964
1009.183594	7.578348
1008.050781	82.296776
1006.918945	457.835663
1005.786133	504.831512
1004.653320	852.518127
1003.519531	1292.603760
1002.386719	1196.328735
1001.252930	1444.501831
1000.118164	722.305237
998.984375	425.539124
997.849609	249.079193
996.714844	128.197647
995.580078	155.187439
994.444336	149.940796
993.308594	96.338959
992.172852	213.534180
991.036133	259.276306
989.900391	49.178619
988.763672	-66.231705
987.626953	115.767845
986.489258	-160.699646
985.351563	30.625238
984.213867	-72.806595
983.076172	-155.384125
981.937500	-3.062145
980.798828	137.771835
979.660156	-4.353225
978.521484	281.493896
977.381836	47.592995
976.242188	25.396004
975.102539	200.964966
973.961914	422.495850
972.822266	308.587524
971.681641	226.970261
970.540039	416.442596
969.399414	263.837311
968.257813	26.463125
967.116211	326.243927
965.973633	8.831025
964.832031	138.910095
963.689453	170.405594
962.545898	169.867844
961.403320	73.147964
960.259766	86.541924
959.116211	-97.015396
957.972656	280.742798
956.828125	248.513184
955.683594	56.121021
954.539063	28.688501
953.393555	362.887054
952.249023	-92.261559
951.103516	-137.718262
949.957031	299.402924
948.811523	160.287384
947.665039	142.445236
946.518555	78.978401
945.371094	148.111328
944.224609	137.339447
943.077148	83.255249
941.929688	-16.395081
940.781250	258.370880
939.632813	174.828461
938.484375	278.449219
937.335938	544.017212
936.186523	389.964294
935.038086	334.066040
933.887695	444.632019
932.738281	233.920761
931.587891	155.492462
930.437500	134.092651
929.287109	256.208405
928.135742	223.521790
926.985352	-118.621964
925.833984	1.345608
924.681641	91.735909
923.530273	122.997383
922.377930	-23.059080
921.224609	196.989212
920.072266	-14.835326
918.918945	12.059640
917.765625	-290.399323
916.612305	227.186890
915.458008	344.951843
914.303711	47.288815
913.149414	162.848816
911.995117	262.505585
910.839844	30.965031
909.684570	12.747229
908.529297	-107.459679
907.373047	-43.967251
906.216797	17.258135
905.060547	3.715173
903.904297	178.215057
902.747070	26.549850
901.589844	-129.545761
900.432617	-170.104340
899.274414	-258.142365
898.117188	131.271622
896.958984	-110.571777
895.799805	72.873077
894.641602	84.414490
893.482422	168.302170
892.322266	-195.283463
891.163086	-36.784203
890.002930	85.512665
888.842773	60.976440
887.682617	-168.989822
886.521484	129.339767
885.360352	215.412643
884.199219	3.645541
883.038086	128.062637
881.875977	-157.990982
880.713867	-53.878407
879.551758	-8.415296
878.388672	271.384094
877.225586	64.422333
876.062500	301.274414
874.899414	366.868896
873.735352	54.213062
872.571289	164.842300
871.407227	3.134434
870.242188	-5.522398
869.077148	185.991257
867.912109	-2.616650
866.747070	15.680166
865.581055	254.223007
864.415039	67.945869
863.249023	52.476685
862.083008	-5.671855
860.916016	369.564209
859.749023	284.396362
858.581055	428.181519
857.414063	251.005814
856.246094	100.816467
855.077148	446.335236
853.909180	423.937439
852.740234	589.833923
851.571289	260.326294
850.402344	421.653961
849.232422	432.794952
848.062500	434.945526
846.892578	298.247528
845.721680	94.432892
844.551758	329.334473
843.380859	40.528221
842.208984	107.507561
841.038086	-26.855362
839.866211	125.011391
838.694336	-33.939747
837.521484	245.183304
836.348633	260.493225
835.175781	333.841095
834.002930	230.697144
832.829102	65.053062
831.655273	-154.118896
830.481445	95.426964
829.307617	32.461773
828.132813	52.026020
826.958008	24.713263
825.783203	206.956802
824.607422	94.847893
823.431641	-41.756069
822.255859	133.580246
821.079102	3.643381
819.903320	-52.784878
818.726563	-93.637077
817.548828	-20.985691
816.372070	182.886856
815.194336	-167.348572
814.016602	-125.984535
812.837891	-31.306784
811.659180	12.155890
810.480469	-275.619934
809.301758	-69.977921
808.122070	-115.512482
806.942383	52.161892
805.762695	-135.573822
804.583008	-154.531982
803.402344	28.458633
802.221680	-112.647903
801.041016	-58.499832
799.859375	-226.207199
798.677734	-61.255219
797.496094	-253.340897
796.313477	-139.509842
795.131836	89.455048
793.949219	-16.236952
792.765625	44.197617
791.583008	-83.644974
790.399414	16.555744
789.215820	-2.839357
788.031250	123.782242
786.846680	181.732681
785.662109	-19.141865
784.477539	32.118076
783.291992	227.011703
782.106445	50.488064
780.920898	269.530090
779.735352	134.989944
778.548828	40.237843
777.362305	91.230812
776.174805	-94.028084
774.988281	-16.599838
773.800781	51.939053
772.613281	-175.173004
771.424805	-86.831429
770.236328	98.458115
769.047852	38.952156
767.859375	274.764648
766.669922	80.797028
765.480469	307.631622
764.291016	305.300415
763.101563	534.134155
761.911133	454.667114
760.720703	392.823456
759.529297	300.186249
758.338867	321.958832
757.147461	609.802612
755.955078	934.870544
754.763672	393.709961
753.571289	309.892273
752.378906	364.513733
751.186523	489.385651
749.993164	245.251114
748.799805	137.343185
747.606445	266.535645
746.412109	143.288376
745.217773	254.846146
744.023438	157.965561
742.829102	227.784134
741.633789	275.636688
740.438477	198.523880
739.243164	-126.188301
738.046875	243.756851
736.850586	61.553345
735.654297	155.350372
734.458008	69.576401
733.260742	-114.656410
732.063477	18.500240
730.866211	99.084190
729.667969	118.389214
728.469727	102.697197
727.271484	27.985422
726.073242	10.141313
724.874023	-81.990593
723.674805	383.023926
722.474609	2.544998
721.275391	264.248932
720.075195	163.431519
718.875000	320.218323
717.673828	-9.674995
716.473633	35.832047
715.272461	166.390747
714.070313	209.673676
712.869141	-52.268032
711.666992	217.742355
710.463867	156.418396
709.261719	212.776031
708.058594	473.857269
706.855469	-29.483931
705.652344	7.325373
704.448242	166.016495
703.244141	246.312531
702.040039	289.602814
700.834961	261.116760
699.630859	-200.061508
698.424805	-143.600433
697.219727	-41.505997
696.013672	156.172256
694.807617	49.633976
693.601563	-63.348667
692.395508	-17.741751
691.188477	25.694128
689.981445	-52.409767
688.773438	86.537605
687.566406	93.112381
686.358398	-242.976700
685.149414	-424.926025
683.941406	21.920641
682.732422	-107.932877
681.523438	52.664303
680.313477	174.223511
679.104492	-39.952621
677.894531	-72.105949
676.683594	-164.825104
675.473633	73.678871
674.262695	-8.142200
673.051758	-159.111893
671.839844	-152.087402
670.628906	71.210472
669.416992	97.718445
668.204102	-204.262939
666.992188	129.225281
665.779297	-16.987158
664.566406	312.081238
663.352539	168.156128
662.138672	4.920325
660.924805	109.450241
659.710938	30.574379
658.497070	-13.687213
657.282227	39.192764
656.066406	3.707435
654.851563	-57.562824
653.635742	-103.645462
652.419922	-110.843277
651.204102	101.782661
649.987305	2.089118
648.770508	-24.257584
647.553711	128.182068
646.336914	80.480598
645.119141	192.136505
643.901367	0.506175
642.682617	-64.022583
641.464844	-3.690968
640.246094	142.729462
639.027344	63.525433
637.807617	72.596016
636.587891	197.812347
635.368164	284.452454
634.148438	156.466553
632.927734	-27.115631
631.707031	-40.883034
630.486328	-63.052341
629.264648	-290.984894
628.043945	-53.176735
626.822266	-1.838346
625.599609	-8.192142
624.376953	17.826897
623.155273	136.211273
621.931641	81.252258
620.708984	9.434780
619.485352	38.568939
618.261719	46.561161
617.037109	-139.937408
615.813477	-26.449043
614.588867	155.779846
613.364258	4.573153
612.138672	-24.311018
610.913086	58.368034
609.687500	-112.978416
608.461914	-33.803650
607.235352	201.734558
606.008789	74.470383
604.782227	-82.176094
