# Supplementary material for: Raman spectroscopy accurately differentiates mucosal healing from non-healing and biochemical changes following biological therapy in inflammatory bowel disease
Source: PLoS One. 2021 Jun 2;16(6):e0252210. doi: 10.1371/journal.pone.0252210 (PMC8172032; doi:10.1371/journal.pone.0252210)
Supplement: S9 Dataset — (ZIP) [file pone.0252210.s011.zip › Pre-biologic/OC020-1 pre treatment_base sub CR removed_95__X_-9661.2__Y_46888.7__Z_36.5376__Time_1085.txt]

1714.640625	113.755783
1713.664063	77.253075
1712.687500	62.582794
1711.709961	-15.232146
1710.733398	47.698730
1709.755859	-40.995388
1708.778320	45.752724
1707.799805	-13.728788
1706.821289	-80.021599
1705.843750	-67.395386
1704.864258	-171.499268
1703.885742	-177.992645
1702.907227	-169.961243
1701.927734	-0.321089
1700.948242	-107.824409
1699.968750	74.639755
1698.988281	62.896389
1698.007813	105.695129
1697.028320	-32.149902
1696.046875	28.755505
1695.066406	69.334587
1694.084961	92.187431
1693.104492	92.041023
1692.123047	234.332550
1691.140625	401.527435
1690.159180	329.506805
1689.176758	450.508209
1688.194336	503.051544
1687.211914	516.500671
1686.228516	546.822449
1685.246094	556.733215
1684.262695	668.752502
1683.279297	776.263306
1682.295898	810.006531
1681.311523	732.717163
1680.327148	901.215027
1679.342773	838.893005
1678.358398	968.994080
1677.374023	873.688538
1676.388672	1079.741943
1675.403320	1246.576782
1674.417969	1331.666992
1673.432617	1316.447388
1672.446289	1498.591797
1671.459961	1458.186523
1670.473633	1551.307129
1669.487305	1772.540161
1668.500977	1681.041626
1667.513672	1884.875488
1666.526367	1884.910034
1665.539063	2058.038818
1664.550781	1984.992310
1663.563477	2183.109375
1662.575195	2161.640625
1661.586914	2347.533691
1660.598633	2345.731934
1659.609375	2206.687988
1658.620117	2229.845459
1657.631836	2462.765869
1656.641602	2322.714844
1655.652344	2281.188965
1654.662109	2279.869141
1653.672852	2014.406250
1652.681641	1918.841064
1651.691406	1874.032593
1650.701172	1845.552002
1649.709961	1584.846558
1648.718750	1385.470703
1647.727539	1271.157715
1646.735352	1115.013550
1645.744141	845.735229
1644.751953	936.122375
1643.759766	876.326233
1642.766602	687.554321
1641.774414	644.362366
1640.781250	490.693115
1639.788086	593.303101
1638.794922	437.696838
1637.801758	311.460114
1636.807617	501.927338
1635.813477	384.198578
1634.819336	129.755341
1633.825195	110.156975
1632.830078	77.643158
1631.834961	-136.332672
1630.839844	-2.451113
1629.844727	102.628845
1628.849609	28.908485
1627.853516	-26.164829
1626.857422	-96.812988
1625.861328	72.074036
1624.865234	-129.696823
1623.868164	-131.426590
1622.871094	-169.804214
1621.874023	25.837954
1620.876953	-28.053505
1619.879883	125.696136
1618.881836	127.188408
1617.883789	86.776306
1616.885742	98.973289
1615.887695	121.748535
1614.888672	13.412381
1613.889648	59.957573
1612.890625	153.750595
1611.891602	14.201067
1610.892578	102.820251
1609.892578	49.920822
1608.892578	204.076401
1607.892578	33.347450
1606.892578	166.527496
1605.891602	236.819412
1604.890625	170.948547
1603.889648	249.059372
1602.888672	164.881439
1601.887695	114.733307
1600.885742	-66.196281
1599.883789	14.434887
1598.881836	-124.628975
1597.879883	-135.590317
1596.876953	-133.523270
1595.874023	-165.479996
1594.871094	-145.237793
1593.868164	-211.258377
1592.864258	-115.425232
1591.861328	-220.733109
1590.857422	-135.541382
1589.853516	-157.462677
1588.848633	-93.370094
1587.844727	85.358025
1586.839844	104.835678
1585.834961	61.623436
1584.830078	211.208420
1583.824219	285.039368
1582.819336	264.912415
1581.813477	281.141266
1580.807617	258.166992
1579.800781	117.898750
1578.794922	253.494522
1577.788086	305.606262
1576.781250	456.430450
1575.773438	237.617798
1574.766602	354.273682
1573.758789	397.912628
1572.750977	204.780457
1571.743164	258.505463
1570.735352	257.465485
1569.726563	212.088760
1568.718750	189.934937
1567.708984	261.115021
1566.700195	163.308670
1565.691406	179.586472
1564.681641	273.537506
1563.671875	94.802147
1562.662109	170.196609
1561.652344	79.368301
1560.641602	164.724289
1559.630859	76.142433
1558.620117	-20.374117
1557.609375	108.414230
1556.597656	40.034798
1555.586914	150.220261
1554.575195	169.511169
1553.563477	167.874512
1552.550781	26.240519
1551.539063	117.397064
1550.526367	45.284840
1549.513672	81.651314
1548.500977	143.656845
1547.487305	91.640800
1546.473633	88.558052
1545.459961	-12.960051
1544.446289	50.746723
1543.432617	-30.476725
1542.417969	-29.219841
1541.404297	-203.793808
1540.389648	-102.228401
1539.374023	-106.767365
1538.359375	-31.506063
1537.343750	-44.229145
1536.328125	-31.363119
1535.312500	45.765205
1534.296875	-24.342775
1533.280273	129.664276
1532.263672	25.626616
1531.247070	173.975540
1530.230469	23.169798
1529.212891	1.010398
1528.196289	228.471771
1527.178711	236.754730
1526.160156	118.675591
1525.142578	160.018799
1524.124023	-27.887426
1523.106445	69.653900
1522.087891	298.119293
1521.068359	99.393745
1520.049805	39.391949
1519.030273	69.173409
1518.010742	101.311111
1516.991211	156.359863
1515.971680	108.434601
1514.951172	52.620678
1513.930664	94.208878
1512.910156	248.542313
1511.889648	153.655579
1510.868164	143.291245
1509.846680	-113.547523
1508.826172	63.028912
1507.803711	-50.454197
1506.782227	97.455238
1505.759766	-113.755608
1504.737305	18.359909
1503.714844	-52.174454
1502.692383	-238.128860
1501.668945	-162.948303
1500.646484	-90.519043
1499.623047	-25.978634
1498.599609	48.607624
1497.575195	-109.876625
1496.550781	-4.936229
1495.527344	-130.395233
1494.502930	130.188538
1493.477539	116.922791
1492.453125	8.943499
1491.427734	220.311722
1490.402344	216.813751
1489.376953	282.149628
1488.350586	367.738159
1487.325195	236.118240
1486.298828	428.633911
1485.272461	541.811523
1484.245117	552.725769
1483.218750	640.062073
1482.191406	788.444458
1481.164063	765.778687
1480.136719	737.906128
1479.108398	819.532043
1478.080078	959.629944
1477.052734	908.469238
1476.023438	1155.257446
1474.995117	1101.310303
1473.965820	1128.759277
1472.937500	1120.472412
1471.908203	1295.346558
1470.877930	1426.780884
1469.848633	1547.909546
1468.818359	1737.569458
1467.788086	1723.614746
1466.757813	2022.331421
1465.727539	2036.133545
1464.696289	2121.008301
1463.665039	2190.531982
1462.633789	2359.040039
1461.602539	2517.254395
1460.570313	2715.958740
1459.539063	2734.280518
1458.506836	2648.460205
1457.473633	2643.819824
1456.441406	2963.911377
1455.408203	2779.015381
1454.375000	2893.420410
1453.341797	3055.916748
1452.308594	3170.144287
1451.274414	3046.037598
1450.241211	3317.267334
1449.207031	3347.670166
1448.171875	3142.468994
1447.137695	3375.444092
1446.102539	3243.715820
1445.067383	3231.000732
1444.032227	3010.767090
1442.997070	2795.682373
1441.960938	2977.823242
1440.924805	2767.882568
1439.888672	2686.990967
1438.852539	2651.645752
1437.816406	2656.765137
1436.779297	2255.050293
1435.742188	2045.527832
1434.705078	1901.787598
1433.666992	1722.762329
1432.629883	1455.488647
1431.591797	1539.208374
1430.553711	1150.999023
1429.514648	1128.829590
1428.476563	831.759705
1427.437500	751.739929
1426.398438	654.147522
1425.359375	788.572510
1424.320313	706.232727
1423.280273	566.008667
1422.240234	478.805573
1421.200195	693.955811
1420.159180	611.904053
1419.119141	633.191345
1418.078125	475.800629
1417.037109	454.445740
1415.996094	307.364655
1414.954102	261.030548
1413.912109	194.671722
1412.870117	163.623627
1411.828125	328.759338
1410.786133	217.431335
1409.743164	196.688309
1408.700195	118.258453
1407.657227	145.449738
1406.614258	-35.712624
1405.570313	-78.624519
1404.527344	4.103456
1403.483398	81.863808
1402.438477	-93.740433
1401.394531	-65.956802
1400.349609	-55.646671
1399.304688	97.696266
1398.259766	243.563263
1397.214844	8.503628
1396.168945	61.825222
1395.123047	-110.240150
1394.077148	-71.708229
1393.031250	32.039482
1391.984375	-1.851434
1390.937500	-100.686905
1389.890625	-69.214264
1388.843750	14.917733
1387.796875	-15.929451
1386.749023	13.382380
1385.701172	-62.206928
1384.653320	-165.128525
1383.604492	-45.429462
1382.556641	4.397484
1381.507813	-38.107967
1380.458984	-112.926262
1379.410156	19.706083
1378.360352	22.582787
1377.310547	68.039764
1376.260742	-76.049271
1375.210938	141.868042
1374.161133	90.421661
1373.110352	54.102600
1372.059570	-9.478751
1371.008789	-47.950863
1369.957031	103.164886
1368.906250	30.104450
1367.854492	44.420918
1366.802734	9.069444
1365.750000	95.907486
1364.698242	105.690147
1363.645508	187.806992
1362.592773	195.386215
1361.540039	140.916656
1360.486328	56.772423
1359.433594	206.619476
1358.379883	180.009827
1357.326172	101.367073
1356.271484	278.919312
1355.216797	342.249908
1354.163086	425.597839
1353.107422	360.027374
1352.052734	520.639648
1350.998047	549.757507
1349.942383	670.865112
1348.886719	722.595947
1347.830078	762.057800
1346.774414	925.704956
1345.717773	1012.556519
1344.661133	1146.647949
1343.604492	1305.635254
1342.546875	1197.034180
1341.490234	1467.779541
1340.432617	1411.544678
1339.375000	1442.190186
1338.316406	1547.272339
1337.258789	1496.497925
1336.200195	1309.764038
1335.141602	1420.243896
1334.082031	1466.505981
1333.023438	1426.333008
1331.963867	1487.735107
1330.904297	1230.302124
1329.844727	1299.455933
1328.784180	1227.858521
1327.723633	1193.516602
1326.663086	1453.334717
1325.602539	1229.087524
1324.541992	1207.586426
1323.480469	1166.496582
1322.418945	1236.654297
1321.357422	1479.682373
1320.295898	1406.948120
1319.233398	1386.197021
1318.170898	1434.659058
1317.108398	1485.716064
1316.045898	1492.527710
1314.982422	1403.364624
1313.918945	1430.197388
1312.855469	1459.626953
1311.791992	1351.262573
1310.728516	1292.336182
1309.664063	1420.682129
1308.599609	1394.046631
1307.535156	1458.612793
1306.469727	1156.703369
1305.404297	1624.969360
1304.338867	1657.881958
1303.273438	1506.512573
1302.208008	1379.922241
1301.141602	1570.551636
1300.075195	1336.150269
1299.008789	1463.092529
1297.942383	1442.743896
1296.875000	1223.635132
1295.807617	1431.904907
1294.740234	1164.049683
1293.672852	1200.710938
1292.604492	1235.021606
1291.537109	1134.526001
1290.468750	1004.763123
1289.399414	1036.985229
1288.331055	1128.129639
1287.261719	1013.489563
1286.192383	1050.913696
1285.123047	1142.315796
1284.052734	1032.961182
1282.983398	965.377930
1281.913086	998.290771
1280.841797	1050.868896
1279.771484	1015.426819
1278.700195	1070.611694
1277.628906	984.003479
1276.557617	1019.786560
1275.486328	1097.201050
1274.414063	1230.886597
1273.341797	1103.119995
1272.269531	1288.212769
1271.197266	1236.367432
1270.124023	1423.948853
1269.050781	1435.728516
1267.977539	1376.785278
1266.904297	1413.114746
1265.830078	1652.013550
1264.756836	1534.714966
1263.681641	1380.954712
1262.607422	1285.837036
1261.533203	1558.926025
1260.458008	1359.125732
1259.382813	1451.872192
1258.307617	1542.192261
1257.231445	1681.237427
1256.155273	1445.260742
1255.079102	1394.458130
1254.002930	1633.370239
1252.926758	1497.455444
1251.849609	1524.651489
1250.772461	1593.219116
1249.695313	1455.077881
1248.617188	1467.775635
1247.540039	1599.600098
1246.461914	1473.785156
1245.382813	1316.465210
1244.304688	1300.125000
1243.225586	1366.388428
1242.146484	1223.816895
1241.067383	1183.280884
1239.988281	1407.323242
1238.908203	1272.152954
1237.828125	1272.902710
1236.748047	1305.186523
1235.667969	1221.060547
1234.586914	1173.340454
1233.505859	1222.591553
1232.424805	1136.108398
1231.343750	1124.761597
1230.261719	1120.679565
1229.179688	1063.309326
1228.097656	1047.107544
1227.015625	854.189758
1225.932617	910.611267
1224.850586	957.301697
1223.767578	849.135010
1222.683594	668.437866
1221.600586	579.669983
1220.516602	691.558594
1219.432617	537.507690
1218.347656	642.041870
1217.263672	454.174744
1216.178711	522.373108
1215.093750	515.641785
1214.008789	566.809204
1212.922852	533.432983
1211.836914	606.199707
1210.750977	842.937927
1209.665039	669.470276
1208.579102	787.816711
1207.492188	737.288513
1206.405273	718.059082
1205.318359	713.236206
1204.230469	631.255737
1203.142578	462.528961
1202.054688	512.963562
1200.966797	481.442535
1199.877930	317.471252
1198.790039	297.896973
1197.701172	109.830132
1196.611328	191.200348
1195.522461	87.262093
1194.432617	-57.583553
1193.342773	-0.512393
1192.252930	54.045670
1191.162109	-146.212387
1190.072266	30.701197
1188.981445	3.293818
1187.889648	-189.879700
1186.798828	-22.947702
1185.707031	-197.013565
1184.615234	-15.944149
1183.523438	-2.993329
1182.430664	7.456810
1181.337891	180.871307
1180.245117	73.594025
1179.152344	95.700302
1178.059570	69.762573
1176.965820	141.965363
1175.872070	178.098038
1174.778320	190.157974
1173.683594	257.172699
1172.588867	336.015533
1171.494141	292.656067
1170.399414	242.024399
1169.303711	114.753799
1168.208984	109.395897
1167.113281	44.148396
1166.016602	91.168755
1164.920898	-57.931572
1163.824219	96.378571
1162.727539	150.164108
1161.630859	301.728485
1160.533203	316.994934
1159.435547	582.799316
1158.337891	356.684418
1157.240234	698.471924
1156.141602	534.211731
1155.043945	422.373474
1153.944336	417.766479
1152.845703	196.083420
1151.747070	384.343475
1150.647461	269.747528
1149.547852	183.664520
1148.447266	78.434860
1147.347656	166.017853
1146.247070	-8.463521
1145.146484	114.543861
1144.044922	-138.641861
1142.944336	-1.645273
1141.842773	-164.559982
1140.741211	-82.580292
1139.638672	-155.316574
1138.537109	-111.671165
1137.434570	-49.166161
1136.332031	67.827522
1135.228516	153.754364
1134.125977	237.138916
1133.022461	270.490021
1131.917969	486.479553
1130.814453	505.258301
1129.709961	713.717896
1128.605469	891.114014
1127.500977	1110.989990
1126.396484	1140.945068
1125.291016	983.474182
1124.185547	866.237976
1123.080078	767.884033
1121.973633	622.063416
1120.868164	615.925964
1119.761719	469.952942
1118.654297	487.267853
1117.547852	547.056824
1116.440430	478.909546
1115.333008	739.513123
1114.225586	434.583801
1113.117188	569.500671
1112.008789	692.414734
1110.900391	663.881165
1109.791992	769.937622
1108.682617	923.073364
1107.573242	1031.144409
1106.463867	917.072510
1105.354492	1005.977295
1104.244141	1023.911865
1103.133789	1058.243530
1102.023438	1281.193237
1100.913086	1343.535034
1099.801758	1396.301270
1098.690430	1323.977905
1097.579102	1411.867920
1096.467773	1402.992310
1095.355469	1417.572021
1094.243164	1356.666504
1093.130859	1314.528320
1092.017578	1359.419067
1090.905273	1171.161011
1089.791992	1307.652954
1088.677734	1161.641479
1087.564453	1222.614258
1086.450195	1217.611572
1085.335938	1327.733398
1084.221680	1040.451660
1083.106445	1070.478638
1081.991211	973.530396
1080.875977	1099.706421
1079.760742	906.344604
1078.644531	914.914307
1077.528320	777.862122
1076.412109	868.448914
1075.295898	794.676819
1074.178711	756.049072
1073.061523	736.133850
1071.944336	734.919678
1070.826172	649.243713
1069.708984	744.016113
1068.590820	646.541504
1067.471680	593.555420
1066.353516	716.201660
1065.234375	686.532227
1064.115234	731.736511
1062.996094	882.192749
1061.875977	749.398254
1060.755859	766.339783
1059.635742	687.341125
1058.515625	839.830383
1057.394531	604.139709
1056.273438	611.592224
1055.152344	546.573486
1054.031250	383.438690
1052.909180	456.238098
1051.787109	552.330566
1050.665039	466.265015
1049.541992	452.565460
1048.418945	497.190399
1047.295898	476.460266
1046.172852	528.030884
1045.048828	462.969360
1043.925781	386.284027
1042.801758	409.843201
1041.676758	421.730560
1040.552734	361.403198
1039.427734	284.795441
1038.302734	431.772156
1037.176758	352.862854
1036.050781	420.633636
1034.924805	423.232574
1033.798828	397.930359
1032.672852	328.468384
1031.545898	459.031067
1030.418945	559.335754
1029.291992	489.950500
1028.164063	255.636002
1027.036133	200.347290
1025.908203	117.248604
1024.780273	-21.504118
1023.651367	-58.010895
1022.522461	35.520100
1021.393555	31.593410
1020.264648	-130.038864
1019.134766	-59.612312
1018.004883	-70.324570
1016.875000	-50.837139
1015.744141	19.683865
1014.613281	18.399515
1013.482422	119.115089
1012.351563	238.380463
1011.219727	318.286072
1010.088867	502.413513
1008.956055	367.106842
1007.824219	581.363892
1006.691406	936.714844
1005.558594	1532.526611
1004.425781	2160.519531
1003.292969	3225.246826
1002.159180	3249.468750
1001.025391	2471.932617
999.891602	1329.837158
998.756836	848.937256
997.622070	421.471130
996.487305	125.898109
995.352539	109.844467
994.216797	-69.936798
993.081055	80.375755
991.945313	48.518684
990.808594	62.902431
989.672852	26.682356
988.536133	55.126461
987.398438	-91.455742
986.261719	-207.892517
985.124023	-165.233673
983.986328	-55.690037
982.847656	-102.621117
981.709961	20.924570
980.571289	40.991257
979.432617	-21.635891
978.292969	83.797729
977.153320	159.426117
976.013672	7.566909
974.874023	60.476711
973.734375	212.312454
972.593750	24.217360
971.453125	183.168869
970.311523	78.124832
969.170898	99.547325
968.029297	91.271477
966.886719	172.639923
965.745117	199.069870
964.602539	202.706711
963.459961	123.951454
962.317383	299.856171
961.173828	77.042542
960.030273	255.487244
958.886719	204.927750
957.743164	202.652237
956.598633	367.695892
955.454102	203.179169
954.309570	233.447723
953.165039	202.090378
952.019531	244.120209
950.874023	139.928421
949.727539	138.851547
948.582031	121.947372
947.435547	125.792580
946.289063	106.962143
945.141602	170.553757
943.995117	177.195068
942.847656	259.358307
941.699219	419.275818
940.551758	561.038025
939.403320	324.147186
938.254883	514.126160
937.105469	562.795898
935.957031	342.569702
934.807617	361.981171
933.658203	436.260193
932.507813	310.177490
931.357422	475.913757
930.207031	129.332153
929.056641	188.378769
927.906250	229.366867
926.754883	149.899628
925.603516	75.199715
924.451172	5.266015
923.298828	78.819786
922.146484	182.074387
920.994141	39.961864
919.841797	20.814617
918.688477	88.194527
917.535156	19.428253
916.380859	-15.060800
915.227539	43.726948
914.073242	-167.454636
912.918945	-83.342682
911.763672	-225.977798
910.608398	-211.859711
909.453125	-356.320587
908.297852	-203.534958
907.141602	-21.180735
905.985352	-74.424950
904.829102	-145.601959
903.672852	-144.096420
902.515625	-153.744614
901.358398	31.480944
900.201172	-68.418350
899.042969	-50.430870
897.884766	-32.292877
896.726563	-45.672073
895.568359	-34.014042
894.409180	34.319130
893.250000	-69.009155
892.090820	49.318058
890.930664	102.226997
889.771484	-167.738647
888.611328	20.978138
887.450195	-40.839188
886.289063	93.880424
885.128906	165.485352
883.966797	65.750832
882.805664	-8.997873
881.643555	38.195835
880.481445	33.646839
879.319336	94.590546
878.156250	135.359192
876.993164	286.620239
875.830078	-8.019484
874.666016	78.151375
873.502930	99.104927
872.338867	-131.904541
871.173828	17.588840
870.009766	11.889057
868.844727	4.056980
867.679688	41.303928
866.513672	-44.998768
865.348633	125.041908
864.182617	65.917542
863.015625	148.446747
861.849609	448.868652
860.682617	237.303177
859.515625	398.562378
858.347656	357.848938
857.180664	341.905304
856.012695	492.051941
854.843750	606.325989
853.675781	671.277466
852.506836	747.482178
851.337891	731.828186
850.167969	631.109680
848.999023	642.487732
847.829102	344.871674
846.658203	269.115417
845.488281	244.917252
844.317383	283.445587
843.146484	183.278625
841.975586	172.671448
840.803711	32.406242
839.631836	162.771057
838.459961	0.281688
837.287109	70.317055
836.114258	124.701256
834.941406	78.562897
833.768555	161.984177
832.594727	191.805008
831.420898	326.529114
830.247070	318.375000
829.072266	428.481354
827.898438	402.464935
826.722656	494.664337
825.547852	426.283447
824.372070	244.259186
823.196289	340.857086
822.020508	176.732285
820.844727	88.395317
819.667969	118.107513
818.491211	32.013500
817.313477	66.131897
816.136719	71.264519
814.958984	-54.887691
813.781250	52.519829
812.602539	46.439266
811.423828	-48.606956
810.245117	103.053123
809.066406	54.606171
807.886719	-29.405809
806.707031	-71.233521
805.527344	-121.981194
804.346680	-86.177658
803.166992	-61.559780
801.985352	-121.320656
800.804688	-43.590084
799.623047	-45.801102
798.441406	-45.866791
797.259766	0.544993
796.078125	46.857277
794.895508	0.013806
793.712891	35.074150
792.529297	78.900482
791.346680	394.956024
790.163086	283.544922
788.978516	391.204590
787.794922	443.396912
786.610352	466.721222
785.425781	512.054443
784.241211	594.855469
783.055664	739.420837
781.870117	724.695923
780.684570	526.489441
779.498047	573.473816
778.311523	523.159973
777.125000	486.010498
775.938477	358.268524
774.750977	234.898560
773.563477	206.350052
772.375977	182.115814
771.187500	49.728714
769.999023	16.507374
768.810547	-16.811945
767.622070	368.482208
766.432617	152.007660
765.243164	157.993896
764.053711	190.288895
762.863281	198.241379
761.672852	324.936920
760.482422	502.071411
759.291992	326.992249
758.100586	501.619904
756.909180	431.954773
755.717773	329.230774
754.525391	360.526581
753.333008	490.582489
752.140625	398.568665
750.948242	381.167145
749.754883	282.418579
748.561523	455.839874
747.368164	372.266205
746.173828	376.405182
744.979492	237.833862
743.785156	296.626007
742.590820	333.358795
741.395508	369.976837
740.200195	404.285889
739.003906	307.007324
737.808594	192.147324
736.612305	169.242126
735.416016	264.502075
734.218750	193.249191
733.021484	371.455872
731.824219	435.706055
730.626953	410.147247
729.428711	450.139160
728.230469	490.033722
727.032227	416.154449
725.833984	469.003693
724.634766	482.429504
723.435547	583.166199
722.235352	399.863220
721.036133	627.094116
719.835938	520.154724
718.635742	432.854126
717.434570	570.295837
716.233398	360.762299
715.032227	439.175781
713.831055	395.403015
712.628906	342.896332
711.426758	262.045837
710.224609	257.466400
709.021484	231.080597
707.818359	52.226471
706.615234	19.324196
705.412109	-20.109381
704.208008	-61.711300
703.003906	-138.117447
701.799805	-36.110287
700.594727	-82.042191
699.389648	72.092079
698.184570	73.989052
696.979492	15.039540
695.773438	142.999023
694.567383	12.405804
693.361328	10.031962
692.154297	-98.709915
690.947266	-33.707958
689.740234	-116.287956
688.533203	-203.135635
687.325195	-133.713608
686.117188	-18.739021
684.909180	0.819372
683.700195	29.088600
682.491211	11.879864
681.282227	90.068291
680.072266	59.963226
678.863281	-28.551285
677.653320	-56.336292
676.442383	2.545792
675.232422	-92.203934
674.021484	87.953575
672.810547	108.010864
671.598633	58.920803
670.386719	-41.974537
669.174805	101.521202
667.962891	74.279877
666.750000	53.604553
665.537109	89.172417
664.324219	49.199619
663.110352	37.384918
661.897461	62.334427
660.683594	18.276039
659.468750	-1.962107
658.254883	-15.664990
657.040039	18.146788
655.824219	4.561810
654.609375	8.273495
653.393555	-11.675933
652.177734	-87.599152
650.960938	-27.732014
649.745117	53.668865
648.528320	-17.821037
647.311523	1.151739
646.093750	101.913544
644.875977	293.001617
643.658203	234.446640
642.440430	433.990540
641.221680	85.100945
640.002930	67.395393
638.784180	-14.831706
637.564453	-62.701523
636.344727	7.528626
635.125000	6.756688
633.905273	16.614620
632.684570	17.760715
631.463867	-58.500172
630.243164	-173.509552
629.021484	194.057022
627.799805	-56.451855
626.578125	196.854126
625.356445	74.631264
624.133789	162.252701
622.911133	249.545227
621.688477	302.206635
620.464844	258.121277
619.241211	145.162811
618.017578	-94.454788
616.793945	-2.628687
615.569336	15.937858
614.344727	-122.177299
613.120117	-46.865322
611.894531	-53.416210
610.668945	63.432034
609.443359	-8.515205
608.216797	-34.104572
606.991211	84.872292
605.764648	104.761490
604.537109	17.038948
