# Supplementary material for: Raman spectroscopy accurately differentiates mucosal healing from non-healing and biochemical changes following biological therapy in inflammatory bowel disease
Source: PLoS One. 2021 Jun 2;16(6):e0252210. doi: 10.1371/journal.pone.0252210 (PMC8172032; doi:10.1371/journal.pone.0252210)
Supplement: S9 Dataset — (ZIP) [file pone.0252210.s011.zip › Pre-biologic/OC023-2 pre treatment_12__X_25481.7__Y_6210.9__Z_812.562__Time_138.txt]

1714.862305	-2.105082
1713.885742	-172.800140
1712.909180	26.669399
1711.931641	35.166248
1710.955078	0.368686
1709.977539	235.899673
1709.000000	-207.018219
1708.021484	-288.381927
1707.043945	21.116777
1706.065430	105.248932
1705.086914	-91.995560
1704.107422	152.303925
1703.128906	192.979355
1702.149414	-95.612190
1701.169922	86.622223
1700.190430	11.964157
1699.210938	223.385590
1698.230469	151.308487
1697.250000	156.771500
1696.269531	263.789703
1695.289063	141.074463
1694.307617	325.587372
1693.326172	280.475708
1692.344727	550.497131
1691.363281	350.794250
1690.381836	468.857391
1689.399414	562.990417
1688.416992	779.948242
1687.434570	703.685852
1686.452148	696.980469
1685.468750	839.731567
1684.485352	764.147400
1683.501953	880.664429
1682.518555	834.916443
1681.534180	834.703552
1680.550781	856.100525
1679.566406	1122.635620
1678.582031	1101.951172
1677.596680	983.123474
1676.611328	1167.904175
1675.626953	1440.715332
1674.641602	1259.066895
1673.655273	1309.079590
1672.669922	1593.308716
1671.683594	1553.591919
1670.697266	1500.969727
1669.710938	1735.562988
1668.723633	1797.809326
1667.737305	1786.093750
1666.750000	1827.818970
1665.762695	1716.005737
1664.774414	2105.989990
1663.787109	2079.801514
1662.798828	2160.057129
1661.810547	2227.408203
1660.822266	2032.719360
1659.833008	1960.380859
1658.844727	1917.624146
1657.855469	2002.395508
1656.866211	2169.610107
1655.875977	2109.430420
1654.886719	2123.795898
1653.896484	1902.994995
1652.906250	1635.050781
1651.916016	1677.094727
1650.924805	1634.855957
1649.934570	1616.823364
1648.943359	1501.348755
1647.952148	1344.010132
1646.959961	1150.101929
1645.968750	1088.741699
1644.976563	665.920898
1643.984375	679.332642
1642.992188	756.448914
1641.999023	723.012146
1641.005859	431.331696
1640.012695	535.849915
1639.019531	353.153442
1638.026367	331.726227
1637.032227	318.531097
1636.039063	31.535339
1635.043945	24.303114
1634.049805	270.325043
1633.055664	-12.927444
1632.060547	175.643127
1631.065430	27.395279
1630.070313	-59.958549
1629.074219	10.905239
1628.079102	-136.377884
1627.083008	8.666114
1626.086914	-24.943027
1625.090820	-150.319473
1624.093750	-186.019608
1623.096680	-218.836166
1622.100586	-43.804131
1621.102539	-10.506532
1620.105469	75.532906
1619.107422	-22.086353
1618.109375	61.702877
1617.111328	253.274338
1616.113281	32.925591
1615.115234	17.512753
1614.116211	-121.014008
1613.117188	252.107712
1612.118164	24.769161
1611.118164	-0.461858
1610.119141	-62.222805
1609.119141	93.671234
1608.119141	189.375427
1607.118164	104.433731
1606.118164	-6.534550
1605.117188	136.610718
1604.116211	104.424622
1603.115234	-45.411388
1602.114258	-302.363312
1601.112305	-119.662804
1600.110352	-2.344882
1599.108398	18.250553
1598.106445	-183.300339
1597.103516	-42.332275
1596.100586	69.883255
1595.097656	-421.375275
1594.094727	-243.748276
1593.091797	-222.844864
1592.087891	-261.973938
1591.083984	-186.221298
1590.080078	-79.175415
1589.076172	-3.477319
1588.071289	-81.714905
1587.067383	20.022888
1586.062500	53.909431
1585.057617	85.157097
1584.051758	-21.766100
1583.045898	142.313324
1582.041016	82.250687
1581.035156	147.186340
1580.028320	-45.747734
1579.022461	50.327385
1578.015625	115.064735
1577.008789	138.074066
1576.001953	121.978096
1574.994141	38.182644
1573.987305	201.400711
1572.979492	107.058586
1571.971680	90.651581
1570.962891	136.526978
1569.955078	-25.579697
1568.946289	-57.836208
1567.937500	159.146072
1566.928711	175.979980
1565.918945	42.110424
1564.910156	-0.974539
1563.900391	-75.310440
1562.890625	42.243362
1561.880859	-94.586487
1560.870117	-0.694054
1559.859375	134.499481
1558.848633	-7.874629
1557.837891	186.576675
1556.827148	-31.188972
1555.815430	38.526947
1554.803711	183.162872
1553.791992	37.561512
1552.780273	210.286392
1551.767578	240.407883
1550.754883	200.475815
1549.742188	168.150711
1548.729492	151.183014
1547.716797	366.790100
1546.703125	289.955170
1545.689453	163.855301
1544.675781	89.311729
1543.662109	99.881096
1542.647461	-179.079697
1541.632813	148.831238
1540.618164	127.813431
1539.603516	-35.379761
1538.588867	43.922123
1537.573242	97.179092
1536.557617	176.013184
1535.541992	79.213318
1534.526367	62.197426
1533.509766	-19.480120
1532.493164	66.227707
1531.476563	-57.059708
1530.459961	-74.856651
1529.443359	-100.580650
1528.425781	128.468674
1527.408203	102.289001
1526.390625	34.720917
1525.373047	-17.583393
1524.354492	14.836788
1523.335938	-63.595879
1522.317383	148.460526
1521.298828	82.473984
1520.280273	126.867653
1519.260742	-140.020355
1518.241211	45.326820
1517.221680	279.206604
1516.202148	-24.129374
1515.181641	-80.988937
1514.161133	-148.301392
1513.140625	-200.386169
1512.120117	137.493073
1511.099609	-69.010277
1510.078125	70.722168
1509.056641	176.846436
1508.035156	-81.440872
1507.012695	-242.399628
1505.991211	-129.182907
1504.968750	-121.304016
1503.946289	-90.563629
1502.923828	-282.907379
1501.900391	-65.573242
1500.877930	-122.504097
1499.854492	-379.308472
1498.830078	-247.142166
1497.806641	-207.329727
1496.782227	-6.544923
1495.758789	-46.463020
1494.734375	-68.656799
1493.708984	159.540497
1492.684570	310.790680
1491.659180	78.416702
1490.633789	-85.037315
1489.608398	346.656647
1488.583008	287.601654
1487.556641	246.265335
1486.530273	158.830383
1485.503906	237.187134
1484.477539	496.545258
1483.450195	485.168915
1482.423828	754.261475
1481.396484	663.474548
1480.368164	702.601440
1479.340820	736.488159
1478.312500	777.848999
1477.284180	689.096863
1476.255859	933.986572
1475.227539	982.515381
1474.198242	977.398743
1473.169922	1086.747070
1472.140625	1106.816284
1471.111328	1345.618774
1470.081055	1609.627686
1469.050781	1568.150391
1468.021484	1857.227539
1466.990234	1662.914673
1465.959961	1778.746704
1464.928711	1955.409058
1463.898438	2187.822754
1462.867188	2023.695190
1461.834961	2194.808105
1460.803711	2160.083496
1459.771484	2523.881592
1458.739258	2613.295654
1457.707031	2431.044922
1456.674805	2705.512207
1455.641602	2591.645752
1454.608398	3005.294922
1453.575195	2754.353516
1452.541992	2599.793945
1451.508789	3000.319824
1450.474609	2906.459473
1449.440430	3073.539307
1448.406250	3230.369141
1447.371094	3083.175781
1446.336914	2834.748291
1445.301758	3016.700928
1444.266602	2684.785645
1443.230469	2578.155762
1442.195313	2651.176025
1441.159180	2607.779541
1440.123047	2498.635010
1439.086914	2263.116455
1438.049805	2239.979492
1437.013672	2282.566162
1435.976563	1936.028687
1434.939453	1753.822998
1433.901367	1594.403076
1432.864258	1571.419678
1431.826172	1376.777710
1430.788086	1096.420288
1429.750000	1101.323486
1428.710938	922.064331
1427.671875	649.581116
1426.633789	526.034546
1425.593750	700.015076
1424.554688	359.780487
1423.514648	684.986877
1422.474609	418.014587
1421.434570	211.650940
1420.394531	499.023041
1419.354492	521.943542
1418.313477	547.400024
1417.272461	353.938385
1416.231445	490.242340
1415.189453	430.300537
1414.147461	327.687958
1413.105469	154.774673
1412.063477	215.811615
1411.021484	43.133648
1409.978516	345.539185
1408.936523	165.517975
1407.892578	-6.851681
1406.849609	52.000877
1405.806641	75.760742
1404.762695	-23.427713
1403.718750	105.904922
1402.674805	-60.815956
1401.629883	-184.742661
1400.585938	-125.403801
1399.541016	56.864223
1398.496094	41.095570
1397.450195	15.393064
1396.405273	2.357977
1395.359375	-90.756561
1394.313477	66.774452
1393.267578	46.538143
1392.220703	-63.729477
1391.173828	-136.281433
1390.126953	144.210510
1389.080078	-88.256538
1388.033203	-87.839783
1386.985352	60.254780
1385.937500	193.411011
1384.889648	9.127794
1383.841797	-144.949524
1382.792969	-121.412338
1381.744141	-67.767143
1380.695313	-91.443932
1379.646484	-104.981155
1378.597656	28.944012
1377.547852	-6.813068
1376.498047	-197.150436
1375.448242	121.775116
1374.397461	153.799698
1373.347656	-80.902008
1372.296875	-267.990112
1371.246094	113.585579
1370.194336	73.888176
1369.143555	-42.876797
1368.091797	-42.349911
1367.040039	-11.775681
1365.988281	-3.471507
1364.935547	134.448471
1363.882813	-8.829224
1362.830078	-181.751053
1361.777344	88.477707
1360.724609	169.683914
1359.670898	134.104553
1358.617188	1.723949
1357.563477	162.929398
1356.509766	-125.664360
1355.455078	187.405701
1354.400391	107.951202
1353.345703	118.120934
1352.291016	292.362457
1351.235352	248.186157
1350.180664	631.179626
1349.125000	234.861420
1348.068359	464.163757
1347.012695	452.911469
1345.956055	647.681519
1344.899414	807.819763
1343.842773	849.058472
1342.786133	1066.429932
1341.728516	974.104431
1340.670898	879.509216
1339.613281	1052.641968
1338.555664	817.248535
1337.497070	1314.997925
1336.438477	998.287048
1335.379883	934.318542
1334.321289	1288.709106
1333.262695	997.448547
1332.203125	1166.501221
1331.143555	1234.263184
1330.083984	859.637878
1329.023438	910.457458
1327.963867	993.553833
1326.903320	814.884827
1325.841797	1152.690308
1324.781250	1149.724854
1323.719727	835.822266
1322.659180	806.095764
1321.596680	1198.539673
1320.535156	1169.057861
1319.473633	957.200012
1318.411133	822.039307
1317.348633	1342.988770
1316.285156	1210.571045
1315.222656	999.500732
1314.159180	845.344299
1313.095703	1016.605591
1312.032227	1215.035156
1310.967773	1211.590210
1309.904297	1235.383667
1308.839844	1148.537964
1307.775391	1298.128662
1306.709961	1373.976074
1305.645508	1179.352539
1304.580078	1383.361816
1303.513672	1437.428467
1302.448242	1250.702759
1301.382813	1317.341064
1300.316406	1148.186401
1299.250000	1414.068359
1298.182617	1191.189453
1297.116211	1415.461792
1296.048828	1320.598633
1294.981445	1009.905762
1293.914063	1060.205322
1292.845703	860.350525
1291.777344	854.482605
1290.708984	914.949158
1289.640625	874.980591
1288.572266	879.266296
1287.502930	672.892151
1286.433594	976.366028
1285.364258	958.906494
1284.293945	792.156311
1283.224609	965.946594
1282.154297	907.192139
1281.083984	657.652039
1280.012695	853.672546
1278.942383	663.162048
1277.871094	759.002747
1276.799805	781.529541
1275.727539	1087.737305
1274.656250	799.926270
1273.583984	1089.061279
1272.511719	1009.217102
1271.439453	817.121826
1270.366211	1101.417236
1269.292969	1222.070068
1268.219727	935.074402
1267.146484	1007.042786
1266.072266	964.363464
1264.999023	1141.327271
1263.924805	1091.451172
1262.849609	1158.699707
1261.775391	1121.150513
1260.700195	1334.723145
1259.625000	1065.760742
1258.549805	1057.653564
1257.474609	974.088623
1256.398438	1253.456299
1255.322266	1384.228516
1254.246094	1225.322754
1253.168945	1412.096436
1252.092773	1209.534424
1251.015625	1109.262207
1249.938477	1264.429199
1248.860352	1273.666382
1247.783203	1219.723999
1246.705078	1190.132202
1245.626953	946.748962
1244.547852	924.561096
1243.469727	1089.420166
1242.390625	965.256775
1241.311523	1258.729858
1240.231445	865.189453
1239.152344	959.588562
1238.072266	1289.283813
1236.992188	1230.744507
1235.911133	905.475098
1234.831055	994.940369
1233.750000	839.541809
1232.668945	950.782166
1231.587891	911.744995
1230.505859	901.782227
1229.423828	957.199402
1228.341797	988.363342
1227.259766	854.887024
1226.176758	963.468079
1225.094727	677.573547
1224.011719	551.442688
1222.927734	696.223755
1221.844727	601.522522
1220.760742	460.900604
1219.676758	554.753601
1218.592773	566.370361
1217.507813	459.563721
1216.423828	328.611816
1215.338867	330.490997
1214.252930	494.082886
1213.167969	464.454041
1212.082031	473.400909
1210.996094	672.897766
1209.910156	498.368317
1208.823242	533.670166
1207.737305	624.357788
1206.650391	454.605164
1205.562500	468.027496
1204.475586	259.712769
1203.387695	282.682495
1202.299805	375.419281
1201.211914	393.401825
1200.124023	240.389130
1199.035156	255.845886
1197.946289	-89.714676
1196.857422	48.352287
1195.767578	229.571915
1194.678711	-0.558266
1193.588867	134.755859
1192.498047	101.676598
1191.408203	-126.113434
1190.317383	-176.104645
1189.226563	-146.895340
1188.135742	-295.490814
1187.044922	-62.369038
1185.953125	-4.669265
1184.861328	-146.270630
1183.769531	-122.353119
1182.676758	107.747559
1181.584961	-62.844856
1180.492188	-127.964638
1179.398438	80.114388
1178.305664	60.330021
1177.211914	21.282173
1176.118164	20.477409
1175.024414	187.219437
1173.929688	64.052994
1172.835938	103.624969
1171.741211	418.306061
1170.646484	-162.172928
1169.550781	-194.671753
1168.455078	74.094360
1167.359375	-11.266885
1166.263672	10.880533
1165.167969	-36.405430
1164.071289	171.897995
1162.974609	74.199287
1161.877930	79.137589
1160.780273	134.102661
1159.682617	36.133305
1158.584961	148.140228
1157.487305	178.847687
1156.389648	209.425262
1155.291016	65.741928
1154.192383	119.941658
1153.093750	33.333801
1151.994141	87.278374
1150.894531	186.360184
1149.794922	123.265656
1148.695313	-125.716194
1147.594727	-184.189468
1146.495117	-216.555420
1145.394531	-56.215630
1144.292969	65.849251
1143.192383	-214.361923
1142.090820	-99.687698
1140.989258	26.710892
1139.886719	-18.269674
1138.785156	105.441696
1137.682617	-127.525444
1136.580078	-49.230953
1135.477539	-80.364845
1134.374023	33.271786
1133.270508	222.723984
1132.166992	473.700287
1131.063477	541.695435
1129.958984	533.604370
1128.854492	774.501953
1127.750000	806.459290
1126.644531	847.765564
1125.540039	715.885376
1124.434570	847.041199
1123.329102	833.476440
1122.222656	653.962708
1121.117188	479.168457
1120.010742	391.954285
1118.903320	494.066986
1117.796875	385.376862
1116.689453	345.247955
1115.582031	534.526245
1114.474609	354.621033
1113.367188	387.529572
1112.258789	512.521057
1111.150391	296.979004
1110.041016	530.434143
1108.932617	529.793640
1107.823242	772.346191
1106.713867	726.583191
1105.604492	765.744446
1104.494141	946.416992
1103.383789	1032.518555
1102.273438	962.771118
1101.163086	749.076782
1100.051758	955.168945
1098.940430	1121.000854
1097.829102	1062.734131
1096.717773	858.294250
1095.605469	877.697937
1094.493164	1219.740356
1093.380859	909.183167
1092.268555	911.852173
1091.155273	813.213074
1090.041992	891.059631
1088.928711	1121.745239
1087.814453	938.221802
1086.701172	1159.251099
1085.586914	930.999023
1084.471680	874.387085
1083.357422	904.710815
1082.242188	864.461853
1081.126953	749.002808
1080.011719	835.523193
1078.895508	759.924011
1077.779297	1099.827881
1076.663086	883.283752
1075.546875	755.959717
1074.429688	666.174744
1073.312500	527.137512
1072.195313	465.504547
1071.078125	570.309265
1069.959961	653.925171
1068.841797	692.947998
1067.723633	539.821289
1066.604492	529.598328
1065.486328	851.874756
1064.367188	747.891357
1063.247070	351.351685
1062.127930	666.351379
1061.007813	721.496582
1059.887695	531.014099
1058.767578	504.292877
1057.646484	458.860870
1056.525391	212.433121
1055.404297	283.916260
1054.283203	514.224792
1053.161133	601.939331
1052.039063	628.900024
1050.916992	667.525208
1049.794922	370.034088
1048.671875	166.017090
1047.548828	155.746002
1046.425781	507.023956
1045.301758	356.781372
1044.177734	78.401207
1043.053711	245.360504
1041.929688	535.770996
1040.805664	248.295242
1039.680664	119.353973
1038.555664	244.330078
1037.429688	-40.484531
1036.304688	140.401840
1035.178711	195.568695
1034.052734	388.015961
1032.925781	526.906799
1031.798828	298.358246
1030.671875	553.544495
1029.544922	208.973694
1028.417969	29.607180
1027.290039	-186.803818
1026.162109	-384.478485
1025.033203	47.307144
1023.905273	-108.417305
1022.776367	86.473587
1021.647461	-296.485748
1020.518555	-69.025490
1019.388672	-164.024933
1018.258789	-145.276031
1017.128906	-12.856697
1015.998047	61.619595
1014.868164	59.677341
1013.737305	-180.822678
1012.605469	12.006628
1011.474609	276.630646
1010.342773	87.430107
1009.210938	359.026337
1008.079102	538.022949
1006.946289	828.072510
1005.813477	1034.815674
1004.680664	1643.934082
1003.546875	2484.058838
1002.414063	2868.550781
1001.280273	2388.689697
1000.145508	1634.218140
999.011719	734.697144
997.876953	449.964020
996.742188	107.758011
995.607422	-86.450386
994.471680	397.988342
993.335938	19.459499
992.200195	485.431519
991.064453	47.343502
989.927734	-3.103945
988.791016	-32.656929
987.654297	113.064957
986.516602	-56.792118
985.379883	-134.299210
984.242188	-135.653687
983.103516	93.343430
981.965820	149.743332
980.827148	-51.484745
979.688477	-201.869354
978.548828	-133.543045
977.409180	-95.001503
976.270508	120.692657
975.129883	136.446655
973.990234	-68.261772
972.849609	-98.131828
971.708984	62.798973
970.568359	-99.984070
969.426758	81.820801
968.285156	121.382584
967.143555	115.180603
966.001953	3.600393
964.859375	75.709686
963.716797	65.383820
962.574219	298.228912
961.430664	327.123474
960.287109	298.870087
959.143555	62.307133
958.000000	68.796387
956.855469	68.562485
955.710938	57.040035
954.566406	189.875854
953.421875	16.177633
952.276367	174.435989
951.130859	158.951996
949.985352	36.159382
948.838867	256.498260
947.692383	67.773056
946.545898	174.067749
945.399414	184.520935
944.251953	245.373901
943.104492	11.793591
941.957031	157.443878
940.809570	401.324493
939.661133	97.610672
938.512695	225.361191
937.364258	95.485825
936.214844	419.589752
935.065430	125.906944
933.916016	167.552155
932.765625	298.201080
931.616211	258.088501
930.465820	265.980560
929.315430	-40.202160
928.164063	122.862938
927.012695	-103.175407
925.861328	-267.519257
924.709961	-99.505424
923.557617	-76.975121
922.405273	227.643539
921.252930	23.062368
920.099609	91.452179
918.947266	-53.625637
917.793945	-168.957245
916.639648	-356.764191
915.486328	80.066711
914.332031	-298.103546
913.177734	-8.722134
912.022461	15.194833
910.868164	-164.916351
909.712891	-181.516235
908.556641	37.835373
907.401367	14.665740
906.245117	-92.207771
905.088867	-151.317398
903.931641	-85.682709
902.775391	-207.916183
901.618164	-216.758331
900.460938	-87.390434
899.302734	-46.216568
898.144531	15.421524
896.986328	-121.903915
895.828125	-1.239831
894.668945	-115.650200
893.509766	-195.985153
892.350586	117.044220
891.191406	-71.534966
890.031250	-90.503258
888.871094	-39.349979
887.710938	97.676506
886.549805	-65.463959
885.388672	225.160812
884.227539	179.581650
883.066406	213.067642
881.904297	66.227264
880.742188	154.017624
879.580078	322.996796
878.416992	286.921814
877.253906	122.530724
876.090820	237.594406
874.927734	14.903242
873.763672	226.899963
872.599609	333.083984
871.435547	146.755341
870.270508	21.327623
869.105469	125.442543
867.940430	78.911827
866.775391	50.447582
865.609375	17.561136
864.443359	193.722046
863.277344	80.050583
862.110352	384.239777
860.944336	315.580719
859.777344	372.718170
858.609375	331.120056
857.442383	605.958130
856.274414	719.187805
855.105469	543.077820
853.937500	492.643372
852.768555	617.119446
851.599609	495.027740
850.430664	393.179901
849.260742	627.425354
848.090820	574.904968
846.920898	576.158875
845.750000	122.999390
844.580078	265.369293
843.409180	195.118912
842.237305	174.122330
841.066406	354.406250
839.894531	67.299583
838.722656	55.273224
837.549805	230.973572
836.376953	185.379395
835.204102	126.388290
834.031250	234.899780
832.857422	164.724304
831.683594	235.186462
830.509766	450.644806
829.335938	422.778290
828.161133	383.741058
826.986328	507.484772
825.811523	452.766632
824.635742	340.080505
823.459961	160.552170
822.284180	255.100891
821.107422	142.410034
819.931641	38.622765
818.754883	215.360352
817.577148	229.473709
816.400391	127.799721
815.222656	21.666508
814.044922	-115.619942
812.866211	-119.477928
811.687500	-12.241899
810.508789	-202.968781
809.330078	-218.127563
808.150391	-315.552643
806.971680	26.771818
805.791016	-204.053558
804.611328	-237.268234
803.430664	-172.888596
802.250000	15.642365
801.069336	-270.763123
799.887695	-266.564636
798.706055	-510.814148
797.524414	-495.661774
796.342773	-232.374802
795.160156	-104.473412
793.977539	-153.960236
792.794922	71.116402
791.611328	92.271378
790.427734	-127.987724
789.244141	218.345627
788.059570	332.077271
786.875977	374.853546
785.691406	143.258133
784.505859	453.397125
783.321289	170.827820
782.135742	292.733093
780.949219	502.854065
779.763672	421.166718
778.577148	527.130920
777.390625	392.256073
776.204102	409.649017
775.016602	179.738342
773.829102	7.186262
772.641602	37.547138
771.453125	107.476112
770.265625	51.574337
769.077148	235.859390
767.887695	151.073196
766.699219	149.932938
765.509766	181.721497
764.319336	204.569687
763.129883	148.025589
761.939453	298.309265
760.749023	307.559387
759.558594	325.491364
758.367188	180.521866
757.175781	378.577240
755.984375	277.410217
754.791992	457.539063
753.599609	136.414001
752.407227	166.866226
751.214844	311.414429
750.021484	475.551422
748.828125	121.355110
747.634766	256.709717
746.441406	358.979980
745.247070	283.383301
744.052734	348.101776
742.857422	360.059845
741.662109	165.822723
740.466797	363.935272
739.271484	331.762726
738.076172	51.941875
736.879883	164.236969
735.683594	105.581238
734.486328	261.420593
733.289063	-7.530192
732.091797	148.096512
730.894531	248.875427
729.697266	353.904785
728.499023	97.991882
727.300781	432.414642
726.101563	622.351501
724.902344	466.865753
723.703125	350.716156
722.503906	387.452484
721.303711	384.805908
720.104492	275.131622
718.903320	357.527313
717.703125	413.651489
716.501953	456.611969
715.300781	401.357697
714.099609	413.690765
712.897461	399.819000
711.695313	111.291168
710.493164	88.718079
709.291016	129.308228
708.087891	252.619095
706.884766	288.752441
705.680664	102.793068
704.477539	123.683334
703.273438	-75.226913
702.069336	150.175888
700.864258	127.517662
699.659180	30.941292
698.454102	245.294067
697.249023	44.423286
696.042969	52.261520
694.836914	44.906689
693.630859	-344.690460
692.423828	-519.109009
691.217773	-105.096397
690.009766	-138.357834
688.802734	-121.661751
687.594727	-178.695297
686.386719	-159.753525
685.178711	-106.079292
683.970703	62.512180
682.761719	-137.380630
681.552734	-40.266056
680.342773	-196.608170
679.133789	-112.403671
677.923828	-203.574020
676.712891	-2.384010
675.502930	-45.789913
674.291992	3.937181
673.081055	-19.839050
671.869141	-54.348694
670.657227	69.087952
669.445313	190.382904
668.233398	89.082802
667.021484	13.839586
665.808594	74.817245
664.595703	-54.215816
663.381836	-129.121246
662.167969	35.726273
660.954102	84.032394
659.740234	-158.901733
658.525391	38.458176
657.310547	-38.103615
656.095703	-58.476124
654.880859	5.324410
653.665039	19.606909
652.449219	-116.869141
651.233398	9.631120
650.016602	17.693281
648.799805	-183.043442
647.583008	279.469299
646.365234	160.706955
645.148438	54.983551
643.930664	115.031296
642.711914	465.483215
641.494141	334.151886
640.275391	95.444458
639.056641	-194.688919
637.836914	59.025528
636.617188	-24.632917
635.397461	-5.121855
634.177734	111.038139
632.957031	167.052597
631.736328	175.831558
630.515625	96.626358
629.293945	56.070625
628.073242	152.791473
626.851563	-67.934036
625.628906	58.725101
624.407227	114.542793
623.184570	84.557755
621.960938	43.802162
620.738281	369.257263
619.514648	86.279716
618.291016	-1.849958
617.067383	-45.119762
615.842773	178.986740
614.618164	-52.892521
613.393555	-139.390427
612.167969	-206.803848
610.942383	112.585106
609.716797	-81.429192
608.491211	-232.873535
607.264648	109.023232
606.038086	8.282866
604.811523	-141.860489
