# Supplementary material for: Raman spectroscopy accurately differentiates mucosal healing from non-healing and biochemical changes following biological therapy in inflammatory bowel disease
Source: PLoS One. 2021 Jun 2;16(6):e0252210. doi: 10.1371/journal.pone.0252210 (PMC8172032; doi:10.1371/journal.pone.0252210)
Supplement: S9 Dataset — (ZIP) [file pone.0252210.s011.zip › Pre-biologic/OC023-2 pre treatment_47__X_25481.7__Y_6213.9__Z_811.22__Time_539.txt]

1714.862305	-51.503036
1713.885742	21.668503
1712.909180	-73.685631
1711.931641	-6.093266
1710.955078	-8.822968
1709.977539	46.836937
1709.000000	29.604240
1708.021484	-4.186561
1707.043945	12.531423
1706.065430	-24.723598
1705.086914	-201.526321
1704.107422	-38.625511
1703.128906	83.821136
1702.149414	-37.516037
1701.169922	12.206978
1700.190430	-39.874458
1699.210938	111.147644
1698.230469	208.519623
1697.250000	137.415695
1696.269531	354.879852
1695.289063	200.926163
1694.307617	151.196167
1693.326172	411.271790
1692.344727	342.951813
1691.363281	541.652161
1690.381836	476.219208
1689.399414	592.336243
1688.416992	564.540039
1687.434570	560.937317
1686.452148	762.813904
1685.468750	716.918945
1684.485352	836.495178
1683.501953	908.316528
1682.518555	857.852356
1681.534180	858.265381
1680.550781	829.714172
1679.566406	1054.326904
1678.582031	1225.939453
1677.596680	1091.822388
1676.611328	1309.225586
1675.626953	1122.686646
1674.641602	1346.021729
1673.655273	1399.486694
1672.669922	1309.821289
1671.683594	1480.947754
1670.697266	1694.896606
1669.710938	1802.918823
1668.723633	1613.897827
1667.737305	1916.496216
1666.750000	1882.297363
1665.762695	2052.848389
1664.774414	1971.709961
1663.787109	2066.100586
1662.798828	2057.446045
1661.810547	2078.389160
1660.822266	1885.066528
1659.833008	2118.880615
1658.844727	2072.214355
1657.855469	2100.152344
1656.866211	2255.622070
1655.875977	2059.318359
1654.886719	1866.193604
1653.896484	1879.990967
1652.906250	1682.546997
1651.916016	1631.103394
1650.924805	1590.672974
1649.934570	1474.017212
1648.943359	1334.029053
1647.952148	1165.445557
1646.959961	1132.093872
1645.968750	959.164246
1644.976563	844.808716
1643.984375	672.810486
1642.992188	614.799377
1641.999023	691.803040
1641.005859	650.410522
1640.012695	464.313354
1639.019531	413.188171
1638.026367	227.963394
1637.032227	82.720909
1636.039063	143.502258
1635.043945	-27.314400
1634.049805	2.531156
1633.055664	-117.448807
1632.060547	44.740135
1631.065430	70.262749
1630.070313	-17.105593
1629.074219	-17.282019
1628.079102	-22.417290
1627.083008	-182.472900
1626.086914	-194.887238
1625.090820	-70.282364
1624.093750	-42.737057
1623.096680	-91.164886
1622.100586	-2.669476
1621.102539	-3.296273
1620.105469	203.823868
1619.107422	35.551464
1618.109375	6.726842
1617.111328	117.251465
1616.113281	206.939865
1615.115234	-57.427101
1614.116211	58.880234
1613.117188	86.148308
1612.118164	42.782463
1611.118164	4.844906
1610.119141	113.854172
1609.119141	5.474829
1608.119141	180.222977
1607.118164	203.115067
1606.118164	92.569481
1605.117188	191.638199
1604.116211	146.810043
1603.115234	104.719582
1602.114258	44.427231
1601.112305	10.405864
1600.110352	-151.668915
1599.108398	-151.492401
1598.106445	-93.742722
1597.103516	-148.343506
1596.100586	-51.319363
1595.097656	-192.027451
1594.094727	-136.752533
1593.091797	-290.378937
1592.087891	-208.953781
1591.083984	-140.603561
1590.080078	-231.464294
1589.076172	-24.859402
1588.071289	30.357191
1587.067383	109.002029
1586.062500	132.837265
1585.057617	44.540649
1584.051758	-7.265394
1583.045898	42.527802
1582.041016	97.457893
1581.035156	61.151428
1580.028320	233.116776
1579.022461	220.098175
1578.015625	108.104004
1577.008789	193.851273
1576.001953	60.931995
1574.994141	219.308762
1573.987305	250.089523
1572.979492	288.556763
1571.971680	246.316223
1570.962891	3.867158
1569.955078	10.843715
1568.946289	111.215988
1567.937500	154.277603
1566.928711	212.769089
1565.918945	97.159439
1564.910156	-13.350437
1563.900391	203.009186
1562.890625	12.990750
1561.880859	43.026512
1560.870117	-2.585914
1559.859375	72.952538
1558.848633	202.727783
1557.837891	-61.649918
1556.827148	91.076355
1555.815430	64.813766
1554.803711	103.131859
1553.791992	55.800606
1552.780273	93.735603
1551.767578	146.994186
1550.754883	-27.682484
1549.742188	175.249481
1548.729492	33.877090
1547.716797	127.698570
1546.703125	213.519470
1545.689453	229.306122
1544.675781	185.438477
1543.662109	14.774640
1542.647461	-88.863556
1541.632813	65.605736
1540.618164	108.762169
1539.603516	56.165497
1538.588867	-80.176300
1537.573242	154.934692
1536.557617	99.186646
1535.541992	-37.446220
1534.526367	42.978863
1533.509766	35.555820
1532.493164	-33.951138
1531.476563	205.614853
1530.459961	130.503510
1529.443359	98.995934
1528.425781	100.755394
1527.408203	117.740273
1526.390625	95.878464
1525.373047	35.195618
1524.354492	-133.772385
1523.335938	-53.329567
1522.317383	-27.159950
1521.298828	117.075020
1520.280273	-24.369989
1519.260742	-16.889334
1518.241211	106.022095
1517.221680	-20.579979
1516.202148	1.653233
1515.181641	-122.746803
1514.161133	-67.560417
1513.140625	215.877365
1512.120117	44.666161
1511.099609	9.325116
1510.078125	14.828969
1509.056641	-38.875103
1508.035156	81.625839
1507.012695	-13.517038
1505.991211	-67.796829
1504.968750	-109.451210
1503.946289	33.201752
1502.923828	-119.012535
1501.900391	-176.601654
1500.877930	-190.816269
1499.854492	-97.701187
1498.830078	-94.413681
1497.806641	-170.633789
1496.782227	-198.406219
1495.758789	-34.486378
1494.734375	-129.130478
1493.708984	-78.181000
1492.684570	-32.526936
1491.659180	-2.412615
1490.633789	88.846985
1489.608398	289.754822
1488.583008	293.742615
1487.556641	483.969238
1486.530273	273.125458
1485.503906	432.333557
1484.477539	593.874023
1483.450195	604.649536
1482.423828	602.535339
1481.396484	579.862610
1480.368164	585.095459
1479.340820	651.387085
1478.312500	610.456970
1477.284180	872.648682
1476.255859	1012.317383
1475.227539	1100.862915
1474.198242	942.223450
1473.169922	1073.795044
1472.140625	1139.001953
1471.111328	1249.881104
1470.081055	1566.685547
1469.050781	1463.524780
1468.021484	1607.024170
1466.990234	1722.366089
1465.959961	2015.538574
1464.928711	2067.026367
1463.898438	2118.426514
1462.867188	2355.168457
1461.834961	2236.115479
1460.803711	2464.966553
1459.771484	2609.850342
1458.739258	2533.767578
1457.707031	2508.413574
1456.674805	2670.774170
1455.641602	2711.230225
1454.608398	2705.967041
1453.575195	2771.659180
1452.541992	2842.351807
1451.508789	2973.806152
1450.474609	3201.446533
1449.440430	2937.456543
1448.406250	3035.766846
1447.371094	3111.202148
1446.336914	3049.879883
1445.301758	3079.679199
1444.266602	2894.334473
1443.230469	2838.086182
1442.195313	2807.171631
1441.159180	2776.250244
1440.123047	2545.580566
1439.086914	2600.691895
1438.049805	2440.927734
1437.013672	2329.274902
1435.976563	2202.509033
1434.939453	1997.513550
1433.901367	1732.002075
1432.864258	1504.520020
1431.826172	1251.905151
1430.788086	1090.287964
1429.750000	868.218811
1428.710938	832.947937
1427.671875	790.169250
1426.633789	598.696716
1425.593750	707.332153
1424.554688	480.757690
1423.514648	455.921814
1422.474609	542.012268
1421.434570	497.144440
1420.394531	673.979614
1419.354492	329.613556
1418.313477	320.252808
1417.272461	348.723297
1416.231445	243.898956
1415.189453	184.466980
1414.147461	384.205994
1413.105469	252.016281
1412.063477	192.880997
1411.021484	111.241341
1409.978516	52.332539
1408.936523	51.350292
1407.892578	42.901505
1406.849609	97.358948
1405.806641	69.040794
1404.762695	-69.626030
1403.718750	-2.321268
1402.674805	142.853882
1401.629883	-15.484970
1400.585938	-28.151043
1399.541016	11.953790
1398.496094	-25.555138
1397.450195	157.637299
1396.405273	10.098554
1395.359375	-16.999237
1394.313477	98.825768
1393.267578	19.389894
1392.220703	-82.424950
1391.173828	11.199457
1390.126953	34.843925
1389.080078	-13.946914
1388.033203	105.038498
1386.985352	74.033096
1385.937500	-66.841171
1384.889648	187.506027
1383.841797	-153.003036
1382.792969	-73.392876
1381.744141	-61.125317
1380.695313	-173.608322
1379.646484	-138.541870
1378.597656	-30.926815
1377.547852	69.297760
1376.498047	92.266685
1375.448242	35.535591
1374.397461	-63.433914
1373.347656	-20.020241
1372.296875	138.232162
1371.246094	-271.851532
1370.194336	-18.579781
1369.143555	35.393093
1368.091797	7.276612
1367.040039	29.157822
1365.988281	-50.913986
1364.935547	16.110632
1363.882813	-133.303009
1362.830078	120.705750
1361.777344	-13.400933
1360.724609	156.223816
1359.670898	276.190521
1358.617188	229.665604
1357.563477	282.775024
1356.509766	142.153595
1355.455078	406.819458
1354.400391	211.901047
1353.345703	417.158966
1352.291016	503.290222
1351.235352	443.053680
1350.180664	298.616486
1349.125000	506.825745
1348.068359	357.796783
1347.012695	625.777649
1345.956055	888.841858
1344.899414	948.623779
1343.842773	1087.878540
1342.786133	1150.401611
1341.728516	1131.278809
1340.670898	1258.505005
1339.613281	972.177124
1338.555664	1438.988525
1337.497070	1227.343140
1336.438477	1161.999634
1335.379883	1260.188477
1334.321289	1296.635132
1333.262695	1118.003662
1332.203125	1152.303711
1331.143555	1060.635986
1330.083984	1268.299927
1329.023438	1243.687500
1327.963867	1271.137085
1326.903320	1222.134277
1325.841797	1227.640747
1324.781250	1208.603638
1323.719727	1066.269531
1322.659180	1195.677612
1321.596680	1223.983887
1320.535156	1119.186401
1319.473633	1177.389648
1318.411133	1230.771484
1317.348633	1257.146973
1316.285156	1256.529297
1315.222656	1095.844116
1314.159180	1393.696655
1313.095703	1506.780396
1312.032227	1440.140015
1310.967773	1371.193848
1309.904297	1459.976074
1308.839844	1310.080688
1307.775391	1408.929565
1306.709961	1274.116821
1305.645508	1289.537231
1304.580078	1511.653442
1303.513672	1475.612183
1302.448242	1289.748047
1301.382813	1529.265503
1300.316406	1486.210327
1299.250000	1423.628296
1298.182617	1348.898438
1297.116211	1510.042480
1296.048828	1347.150635
1294.981445	1331.700928
1293.914063	1252.551392
1292.845703	1229.961182
1291.777344	1158.416626
1290.708984	1172.826660
1289.640625	1042.660645
1288.572266	1067.069580
1287.502930	875.885071
1286.433594	738.770874
1285.364258	841.866211
1284.293945	991.529297
1283.224609	1006.525696
1282.154297	928.561768
1281.083984	1053.848633
1280.012695	1142.443848
1278.942383	1045.132080
1277.871094	1065.331909
1276.799805	1080.692749
1275.727539	1113.219727
1274.656250	1114.010254
1273.583984	1139.293091
1272.511719	1093.761108
1271.439453	1131.349487
1270.366211	1171.411133
1269.292969	1262.773804
1268.219727	1405.399536
1267.146484	1279.537109
1266.072266	1346.530762
1264.999023	1328.144165
1263.924805	1573.208374
1262.849609	1379.273682
1261.775391	1353.665161
1260.700195	1391.464966
1259.625000	1266.000244
1258.549805	1298.969727
1257.474609	1217.458984
1256.398438	1352.735352
1255.322266	1463.616333
1254.246094	1294.529175
1253.168945	1351.850708
1252.092773	1487.008423
1251.015625	1322.905884
1249.938477	1387.484741
1248.860352	1483.641357
1247.783203	1305.053223
1246.705078	1459.501953
1245.626953	1528.826660
1244.547852	1277.438354
1243.469727	1186.445190
1242.390625	1275.166138
1241.311523	1210.882568
1240.231445	1202.431396
1239.152344	1308.010864
1238.072266	1081.140869
1236.992188	1031.409546
1235.911133	1277.525146
1234.831055	1171.944702
1233.750000	1107.583496
1232.668945	1137.727417
1231.587891	1068.479614
1230.505859	827.234741
1229.423828	857.296021
1228.341797	887.297241
1227.259766	825.249084
1226.176758	968.896545
1225.094727	863.201599
1224.011719	762.337830
1222.927734	804.160583
1221.844727	717.749512
1220.760742	619.229126
1219.676758	554.527527
1218.592773	683.107666
1217.507813	422.603058
1216.423828	652.467957
1215.338867	800.057007
1214.252930	452.578217
1213.167969	677.243225
1212.082031	600.079163
1210.996094	756.905396
1209.910156	575.881592
1208.823242	657.725830
1207.737305	524.866333
1206.650391	659.554321
1205.562500	642.266663
1204.475586	620.082520
1203.387695	605.047729
1202.299805	418.934723
1201.211914	172.619049
1200.124023	275.383667
1199.035156	228.788101
1197.946289	-65.722954
1196.857422	27.120825
1195.767578	76.533112
1194.678711	190.752075
1193.588867	-10.116104
1192.498047	127.906799
1191.408203	-154.761719
1190.317383	-161.119400
1189.226563	-256.450043
1188.135742	-80.482071
1187.044922	-48.750481
1185.953125	-125.154381
1184.861328	-88.841324
1183.769531	-196.605988
1182.676758	57.774452
1181.584961	40.939198
1180.492188	69.555214
1179.398438	38.117752
1178.305664	104.845818
1177.211914	149.866867
1176.118164	48.629108
1175.024414	-26.329756
1173.929688	269.764374
1172.835938	228.076965
1171.741211	-5.175459
1170.646484	261.660126
1169.550781	4.349765
1168.455078	2.956909
1167.359375	20.580063
1166.263672	145.658585
1165.167969	43.504936
1164.071289	139.614334
1162.974609	312.013824
1161.877930	20.849979
1160.780273	56.850246
1159.682617	71.231544
1158.584961	376.692322
1157.487305	121.106773
1156.389648	168.520142
1155.291016	17.814829
1154.192383	100.768036
1153.093750	245.557861
1151.994141	111.275558
1150.894531	-125.533707
1149.794922	90.341492
1148.695313	51.127274
1147.594727	-76.302147
1146.495117	20.031046
1145.394531	90.019226
1144.292969	-40.052052
1143.192383	-222.513855
1142.090820	96.921219
1140.989258	4.661867
1139.886719	-75.781387
1138.785156	-99.236771
1137.682617	-208.353973
1136.580078	105.423637
1135.477539	-60.914680
1134.374023	-34.908474
1133.270508	266.426025
1132.166992	256.531311
1131.063477	384.199463
1129.958984	661.196411
1128.854492	888.148010
1127.750000	604.958801
1126.644531	981.009827
1125.540039	1001.190979
1124.434570	890.900940
1123.329102	681.041321
1122.222656	610.956970
1121.117188	398.706573
1120.010742	468.253540
1118.903320	471.383270
1117.796875	415.258636
1116.689453	307.005676
1115.582031	354.866852
1114.474609	452.297821
1113.367188	405.348938
1112.258789	519.106750
1111.150391	554.730957
1110.041016	526.449646
1108.932617	651.687683
1107.823242	580.731384
1106.713867	556.969543
1105.604492	528.426208
1104.494141	766.556885
1103.383789	669.398865
1102.273438	744.458801
1101.163086	960.954407
1100.051758	847.115356
1098.940430	867.663818
1097.829102	841.001160
1096.717773	1068.821655
1095.605469	1107.981812
1094.493164	1008.089783
1093.380859	908.194519
1092.268555	947.216919
1091.155273	964.981201
1090.041992	945.037170
1088.928711	845.061707
1087.814453	763.903381
1086.701172	842.680664
1085.586914	900.215698
1084.471680	774.320007
1083.357422	838.831116
1082.242188	976.115845
1081.126953	1052.231201
1080.011719	818.267334
1078.895508	852.061890
1077.779297	744.966858
1076.663086	675.455200
1075.546875	798.370789
1074.429688	728.838562
1073.312500	542.056274
1072.195313	575.767273
1071.078125	367.990417
1069.959961	509.517578
1068.841797	503.352203
1067.723633	731.459412
1066.604492	788.474854
1065.486328	419.300751
1064.367188	509.145752
1063.247070	360.212250
1062.127930	595.127991
1061.007813	432.228638
1059.887695	463.549835
1058.767578	352.231445
1057.646484	432.676880
1056.525391	435.975433
1055.404297	348.161530
1054.283203	379.561493
1053.161133	219.439194
1052.039063	257.907227
1050.916992	25.575180
1049.794922	260.199097
1048.671875	546.079041
1047.548828	362.933899
1046.425781	84.283394
1045.301758	209.216736
1044.177734	163.946823
1043.053711	88.444496
1041.929688	185.466705
1040.805664	147.370010
1039.680664	179.212524
1038.555664	110.961784
1037.429688	47.448460
1036.304688	32.911785
1035.178711	211.581467
1034.052734	232.028259
1032.925781	378.125977
1031.798828	438.181580
1030.671875	279.737976
1029.544922	184.197433
1028.417969	362.986633
1027.290039	104.981636
1026.162109	151.453766
1025.033203	-115.522591
1023.905273	-280.132690
1022.776367	-131.238373
1021.647461	-237.594025
1020.518555	-174.449890
1019.388672	-208.672699
1018.258789	-82.781845
1017.128906	-98.281517
1015.998047	-171.633987
1014.868164	-91.905891
1013.737305	157.003021
1012.605469	104.771309
1011.474609	145.300507
1010.342773	130.341690
1009.210938	289.092377
1008.079102	572.835266
1006.946289	486.374176
1005.813477	938.999084
1004.680664	1696.772827
1003.546875	2472.793457
1002.414063	2569.011475
1001.280273	2293.239014
1000.145508	1338.462646
999.011719	589.825745
997.876953	384.328339
996.742188	239.071747
995.607422	38.605896
994.471680	131.421967
993.335938	23.597500
992.200195	47.420586
991.064453	140.538666
989.927734	56.210819
988.791016	-78.660812
987.654297	21.708809
986.516602	-57.547974
985.379883	-189.610306
984.242188	-139.563873
983.103516	-169.993561
981.965820	-112.807831
980.827148	-126.856430
979.688477	-179.877090
978.548828	36.371521
977.409180	-87.684570
976.270508	66.639946
975.129883	-24.917883
973.990234	95.118660
972.849609	224.422684
971.708984	275.708527
970.568359	76.807571
969.426758	66.391426
968.285156	131.862442
967.143555	149.252075
966.001953	141.536057
964.859375	186.715469
963.716797	193.029892
962.574219	153.629776
961.430664	96.049652
960.287109	219.665359
959.143555	228.815674
958.000000	155.645020
956.855469	249.810364
955.710938	126.583344
954.566406	232.434479
953.421875	50.053905
952.276367	66.929962
951.130859	104.523155
949.985352	270.290131
948.838867	200.648163
947.692383	220.314148
946.545898	107.577606
945.399414	239.473190
944.251953	161.319855
943.104492	97.039925
941.957031	236.105408
940.809570	261.122070
939.661133	270.291077
938.512695	297.840729
937.364258	409.899170
936.214844	282.616974
935.065430	492.919281
933.916016	361.383362
932.765625	298.400238
931.616211	269.746704
930.465820	104.586647
929.315430	37.542740
928.164063	98.141106
927.012695	120.147652
925.861328	28.500734
924.709961	-128.949234
923.557617	107.256798
922.405273	0.134187
921.252930	75.042046
920.099609	40.948433
918.947266	52.431114
917.793945	-31.380129
916.639648	-67.338890
915.486328	-105.439354
914.332031	-295.495575
913.177734	-251.591888
912.022461	-237.090805
910.868164	-217.952225
909.712891	-119.335274
908.556641	-88.674797
907.401367	-280.072937
906.245117	-244.645340
905.088867	-48.265247
903.931641	-202.977371
902.775391	29.736492
901.618164	67.727066
900.460938	-147.725983
899.302734	182.419800
898.144531	62.260292
896.986328	-46.440647
895.828125	34.962681
894.668945	-182.022202
893.509766	57.781254
892.350586	148.405396
891.191406	121.585701
890.031250	24.841621
888.871094	65.977280
887.710938	95.882401
886.549805	123.597092
885.388672	47.566845
884.227539	296.525085
883.066406	69.508965
881.904297	214.757019
880.742188	299.131439
879.580078	225.752335
878.416992	391.340820
877.253906	345.138763
876.090820	366.588501
874.927734	403.849243
873.763672	152.984009
872.599609	251.162201
871.435547	171.576172
870.270508	-36.151352
869.105469	217.350052
867.940430	59.273716
866.775391	231.790497
865.609375	73.876755
864.443359	84.606895
863.277344	27.974035
862.110352	294.832581
860.944336	370.728546
859.777344	179.481125
858.609375	428.260315
857.442383	443.583649
856.274414	465.660187
855.105469	409.259460
853.937500	682.515198
852.768555	599.231201
851.599609	513.764954
850.430664	721.882996
849.260742	513.257446
848.090820	488.391113
846.920898	279.942291
845.750000	299.940552
844.580078	102.841721
843.409180	62.473351
842.237305	207.801407
841.066406	62.318886
839.894531	113.672737
838.722656	254.414734
837.549805	298.993469
836.376953	301.094543
835.204102	102.146896
834.031250	307.505280
832.857422	117.568504
831.683594	374.149261
830.509766	510.084717
829.335938	311.268860
828.161133	471.665894
826.986328	533.844543
825.811523	352.951660
824.635742	301.412506
823.459961	243.189407
822.284180	89.166664
821.107422	79.980431
819.931641	168.750549
818.754883	34.815289
817.577148	-3.367804
816.400391	20.739305
815.222656	84.853722
814.044922	-13.468040
812.866211	83.916054
811.687500	-136.702988
810.508789	-92.754082
809.330078	15.578037
808.150391	219.354340
806.971680	-1.245745
805.791016	-139.611374
804.611328	-251.319321
803.430664	-87.790558
802.250000	-226.170059
801.069336	-142.682373
799.887695	-30.441378
798.706055	-162.220749
797.524414	-267.384583
796.342773	-133.176788
795.160156	-251.687881
793.977539	-108.783020
792.794922	-21.369112
791.611328	-31.473198
790.427734	-15.059813
789.244141	96.460320
788.059570	-6.756278
786.875977	91.326317
785.691406	284.414307
784.505859	247.398682
783.321289	256.763062
782.135742	420.777863
780.949219	273.111603
779.763672	191.723785
778.577148	247.249969
777.390625	106.178627
776.204102	24.718582
775.016602	-8.205256
773.829102	47.086311
772.641602	124.351982
771.453125	150.800812
770.265625	9.603372
769.077148	-19.160044
767.887695	66.634476
766.699219	-4.110654
765.509766	134.388748
764.319336	219.911957
763.129883	124.787582
761.939453	177.136490
760.749023	156.778412
759.558594	294.785858
758.367188	481.066925
757.175781	502.263763
755.984375	336.507629
754.791992	307.060974
753.599609	330.312347
752.407227	309.555145
751.214844	113.024117
750.021484	263.510956
748.828125	409.479736
747.634766	302.897675
746.441406	270.923523
745.247070	412.238495
744.052734	235.380142
742.857422	255.921188
741.662109	225.972565
740.466797	285.856140
739.271484	279.916260
738.076172	28.550035
736.879883	35.717789
735.683594	237.729904
734.486328	133.092545
733.289063	249.527344
732.091797	201.736115
730.894531	114.538887
729.697266	239.503708
728.499023	300.949036
727.300781	390.741272
726.101563	452.034760
724.902344	401.808289
723.703125	388.702148
722.503906	447.637909
721.303711	572.015869
720.104492	774.887024
718.903320	667.688049
717.703125	713.247192
716.501953	623.485291
715.300781	415.945740
714.099609	590.072510
712.897461	541.710938
711.695313	366.919128
710.493164	527.749390
709.291016	283.253998
708.087891	226.152054
706.884766	225.658035
705.680664	133.695023
704.477539	198.448395
703.273438	56.417141
702.069336	55.826458
700.864258	87.828705
699.659180	415.513336
698.454102	47.337620
697.249023	-66.403244
696.042969	61.077606
694.836914	136.326614
693.630859	3.001117
692.423828	-39.091698
691.217773	-92.054306
690.009766	-125.488937
688.802734	-237.058090
687.594727	-194.577484
686.386719	-212.880692
685.178711	-163.987457
683.970703	19.259174
682.761719	46.335709
681.552734	8.359630
680.342773	-252.770874
679.133789	-178.104523
677.923828	-55.869091
676.712891	-152.377762
675.502930	77.938873
674.291992	20.318527
673.081055	68.690964
671.869141	52.115822
670.657227	225.795273
669.445313	232.890396
668.233398	214.002686
667.021484	236.135864
665.808594	40.020939
664.595703	390.389160
663.381836	-54.088219
662.167969	95.271126
660.954102	123.644417
659.740234	57.005650
658.525391	-78.689270
657.310547	102.677429
656.095703	72.580498
654.880859	-104.157715
653.665039	70.443573
652.449219	-48.158138
651.233398	83.133675
650.016602	-9.703516
648.799805	-81.034554
647.583008	114.547401
646.365234	32.309460
645.148438	268.506897
643.930664	444.276764
642.711914	366.081024
641.494141	6.136078
640.275391	392.273651
639.056641	296.681519
637.836914	205.335785
636.617188	25.850998
635.397461	24.622553
634.177734	76.974503
632.957031	133.488770
631.736328	-14.042249
630.515625	14.344950
629.293945	1.838308
628.073242	268.057678
626.851563	-34.246811
625.628906	32.216938
624.407227	134.958908
623.184570	269.661102
621.960938	346.313690
620.738281	300.697784
619.514648	180.001404
618.291016	-150.607422
617.067383	-155.861862
615.842773	22.768187
614.618164	-17.077242
613.393555	-110.547340
612.167969	63.173721
610.942383	-45.583199
609.716797	37.914581
608.491211	106.234734
607.264648	9.816633
606.038086	92.689072
604.811523	-149.285248
