# Supplementary material for: Raman spectroscopy accurately differentiates mucosal healing from non-healing and biochemical changes following biological therapy in inflammatory bowel disease
Source: PLoS One. 2021 Jun 2;16(6):e0252210. doi: 10.1371/journal.pone.0252210 (PMC8172032; doi:10.1371/journal.pone.0252210)
Supplement: S9 Dataset — (ZIP) [file pone.0252210.s011.zip › Pre-biologic/OC034-1 pre treatment_base sub CR removed_91__X_-12266.4__Y_35527.2__Z_-1.3673__Time_1040.txt]

1714.640625	4.403222
1713.664063	124.737839
1712.687500	156.984604
1711.709961	64.177094
1710.733398	58.253181
1709.755859	55.971615
1708.778320	-76.634331
1707.799805	6.075306
1706.821289	-33.514805
1705.843750	-82.835876
1704.864258	-26.871735
1703.885742	-18.183006
1702.907227	-43.405643
1701.927734	-70.455505
1700.948242	-85.942856
1699.968750	27.775148
1698.988281	51.332336
1698.007813	62.320015
1697.028320	31.359613
1696.046875	46.560696
1695.066406	94.595436
1694.084961	47.190830
1693.104492	147.412781
1692.123047	138.841278
1691.140625	141.634155
1690.159180	235.856171
1689.176758	290.680695
1688.194336	420.821533
1687.211914	436.900421
1686.228516	384.283051
1685.246094	468.257050
1684.262695	459.529114
1683.279297	512.677734
1682.295898	582.370911
1681.311523	609.989746
1680.327148	595.564880
1679.342773	595.006592
1678.358398	616.276489
1677.374023	667.329407
1676.388672	769.401367
1675.403320	768.223450
1674.417969	927.058411
1673.432617	945.428284
1672.446289	969.567993
1671.459961	970.245728
1670.473633	1114.812744
1669.487305	1217.263794
1668.500977	1211.239990
1667.513672	1476.388184
1666.526367	1428.666992
1665.539063	1487.498657
1664.550781	1628.920654
1663.563477	1693.752686
1662.575195	1827.859863
1661.586914	1888.040771
1660.598633	2115.517822
1659.609375	2306.133545
1658.620117	2139.355957
1657.631836	2139.840088
1656.641602	2153.871338
1655.652344	2162.909180
1654.662109	2100.771240
1653.672852	1874.882935
1652.681641	1707.574097
1651.691406	1537.966187
1650.701172	1524.720825
1649.709961	1220.903320
1648.718750	1118.358887
1647.727539	979.099670
1646.735352	1025.082764
1645.744141	817.676453
1644.751953	639.627197
1643.759766	620.288452
1642.766602	640.756042
1641.774414	373.728119
1640.781250	513.359802
1639.788086	457.888763
1638.794922	257.550385
1637.801758	331.705536
1636.807617	184.532959
1635.813477	143.006989
1634.819336	135.901398
1633.825195	-8.063599
1632.830078	14.112298
1631.834961	2.168822
1630.839844	71.968811
1629.844727	23.397182
1628.849609	-125.051910
1627.853516	-2.323900
1626.857422	-95.261902
1625.861328	14.440293
1624.865234	63.701550
1623.868164	-15.791747
1622.871094	-131.973022
1621.874023	19.989449
1620.876953	-72.375214
1619.879883	-25.435020
1618.881836	-4.720362
1617.883789	47.537125
1616.885742	60.441132
1615.887695	52.382805
1614.888672	-10.733661
1613.889648	86.215019
1612.890625	-55.506710
1611.891602	67.671120
1610.892578	4.690380
1609.892578	28.237772
1608.892578	62.261600
1607.892578	-29.472765
1606.892578	54.311127
1605.891602	127.581543
1604.890625	98.708244
1603.889648	61.981106
1602.888672	30.485987
1601.887695	69.621819
1600.885742	4.090806
1599.883789	77.161636
1598.881836	-53.768005
1597.879883	-93.186317
1596.876953	-9.791795
1595.874023	-12.700351
1594.871094	-75.735901
1593.868164	-164.909790
1592.864258	-126.146469
1591.861328	-103.120544
1590.857422	-9.687888
1589.853516	-12.906319
1588.848633	80.346146
1587.844727	-14.310390
1586.839844	89.199638
1585.834961	124.806969
1584.830078	37.813419
1583.824219	146.240631
1582.819336	134.687271
1581.813477	73.566925
1580.807617	220.742676
1579.800781	141.238785
1578.794922	147.589157
1577.788086	112.207008
1576.781250	175.631516
1575.773438	335.196686
1574.766602	112.247169
1573.758789	94.736008
1572.750977	40.736454
1571.743164	98.432747
1570.735352	114.423271
1569.726563	99.127495
1568.718750	70.745384
1567.708984	60.451832
1566.700195	11.107735
1565.691406	62.920784
1564.681641	31.549732
1563.671875	49.384693
1562.662109	56.723717
1561.652344	22.447689
1560.641602	39.937317
1559.630859	-106.030418
1558.620117	-73.197510
1557.609375	55.391834
1556.597656	-36.422432
1555.586914	-81.687088
1554.575195	51.648575
1553.563477	60.522671
1552.550781	40.796867
1551.539063	108.958725
1550.526367	1.011817
1549.513672	58.562904
1548.500977	-54.741333
1547.487305	62.029778
1546.473633	-43.714775
1545.459961	-77.160675
1544.446289	5.578681
1543.432617	0.313305
1542.417969	-131.649780
1541.404297	-33.823425
1540.389648	-39.446369
1539.374023	-40.028614
1538.359375	-40.730854
1537.343750	-10.592704
1536.328125	-65.724808
1535.312500	41.540356
1534.296875	19.700422
1533.280273	-7.411156
1532.263672	6.610010
1531.247070	-80.002487
1530.230469	101.261360
1529.212891	127.764961
1528.196289	79.453598
1527.178711	113.436134
1526.160156	54.605423
1525.142578	-4.314140
1524.124023	24.159746
1523.106445	175.997101
1522.087891	170.749191
1521.068359	126.809799
1520.049805	23.645290
1519.030273	131.185532
1518.010742	343.933167
1516.991211	258.429626
1515.971680	106.061394
1514.951172	135.990585
1513.930664	253.099564
1512.910156	146.705276
1511.889648	6.882016
1510.868164	128.746750
1509.846680	168.356140
1508.826172	18.040522
1507.803711	21.540363
1506.782227	50.580429
1505.759766	33.360748
1504.737305	-76.212738
1503.714844	34.514301
1502.692383	-59.839653
1501.668945	9.657393
1500.646484	-2.904014
1499.623047	-77.001808
1498.599609	-38.542603
1497.575195	25.391422
1496.550781	22.689041
1495.527344	58.273308
1494.502930	-11.101797
1493.477539	111.217300
1492.453125	187.394424
1491.427734	197.000763
1490.402344	237.182755
1489.376953	336.022522
1488.350586	393.868958
1487.325195	323.945801
1486.298828	345.875366
1485.272461	331.987366
1484.245117	340.991394
1483.218750	357.581970
1482.191406	537.337708
1481.164063	594.537170
1480.136719	493.564789
1479.108398	576.101318
1478.080078	548.949219
1477.052734	623.677368
1476.023438	848.599670
1474.995117	780.475403
1473.965820	900.750000
1472.937500	1051.476563
1471.908203	1232.621582
1470.877930	1276.209839
1469.848633	1197.614868
1468.818359	1439.502197
1467.788086	1541.366455
1466.757813	1531.266846
1465.727539	1818.550537
1464.696289	1795.595337
1463.665039	1902.200195
1462.633789	1871.537598
1461.602539	2084.682373
1460.570313	2201.197021
1459.539063	2383.646973
1458.506836	2393.376221
1457.473633	2413.214844
1456.441406	2402.579346
1455.408203	2315.814209
1454.375000	2388.837158
1453.341797	2492.233398
1452.308594	2676.685547
1451.274414	2625.323975
1450.241211	2769.090088
1449.207031	2854.501953
1448.171875	2805.614014
1447.137695	2668.112061
1446.102539	2799.018799
1445.067383	2719.769043
1444.032227	2729.120117
1442.997070	2708.100830
1441.960938	2818.618652
1440.924805	2628.127930
1439.888672	2650.115723
1438.852539	2495.137451
1437.816406	2481.765869
1436.779297	2481.031250
1435.742188	2154.402344
1434.705078	1855.706787
1433.666992	1640.474487
1432.629883	1554.118286
1431.591797	1452.658813
1430.553711	1071.131104
1429.514648	987.503967
1428.476563	906.463684
1427.437500	820.425415
1426.398438	631.064636
1425.359375	492.228149
1424.320313	567.713501
1423.280273	451.672729
1422.240234	383.578522
1421.200195	532.161926
1420.159180	494.352539
1419.119141	423.870483
1418.078125	393.720398
1417.037109	376.203247
1415.996094	391.441162
1414.954102	296.018097
1413.912109	162.951202
1412.870117	241.201904
1411.828125	100.748177
1410.786133	101.151962
1409.743164	18.669271
1408.700195	36.763748
1407.657227	100.113022
1406.614258	-2.258141
1405.570313	-119.605309
1404.527344	51.831776
1403.483398	32.508923
1402.438477	40.843102
1401.394531	-23.509823
1400.349609	-22.574219
1399.304688	83.735977
1398.259766	-78.183517
1397.214844	68.320335
1396.168945	1.816546
1395.123047	33.115463
1394.077148	-13.182186
1393.031250	-91.948357
1391.984375	-82.988358
1390.937500	61.210949
1389.890625	67.772179
1388.843750	11.849174
1387.796875	-21.462831
1386.749023	80.363617
1385.701172	-10.318466
1384.653320	-5.886562
1383.604492	-68.871162
1382.556641	-86.764191
1381.507813	-87.088425
1380.458984	-109.813591
1379.410156	39.864838
1378.360352	-2.696145
1377.310547	12.257080
1376.260742	52.243328
1375.210938	32.412735
1374.161133	15.169819
1373.110352	62.859653
1372.059570	-31.516123
1371.008789	131.014313
1369.957031	94.159515
1368.906250	149.616089
1367.854492	175.235138
1366.802734	153.606125
1365.750000	22.497910
1364.698242	-16.336533
1363.645508	29.565800
1362.592773	157.667969
1361.540039	24.549030
1360.486328	103.024033
1359.433594	94.514389
1358.379883	128.369125
1357.326172	18.113735
1356.271484	7.415109
1355.216797	280.100769
1354.163086	212.403122
1353.107422	204.434036
1352.052734	281.002472
1350.998047	345.219269
1349.942383	337.514832
1348.886719	488.740967
1347.830078	501.047485
1346.774414	585.388000
1345.717773	744.189148
1344.661133	657.538940
1343.604492	786.701172
1342.546875	826.674988
1341.490234	742.832092
1340.432617	872.179810
1339.375000	756.355042
1338.316406	942.791931
1337.258789	985.649231
1336.200195	872.638245
1335.141602	848.864929
1334.082031	775.711060
1333.023438	744.740906
1331.963867	891.945984
1330.904297	831.482788
1329.844727	781.030212
1328.784180	733.165100
1327.723633	769.430664
1326.663086	924.358887
1325.602539	928.648560
1324.541992	1041.684448
1323.480469	1018.975952
1322.418945	1048.206787
1321.357422	968.934814
1320.295898	1200.665649
1319.233398	951.374756
1318.170898	1079.612305
1317.108398	1121.588013
1316.045898	1104.473267
1314.982422	1186.039185
1313.918945	1215.914917
1312.855469	1300.064697
1311.791992	1258.654419
1310.728516	1234.587524
1309.664063	1311.557007
1308.599609	1393.502319
1307.535156	1379.525513
1306.469727	1589.527954
1305.404297	1496.972412
1304.338867	1495.533081
1303.273438	1572.855957
1302.208008	1660.060425
1301.141602	1486.801025
1300.075195	1387.410889
1299.008789	1460.102295
1297.942383	1515.649902
1296.875000	1374.813477
1295.807617	1251.300659
1294.740234	1181.915771
1293.672852	1176.437500
1292.604492	1041.010132
1291.537109	910.620972
1290.468750	1040.302246
1289.399414	946.892639
1288.331055	961.446655
1287.261719	851.081421
1286.192383	814.336975
1285.123047	1007.937744
1284.052734	1030.087891
1282.983398	910.278992
1281.913086	937.467590
1280.841797	822.757141
1279.771484	940.614258
1278.700195	625.474426
1277.628906	934.221130
1276.557617	1030.150024
1275.486328	1008.745667
1274.414063	962.967163
1273.341797	1044.335571
1272.269531	1084.188721
1271.197266	1219.339600
1270.124023	1207.959595
1269.050781	1174.660767
1267.977539	1243.948120
1266.904297	1264.443115
1265.830078	1358.176147
1264.756836	1205.531250
1263.681641	1255.427368
1262.607422	1305.341675
1261.533203	1372.339844
1260.458008	1388.168579
1259.382813	1257.824829
1258.307617	1203.097778
1257.231445	1202.017212
1256.155273	1235.063232
1255.079102	1178.048096
1254.002930	1142.996460
1252.926758	1283.202515
1251.849609	1204.411011
1250.772461	1179.195190
1249.695313	1156.448120
1248.617188	997.582581
1247.540039	1067.305298
1246.461914	1037.379395
1245.382813	1036.647217
1244.304688	1028.643433
1243.225586	984.233337
1242.146484	939.859131
1241.067383	812.980774
1239.988281	965.284241
1238.908203	889.440796
1237.828125	1044.110840
1236.748047	907.666321
1235.667969	754.314880
1234.586914	744.078857
1233.505859	816.263062
1232.424805	740.596008
1231.343750	783.680298
1230.261719	715.325317
1229.179688	668.794434
1228.097656	527.856262
1227.015625	495.904846
1225.932617	587.389282
1224.850586	393.315735
1223.767578	521.052612
1222.683594	360.926117
1221.600586	244.379471
1220.516602	323.684875
1219.432617	335.268311
1218.347656	204.270233
1217.263672	276.237579
1216.178711	304.683105
1215.093750	195.456268
1214.008789	371.131866
1212.922852	264.311737
1211.836914	372.282379
1210.750977	306.474609
1209.665039	469.812866
1208.579102	430.484772
1207.492188	297.118927
1206.405273	431.339966
1205.318359	435.335480
1204.230469	244.139832
1203.142578	267.380127
1202.054688	194.242630
1200.966797	219.818359
1199.877930	50.362736
1198.790039	13.307965
1197.701172	98.943451
1196.611328	186.906555
1195.522461	-83.568985
1194.432617	-135.154404
1193.342773	-90.603493
1192.252930	-24.488195
1191.162109	-95.414154
1190.072266	85.889008
1188.981445	-23.558905
1187.889648	-8.140456
1186.798828	-2.386230
1185.707031	-32.690216
1184.615234	-10.241771
1183.523438	103.307701
1182.430664	24.862562
1181.337891	3.948005
1180.245117	110.053795
1179.152344	17.100849
1178.059570	55.933468
1176.965820	116.252213
1175.872070	95.037720
1174.778320	155.193405
1173.683594	169.766891
1172.588867	232.143341
1171.494141	239.381500
1170.399414	67.096306
1169.303711	145.998306
1168.208984	-21.542011
1167.113281	150.457748
1166.016602	21.101686
1164.920898	68.592270
1163.824219	70.590279
1162.727539	72.514801
1161.630859	103.025383
1160.533203	57.037788
1159.435547	292.699402
1158.337891	279.953979
1157.240234	374.519745
1156.141602	356.838196
1155.043945	353.398315
1153.944336	333.190460
1152.845703	160.331787
1151.747070	192.457642
1150.647461	148.233398
1149.547852	151.599213
1148.447266	61.987972
1147.347656	139.034836
1146.247070	1.688829
1145.146484	69.031143
1144.044922	-20.804882
1142.944336	-120.197556
1141.842773	-67.391197
1140.741211	-90.792023
1139.638672	16.504116
1138.537109	7.192821
1137.434570	47.709476
1136.332031	114.261047
1135.228516	26.292017
1134.125977	152.026016
1133.022461	315.608398
1131.917969	300.992615
1130.814453	466.673767
1129.709961	480.337402
1128.605469	671.829346
1127.500977	614.122864
1126.396484	627.494019
1125.291016	700.040222
1124.185547	630.265320
1123.080078	496.461670
1121.973633	575.845093
1120.868164	626.690613
1119.761719	497.466339
1118.654297	391.890717
1117.547852	485.099579
1116.440430	500.093933
1115.333008	363.591370
1114.225586	503.803284
1113.117188	516.175232
1112.008789	526.097412
1110.900391	505.209106
1109.791992	585.864319
1108.682617	569.537231
1107.573242	694.860168
1106.463867	713.783020
1105.354492	876.637512
1104.244141	796.218811
1103.133789	810.154907
1102.023438	866.478088
1100.913086	972.235657
1099.801758	849.120117
1098.690430	907.530212
1097.579102	1100.199585
1096.467773	1057.049194
1095.355469	1013.844055
1094.243164	1031.833862
1093.130859	957.901917
1092.017578	1112.314697
1090.905273	1002.954956
1089.791992	1060.665894
1088.677734	1052.402222
1087.564453	980.570129
1086.450195	1021.588501
1085.335938	956.721741
1084.221680	1084.579834
1083.106445	1014.903137
1081.991211	1133.168335
1080.875977	929.499573
1079.760742	1024.130981
1078.644531	897.948853
1077.528320	914.964783
1076.412109	800.493469
1075.295898	770.492188
1074.178711	573.896057
1073.061523	611.870605
1071.944336	703.708740
1070.826172	811.863525
1069.708984	687.904480
1068.590820	526.463501
1067.471680	756.263000
1066.353516	744.688782
1065.234375	763.515137
1064.115234	665.245911
1062.996094	712.092590
1061.875977	709.739075
1060.755859	686.298889
1059.635742	478.070282
1058.515625	580.898132
1057.394531	468.571838
1056.273438	421.711761
1055.152344	505.699860
1054.031250	458.801392
1052.909180	393.212006
1051.787109	437.378357
1050.665039	280.737213
1049.541992	334.201904
1048.418945	315.289063
1047.295898	291.703979
1046.172852	209.808182
1045.048828	293.491119
1043.925781	237.255310
1042.801758	232.307678
1041.676758	404.444824
1040.552734	227.055542
1039.427734	226.752045
1038.302734	233.433456
1037.176758	219.154312
1036.050781	295.656067
1034.924805	365.144989
1033.798828	327.592621
1032.672852	320.301514
1031.545898	403.705627
1030.418945	417.338379
1029.291992	317.088776
1028.164063	212.247818
1027.036133	170.196991
1025.908203	-4.205939
1024.780273	-34.538307
1023.651367	2.485614
1022.522461	58.083702
1021.393555	34.785080
1020.264648	-30.234650
1019.134766	-72.006058
1018.004883	62.506012
1016.875000	50.933704
1015.744141	-48.679737
1014.613281	104.369209
1013.482422	53.514927
1012.351563	225.075577
1011.219727	155.768372
1010.088867	44.869736
1008.956055	408.540588
1007.824219	341.687988
1006.691406	695.961975
1005.558594	892.842163
1004.425781	1468.914795
1003.292969	1679.499756
1002.159180	1559.520264
1001.025391	1062.997559
999.891602	497.458191
998.756836	269.454865
997.622070	110.895363
996.487305	-139.870514
995.352539	-46.550152
994.216797	32.945385
993.081055	66.333229
991.945313	12.130589
990.808594	31.811295
989.672852	-162.839554
988.536133	-131.452957
987.398438	-116.137077
986.261719	-82.315742
985.124023	29.876480
983.986328	-97.382004
982.847656	-26.514942
981.709961	39.803661
980.571289	46.346497
979.432617	-82.757240
978.292969	-32.313869
977.153320	50.388630
976.013672	27.394539
974.874023	209.061111
973.734375	85.124001
972.593750	161.204407
971.453125	209.785812
970.311523	58.668278
969.170898	93.675751
968.029297	50.730427
966.886719	122.636909
965.745117	15.677540
964.602539	101.528870
963.459961	68.209709
962.317383	108.372437
961.173828	166.958252
960.030273	145.427490
958.886719	188.161453
957.743164	-43.850689
956.598633	51.794445
955.454102	51.360409
954.309570	16.710796
953.165039	64.565620
952.019531	91.925194
950.874023	123.962234
949.727539	64.639595
948.582031	192.916946
947.435547	85.848274
946.289063	191.449020
945.141602	150.918640
943.995117	199.599167
942.847656	61.145824
941.699219	162.572571
940.551758	197.888641
939.403320	151.170227
938.254883	266.560211
937.105469	306.760040
935.957031	381.265717
934.807617	223.346527
933.658203	421.154572
932.507813	208.867096
931.357422	133.483093
930.207031	62.814602
929.056641	183.563339
927.906250	163.247818
926.754883	86.174103
925.603516	57.043041
924.451172	66.723801
923.298828	117.462372
922.146484	127.376221
920.994141	-19.434315
919.841797	27.120321
918.688477	-94.351608
917.535156	-58.906605
916.380859	-9.724844
915.227539	28.203758
914.073242	113.908920
912.918945	-108.937920
911.763672	-84.249603
910.608398	-172.865234
909.453125	-120.715134
908.297852	-109.278030
907.141602	-72.788773
905.985352	-27.130981
904.829102	-42.547161
903.672852	28.236263
902.515625	40.229794
901.358398	36.487232
900.201172	-12.406933
899.042969	56.515011
897.884766	179.817200
896.726563	129.010254
895.568359	157.487137
894.409180	45.895920
893.250000	18.099049
892.090820	112.450760
890.930664	30.652046
889.771484	159.052048
888.611328	145.238617
887.450195	239.906433
886.289063	248.863937
885.128906	48.056404
883.966797	199.391190
882.805664	265.040466
881.643555	82.718330
880.481445	135.037338
879.319336	248.280533
878.156250	197.075211
876.993164	290.164886
875.830078	317.984406
874.666016	161.242203
873.502930	187.002960
872.338867	215.092590
871.173828	184.754089
870.009766	237.741074
868.844727	182.832916
867.679688	208.975464
866.513672	280.147919
865.348633	283.929993
864.182617	238.355286
863.015625	195.124603
861.849609	286.729279
860.682617	295.284790
859.515625	238.800339
858.347656	510.076660
857.180664	334.770599
856.012695	478.149292
854.843750	563.212158
853.675781	614.649414
852.506836	536.104858
851.337891	468.851929
850.167969	592.132874
848.999023	464.508575
847.829102	368.347290
846.658203	287.950928
845.488281	402.368561
844.317383	116.186684
843.146484	152.357574
841.975586	190.779297
840.803711	148.709839
839.631836	151.403137
838.459961	196.588257
837.287109	174.739075
836.114258	70.252975
834.941406	245.043106
833.768555	258.978180
832.594727	208.180054
831.420898	199.824860
830.247070	343.227600
829.072266	288.011627
827.898438	134.675583
826.722656	302.543427
825.547852	238.459320
824.372070	127.600540
823.196289	199.516296
822.020508	157.767227
820.844727	249.666473
819.667969	114.381279
818.491211	94.910172
817.313477	-64.785652
816.136719	69.296707
814.958984	-21.395111
813.781250	28.053570
812.602539	-27.053301
811.423828	73.454407
810.245117	38.305012
809.066406	-79.078331
807.886719	65.705971
806.707031	21.597290
805.527344	-71.381020
804.346680	37.664776
803.166992	113.316628
801.985352	-13.021506
800.804688	-92.768204
799.623047	-57.192627
798.441406	62.572346
797.259766	60.302254
796.078125	-39.539345
794.895508	-13.086612
793.712891	8.863861
792.529297	32.964020
791.346680	110.123787
790.163086	138.488571
788.978516	211.042557
787.794922	194.984222
786.610352	302.747345
785.425781	372.792877
784.241211	245.950119
783.055664	280.468567
781.870117	361.306091
780.684570	192.359039
779.498047	412.197174
778.311523	216.667953
777.125000	199.993027
775.938477	196.490860
774.750977	168.638916
773.563477	-86.534210
772.375977	174.493225
771.187500	-29.999069
769.999023	133.719543
768.810547	136.365845
767.622070	-59.410717
766.432617	26.837040
765.243164	97.539520
764.053711	240.794144
762.863281	218.775620
761.672852	117.439690
760.482422	271.337128
759.291992	319.470367
758.100586	297.112335
756.909180	272.479584
755.717773	199.403885
754.525391	179.033646
753.333008	147.600006
752.140625	280.870087
750.948242	225.095886
749.754883	272.477570
748.561523	214.372879
747.368164	268.153198
746.173828	308.663696
744.979492	313.971558
743.785156	156.888351
742.590820	273.905884
741.395508	257.061249
740.200195	336.587738
739.003906	231.935043
737.808594	162.306854
736.612305	245.960739
735.416016	200.308258
734.218750	312.235168
733.021484	281.774445
731.824219	288.461487
730.626953	325.707825
729.428711	295.074554
728.230469	389.033630
727.032227	419.491791
725.833984	449.878418
724.634766	268.242004
723.435547	243.929886
722.235352	333.153717
721.036133	280.352448
719.835938	362.882263
718.635742	388.583038
717.434570	294.221161
716.233398	317.667542
715.032227	365.057465
713.831055	203.063477
712.628906	47.656624
711.426758	173.447266
710.224609	18.066044
709.021484	137.222763
707.818359	110.380531
706.615234	63.936615
705.412109	32.738041
704.208008	32.014183
703.003906	2.994835
701.799805	0.087094
700.594727	112.448540
699.389648	120.386154
698.184570	-2.110492
696.979492	10.203551
695.773438	55.114231
694.567383	54.394253
693.361328	53.687881
692.154297	-25.168715
690.947266	65.353859
689.740234	-165.352722
688.533203	-100.833603
687.325195	-12.455193
686.117188	-6.504079
684.909180	-28.714128
683.700195	-76.892593
682.491211	-44.825176
681.282227	-103.740936
680.072266	140.689377
678.863281	-26.453049
677.653320	79.349556
676.442383	42.273483
675.232422	46.377331
674.021484	93.801636
672.810547	54.719757
671.598633	-103.245262
670.386719	2.703749
669.174805	199.444763
667.962891	41.698780
666.750000	69.899422
665.537109	121.897224
664.324219	63.770615
663.110352	46.745491
661.897461	-69.532227
660.683594	-60.532471
659.468750	77.970795
658.254883	39.552998
657.040039	9.819580
655.824219	-22.019869
654.609375	-77.529846
653.393555	43.744705
652.177734	-0.929048
650.960938	-8.938621
649.745117	-57.855461
648.528320	-37.834793
647.311523	-0.599613
646.093750	210.949188
644.875977	151.268005
643.658203	276.603729
642.440430	85.692986
641.221680	79.760490
640.002930	112.481567
638.784180	65.610283
637.564453	-56.509327
636.344727	-17.528263
635.125000	-51.678375
633.905273	-94.503029
632.684570	-27.933325
631.463867	-60.253071
630.243164	1.713965
629.021484	-20.172625
627.799805	45.712048
626.578125	34.176411
625.356445	65.310242
624.133789	169.072861
622.911133	244.678085
621.688477	242.849472
620.464844	174.327087
619.241211	92.667198
618.017578	27.826494
616.793945	-13.811456
615.569336	10.508786
614.344727	-57.604412
613.120117	-12.778899
611.894531	-19.785557
610.668945	49.658150
609.443359	73.629913
608.216797	69.219177
606.991211	-111.004105
605.764648	-39.761604
604.537109	26.471096
