# Supplementary material for: Raman spectroscopy accurately differentiates mucosal healing from non-healing and biochemical changes following biological therapy in inflammatory bowel disease
Source: PLoS One. 2021 Jun 2;16(6):e0252210. doi: 10.1371/journal.pone.0252210 (PMC8172032; doi:10.1371/journal.pone.0252210)
Supplement: S9 Dataset — (ZIP) [file pone.0252210.s011.zip › Pre-biologic/OC034-1 pre treatment_base sub CR removed_38__X_-12273.4__Y_35521.2__Z_0.789086__Time_436.txt]

1714.640625	-51.006088
1713.664063	16.687603
1712.687500	67.852715
1711.709961	38.774628
1710.733398	26.074118
1709.755859	43.102142
1708.778320	-20.000158
1707.799805	-56.031384
1706.821289	-102.480484
1705.843750	1.357678
1704.864258	-49.886055
1703.885742	38.394081
1702.907227	-4.195231
1701.927734	7.024421
1700.948242	31.918196
1699.968750	140.009842
1698.988281	168.135590
1698.007813	225.965775
1697.028320	139.794601
1696.046875	203.565308
1695.066406	174.153992
1694.084961	307.967285
1693.104492	321.911377
1692.123047	418.908417
1691.140625	278.648407
1690.159180	333.573425
1689.176758	498.157013
1688.194336	438.966949
1687.211914	518.784668
1686.228516	500.245605
1685.246094	609.987488
1684.262695	584.098633
1683.279297	766.341614
1682.295898	690.478760
1681.311523	788.045227
1680.327148	606.360535
1679.342773	829.647339
1678.358398	877.528381
1677.374023	936.350647
1676.388672	841.184143
1675.403320	1100.056030
1674.417969	986.917664
1673.432617	1126.657837
1672.446289	1149.708130
1671.459961	1263.390747
1670.473633	1395.923340
1669.487305	1329.524414
1668.500977	1335.143433
1667.513672	1471.120117
1666.526367	1469.328369
1665.539063	1489.056641
1664.550781	1702.706177
1663.563477	1741.514282
1662.575195	1722.245850
1661.586914	1772.190796
1660.598633	1907.201660
1659.609375	2111.312256
1658.620117	2090.420410
1657.631836	2043.322754
1656.641602	1988.551880
1655.652344	1923.478760
1654.662109	2022.787476
1653.672852	1857.680786
1652.681641	1642.615234
1651.691406	1602.467529
1650.701172	1559.929932
1649.709961	1348.429688
1648.718750	1166.328735
1647.727539	1061.172852
1646.735352	911.363342
1645.744141	915.051392
1644.751953	718.230042
1643.759766	743.498535
1642.766602	576.247742
1641.774414	485.809601
1640.781250	509.066437
1639.788086	329.368958
1638.794922	300.274017
1637.801758	368.938538
1636.807617	358.656189
1635.813477	274.747742
1634.819336	217.394882
1633.825195	120.709625
1632.830078	211.240219
1631.834961	170.210922
1630.839844	145.144852
1629.844727	54.425674
1628.849609	-22.956472
1627.853516	44.542995
1626.857422	1.658152
1625.861328	127.237312
1624.865234	105.633949
1623.868164	13.177327
1622.871094	-52.844719
1621.874023	-53.038647
1620.876953	201.701035
1619.879883	41.431725
1618.881836	96.656891
1617.883789	81.060661
1616.885742	157.424637
1615.887695	76.379341
1614.888672	68.909592
1613.889648	132.337967
1612.890625	-8.752533
1611.891602	-15.998861
1610.892578	-10.076979
1609.892578	-48.656136
1608.892578	117.211082
1607.892578	175.644470
1606.892578	255.046570
1605.891602	96.164963
1604.890625	149.442139
1603.889648	200.107666
1602.888672	153.953201
1601.887695	-17.741072
1600.885742	17.298635
1599.883789	-15.656740
1598.881836	66.452438
1597.879883	-78.886154
1596.876953	-132.687851
1595.874023	-61.050220
1594.871094	-52.144379
1593.868164	-48.474651
1592.864258	-31.761518
1591.861328	11.032844
1590.857422	4.200332
1589.853516	-10.480783
1588.848633	-12.135167
1587.844727	103.555183
1586.839844	99.206886
1585.834961	40.072887
1584.830078	186.850769
1583.824219	203.220413
1582.819336	143.976028
1581.813477	131.599854
1580.807617	168.661728
1579.800781	192.635727
1578.794922	156.666061
1577.788086	276.816345
1576.781250	222.508621
1575.773438	100.519714
1574.766602	82.555588
1573.758789	100.936890
1572.750977	171.235840
1571.743164	119.260872
1570.735352	108.811462
1569.726563	93.091599
1568.718750	20.147562
1567.708984	74.410324
1566.700195	68.842712
1565.691406	159.240677
1564.681641	109.357132
1563.671875	113.895401
1562.662109	152.063889
1561.652344	-4.410642
1560.641602	-10.510734
1559.630859	22.182116
1558.620117	-113.724281
1557.609375	-16.438711
1556.597656	34.063698
1555.586914	66.306473
1554.575195	168.353745
1553.563477	112.302689
1552.550781	40.632828
1551.539063	2.530130
1550.526367	-82.246078
1549.513672	39.865650
1548.500977	14.380213
1547.487305	-26.726549
1546.473633	-47.248890
1545.459961	-21.352409
1544.446289	66.438217
1543.432617	22.301977
1542.417969	-76.183266
1541.404297	-35.282860
1540.389648	-102.969368
1539.374023	64.167030
1538.359375	-26.983860
1537.343750	44.345352
1536.328125	-59.908909
1535.312500	-48.173161
1534.296875	58.848038
1533.280273	-25.089794
1532.263672	-65.295647
1531.247070	-38.604034
1530.230469	65.248222
1529.212891	-1.086907
1528.196289	2.022507
1527.178711	56.500706
1526.160156	18.151239
1525.142578	0.288772
1524.124023	110.967354
1523.106445	46.537125
1522.087891	74.603760
1521.068359	66.528915
1520.049805	109.759750
1519.030273	91.154076
1518.010742	144.392761
1516.991211	176.932236
1515.971680	145.116653
1514.951172	120.894386
1513.930664	29.802143
1512.910156	113.198380
1511.889648	127.141777
1510.868164	61.408058
1509.846680	-14.676139
1508.826172	-54.927979
1507.803711	-26.049152
1506.782227	-81.898972
1505.759766	26.210035
1504.737305	67.528099
1503.714844	31.850533
1502.692383	-44.908920
1501.668945	47.285351
1500.646484	3.627100
1499.623047	-81.086136
1498.599609	-4.619672
1497.575195	-12.742113
1496.550781	-177.027344
1495.527344	21.880341
1494.502930	49.255463
1493.477539	135.318420
1492.453125	223.811127
1491.427734	77.039856
1490.402344	208.746384
1489.376953	158.927872
1488.350586	252.057587
1487.325195	265.907013
1486.298828	335.819031
1485.272461	359.671265
1484.245117	393.626678
1483.218750	463.210907
1482.191406	361.772675
1481.164063	474.517090
1480.136719	533.590942
1479.108398	536.472900
1478.080078	646.319519
1477.052734	605.718872
1476.023438	822.344727
1474.995117	835.059631
1473.965820	924.084473
1472.937500	957.004456
1471.908203	1025.471802
1470.877930	1030.217773
1469.848633	1190.108887
1468.818359	1281.183594
1467.788086	1334.015015
1466.757813	1457.961304
1465.727539	1505.539185
1464.696289	1616.574341
1463.665039	1910.463257
1462.633789	1858.678467
1461.602539	1844.968628
1460.570313	2085.147217
1459.539063	2050.999023
1458.506836	2105.655029
1457.473633	2279.513916
1456.441406	1991.503784
1455.408203	2188.072998
1454.375000	2224.750977
1453.341797	2418.588623
1452.308594	2480.494385
1451.274414	2448.562012
1450.241211	2652.285156
1449.207031	2551.882324
1448.171875	2502.149902
1447.137695	2682.870850
1446.102539	2531.826416
1445.067383	2474.488525
1444.032227	2376.671631
1442.997070	2468.648682
1441.960938	2368.317871
1440.924805	2323.663574
1439.888672	2334.651611
1438.852539	2201.538330
1437.816406	2311.116699
1436.779297	2026.443237
1435.742188	1815.159424
1434.705078	1639.334106
1433.666992	1511.562744
1432.629883	1363.667236
1431.591797	1162.828979
1430.553711	1012.563965
1429.514648	721.074097
1428.476563	810.647461
1427.437500	625.288757
1426.398438	508.112091
1425.359375	532.183228
1424.320313	518.462585
1423.280273	421.609497
1422.240234	425.600647
1421.200195	474.959808
1420.159180	365.669708
1419.119141	440.265503
1418.078125	336.135040
1417.037109	295.003357
1415.996094	294.187592
1414.954102	94.673981
1413.912109	129.187805
1412.870117	93.325958
1411.828125	165.626755
1410.786133	19.276867
1409.743164	23.804213
1408.700195	138.924957
1407.657227	80.734924
1406.614258	158.233734
1405.570313	59.995808
1404.527344	34.662628
1403.483398	-13.195146
1402.438477	66.985184
1401.394531	1.705027
1400.349609	97.023140
1399.304688	4.303916
1398.259766	-3.071848
1397.214844	4.663332
1396.168945	-167.967499
1395.123047	42.867004
1394.077148	-76.951988
1393.031250	-33.867039
1391.984375	34.304276
1390.937500	29.930504
1389.890625	78.193024
1388.843750	31.432869
1387.796875	-157.817566
1386.749023	-19.273537
1385.701172	59.281139
1384.653320	-34.612419
1383.604492	-60.902702
1382.556641	-4.624095
1381.507813	-28.237091
1380.458984	-134.180344
1379.410156	9.741432
1378.360352	91.265587
1377.310547	-51.813465
1376.260742	29.873301
1375.210938	-23.120058
1374.161133	28.777090
1373.110352	40.835621
1372.059570	18.075430
1371.008789	112.592461
1369.957031	139.863831
1368.906250	187.163040
1367.854492	129.896805
1366.802734	92.681084
1365.750000	-21.623405
1364.698242	-3.813402
1363.645508	146.014557
1362.592773	173.933487
1361.540039	25.282717
1360.486328	83.267517
1359.433594	161.233612
1358.379883	236.778152
1357.326172	175.663467
1356.271484	179.298233
1355.216797	230.250656
1354.163086	236.572418
1353.107422	377.117828
1352.052734	314.078949
1350.998047	387.728699
1349.942383	426.697449
1348.886719	480.646851
1347.830078	485.052094
1346.774414	529.258057
1345.717773	707.474854
1344.661133	575.773804
1343.604492	714.454163
1342.546875	719.339172
1341.490234	739.200806
1340.432617	791.365234
1339.375000	945.168274
1338.316406	930.616028
1337.258789	921.131897
1336.200195	721.158447
1335.141602	734.208801
1334.082031	789.419678
1333.023438	876.874146
1331.963867	744.284180
1330.904297	698.399536
1329.844727	855.352112
1328.784180	784.957825
1327.723633	756.706848
1326.663086	827.392578
1325.602539	784.534668
1324.541992	971.454773
1323.480469	891.757690
1322.418945	873.907166
1321.357422	925.265259
1320.295898	1003.843750
1319.233398	936.951660
1318.170898	958.972595
1317.108398	919.442993
1316.045898	995.891968
1314.982422	922.065979
1313.918945	944.469116
1312.855469	942.325378
1311.791992	1105.299316
1310.728516	1076.228149
1309.664063	1044.803345
1308.599609	1082.405640
1307.535156	1188.989014
1306.469727	1086.493530
1305.404297	1161.238403
1304.338867	1292.604858
1303.273438	1328.115845
1302.208008	1471.859863
1301.141602	1298.597290
1300.075195	1145.154541
1299.008789	1242.434082
1297.942383	1045.034912
1296.875000	1137.554443
1295.807617	979.713074
1294.740234	969.287842
1293.672852	988.395264
1292.604492	902.082520
1291.537109	928.714783
1290.468750	805.826477
1289.399414	876.757385
1288.331055	996.755554
1287.261719	842.304016
1286.192383	908.504883
1285.123047	869.416870
1284.052734	747.150513
1282.983398	803.748108
1281.913086	867.735107
1280.841797	902.394104
1279.771484	871.036011
1278.700195	893.577759
1277.628906	918.619324
1276.557617	892.361084
1275.486328	836.837708
1274.414063	1082.040039
1273.341797	1053.499756
1272.269531	971.279175
1271.197266	1008.838135
1270.124023	1073.299805
1269.050781	1057.214478
1267.977539	1082.684204
1266.904297	1166.764160
1265.830078	1160.579590
1264.756836	1256.897339
1263.681641	1104.458008
1262.607422	1144.755249
1261.533203	1158.261108
1260.458008	1203.488403
1259.382813	1124.462280
1258.307617	1152.700928
1257.231445	1159.045166
1256.155273	1228.734497
1255.079102	998.973022
1254.002930	1066.297119
1252.926758	1157.956909
1251.849609	1137.691162
1250.772461	1027.461426
1249.695313	1109.425049
1248.617188	1016.321777
1247.540039	1018.081055
1246.461914	973.687439
1245.382813	1050.823486
1244.304688	1030.771362
1243.225586	981.602722
1242.146484	956.752014
1241.067383	970.767029
1239.988281	802.757019
1238.908203	984.254517
1237.828125	1080.770752
1236.748047	951.682495
1235.667969	849.330994
1234.586914	839.158020
1233.505859	821.719727
1232.424805	915.762451
1231.343750	924.964905
1230.261719	914.785522
1229.179688	674.544922
1228.097656	637.783142
1227.015625	472.736481
1225.932617	445.703094
1224.850586	469.478912
1223.767578	452.111694
1222.683594	519.388977
1221.600586	494.736572
1220.516602	378.220276
1219.432617	247.236603
1218.347656	222.613083
1217.263672	229.382614
1216.178711	265.112854
1215.093750	242.850342
1214.008789	305.068726
1212.922852	372.063263
1211.836914	390.737457
1210.750977	501.051880
1209.665039	461.739502
1208.579102	501.992310
1207.492188	479.511230
1206.405273	466.646271
1205.318359	463.390778
1204.230469	440.825928
1203.142578	278.521149
1202.054688	402.833557
1200.966797	245.342926
1199.877930	104.732437
1198.790039	127.791595
1197.701172	145.984711
1196.611328	183.369980
1195.522461	88.410591
1194.432617	3.064254
1193.342773	49.924797
1192.252930	48.643913
1191.162109	-19.968973
1190.072266	-115.032700
1188.981445	-20.362362
1187.889648	6.975388
1186.798828	-6.571522
1185.707031	128.644943
1184.615234	40.570683
1183.523438	53.239384
1182.430664	27.465082
1181.337891	30.416079
1180.245117	83.651009
1179.152344	-14.213360
1178.059570	199.440247
1176.965820	120.630745
1175.872070	44.185043
1174.778320	109.000740
1173.683594	161.748520
1172.588867	176.101685
1171.494141	142.513580
1170.399414	3.590416
1169.303711	120.618896
1168.208984	65.324677
1167.113281	103.234032
1166.016602	-14.332599
1164.920898	40.158527
1163.824219	96.939407
1162.727539	7.893129
1161.630859	54.948345
1160.533203	218.909973
1159.435547	299.163330
1158.337891	257.575623
1157.240234	299.446198
1156.141602	257.718445
1155.043945	287.483734
1153.944336	121.615448
1152.845703	208.454788
1151.747070	195.063858
1150.647461	324.577209
1149.547852	91.814163
1148.447266	-36.122070
1147.347656	-87.877731
1146.247070	0.776345
1145.146484	-70.174149
1144.044922	-22.188183
1142.944336	-100.406906
1141.842773	-121.586029
1140.741211	9.362591
1139.638672	61.704895
1138.537109	-64.341667
1137.434570	-40.693928
1136.332031	51.763016
1135.228516	151.218246
1134.125977	110.424591
1133.022461	183.534058
1131.917969	273.141296
1130.814453	476.544525
1129.709961	558.757263
1128.605469	631.359924
1127.500977	670.641357
1126.396484	773.843018
1125.291016	611.401611
1124.185547	586.416077
1123.080078	580.314880
1121.973633	351.444397
1120.868164	475.500366
1119.761719	395.772980
1118.654297	337.304504
1117.547852	321.386444
1116.440430	343.253967
1115.333008	402.882782
1114.225586	457.674774
1113.117188	420.135529
1112.008789	531.476807
1110.900391	630.870605
1109.791992	611.987000
1108.682617	682.808472
1107.573242	654.316650
1106.463867	729.666565
1105.354492	715.191040
1104.244141	780.897705
1103.133789	702.549377
1102.023438	978.060425
1100.913086	944.374084
1099.801758	891.762024
1098.690430	921.622192
1097.579102	944.327515
1096.467773	950.457031
1095.355469	1036.618774
1094.243164	946.007751
1093.130859	1055.546997
1092.017578	931.875427
1090.905273	1074.192505
1089.791992	882.197449
1088.677734	859.627869
1087.564453	844.068787
1086.450195	986.019836
1085.335938	1026.744141
1084.221680	806.465881
1083.106445	997.502808
1081.991211	871.199219
1080.875977	911.682800
1079.760742	916.865906
1078.644531	879.726685
1077.528320	800.299194
1076.412109	730.245850
1075.295898	702.410767
1074.178711	676.882324
1073.061523	681.808594
1071.944336	714.825195
1070.826172	729.024414
1069.708984	665.839111
1068.590820	649.499695
1067.471680	658.892883
1066.353516	621.407288
1065.234375	672.875305
1064.115234	735.989319
1062.996094	656.274353
1061.875977	635.056274
1060.755859	613.817322
1059.635742	513.039368
1058.515625	564.268433
1057.394531	468.165436
1056.273438	526.336609
1055.152344	530.715210
1054.031250	348.180664
1052.909180	441.304077
1051.787109	475.989716
1050.665039	389.248871
1049.541992	402.887512
1048.418945	367.504730
1047.295898	341.457672
1046.172852	301.418793
1045.048828	373.310760
1043.925781	412.529541
1042.801758	295.561310
1041.676758	197.279327
1040.552734	311.044434
1039.427734	208.143631
1038.302734	254.319702
1037.176758	286.504578
1036.050781	265.146118
1034.924805	434.614197
1033.798828	252.723419
1032.672852	438.414001
1031.545898	424.046112
1030.418945	412.022705
1029.291992	404.667725
1028.164063	213.753998
1027.036133	197.185410
1025.908203	120.255142
1024.780273	-5.381824
1023.651367	-47.366108
1022.522461	38.349613
1021.393555	-22.138268
1020.264648	0.948272
1019.134766	-8.422897
1018.004883	63.402370
1016.875000	-45.602119
1015.744141	40.168316
1014.613281	98.127960
1013.482422	156.099243
1012.351563	299.781525
1011.219727	313.758636
1010.088867	212.022583
1008.956055	422.833405
1007.824219	471.616364
1006.691406	582.883850
1005.558594	1068.843750
1004.425781	1614.750977
1003.292969	1938.517700
1002.159180	1598.837036
1001.025391	1153.075073
999.891602	679.855652
998.756836	301.608948
997.622070	249.190979
996.487305	12.170057
995.352539	112.303009
994.216797	37.077042
993.081055	51.926369
991.945313	-9.276505
990.808594	-5.819635
989.672852	41.513515
988.536133	-10.215355
987.398438	-38.806961
986.261719	-85.736618
985.124023	-28.925680
983.986328	34.845078
982.847656	-110.834610
981.709961	128.008057
980.571289	33.161163
979.432617	28.162930
978.292969	27.847921
977.153320	39.116463
976.013672	66.559532
974.874023	71.093269
973.734375	202.095703
972.593750	78.123367
971.453125	124.261635
970.311523	211.800537
969.170898	138.695816
968.029297	150.638351
966.886719	217.739716
965.745117	149.557571
964.602539	-17.118568
963.459961	274.981934
962.317383	335.506378
961.173828	251.709671
960.030273	145.139938
958.886719	258.643616
957.743164	143.166275
956.598633	188.129013
955.454102	132.449158
954.309570	205.067764
953.165039	183.943939
952.019531	172.085449
950.874023	226.665512
949.727539	164.713013
948.582031	38.890488
947.435547	157.781143
946.289063	194.467850
945.141602	272.365997
943.995117	300.093262
942.847656	232.018173
941.699219	132.127625
940.551758	272.031830
939.403320	318.432281
938.254883	326.142883
937.105469	543.781128
935.957031	316.809875
934.807617	379.563507
933.658203	291.984863
932.507813	225.067642
931.357422	260.803192
930.207031	269.306702
929.056641	282.473145
927.906250	136.402954
926.754883	47.410988
925.603516	240.708145
924.451172	227.027374
923.298828	177.079300
922.146484	218.214233
920.994141	177.610077
919.841797	157.590698
918.688477	24.091988
917.535156	156.535828
916.380859	23.325523
915.227539	-64.303841
914.073242	-56.442669
912.918945	-7.626124
911.763672	-54.011719
910.608398	-188.730072
909.453125	-110.105583
908.297852	32.072491
907.141602	-84.109978
905.985352	-25.636168
904.829102	66.900848
903.672852	16.798588
902.515625	61.939037
901.358398	-42.263515
900.201172	-30.875423
899.042969	39.449329
897.884766	-59.839191
896.726563	35.541679
895.568359	119.669991
894.409180	88.559456
893.250000	276.808105
892.090820	-16.261490
890.930664	194.710236
889.771484	229.496323
888.611328	54.355129
887.450195	209.003891
886.289063	246.302689
885.128906	53.501385
883.966797	215.081360
882.805664	119.543869
881.643555	132.377991
880.481445	161.071701
879.319336	237.165558
878.156250	162.335968
876.993164	299.385559
875.830078	100.860214
874.666016	111.922279
873.502930	177.079254
872.338867	258.038849
871.173828	156.776199
870.009766	242.344711
868.844727	181.757568
867.679688	328.132172
866.513672	229.475845
865.348633	247.794159
864.182617	59.452709
863.015625	122.864883
861.849609	294.103760
860.682617	229.562012
859.515625	461.423401
858.347656	446.362000
857.180664	442.573517
856.012695	501.653015
854.843750	477.778473
853.675781	350.817108
852.506836	392.088867
851.337891	511.822052
850.167969	474.705536
848.999023	383.878754
847.829102	270.742859
846.658203	285.323853
845.488281	355.886414
844.317383	117.619972
843.146484	165.881454
841.975586	247.700623
840.803711	65.625870
839.631836	160.899780
838.459961	104.152229
837.287109	105.560036
836.114258	156.137238
834.941406	103.957520
833.768555	150.074570
832.594727	312.283936
831.420898	217.735306
830.247070	69.682114
829.072266	242.979965
827.898438	146.302338
826.722656	161.182953
825.547852	162.674500
824.372070	231.036636
823.196289	174.572418
822.020508	11.192045
820.844727	-20.705997
819.667969	49.840385
818.491211	-95.606850
817.313477	23.871902
816.136719	147.723343
814.958984	55.709469
813.781250	54.910915
812.602539	-103.780540
811.423828	13.247048
810.245117	-92.064217
809.066406	20.411377
807.886719	72.829773
806.707031	40.795773
805.527344	62.037212
804.346680	-85.475029
803.166992	-15.453188
801.985352	-20.931641
800.804688	-28.669146
799.623047	-91.883026
798.441406	-117.412918
797.259766	-18.831530
796.078125	-102.075333
794.895508	-3.627096
793.712891	21.625498
792.529297	62.327103
791.346680	116.240677
790.163086	99.246216
788.978516	124.263306
787.794922	306.306244
786.610352	275.854034
785.425781	192.283722
784.241211	351.911652
783.055664	383.202301
781.870117	365.800079
780.684570	299.739258
779.498047	253.534576
778.311523	242.626617
777.125000	225.039093
775.938477	103.650223
774.750977	152.189545
773.563477	127.832947
772.375977	63.719547
771.187500	123.073029
769.999023	39.022713
768.810547	21.074581
767.622070	58.162895
766.432617	150.252045
765.243164	74.826767
764.053711	100.670135
762.863281	238.723572
761.672852	293.001953
760.482422	237.156693
759.291992	245.074066
758.100586	288.118408
756.909180	361.862122
755.717773	220.047699
754.525391	280.455933
753.333008	167.167419
752.140625	192.276367
750.948242	331.524933
749.754883	222.505020
748.561523	282.520325
747.368164	199.774673
746.173828	121.397499
744.979492	233.862320
743.785156	260.672424
742.590820	285.216431
741.395508	263.654083
740.200195	220.124878
739.003906	200.666031
737.808594	268.788818
736.612305	317.114105
735.416016	69.747086
734.218750	242.779236
733.021484	247.147049
731.824219	209.887070
730.626953	231.663361
729.428711	141.838928
728.230469	353.770081
727.032227	235.449585
725.833984	270.136444
724.634766	381.247467
723.435547	291.283752
722.235352	253.745590
721.036133	349.385376
719.835938	359.808838
718.635742	265.433472
717.434570	221.261551
716.233398	168.356201
715.032227	150.345871
713.831055	117.056320
712.628906	129.542633
711.426758	115.849556
710.224609	47.670609
709.021484	42.685379
707.818359	68.179955
706.615234	-19.574953
705.412109	-15.867695
704.208008	13.950087
703.003906	58.980473
701.799805	6.094307
700.594727	-27.191895
699.389648	13.468104
698.184570	132.372864
696.979492	40.410751
695.773438	-12.386104
694.567383	-106.423004
693.361328	-243.839951
692.154297	-79.361229
690.947266	-77.754555
689.740234	-45.745972
688.533203	-102.694382
687.325195	-48.957005
686.117188	-142.698761
684.909180	60.685635
683.700195	142.608383
682.491211	25.132307
681.282227	48.582710
680.072266	-23.259245
678.863281	132.369690
677.653320	54.114731
676.442383	23.559629
675.232422	64.473999
674.021484	72.954041
672.810547	202.611389
671.598633	87.859932
670.386719	74.828552
669.174805	51.034710
667.962891	115.904411
666.750000	109.483368
665.537109	68.542755
664.324219	-4.734146
663.110352	19.231615
661.897461	30.270681
660.683594	62.928776
659.468750	-48.955803
658.254883	3.194786
657.040039	-43.851124
655.824219	-52.026966
654.609375	2.345241
653.393555	45.947742
652.177734	-28.955120
650.960938	57.770481
649.745117	26.017008
648.528320	-18.622269
647.311523	152.044846
646.093750	116.028801
644.875977	148.887756
643.658203	69.864197
642.440430	104.859863
641.221680	-34.342419
640.002930	-72.461487
638.784180	76.396812
637.564453	3.832255
636.344727	-79.482231
635.125000	-74.748642
633.905273	-16.393064
632.684570	-22.533207
631.463867	12.032235
630.243164	12.160711
629.021484	50.809799
627.799805	-20.055599
626.578125	50.515911
625.356445	11.583993
624.133789	88.265442
622.911133	205.463425
621.688477	198.173599
620.464844	111.447266
619.241211	129.479813
618.017578	57.361404
616.793945	2.155546
615.569336	107.208099
614.344727	-46.939373
613.120117	-28.063681
611.894531	-35.180141
610.668945	2.258682
609.443359	133.362488
608.216797	-28.753416
606.991211	-37.382320
605.764648	58.214008
604.537109	27.299952
