# Supplementary material for: Raman spectroscopy accurately differentiates mucosal healing from non-healing and biochemical changes following biological therapy in inflammatory bowel disease
Source: PLoS One. 2021 Jun 2;16(6):e0252210. doi: 10.1371/journal.pone.0252210 (PMC8172032; doi:10.1371/journal.pone.0252210)
Supplement: S9 Dataset — (ZIP) [file pone.0252210.s011.zip › Pre-biologic/OC023-2 pre treatment_13__X_25480.7__Y_6210.9__Z_812.361__Time_149.txt]

1714.862305	86.426186
1713.885742	164.782959
1712.909180	123.594154
1711.931641	150.077209
1710.955078	-165.909073
1709.977539	-76.381920
1709.000000	-168.444138
1708.021484	-171.412842
1707.043945	13.855105
1706.065430	-113.640343
1705.086914	32.711956
1704.107422	-133.531174
1703.128906	-103.594559
1702.149414	-73.012497
1701.169922	22.460146
1700.190430	27.666615
1699.210938	49.617702
1698.230469	192.517471
1697.250000	-38.095623
1696.269531	-38.113323
1695.289063	120.182594
1694.307617	225.659668
1693.326172	134.201614
1692.344727	88.867416
1691.363281	113.643433
1690.381836	347.231567
1689.399414	413.307831
1688.416992	581.394409
1687.434570	472.773285
1686.452148	247.581665
1685.468750	334.981628
1684.485352	564.247253
1683.501953	719.483704
1682.518555	659.569275
1681.534180	693.515442
1680.550781	773.386414
1679.566406	1024.195068
1678.582031	615.571533
1677.596680	862.236877
1676.611328	909.926636
1675.626953	1088.551636
1674.641602	1108.165283
1673.655273	1232.027100
1672.669922	1218.266357
1671.683594	1510.640259
1670.697266	1349.231201
1669.710938	1350.480469
1668.723633	1532.838745
1667.737305	1707.738525
1666.750000	1806.135376
1665.762695	1570.706665
1664.774414	1733.836426
1663.787109	1698.526611
1662.798828	1677.002197
1661.810547	1915.812012
1660.822266	2088.764648
1659.833008	2129.633057
1658.844727	1863.670044
1657.855469	1937.334106
1656.866211	2233.884033
1655.875977	2125.683105
1654.886719	1790.361206
1653.896484	1662.043213
1652.906250	1732.656738
1651.916016	1721.669067
1650.924805	1729.611572
1649.934570	1346.655151
1648.943359	1178.383179
1647.952148	1182.366333
1646.959961	861.724548
1645.968750	866.537720
1644.976563	631.367676
1643.984375	496.998505
1642.992188	513.516357
1641.999023	657.049622
1641.005859	220.314804
1640.012695	575.559265
1639.019531	163.407364
1638.026367	102.467773
1637.032227	62.935886
1636.039063	274.120544
1635.043945	98.086594
1634.049805	-140.831543
1633.055664	97.394951
1632.060547	56.600647
1631.065430	131.917404
1630.070313	-169.006699
1629.074219	-74.802109
1628.079102	35.363693
1627.083008	-193.676788
1626.086914	29.958395
1625.090820	9.134418
1624.093750	-8.875575
1623.096680	41.630283
1622.100586	-15.465093
1621.102539	-35.604790
1620.105469	104.637199
1619.107422	42.742157
1618.109375	348.575592
1617.111328	189.777634
1616.113281	185.998352
1615.115234	415.842896
1614.116211	92.178230
1613.117188	-76.519951
1612.118164	274.108673
1611.118164	-106.749092
1610.119141	-212.175476
1609.119141	-100.009598
1608.119141	38.356113
1607.118164	19.547501
1606.118164	257.412994
1605.117188	13.471605
1604.116211	99.464928
1603.115234	240.391846
1602.114258	-71.372665
1601.112305	-118.802643
1600.110352	-27.611275
1599.108398	66.142159
1598.106445	-232.282181
1597.103516	-248.340408
1596.100586	-209.551895
1595.097656	72.137794
1594.094727	40.237301
1593.091797	-124.874489
1592.087891	-206.428772
1591.083984	-68.756668
1590.080078	58.350105
1589.076172	-255.597275
1588.071289	-63.446041
1587.067383	222.423737
1586.062500	367.283020
1585.057617	110.543930
1584.051758	221.290955
1583.045898	149.490341
1582.041016	72.403725
1581.035156	385.914001
1580.028320	311.179504
1579.022461	280.614624
1578.015625	286.374390
1577.008789	281.592316
1576.001953	89.355324
1574.994141	274.225372
1573.987305	248.228043
1572.979492	42.692463
1571.971680	343.989716
1570.962891	320.139648
1569.955078	166.228088
1568.946289	155.097046
1567.937500	239.905777
1566.928711	64.844696
1565.918945	123.335793
1564.910156	119.340019
1563.900391	-19.772310
1562.890625	116.007034
1561.880859	-13.027469
1560.870117	31.559555
1559.859375	39.642395
1558.848633	109.748283
1557.837891	26.727798
1556.827148	259.663086
1555.815430	82.997917
1554.803711	160.029892
1553.791992	402.553345
1552.780273	253.858871
1551.767578	221.494385
1550.754883	214.821121
1549.742188	187.250076
1548.729492	262.952087
1547.716797	198.768982
1546.703125	49.079308
1545.689453	199.101212
1544.675781	64.567467
1543.662109	-93.372093
1542.647461	-68.046379
1541.632813	287.649689
1540.618164	98.141586
1539.603516	184.739731
1538.588867	20.725290
1537.573242	-86.666756
1536.557617	63.772652
1535.541992	10.163815
1534.526367	245.200363
1533.509766	258.180328
1532.493164	44.101952
1531.476563	-36.080105
1530.459961	218.527328
1529.443359	94.130013
1528.425781	28.804695
1527.408203	97.199478
1526.390625	31.487156
1525.373047	292.481232
1524.354492	20.464018
1523.335938	93.114014
1522.317383	116.656059
1521.298828	-158.330429
1520.280273	-58.013039
1519.260742	-71.056313
1518.241211	147.010544
1517.221680	-43.762089
1516.202148	127.572731
1515.181641	-166.253510
1514.161133	-105.782692
1513.140625	-66.067703
1512.120117	-180.563690
1511.099609	-64.239441
1510.078125	-112.366966
1509.056641	88.158539
1508.035156	147.364563
1507.012695	137.124268
1505.991211	-201.398026
1504.968750	-24.821491
1503.946289	-284.094910
1502.923828	-130.976685
1501.900391	-31.894947
1500.877930	20.900415
1499.854492	-98.038246
1498.830078	-206.865082
1497.806641	-152.008621
1496.782227	94.541710
1495.758789	44.121727
1494.734375	77.950500
1493.708984	14.437572
1492.684570	42.850357
1491.659180	-31.142580
1490.633789	81.288811
1489.608398	221.635681
1488.583008	165.115784
1487.556641	302.545685
1486.530273	378.511902
1485.503906	724.887573
1484.477539	468.722565
1483.450195	574.831177
1482.423828	354.280365
1481.396484	615.706360
1480.368164	678.005554
1479.340820	722.341248
1478.312500	723.205627
1477.284180	851.374878
1476.255859	956.460571
1475.227539	1063.951172
1474.198242	1018.491516
1473.169922	1146.106323
1472.140625	1171.741943
1471.111328	1222.731934
1470.081055	1515.314209
1469.050781	1421.032593
1468.021484	1436.095825
1466.990234	1860.422607
1465.959961	2058.263916
1464.928711	2009.397217
1463.898438	2112.973633
1462.867188	2323.131592
1461.834961	2510.265137
1460.803711	2341.758789
1459.771484	2615.029297
1458.739258	2621.606934
1457.707031	2671.282471
1456.674805	2609.255371
1455.641602	2412.751221
1454.608398	2510.499268
1453.575195	2430.678223
1452.541992	2642.405762
1451.508789	2694.339355
1450.474609	3012.288086
1449.440430	3026.061279
1448.406250	2862.506348
1447.371094	2883.858643
1446.336914	2991.299561
1445.301758	2949.319824
1444.266602	2937.726807
1443.230469	2612.368408
1442.195313	2542.676025
1441.159180	2619.695068
1440.123047	2537.387695
1439.086914	2391.926758
1438.049805	2352.684570
1437.013672	2341.295654
1435.976563	2259.174561
1434.939453	1896.734131
1433.901367	1630.424805
1432.864258	1311.259155
1431.826172	1461.770630
1430.788086	986.357422
1429.750000	1041.070190
1428.710938	722.422852
1427.671875	921.003967
1426.633789	640.459290
1425.593750	627.285217
1424.554688	563.778931
1423.514648	606.179504
1422.474609	552.882690
1421.434570	529.899780
1420.394531	552.323303
1419.354492	521.930115
1418.313477	496.637878
1417.272461	471.429596
1416.231445	335.593842
1415.189453	237.611862
1414.147461	366.117706
1413.105469	223.072662
1412.063477	293.871643
1411.021484	-52.520245
1409.978516	-127.286507
1408.936523	-88.848297
1407.892578	97.835251
1406.849609	15.835915
1405.806641	-113.735954
1404.762695	289.018433
1403.718750	44.181065
1402.674805	58.005829
1401.629883	69.406372
1400.585938	314.187164
1399.541016	197.860123
1398.496094	179.471344
1397.450195	131.111542
1396.405273	148.061615
1395.359375	22.294230
1394.313477	-50.694962
1393.267578	182.004791
1392.220703	-45.996883
1391.173828	96.715111
1390.126953	84.320915
1389.080078	67.055321
1388.033203	114.970451
1386.985352	22.915628
1385.937500	1.051177
1384.889648	201.837296
1383.841797	-159.728745
1382.792969	-178.651794
1381.744141	-199.927460
1380.695313	-126.132851
1379.646484	-27.257217
1378.597656	-95.574036
1377.547852	98.382072
1376.498047	217.523727
1375.448242	-102.408997
1374.397461	2.030017
1373.347656	236.280975
1372.296875	-222.671814
1371.246094	-13.124658
1370.194336	74.330887
1369.143555	109.576080
1368.091797	189.789551
1367.040039	40.948666
1365.988281	148.836044
1364.935547	256.815704
1363.882813	237.942535
1362.830078	144.563492
1361.777344	198.185638
1360.724609	229.546448
1359.670898	340.624664
1358.617188	128.539734
1357.563477	356.745758
1356.509766	316.561096
1355.455078	423.153442
1354.400391	271.461700
1353.345703	363.420319
1352.291016	296.549622
1351.235352	473.177856
1350.180664	339.593292
1349.125000	521.402893
1348.068359	671.019836
1347.012695	716.541931
1345.956055	1087.096436
1344.899414	718.689941
1343.842773	1079.470337
1342.786133	1217.167480
1341.728516	1062.529541
1340.670898	1230.191406
1339.613281	1179.950928
1338.555664	1228.940430
1337.497070	1226.052979
1336.438477	1052.509277
1335.379883	1371.688599
1334.321289	1292.505005
1333.262695	1047.755493
1332.203125	1065.415649
1331.143555	1184.593262
1330.083984	888.530273
1329.023438	1003.027039
1327.963867	1100.323853
1326.903320	1276.769287
1325.841797	1248.255005
1324.781250	1126.054810
1323.719727	1441.048218
1322.659180	1373.435913
1321.596680	1172.705566
1320.535156	1246.080811
1319.473633	1090.139648
1318.411133	1259.942017
1317.348633	1390.348145
1316.285156	1330.994507
1315.222656	1518.269165
1314.159180	1340.884766
1313.095703	1405.135742
1312.032227	1080.313232
1310.967773	1627.490723
1309.904297	1302.999390
1308.839844	1355.368164
1307.775391	1252.790161
1306.709961	1452.997192
1305.645508	1476.122192
1304.580078	1519.019043
1303.513672	1510.366089
1302.448242	1457.580933
1301.382813	1439.330811
1300.316406	1480.162476
1299.250000	1371.221069
1298.182617	1245.230957
1297.116211	1497.560059
1296.048828	1337.420898
1294.981445	1452.354858
1293.914063	1309.662476
1292.845703	1181.839233
1291.777344	1311.718018
1290.708984	1046.794800
1289.640625	1105.715088
1288.572266	1022.517944
1287.502930	934.533813
1286.433594	868.719238
1285.364258	869.153137
1284.293945	962.726868
1283.224609	973.083130
1282.154297	824.376953
1281.083984	1072.309326
1280.012695	1249.233887
1278.942383	1159.481079
1277.871094	773.869568
1276.799805	813.988708
1275.727539	1215.988159
1274.656250	1194.999756
1273.583984	1159.408813
1272.511719	1253.380737
1271.439453	1347.359619
1270.366211	1126.299927
1269.292969	1029.907959
1268.219727	1199.685303
1267.146484	1371.868164
1266.072266	1414.691284
1264.999023	1240.417480
1263.924805	1463.806030
1262.849609	1435.968018
1261.775391	1293.592896
1260.700195	1390.168457
1259.625000	1372.196411
1258.549805	1278.731323
1257.474609	1399.675171
1256.398438	1038.407715
1255.322266	1234.861206
1254.246094	1338.747314
1253.168945	1301.445801
1252.092773	1254.442627
1251.015625	1421.530518
1249.938477	1471.814819
1248.860352	1578.002441
1247.783203	1161.496216
1246.705078	1265.277466
1245.626953	1298.542358
1244.547852	1377.946167
1243.469727	1207.142456
1242.390625	1386.072876
1241.311523	1203.184570
1240.231445	1136.864868
1239.152344	1065.708374
1238.072266	1317.237549
1236.992188	1161.139648
1235.911133	946.886414
1234.831055	1205.484375
1233.750000	1143.976563
1232.668945	1133.360962
1231.587891	984.615967
1230.505859	1075.716187
1229.423828	1038.386108
1228.341797	976.824280
1227.259766	985.454285
1226.176758	737.496826
1225.094727	821.105591
1224.011719	996.558655
1222.927734	663.981995
1221.844727	551.551025
1220.760742	620.433350
1219.676758	561.134216
1218.592773	513.892212
1217.507813	722.701172
1216.423828	441.042725
1215.338867	376.785309
1214.252930	223.165359
1213.167969	361.620972
1212.082031	519.255676
1210.996094	650.216919
1209.910156	682.155518
1208.823242	496.963531
1207.737305	753.016296
1206.650391	738.900269
1205.562500	775.326660
1204.475586	532.167358
1203.387695	428.756500
1202.299805	361.440613
1201.211914	385.576721
1200.124023	0.378380
1199.035156	53.301762
1197.946289	221.621429
1196.857422	-24.000748
1195.767578	120.037788
1194.678711	124.460960
1193.588867	340.352966
1192.498047	-64.062874
1191.408203	7.416389
1190.317383	-29.342173
1189.226563	77.941696
1188.135742	-199.141159
1187.044922	-46.436405
1185.953125	-227.545013
1184.861328	-168.687241
1183.769531	-227.516281
1182.676758	61.394096
1181.584961	-45.617611
1180.492188	-191.047806
1179.398438	142.905319
1178.305664	145.886520
1177.211914	105.632385
1176.118164	177.882584
1175.024414	293.108246
1173.929688	185.491989
1172.835938	118.522423
1171.741211	-96.913193
1170.646484	252.346313
1169.550781	130.061478
1168.455078	26.859543
1167.359375	112.503876
1166.263672	49.782307
1165.167969	-36.918682
1164.071289	-130.861267
1162.974609	197.991592
1161.877930	139.652466
1160.780273	-76.381203
1159.682617	161.187744
1158.584961	64.377884
1157.487305	203.751709
1156.389648	254.681381
1155.291016	138.503876
1154.192383	372.827576
1153.093750	194.471008
1151.994141	32.767086
1150.894531	-0.282846
1149.794922	-309.804474
1148.695313	-16.634432
1147.594727	-11.874546
1146.495117	111.834198
1145.394531	104.449814
1144.292969	96.954918
1143.192383	-141.431458
1142.090820	-118.152092
1140.989258	-75.961372
1139.886719	1.764065
1138.785156	-108.438522
1137.682617	80.757050
1136.580078	-22.498806
1135.477539	373.065155
1134.374023	214.953873
1133.270508	211.157974
1132.166992	454.156830
1131.063477	609.130981
1129.958984	742.571472
1128.854492	517.629639
1127.750000	963.918701
1126.644531	760.169861
1125.540039	743.717651
1124.434570	746.132874
1123.329102	532.816223
1122.222656	625.113037
1121.117188	568.064697
1120.010742	492.002167
1118.903320	394.569031
1117.796875	100.645065
1116.689453	377.069702
1115.582031	345.719147
1114.474609	300.108368
1113.367188	254.437012
1112.258789	511.324432
1111.150391	299.995758
1110.041016	495.145538
1108.932617	475.140106
1107.823242	821.188293
1106.713867	619.118103
1105.604492	657.895935
1104.494141	760.308044
1103.383789	801.247070
1102.273438	842.101440
1101.163086	948.919739
1100.051758	956.566040
1098.940430	1053.744019
1097.829102	867.945618
1096.717773	955.553528
1095.605469	1153.795044
1094.493164	1095.126099
1093.380859	1151.831665
1092.268555	1097.794556
1091.155273	876.585632
1090.041992	714.268494
1088.928711	942.569763
1087.814453	940.175537
1086.701172	853.084473
1085.586914	904.712036
1084.471680	1153.731812
1083.357422	946.664429
1082.242188	1247.186646
1081.126953	1047.163208
1080.011719	842.504517
1078.895508	809.310730
1077.779297	860.620422
1076.663086	623.199463
1075.546875	613.473755
1074.429688	427.777832
1073.312500	622.103699
1072.195313	607.633118
1071.078125	361.067444
1069.959961	407.565552
1068.841797	540.734619
1067.723633	720.690186
1066.604492	408.692535
1065.486328	619.030212
1064.367188	581.102783
1063.247070	697.662415
1062.127930	416.382355
1061.007813	462.751984
1059.887695	504.431366
1058.767578	433.860138
1057.646484	519.961060
1056.525391	414.376373
1055.404297	264.461945
1054.283203	231.446518
1053.161133	336.264587
1052.039063	546.140442
1050.916992	298.361511
1049.794922	482.531555
1048.671875	97.253181
1047.548828	227.779846
1046.425781	290.639160
1045.301758	372.152588
1044.177734	27.028540
1043.053711	304.439178
1041.929688	115.706978
1040.805664	125.136879
1039.680664	211.468491
1038.555664	116.173660
1037.429688	353.890533
1036.304688	219.146255
1035.178711	86.839943
1034.052734	352.492065
1032.925781	243.588608
1031.798828	504.546356
1030.671875	442.289276
1029.544922	431.264801
1028.417969	327.365540
1027.290039	33.066078
1026.162109	43.259373
1025.033203	-120.650253
1023.905273	-103.303246
1022.776367	-90.535492
1021.647461	-277.259064
1020.518555	-190.046265
1019.388672	-246.603745
1018.258789	-184.777496
1017.128906	39.401176
1015.998047	101.307800
1014.868164	156.339523
1013.737305	-10.982917
1012.605469	-94.749245
1011.474609	36.997620
1010.342773	286.851166
1009.210938	291.341492
1008.079102	307.505463
1006.946289	351.523865
1005.813477	874.434204
1004.680664	1681.648315
1003.546875	2340.626465
1002.414063	2839.933350
1001.280273	2056.573975
1000.145508	1322.208374
999.011719	602.171997
997.876953	-6.570660
996.742188	45.391907
995.607422	-54.888138
994.471680	24.997414
993.335938	88.820953
992.200195	-8.715080
991.064453	-18.445387
989.927734	-51.102058
988.791016	-9.850792
987.654297	-99.838898
986.516602	-171.222046
985.379883	-120.353500
984.242188	27.341078
983.103516	43.870857
981.965820	104.270378
980.827148	164.776733
979.688477	326.627258
978.548828	141.221558
977.409180	388.367004
976.270508	49.292187
975.129883	400.060272
973.990234	-147.685440
972.849609	-5.805934
971.708984	182.091187
970.568359	60.043568
969.426758	-59.505455
968.285156	46.087959
967.143555	252.748062
966.001953	250.693985
964.859375	157.039322
963.716797	52.116692
962.574219	238.553284
961.430664	193.554764
960.287109	329.757904
959.143555	-26.503191
958.000000	155.802795
956.855469	31.331114
955.710938	264.208038
954.566406	98.878860
953.421875	73.364922
952.276367	258.485901
951.130859	244.687683
949.985352	109.856750
948.838867	160.418503
947.692383	313.958923
946.545898	-16.848566
945.399414	-84.629349
944.251953	176.665359
943.104492	326.101288
941.957031	354.625122
940.809570	79.734375
939.661133	295.712494
938.512695	299.581573
937.364258	422.198303
936.214844	392.129608
935.065430	302.953705
933.916016	77.218521
932.765625	229.985443
931.616211	207.414230
930.465820	260.157867
929.315430	71.660828
928.164063	45.023869
927.012695	48.130600
925.861328	96.884140
924.709961	70.685616
923.557617	376.686859
922.405273	-13.090508
921.252930	-138.852905
920.099609	249.211868
918.947266	-64.872330
917.793945	-165.139832
916.639648	-15.408221
915.486328	-58.613438
914.332031	95.822075
913.177734	-103.727783
912.022461	-26.243299
910.868164	-341.108704
909.712891	-177.177383
908.556641	-72.153908
907.401367	-35.065868
906.245117	15.722166
905.088867	9.960024
903.931641	-22.867277
902.775391	53.135601
901.618164	-158.330841
900.460938	-260.935272
899.302734	-125.760773
898.144531	215.344009
896.986328	192.210953
895.828125	-75.050774
894.668945	107.839211
893.509766	179.981049
892.350586	308.677155
891.191406	290.550293
890.031250	98.597832
888.871094	105.548363
887.710938	49.366337
886.549805	191.928177
885.388672	140.430923
884.227539	314.649536
883.066406	-36.691929
881.904297	266.175720
880.742188	226.285126
879.580078	321.719696
878.416992	288.733093
877.253906	339.183868
876.090820	213.985504
874.927734	379.393219
873.763672	400.697845
872.599609	127.195259
871.435547	497.443359
870.270508	233.149078
869.105469	63.488945
867.940430	60.354839
866.775391	207.886673
865.609375	159.850082
864.443359	307.364746
863.277344	302.080353
862.110352	512.446167
860.944336	491.454041
859.777344	445.805969
858.609375	348.583374
857.442383	388.299347
856.274414	311.363129
855.105469	530.533813
853.937500	619.552917
852.768555	982.036865
851.599609	613.720276
850.430664	823.676636
849.260742	760.240234
848.090820	419.118347
846.920898	331.171631
845.750000	247.740173
844.580078	229.237488
843.409180	51.871750
842.237305	337.632538
841.066406	82.017479
839.894531	396.664398
838.722656	118.763268
837.549805	346.050629
836.376953	264.864960
835.204102	391.428406
834.031250	477.703369
832.857422	146.383408
831.683594	375.467346
830.509766	468.269257
829.335938	752.862915
828.161133	664.768127
826.986328	460.704590
825.811523	419.445496
824.635742	204.293732
823.459961	370.264221
822.284180	143.975906
821.107422	407.780487
819.931641	361.853119
818.754883	195.664871
817.577148	-50.637966
816.400391	41.358505
815.222656	88.750160
814.044922	-175.351639
812.866211	-83.593353
811.687500	72.519402
810.508789	-384.981873
809.330078	-106.803871
808.150391	80.078728
806.971680	26.907360
805.791016	-132.902954
804.611328	-24.094351
803.430664	113.434113
802.250000	-113.109322
801.069336	-288.604828
799.887695	50.463089
798.706055	-242.691132
797.524414	-72.461105
796.342773	-248.162323
795.160156	-91.490311
793.977539	25.137148
792.794922	-26.712400
791.611328	67.513504
790.427734	90.754929
789.244141	124.954628
788.059570	360.401337
786.875977	263.803009
785.691406	153.884201
784.505859	499.417786
783.321289	371.610474
782.135742	438.254883
780.949219	462.786194
779.763672	697.064148
778.577148	228.816727
777.390625	197.878204
776.204102	85.174515
775.016602	343.197449
773.829102	395.797363
772.641602	302.679779
771.453125	222.740707
770.265625	114.076157
769.077148	-115.875725
767.887695	-2.016842
766.699219	173.384308
765.509766	271.507813
764.319336	259.373840
763.129883	293.388428
761.939453	375.719696
760.749023	99.202202
759.558594	355.173065
758.367188	258.981354
757.175781	613.575378
755.984375	211.577682
754.791992	220.733780
753.599609	122.119392
752.407227	247.568146
751.214844	295.997772
750.021484	377.263184
748.828125	304.723877
747.634766	254.092621
746.441406	420.666290
745.247070	315.032318
744.052734	332.212738
742.857422	338.349609
741.662109	454.039459
740.466797	326.307983
739.271484	294.995361
738.076172	143.137146
736.879883	103.002426
735.683594	86.918686
734.486328	66.410866
733.289063	192.513672
732.091797	281.307831
730.894531	127.169014
729.697266	373.334259
728.499023	245.404678
727.300781	360.171234
726.101563	103.274124
724.902344	340.326691
723.703125	430.862946
722.503906	265.778351
721.303711	306.015778
720.104492	300.365845
718.903320	595.905579
717.703125	738.544128
716.501953	431.685974
715.300781	371.429047
714.099609	522.713684
712.897461	401.408539
711.695313	426.193573
710.493164	237.421158
709.291016	142.418289
708.087891	193.397278
706.884766	329.285980
705.680664	290.960754
704.477539	241.788116
703.273438	-83.698792
702.069336	-104.441483
700.864258	211.971359
699.659180	34.654663
698.454102	48.757183
697.249023	119.394363
696.042969	40.094471
694.836914	160.731766
693.630859	-33.582508
692.423828	-160.455093
691.217773	-26.716188
690.009766	-270.654510
688.802734	-78.281219
687.594727	-113.743576
686.386719	-212.043427
685.178711	-112.926003
683.970703	103.257874
682.761719	54.964966
681.552734	266.768738
680.342773	-106.401695
679.133789	-186.957092
677.923828	-3.252622
676.712891	-29.577757
675.502930	-216.008255
674.291992	117.018173
673.081055	186.004730
671.869141	1.949415
670.657227	-149.545624
669.445313	334.650269
668.233398	204.837326
667.021484	345.221771
665.808594	183.124405
664.595703	-41.506771
663.381836	135.626892
662.167969	79.542931
660.954102	47.240650
659.740234	-73.509598
658.525391	25.849033
657.310547	53.984722
656.095703	38.971218
654.880859	-55.815453
653.665039	-25.572285
652.449219	105.904129
651.233398	103.712936
650.016602	41.167213
648.799805	49.654381
647.583008	53.764130
646.365234	158.956100
645.148438	358.692902
643.930664	489.393280
642.711914	406.985962
641.494141	62.145100
640.275391	345.085663
639.056641	-79.401192
637.836914	175.181763
636.617188	-45.330669
635.397461	73.421844
634.177734	2.931692
632.957031	-63.473652
631.736328	-145.129944
630.515625	47.650002
629.293945	119.899391
628.073242	93.129128
626.851563	263.314911
625.628906	201.506653
624.407227	398.696442
623.184570	436.794800
621.960938	386.586761
620.738281	305.946136
619.514648	214.129745
618.291016	-85.854294
617.067383	-11.673514
615.842773	128.213501
614.618164	-27.847551
613.393555	-47.601955
612.167969	17.488382
610.942383	-117.029999
609.716797	-79.119087
608.491211	-63.412125
607.264648	0.560595
606.038086	55.061325
604.811523	70.147942
