# Supplementary material for: Raman spectroscopy accurately differentiates mucosal healing from non-healing and biochemical changes following biological therapy in inflammatory bowel disease
Source: PLoS One. 2021 Jun 2;16(6):e0252210. doi: 10.1371/journal.pone.0252210 (PMC8172032; doi:10.1371/journal.pone.0252210)
Supplement: S9 Dataset — (ZIP) [file pone.0252210.s011.zip › Pre-biologic/OC034-1 pre treatment_base sub CR removed_48__X_-12266.4__Y_35522.2__Z_-0.115513__Time_551.txt]

1714.640625	205.159424
1713.664063	116.688255
1712.687500	15.074005
1711.709961	-18.578861
1710.733398	-16.431149
1709.755859	-69.721230
1708.778320	41.344997
1707.799805	3.156357
1706.821289	-87.740448
1705.843750	-81.333008
1704.864258	-63.463150
1703.885742	86.387032
1702.907227	-84.167389
1701.927734	-37.185246
1700.948242	-10.859421
1699.968750	-136.225906
1698.988281	43.970623
1698.007813	43.046074
1697.028320	24.151438
1696.046875	72.715073
1695.066406	116.625488
1694.084961	222.594238
1693.104492	131.620041
1692.123047	249.531464
1691.140625	183.863953
1690.159180	30.823374
1689.176758	321.271545
1688.194336	212.145615
1687.211914	284.977875
1686.228516	353.012817
1685.246094	346.979553
1684.262695	381.463348
1683.279297	387.177704
1682.295898	558.560120
1681.311523	469.424988
1680.327148	588.501160
1679.342773	724.000793
1678.358398	750.835449
1677.374023	732.917786
1676.388672	691.534912
1675.403320	818.169128
1674.417969	825.564941
1673.432617	937.067932
1672.446289	1027.688843
1671.459961	999.138977
1670.473633	1236.646606
1669.487305	1208.888916
1668.500977	1216.058716
1667.513672	1284.661743
1666.526367	1316.459595
1665.539063	1632.520264
1664.550781	1521.708252
1663.563477	1535.955933
1662.575195	1677.811157
1661.586914	1838.496338
1660.598633	1957.032349
1659.609375	2083.780029
1658.620117	2059.779053
1657.631836	2142.040283
1656.641602	1978.286499
1655.652344	1873.138794
1654.662109	1874.187256
1653.672852	1716.733398
1652.681641	1720.993164
1651.691406	1445.129272
1650.701172	1315.082886
1649.709961	1143.029297
1648.718750	1071.731689
1647.727539	910.837158
1646.735352	853.275330
1645.744141	801.234253
1644.751953	627.933167
1643.759766	608.049438
1642.766602	585.724731
1641.774414	471.219635
1640.781250	388.605377
1639.788086	374.787903
1638.794922	260.914825
1637.801758	231.630432
1636.807617	202.510162
1635.813477	252.620804
1634.819336	68.314667
1633.825195	81.818230
1632.830078	53.298611
1631.834961	11.744257
1630.839844	1.917292
1629.844727	-47.281395
1628.849609	6.281590
1627.853516	-21.645334
1626.857422	29.449099
1625.861328	-14.072448
1624.865234	10.871287
1623.868164	-27.210617
1622.871094	-107.257584
1621.874023	-76.840446
1620.876953	8.793537
1619.879883	91.819077
1618.881836	35.684666
1617.883789	68.884338
1616.885742	49.614281
1615.887695	88.122765
1614.888672	5.959847
1613.889648	18.292301
1612.890625	161.769531
1611.891602	3.676744
1610.892578	5.572696
1609.892578	-39.693752
1608.892578	35.597687
1607.892578	34.888069
1606.892578	83.940063
1605.891602	4.659472
1604.890625	103.426544
1603.889648	0.597432
1602.888672	86.208794
1601.887695	43.565678
1600.885742	-82.782516
1599.883789	-130.648712
1598.881836	-34.723244
1597.879883	-51.275242
1596.876953	-65.240982
1595.874023	-81.853401
1594.871094	0.765335
1593.868164	-13.331842
1592.864258	-137.138489
1591.861328	20.998907
1590.857422	9.363291
1589.853516	78.568619
1588.848633	-68.853226
1587.844727	-169.325653
1586.839844	9.213870
1585.834961	122.428154
1584.830078	0.924948
1583.824219	67.041809
1582.819336	31.438099
1581.813477	146.862061
1580.807617	40.783283
1579.800781	135.165756
1578.794922	101.862564
1577.788086	198.625244
1576.781250	230.205215
1575.773438	14.533398
1574.766602	199.419861
1573.758789	150.093735
1572.750977	100.694717
1571.743164	85.012535
1570.735352	64.042313
1569.726563	115.733078
1568.718750	-4.144634
1567.708984	21.365839
1566.700195	64.937637
1565.691406	-3.240336
1564.681641	-1.418229
1563.671875	-28.246712
1562.662109	56.383556
1561.652344	-89.974663
1560.641602	-60.043167
1559.630859	-50.976383
1558.620117	-88.682587
1557.609375	8.274022
1556.597656	32.528107
1555.586914	2.260099
1554.575195	70.303757
1553.563477	-35.279076
1552.550781	55.809376
1551.539063	56.157852
1550.526367	-75.580521
1549.513672	-21.111317
1548.500977	126.330803
1547.487305	-26.380308
1546.473633	32.858116
1545.459961	-14.026095
1544.446289	-14.491792
1543.432617	41.765896
1542.417969	53.963989
1541.404297	9.222276
1540.389648	-97.591370
1539.374023	-23.775276
1538.359375	-86.898056
1537.343750	-101.087990
1536.328125	-138.609650
1535.312500	-47.268890
1534.296875	-7.660877
1533.280273	16.339472
1532.263672	81.453796
1531.247070	61.378342
1530.230469	33.464638
1529.212891	232.129227
1528.196289	-2.077195
1527.178711	-9.713459
1526.160156	-27.763168
1525.142578	46.739952
1524.124023	85.067314
1523.106445	56.379303
1522.087891	40.446720
1521.068359	145.268082
1520.049805	170.235703
1519.030273	4.861784
1518.010742	34.762825
1516.991211	85.096710
1515.971680	114.750122
1514.951172	151.982803
1513.930664	176.254059
1512.910156	136.229721
1511.889648	155.150314
1510.868164	253.501892
1509.846680	43.844585
1508.826172	162.498978
1507.803711	6.595574
1506.782227	68.595558
1505.759766	7.424218
1504.737305	-17.939232
1503.714844	77.037468
1502.692383	-84.290894
1501.668945	-30.514078
1500.646484	-66.467285
1499.623047	-82.022301
1498.599609	-56.708775
1497.575195	6.883045
1496.550781	-49.885170
1495.527344	16.069534
1494.502930	33.315586
1493.477539	86.258499
1492.453125	144.216629
1491.427734	334.957672
1490.402344	47.728195
1489.376953	100.304108
1488.350586	142.558273
1487.325195	394.113800
1486.298828	321.256287
1485.272461	358.112152
1484.245117	394.874359
1483.218750	372.879913
1482.191406	424.792450
1481.164063	494.469086
1480.136719	495.210785
1479.108398	490.783508
1478.080078	606.081787
1477.052734	693.251648
1476.023438	614.722229
1474.995117	734.842285
1473.965820	809.012817
1472.937500	850.012024
1471.908203	985.111450
1470.877930	1099.737427
1469.848633	1211.731079
1468.818359	1232.050049
1467.788086	1471.027466
1466.757813	1453.056519
1465.727539	1582.493164
1464.696289	1739.783813
1463.665039	1843.608887
1462.633789	2000.704102
1461.602539	1921.487549
1460.570313	1961.613403
1459.539063	2123.564453
1458.506836	2107.729492
1457.473633	2244.129883
1456.441406	2240.909912
1455.408203	2240.195801
1454.375000	2307.935791
1453.341797	2487.191406
1452.308594	2595.371338
1451.274414	2417.083496
1450.241211	2553.075195
1449.207031	2640.851807
1448.171875	2594.329346
1447.137695	2737.750244
1446.102539	2584.875244
1445.067383	2710.495361
1444.032227	2686.746582
1442.997070	2625.052734
1441.960938	2644.323242
1440.924805	2549.778320
1439.888672	2447.690674
1438.852539	2565.585938
1437.816406	2364.977783
1436.779297	2225.100342
1435.742188	2052.448975
1434.705078	1728.332642
1433.666992	1646.786499
1432.629883	1368.367554
1431.591797	1403.076904
1430.553711	1170.280396
1429.514648	831.622192
1428.476563	735.307129
1427.437500	533.120972
1426.398438	552.938354
1425.359375	532.437134
1424.320313	408.634460
1423.280273	426.019287
1422.240234	453.503754
1421.200195	473.452179
1420.159180	498.453674
1419.119141	412.707550
1418.078125	389.955994
1417.037109	264.069427
1415.996094	150.856857
1414.954102	181.113129
1413.912109	95.706512
1412.870117	151.193085
1411.828125	-47.209454
1410.786133	-11.731678
1409.743164	-16.435547
1408.700195	-93.945770
1407.657227	34.595894
1406.614258	110.398270
1405.570313	60.676880
1404.527344	18.569981
1403.483398	16.684124
1402.438477	-12.752240
1401.394531	20.605289
1400.349609	-31.272675
1399.304688	2.187734
1398.259766	33.188839
1397.214844	51.707844
1396.168945	80.300003
1395.123047	56.332813
1394.077148	29.938688
1393.031250	-6.394010
1391.984375	-7.596656
1390.937500	41.336082
1389.890625	-74.857498
1388.843750	-63.320473
1387.796875	100.882195
1386.749023	-120.080521
1385.701172	-95.822884
1384.653320	-1.499277
1383.604492	-72.109512
1382.556641	-55.143028
1381.507813	-68.091972
1380.458984	-63.470490
1379.410156	-3.830062
1378.360352	-16.545704
1377.310547	98.133270
1376.260742	3.208546
1375.210938	-66.639992
1374.161133	65.689392
1373.110352	80.820023
1372.059570	-11.192762
1371.008789	128.770294
1369.957031	79.327316
1368.906250	67.378098
1367.854492	77.939125
1366.802734	56.203892
1365.750000	208.884521
1364.698242	40.412754
1363.645508	133.469727
1362.592773	136.984314
1361.540039	-6.212984
1360.486328	281.099030
1359.433594	182.884354
1358.379883	219.074341
1357.326172	218.051941
1356.271484	232.031342
1355.216797	169.065643
1354.163086	230.445862
1353.107422	249.660141
1352.052734	191.980484
1350.998047	218.836929
1349.942383	305.346863
1348.886719	396.878174
1347.830078	453.725128
1346.774414	545.376160
1345.717773	632.118958
1344.661133	594.940552
1343.604492	540.520691
1342.546875	684.498718
1341.490234	652.576294
1340.432617	870.982849
1339.375000	821.883728
1338.316406	807.568787
1337.258789	860.205750
1336.200195	791.622375
1335.141602	814.731018
1334.082031	669.674927
1333.023438	754.832886
1331.963867	882.089905
1330.904297	744.815857
1329.844727	840.071960
1328.784180	799.443787
1327.723633	855.296814
1326.663086	795.106812
1325.602539	922.751831
1324.541992	880.045349
1323.480469	869.543396
1322.418945	938.125305
1321.357422	1011.704590
1320.295898	979.250916
1319.233398	922.233765
1318.170898	1050.296021
1317.108398	1060.041138
1316.045898	1126.569580
1314.982422	978.737305
1313.918945	1126.744385
1312.855469	1232.894897
1311.791992	1174.066040
1310.728516	1174.448486
1309.664063	1204.458740
1308.599609	1310.843506
1307.535156	1190.869751
1306.469727	1442.536865
1305.404297	1303.074951
1304.338867	1449.026733
1303.273438	1432.722900
1302.208008	1421.422729
1301.141602	1488.851807
1300.075195	1632.500244
1299.008789	1368.376953
1297.942383	1305.839478
1296.875000	1277.782837
1295.807617	1281.728638
1294.740234	1214.570068
1293.672852	1088.621094
1292.604492	916.187866
1291.537109	1003.898132
1290.468750	956.766907
1289.399414	880.307007
1288.331055	938.763672
1287.261719	840.422363
1286.192383	798.543823
1285.123047	773.896484
1284.052734	739.530151
1282.983398	852.152405
1281.913086	903.589722
1280.841797	891.434265
1279.771484	722.741394
1278.700195	752.338867
1277.628906	899.382324
1276.557617	1051.309082
1275.486328	946.524536
1274.414063	905.392944
1273.341797	1057.384277
1272.269531	991.920959
1271.197266	1009.586304
1270.124023	1115.210449
1269.050781	1140.266479
1267.977539	1082.364258
1266.904297	1314.950073
1265.830078	1393.765015
1264.756836	1223.767456
1263.681641	1095.352173
1262.607422	1327.905273
1261.533203	1319.054077
1260.458008	1173.761108
1259.382813	1303.919067
1258.307617	1329.299561
1257.231445	1147.675415
1256.155273	1255.942871
1255.079102	1203.512329
1254.002930	1246.063110
1252.926758	1132.879761
1251.849609	1194.950684
1250.772461	1035.669312
1249.695313	1088.057861
1248.617188	955.665894
1247.540039	983.786926
1246.461914	939.010437
1245.382813	1013.333557
1244.304688	864.151794
1243.225586	962.780762
1242.146484	772.432312
1241.067383	900.198303
1239.988281	828.900635
1238.908203	1017.287537
1237.828125	824.719238
1236.748047	809.303284
1235.667969	723.578247
1234.586914	793.060547
1233.505859	840.701111
1232.424805	713.845398
1231.343750	608.851685
1230.261719	673.464050
1229.179688	692.034302
1228.097656	526.584961
1227.015625	467.712433
1225.932617	404.022797
1224.850586	468.588623
1223.767578	477.482544
1222.683594	353.348694
1221.600586	333.228394
1220.516602	426.725037
1219.432617	324.400116
1218.347656	391.251404
1217.263672	240.631851
1216.178711	218.073013
1215.093750	183.431870
1214.008789	226.039139
1212.922852	266.194763
1211.836914	412.486298
1210.750977	428.409027
1209.665039	519.072510
1208.579102	436.039886
1207.492188	420.525635
1206.405273	470.070068
1205.318359	312.310608
1204.230469	306.381104
1203.142578	319.691559
1202.054688	188.464417
1200.966797	204.132599
1199.877930	149.949417
1198.790039	13.923647
1197.701172	221.998230
1196.611328	138.863800
1195.522461	48.507893
1194.432617	-5.781041
1193.342773	33.665787
1192.252930	17.770132
1191.162109	-36.608898
1190.072266	-160.682037
1188.981445	-25.348166
1187.889648	-123.048889
1186.798828	-163.139633
1185.707031	-13.645506
1184.615234	-27.449015
1183.523438	-53.296246
1182.430664	11.962181
1181.337891	-47.564358
1180.245117	144.620285
1179.152344	77.785713
1178.059570	18.111227
1176.965820	78.202095
1175.872070	121.437065
1174.778320	87.956909
1173.683594	44.852634
1172.588867	221.932404
1171.494141	116.466438
1170.399414	197.614151
1169.303711	65.758369
1168.208984	17.601408
1167.113281	108.082497
1166.016602	155.426376
1164.920898	78.399719
1163.824219	-5.829516
1162.727539	55.633961
1161.630859	205.370132
1160.533203	247.514420
1159.435547	308.666473
1158.337891	336.303833
1157.240234	332.834625
1156.141602	369.850708
1155.043945	301.829071
1153.944336	269.532745
1152.845703	249.096298
1151.747070	202.375214
1150.647461	103.172501
1149.547852	170.711655
1148.447266	126.192062
1147.347656	10.174350
1146.247070	39.363792
1145.146484	-43.412750
1144.044922	-59.596664
1142.944336	38.352779
1141.842773	-4.164763
1140.741211	-80.036423
1139.638672	55.655613
1138.537109	27.188551
1137.434570	58.068043
1136.332031	238.542587
1135.228516	107.667969
1134.125977	109.770424
1133.022461	228.136383
1131.917969	282.273468
1130.814453	179.668533
1129.709961	416.336182
1128.605469	638.583191
1127.500977	637.710022
1126.396484	726.861267
1125.291016	668.912292
1124.185547	596.689575
1123.080078	597.876160
1121.973633	414.198578
1120.868164	495.796539
1119.761719	430.464874
1118.654297	424.267212
1117.547852	406.162048
1116.440430	596.221252
1115.333008	395.762909
1114.225586	507.530151
1113.117188	340.132629
1112.008789	446.977570
1110.900391	404.790100
1109.791992	544.503357
1108.682617	485.621307
1107.573242	606.204407
1106.463867	681.790405
1105.354492	551.868103
1104.244141	660.328186
1103.133789	938.575073
1102.023438	924.069519
1100.913086	1048.666626
1099.801758	890.145081
1098.690430	868.372559
1097.579102	964.398743
1096.467773	989.614563
1095.355469	1064.225220
1094.243164	980.913696
1093.130859	925.834778
1092.017578	1049.651001
1090.905273	1095.670654
1089.791992	962.744873
1088.677734	1112.154785
1087.564453	986.219238
1086.450195	968.457642
1085.335938	913.024902
1084.221680	1071.471313
1083.106445	971.267334
1081.991211	856.954773
1080.875977	1080.904419
1079.760742	905.447449
1078.644531	788.712891
1077.528320	796.394165
1076.412109	710.144348
1075.295898	837.403503
1074.178711	697.125916
1073.061523	721.036011
1071.944336	655.787292
1070.826172	658.500916
1069.708984	679.923767
1068.590820	652.082947
1067.471680	741.338013
1066.353516	750.886841
1065.234375	811.900940
1064.115234	744.095337
1062.996094	690.327332
1061.875977	657.603271
1060.755859	578.073425
1059.635742	575.729370
1058.515625	465.794281
1057.394531	512.504272
1056.273438	486.711578
1055.152344	523.993713
1054.031250	336.966522
1052.909180	388.225922
1051.787109	427.764343
1050.665039	336.532074
1049.541992	284.994690
1048.418945	324.466949
1047.295898	321.913300
1046.172852	375.322571
1045.048828	298.108215
1043.925781	141.659500
1042.801758	379.161560
1041.676758	369.540253
1040.552734	213.154236
1039.427734	280.424927
1038.302734	294.103729
1037.176758	100.574768
1036.050781	195.743805
1034.924805	542.180786
1033.798828	432.483582
1032.672852	408.899414
1031.545898	285.337830
1030.418945	433.842804
1029.291992	305.702057
1028.164063	166.007874
1027.036133	172.752365
1025.908203	72.666687
1024.780273	60.883362
1023.651367	-6.598571
1022.522461	30.416105
1021.393555	-83.396149
1020.264648	11.662113
1019.134766	-25.509571
1018.004883	-58.000256
1016.875000	25.468561
1015.744141	60.249615
1014.613281	171.515488
1013.482422	85.842529
1012.351563	213.331009
1011.219727	204.170181
1010.088867	232.097763
1008.956055	438.262878
1007.824219	422.233002
1006.691406	579.759216
1005.558594	1037.937744
1004.425781	1447.388550
1003.292969	1805.835693
1002.159180	1426.851440
1001.025391	847.057983
999.891602	507.851929
998.756836	261.241821
997.622070	192.607544
996.487305	128.680603
995.352539	-45.945679
994.216797	-100.441833
993.081055	-39.499977
991.945313	109.122581
990.808594	-72.010185
989.672852	-8.616549
988.536133	-92.698875
987.398438	-36.112511
986.261719	11.306675
985.124023	-95.543457
983.986328	-123.978165
982.847656	-37.220234
981.709961	24.260071
980.571289	44.366940
979.432617	73.746201
978.292969	105.489738
977.153320	137.300323
976.013672	166.880859
974.874023	203.427368
973.734375	221.660278
972.593750	-10.437140
971.453125	148.113297
970.311523	120.682167
969.170898	187.480469
968.029297	155.645721
966.886719	165.219772
965.745117	73.947227
964.602539	154.825897
963.459961	242.642334
962.317383	202.136765
961.173828	143.412140
960.030273	110.019844
958.886719	97.361137
957.743164	112.294289
956.598633	38.019695
955.454102	50.874386
954.309570	182.839600
953.165039	177.558640
952.019531	23.688711
950.874023	176.467239
949.727539	246.965118
948.582031	107.225677
947.435547	118.500923
946.289063	127.595680
945.141602	-18.543913
943.995117	31.909271
942.847656	217.165375
941.699219	183.297882
940.551758	202.050735
939.403320	220.907486
938.254883	223.900604
937.105469	229.286270
935.957031	186.901230
934.807617	165.166733
933.658203	264.345673
932.507813	167.643219
931.357422	235.113953
930.207031	248.009949
929.056641	190.432816
927.906250	128.445084
926.754883	-28.980192
925.603516	48.137203
924.451172	0.224550
923.298828	72.983482
922.146484	132.181915
920.994141	139.186371
919.841797	7.674860
918.688477	55.835205
917.535156	72.286346
916.380859	59.324169
915.227539	-216.890579
914.073242	-9.367367
912.918945	-87.769524
911.763672	-91.146637
910.608398	-5.944529
909.453125	33.974926
908.297852	-46.174976
907.141602	9.829353
905.985352	-8.864678
904.829102	8.811090
903.672852	-77.604996
902.515625	39.942429
901.358398	-62.067226
900.201172	39.793919
899.042969	69.303078
897.884766	103.430000
896.726563	51.695244
895.568359	65.669136
894.409180	66.178894
893.250000	75.833427
892.090820	128.520355
890.930664	99.956192
889.771484	121.192436
888.611328	117.682304
887.450195	134.594772
886.289063	158.367142
885.128906	193.502762
883.966797	64.035805
882.805664	236.952927
881.643555	121.252548
880.481445	168.014984
879.319336	212.590363
878.156250	268.504822
876.993164	164.529755
875.830078	159.789154
874.666016	238.454254
873.502930	166.328400
872.338867	141.586685
871.173828	121.441101
870.009766	218.358047
868.844727	319.808350
867.679688	311.106110
866.513672	196.829590
865.348633	228.759552
864.182617	321.417023
863.015625	164.751556
861.849609	196.875046
860.682617	359.283875
859.515625	187.199799
858.347656	315.998627
857.180664	447.032990
856.012695	436.744934
854.843750	399.610626
853.675781	340.119629
852.506836	361.412415
851.337891	432.049591
850.167969	401.880310
848.999023	421.046509
847.829102	350.672333
846.658203	271.423370
845.488281	239.252792
844.317383	330.226807
843.146484	188.505325
841.975586	190.042801
840.803711	231.871643
839.631836	30.008091
838.459961	181.439804
837.287109	66.897446
836.114258	209.366913
834.941406	333.920807
833.768555	226.186935
832.594727	160.947281
831.420898	100.217903
830.247070	148.876602
829.072266	355.932953
827.898438	228.318085
826.722656	109.702583
825.547852	200.709564
824.372070	189.152252
823.196289	121.890953
822.020508	157.141373
820.844727	7.503031
819.667969	-4.001780
818.491211	-35.545425
817.313477	10.823593
816.136719	86.081017
814.958984	-58.950172
813.781250	-21.546242
812.602539	40.288738
811.423828	55.389397
810.245117	3.783118
809.066406	-43.377197
807.886719	2.769608
806.707031	48.867409
805.527344	-62.739906
804.346680	-76.640892
803.166992	-43.966068
801.985352	-162.215347
800.804688	-23.117340
799.623047	-101.468033
798.441406	10.869997
797.259766	-83.049675
796.078125	-52.856079
794.895508	-100.266708
793.712891	78.253128
792.529297	-15.762631
791.346680	171.413010
790.163086	176.934921
788.978516	191.260590
787.794922	225.434296
786.610352	177.695709
785.425781	231.655777
784.241211	278.900238
783.055664	286.280365
781.870117	172.047546
780.684570	232.356979
779.498047	199.805557
778.311523	129.663498
777.125000	61.699417
775.938477	287.285553
774.750977	75.745308
773.563477	142.238983
772.375977	80.696075
771.187500	-88.939392
769.999023	118.454132
768.810547	140.523605
767.622070	28.085443
766.432617	133.753601
765.243164	21.235069
764.053711	71.660400
762.863281	119.794426
761.672852	126.012932
760.482422	127.756241
759.291992	329.636627
758.100586	348.789490
756.909180	251.311829
755.717773	312.104187
754.525391	315.652069
753.333008	114.759857
752.140625	234.652008
750.948242	147.949509
749.754883	340.107147
748.561523	158.881470
747.368164	148.876038
746.173828	213.419708
744.979492	293.222961
743.785156	81.204063
742.590820	112.625549
741.395508	190.008636
740.200195	282.633667
739.003906	243.677109
737.808594	141.140579
736.612305	117.444008
735.416016	172.528809
734.218750	133.394775
733.021484	243.054321
731.824219	282.583038
730.626953	359.229370
729.428711	359.236847
728.230469	311.086029
727.032227	328.491364
725.833984	232.186935
724.634766	293.211121
723.435547	330.129883
722.235352	327.675964
721.036133	290.241119
719.835938	311.728668
718.635742	348.445099
717.434570	230.184677
716.233398	308.282867
715.032227	261.992615
713.831055	237.498505
712.628906	60.389290
711.426758	186.283813
710.224609	181.356018
709.021484	52.237591
707.818359	167.088531
706.615234	42.348900
705.412109	11.258080
704.208008	-76.416992
703.003906	53.526707
701.799805	31.120535
700.594727	208.808624
699.389648	71.121628
698.184570	31.318392
696.979492	-99.749969
695.773438	-9.124314
694.567383	38.013031
693.361328	43.866573
692.154297	-113.125664
690.947266	-20.392731
689.740234	24.558283
688.533203	-17.293934
687.325195	-132.869492
686.117188	-5.472758
684.909180	-36.406048
683.700195	-73.810402
682.491211	-102.510521
681.282227	102.832077
680.072266	-38.503040
678.863281	64.977592
677.653320	14.699077
676.442383	14.256745
675.232422	24.655745
674.021484	48.056164
672.810547	-19.387957
671.598633	99.219177
670.386719	66.436478
669.174805	-24.677479
667.962891	134.975708
666.750000	119.557175
665.537109	76.080940
664.324219	179.503601
663.110352	38.903049
661.897461	-54.128899
660.683594	103.250740
659.468750	31.848528
658.254883	68.345184
657.040039	-43.985077
655.824219	-41.980724
654.609375	26.843105
653.393555	18.039831
652.177734	-33.867344
650.960938	-46.989906
649.745117	49.707298
648.528320	-88.370537
647.311523	46.977348
646.093750	57.391991
644.875977	155.973648
643.658203	230.787308
642.440430	172.153824
641.221680	87.670967
640.002930	-67.800262
638.784180	-77.143829
637.564453	81.018295
636.344727	24.162699
635.125000	-77.898682
633.905273	-102.751526
632.684570	-39.726913
631.463867	-67.044418
630.243164	62.111969
629.021484	32.258125
627.799805	36.520267
626.578125	38.404446
625.356445	74.339722
624.133789	242.877975
622.911133	267.479156
621.688477	257.482300
620.464844	159.342026
619.241211	15.924858
618.017578	71.299828
616.793945	-51.404991
615.569336	-18.268581
614.344727	-94.711617
613.120117	12.347771
611.894531	29.029661
610.668945	45.162453
609.443359	-91.045166
608.216797	-24.786757
606.991211	-10.469160
605.764648	9.570186
604.537109	63.050701
