# Supplementary material for: Raman spectroscopy accurately differentiates mucosal healing from non-healing and biochemical changes following biological therapy in inflammatory bowel disease
Source: PLoS One. 2021 Jun 2;16(6):e0252210. doi: 10.1371/journal.pone.0252210 (PMC8172032; doi:10.1371/journal.pone.0252210)
Supplement: S9 Dataset — (ZIP) [file pone.0252210.s011.zip › Pre-biologic/OC013-1 pre treat_base sub CR removed_80__X_-33332.1__Y_11413.5__Z_-414.59__Time_915.txt]

1714.715820	2.353353
1713.739258	216.848480
1712.762695	19.202471
1711.785156	63.245804
1710.808594	-66.676933
1709.831055	34.239044
1708.853516	30.900932
1707.875000	-12.341467
1706.897461	9.055681
1705.918945	161.952011
1704.940430	100.913269
1703.960938	85.705269
1702.982422	-14.781454
1702.002930	48.287769
1701.023438	117.009361
1700.043945	-183.013931
1699.063477	-28.064869
1698.083984	-100.035080
1697.103516	28.779327
1696.123047	29.628950
1695.141602	-78.721733
1694.161133	-90.515800
1693.179688	-29.889332
1692.198242	-257.245453
1691.216797	-115.853737
1690.234375	-46.242073
1689.251953	-101.695145
1688.269531	101.924049
1687.287109	68.481819
1686.304688	51.393112
1685.321289	69.285133
1684.337891	82.182007
1683.354492	-162.999893
1682.371094	-122.744759
1681.387695	106.890800
1680.403320	81.167694
1679.418945	61.111427
1678.434570	97.278229
1677.449219	-4.601693
1676.464844	218.410156
1675.479492	138.474060
1674.494141	98.775291
1673.507813	147.116165
1672.522461	336.612732
1671.536133	50.738899
1670.549805	240.781754
1669.563477	375.276886
1668.576172	263.077484
1667.589844	260.075256
1666.602539	286.552399
1665.615234	509.660187
1664.626953	353.602203
1663.639648	394.169861
1662.651367	530.449097
1661.663086	452.215790
1660.674805	308.032104
1659.685547	529.847839
1658.696289	388.886932
1657.707031	478.683228
1656.717773	282.707886
1655.728516	447.129425
1654.738281	341.737457
1653.748047	212.821854
1652.757813	502.226685
1651.767578	387.036285
1650.777344	161.058594
1649.786133	448.330383
1648.794922	347.122528
1647.803711	185.394287
1646.811523	158.699585
1645.820313	71.474358
1644.828125	105.976883
1643.835938	127.463181
1642.843750	9.222500
1641.850586	39.022655
1640.857422	-41.828228
1639.864258	43.741329
1638.871094	55.600647
1637.877930	-35.212971
1636.883789	56.090660
1635.889648	-5.358949
1634.895508	22.977482
1633.901367	-22.311920
1632.906250	-188.602310
1631.912109	82.492317
1630.916992	69.251839
1629.920898	185.136963
1628.925781	-133.134094
1627.929688	-85.402641
1626.934570	-63.871788
1625.937500	-144.805634
1624.941406	-52.040771
1623.945313	-40.700394
1622.948242	-39.772423
1621.951172	-46.625088
1620.954102	12.303715
1619.956055	18.767654
1618.958984	62.086559
1617.960938	-12.674084
1616.962891	57.047848
1615.963867	105.822922
1614.965820	-2.770752
1613.966797	-126.987198
1612.967773	-57.011520
1611.968750	15.618180
1610.968750	-11.340474
1609.969727	153.092545
1608.969727	-12.653311
1607.969727	-86.589394
1606.968750	161.706360
1605.968750	19.766541
1604.967773	74.275047
1603.966797	94.767426
1602.965820	-26.031294
1601.963867	28.540642
1600.962891	43.877064
1599.960938	163.833344
1598.958984	113.804527
1597.956055	-1.541513
1596.954102	-41.035465
1595.951172	102.397141
1594.948242	-138.241104
1593.945313	12.991179
1592.941406	-128.299362
1591.938477	-65.903137
1590.934570	-79.233673
1589.930664	6.591818
1588.925781	-6.772942
1587.921875	-145.349518
1586.916992	-98.729004
1585.912109	93.855423
1584.907227	182.066330
1583.901367	155.543015
1582.896484	183.721436
1581.890625	89.420692
1580.884766	200.878738
1579.877930	184.662689
1578.872070	212.673828
1577.865234	-53.476749
1576.858398	190.474640
1575.851563	-117.266914
1574.843750	-185.624420
1573.836914	78.866585
1572.829102	158.598328
1571.821289	27.695341
1570.812500	-27.839584
1569.804688	114.065079
1568.795898	-32.492550
1567.787109	111.836113
1566.778320	-24.385885
1565.768555	36.686058
1564.758789	-81.415550
1563.750000	223.441696
1562.739258	55.930862
1561.729492	121.868752
1560.718750	117.693840
1559.708984	61.602398
1558.698242	-61.929161
1557.686523	117.731842
1556.675781	198.791031
1555.664063	126.906204
1554.652344	171.525101
1553.640625	63.282757
1552.628906	190.591614
1551.616211	115.888878
1550.603516	-20.960243
1549.590820	75.013474
1548.578125	36.371098
1547.565430	152.828049
1546.551758	186.422012
1545.538086	250.943604
1544.524414	137.041977
1543.510742	105.792099
1542.496094	175.220825
1541.481445	185.140732
1540.466797	-42.576218
1539.452148	88.563133
1538.437500	-211.458801
1537.421875	20.138611
1536.406250	143.202682
1535.390625	59.789211
1534.374023	71.744148
1533.358398	166.124161
1532.341797	79.944214
1531.325195	210.203552
1530.308594	100.708199
1529.291016	117.403534
1528.274414	97.963356
1527.256836	147.973373
1526.238281	43.420204
1525.220703	203.944962
1524.202148	284.550049
1523.184570	-5.419936
1522.166016	-43.272385
1521.146484	-232.911133
1520.127930	76.251099
1519.108398	-51.783802
1518.088867	-133.574768
1517.069336	-17.556578
1516.049805	28.982529
1515.029297	-276.430511
1514.008789	67.863510
1512.988281	-62.991928
1511.967773	8.909375
1510.946289	70.444801
1509.925781	-1.514563
1508.904297	-129.942444
1507.882813	-78.865616
1506.860352	-4.801356
1505.838867	-220.486435
1504.816406	158.433197
1503.793945	63.109798
1502.770508	-178.255295
1501.748047	-7.216700
1500.724609	-28.359171
1499.701172	-67.467682
1498.677734	-27.266603
1497.654297	46.132977
1496.629883	-13.595106
1495.605469	-165.431854
1494.581055	66.353516
1493.556641	-1.154714
1492.531250	-38.011337
1491.505859	104.005043
1490.480469	33.837154
1489.455078	27.524424
1488.429688	-98.868324
1487.403320	-120.558105
1486.376953	130.894485
1485.350586	155.035751
1484.324219	-17.364361
1483.296875	65.403801
1482.270508	257.796204
1481.243164	200.142822
1480.214844	201.121780
1479.187500	84.817139
1478.159180	-41.666809
1477.130859	303.275696
1476.102539	123.251541
1475.074219	261.657684
1474.044922	178.435104
1473.015625	357.458160
1471.986328	500.750793
1470.957031	565.076172
1469.927734	359.664246
1468.897461	660.524292
1467.867188	610.281738
1466.836914	529.537659
1465.806641	715.740784
1464.775391	838.310486
1463.744141	798.194519
1462.712891	847.008545
1461.681641	860.237427
1460.649414	776.954895
1459.618164	648.014832
1458.585938	948.097473
1457.552734	915.599670
1456.520508	890.736694
1455.487305	1127.162354
1454.455078	929.817566
1453.420898	1001.325684
1452.387695	1105.775024
1451.354492	1134.153320
1450.320313	1043.427734
1449.286133	1127.561646
1448.251953	844.403015
1447.216797	941.228699
1446.182617	1043.099365
1445.147461	1099.375854
1444.112305	1183.486328
1443.076172	971.541504
1442.041016	908.966125
1441.004883	942.541260
1439.968750	837.055054
1438.932617	802.424744
1437.895508	573.213440
1436.858398	781.291199
1435.821289	693.719788
1434.784180	626.423279
1433.747070	607.170349
1432.708984	524.831909
1431.670898	498.097076
1430.632813	350.271698
1429.594727	487.664490
1428.556641	544.312683
1427.517578	235.265961
1426.478516	211.327454
1425.439453	73.994316
1424.399414	-55.681774
1423.359375	154.932266
1422.320313	-35.076565
1421.279297	-28.500423
1420.239258	129.224319
1419.199219	57.812439
1418.158203	134.989594
1417.117188	86.349419
1416.075195	78.032707
1415.034180	11.916865
1413.992188	-21.427401
1412.950195	68.508324
1411.908203	42.814705
1410.866211	-75.811180
1409.823242	-96.330879
1408.780273	-162.009705
1407.737305	-49.261002
1406.694336	15.783160
1405.650391	-17.068127
1404.606445	-165.316803
1403.562500	27.877623
1402.518555	-77.539864
1401.474609	193.442093
1400.429688	78.120094
1399.384766	38.137318
1398.339844	50.882004
1397.294922	76.217979
1396.249023	101.602165
1395.203125	21.815100
1394.157227	82.399254
1393.111328	112.971275
1392.064453	111.043953
1391.018555	-63.535824
1389.971680	189.986557
1388.923828	60.631214
1387.876953	1.450625
1386.829102	-150.181107
1385.781250	-66.625816
1384.733398	59.462486
1383.685547	-69.379807
1382.636719	66.787262
1381.587891	-24.388746
1380.539063	-62.999413
1379.490234	65.798218
1378.440430	79.755798
1377.391602	-98.429253
1376.341797	-109.257652
1375.291016	194.382233
1374.241211	-198.042160
1373.190430	-19.076099
1372.139648	169.858810
1371.088867	176.792892
1370.038086	16.798389
1368.986328	-45.871616
1367.934570	-31.207417
1366.882813	23.376869
1365.831055	30.692688
1364.778320	289.547028
1363.726563	112.739738
1362.673828	214.818527
1361.620117	73.077370
1360.567383	-38.676517
1359.513672	148.144943
1358.459961	223.059479
1357.406250	104.100029
1356.352539	32.489033
1355.297852	192.081772
1354.243164	264.719818
1353.188477	2.068878
1352.133789	189.093506
1351.078125	251.963623
1350.023438	198.208542
1348.966797	80.017601
1347.911133	269.622589
1346.855469	275.641693
1345.798828	380.931610
1344.742188	446.570435
1343.685547	467.625153
1342.627930	297.887177
1341.571289	403.351440
1340.513672	263.564148
1339.456055	599.478027
1338.397461	623.282166
1337.339844	359.940674
1336.281250	453.225769
1335.222656	541.585022
1334.163086	434.501556
1333.104492	443.793549
1332.044922	507.552917
1330.985352	556.511108
1329.925781	467.070862
1328.865234	518.610046
1327.805664	533.120972
1326.745117	621.800598
1325.684570	648.751099
1324.623047	404.107391
1323.561523	542.310486
1322.500977	576.838135
1321.438477	680.506042
1320.376953	426.425720
1319.314453	495.657227
1318.252930	735.083252
1317.189453	404.882477
1316.126953	595.026062
1315.064453	477.061371
1314.000977	494.724274
1312.937500	667.633850
1311.874023	599.142761
1310.809570	520.880676
1309.745117	560.873596
1308.680664	578.743835
1307.616211	421.930908
1306.551758	486.663513
1305.486328	526.814636
1304.420898	431.732269
1303.355469	560.480103
1302.289063	679.382324
1301.223633	380.470490
1300.157227	683.727051
1299.090820	630.685364
1298.023438	545.778198
1296.957031	470.768311
1295.889648	663.421448
1294.822266	559.039551
1293.754883	341.859863
1292.686523	554.150330
1291.618164	494.117859
1290.549805	517.522339
1289.481445	705.217346
1288.413086	512.920715
1287.343750	416.317413
1286.274414	346.737335
1285.205078	311.510590
1284.134766	513.890625
1283.064453	593.781372
1281.995117	551.260559
1280.923828	550.394226
1279.853516	615.617371
1278.782227	526.714417
1277.710938	660.445618
1276.639648	561.834473
1275.568359	365.493347
1274.496094	289.030396
1273.423828	520.528076
1272.351563	434.328247
1271.279297	553.366577
1270.206055	503.863556
1269.132813	425.098846
1268.059570	458.671204
1266.986328	406.824829
1265.913086	594.131104
1264.838867	517.909302
1263.764648	688.061096
1262.689453	460.696686
1261.615234	623.492493
1260.540039	425.506714
1259.464844	485.912628
1258.389648	480.519867
1257.313477	489.752258
1256.238281	715.711792
1255.162109	627.512634
1254.085938	308.116974
1253.008789	670.260193
1251.931641	567.540222
1250.854492	411.352753
1249.777344	388.989990
1248.700195	614.640625
1247.622070	616.551697
1246.543945	582.004822
1245.465820	610.644836
1244.387695	758.301941
1243.308594	412.862000
1242.229492	288.533417
1241.150391	220.089859
1240.071289	498.746429
1238.991211	522.484680
1237.911133	412.771851
1236.831055	390.416779
1235.750977	368.062408
1234.669922	476.628723
1233.588867	526.962891
1232.507813	276.767456
1231.426758	533.038818
1230.344727	486.401031
1229.262695	238.765945
1228.180664	364.092834
1227.098633	545.024719
1226.015625	481.429779
1224.933594	253.312988
1223.849609	460.714813
1222.766602	290.716705
1221.683594	202.987747
1220.599609	207.145203
1219.515625	288.623474
1218.430664	225.065231
1217.346680	144.603592
1216.261719	291.197205
1215.176758	307.308899
1214.091797	226.822083
1213.005859	175.316803
1211.920898	365.125702
1210.834961	364.233673
1209.748047	235.479111
1208.662109	198.396957
1207.575195	245.694656
1206.488281	273.663452
1205.401367	337.745361
1204.313477	298.170898
1203.225586	46.610229
1202.137695	-29.057013
1201.049805	-46.927803
1199.961914	-79.260223
1198.873047	-215.092422
1197.784180	-153.583069
1196.695313	88.294937
1195.605469	-35.535629
1194.515625	-75.177681
1193.425781	-42.709526
1192.335938	-10.282701
1191.246094	-33.165916
1190.155273	35.226627
1189.064453	137.186752
1187.973633	-63.494656
1186.881836	-91.257202
1185.790039	-116.634163
1184.698242	-53.237904
1183.606445	10.100461
1182.514648	54.193386
1181.421875	-155.961304
1180.329102	-47.172054
1179.236328	23.186117
1178.142578	242.069016
1177.049805	63.094383
1175.956055	236.298798
1174.861328	-172.558960
1173.767578	-40.139305
1172.672852	125.705597
1171.578125	44.941013
1170.483398	67.071953
1169.387695	-23.267160
1168.291992	223.629303
1167.196289	44.767372
1166.100586	52.424545
1165.004883	-174.174393
1163.908203	-216.706558
1162.811523	111.043602
1161.714844	92.297028
1160.617188	35.325768
1159.519531	64.297661
1158.421875	83.683670
1157.324219	141.215515
1156.225586	377.626160
1155.127930	344.376312
1154.028320	96.497215
1152.929688	182.481720
1151.831055	127.771774
1150.731445	185.065125
1149.631836	37.412750
1148.531250	-72.085289
1147.431641	104.215729
1146.331055	101.846626
1145.230469	244.658310
1144.129883	73.245934
1143.028320	-33.868607
1141.926758	-100.517899
1140.825195	6.450843
1139.723633	118.106445
1138.621094	51.406342
1137.518555	-96.086449
1136.416016	150.892242
1135.313477	88.923973
1134.209961	169.465179
1133.106445	12.507689
1132.002930	199.819626
1130.898438	268.362305
1129.794922	211.098480
1128.690430	303.298920
1127.585938	416.788544
1126.480469	214.841156
1125.375977	46.161884
1124.270508	370.532104
1123.164063	230.303009
1122.058594	286.757874
1120.952148	165.535538
1119.845703	186.437622
1118.739258	247.565338
1117.631836	232.915161
1116.525391	192.233398
1115.417969	-25.875374
1114.309570	70.690063
1113.202148	117.545250
1112.093750	166.737106
1110.985352	248.992218
1109.876953	281.579803
1108.767578	304.697510
1107.658203	271.110992
1106.548828	176.139297
1105.439453	31.627861
1104.329102	151.548752
1103.218750	285.573883
1102.108398	-5.144619
1100.998047	390.682983
1099.886719	293.453613
1098.775391	446.189758
1097.664063	278.280853
1096.552734	211.788177
1095.440430	373.874268
1094.328125	274.421997
1093.215820	130.274872
1092.102539	118.052505
1090.990234	378.902710
1089.876953	173.664490
1088.762695	147.347443
1087.649414	189.271194
1086.535156	174.741623
1085.420898	-4.357420
1084.306641	366.705261
1083.191406	251.123550
1082.076172	323.579102
1080.960938	97.680099
1079.845703	388.583527
1078.729492	165.152237
1077.613281	293.962402
1076.497070	199.770599
1075.380859	138.489670
1074.263672	241.466949
1073.146484	435.883972
1072.029297	119.067589
1070.912109	20.433605
1069.793945	-26.571949
1068.675781	177.186447
1067.557617	-0.975061
1066.438477	120.757790
1065.319336	36.402275
1064.200195	282.194458
1063.081055	202.572540
1061.961914	221.292114
1060.841797	303.194855
1059.721680	113.781296
1058.600586	-31.088234
1057.480469	163.115768
1056.359375	20.699163
1055.238281	51.295193
1054.116211	126.296455
1052.995117	161.588669
1051.873047	73.140022
1050.750000	40.794964
1049.627930	17.835514
1048.504883	102.261246
1047.381836	114.363350
1046.258789	198.799652
1045.134766	19.736403
1044.011719	104.230621
1042.886719	37.226212
1041.762695	168.359528
1040.638672	3.601489
1039.513672	-44.581726
1038.388672	65.643707
1037.262695	19.878775
1036.136719	-114.268372
1035.010742	265.953766
1033.884766	-7.690660
1032.758789	-111.372032
1031.631836	-26.606407
1030.504883	-32.502682
1029.377930	-291.700043
1028.250000	113.862717
1027.122070	-31.318008
1025.994141	-178.706619
1024.866211	-163.431595
1023.737305	-338.485352
1022.608398	-14.382411
1021.479492	-416.703461
1020.350586	-71.756676
1019.220703	-186.168182
1018.090820	-219.315002
1016.960938	-87.793488
1015.830078	-88.396606
1014.700195	15.326838
1013.569336	51.868721
1012.437500	30.541958
1011.306641	-30.091227
1010.174805	147.815750
1009.042969	-5.294268
1007.910156	179.573059
1006.778320	207.085983
1005.645508	287.839447
1004.512695	627.600281
1003.378906	886.342468
1002.245117	897.702759
1001.111328	816.679382
999.977539	430.791962
998.843750	125.979179
997.708984	54.594009
996.574219	114.890167
995.438477	-134.072220
994.303711	-6.730543
993.167969	196.740494
992.032227	93.407814
990.895508	-30.573593
989.758789	66.879684
988.622070	201.219772
987.485352	54.423229
986.348633	50.585701
985.210938	-8.469682
984.073242	-76.653961
982.934570	-82.588287
981.796875	-53.943676
980.658203	48.381443
979.519531	-90.846497
978.379883	-89.648888
977.240234	-76.900055
976.100586	83.031677
974.960938	61.367798
973.821289	138.576859
972.680664	48.101490
971.540039	102.421562
970.398438	83.292252
969.257813	174.417358
968.116211	164.568222
966.974609	175.429596
965.832031	53.283119
964.689453	100.971619
963.546875	-53.097046
962.404297	-48.859734
961.261719	76.902931
960.118164	85.797958
958.974609	69.540916
957.830078	179.316010
956.686523	-36.067627
955.541992	151.616272
954.396484	-42.953911
953.251953	64.655663
952.106445	51.021084
950.960938	-67.765526
949.815430	151.966248
948.668945	-67.274933
947.522461	-28.103151
946.375977	15.667585
945.229492	159.978149
944.082031	-22.325781
942.934570	163.121979
941.787109	38.063030
940.638672	239.477905
939.491211	14.150915
938.342773	215.563217
937.193359	-18.680229
936.044922	-77.206490
934.895508	131.054642
933.745117	193.403397
932.595703	34.739826
931.445313	-73.687965
930.294922	32.054058
929.144531	71.754265
927.993164	129.688354
926.842773	107.972801
925.690430	-16.075586
924.539063	14.649754
923.386719	-225.233566
922.234375	-173.936325
921.082031	-104.444611
919.929688	-25.862703
918.776367	-24.531940
917.623047	-18.627102
916.468750	-44.484619
915.315430	-140.689804
914.161133	60.547195
913.006836	-17.420212
911.851563	31.739578
910.696289	-57.466755
909.541016	139.138687
908.385742	2.387131
907.229492	-206.805786
906.074219	66.818977
904.916992	72.999298
903.760742	217.365753
902.603516	203.169479
901.446289	125.606415
900.289063	29.990171
899.131836	-76.876381
897.973633	-120.320663
896.815430	130.321945
895.656250	-12.613853
894.498047	11.830864
893.338867	-72.210754
892.178711	-9.308856
891.019531	-0.650109
889.859375	17.055929
888.699219	66.379074
887.539063	0.549920
886.377930	4.736241
885.216797	-51.997051
884.055664	-36.503342
882.893555	21.850002
881.732422	5.761976
880.570313	104.669601
879.407227	113.383575
878.245117	158.144867
877.082031	42.942284
875.918945	225.100494
874.754883	163.987503
873.590820	15.104756
872.426758	102.616470
871.262695	-3.429338
870.098633	59.295631
868.933594	88.257057
867.768555	69.980820
866.602539	179.853500
865.436523	31.203749
864.270508	82.600113
863.104492	59.831867
861.938477	261.658997
860.771484	277.020813
859.604492	186.857376
858.436523	220.170456
857.269531	130.043121
856.101563	156.601791
854.932617	266.123077
853.764648	263.463562
852.595703	294.422455
851.426758	204.331558
850.256836	103.069611
849.087891	140.720886
847.917969	61.886288
846.748047	193.540283
845.577148	40.831131
844.406250	64.975510
843.235352	124.888855
842.064453	142.253189
840.892578	-1.423890
839.720703	-86.921646
838.548828	91.366783
837.375977	128.763443
836.204102	146.006454
835.031250	154.289230
833.857422	50.890545
832.684570	1.096516
831.510742	58.449131
830.335938	213.944946
829.162109	36.907383
827.987305	277.045319
826.812500	97.800606
825.637695	92.514610
824.461914	-6.406723
823.286133	121.991234
822.110352	56.473774
820.933594	180.291519
819.757813	74.652199
818.580078	95.944046
817.403320	-125.418022
816.225586	-6.235212
815.048828	-85.143280
813.870117	73.955719
812.692383	-53.909622
811.513672	62.806984
810.334961	23.854582
809.156250	-88.438858
807.976563	-147.387268
806.796875	57.966545
805.617188	-138.723236
804.436523	-217.684616
803.255859	-76.912437
802.075195	-84.907722
800.894531	-8.630465
799.712891	-165.294052
798.531250	-93.525978
797.349609	-194.736359
796.167969	-41.054050
794.985352	-29.281370
793.802734	-57.419628
792.619141	-258.322906
791.436523	-89.389214
790.252930	-84.376587
789.069336	-4.148479
787.884766	-204.992599
786.700195	-58.466644
785.515625	-97.814537
784.331055	-19.987232
783.145508	37.882793
781.959961	-52.376232
780.774414	-12.261098
779.587891	-106.937515
778.402344	178.254913
777.215820	160.798950
776.028320	-0.155728
774.840820	-90.440788
773.654297	-46.125095
772.465820	0.355886
771.278320	2.678648
770.089844	82.145088
768.901367	-76.514732
767.711914	-155.785950
766.523438	77.814751
765.333984	104.226830
764.143555	57.933144
762.954102	130.524582
761.763672	13.762803
760.573242	92.891777
759.382813	90.555611
758.191406	233.377518
757.000000	226.573273
755.808594	147.198120
754.616211	153.568649
753.423828	69.818672
752.231445	-20.502380
751.039063	100.066086
749.845703	-71.502159
748.652344	-128.842712
747.458984	39.908348
746.264648	147.124207
745.070313	162.130249
743.875977	60.864681
742.680664	99.980919
741.486328	3.136074
740.291016	140.857025
739.094727	54.988209
737.899414	-131.630569
736.703125	47.611519
735.506836	-25.065453
734.309570	-67.062759
733.112305	-10.554826
731.915039	-24.103407
730.717773	25.791258
729.519531	141.277679
728.322266	75.205589
727.123047	199.364716
725.924805	93.963913
724.725586	220.240814
723.526367	53.713478
722.327148	44.521305
721.126953	144.516891
719.926758	109.113785
718.726563	58.450420
717.525391	125.647934
716.325195	221.174286
715.123047	181.440216
713.921875	248.572586
712.719727	139.099030
711.518555	23.140802
710.315430	231.922150
709.113281	31.051296
707.910156	52.441650
706.707031	195.768417
705.502930	32.088268
704.299805	-31.391727
703.095703	107.535805
701.891602	72.373161
700.686523	35.068600
699.481445	126.084351
698.276367	19.245264
697.071289	118.942581
695.865234	125.177299
694.659180	-42.366756
693.453125	89.902794
692.246094	67.962532
691.039063	-142.815308
689.832031	26.334461
688.625000	-99.675507
687.416992	0.006364
686.208984	69.297127
685.000977	12.812498
683.791992	-28.447493
682.583008	-13.317836
681.374023	-80.511948
680.164063	42.984833
678.955078	-195.247131
677.745117	-45.753155
676.534180	-147.418564
675.324219	-106.174850
674.113281	-162.291901
672.902344	-73.420372
671.690430	-185.699890
670.478516	-44.915936
669.266602	139.062637
668.054688	42.015400
666.841797	22.830101
665.628906	64.167404
664.416016	68.796097
663.203125	-56.107815
661.989258	-34.127270
660.775391	9.452948
659.561523	-0.904087
658.346680	8.190385
657.131836	-53.865894
655.916992	22.135235
654.701172	-63.549282
653.485352	64.205750
652.269531	58.333065
651.053711	164.513443
649.836914	-39.465851
648.620117	92.588631
647.403320	95.444557
646.186523	12.235805
644.968750	81.874718
643.750977	155.814392
642.532227	66.291458
641.314453	172.512650
640.095703	128.232376
638.875977	-70.744514
637.657227	-43.978962
636.437500	30.071674
635.217773	-46.230438
633.997070	-133.199280
632.777344	-26.887125
631.556641	-83.710098
630.335938	-48.206440
629.114258	-126.387245
627.892578	-146.589584
626.670898	41.252216
625.449219	100.407005
624.226563	99.557243
623.003906	60.166679
621.781250	222.214203
620.557617	142.188141
619.333984	111.485878
618.110352	106.522964
616.886719	163.670090
615.662109	-16.703270
614.437500	123.961517
613.212891	-113.999840
611.987305	16.009949
610.761719	-119.112480
609.536133	-117.331985
608.310547	59.723568
607.083984	20.955608
605.857422	54.874279
604.630859	-13.685127
