# Supplementary material for: Raman spectroscopy accurately differentiates mucosal healing from non-healing and biochemical changes following biological therapy in inflammatory bowel disease
Source: PLoS One. 2021 Jun 2;16(6):e0252210. doi: 10.1371/journal.pone.0252210 (PMC8172032; doi:10.1371/journal.pone.0252210)
Supplement: S9 Dataset — (ZIP) [file pone.0252210.s011.zip › Pre-biologic/OC031-1 pre treatment_base sub CR removed_82__X_2357.14__Y_35200.7__Z_75.5072__Time_942.txt]

1714.793945	86.859779
1713.817383	106.917046
1712.840820	-60.962399
1711.864258	-27.162039
1710.886719	39.250381
1709.909180	12.291124
1708.931641	79.603485
1707.953125	-21.460726
1706.975586	38.710873
1705.997070	-77.458145
1705.018555	-8.391519
1704.040039	18.256359
1703.060547	15.872187
1702.081055	-77.048767
1701.101563	-27.731739
1700.122070	-31.504526
1699.142578	-21.493256
1698.162109	-24.459787
1697.181641	-32.366371
1696.201172	-82.622360
1695.220703	-6.912979
1694.239258	50.440216
1693.257813	86.788521
1692.276367	72.775818
1691.294922	101.842377
1690.313477	109.914070
1689.331055	-41.731609
1688.348633	105.758675
1687.366211	72.210709
1686.383789	121.663216
1685.400391	35.491043
1684.416992	205.500244
1683.433594	128.000076
1682.450195	202.675278
1681.465820	192.411591
1680.482422	241.043243
1679.498047	188.804977
1678.512695	216.715302
1677.528320	316.750427
1676.542969	342.545197
1675.558594	342.027283
1674.572266	317.845367
1673.586914	320.537079
1672.601563	336.783844
1671.615234	387.820679
1670.628906	481.595123
1669.642578	543.711670
1668.655273	523.732849
1667.668945	376.592102
1666.681641	450.030182
1665.694336	568.776489
1664.706055	594.845032
1663.718750	586.650818
1662.730469	644.964600
1661.742188	703.465698
1660.753906	669.382813
1659.764648	704.411743
1658.775391	800.557007
1657.787109	677.015503
1656.796875	784.096313
1655.807617	658.336060
1654.818359	641.334534
1653.828125	542.476440
1652.837891	586.703003
1651.846680	559.654053
1650.856445	553.937134
1649.865234	482.277222
1648.874023	400.227509
1647.882813	284.004944
1646.891602	207.610809
1645.899414	387.629883
1644.907227	208.516357
1643.915039	343.832275
1642.922852	310.259521
1641.930664	126.381203
1640.937500	203.937958
1639.944336	49.414330
1638.951172	61.237038
1637.957031	104.804146
1636.963867	-15.005415
1635.969727	73.568245
1634.975586	56.785225
1633.981445	-46.845715
1632.986328	55.116646
1631.991211	1.737441
1630.996094	77.475769
1630.000977	16.371332
1629.005859	-39.371548
1628.009766	-58.184589
1627.013672	-24.311895
1626.017578	49.057922
1625.021484	-43.206566
1624.024414	-82.797409
1623.028320	-51.355656
1622.031250	45.815094
1621.033203	43.153564
1620.036133	14.266855
1619.038086	72.091034
1618.041016	1.274413
1617.041992	90.641632
1616.043945	46.155579
1615.045898	-32.394882
1614.046875	20.272167
1613.047852	54.576981
1612.048828	-26.486967
1611.048828	-57.692738
1610.049805	-5.005523
1609.049805	139.379623
1608.049805	-161.653763
1607.048828	-25.145117
1606.048828	-3.916423
1605.047852	85.371422
1604.046875	4.478596
1603.045898	67.545013
1602.044922	88.712837
1601.042969	-109.865494
1600.041016	47.298214
1599.039063	16.122375
1598.037109	-28.128834
1597.034180	-129.878036
1596.031250	-127.087990
1595.028320	14.132583
1594.025391	6.391555
1593.022461	-19.654089
1592.018555	-152.756226
1591.014648	43.041710
1590.010742	-3.968400
1589.006836	11.621601
1588.001953	-79.778259
1586.997070	-22.529953
1585.992188	159.802139
1584.987305	-22.930033
1583.982422	-28.408190
1582.976563	75.505493
1581.970703	9.999034
1580.964844	40.837620
1579.958984	180.976929
1578.952148	60.668533
1577.945313	104.334930
1576.938477	121.905807
1575.931641	27.541826
1574.924805	0.790197
1573.916992	59.810390
1572.909180	173.345688
1571.901367	68.419975
1570.893555	116.811569
1569.884766	154.726501
1568.876953	138.009644
1567.868164	45.917282
1566.858398	44.680832
1565.849609	-47.482277
1564.839844	114.686424
1563.830078	19.818312
1562.820313	116.907852
1561.810547	-45.496273
1560.799805	111.071754
1559.790039	13.417295
1558.779297	19.419828
1557.767578	27.939024
1556.756836	108.933098
1555.745117	132.828598
1554.733398	63.404079
1553.721680	94.921654
1552.709961	92.697914
1551.697266	162.871475
1550.685547	-36.178486
1549.672852	51.954407
1548.659180	132.213623
1547.646484	15.827022
1546.632813	82.982628
1545.619141	103.506065
1544.605469	56.752045
1543.591797	-46.901039
1542.577148	-13.673805
1541.562500	-29.607658
1540.547852	104.155151
1539.533203	100.960930
1538.518555	-26.197025
1537.502930	-73.382568
1536.487305	67.712769
1535.471680	41.013039
1534.456055	63.248222
1533.439453	87.975151
1532.422852	-91.022972
1531.406250	13.471247
1530.389648	56.008442
1529.373047	-38.077507
1528.355469	1.728248
1527.337891	-15.204899
1526.320313	-21.905060
1525.302734	48.542057
1524.284180	124.031250
1523.265625	-6.403650
1522.247070	94.646088
1521.228516	-10.150015
1520.208984	5.868289
1519.190430	80.937622
1518.170898	4.272418
1517.151367	74.032013
1516.130859	58.916771
1515.111328	25.767174
1514.090820	-33.115860
1513.070313	-7.318758
1512.049805	23.536411
1511.028320	49.178127
1510.006836	46.524590
1508.986328	-35.703026
1507.963867	71.809280
1506.942383	-74.613907
1505.919922	-46.725922
1504.898438	-80.413231
1503.875977	-85.963310
1502.852539	-45.460880
1501.830078	-48.568657
1500.806641	-136.237961
1499.783203	3.927892
1498.759766	31.357813
1497.736328	33.132572
1496.711914	42.525036
1495.687500	-9.528318
1494.663086	40.686375
1493.638672	34.579281
1492.613281	-30.373507
1491.587891	-72.344170
1490.563477	-27.460516
1489.537109	155.300446
1488.511719	179.588181
1487.485352	76.137581
1486.458984	156.507431
1485.432617	121.939507
1484.406250	135.833054
1483.379883	187.952332
1482.352539	232.352951
1481.325195	271.596588
1480.297852	117.005180
1479.269531	184.221375
1478.241211	287.056030
1477.213867	341.404816
1476.184570	250.474747
1475.156250	322.569061
1474.127930	264.731323
1473.098633	275.624786
1472.069336	523.209229
1471.040039	422.014282
1470.009766	445.503235
1468.979492	514.745544
1467.950195	484.755005
1466.918945	625.104004
1465.888672	579.799988
1464.857422	577.697571
1463.827148	679.766724
1462.795898	723.336060
1461.763672	845.603882
1460.732422	721.484131
1459.700195	782.736450
1458.667969	889.639954
1457.635742	803.611267
1456.603516	803.875061
1455.570313	928.423035
1454.537109	943.852173
1453.503906	880.662109
1452.470703	1065.932495
1451.436523	987.516785
1450.403320	1028.235352
1449.369141	1043.592163
1448.333984	1086.796021
1447.299805	1127.453247
1446.264648	1003.516113
1445.230469	1008.736145
1444.194336	1067.089478
1443.159180	1021.687012
1442.124023	862.471436
1441.087891	905.655212
1440.051758	754.123169
1439.015625	827.661133
1437.978516	886.004761
1436.941406	865.995056
1435.904297	712.102295
1434.867188	565.863586
1433.830078	604.051880
1432.791992	465.492279
1431.754883	301.768890
1430.715820	345.066223
1429.677734	287.438446
1428.639648	292.918732
1427.600586	318.585724
1426.561523	192.964706
1425.522461	153.132751
1424.482422	219.194412
1423.443359	249.975052
1422.403320	227.851288
1421.363281	193.165207
1420.322266	110.663948
1419.282227	166.708298
1418.241211	124.574959
1417.200195	183.156113
1416.159180	188.898880
1415.117188	179.568558
1414.076172	6.793188
1413.034180	163.527405
1411.992188	63.792133
1410.949219	62.152073
1409.907227	5.265231
1408.864258	104.201202
1407.821289	12.224873
1406.777344	-26.944674
1405.734375	74.548492
1404.690430	-14.752172
1403.646484	-28.685984
1402.602539	87.902000
1401.557617	71.513710
1400.513672	-35.116947
1399.468750	-3.749917
1398.423828	5.079920
1397.377930	-33.682045
1396.333008	20.339331
1395.287109	149.537201
1394.241211	163.496567
1393.195313	152.449432
1392.148438	-56.357426
1391.101563	87.933319
1390.054688	57.014046
1389.007813	136.249969
1387.960938	57.892025
1386.913086	-72.915367
1385.865234	-73.588623
1384.817383	-44.214233
1383.769531	-9.806459
1382.720703	49.620060
1381.671875	-168.259521
1380.623047	-76.255402
1379.574219	-24.200243
1378.524414	-9.574868
1377.475586	5.098008
1376.425781	-10.139155
1375.375977	184.279541
1374.325195	29.404158
1373.274414	158.980179
1372.224609	121.482796
1371.172852	-20.664560
1370.122070	-35.575306
1369.070313	-67.875832
1368.019531	4.535132
1366.967773	17.181271
1365.915039	74.698135
1364.863281	-29.595085
1363.810547	-36.710583
1362.757813	-33.814682
1361.705078	68.663513
1360.651367	186.073364
1359.598633	107.001572
1358.544922	70.287430
1357.491211	108.225235
1356.436523	161.110809
1355.382813	47.532787
1354.328125	75.671181
1353.273438	36.783390
1352.217773	107.234230
1351.163086	237.300354
1350.107422	282.961456
1349.051758	202.083054
1347.996094	223.025909
1346.939453	298.587158
1345.883789	334.488159
1344.827148	397.700745
1343.769531	346.896301
1342.712891	489.500488
1341.655273	461.106476
1340.598633	410.482452
1339.540039	444.146240
1338.482422	448.132355
1337.423828	491.781860
1336.366211	609.728210
1335.307617	537.109985
1334.248047	424.983704
1333.189453	446.543121
1332.129883	342.007141
1331.070313	366.148407
1330.010742	387.857758
1328.950195	473.868500
1327.890625	483.289734
1326.830078	423.579620
1325.768555	480.033844
1324.708008	262.401367
1323.646484	427.598602
1322.585938	444.668701
1321.523438	488.923340
1320.461914	471.524139
1319.400391	422.111359
1318.337891	473.882935
1317.275391	390.062988
1316.211914	506.005829
1315.149414	377.943359
1314.085938	456.967529
1313.022461	294.569244
1311.958984	442.632324
1310.894531	430.609375
1309.831055	492.495514
1308.766602	340.250702
1307.701172	589.243225
1306.636719	476.493774
1305.571289	496.665680
1304.505859	487.358398
1303.440430	524.812012
1302.375000	554.914185
1301.308594	565.380493
1300.242188	482.508392
1299.175781	461.126892
1298.109375	506.106476
1297.041992	497.080322
1295.975586	495.460449
1294.908203	447.241394
1293.839844	438.341522
1292.772461	454.014496
1291.704102	403.486389
1290.635742	365.275513
1289.567383	282.981812
1288.498047	225.268463
1287.428711	329.360626
1286.360352	460.390198
1285.290039	378.271912
1284.220703	291.320618
1283.150391	490.921509
1282.080078	416.280670
1281.009766	322.119995
1279.939453	245.156555
1278.868164	187.824249
1277.796875	265.067719
1276.725586	281.167938
1275.654297	458.644745
1274.582031	403.857880
1273.509766	297.798187
1272.437500	350.617828
1271.365234	320.383453
1270.291992	324.373322
1269.218750	474.878967
1268.145508	325.083313
1267.072266	375.497345
1265.999023	418.586578
1264.924805	520.221680
1263.850586	485.247284
1262.776367	421.042633
1261.701172	376.384552
1260.625977	339.071869
1259.550781	343.214142
1258.475586	520.342407
1257.400391	524.467590
1256.324219	392.230896
1255.248047	496.225037
1254.171875	485.778809
1253.094727	465.612091
1252.018555	408.966034
1250.941406	381.543274
1249.864258	366.298279
1248.786133	448.324463
1247.708008	416.066467
1246.630859	400.839569
1245.551758	463.378113
1244.473633	598.770996
1243.394531	296.929352
1242.316406	374.024567
1241.236328	334.558594
1240.157227	316.953735
1239.077148	546.871277
1237.998047	373.956116
1236.917969	324.818237
1235.836914	404.224487
1234.756836	260.540558
1233.675781	301.135132
1232.594727	327.166351
1231.512695	311.991760
1230.431641	359.797424
1229.349609	376.092194
1228.267578	351.210419
1227.185547	326.330627
1226.102539	136.881714
1225.019531	380.621887
1223.936523	234.767792
1222.853516	202.639542
1221.769531	189.858398
1220.686523	271.351776
1219.602539	159.439957
1218.517578	112.807816
1217.433594	131.409714
1216.348633	34.052227
1215.263672	55.047428
1214.178711	95.331238
1213.092773	99.374443
1212.007813	93.744873
1210.921875	138.765579
1209.834961	34.196178
1208.749023	233.513306
1207.662109	-22.966423
1206.575195	120.791924
1205.488281	298.205292
1204.400391	157.471893
1203.313477	182.992935
1202.225586	-13.089919
1201.136719	202.629974
1200.048828	-17.490017
1198.959961	111.443153
1197.871094	132.013947
1196.782227	39.483105
1195.692383	14.311480
1194.603516	46.834732
1193.513672	19.215254
1192.423828	1.194895
1191.333008	-21.651789
1190.242188	49.179321
1189.151367	2.256166
1188.060547	5.753632
1186.969727	62.038021
1185.877930	-73.757111
1184.786133	28.055159
1183.694336	-131.725250
1182.601563	-176.328613
1181.509766	-12.303285
1180.416992	-40.193436
1179.323242	-44.133259
1178.230469	21.395962
1177.136719	26.962721
1176.042969	-32.184238
1174.949219	105.045616
1173.854492	69.783699
1172.760742	0.989990
1171.666016	102.117027
1170.570313	57.204033
1169.475586	-4.468980
1168.379883	58.218353
1167.284180	22.804155
1166.188477	-120.207863
1165.091797	104.880951
1163.996094	121.942268
1162.899414	52.954117
1161.801758	69.945061
1160.705078	8.090732
1159.607422	175.415863
1158.509766	65.753830
1157.412109	147.009338
1156.313477	130.372559
1155.215820	23.067818
1154.117188	-65.149429
1153.017578	89.819771
1151.918945	-24.667671
1150.819336	101.549759
1149.719727	91.866837
1148.620117	-29.803841
1147.519531	5.718456
1146.418945	-23.098610
1145.318359	14.710814
1144.217773	123.861610
1143.116211	-78.768303
1142.014648	-52.980618
1140.913086	-39.133167
1139.811523	31.734587
1138.708984	52.611320
1137.606445	-33.508099
1136.503906	-29.333988
1135.401367	98.329582
1134.297852	116.645523
1133.194336	187.154785
1132.090820	98.541115
1130.987305	159.454620
1129.882813	270.132813
1128.778320	330.904938
1127.673828	258.793152
1126.569336	369.264465
1125.463867	273.395721
1124.358398	229.678421
1123.252930	280.730927
1122.146484	208.530457
1121.041016	207.386154
1119.934570	158.845322
1118.828125	174.214111
1117.720703	158.769379
1116.613281	140.931625
1115.505859	123.067879
1114.398438	202.157486
1113.291016	181.857544
1112.182617	170.988815
1111.074219	70.271751
1109.964844	38.098846
1108.856445	202.008545
1107.747070	342.189728
1106.637695	255.567596
1105.528320	225.618668
1104.417969	327.837402
1103.307617	269.504547
1102.197266	253.638702
1101.086914	473.636261
1099.975586	441.163086
1098.864258	335.586426
1097.752930	321.963013
1096.641602	388.446167
1095.529297	238.103928
1094.416992	283.320892
1093.304688	262.549744
1092.191406	361.841919
1091.079102	411.633209
1089.965820	275.451782
1088.852539	381.660339
1087.738281	221.975861
1086.624023	401.007660
1085.509766	347.157257
1084.395508	401.445221
1083.280273	382.828674
1082.166016	338.357086
1081.050781	521.750244
1079.934570	216.528275
1078.819336	247.205063
1077.703125	282.542328
1076.586914	137.128708
1075.469727	327.304535
1074.353516	252.293320
1073.236328	273.458771
1072.119141	259.427673
1071.000977	306.338165
1069.882813	60.245293
1068.765625	151.678696
1067.646484	130.604370
1066.528320	278.165588
1065.409180	189.144897
1064.290039	207.843948
1063.170898	247.590118
1062.050781	303.686615
1060.930664	151.540100
1059.810547	207.619064
1058.690430	226.252319
1057.569336	144.342224
1056.449219	153.622360
1055.327148	172.234863
1054.206055	139.442810
1053.083984	123.009705
1051.961914	50.539494
1050.839844	197.552429
1049.717773	155.440369
1048.594727	220.685745
1047.471680	96.932083
1046.348633	117.847603
1045.224609	52.473839
1044.101563	59.408127
1042.976563	98.968964
1041.852539	103.564896
1040.728516	194.364426
1039.603516	87.144478
1038.478516	122.028534
1037.352539	42.823803
1036.227539	173.148514
1035.101563	110.276047
1033.974609	156.784317
1032.848633	270.737762
1031.721680	135.827789
1030.594727	196.281815
1029.467773	96.341766
1028.340820	138.212936
1027.212891	-63.865234
1026.084961	-52.144894
1024.956055	-33.450539
1023.828125	-10.101753
1022.699219	-5.318541
1021.570313	-12.122171
1020.440430	-37.466976
1019.311523	55.515800
1018.181641	-113.567566
1017.050781	-85.490257
1015.920898	-22.634140
1014.790039	-10.768320
1013.659180	-47.537758
1012.528320	59.340427
1011.396484	147.664963
1010.265625	231.345230
1009.132813	199.275711
1008.000977	229.730667
1006.868164	220.864624
1005.736328	401.700043
1004.602539	626.410950
1003.469727	855.672180
1002.335938	997.020752
1001.202148	717.758179
1000.068359	547.240967
998.933594	245.174759
997.799805	151.114822
996.665039	244.133560
995.529297	94.782402
994.394531	-38.309433
993.258789	130.920380
992.123047	87.903885
990.986328	-44.993916
989.849609	13.559819
988.712891	-13.159514
987.576172	43.128345
986.439453	16.488321
985.301758	-7.799913
984.164063	-154.085861
983.025391	38.162155
981.887695	-68.859085
980.749023	-58.433834
979.610352	30.247900
978.470703	-5.277226
977.332031	-17.747826
976.192383	-18.677879
975.051758	49.386692
973.912109	25.545887
972.771484	162.574005
971.630859	145.692291
970.490234	167.899139
969.348633	169.475525
968.207031	200.933105
967.065430	90.149094
965.923828	114.816635
964.781250	43.184105
963.638672	83.990982
962.496094	37.707699
961.352539	74.002647
960.208984	94.286034
959.065430	93.987724
957.921875	141.833954
956.777344	66.051331
955.632813	10.954637
954.488281	177.941452
953.343750	13.102700
952.198242	74.869690
951.052734	54.317234
949.907227	45.254963
948.760742	97.967781
947.614258	171.272995
946.467773	73.215576
945.321289	126.027451
944.173828	76.084435
943.026367	-46.856903
941.878906	40.331322
940.730469	-39.083870
939.582031	-6.606838
938.433594	14.496713
937.285156	15.111452
936.135742	198.187119
934.987305	135.023636
933.836914	35.470543
932.687500	172.982681
931.537109	144.181000
930.386719	72.167618
929.236328	52.604927
928.084961	181.065903
926.934570	182.062668
925.783203	94.366898
924.630859	145.521896
923.478516	46.596733
922.327148	116.020195
921.173828	-91.874107
920.021484	-8.723631
918.868164	31.261724
917.714844	-19.590925
916.561523	-93.086136
915.407227	-3.024709
914.252930	18.937902
913.098633	-63.461403
911.944336	-118.551659
910.789063	10.165760
909.633789	-13.081520
908.478516	-13.603038
907.322266	15.385531
906.166016	12.673686
905.009766	-55.701965
903.853516	-26.603254
902.696289	-45.035824
901.539063	-0.025787
900.381836	-65.913544
899.223633	-143.046951
898.065430	-30.056751
896.907227	-23.395203
895.749023	-28.008209
894.589844	80.462006
893.430664	14.868896
892.271484	64.591713
891.112305	51.064381
889.952148	-32.443138
888.791992	30.905352
887.630859	96.514610
886.470703	-50.049446
885.309570	-9.213436
884.148438	103.828415
882.986328	54.446735
881.825195	63.746769
880.663086	73.071091
879.500000	-7.738209
878.337891	202.206177
877.174805	58.375340
876.011719	45.273567
874.847656	104.262306
873.684570	-77.642929
872.520508	53.416801
871.355469	-15.832208
870.191406	-17.537647
869.026367	19.014475
867.861328	-72.602402
866.695313	-51.751373
865.530273	112.949989
864.364258	86.594688
863.197266	163.608688
862.031250	-22.177925
860.864258	110.990997
859.697266	77.987595
858.530273	65.212860
857.362305	162.405350
856.194336	190.020630
855.026367	157.078354
853.857422	218.336624
852.688477	158.522949
851.519531	291.486572
850.350586	173.441483
849.180664	205.548126
848.010742	268.999329
846.840820	144.344040
845.670898	35.421261
844.500000	-53.303867
843.329102	-7.736669
842.157227	-40.481323
840.986328	56.499531
839.814453	28.226908
838.642578	-11.210865
837.469727	36.527359
836.296875	216.062637
835.124023	71.614853
833.951172	114.821365
832.777344	166.934464
831.603516	96.247101
830.429688	217.507019
829.255859	53.119213
828.081055	78.401855
826.906250	119.273460
825.731445	135.590698
824.555664	22.608763
823.379883	-41.305046
822.204102	59.666405
821.027344	62.572269
819.851563	-28.067820
818.674805	66.109337
817.497070	-11.161148
816.320313	16.176607
815.142578	96.880775
813.963867	50.748997
812.786133	-4.275997
811.607422	60.760208
810.428711	-14.281657
809.250000	-47.086761
808.070313	-64.344742
806.890625	-52.741646
805.710938	-110.003128
804.531250	-122.859200
803.350586	-31.413086
802.169922	-48.764275
800.988281	-106.062378
799.807617	-67.987144
798.625977	-240.607803
797.444336	-58.470486
796.261719	-9.424986
795.079102	30.707756
793.896484	4.335584
792.713867	-2.117525
791.530273	-17.451103
790.346680	-41.659245
789.163086	71.335403
787.979492	-17.106558
786.794922	159.926254
785.610352	89.142586
784.425781	64.797600
783.240234	234.968719
782.054688	119.930237
780.869141	159.585846
779.682617	115.250763
778.496094	-35.100883
777.309570	-70.595589
776.123047	70.494179
774.935547	129.831268
773.748047	-82.278908
772.560547	-69.316277
771.373047	104.603531
770.184570	64.540848
768.996094	6.833495
767.806641	94.576965
766.618164	5.985575
765.428711	100.238441
764.239258	16.035402
763.048828	112.387009
761.858398	226.274460
760.667969	29.783037
759.477539	167.783218
758.286133	263.898346
757.094727	155.421814
755.903320	68.956627
754.710938	123.185211
753.518555	256.475830
752.326172	66.710831
751.133789	37.358521
749.940430	89.249329
748.747070	187.198471
747.553711	94.114769
746.359375	91.026421
745.166016	61.590862
743.970703	27.762009
742.776367	55.330513
741.581055	-17.983309
740.385742	38.040359
739.190430	-44.036667
737.994141	110.520409
736.797852	45.954945
735.601563	-44.873322
734.405273	52.607281
733.208008	77.798073
732.010742	67.952332
730.813477	119.356613
729.615234	146.666183
728.416992	64.616333
727.218750	39.438007
726.020508	47.049183
724.821289	150.798523
723.622070	219.538101
722.422852	231.452530
721.222656	153.827026
720.022461	161.378448
718.822266	190.750427
717.621094	115.366371
716.420898	177.458817
715.218750	145.736832
714.017578	48.615063
712.815430	110.687363
711.614258	122.605698
710.411133	12.497113
709.208984	-56.160271
708.005859	21.149775
706.802734	-32.218185
705.599609	-0.647865
704.395508	-19.140615
703.191406	77.714233
701.987305	67.939178
700.782227	-4.890964
699.577148	-16.787477
698.372070	47.426380
697.166992	7.302329
695.960938	19.365345
694.754883	-131.490234
693.548828	-49.860237
692.341797	-50.760738
691.135742	-34.272846
689.927734	36.490051
688.720703	-1.251241
687.512695	-28.104479
686.304688	18.821363
685.096680	28.887695
683.888672	-23.893244
682.679688	-132.974747
681.470703	67.881554
680.260742	-75.778191
679.050781	60.049858
677.840820	0.961609
676.630859	15.532387
675.419922	21.467798
674.209961	38.245895
672.998047	-107.204208
671.787109	30.769602
670.575195	-58.336304
669.363281	23.409300
668.151367	68.400444
666.938477	-31.377005
665.725586	-100.838890
664.512695	99.731728
663.299805	-53.894127
662.085938	-49.833035
660.872070	-13.377881
659.658203	96.445580
658.443359	-7.336545
657.228516	-13.997587
656.013672	-113.361595
654.797852	-10.020563
653.583008	-76.985939
652.366211	-92.195160
651.150391	45.563786
649.934570	-32.118191
648.717773	99.108452
647.500000	94.645950
646.283203	60.046165
645.065430	128.741791
643.847656	36.043339
642.629883	169.209152
641.411133	63.605957
640.192383	-33.374355
638.973633	-7.826704
637.753906	77.843346
636.534180	109.725220
635.314453	34.154346
634.094727	-2.779198
632.874023	-33.311825
631.653320	-1.648089
630.432617	29.931555
629.211914	31.384619
627.990234	94.956139
626.768555	76.919495
625.545898	78.087250
624.324219	66.286911
623.101563	0.802480
621.877930	61.626705
620.655273	113.721313
619.431641	75.705956
618.208008	-26.675823
616.983398	-54.259457
615.759766	57.093369
614.535156	31.278904
613.310547	41.639568
612.084961	-59.421249
610.859375	-79.415779
609.633789	35.026051
608.408203	-100.872643
607.181641	38.639359
605.955078	-44.346970
604.728516	-52.846901
