# Supplementary material for: Raman spectroscopy accurately differentiates mucosal healing from non-healing and biochemical changes following biological therapy in inflammatory bowel disease
Source: PLoS One. 2021 Jun 2;16(6):e0252210. doi: 10.1371/journal.pone.0252210 (PMC8172032; doi:10.1371/journal.pone.0252210)
Supplement: S9 Dataset — (ZIP) [file pone.0252210.s011.zip › Pre-biologic/OC020-1 pre treatment_base sub CR removed_14__X_-9660.2__Y_46880.7__Z_36.2782__Time_159.txt]

1714.640625	158.761795
1713.664063	93.695107
1712.687500	135.121750
1711.709961	121.124283
1710.733398	-7.148816
1709.755859	-174.677536
1708.778320	7.161237
1707.799805	-91.510292
1706.821289	-135.653580
1705.843750	-95.813942
1704.864258	-55.184090
1703.885742	-75.206207
1702.907227	-16.737440
1701.927734	-214.310120
1700.948242	9.014739
1699.968750	86.006409
1698.988281	-122.313232
1698.007813	130.053574
1697.028320	3.681252
1696.046875	-7.005554
1695.066406	180.820633
1694.084961	313.238800
1693.104492	-7.485874
1692.123047	83.761971
1691.140625	122.327927
1690.159180	273.727295
1689.176758	391.094666
1688.194336	445.138153
1687.211914	334.567230
1686.228516	453.993683
1685.246094	627.404846
1684.262695	979.937683
1683.279297	698.966614
1682.295898	890.222534
1681.311523	783.803040
1680.327148	699.388123
1679.342773	676.876587
1678.358398	945.065674
1677.374023	761.492065
1676.388672	1046.729370
1675.403320	1234.057617
1674.417969	1217.187378
1673.432617	1169.018555
1672.446289	1148.009033
1671.459961	1204.628906
1670.473633	1365.379639
1669.487305	1298.223022
1668.500977	1736.104736
1667.513672	1672.608765
1666.526367	1599.048218
1665.539063	1579.101440
1664.550781	1753.302246
1663.563477	1904.065430
1662.575195	1933.261841
1661.586914	1957.619385
1660.598633	1725.346802
1659.609375	1978.531128
1658.620117	2110.189697
1657.631836	2104.511230
1656.641602	1876.809082
1655.652344	1787.305176
1654.662109	1666.479492
1653.672852	1715.477539
1652.681641	1661.648315
1651.691406	1706.102539
1650.701172	1396.547363
1649.709961	1092.774292
1648.718750	1230.929077
1647.727539	1017.883240
1646.735352	1032.490234
1645.744141	685.529846
1644.751953	790.648193
1643.759766	806.258911
1642.766602	674.329224
1641.774414	592.904175
1640.781250	424.720520
1639.788086	446.831482
1638.794922	276.663971
1637.801758	167.481873
1636.807617	158.777832
1635.813477	195.130661
1634.819336	300.220459
1633.825195	15.568252
1632.830078	323.916840
1631.834961	-4.954424
1630.839844	58.823288
1629.844727	104.343552
1628.849609	21.077932
1627.853516	-119.856354
1626.857422	39.329105
1625.861328	-98.577492
1624.865234	58.229725
1623.868164	38.985096
1622.871094	167.076294
1621.874023	111.309387
1620.876953	-73.032867
1619.879883	15.989569
1618.881836	84.079857
1617.883789	275.641968
1616.885742	107.621078
1615.887695	105.096230
1614.888672	131.520309
1613.889648	134.406570
1612.890625	181.949554
1611.891602	-40.523319
1610.892578	15.031298
1609.892578	-34.216179
1608.892578	81.683105
1607.892578	-129.885452
1606.892578	43.685307
1605.891602	75.810432
1604.890625	183.867645
1603.889648	111.295403
1602.888672	266.434631
1601.887695	84.014046
1600.885742	168.477478
1599.883789	-37.380024
1598.881836	-169.947647
1597.879883	-90.738556
1596.876953	-89.986298
1595.874023	-0.420866
1594.871094	-200.889114
1593.868164	19.183094
1592.864258	-87.274521
1591.861328	-300.764893
1590.857422	-193.177490
1589.853516	-190.069672
1588.848633	-121.798676
1587.844727	-27.536615
1586.839844	-27.262861
1585.834961	14.654249
1584.830078	111.217392
1583.824219	22.627031
1582.819336	189.332321
1581.813477	288.147552
1580.807617	267.026489
1579.800781	240.610992
1578.794922	273.983124
1577.788086	151.073944
1576.781250	293.530334
1575.773438	245.898407
1574.766602	18.704720
1573.758789	168.557617
1572.750977	248.028534
1571.743164	179.179901
1570.735352	47.865211
1569.726563	199.681198
1568.718750	-51.335861
1567.708984	222.230743
1566.700195	111.256897
1565.691406	106.625671
1564.681641	-82.422905
1563.671875	73.580956
1562.662109	89.278564
1561.652344	208.569122
1560.641602	57.961960
1559.630859	223.566422
1558.620117	-134.655533
1557.609375	-52.323891
1556.597656	-16.828064
1555.586914	217.955032
1554.575195	14.787415
1553.563477	109.309135
1552.550781	53.472294
1551.539063	-15.444184
1550.526367	293.285645
1549.513672	48.082039
1548.500977	159.748581
1547.487305	118.617813
1546.473633	-18.329718
1545.459961	-160.563644
1544.446289	14.953303
1543.432617	110.122734
1542.417969	83.657570
1541.404297	90.605461
1540.389648	-44.650078
1539.374023	-30.306284
1538.359375	-36.789867
1537.343750	-74.424164
1536.328125	171.559921
1535.312500	-90.866074
1534.296875	17.978395
1533.280273	-46.152645
1532.263672	198.878052
1531.247070	167.872360
1530.230469	103.202522
1529.212891	-41.486282
1528.196289	218.056213
1527.178711	276.456055
1526.160156	182.755142
1525.142578	168.707886
1524.124023	229.100632
1523.106445	129.790131
1522.087891	182.088547
1521.068359	90.166031
1520.049805	229.506500
1519.030273	85.847076
1518.010742	57.717903
1516.991211	168.170731
1515.971680	165.371613
1514.951172	195.775772
1513.930664	192.613449
1512.910156	299.667084
1511.889648	201.173264
1510.868164	171.824051
1509.846680	67.917007
1508.826172	-123.312195
1507.803711	-65.899048
1506.782227	-49.686974
1505.759766	79.128929
1504.737305	-4.983845
1503.714844	13.266357
1502.692383	33.911480
1501.668945	-127.464745
1500.646484	-109.673203
1499.623047	51.305336
1498.599609	-13.174758
1497.575195	-88.028191
1496.550781	-19.727348
1495.527344	-151.104401
1494.502930	47.309837
1493.477539	81.847099
1492.453125	60.005653
1491.427734	71.242310
1490.402344	381.286865
1489.376953	422.830963
1488.350586	377.372131
1487.325195	408.418854
1486.298828	270.814606
1485.272461	482.820190
1484.245117	362.853790
1483.218750	339.779358
1482.191406	597.165161
1481.164063	448.836090
1480.136719	637.011414
1479.108398	582.809998
1478.080078	559.103027
1477.052734	751.896912
1476.023438	755.955017
1474.995117	889.818909
1473.965820	893.640320
1472.937500	1121.413452
1471.908203	1231.891235
1470.877930	1258.234497
1469.848633	1404.070557
1468.818359	1529.389404
1467.788086	1761.380859
1466.757813	1817.749634
1465.727539	1881.639038
1464.696289	1864.077271
1463.665039	2186.938965
1462.633789	2082.795166
1461.602539	2194.518066
1460.570313	2351.816895
1459.539063	2257.656738
1458.506836	2363.982666
1457.473633	2470.186523
1456.441406	2342.883301
1455.408203	2469.227539
1454.375000	2537.137207
1453.341797	2549.186523
1452.308594	2662.586426
1451.274414	2773.342773
1450.241211	2846.020264
1449.207031	2766.608887
1448.171875	2935.398193
1447.137695	2977.486328
1446.102539	3016.977295
1445.067383	2869.114746
1444.032227	2857.949463
1442.997070	2664.597412
1441.960938	2635.717773
1440.924805	2475.323242
1439.888672	2459.111572
1438.852539	2559.185547
1437.816406	2022.292603
1436.779297	2013.731934
1435.742188	2020.332275
1434.705078	1824.864990
1433.666992	1786.036987
1432.629883	1312.992188
1431.591797	1468.671509
1430.553711	1094.326294
1429.514648	1010.299438
1428.476563	820.394714
1427.437500	726.413452
1426.398438	556.850159
1425.359375	584.021851
1424.320313	528.036682
1423.280273	456.971100
1422.240234	499.339874
1421.200195	385.561615
1420.159180	395.249939
1419.119141	500.667786
1418.078125	467.621826
1417.037109	479.936157
1415.996094	316.167938
1414.954102	313.501282
1413.912109	303.345947
1412.870117	295.766907
1411.828125	303.333923
1410.786133	99.832581
1409.743164	238.218643
1408.700195	115.328270
1407.657227	80.473320
1406.614258	25.614080
1405.570313	-6.566899
1404.527344	-154.111526
1403.483398	180.324554
1402.438477	65.548409
1401.394531	93.910164
1400.349609	-60.758125
1399.304688	103.180504
1398.259766	-26.177177
1397.214844	52.645473
1396.168945	26.265137
1395.123047	167.850525
1394.077148	129.125259
1393.031250	7.875410
1391.984375	29.477707
1390.937500	-66.476791
1389.890625	-59.675739
1388.843750	-80.293137
1387.796875	-25.745226
1386.749023	-3.638296
1385.701172	-13.934720
1384.653320	-236.611374
1383.604492	-129.162994
1382.556641	-194.054199
1381.507813	-13.972321
1380.458984	48.756275
1379.410156	-188.096451
1378.360352	19.687119
1377.310547	47.778168
1376.260742	-28.833664
1375.210938	191.637115
1374.161133	55.414455
1373.110352	9.154872
1372.059570	70.269974
1371.008789	41.744324
1369.957031	-34.003540
1368.906250	-4.909742
1367.854492	-107.745712
1366.802734	140.810440
1365.750000	63.156166
1364.698242	154.992767
1363.645508	42.801716
1362.592773	231.934479
1361.540039	-108.850327
1360.486328	150.165573
1359.433594	-48.401104
1358.379883	-30.415358
1357.326172	184.105225
1356.271484	97.926193
1355.216797	170.970016
1354.163086	321.158600
1353.107422	131.120010
1352.052734	229.392197
1350.998047	407.222198
1349.942383	304.619354
1348.886719	495.058746
1347.830078	628.491333
1346.774414	719.856079
1345.717773	625.316406
1344.661133	791.327087
1343.604492	932.630493
1342.546875	1287.169312
1341.490234	1242.762695
1340.432617	1223.294922
1339.375000	1330.312866
1338.316406	1224.462646
1337.258789	935.607910
1336.200195	1315.357788
1335.141602	1083.829590
1334.082031	1525.538940
1333.023438	1277.058228
1331.963867	1060.982910
1330.904297	976.203857
1329.844727	997.915039
1328.784180	789.909180
1327.723633	809.480957
1326.663086	1081.185425
1325.602539	802.126770
1324.541992	1086.366821
1323.480469	1131.148071
1322.418945	1151.377563
1321.357422	1100.182495
1320.295898	1187.326904
1319.233398	1378.179688
1318.170898	1381.668579
1317.108398	1138.737061
1316.045898	1504.943848
1314.982422	1144.080200
1313.918945	1121.094727
1312.855469	1184.486328
1311.791992	1324.347900
1310.728516	1099.849243
1309.664063	1121.778198
1308.599609	1084.765991
1307.535156	1119.274414
1306.469727	1156.363159
1305.404297	1198.494873
1304.338867	1029.250488
1303.273438	1204.434326
1302.208008	1313.305908
1301.141602	1336.244751
1300.075195	1273.307373
1299.008789	1232.637939
1297.942383	1165.100464
1296.875000	889.003296
1295.807617	1241.619385
1294.740234	902.064331
1293.672852	1019.202026
1292.604492	947.504272
1291.537109	875.960327
1290.468750	767.783142
1289.399414	944.170593
1288.331055	1015.198120
1287.261719	838.793091
1286.192383	785.085632
1285.123047	895.636414
1284.052734	1094.414063
1282.983398	813.306396
1281.913086	632.795349
1280.841797	697.212463
1279.771484	898.733765
1278.700195	772.455078
1277.628906	758.840454
1276.557617	772.228821
1275.486328	863.940430
1274.414063	826.162476
1273.341797	976.659241
1272.269531	1156.499023
1271.197266	1067.661255
1270.124023	1025.349976
1269.050781	968.493103
1267.977539	901.981140
1266.904297	1416.412598
1265.830078	1005.962402
1264.756836	1110.482666
1263.681641	1039.434937
1262.607422	1000.190430
1261.533203	1134.118286
1260.458008	902.468750
1259.382813	1187.572510
1258.307617	999.996582
1257.231445	1148.686768
1256.155273	1307.114014
1255.079102	1119.819092
1254.002930	1054.366211
1252.926758	1115.538208
1251.849609	1091.583008
1250.772461	1128.500244
1249.695313	1172.744019
1248.617188	1197.564819
1247.540039	1205.401001
1246.461914	1380.966064
1245.382813	1303.801025
1244.304688	1110.102417
1243.225586	986.957214
1242.146484	1082.432373
1241.067383	1243.440674
1239.988281	1064.615601
1238.908203	963.546875
1237.828125	1015.383484
1236.748047	962.923889
1235.667969	888.681396
1234.586914	957.530212
1233.505859	999.700012
1232.424805	920.698364
1231.343750	686.683167
1230.261719	896.051941
1229.179688	880.114624
1228.097656	912.611084
1227.015625	768.387756
1225.932617	839.617615
1224.850586	676.113892
1223.767578	776.351990
1222.683594	675.805115
1221.600586	611.561035
1220.516602	467.559906
1219.432617	292.188660
1218.347656	503.494354
1217.263672	439.284576
1216.178711	334.023804
1215.093750	378.500458
1214.008789	63.218269
1212.922852	370.772125
1211.836914	260.690826
1210.750977	645.205627
1209.665039	491.629974
1208.579102	521.362122
1207.492188	787.318176
1206.405273	426.404114
1205.318359	617.475281
1204.230469	514.476135
1203.142578	425.929810
1202.054688	445.747559
1200.966797	140.460602
1199.877930	-15.494630
1198.790039	268.986633
1197.701172	252.519379
1196.611328	187.889709
1195.522461	36.647053
1194.432617	152.313416
1193.342773	263.056244
1192.252930	-85.374321
1191.162109	-176.603592
1190.072266	1.204689
1188.981445	1.127711
1187.889648	-23.034626
1186.798828	-64.065720
1185.707031	-83.551781
1184.615234	-103.105942
1183.523438	-110.734657
1182.430664	-106.447395
1181.337891	-73.467354
1180.245117	98.470566
1179.152344	97.663757
1178.059570	192.628372
1176.965820	174.853714
1175.872070	154.601486
1174.778320	359.384003
1173.683594	75.542023
1172.588867	315.969360
1171.494141	417.386444
1170.399414	446.880981
1169.303711	249.008286
1168.208984	244.848404
1167.113281	376.880402
1166.016602	104.748459
1164.920898	-38.301750
1163.824219	91.008224
1162.727539	134.152390
1161.630859	138.957916
1160.533203	332.294159
1159.435547	286.703888
1158.337891	367.524139
1157.240234	455.357605
1156.141602	585.982605
1155.043945	351.509186
1153.944336	305.410187
1152.845703	97.104935
1151.747070	315.434265
1150.647461	335.760162
1149.547852	158.216415
1148.447266	61.619938
1147.347656	-137.445007
1146.247070	-5.599893
1145.146484	45.137226
1144.044922	69.553749
1142.944336	-189.285599
1141.842773	56.157169
1140.741211	6.476896
1139.638672	120.753685
1138.537109	11.417480
1137.434570	-74.227776
1136.332031	34.880119
1135.228516	257.837616
1134.125977	314.333435
1133.022461	308.944305
1131.917969	367.528381
1130.814453	651.436279
1129.709961	669.338989
1128.605469	755.908997
1127.500977	932.444397
1126.396484	938.056885
1125.291016	1038.368652
1124.185547	752.190430
1123.080078	698.239563
1121.973633	788.699524
1120.868164	533.209351
1119.761719	637.637695
1118.654297	644.832458
1117.547852	696.883484
1116.440430	618.642334
1115.333008	644.415222
1114.225586	412.249573
1113.117188	293.575714
1112.008789	595.662964
1110.900391	594.956482
1109.791992	490.162292
1108.682617	661.716125
1107.573242	861.425049
1106.463867	1051.487305
1105.354492	792.778015
1104.244141	722.903564
1103.133789	962.094482
1102.023438	821.221924
1100.913086	982.231445
1099.801758	933.173645
1098.690430	1016.067566
1097.579102	943.250427
1096.467773	1233.285034
1095.355469	1226.214966
1094.243164	1105.985718
1093.130859	1364.868896
1092.017578	1176.185547
1090.905273	1199.354980
1089.791992	1069.443970
1088.677734	1085.370972
1087.564453	957.718872
1086.450195	1250.995728
1085.335938	1092.618408
1084.221680	1028.255615
1083.106445	1175.345093
1081.991211	969.845825
1080.875977	924.097656
1079.760742	1007.462708
1078.644531	867.646118
1077.528320	704.345825
1076.412109	646.659241
1075.295898	725.018188
1074.178711	627.327759
1073.061523	703.167114
1071.944336	539.742310
1070.826172	453.681183
1069.708984	585.570068
1068.590820	541.595276
1067.471680	462.437500
1066.353516	537.846497
1065.234375	421.154816
1064.115234	643.908936
1062.996094	510.767242
1061.875977	515.685669
1060.755859	696.009644
1059.635742	749.914246
1058.515625	649.428162
1057.394531	621.413452
1056.273438	831.770508
1055.152344	235.852203
1054.031250	523.232239
1052.909180	551.194519
1051.787109	667.850464
1050.665039	273.173279
1049.541992	445.803284
1048.418945	289.322754
1047.295898	405.846466
1046.172852	412.684479
1045.048828	393.849335
1043.925781	419.319580
1042.801758	456.416565
1041.676758	463.192596
1040.552734	288.261108
1039.427734	465.100677
1038.302734	15.477312
1037.176758	213.253204
1036.050781	296.900391
1034.924805	373.540558
1033.798828	619.988831
1032.672852	554.674500
1031.545898	428.943298
1030.418945	331.190094
1029.291992	531.013123
1028.164063	214.897903
1027.036133	-35.990318
1025.908203	-80.014198
1024.780273	-100.760010
1023.651367	-19.318306
1022.522461	-118.911659
1021.393555	80.926384
1020.264648	-231.987167
1019.134766	-280.304230
1018.004883	-87.384232
1016.875000	-107.785217
1015.744141	-0.650146
1014.613281	-2.415810
1013.482422	202.068756
1012.351563	390.309967
1011.219727	485.897491
1010.088867	484.285522
1008.956055	496.617126
1007.824219	434.977844
1006.691406	769.040894
1005.558594	1186.293579
1004.425781	2001.166260
1003.292969	2670.095703
1002.159180	2717.052002
1001.025391	2193.313232
999.891602	1337.238037
998.756836	661.805603
997.622070	367.796600
996.487305	110.962280
995.352539	311.349823
994.216797	156.379944
993.081055	66.184402
991.945313	209.093536
990.808594	109.917900
989.672852	292.166931
988.536133	165.589554
987.398438	-225.812851
986.261719	9.719453
985.124023	-19.612930
983.986328	-7.359892
982.847656	5.008425
981.709961	153.300552
980.571289	126.765701
979.432617	-56.060658
978.292969	198.327255
977.153320	114.711693
976.013672	240.475250
974.874023	157.167480
973.734375	76.337906
972.593750	181.767166
971.453125	140.298218
970.311523	131.138611
969.170898	108.363342
968.029297	62.792271
966.886719	239.967255
965.745117	73.105919
964.602539	335.365692
963.459961	182.624527
962.317383	309.794739
961.173828	120.774132
960.030273	186.346283
958.886719	380.337524
957.743164	265.208832
956.598633	237.305679
955.454102	63.070049
954.309570	30.982363
953.165039	456.709503
952.019531	111.472275
950.874023	260.577148
949.727539	137.681641
948.582031	-74.138344
947.435547	130.267471
946.289063	145.100296
945.141602	249.188919
943.995117	243.778748
942.847656	446.325714
941.699219	165.000565
940.551758	121.338638
939.403320	420.129639
938.254883	561.553833
937.105469	392.921112
935.957031	436.593536
934.807617	361.885254
933.658203	506.175842
932.507813	327.029541
931.357422	403.275726
930.207031	368.069489
929.056641	278.411469
927.906250	202.630493
926.754883	61.063705
925.603516	-55.231075
924.451172	58.453613
923.298828	176.808975
922.146484	-34.398052
920.994141	243.392426
919.841797	64.434547
918.688477	44.779972
917.535156	107.082718
916.380859	24.186615
915.227539	-142.506821
914.073242	-220.423279
912.918945	-202.819702
911.763672	-160.096085
910.608398	-49.175766
909.453125	-67.403778
908.297852	-83.191582
907.141602	-87.471062
905.985352	87.441040
904.829102	-16.239973
903.672852	86.412094
902.515625	-125.596817
901.358398	117.720444
900.201172	-28.241331
899.042969	-67.618576
897.884766	53.807735
896.726563	-175.265045
895.568359	-8.344717
894.409180	-40.303749
893.250000	-31.416996
892.090820	-65.327179
890.930664	-38.076485
889.771484	-85.241180
888.611328	-168.372253
887.450195	170.849625
886.289063	87.969872
885.128906	2.998249
883.966797	-9.602204
882.805664	108.740593
881.643555	62.545013
880.481445	16.492418
879.319336	74.258896
878.156250	-59.414906
876.993164	-30.710365
875.830078	121.965462
874.666016	29.244007
873.502930	294.607025
872.338867	301.125824
871.173828	8.478387
870.009766	57.999397
868.844727	-137.550995
867.679688	87.558868
866.513672	18.167727
865.348633	171.387817
864.182617	93.188751
863.015625	300.406433
861.849609	213.385025
860.682617	447.569031
859.515625	320.294891
858.347656	511.843933
857.180664	328.650604
856.012695	535.932190
854.843750	460.599609
853.675781	602.838806
852.506836	794.384033
851.337891	822.283936
850.167969	733.712769
848.999023	304.729065
847.829102	447.067291
846.658203	224.425217
845.488281	236.948303
844.317383	271.877838
843.146484	215.081650
841.975586	42.015320
840.803711	-5.711477
839.631836	85.216331
838.459961	182.816772
837.287109	52.440792
836.114258	259.494232
834.941406	-13.791951
833.768555	177.540726
832.594727	330.829529
831.420898	191.628784
830.247070	364.898987
829.072266	442.142426
827.898438	345.340515
826.722656	397.982391
825.547852	399.287109
824.372070	409.483246
823.196289	94.293411
822.020508	200.282700
820.844727	272.769226
819.667969	93.554977
818.491211	-90.073715
817.313477	24.591406
816.136719	123.564911
814.958984	31.117054
813.781250	49.861591
812.602539	12.951079
811.423828	-232.981979
810.245117	156.793945
809.066406	106.344406
807.886719	-55.224983
806.707031	96.367165
805.527344	-94.148399
804.346680	134.923752
803.166992	-100.066948
801.985352	-128.661987
800.804688	-201.708527
799.623047	-201.616989
798.441406	-303.618744
797.259766	35.476391
796.078125	-60.080784
794.895508	294.111084
793.712891	125.235329
792.529297	173.381729
791.346680	97.397194
790.163086	236.069748
788.978516	162.109375
787.794922	366.855957
786.610352	359.034698
785.425781	521.392639
784.241211	537.626709
783.055664	505.107819
781.870117	700.114868
780.684570	441.965210
779.498047	435.640076
778.311523	349.692352
777.125000	347.560760
775.938477	257.011261
774.750977	342.931366
773.563477	243.352341
772.375977	86.343155
771.187500	105.709328
769.999023	173.444611
768.810547	188.118362
767.622070	174.008987
766.432617	269.944489
765.243164	185.086441
764.053711	302.741974
762.863281	351.968567
761.672852	517.705811
760.482422	522.596191
759.291992	584.562317
758.100586	318.641388
756.909180	560.706421
755.717773	538.711853
754.525391	437.481873
753.333008	353.761292
752.140625	307.312500
750.948242	491.398926
749.754883	479.848785
748.561523	529.663635
747.368164	318.151215
746.173828	262.434692
744.979492	388.731201
743.785156	464.418091
742.590820	397.434418
741.395508	310.653534
740.200195	307.108704
739.003906	294.708496
737.808594	78.480362
736.612305	63.772865
735.416016	248.256760
734.218750	178.622940
733.021484	255.589432
731.824219	85.179230
730.626953	223.242615
729.428711	468.347626
728.230469	593.008789
727.032227	326.231934
725.833984	413.598114
724.634766	361.025177
723.435547	293.138550
722.235352	362.839539
721.036133	476.139862
719.835938	635.197510
718.635742	407.839386
717.434570	536.236572
716.233398	370.045349
715.032227	411.112061
713.831055	406.358337
712.628906	405.959198
711.426758	185.431549
710.224609	304.927551
709.021484	258.813751
707.818359	112.546577
706.615234	-66.295982
705.412109	-7.749207
704.208008	105.208817
703.003906	28.840113
701.799805	102.645493
700.594727	130.784607
699.389648	6.748792
698.184570	71.947945
696.979492	87.184464
695.773438	-173.479706
694.567383	17.889753
693.361328	13.771789
692.154297	-61.925060
690.947266	-191.780563
689.740234	-154.381561
688.533203	-64.838417
687.325195	-9.957666
686.117188	-52.606987
684.909180	-21.418707
683.700195	25.029871
682.491211	-10.798627
681.282227	-40.004887
680.072266	6.730886
678.863281	60.050201
677.653320	-137.712112
676.442383	-12.716049
675.232422	6.285987
674.021484	-74.134178
672.810547	-13.787201
671.598633	247.788910
670.386719	29.343189
669.174805	98.631355
667.962891	107.490799
666.750000	148.878464
665.537109	188.203461
664.324219	63.484524
663.110352	-22.192640
661.897461	114.625092
660.683594	-63.611145
659.468750	-23.728180
658.254883	80.949570
657.040039	-17.055702
655.824219	1.512322
654.609375	-147.996307
653.393555	-88.299194
652.177734	-140.606705
650.960938	-117.429298
649.745117	-33.910450
648.528320	64.686722
647.311523	158.964005
646.093750	184.348267
644.875977	285.038147
643.658203	357.708832
642.440430	269.017944
641.221680	246.993088
640.002930	179.781235
638.784180	131.873901
637.564453	15.143047
636.344727	-22.155190
635.125000	133.735931
633.905273	33.876671
632.684570	-130.510727
631.463867	54.827366
630.243164	-124.930542
629.021484	6.215515
627.799805	100.560471
626.578125	18.718088
625.356445	84.495995
624.133789	104.861839
622.911133	184.809525
621.688477	268.559937
620.464844	266.114716
619.241211	85.411949
618.017578	19.836252
616.793945	139.897400
615.569336	68.795952
614.344727	3.444721
613.120117	-188.824203
611.894531	-65.320053
610.668945	-103.074966
609.443359	3.624497
608.216797	-192.015198
606.991211	-14.703025
605.764648	33.269897
604.537109	114.222282
