# Supplementary material for: Raman spectroscopy accurately differentiates mucosal healing from non-healing and biochemical changes following biological therapy in inflammatory bowel disease
Source: PLoS One. 2021 Jun 2;16(6):e0252210. doi: 10.1371/journal.pone.0252210 (PMC8172032; doi:10.1371/journal.pone.0252210)
Supplement: S9 Dataset — (ZIP) [file pone.0252210.s011.zip › Pre-biologic/OC023-2 pre treatment_85__X_25479.7__Y_6217.9__Z_810.82__Time_974.txt]

1714.862305	34.089237
1713.885742	64.258072
1712.909180	-70.010719
1711.931641	-96.604263
1710.955078	-87.893318
1709.977539	-17.162357
1709.000000	-45.192993
1708.021484	-86.208092
1707.043945	25.957636
1706.065430	-51.645172
1705.086914	-56.458027
1704.107422	121.190819
1703.128906	12.926893
1702.149414	-78.779076
1701.169922	-92.372200
1700.190430	63.029282
1699.210938	-16.419437
1698.230469	118.503166
1697.250000	64.136520
1696.269531	141.245712
1695.289063	128.025040
1694.307617	120.656807
1693.326172	159.222107
1692.344727	246.363144
1691.363281	205.900467
1690.381836	336.774292
1689.399414	433.429352
1688.416992	434.574310
1687.434570	369.606689
1686.452148	646.456970
1685.468750	547.899231
1684.485352	489.908936
1683.501953	581.687500
1682.518555	628.695251
1681.534180	580.344299
1680.550781	798.819519
1679.566406	908.590698
1678.582031	923.056763
1677.596680	967.305908
1676.611328	881.738770
1675.626953	1113.231689
1674.641602	1225.492554
1673.655273	1271.763062
1672.669922	1384.999634
1671.683594	1171.884888
1670.697266	1368.470581
1669.710938	1366.301636
1668.723633	1704.497314
1667.737305	1437.814819
1666.750000	1500.838379
1665.762695	1723.538940
1664.774414	1763.575562
1663.787109	1785.530640
1662.798828	1797.340576
1661.810547	1966.036377
1660.822266	1862.128296
1659.833008	2036.962524
1658.844727	1878.376465
1657.855469	1932.202148
1656.866211	1824.915649
1655.875977	2017.282349
1654.886719	1818.257324
1653.896484	1834.097046
1652.906250	1662.499756
1651.916016	1467.586792
1650.924805	1572.003174
1649.934570	1200.853638
1648.943359	1210.913086
1647.952148	1028.424683
1646.959961	812.040283
1645.968750	786.332336
1644.976563	623.656616
1643.984375	659.449951
1642.992188	700.857361
1641.999023	528.794800
1641.005859	394.085541
1640.012695	502.478546
1639.019531	165.382278
1638.026367	271.770691
1637.032227	104.220291
1636.039063	132.097229
1635.043945	-8.414071
1634.049805	112.257790
1633.055664	193.635880
1632.060547	17.150564
1631.065430	-87.909782
1630.070313	-161.085953
1629.074219	-70.814514
1628.079102	-85.600761
1627.083008	-234.320755
1626.086914	-125.006622
1625.090820	-168.043823
1624.093750	-63.637794
1623.096680	-103.644989
1622.100586	114.076904
1621.102539	-25.421417
1620.105469	-41.235165
1619.107422	-17.485580
1618.109375	-1.467379
1617.111328	-58.806919
1616.113281	25.735207
1615.115234	84.135773
1614.116211	87.550652
1613.117188	83.213951
1612.118164	34.414612
1611.118164	-16.879007
1610.119141	115.410034
1609.119141	19.759747
1608.119141	29.026056
1607.118164	103.846848
1606.118164	123.708336
1605.117188	154.097214
1604.116211	111.236076
1603.115234	173.119553
1602.114258	23.089064
1601.112305	150.438461
1600.110352	86.846016
1599.108398	-62.982380
1598.106445	-173.519470
1597.103516	-95.821571
1596.100586	-143.578842
1595.097656	-280.141693
1594.094727	-131.963989
1593.091797	-179.712830
1592.087891	-206.575043
1591.083984	-204.741760
1590.080078	-88.121078
1589.076172	23.191547
1588.071289	-113.389908
1587.067383	-49.157677
1586.062500	-26.723957
1585.057617	-33.035465
1584.051758	-44.619976
1583.045898	-19.792568
1582.041016	114.358154
1581.035156	125.960068
1580.028320	33.314816
1579.022461	83.802444
1578.015625	248.699066
1577.008789	56.914291
1576.001953	138.286072
1574.994141	266.336487
1573.987305	300.596039
1572.979492	264.523895
1571.971680	241.343658
1570.962891	137.483643
1569.955078	103.692947
1568.946289	132.131348
1567.937500	111.074165
1566.928711	141.819229
1565.918945	162.023682
1564.910156	18.552725
1563.900391	152.656616
1562.890625	19.324732
1561.880859	137.498016
1560.870117	120.609734
1559.859375	85.417587
1558.848633	273.003448
1557.837891	164.895081
1556.827148	82.573990
1555.815430	121.869629
1554.803711	119.534149
1553.791992	111.843781
1552.780273	179.053848
1551.767578	189.110229
1550.754883	186.040054
1549.742188	68.950050
1548.729492	93.988007
1547.716797	248.130478
1546.703125	221.027969
1545.689453	134.292023
1544.675781	236.061081
1543.662109	58.537151
1542.647461	22.971960
1541.632813	28.549444
1540.618164	64.912804
1539.603516	152.695099
1538.588867	80.213539
1537.573242	15.300907
1536.557617	-18.825232
1535.541992	-1.549050
1534.526367	-77.321526
1533.509766	52.996845
1532.493164	185.634995
1531.476563	140.186127
1530.459961	-75.505432
1529.443359	71.923714
1528.425781	-25.595970
1527.408203	193.448547
1526.390625	-61.501926
1525.373047	-92.615875
1524.354492	71.649529
1523.335938	112.149200
1522.317383	49.541073
1521.298828	128.202377
1520.280273	-22.200983
1519.260742	-31.363102
1518.241211	-56.139629
1517.221680	-111.936234
1516.202148	45.317554
1515.181641	66.175751
1514.161133	-23.586401
1513.140625	-46.753193
1512.120117	-206.139130
1511.099609	-39.739330
1510.078125	51.987942
1509.056641	-195.105621
1508.035156	-155.048645
1507.012695	118.121666
1505.991211	-67.856995
1504.968750	-138.615509
1503.946289	-127.527596
1502.923828	-262.645020
1501.900391	-157.131470
1500.877930	-231.076447
1499.854492	-102.918350
1498.830078	-44.105682
1497.806641	-18.742905
1496.782227	-164.988937
1495.758789	69.815636
1494.734375	-69.038422
1493.708984	29.787285
1492.684570	49.179287
1491.659180	73.508652
1490.633789	115.563049
1489.608398	251.974457
1488.583008	296.230865
1487.556641	284.132446
1486.530273	394.445160
1485.503906	308.027191
1484.477539	463.947723
1483.450195	443.606720
1482.423828	446.113953
1481.396484	588.748352
1480.368164	664.888062
1479.340820	745.984924
1478.312500	554.201050
1477.284180	680.903931
1476.255859	934.819702
1475.227539	1058.615479
1474.198242	945.408264
1473.169922	939.090210
1472.140625	1049.748779
1471.111328	1338.406006
1470.081055	1532.687256
1469.050781	1441.884399
1468.021484	1661.325562
1466.990234	1794.104370
1465.959961	2008.107178
1464.928711	1942.343140
1463.898438	2067.126221
1462.867188	2135.875488
1461.834961	2268.010010
1460.803711	2323.851563
1459.771484	2333.887451
1458.739258	2455.548096
1457.707031	2429.903076
1456.674805	2668.093994
1455.641602	2424.131836
1454.608398	2588.556396
1453.575195	2476.476318
1452.541992	2572.283691
1451.508789	2741.515625
1450.474609	2859.942871
1449.440430	2714.801270
1448.406250	2739.401611
1447.371094	2943.753906
1446.336914	2935.333008
1445.301758	2901.566650
1444.266602	2731.135498
1443.230469	2682.202393
1442.195313	2678.830566
1441.159180	2599.562500
1440.123047	2492.510742
1439.086914	2466.403320
1438.049805	2349.302979
1437.013672	2012.423218
1435.976563	2014.230835
1434.939453	1859.441528
1433.901367	1803.208984
1432.864258	1615.742920
1431.826172	1289.525513
1430.788086	1087.137573
1429.750000	1005.981689
1428.710938	987.943054
1427.671875	836.272339
1426.633789	495.596039
1425.593750	500.464630
1424.554688	437.335419
1423.514648	548.145203
1422.474609	457.398163
1421.434570	535.511230
1420.394531	487.725555
1419.354492	356.929596
1418.313477	430.136932
1417.272461	312.101349
1416.231445	287.283569
1415.189453	159.387665
1414.147461	300.739441
1413.105469	32.221359
1412.063477	5.248137
1411.021484	114.096718
1409.978516	64.647217
1408.936523	85.666512
1407.892578	6.258871
1406.849609	-88.080399
1405.806641	86.374466
1404.762695	52.480419
1403.718750	119.087471
1402.674805	153.145142
1401.629883	-111.258942
1400.585938	68.512360
1399.541016	35.150658
1398.496094	42.025772
1397.450195	46.488289
1396.405273	-41.647903
1395.359375	-26.920979
1394.313477	-2.063254
1393.267578	2.866626
1392.220703	-32.159294
1391.173828	-29.496841
1390.126953	-86.779007
1389.080078	98.807465
1388.033203	86.808212
1386.985352	59.924198
1385.937500	148.211853
1384.889648	121.590721
1383.841797	20.129684
1382.792969	-198.618378
1381.744141	-72.341850
1380.695313	-115.842094
1379.646484	-64.279884
1378.597656	-17.592413
1377.547852	141.543198
1376.498047	-23.699074
1375.448242	88.251266
1374.397461	-96.582436
1373.347656	-178.916321
1372.296875	-166.316055
1371.246094	-46.366417
1370.194336	-58.432316
1369.143555	11.906446
1368.091797	-2.352324
1367.040039	-28.904503
1365.988281	56.779938
1364.935547	-1.839196
1363.882813	34.319954
1362.830078	70.621262
1361.777344	7.534030
1360.724609	128.726715
1359.670898	140.581528
1358.617188	40.692036
1357.563477	162.271484
1356.509766	157.195190
1355.455078	316.289154
1354.400391	251.868759
1353.345703	453.426422
1352.291016	357.044250
1351.235352	402.386597
1350.180664	514.903503
1349.125000	553.072937
1348.068359	437.540894
1347.012695	681.941833
1345.956055	916.472351
1344.899414	851.021301
1343.842773	939.469299
1342.786133	852.059204
1341.728516	968.048096
1340.670898	1178.296753
1339.613281	1004.677612
1338.555664	1073.991211
1337.497070	1064.201904
1336.438477	1057.052490
1335.379883	1201.035645
1334.321289	1159.539307
1333.262695	1187.487549
1332.203125	1020.190247
1331.143555	1063.307129
1330.083984	1034.868652
1329.023438	1078.273682
1327.963867	961.196594
1326.903320	1027.147217
1325.841797	1038.878784
1324.781250	1045.823364
1323.719727	1129.453491
1322.659180	1213.201416
1321.596680	1077.414673
1320.535156	1188.577393
1319.473633	1127.161499
1318.411133	1206.497559
1317.348633	1214.438354
1316.285156	1264.427856
1315.222656	1230.741943
1314.159180	1300.707031
1313.095703	1124.420776
1312.032227	1231.606689
1310.967773	1319.183960
1309.904297	1165.583008
1308.839844	1260.794312
1307.775391	1257.660400
1306.709961	1316.170898
1305.645508	983.667725
1304.580078	1261.355713
1303.513672	1332.512085
1302.448242	1398.847656
1301.382813	1263.743896
1300.316406	1399.116211
1299.250000	1406.803711
1298.182617	1173.907349
1297.116211	1115.578247
1296.048828	1300.442993
1294.981445	1230.070679
1293.914063	1316.896729
1292.845703	1246.775757
1291.777344	946.220459
1290.708984	1040.736816
1289.640625	841.096069
1288.572266	1028.951538
1287.502930	959.496704
1286.433594	899.972473
1285.364258	992.452942
1284.293945	722.512634
1283.224609	908.227478
1282.154297	900.553467
1281.083984	998.217407
1280.012695	851.223755
1278.942383	851.166199
1277.871094	1000.395874
1276.799805	868.417542
1275.727539	946.836487
1274.656250	907.966370
1273.583984	1194.214600
1272.511719	1157.896118
1271.439453	1265.784790
1270.366211	1354.156128
1269.292969	1349.770264
1268.219727	1223.391113
1267.146484	1221.597534
1266.072266	1319.906494
1264.999023	1406.026855
1263.924805	1287.288818
1262.849609	1271.072144
1261.775391	1362.174194
1260.700195	1246.107056
1259.625000	1390.876465
1258.549805	1401.625122
1257.474609	1188.317749
1256.398438	1252.757324
1255.322266	1234.423096
1254.246094	1206.390503
1253.168945	1246.544067
1252.092773	1262.370361
1251.015625	1236.863281
1249.938477	1194.364868
1248.860352	1035.196411
1247.783203	1265.059814
1246.705078	1375.750244
1245.626953	1206.967896
1244.547852	1281.205811
1243.469727	1301.979614
1242.390625	1259.617554
1241.311523	1192.997681
1240.231445	1145.828003
1239.152344	1297.656982
1238.072266	1301.424438
1236.992188	1271.223389
1235.911133	998.525391
1234.831055	1162.340942
1233.750000	1200.026978
1232.668945	1009.876465
1231.587891	1105.690918
1230.505859	1010.078552
1229.423828	1006.512390
1228.341797	944.810486
1227.259766	916.996887
1226.176758	833.503052
1225.094727	643.543274
1224.011719	801.990479
1222.927734	800.704712
1221.844727	705.071411
1220.760742	691.636230
1219.676758	724.085388
1218.592773	737.141418
1217.507813	595.527649
1216.423828	504.644592
1215.338867	483.781708
1214.252930	438.731750
1213.167969	601.225769
1212.082031	710.499207
1210.996094	443.281952
1209.910156	701.970398
1208.823242	601.148987
1207.737305	678.722168
1206.650391	654.950439
1205.562500	623.889343
1204.475586	477.111908
1203.387695	474.862610
1202.299805	511.072174
1201.211914	446.055176
1200.124023	250.991608
1199.035156	246.069855
1197.946289	286.784515
1196.857422	91.635849
1195.767578	69.659866
1194.678711	278.447693
1193.588867	-70.697632
1192.498047	89.776794
1191.408203	31.408028
1190.317383	66.667618
1189.226563	-35.096470
1188.135742	28.783325
1187.044922	-37.113304
1185.953125	-64.675682
1184.861328	-154.723328
1183.769531	-45.695988
1182.676758	-205.480225
1181.584961	155.105515
1180.492188	-170.304504
1179.398438	125.173111
1178.305664	187.940277
1177.211914	236.191391
1176.118164	468.760284
1175.024414	279.599121
1173.929688	451.964417
1172.835938	413.475067
1171.741211	317.445740
1170.646484	269.197296
1169.550781	180.183228
1168.455078	244.159271
1167.359375	66.476257
1166.263672	170.849365
1165.167969	284.613922
1164.071289	252.438828
1162.974609	186.709503
1161.877930	374.066040
1160.780273	200.630310
1159.682617	237.240280
1158.584961	209.262726
1157.487305	374.466858
1156.389648	377.234192
1155.291016	506.290741
1154.192383	518.310181
1153.093750	415.755157
1151.994141	303.582031
1150.894531	339.084991
1149.794922	224.340149
1148.695313	-0.053880
1147.594727	242.297363
1146.495117	93.935005
1145.394531	71.670403
1144.292969	15.966249
1143.192383	-35.078896
1142.090820	-33.898373
1140.989258	-89.925095
1139.886719	191.581589
1138.785156	-2.603892
1137.682617	121.640053
1136.580078	162.536392
1135.477539	388.583649
1134.374023	296.141235
1133.270508	376.954102
1132.166992	488.467163
1131.063477	649.646851
1129.958984	791.640381
1128.854492	727.051758
1127.750000	968.332886
1126.644531	953.279175
1125.540039	1075.618408
1124.434570	956.015869
1123.329102	961.939575
1122.222656	917.984558
1121.117188	556.545471
1120.010742	870.040955
1118.903320	619.805786
1117.796875	632.306580
1116.689453	789.034790
1115.582031	514.984741
1114.474609	591.019836
1113.367188	567.587646
1112.258789	626.798279
1111.150391	643.326355
1110.041016	725.902832
1108.932617	846.143799
1107.823242	881.181946
1106.713867	1079.049683
1105.604492	875.348206
1104.494141	851.029053
1103.383789	1062.619019
1102.273438	948.413818
1101.163086	1197.432495
1100.051758	1127.859009
1098.940430	1157.251953
1097.829102	1165.323853
1096.717773	1260.502441
1095.605469	1369.678223
1094.493164	1090.035278
1093.380859	1189.608765
1092.268555	933.513733
1091.155273	1061.153442
1090.041992	915.650757
1088.928711	920.727478
1087.814453	968.061035
1086.701172	907.121643
1085.586914	1008.372742
1084.471680	1125.954834
1083.357422	970.794617
1082.242188	787.434387
1081.126953	878.949890
1080.011719	862.323730
1078.895508	1164.980347
1077.779297	1019.056213
1076.663086	882.533081
1075.546875	802.335083
1074.429688	916.828857
1073.312500	794.335815
1072.195313	789.096497
1071.078125	675.976563
1069.959961	649.578918
1068.841797	862.165649
1067.723633	774.751770
1066.604492	701.388428
1065.486328	443.046875
1064.367188	828.584900
1063.247070	558.555603
1062.127930	571.777100
1061.007813	673.859985
1059.887695	556.017822
1058.767578	618.267639
1057.646484	551.884338
1056.525391	434.097992
1055.404297	493.950226
1054.283203	446.301971
1053.161133	389.317657
1052.039063	463.126953
1050.916992	408.498993
1049.794922	283.876770
1048.671875	259.650299
1047.548828	314.764740
1046.425781	456.165039
1045.301758	487.904358
1044.177734	410.069458
1043.053711	397.552490
1041.929688	214.950729
1040.805664	267.761871
1039.680664	229.725800
1038.555664	289.541351
1037.429688	295.803955
1036.304688	344.002319
1035.178711	180.443924
1034.052734	247.326492
1032.925781	544.481873
1031.798828	555.515015
1030.671875	396.870789
1029.544922	289.485291
1028.417969	365.782928
1027.290039	102.892563
1026.162109	88.713806
1025.033203	-13.651686
1023.905273	76.799393
1022.776367	-101.986931
1021.647461	-29.999035
1020.518555	-99.499176
1019.388672	-66.844414
1018.258789	-50.363224
1017.128906	-154.372574
1015.998047	-54.287003
1014.868164	64.379028
1013.737305	152.947495
1012.605469	204.493164
1011.474609	276.952209
1010.342773	259.168549
1009.210938	352.589264
1008.079102	297.957825
1006.946289	530.326965
1005.813477	1019.434509
1004.680664	1783.604004
1003.546875	2387.988770
1002.414063	2652.425781
1001.280273	2172.736084
1000.145508	1312.166504
999.011719	560.678772
997.876953	421.605560
996.742188	308.110596
995.607422	-3.717364
994.471680	-6.060103
993.335938	3.257322
992.200195	-51.889278
991.064453	-90.742294
989.927734	41.152534
988.791016	20.989107
987.654297	100.057159
986.516602	-5.094090
985.379883	-15.618728
984.242188	-154.963806
983.103516	-56.976105
981.965820	1.980461
980.827148	10.421370
979.688477	-79.926552
978.548828	46.118359
977.409180	45.773811
976.270508	105.356567
975.129883	75.410561
973.990234	195.000687
972.849609	248.056015
971.708984	303.536591
970.568359	131.807663
969.426758	127.904160
968.285156	27.758224
967.143555	265.140289
966.001953	128.616608
964.859375	292.782043
963.716797	25.924452
962.574219	165.139252
961.430664	22.527430
960.287109	269.700500
959.143555	225.967590
958.000000	267.165192
956.855469	285.607513
955.710938	297.337952
954.566406	167.322647
953.421875	316.702545
952.276367	29.220999
951.130859	27.941080
949.985352	113.721352
948.838867	46.458729
947.692383	47.961823
946.545898	134.179855
945.399414	241.084442
944.251953	-40.167343
943.104492	162.968628
941.957031	7.761701
940.809570	85.597336
939.661133	275.372223
938.512695	241.660934
937.364258	381.467987
936.214844	199.868027
935.065430	132.503433
933.916016	300.088470
932.765625	87.234215
931.616211	-4.618247
930.465820	31.280256
929.315430	126.527191
928.164063	151.323807
927.012695	78.407814
925.861328	-124.009827
924.709961	90.125542
923.557617	120.103394
922.405273	-131.722122
921.252930	-78.656868
920.099609	-170.909164
918.947266	-231.155777
917.793945	6.367590
916.639648	82.687294
915.486328	-161.028656
914.332031	-41.271202
913.177734	-200.568558
912.022461	-314.259369
910.868164	-157.813538
909.712891	-153.239777
908.556641	-82.767975
907.401367	-182.201904
906.245117	-129.604416
905.088867	-2.124019
903.931641	-105.613541
902.775391	103.599648
901.618164	-47.145172
900.460938	24.145388
899.302734	-33.458370
898.144531	44.843273
896.986328	-30.582714
895.828125	79.589577
894.668945	108.443390
893.509766	26.642103
892.350586	-55.004116
891.191406	114.287514
890.031250	-5.507957
888.871094	5.840676
887.710938	134.692245
886.549805	195.878418
885.388672	-11.403210
884.227539	171.820358
883.066406	118.218376
881.904297	60.233013
880.742188	239.090729
879.580078	266.936249
878.416992	206.977524
877.253906	264.282471
876.090820	175.236923
874.927734	403.822449
873.763672	159.606522
872.599609	167.666428
871.435547	88.032455
870.270508	24.258503
869.105469	205.740967
867.940430	173.576492
866.775391	190.944687
865.609375	95.987457
864.443359	351.668304
863.277344	241.094528
862.110352	204.745010
860.944336	112.312080
859.777344	269.157898
858.609375	354.153442
857.442383	385.283905
856.274414	376.056976
855.105469	357.900360
853.937500	579.691528
852.768555	516.707947
851.599609	590.485901
850.430664	679.929565
849.260742	457.971008
848.090820	361.546936
846.920898	495.799744
845.750000	197.959457
844.580078	278.479645
843.409180	242.616379
842.237305	197.824600
841.066406	242.495438
839.894531	139.570511
838.722656	206.568604
837.549805	244.471695
836.376953	213.072052
835.204102	369.302246
834.031250	353.469910
832.857422	263.943695
831.683594	464.612762
830.509766	462.069885
829.335938	345.700958
828.161133	510.410736
826.986328	275.814178
825.811523	426.994476
824.635742	319.493103
823.459961	341.243591
822.284180	184.691559
821.107422	172.946777
819.931641	134.417633
818.754883	253.924957
817.577148	61.695614
816.400391	31.933378
815.222656	171.205948
814.044922	123.501312
812.866211	-19.870611
811.687500	92.419220
810.508789	-77.705574
809.330078	34.383762
808.150391	81.915039
806.971680	-17.261971
805.791016	-227.496979
804.611328	-20.355200
803.430664	-133.011917
802.250000	-132.537415
801.069336	-158.781036
799.887695	-47.589291
798.706055	-169.379669
797.524414	-69.520844
796.342773	-122.741707
795.160156	-198.193527
793.977539	-7.872294
792.794922	-116.746918
791.611328	-190.243134
790.427734	-84.496040
789.244141	34.371349
788.059570	234.947952
786.875977	96.848373
785.691406	64.868507
784.505859	366.680359
783.321289	276.951111
782.135742	321.971466
780.949219	287.317017
779.763672	303.369629
778.577148	224.336716
777.390625	138.603668
776.204102	176.416626
775.016602	33.129086
773.829102	-4.294882
772.641602	81.717323
771.453125	66.130508
770.265625	37.204811
769.077148	-88.808228
767.887695	25.348667
766.699219	115.100548
765.509766	189.282669
764.319336	234.694595
763.129883	229.331543
761.939453	155.629120
760.749023	240.306442
759.558594	489.855103
758.367188	528.014404
757.175781	330.743317
755.984375	329.144043
754.791992	369.213745
753.599609	191.604279
752.407227	137.020721
751.214844	273.471008
750.021484	282.396698
748.828125	194.626068
747.634766	91.444710
746.441406	273.513245
745.247070	196.525208
744.052734	299.359436
742.857422	92.862869
741.662109	281.027863
740.466797	76.679565
739.271484	269.003510
738.076172	132.538864
736.879883	109.975471
735.683594	225.325928
734.486328	128.200058
733.289063	199.606812
732.091797	214.034927
730.894531	119.020065
729.697266	268.982727
728.499023	136.743820
727.300781	236.274704
726.101563	283.270355
724.902344	336.771698
723.703125	322.496307
722.503906	493.865051
721.303711	512.278992
720.104492	356.016785
718.903320	518.489014
717.703125	539.040039
716.501953	522.492676
715.300781	573.570923
714.099609	478.531555
712.897461	451.131409
711.695313	223.235916
710.493164	76.093185
709.291016	251.469894
708.087891	213.341522
706.884766	40.255116
705.680664	-110.944695
704.477539	-7.382876
703.273438	-154.068375
702.069336	49.617809
700.864258	174.959732
699.659180	4.566430
698.454102	82.142593
697.249023	46.723888
696.042969	28.769039
694.836914	93.444160
693.630859	-106.818916
692.423828	-107.139748
691.217773	-176.856232
690.009766	-122.744255
688.802734	-133.673996
687.594727	-116.309723
686.386719	-27.293350
685.178711	-79.176552
683.970703	-31.220161
682.761719	-41.712521
681.552734	8.567612
680.342773	-45.064884
679.133789	-61.757851
677.923828	29.924471
676.712891	-248.528015
675.502930	-245.388458
674.291992	-38.747871
673.081055	53.237549
671.869141	45.787457
670.657227	-9.135080
669.445313	126.304352
668.233398	71.574539
667.021484	129.324554
665.808594	-18.093687
664.595703	178.053970
663.381836	151.783737
662.167969	106.173447
660.954102	129.723434
659.740234	116.646439
658.525391	-60.316540
657.310547	-118.515739
656.095703	-38.632645
654.880859	-120.432312
653.665039	34.930542
652.449219	-14.462302
651.233398	65.444473
650.016602	203.479584
648.799805	-117.215767
647.583008	119.810089
646.365234	257.694183
645.148438	107.124802
643.930664	311.548462
642.711914	305.028778
641.494141	296.276245
640.275391	182.088013
639.056641	216.143982
637.836914	91.035637
636.617188	-6.238579
635.397461	175.584671
634.177734	-12.222528
632.957031	-36.992241
631.736328	-1.889835
630.515625	103.747093
629.293945	-33.383373
628.073242	-7.754598
626.851563	122.597115
625.628906	344.707428
624.407227	302.666290
623.184570	247.352661
621.960938	262.296051
620.738281	319.568817
619.514648	123.579590
618.291016	59.844193
617.067383	74.721436
615.842773	-54.448734
614.618164	-36.633289
613.393555	53.159470
612.167969	-84.570251
610.942383	-28.510632
609.716797	-48.178074
608.491211	-105.105400
607.264648	74.159393
606.038086	-48.895847
604.811523	-42.724724
