# Supplementary material for: Raman spectroscopy accurately differentiates mucosal healing from non-healing and biochemical changes following biological therapy in inflammatory bowel disease
Source: PLoS One. 2021 Jun 2;16(6):e0252210. doi: 10.1371/journal.pone.0252210 (PMC8172032; doi:10.1371/journal.pone.0252210)
Supplement: S9 Dataset — (ZIP) [file pone.0252210.s011.zip › Pre-biologic/OC023-2 pre treatment_80__X_25474.7__Y_6217.9__Z_811__Time_916.txt]

1714.862305	-14.712069
1713.885742	112.194626
1712.909180	-25.310968
1711.931641	3.234156
1710.955078	34.260174
1709.977539	-44.832771
1709.000000	-107.959641
1708.021484	2.945752
1707.043945	-95.191231
1706.065430	-113.031090
1705.086914	-128.217255
1704.107422	-127.368576
1703.128906	-107.739922
1702.149414	136.644165
1701.169922	-9.557578
1700.190430	95.786354
1699.210938	94.245956
1698.230469	122.217133
1697.250000	139.639282
1696.269531	66.380974
1695.289063	100.199081
1694.307617	254.367233
1693.326172	168.379822
1692.344727	264.199768
1691.363281	488.340454
1690.381836	459.159668
1689.399414	464.931946
1688.416992	372.314545
1687.434570	621.362366
1686.452148	505.387817
1685.468750	680.292786
1684.485352	575.664734
1683.501953	775.145142
1682.518555	647.281616
1681.534180	759.485229
1680.550781	784.179260
1679.566406	716.062683
1678.582031	813.356262
1677.596680	1044.009033
1676.611328	1024.924805
1675.626953	1139.241943
1674.641602	1227.310913
1673.655273	1164.220825
1672.669922	1335.461670
1671.683594	1278.527954
1670.697266	1309.703857
1669.710938	1543.132324
1668.723633	1426.379395
1667.737305	1610.095215
1666.750000	1597.744141
1665.762695	1697.272705
1664.774414	1741.462036
1663.787109	1794.032349
1662.798828	1828.432495
1661.810547	1754.551514
1660.822266	1848.110596
1659.833008	1984.437988
1658.844727	1962.182617
1657.855469	1929.749878
1656.866211	1791.824341
1655.875977	1754.971069
1654.886719	1985.900879
1653.896484	1809.585083
1652.906250	1588.773560
1651.916016	1453.107788
1650.924805	1365.493774
1649.934570	1405.234009
1648.943359	1278.799194
1647.952148	1115.803711
1646.959961	953.251831
1645.968750	870.403870
1644.976563	674.385132
1643.984375	766.635559
1642.992188	595.206299
1641.999023	762.039001
1641.005859	501.659363
1640.012695	312.965912
1639.019531	140.514572
1638.026367	274.364197
1637.032227	129.005661
1636.039063	23.567125
1635.043945	84.500244
1634.049805	-59.799282
1633.055664	1.723332
1632.060547	-141.916580
1631.065430	-87.737976
1630.070313	-109.651016
1629.074219	-65.494278
1628.079102	-52.671646
1627.083008	-150.094925
1626.086914	-26.300804
1625.090820	-15.395011
1624.093750	16.765821
1623.096680	-0.804577
1622.100586	34.403225
1621.102539	161.756088
1620.105469	26.584721
1619.107422	-26.926090
1618.109375	-22.467337
1617.111328	74.039238
1616.113281	126.058121
1615.115234	70.639778
1614.116211	88.851685
1613.117188	191.127518
1612.118164	10.312197
1611.118164	2.729053
1610.119141	-25.695881
1609.119141	-85.434212
1608.119141	-100.500061
1607.118164	-131.170624
1606.118164	47.758232
1605.117188	179.573715
1604.116211	104.627159
1603.115234	42.871326
1602.114258	46.618389
1601.112305	-59.439342
1600.110352	85.665627
1599.108398	-137.917923
1598.106445	-222.817963
1597.103516	-127.311523
1596.100586	-131.115570
1595.097656	-134.899414
1594.094727	-266.651093
1593.091797	-6.647596
1592.087891	-109.646004
1591.083984	-61.217972
1590.080078	10.660993
1589.076172	-118.406395
1588.071289	-62.240875
1587.067383	-79.155670
1586.062500	91.628998
1585.057617	14.652952
1584.051758	164.402283
1583.045898	92.552322
1582.041016	51.930088
1581.035156	68.560966
1580.028320	79.906723
1579.022461	67.737793
1578.015625	172.621429
1577.008789	183.689987
1576.001953	28.152927
1574.994141	13.048825
1573.987305	135.678299
1572.979492	57.948063
1571.971680	58.124283
1570.962891	193.328033
1569.955078	159.460342
1568.946289	164.450912
1567.937500	125.158089
1566.928711	-46.679859
1565.918945	-52.429241
1564.910156	141.539337
1563.900391	57.617760
1562.890625	137.033707
1561.880859	89.165154
1560.870117	87.842430
1559.859375	50.063992
1558.848633	-109.692223
1557.837891	132.159241
1556.827148	88.722054
1555.815430	102.124115
1554.803711	-8.969740
1553.791992	187.947800
1552.780273	102.418793
1551.767578	3.803839
1550.754883	86.190750
1549.742188	38.998398
1548.729492	377.046631
1547.716797	96.691086
1546.703125	131.696274
1545.689453	114.794495
1544.675781	-54.773052
1543.662109	2.915098
1542.647461	-24.869528
1541.632813	-81.250885
1540.618164	102.335869
1539.603516	-29.315304
1538.588867	125.388000
1537.573242	-1.458924
1536.557617	18.603951
1535.541992	-134.367294
1534.526367	-14.117269
1533.509766	82.666237
1532.493164	11.648034
1531.476563	-62.123230
1530.459961	3.070632
1529.443359	44.845364
1528.425781	186.836395
1527.408203	60.759792
1526.390625	166.232040
1525.373047	268.878540
1524.354492	57.320633
1523.335938	-30.858286
1522.317383	-11.170261
1521.298828	237.186218
1520.280273	78.991760
1519.260742	26.048796
1518.241211	70.588127
1517.221680	32.682583
1516.202148	99.920227
1515.181641	-38.550266
1514.161133	7.725146
1513.140625	-0.129610
1512.120117	-8.177057
1511.099609	-18.981112
1510.078125	-176.225174
1509.056641	-223.293762
1508.035156	-103.836510
1507.012695	-79.496140
1505.991211	34.377899
1504.968750	-85.216484
1503.946289	-53.763664
1502.923828	-183.899292
1501.900391	-201.473129
1500.877930	-167.991837
1499.854492	-157.752304
1498.830078	0.757005
1497.806641	-112.223289
1496.782227	-176.722839
1495.758789	98.862000
1494.734375	-70.840256
1493.708984	-18.193718
1492.684570	-78.195740
1491.659180	43.120800
1490.633789	125.902740
1489.608398	121.637680
1488.583008	86.575928
1487.556641	324.607544
1486.530273	353.042206
1485.503906	455.347137
1484.477539	404.351959
1483.450195	322.613312
1482.423828	439.760559
1481.396484	582.218445
1480.368164	507.742645
1479.340820	545.356323
1478.312500	529.297180
1477.284180	778.137085
1476.255859	728.684814
1475.227539	893.096863
1474.198242	922.351196
1473.169922	1015.151428
1472.140625	1087.432495
1471.111328	1340.273438
1470.081055	1501.299561
1469.050781	1532.430054
1468.021484	1710.982544
1466.990234	1561.331665
1465.959961	1648.100586
1464.928711	1841.489136
1463.898438	2011.863037
1462.867188	2047.428345
1461.834961	2209.894531
1460.803711	2120.832764
1459.771484	2323.708740
1458.739258	2452.827148
1457.707031	2439.713623
1456.674805	2591.479004
1455.641602	2479.291992
1454.608398	2772.903076
1453.575195	2767.135498
1452.541992	2718.235107
1451.508789	2811.256836
1450.474609	2906.726074
1449.440430	2898.251221
1448.406250	2732.710449
1447.371094	2904.016113
1446.336914	2920.800293
1445.301758	2654.035156
1444.266602	2802.424561
1443.230469	2705.290527
1442.195313	2542.435059
1441.159180	2576.907227
1440.123047	2487.463379
1439.086914	2238.790527
1438.049805	2275.832031
1437.013672	2100.612549
1435.976563	2013.894531
1434.939453	1773.147583
1433.901367	1714.338135
1432.864258	1410.681519
1431.826172	1359.597656
1430.788086	1035.997437
1429.750000	861.439636
1428.710938	676.886658
1427.671875	641.259155
1426.633789	746.915955
1425.593750	630.685913
1424.554688	416.267548
1423.514648	446.417938
1422.474609	658.011414
1421.434570	572.336853
1420.394531	509.424500
1419.354492	340.851257
1418.313477	325.956818
1417.272461	361.471527
1416.231445	180.646027
1415.189453	372.280121
1414.147461	307.361603
1413.105469	307.929169
1412.063477	120.022385
1411.021484	95.659378
1409.978516	136.717270
1408.936523	-168.860474
1407.892578	100.987511
1406.849609	-96.290627
1405.806641	60.640217
1404.762695	-35.951923
1403.718750	-49.580494
1402.674805	-83.175011
1401.629883	131.697815
1400.585938	163.502960
1399.541016	227.989655
1398.496094	1.737477
1397.450195	91.507111
1396.405273	113.704880
1395.359375	75.864906
1394.313477	68.219460
1393.267578	5.601334
1392.220703	78.328201
1391.173828	-44.110340
1390.126953	-81.276169
1389.080078	-35.723396
1388.033203	140.027008
1386.985352	83.211082
1385.937500	-206.005661
1384.889648	147.559769
1383.841797	-61.292492
1382.792969	-37.521378
1381.744141	-270.966003
1380.695313	-9.576372
1379.646484	-40.357231
1378.597656	-60.995998
1377.547852	-44.047852
1376.498047	-34.451447
1375.448242	52.639839
1374.397461	22.576370
1373.347656	-69.671921
1372.296875	-66.984230
1371.246094	-21.765972
1370.194336	-120.997459
1369.143555	49.114120
1368.091797	42.397556
1367.040039	-91.204704
1365.988281	7.011919
1364.935547	115.291222
1363.882813	64.356331
1362.830078	40.975143
1361.777344	57.569828
1360.724609	46.947250
1359.670898	88.706200
1358.617188	307.156708
1357.563477	229.817429
1356.509766	180.007736
1355.455078	229.771149
1354.400391	247.369080
1353.345703	342.118805
1352.291016	342.610992
1351.235352	365.598572
1350.180664	334.126007
1349.125000	501.362457
1348.068359	554.535583
1347.012695	667.386108
1345.956055	901.867126
1344.899414	905.788147
1343.842773	956.965027
1342.786133	983.487000
1341.728516	1096.878540
1340.670898	1108.792969
1339.613281	1034.158325
1338.555664	1046.384155
1337.497070	1110.744995
1336.438477	1128.194458
1335.379883	967.594971
1334.321289	1076.916260
1333.262695	1186.338135
1332.203125	1055.946289
1331.143555	861.466858
1330.083984	1169.072510
1329.023438	1081.219360
1327.963867	1104.750854
1326.903320	1064.175171
1325.841797	991.643677
1324.781250	951.390503
1323.719727	992.767334
1322.659180	1137.941040
1321.596680	972.223938
1320.535156	1211.367432
1319.473633	1238.391602
1318.411133	1324.725342
1317.348633	1147.314087
1316.285156	1248.679565
1315.222656	1162.813843
1314.159180	1244.673218
1313.095703	1304.448486
1312.032227	1226.388184
1310.967773	1355.337646
1309.904297	1344.017090
1308.839844	1224.513794
1307.775391	1083.030396
1306.709961	1175.461792
1305.645508	1307.326782
1304.580078	1094.937012
1303.513672	1396.639526
1302.448242	1346.787720
1301.382813	1267.570190
1300.316406	1360.496094
1299.250000	1441.201050
1298.182617	1183.025513
1297.116211	1352.335327
1296.048828	1295.802979
1294.981445	1168.208618
1293.914063	1016.224365
1292.845703	1011.604919
1291.777344	1024.246704
1290.708984	857.947510
1289.640625	762.908264
1288.572266	893.515503
1287.502930	725.152405
1286.433594	948.979492
1285.364258	741.639160
1284.293945	808.770447
1283.224609	875.945129
1282.154297	727.728882
1281.083984	966.359863
1280.012695	943.122986
1278.942383	866.136292
1277.871094	1021.611328
1276.799805	910.527283
1275.727539	1092.935913
1274.656250	986.886169
1273.583984	1054.447754
1272.511719	1261.296631
1271.439453	1199.402344
1270.366211	1149.793213
1269.292969	1227.216675
1268.219727	1141.092285
1267.146484	1267.376709
1266.072266	1164.278198
1264.999023	1241.783447
1263.924805	1121.730347
1262.849609	1248.045288
1261.775391	1293.880005
1260.700195	1288.537231
1259.625000	1278.346069
1258.549805	1285.234741
1257.474609	1318.932617
1256.398438	1303.930176
1255.322266	1145.300659
1254.246094	1381.086792
1253.168945	1200.631592
1252.092773	1193.010620
1251.015625	1185.399658
1249.938477	1126.722656
1248.860352	1230.983032
1247.783203	1162.597778
1246.705078	1349.433472
1245.626953	1271.324951
1244.547852	1139.799316
1243.469727	1231.768555
1242.390625	1151.280151
1241.311523	1073.241211
1240.231445	1206.385742
1239.152344	970.601624
1238.072266	1120.652954
1236.992188	1037.759399
1235.911133	1168.283081
1234.831055	1046.571899
1233.750000	1024.268799
1232.668945	849.268494
1231.587891	1151.621704
1230.505859	942.690369
1229.423828	1031.697388
1228.341797	958.399597
1227.259766	906.880127
1226.176758	789.994751
1225.094727	736.027100
1224.011719	556.241455
1222.927734	560.301941
1221.844727	658.613525
1220.760742	628.700073
1219.676758	579.409363
1218.592773	655.740479
1217.507813	427.574615
1216.423828	440.987183
1215.338867	480.896301
1214.252930	313.096100
1213.167969	439.783539
1212.082031	404.662659
1210.996094	480.472290
1209.910156	647.840820
1208.823242	651.074829
1207.737305	543.323181
1206.650391	474.114655
1205.562500	604.891968
1204.475586	574.099426
1203.387695	340.890472
1202.299805	399.122833
1201.211914	478.917328
1200.124023	180.644760
1199.035156	306.014679
1197.946289	72.712463
1196.857422	-105.240616
1195.767578	142.514297
1194.678711	34.182846
1193.588867	-112.655807
1192.498047	33.712879
1191.408203	-53.167931
1190.317383	-214.580811
1189.226563	-8.517267
1188.135742	-141.240875
1187.044922	-146.754456
1185.953125	68.467400
1184.861328	-16.480404
1183.769531	25.672869
1182.676758	-119.395203
1181.584961	-91.827110
1180.492188	-21.216234
1179.398438	34.876999
1178.305664	95.636894
1177.211914	182.621033
1176.118164	80.219246
1175.024414	178.934982
1173.929688	100.312592
1172.835938	316.070679
1171.741211	98.428177
1170.646484	96.130081
1169.550781	43.486130
1168.455078	-28.374668
1167.359375	14.467413
1166.263672	-4.973139
1165.167969	185.817215
1164.071289	70.544441
1162.974609	91.391891
1161.877930	76.294136
1160.780273	-110.841881
1159.682617	0.427373
1158.584961	144.954544
1157.487305	372.831543
1156.389648	113.790993
1155.291016	188.695587
1154.192383	208.608673
1153.093750	288.010986
1151.994141	112.214287
1150.894531	181.851654
1149.794922	-39.324593
1148.695313	-124.731003
1147.594727	-7.780644
1146.495117	-60.032776
1145.394531	-98.088425
1144.292969	44.635715
1143.192383	-145.914078
1142.090820	129.762283
1140.989258	3.281450
1139.886719	-80.449730
1138.785156	-104.809326
1137.682617	-98.368118
1136.580078	-37.379097
1135.477539	47.238647
1134.374023	100.838020
1133.270508	185.183960
1132.166992	478.303772
1131.063477	609.801941
1129.958984	570.289978
1128.854492	518.839905
1127.750000	588.281860
1126.644531	693.163818
1125.540039	994.684265
1124.434570	710.531555
1123.329102	940.635681
1122.222656	689.608826
1121.117188	639.945190
1120.010742	538.114929
1118.903320	502.531128
1117.796875	526.059692
1116.689453	379.107880
1115.582031	532.609375
1114.474609	425.773529
1113.367188	380.393860
1112.258789	320.766693
1111.150391	469.099548
1110.041016	354.969910
1108.932617	455.828827
1107.823242	577.823975
1106.713867	576.892761
1105.604492	727.000488
1104.494141	596.066528
1103.383789	790.803711
1102.273438	770.682556
1101.163086	823.634338
1100.051758	671.319519
1098.940430	853.825195
1097.829102	828.751892
1096.717773	860.197998
1095.605469	816.172363
1094.493164	1073.638550
1093.380859	737.450867
1092.268555	796.938354
1091.155273	825.743530
1090.041992	760.352661
1088.928711	805.540039
1087.814453	810.666931
1086.701172	653.484436
1085.586914	877.245300
1084.471680	896.343994
1083.357422	828.450745
1082.242188	828.692322
1081.126953	711.447693
1080.011719	878.416260
1078.895508	843.340942
1077.779297	632.191895
1076.663086	709.804993
1075.546875	658.307373
1074.429688	595.081726
1073.312500	590.505310
1072.195313	461.642761
1071.078125	471.145569
1069.959961	473.597565
1068.841797	705.680786
1067.723633	642.474548
1066.604492	546.497253
1065.486328	445.890198
1064.367188	560.705750
1063.247070	511.626770
1062.127930	455.566956
1061.007813	394.855103
1059.887695	528.314880
1058.767578	498.039124
1057.646484	491.164673
1056.525391	257.592194
1055.404297	332.602142
1054.283203	279.106781
1053.161133	242.003616
1052.039063	321.701141
1050.916992	149.253189
1049.794922	261.672577
1048.671875	138.378433
1047.548828	178.487091
1046.425781	169.632431
1045.301758	90.855751
1044.177734	340.881653
1043.053711	252.863510
1041.929688	162.602203
1040.805664	2.537232
1039.680664	-1.353451
1038.555664	92.614464
1037.429688	223.835052
1036.304688	192.125717
1035.178711	195.387894
1034.052734	166.136688
1032.925781	288.142303
1031.798828	372.949005
1030.671875	257.839905
1029.544922	112.634239
1028.417969	148.825089
1027.290039	27.079350
1026.162109	33.214333
1025.033203	-37.217201
1023.905273	-135.392517
1022.776367	-149.889511
1021.647461	-55.232025
1020.518555	-222.701569
1019.388672	-144.146515
1018.258789	-181.491379
1017.128906	-135.267746
1015.998047	-255.870667
1014.868164	-211.788376
1013.737305	110.377869
1012.605469	122.101540
1011.474609	145.499283
1010.342773	185.185135
1009.210938	299.019836
1008.079102	442.985260
1006.946289	552.276672
1005.813477	976.193909
1004.680664	1689.081177
1003.546875	2360.122070
1002.414063	2483.154297
1001.280273	2035.444458
1000.145508	1444.806641
999.011719	776.027832
997.876953	320.121429
996.742188	139.279739
995.607422	71.739166
994.471680	142.801224
993.335938	-164.418274
992.200195	-97.711319
991.064453	31.345871
989.927734	-65.478127
988.791016	-35.362984
987.654297	-159.535400
986.516602	110.433578
985.379883	97.093796
984.242188	-47.379253
983.103516	-69.640808
981.965820	108.488113
980.827148	-65.424858
979.688477	-275.937500
978.548828	-205.612518
977.409180	41.876743
976.270508	13.498117
975.129883	228.898834
973.990234	49.083839
972.849609	90.034187
971.708984	144.879517
970.568359	229.682602
969.426758	225.041489
968.285156	172.335358
967.143555	-47.728630
966.001953	26.100641
964.859375	136.726196
963.716797	112.140839
962.574219	163.355331
961.430664	182.590286
960.287109	348.606628
959.143555	260.383728
958.000000	435.733917
956.855469	180.636917
955.710938	134.124496
954.566406	126.677818
953.421875	7.241878
952.276367	123.633614
951.130859	224.092194
949.985352	27.371058
948.838867	121.212196
947.692383	32.295700
946.545898	140.065353
945.399414	135.975616
944.251953	56.647667
943.104492	151.027603
941.957031	-53.565964
940.809570	212.231445
939.661133	181.395782
938.512695	134.733871
937.364258	418.928436
936.214844	568.584534
935.065430	171.172592
933.916016	156.968033
932.765625	263.661072
931.616211	160.842865
930.465820	46.808006
929.315430	137.877792
928.164063	470.329651
927.012695	76.724823
925.861328	-95.864685
924.709961	45.672165
923.557617	246.391373
922.405273	-62.195194
921.252930	-209.124039
920.099609	21.398304
918.947266	-95.722176
917.793945	-3.686153
916.639648	33.910416
915.486328	-28.312275
914.332031	-208.439224
913.177734	-288.522064
912.022461	-227.786392
910.868164	-103.468346
909.712891	-183.215820
908.556641	-8.883759
907.401367	-197.231308
906.245117	24.802052
905.088867	-117.961075
903.931641	11.260876
902.775391	-104.078079
901.618164	11.669023
900.460938	79.911301
899.302734	-14.732574
898.144531	62.701992
896.986328	29.341005
895.828125	-55.940521
894.668945	211.602219
893.509766	94.826073
892.350586	32.412636
891.191406	51.435081
890.031250	88.589561
888.871094	254.513870
887.710938	336.887573
886.549805	148.426468
885.388672	133.876541
884.227539	223.172211
883.066406	224.513535
881.904297	239.442596
880.742188	53.764721
879.580078	204.067627
878.416992	390.406189
877.253906	428.010406
876.090820	353.019684
874.927734	323.143860
873.763672	246.047226
872.599609	304.071960
871.435547	209.085999
870.270508	150.178604
869.105469	-27.876551
867.940430	41.531651
866.775391	250.317078
865.609375	274.731171
864.443359	350.837585
863.277344	350.545288
862.110352	323.325500
860.944336	482.500946
859.777344	361.004425
858.609375	369.757782
857.442383	468.265198
856.274414	351.378662
855.105469	620.319702
853.937500	424.981293
852.768555	474.091370
851.599609	588.172546
850.430664	399.705292
849.260742	359.177551
848.090820	262.671600
846.920898	367.719635
845.750000	376.455200
844.580078	-4.248053
843.409180	281.994141
842.237305	73.719879
841.066406	180.858673
839.894531	176.135544
838.722656	238.454315
837.549805	320.839203
836.376953	282.506592
835.204102	123.539787
834.031250	315.241760
832.857422	386.259827
831.683594	363.459991
830.509766	376.343628
829.335938	206.231476
828.161133	332.841125
826.986328	410.289856
825.811523	331.593811
824.635742	108.011604
823.459961	223.224213
822.284180	131.137558
821.107422	12.324698
819.931641	102.846657
818.754883	73.057892
817.577148	-21.310429
816.400391	64.562851
815.222656	-45.433731
814.044922	-68.683014
812.866211	74.810928
811.687500	31.432064
810.508789	-29.762861
809.330078	-88.762932
808.150391	-3.379856
806.971680	-149.095047
805.791016	-41.643898
804.611328	39.052433
803.430664	-102.298660
802.250000	-241.423767
801.069336	-198.627029
799.887695	-184.740677
798.706055	-317.274170
797.524414	-363.346954
796.342773	-269.827393
795.160156	-87.774284
793.977539	49.821888
792.794922	45.542114
791.611328	-169.151855
790.427734	-138.079285
789.244141	100.962074
788.059570	65.453514
786.875977	74.138947
785.691406	34.105877
784.505859	164.290985
783.321289	108.657440
782.135742	66.252541
780.949219	231.511200
779.763672	56.432205
778.577148	208.243393
777.390625	110.417725
776.204102	58.938332
775.016602	14.048281
773.829102	-97.071152
772.641602	-71.425919
771.453125	15.905774
770.265625	-24.744995
769.077148	-36.768887
767.887695	-59.857330
766.699219	117.514534
765.509766	1.782115
764.319336	152.534409
763.129883	87.392403
761.939453	152.111694
760.749023	51.699833
759.558594	175.712936
758.367188	227.038742
757.175781	287.096161
755.984375	210.769592
754.791992	327.880371
753.599609	62.514683
752.407227	267.418335
751.214844	254.731735
750.021484	217.865158
748.828125	108.535873
747.634766	122.151001
746.441406	352.990723
745.247070	96.634300
744.052734	261.524811
742.857422	121.499352
741.662109	-36.017460
740.466797	102.432426
739.271484	72.066856
738.076172	26.367355
736.879883	37.631012
735.683594	9.465217
734.486328	108.291107
733.289063	-68.725304
732.091797	113.222763
730.894531	174.757507
729.697266	124.715988
728.499023	168.735153
727.300781	346.102142
726.101563	300.450958
724.902344	324.761078
723.703125	237.651733
722.503906	377.755829
721.303711	122.565712
720.104492	286.682648
718.903320	335.066162
717.703125	287.434387
716.501953	327.117737
715.300781	325.366821
714.099609	389.065277
712.897461	328.499298
711.695313	124.141953
710.493164	-60.473900
709.291016	-55.432659
708.087891	102.109360
706.884766	128.962753
705.680664	-48.795490
704.477539	17.338827
703.273438	105.246758
702.069336	10.414207
700.864258	102.722626
699.659180	18.898865
698.454102	87.339157
697.249023	92.763832
696.042969	91.716148
694.836914	-30.940950
693.630859	-151.321503
692.423828	-267.251709
691.217773	-285.390564
690.009766	-101.618347
688.802734	-241.205795
687.594727	-126.856567
686.386719	-155.662201
685.178711	-195.251526
683.970703	-91.697906
682.761719	-61.836426
681.552734	15.723875
680.342773	26.132904
679.133789	-60.892986
677.923828	-147.838821
676.712891	-68.012558
675.502930	-113.729012
674.291992	-1.430805
673.081055	-16.798172
671.869141	-53.761860
670.657227	2.290275
669.445313	101.567146
668.233398	84.095718
667.021484	-56.530922
665.808594	10.303852
664.595703	169.975250
663.381836	38.055286
662.167969	262.388214
660.954102	11.759747
659.740234	50.368378
658.525391	60.881245
657.310547	-120.613701
656.095703	105.471489
654.880859	46.821980
653.665039	-5.399797
652.449219	6.970739
651.233398	4.167293
650.016602	141.271622
648.799805	69.329964
647.583008	175.988678
646.365234	172.701813
645.148438	261.802063
643.930664	234.535828
642.711914	282.396698
641.494141	342.954803
640.275391	463.488312
639.056641	220.511856
637.836914	26.848667
636.617188	4.904112
635.397461	17.078873
634.177734	232.975174
632.957031	180.118042
631.736328	41.118126
630.515625	107.859901
629.293945	-55.338524
628.073242	77.167938
626.851563	108.432724
625.628906	-21.527687
624.407227	-16.825333
623.184570	141.707199
621.960938	192.555649
620.738281	225.739700
619.514648	219.822510
618.291016	102.014511
617.067383	-93.387154
615.842773	14.560510
614.618164	-104.978203
613.393555	-19.791769
612.167969	11.176676
610.942383	-106.137306
609.716797	8.824668
608.491211	75.910072
607.264648	65.194862
606.038086	-19.022610
604.811523	-176.728882
