# Supplementary material for: Raman spectroscopy accurately differentiates mucosal healing from non-healing and biochemical changes following biological therapy in inflammatory bowel disease
Source: PLoS One. 2021 Jun 2;16(6):e0252210. doi: 10.1371/journal.pone.0252210 (PMC8172032; doi:10.1371/journal.pone.0252210)
Supplement: S9 Dataset — (ZIP) [file pone.0252210.s011.zip › Pre-biologic/OC020-1 pre treatment_base sub CR removed_66__X_-9659.2__Y_46885.7__Z_36.0327__Time_752.txt]

1714.640625	116.461296
1713.664063	126.520561
1712.687500	93.492554
1711.709961	53.456337
1710.733398	-17.626312
1709.755859	-154.688370
1708.778320	-153.991730
1707.799805	-63.912296
1706.821289	-74.648514
1705.843750	-170.035675
1704.864258	56.787045
1703.885742	-167.837372
1702.907227	-19.435230
1701.927734	-9.319936
1700.948242	-172.142807
1699.968750	96.576576
1698.988281	-16.284689
1698.007813	13.469522
1697.028320	129.643112
1696.046875	126.333847
1695.066406	83.848320
1694.084961	159.701630
1693.104492	118.905144
1692.123047	247.088348
1691.140625	103.776787
1690.159180	468.314453
1689.176758	339.939423
1688.194336	407.087982
1687.211914	429.639832
1686.228516	676.833923
1685.246094	476.928558
1684.262695	736.127991
1683.279297	553.703308
1682.295898	838.161560
1681.311523	803.627441
1680.327148	844.334290
1679.342773	914.973083
1678.358398	773.359314
1677.374023	933.086792
1676.388672	1141.239502
1675.403320	1395.134644
1674.417969	1330.497070
1673.432617	1503.060913
1672.446289	1397.094116
1671.459961	1522.907349
1670.473633	1771.428223
1669.487305	1744.211914
1668.500977	1770.662598
1667.513672	1787.014038
1666.526367	1703.042236
1665.539063	1935.375977
1664.550781	1974.457886
1663.563477	2284.554199
1662.575195	2239.687012
1661.586914	2237.737793
1660.598633	2196.506348
1659.609375	2142.497803
1658.620117	2245.268799
1657.631836	2287.528320
1656.641602	2369.906250
1655.652344	2307.070068
1654.662109	2128.208496
1653.672852	2172.123779
1652.681641	1920.086182
1651.691406	1898.675415
1650.701172	1531.220703
1649.709961	1396.955566
1648.718750	1305.401855
1647.727539	1140.240479
1646.735352	1300.475708
1645.744141	1030.397095
1644.751953	850.550720
1643.759766	776.714539
1642.766602	716.412292
1641.774414	777.841431
1640.781250	472.753662
1639.788086	511.031830
1638.794922	320.100861
1637.801758	345.744659
1636.807617	247.721451
1635.813477	313.406006
1634.819336	-26.520605
1633.825195	152.951950
1632.830078	163.988861
1631.834961	17.227421
1630.839844	165.619568
1629.844727	90.399071
1628.849609	89.091270
1627.853516	-14.648006
1626.857422	-152.363235
1625.861328	-268.809570
1624.865234	-80.031204
1623.868164	-167.210175
1622.871094	79.586693
1621.874023	13.718324
1620.876953	-30.971897
1619.879883	-9.854358
1618.881836	-28.015366
1617.883789	174.476517
1616.885742	290.365417
1615.887695	225.227066
1614.888672	102.490036
1613.889648	111.046600
1612.890625	72.471786
1611.891602	54.961769
1610.892578	66.360306
1609.892578	83.056671
1608.892578	34.292793
1607.892578	45.850166
1606.892578	94.111443
1605.891602	262.842377
1604.890625	303.248871
1603.889648	121.181152
1602.888672	161.642319
1601.887695	79.133110
1600.885742	-24.255999
1599.883789	3.158281
1598.881836	-79.255371
1597.879883	-46.626236
1596.876953	-118.560326
1595.874023	-190.482910
1594.871094	-176.192429
1593.868164	7.824739
1592.864258	-176.443939
1591.861328	-120.499039
1590.857422	-88.109718
1589.853516	-47.954479
1588.848633	-151.356750
1587.844727	131.260254
1586.839844	19.921274
1585.834961	-78.399338
1584.830078	219.462738
1583.824219	120.998604
1582.819336	131.929184
1581.813477	-0.498398
1580.807617	-80.867119
1579.800781	99.093910
1578.794922	195.576828
1577.788086	62.884052
1576.781250	221.587570
1575.773438	239.634506
1574.766602	416.226349
1573.758789	327.384857
1572.750977	274.865753
1571.743164	159.867233
1570.735352	-38.362782
1569.726563	80.352150
1568.718750	118.360901
1567.708984	127.656288
1566.700195	173.166855
1565.691406	86.127800
1564.681641	71.660591
1563.671875	-13.002066
1562.662109	31.944136
1561.652344	71.538437
1560.641602	160.237991
1559.630859	-10.512668
1558.620117	-82.843033
1557.609375	-85.325363
1556.597656	83.039223
1555.586914	-75.215126
1554.575195	95.347260
1553.563477	206.121445
1552.550781	205.367706
1551.539063	111.277489
1550.526367	117.975952
1549.513672	-59.177532
1548.500977	63.610188
1547.487305	183.586273
1546.473633	-61.201721
1545.459961	81.668022
1544.446289	-34.125793
1543.432617	-191.385345
1542.417969	5.138494
1541.404297	-147.249939
1540.389648	-23.472992
1539.374023	-57.404350
1538.359375	-194.735519
1537.343750	-79.311539
1536.328125	-26.034601
1535.312500	-24.548130
1534.296875	-23.243519
1533.280273	81.001450
1532.263672	203.062866
1531.247070	2.752672
1530.230469	-9.566863
1529.212891	60.362282
1528.196289	114.631035
1527.178711	109.466263
1526.160156	111.836937
1525.142578	114.030502
1524.124023	56.849659
1523.106445	148.733063
1522.087891	57.767506
1521.068359	95.231323
1520.049805	129.933533
1519.030273	46.191521
1518.010742	-29.984985
1516.991211	40.145996
1515.971680	-20.942053
1514.951172	30.814451
1513.930664	167.106323
1512.910156	172.237778
1511.889648	5.226927
1510.868164	110.108612
1509.846680	76.233208
1508.826172	3.733537
1507.803711	84.942039
1506.782227	-26.337404
1505.759766	159.599625
1504.737305	-121.138611
1503.714844	-20.149784
1502.692383	-178.099899
1501.668945	-151.754410
1500.646484	-161.420685
1499.623047	-207.094635
1498.599609	97.744370
1497.575195	-99.272095
1496.550781	-229.842270
1495.527344	-33.092999
1494.502930	27.870689
1493.477539	40.066833
1492.453125	64.900681
1491.427734	171.347031
1490.402344	392.582764
1489.376953	238.056168
1488.350586	231.575699
1487.325195	436.910919
1486.298828	565.419800
1485.272461	561.012390
1484.245117	543.701416
1483.218750	689.563232
1482.191406	687.275696
1481.164063	547.148987
1480.136719	618.581482
1479.108398	842.795288
1478.080078	794.093262
1477.052734	786.075500
1476.023438	851.796509
1474.995117	1098.223267
1473.965820	1135.613770
1472.937500	1221.263916
1471.908203	1487.476318
1470.877930	1496.433838
1469.848633	1663.042725
1468.818359	1600.534546
1467.788086	1743.952148
1466.757813	1831.276611
1465.727539	2167.596436
1464.696289	2269.847656
1463.665039	2112.788818
1462.633789	2387.588867
1461.602539	2319.303955
1460.570313	2649.634521
1459.539063	2558.319336
1458.506836	2588.792725
1457.473633	2756.205811
1456.441406	2804.246094
1455.408203	2692.376953
1454.375000	2915.260498
1453.341797	2765.260986
1452.308594	3066.502197
1451.274414	3007.650635
1450.241211	3232.588623
1449.207031	3259.762939
1448.171875	3329.922852
1447.137695	3250.618408
1446.102539	3259.905029
1445.067383	3302.056396
1444.032227	2967.082764
1442.997070	2867.525391
1441.960938	2914.682617
1440.924805	2860.632080
1439.888672	2816.695313
1438.852539	2719.669678
1437.816406	2473.548340
1436.779297	2439.763184
1435.742188	2249.345947
1434.705078	1867.037964
1433.666992	1777.805054
1432.629883	1597.732544
1431.591797	1475.777954
1430.553711	1141.889038
1429.514648	883.827637
1428.476563	729.325562
1427.437500	832.134216
1426.398438	665.111511
1425.359375	742.710388
1424.320313	769.886780
1423.280273	713.901611
1422.240234	577.346069
1421.200195	644.899658
1420.159180	760.287170
1419.119141	467.799500
1418.078125	694.000854
1417.037109	394.160858
1415.996094	396.424805
1414.954102	313.186615
1413.912109	396.023468
1412.870117	358.177185
1411.828125	187.158096
1410.786133	217.339844
1409.743164	262.628296
1408.700195	-36.235733
1407.657227	107.168236
1406.614258	177.747894
1405.570313	120.301857
1404.527344	88.066383
1403.483398	221.538620
1402.438477	48.900829
1401.394531	159.896576
1400.349609	137.983353
1399.304688	50.964684
1398.259766	-20.891569
1397.214844	175.556458
1396.168945	28.686949
1395.123047	27.280539
1394.077148	-6.595220
1393.031250	-160.567139
1391.984375	48.652431
1390.937500	30.088739
1389.890625	-126.013039
1388.843750	178.447708
1387.796875	-22.440178
1386.749023	119.497063
1385.701172	63.941257
1384.653320	51.019245
1383.604492	-99.265892
1382.556641	-11.963619
1381.507813	-146.950409
1380.458984	-129.392792
1379.410156	-49.290073
1378.360352	235.621979
1377.310547	46.252533
1376.260742	19.309237
1375.210938	202.096359
1374.161133	-24.182472
1373.110352	-118.060417
1372.059570	-74.621277
1371.008789	-33.560932
1369.957031	87.364082
1368.906250	161.037201
1367.854492	-46.722931
1366.802734	-114.766571
1365.750000	103.735092
1364.698242	-98.478317
1363.645508	-16.699530
1362.592773	-11.962110
1361.540039	-51.868530
1360.486328	112.364616
1359.433594	182.173630
1358.379883	33.272816
1357.326172	73.524208
1356.271484	235.687210
1355.216797	139.496536
1354.163086	187.604263
1353.107422	469.311096
1352.052734	323.924164
1350.998047	402.205902
1349.942383	418.543304
1348.886719	740.284180
1347.830078	826.319702
1346.774414	746.277527
1345.717773	847.470581
1344.661133	1199.215820
1343.604492	1201.420654
1342.546875	1047.629272
1341.490234	1164.171509
1340.432617	1320.454590
1339.375000	1377.754395
1338.316406	1194.973633
1337.258789	1148.610962
1336.200195	1203.909424
1335.141602	1251.920410
1334.082031	1171.406738
1333.023438	1237.042358
1331.963867	1181.619019
1330.904297	1252.486450
1329.844727	1175.157104
1328.784180	1051.059204
1327.723633	956.826721
1326.663086	1050.553223
1325.602539	1193.797974
1324.541992	1154.405273
1323.480469	1006.553772
1322.418945	1456.263428
1321.357422	1158.193970
1320.295898	1314.389526
1319.233398	1191.930908
1318.170898	1447.010986
1317.108398	1250.921997
1316.045898	1385.401489
1314.982422	1093.601929
1313.918945	1378.673340
1312.855469	1237.586670
1311.791992	1318.383911
1310.728516	1354.974365
1309.664063	1421.242432
1308.599609	1300.568726
1307.535156	1470.477539
1306.469727	1369.826294
1305.404297	1298.885742
1304.338867	1476.506226
1303.273438	1273.098755
1302.208008	1433.732422
1301.141602	1451.897949
1300.075195	1283.459839
1299.008789	1378.089600
1297.942383	1295.985229
1296.875000	1430.138672
1295.807617	1272.234131
1294.740234	1418.881592
1293.672852	1231.875488
1292.604492	1118.684570
1291.537109	1089.072876
1290.468750	1108.650635
1289.399414	1025.377563
1288.331055	763.333069
1287.261719	1006.365356
1286.192383	862.297913
1285.123047	706.171021
1284.052734	932.286316
1282.983398	1021.306946
1281.913086	833.787109
1280.841797	766.391418
1279.771484	958.513611
1278.700195	891.351074
1277.628906	941.730225
1276.557617	921.283752
1275.486328	993.856445
1274.414063	897.854187
1273.341797	1190.545044
1272.269531	1148.498291
1271.197266	1287.325317
1270.124023	1299.203491
1269.050781	1225.719971
1267.977539	1259.767212
1266.904297	1313.417236
1265.830078	1354.935669
1264.756836	1381.887451
1263.681641	1296.730469
1262.607422	1343.362671
1261.533203	1436.375000
1260.458008	1385.630249
1259.382813	1400.778809
1258.307617	1286.878174
1257.231445	1521.401489
1256.155273	1451.504761
1255.079102	1440.136963
1254.002930	1268.195313
1252.926758	1186.433105
1251.849609	1406.460693
1250.772461	1178.883911
1249.695313	1501.073486
1248.617188	1329.614258
1247.540039	1141.263916
1246.461914	1140.183960
1245.382813	1236.344727
1244.304688	1113.877808
1243.225586	1261.094971
1242.146484	1240.746460
1241.067383	1237.438232
1239.988281	1178.346436
1238.908203	1087.773071
1237.828125	1266.556763
1236.748047	1096.024414
1235.667969	1068.665649
1234.586914	1000.131042
1233.505859	1125.558105
1232.424805	955.303711
1231.343750	828.752136
1230.261719	937.232910
1229.179688	1045.677124
1228.097656	851.437073
1227.015625	930.821655
1225.932617	874.654541
1224.850586	828.188354
1223.767578	474.531799
1222.683594	520.083801
1221.600586	483.395844
1220.516602	342.771942
1219.432617	506.727356
1218.347656	433.800537
1217.263672	336.729645
1216.178711	353.206268
1215.093750	463.829773
1214.008789	369.176849
1212.922852	441.087677
1211.836914	544.311096
1210.750977	495.466888
1209.665039	444.200104
1208.579102	870.402039
1207.492188	876.872742
1206.405273	478.350494
1205.318359	549.893555
1204.230469	635.822449
1203.142578	572.320923
1202.054688	325.771484
1200.966797	447.667084
1199.877930	316.702118
1198.790039	132.792770
1197.701172	13.877834
1196.611328	-44.898479
1195.522461	-86.877434
1194.432617	109.151009
1193.342773	-41.147366
1192.252930	-181.830261
1191.162109	102.798416
1190.072266	50.893188
1188.981445	80.604042
1187.889648	-105.886581
1186.798828	-141.125809
1185.707031	-66.015762
1184.615234	-137.400681
1183.523438	-45.693539
1182.430664	36.295513
1181.337891	15.043814
1180.245117	24.882622
1179.152344	94.551437
1178.059570	120.960686
1176.965820	70.597816
1175.872070	214.187759
1174.778320	230.689880
1173.683594	256.664673
1172.588867	289.709503
1171.494141	205.369766
1170.399414	116.178162
1169.303711	113.041664
1168.208984	183.939880
1167.113281	46.674431
1166.016602	-28.482838
1164.920898	-72.647354
1163.824219	172.223267
1162.727539	230.533188
1161.630859	314.974579
1160.533203	177.193176
1159.435547	328.221466
1158.337891	543.506653
1157.240234	541.428528
1156.141602	379.388458
1155.043945	572.689148
1153.944336	462.933685
1152.845703	381.712585
1151.747070	379.061890
1150.647461	302.412872
1149.547852	120.844254
1148.447266	72.618172
1147.347656	86.203270
1146.247070	-147.955566
1145.146484	-141.726273
1144.044922	-256.999329
1142.944336	-67.805016
1141.842773	-90.534164
1140.741211	-99.115601
1139.638672	-24.609041
1138.537109	92.519783
1137.434570	59.739662
1136.332031	129.009125
1135.228516	152.977127
1134.125977	98.431000
1133.022461	340.572174
1131.917969	295.230316
1130.814453	546.442627
1129.709961	543.515381
1128.605469	829.869263
1127.500977	1013.974976
1126.396484	1017.653992
1125.291016	1023.565369
1124.185547	981.937012
1123.080078	1049.192993
1121.973633	685.121155
1120.868164	631.354797
1119.761719	383.305054
1118.654297	693.935913
1117.547852	675.304504
1116.440430	566.626038
1115.333008	481.522186
1114.225586	592.641113
1113.117188	448.186005
1112.008789	622.829834
1110.900391	518.356628
1109.791992	673.741760
1108.682617	859.636414
1107.573242	901.236755
1106.463867	1065.487915
1105.354492	1035.942749
1104.244141	1112.499268
1103.133789	1132.260376
1102.023438	1151.890137
1100.913086	1081.756226
1099.801758	1068.126343
1098.690430	1264.217163
1097.579102	1387.029297
1096.467773	1410.690796
1095.355469	1238.664673
1094.243164	1283.312866
1093.130859	1325.473755
1092.017578	1360.432251
1090.905273	1324.655151
1089.791992	1079.328125
1088.677734	1139.868530
1087.564453	1146.180054
1086.450195	1208.820190
1085.335938	1167.875488
1084.221680	959.951416
1083.106445	1083.386108
1081.991211	863.625183
1080.875977	1113.682007
1079.760742	1173.300903
1078.644531	868.856079
1077.528320	808.595154
1076.412109	809.293640
1075.295898	828.677124
1074.178711	969.944153
1073.061523	667.804626
1071.944336	595.509766
1070.826172	523.162109
1069.708984	642.962341
1068.590820	420.529663
1067.471680	718.174683
1066.353516	647.920837
1065.234375	697.041260
1064.115234	945.058167
1062.996094	598.429016
1061.875977	726.890015
1060.755859	731.249817
1059.635742	775.312622
1058.515625	683.682434
1057.394531	601.388550
1056.273438	388.201599
1055.152344	513.883972
1054.031250	429.215607
1052.909180	391.250031
1051.787109	691.847107
1050.665039	471.676483
1049.541992	545.647156
1048.418945	383.877930
1047.295898	646.743591
1046.172852	526.958801
1045.048828	495.809448
1043.925781	590.553223
1042.801758	177.130371
1041.676758	420.990936
1040.552734	312.960999
1039.427734	342.383179
1038.302734	325.215393
1037.176758	319.687012
1036.050781	120.980652
1034.924805	324.934082
1033.798828	449.701569
1032.672852	558.140442
1031.545898	636.305420
1030.418945	375.029449
1029.291992	650.796875
1028.164063	438.469025
1027.036133	284.344666
1025.908203	204.643539
1024.780273	-9.671549
1023.651367	-196.002716
1022.522461	5.398853
1021.393555	44.313396
1020.264648	-218.340179
1019.134766	6.240234
1018.004883	-86.920326
1016.875000	-31.612926
1015.744141	-85.221848
1014.613281	25.776817
1013.482422	289.684753
1012.351563	189.896362
1011.219727	321.773712
1010.088867	266.145264
1008.956055	386.503632
1007.824219	659.612793
1006.691406	791.542786
1005.558594	1182.538696
1004.425781	2049.788818
1003.292969	2916.720703
1002.159180	3050.641846
1001.025391	2373.510254
999.891602	1347.942749
998.756836	595.487305
997.622070	416.154022
996.487305	172.365463
995.352539	254.234528
994.216797	15.418142
993.081055	0.602547
991.945313	-4.866978
990.808594	75.093475
989.672852	166.668304
988.536133	-25.181189
987.398438	117.300621
986.261719	4.128468
985.124023	-74.319794
983.986328	10.889071
982.847656	-28.130205
981.709961	13.565742
980.571289	34.665134
979.432617	-45.330074
978.292969	-37.751091
977.153320	4.460362
976.013672	-22.169279
974.874023	213.377594
973.734375	193.903702
972.593750	112.559715
971.453125	93.421638
970.311523	138.737991
969.170898	161.239883
968.029297	151.754639
966.886719	78.182808
965.745117	126.400009
964.602539	71.545815
963.459961	248.479080
962.317383	326.921997
961.173828	171.718582
960.030273	190.905838
958.886719	274.401062
957.743164	103.808113
956.598633	347.917664
955.454102	349.430939
954.309570	181.759186
953.165039	286.636871
952.019531	220.072845
950.874023	34.793880
949.727539	291.088348
948.582031	23.951551
947.435547	35.951595
946.289063	144.100494
945.141602	236.393112
943.995117	98.161079
942.847656	272.997009
941.699219	192.267075
940.551758	314.886749
939.403320	526.624207
938.254883	364.340546
937.105469	496.526367
935.957031	694.963745
934.807617	510.533295
933.658203	378.799225
932.507813	513.903015
931.357422	487.400574
930.207031	467.935303
929.056641	173.168106
927.906250	188.314468
926.754883	221.853226
925.603516	64.444695
924.451172	80.183128
923.298828	77.911972
922.146484	75.831726
920.994141	-12.437209
919.841797	26.789919
918.688477	97.998482
917.535156	35.341312
916.380859	-40.722408
915.227539	-16.667606
914.073242	7.563754
912.918945	-90.578545
911.763672	-297.391785
910.608398	-159.143448
909.453125	-122.829048
908.297852	-308.541809
907.141602	-99.578735
905.985352	-19.709093
904.829102	-109.623993
903.672852	-90.598579
902.515625	1.059762
901.358398	-122.235519
900.201172	-25.747080
899.042969	-189.370926
897.884766	-42.801670
896.726563	60.885368
895.568359	-2.654738
894.409180	78.692047
893.250000	139.814316
892.090820	131.009537
890.930664	16.184929
889.771484	19.010195
888.611328	-77.370712
887.450195	228.300751
886.289063	193.152298
885.128906	-135.196701
883.966797	10.522585
882.805664	54.805363
881.643555	191.658951
880.481445	17.469002
879.319336	104.937660
878.156250	291.642700
876.993164	138.207565
875.830078	196.676086
874.666016	243.981613
873.502930	241.842819
872.338867	206.061234
871.173828	-97.356392
870.009766	11.141952
868.844727	-55.730701
867.679688	91.136299
866.513672	213.305527
865.348633	196.155350
864.182617	259.997894
863.015625	94.766388
861.849609	511.367950
860.682617	337.328949
859.515625	381.191833
858.347656	474.485260
857.180664	401.753510
856.012695	587.097412
854.843750	559.364014
853.675781	681.913635
852.506836	618.409851
851.337891	693.929810
850.167969	599.184021
848.999023	526.913147
847.829102	441.284027
846.658203	396.038971
845.488281	279.202881
844.317383	245.258926
843.146484	101.719612
841.975586	336.294006
840.803711	98.914253
839.631836	243.978531
838.459961	17.923468
837.287109	28.869715
836.114258	276.634369
834.941406	153.485168
833.768555	387.687897
832.594727	347.163971
831.420898	277.624176
830.247070	509.358704
829.072266	506.707977
827.898438	468.334747
826.722656	376.445160
825.547852	431.698914
824.372070	270.691498
823.196289	321.414276
822.020508	258.446808
820.844727	277.870636
819.667969	119.096336
818.491211	-50.790592
817.313477	-51.490868
816.136719	32.296173
814.958984	133.783798
813.781250	43.875252
812.602539	102.928375
811.423828	17.375937
810.245117	-1.537976
809.066406	35.027477
807.886719	-77.343315
806.707031	-34.278599
805.527344	-91.245926
804.346680	22.665243
803.166992	-45.575237
801.985352	-58.392715
800.804688	-66.876488
799.623047	-190.780121
798.441406	-121.822556
797.259766	-115.075279
796.078125	-172.714172
794.895508	0.008172
793.712891	199.118637
792.529297	63.603863
791.346680	251.299713
790.163086	115.600258
788.978516	376.001770
787.794922	348.511932
786.610352	475.763794
785.425781	432.539551
784.241211	444.485626
783.055664	478.410950
781.870117	483.461639
780.684570	459.657532
779.498047	627.919861
778.311523	530.959900
777.125000	367.677704
775.938477	281.601349
774.750977	310.196106
773.563477	241.566711
772.375977	225.777802
771.187500	99.605209
769.999023	46.119274
768.810547	93.924057
767.622070	229.726288
766.432617	193.488388
765.243164	276.084442
764.053711	158.116058
762.863281	187.592682
761.672852	346.796295
760.482422	408.974457
759.291992	532.603394
758.100586	403.105743
756.909180	271.351379
755.717773	533.080627
754.525391	372.554993
753.333008	313.077789
752.140625	424.882843
750.948242	308.094788
749.754883	230.785965
748.561523	353.196014
747.368164	275.710724
746.173828	285.944580
744.979492	375.059753
743.785156	354.374054
742.590820	134.062820
741.395508	247.007355
740.200195	252.421448
739.003906	167.915985
737.808594	11.079589
736.612305	-51.567852
735.416016	203.264343
734.218750	116.399239
733.021484	173.974518
731.824219	220.530838
730.626953	378.591339
729.428711	543.099426
728.230469	383.867249
727.032227	377.707245
725.833984	360.596069
724.634766	371.878754
723.435547	496.738861
722.235352	435.881958
721.036133	342.291473
719.835938	399.377258
718.635742	469.535126
717.434570	541.853577
716.233398	500.713898
715.032227	459.612701
713.831055	364.043701
712.628906	244.573135
711.426758	114.298073
710.224609	173.696625
709.021484	211.332153
707.818359	44.275265
706.615234	-85.627861
705.412109	-36.898273
704.208008	18.409279
703.003906	112.931412
701.799805	18.228920
700.594727	-32.843826
699.389648	61.880611
698.184570	78.396301
696.979492	-9.318437
695.773438	9.584736
694.567383	-3.997108
693.361328	-13.117374
692.154297	23.486111
690.947266	-78.740593
689.740234	-135.217712
688.533203	-122.105919
687.325195	-104.527351
686.117188	-236.469910
684.909180	-86.335350
683.700195	55.200974
682.491211	220.653793
681.282227	-42.850285
680.072266	-76.457085
678.863281	-23.276871
677.653320	-95.556282
676.442383	-61.578190
675.232422	-135.687271
674.021484	82.495132
672.810547	30.312500
671.598633	73.463326
670.386719	99.435265
669.174805	153.633423
667.962891	76.104851
666.750000	22.513872
665.537109	70.604004
664.324219	112.309967
663.110352	61.266907
661.897461	206.792007
660.683594	-66.345352
659.468750	-15.601005
658.254883	99.908653
657.040039	-0.233714
655.824219	-106.735710
654.609375	269.734344
653.393555	68.464516
652.177734	82.778877
650.960938	17.386887
649.745117	20.922541
648.528320	89.027946
647.311523	27.883940
646.093750	186.231247
644.875977	290.618347
643.658203	295.881744
642.440430	460.157440
641.221680	310.258362
640.002930	205.378159
638.784180	188.444244
637.564453	160.525208
636.344727	-80.345886
635.125000	9.333613
633.905273	-221.329895
632.684570	123.067024
631.463867	-43.945724
630.243164	84.766922
629.021484	30.556583
627.799805	-99.259735
626.578125	-79.520798
625.356445	-2.563579
624.133789	217.253784
622.911133	200.493408
621.688477	320.032166
620.464844	260.860321
619.241211	138.676086
618.017578	236.055954
616.793945	131.122681
615.569336	-73.342552
614.344727	-124.888367
613.120117	-115.667923
611.894531	99.604851
610.668945	71.741539
609.443359	63.735207
608.216797	-12.145020
606.991211	44.911648
605.764648	104.396683
604.537109	-216.050369
