# Supplementary material for: Raman spectroscopy accurately differentiates mucosal healing from non-healing and biochemical changes following biological therapy in inflammatory bowel disease
Source: PLoS One. 2021 Jun 2;16(6):e0252210. doi: 10.1371/journal.pone.0252210 (PMC8172032; doi:10.1371/journal.pone.0252210)
Supplement: S9 Dataset — (ZIP) [file pone.0252210.s011.zip › Pre-biologic/OC013-1 pre treat_base sub CR removed_38__X_-33331.1__Y_11408.5__Z_-414.206__Time_435.txt]

1714.715820	98.604027
1713.739258	172.981537
1712.762695	-35.088440
1711.785156	-73.673332
1710.808594	110.817879
1709.831055	89.300339
1708.853516	-151.436554
1707.875000	-131.715805
1706.897461	172.479279
1705.918945	27.128857
1704.940430	88.522446
1703.960938	134.319977
1702.982422	-226.098633
1702.002930	-179.184036
1701.023438	-72.906250
1700.043945	-268.328491
1699.063477	-112.910950
1698.083984	-77.273201
1697.103516	-57.180477
1696.123047	19.554873
1695.141602	-10.085046
1694.161133	155.819458
1693.179688	-0.915505
1692.198242	-181.064682
1691.216797	-48.336617
1690.234375	-243.357239
1689.251953	-312.370544
1688.269531	243.269592
1687.287109	79.252075
1686.304688	195.755768
1685.321289	256.734344
1684.337891	137.018066
1683.354492	191.039047
1682.371094	149.672577
1681.387695	196.715591
1680.403320	92.474976
1679.418945	113.888649
1678.434570	314.087006
1677.449219	418.899384
1676.464844	58.704617
1675.479492	153.878998
1674.494141	103.269188
1673.507813	260.475403
1672.522461	229.428604
1671.536133	557.529907
1670.549805	431.724976
1669.563477	603.877319
1668.576172	903.838989
1667.589844	721.012024
1666.602539	830.627869
1665.615234	752.246521
1664.626953	767.164734
1663.639648	885.958435
1662.651367	758.508667
1661.663086	957.603821
1660.674805	982.094788
1659.685547	1004.315125
1658.696289	987.184570
1657.707031	755.915222
1656.717773	903.804932
1655.728516	747.550171
1654.738281	811.415710
1653.748047	706.256653
1652.757813	646.480103
1651.767578	674.372070
1650.777344	329.716675
1649.786133	884.489380
1648.794922	609.330261
1647.803711	395.402252
1646.811523	411.750153
1645.820313	129.910126
1644.828125	358.211395
1643.835938	496.935028
1642.843750	176.552429
1641.850586	30.779778
1640.857422	88.531944
1639.864258	91.130028
1638.871094	6.953732
1637.877930	128.755829
1636.883789	42.472565
1635.889648	104.078087
1634.895508	20.958048
1633.901367	-172.550705
1632.906250	-155.028503
1631.912109	-329.536224
1630.916992	-85.127762
1629.920898	-211.787766
1628.925781	-69.746277
1627.929688	-51.249187
1626.934570	-116.747910
1625.937500	109.885719
1624.941406	-257.661499
1623.945313	-214.776901
1622.948242	-187.524902
1621.951172	-65.531364
1620.954102	-166.753815
1619.956055	63.156067
1618.958984	-22.018972
1617.960938	13.738685
1616.962891	183.474579
1615.963867	17.336569
1614.965820	82.274635
1613.966797	-31.086937
1612.967773	86.486610
1611.968750	-254.750732
1610.968750	-220.886627
1609.969727	69.893517
1608.969727	116.933990
1607.969727	145.686249
1606.968750	40.912807
1605.968750	69.797081
1604.967773	211.295547
1603.966797	59.629211
1602.965820	-170.431686
1601.963867	149.069397
1600.962891	-70.371765
1599.960938	188.887711
1598.958984	-119.309929
1597.956055	197.400436
1596.954102	67.088921
1595.951172	279.133301
1594.948242	-180.278305
1593.945313	-104.072136
1592.941406	37.375217
1591.938477	-186.729126
1590.934570	-97.540108
1589.930664	-123.222725
1588.925781	130.243210
1587.921875	130.569153
1586.916992	-12.565651
1585.912109	-43.554310
1584.907227	230.419861
1583.901367	173.260117
1582.896484	123.903244
1581.890625	66.706337
1580.884766	160.544434
1579.877930	215.233093
1578.872070	6.912858
1577.865234	-55.623623
1576.858398	45.745289
1575.851563	-139.168823
1574.843750	-32.753384
1573.836914	31.943687
1572.829102	-25.658182
1571.821289	49.260624
1570.812500	-115.023201
1569.804688	-66.252007
1568.795898	-108.506599
1567.787109	-122.257767
1566.778320	-133.490051
1565.768555	327.667023
1564.758789	207.153259
1563.750000	229.324966
1562.739258	238.412537
1561.729492	154.029724
1560.718750	56.618473
1559.708984	314.351013
1558.698242	61.221844
1557.686523	318.631622
1556.675781	298.597107
1555.664063	221.471802
1554.652344	369.595703
1553.640625	338.885681
1552.628906	-72.465965
1551.616211	31.297747
1550.603516	8.113160
1549.590820	114.184555
1548.578125	352.013153
1547.565430	263.791656
1546.551758	12.606943
1545.538086	343.017303
1544.524414	158.889511
1543.510742	184.012222
1542.496094	345.915527
1541.481445	-37.308384
1540.466797	188.893066
1539.452148	231.593964
1538.437500	132.204437
1537.421875	-52.417542
1536.406250	149.905075
1535.390625	6.397052
1534.374023	143.912308
1533.358398	188.446671
1532.341797	140.041779
1531.325195	421.416565
1530.308594	406.247223
1529.291016	383.237091
1528.274414	349.828613
1527.256836	396.134949
1526.238281	7.230675
1525.220703	115.139107
1524.202148	40.178020
1523.184570	-19.415844
1522.166016	5.778494
1521.146484	136.279221
1520.127930	-111.320709
1519.108398	98.619934
1518.088867	-151.658386
1517.069336	96.530968
1516.049805	13.126651
1515.029297	-49.807423
1514.008789	13.002984
1512.988281	180.941956
1511.967773	135.674850
1510.946289	13.337679
1509.925781	-178.306320
1508.904297	232.806473
1507.882813	-43.630978
1506.860352	100.431206
1505.838867	-173.479218
1504.816406	283.032837
1503.793945	65.379585
1502.770508	103.897827
1501.748047	-13.909296
1500.724609	-236.746811
1499.701172	-313.645416
1498.677734	-70.648285
1497.654297	-314.042694
1496.629883	-127.601517
1495.605469	-53.864796
1494.581055	22.325567
1493.556641	-441.075439
1492.531250	-32.672825
1491.505859	-271.109833
1490.480469	52.627205
1489.455078	51.723843
1488.429688	7.338306
1487.403320	26.738436
1486.376953	53.732567
1485.350586	172.545395
1484.324219	513.268799
1483.296875	269.522034
1482.270508	240.107910
1481.243164	228.499191
1480.214844	326.475220
1479.187500	355.549927
1478.159180	173.020218
1477.130859	321.780823
1476.102539	521.390564
1475.074219	496.742157
1474.044922	787.821960
1473.015625	729.952515
1471.986328	715.350952
1470.957031	670.189331
1469.927734	696.262817
1468.897461	722.289917
1467.867188	1152.654053
1466.836914	995.460999
1465.806641	1196.757813
1464.775391	1354.733643
1463.744141	1423.693970
1462.712891	1378.295166
1461.681641	1221.146851
1460.649414	1356.080811
1459.618164	1422.416504
1458.585938	1369.409180
1457.552734	1488.980957
1456.520508	1453.745972
1455.487305	1778.727295
1454.455078	1773.890503
1453.420898	1571.264038
1452.387695	1645.069946
1451.354492	1761.944702
1450.320313	2025.741577
1449.286133	1719.422119
1448.251953	1765.324219
1447.216797	1603.563110
1446.182617	1971.057373
1445.147461	1627.120972
1444.112305	1802.158447
1443.076172	1805.088013
1442.041016	1658.808228
1441.004883	1408.920532
1439.968750	1523.290161
1438.932617	1531.472046
1437.895508	1334.952393
1436.858398	1530.235229
1435.821289	1093.875000
1434.784180	1301.844360
1433.747070	1166.328735
1432.708984	1063.729004
1431.670898	847.636230
1430.632813	490.359070
1429.594727	595.032043
1428.556641	306.184296
1427.517578	277.284973
1426.478516	190.462265
1425.439453	272.645569
1424.399414	468.269043
1423.359375	212.806305
1422.320313	60.826298
1421.279297	238.929382
1420.239258	109.801575
1419.199219	214.955215
1418.158203	148.955658
1417.117188	412.746582
1416.075195	-30.549900
1415.034180	-146.538727
1413.992188	142.522827
1412.950195	-217.211014
1411.908203	159.893951
1410.866211	-136.686325
1409.823242	366.047516
1408.780273	107.399704
1407.737305	-191.239853
1406.694336	-220.951965
1405.650391	-423.811188
1404.606445	-295.140778
1403.562500	4.226437
1402.518555	45.115814
1401.474609	-124.639526
1400.429688	86.995522
1399.384766	-145.199356
1398.339844	-66.326668
1397.294922	178.040359
1396.249023	76.575760
1395.203125	240.828262
1394.157227	-153.468826
1393.111328	-159.324402
1392.064453	-77.446945
1391.018555	-203.258743
1389.971680	134.080276
1388.923828	151.098541
1387.876953	53.150364
1386.829102	-122.189247
1385.781250	2.724891
1384.733398	125.194176
1383.685547	167.738724
1382.636719	-101.997658
1381.587891	-49.210209
1380.539063	58.619160
1379.490234	24.170603
1378.440430	102.197609
1377.391602	-24.379627
1376.341797	1.443538
1375.291016	74.775208
1374.241211	18.476229
1373.190430	-187.336853
1372.139648	-161.040207
1371.088867	-22.450006
1370.038086	58.867531
1368.986328	117.836563
1367.934570	-9.960659
1366.882813	51.724014
1365.831055	106.029335
1364.778320	167.895432
1363.726563	277.153229
1362.673828	227.196671
1361.620117	65.408859
1360.567383	222.235214
1359.513672	167.701080
1358.459961	163.041733
1357.406250	78.948441
1356.352539	154.085083
1355.297852	187.056610
1354.243164	-100.361275
1353.188477	84.409309
1352.133789	184.782135
1351.078125	238.051941
1350.023438	291.419434
1348.966797	362.246307
1347.911133	462.937653
1346.855469	486.801941
1345.798828	696.780823
1344.742188	393.502258
1343.685547	682.973572
1342.627930	754.318359
1341.571289	724.151306
1340.513672	609.874329
1339.456055	825.194946
1338.397461	1364.942017
1337.339844	983.545715
1336.281250	822.729126
1335.222656	748.712769
1334.163086	758.962646
1333.104492	883.111145
1332.044922	905.913330
1330.985352	782.927063
1329.925781	702.130127
1328.865234	727.750610
1327.805664	1000.575989
1326.745117	922.573242
1325.684570	758.258606
1324.623047	873.169128
1323.561523	753.584473
1322.500977	903.209839
1321.438477	1114.566772
1320.376953	978.043945
1319.314453	834.279297
1318.252930	789.325989
1317.189453	1060.099365
1316.126953	1104.057129
1315.064453	1019.933838
1314.000977	852.161987
1312.937500	1034.381470
1311.874023	1046.669312
1310.809570	958.081116
1309.745117	864.697815
1308.680664	857.596558
1307.616211	1094.215576
1306.551758	1143.832886
1305.486328	947.533997
1304.420898	741.571106
1303.355469	882.464600
1302.289063	1151.208008
1301.223633	832.533264
1300.157227	1034.991455
1299.090820	603.640991
1298.023438	956.040344
1296.957031	915.481262
1295.889648	771.907898
1294.822266	986.819885
1293.754883	494.987427
1292.686523	744.363770
1291.618164	846.532288
1290.549805	808.946716
1289.481445	646.404663
1288.413086	559.990662
1287.343750	846.189514
1286.274414	556.541199
1285.205078	813.349182
1284.134766	707.645203
1283.064453	477.172241
1281.995117	805.007019
1280.923828	858.642456
1279.853516	638.252930
1278.782227	946.442688
1277.710938	782.501343
1276.639648	848.544678
1275.568359	760.588989
1274.496094	714.279724
1273.423828	523.859375
1272.351563	597.437988
1271.279297	817.588257
1270.206055	1081.649414
1269.132813	745.010132
1268.059570	638.020569
1266.986328	775.169739
1265.913086	631.704224
1264.838867	671.299255
1263.764648	464.587616
1262.689453	726.172180
1261.615234	760.956360
1260.540039	800.635742
1259.464844	645.391724
1258.389648	699.760193
1257.313477	678.633301
1256.238281	813.390625
1255.162109	777.696960
1254.085938	591.132019
1253.008789	638.297058
1251.931641	802.248474
1250.854492	781.283752
1249.777344	684.958313
1248.700195	863.444641
1247.622070	623.766113
1246.543945	736.605835
1245.465820	778.950989
1244.387695	954.899841
1243.308594	761.622314
1242.229492	476.174683
1241.150391	957.997070
1240.071289	471.203522
1238.991211	389.872284
1237.911133	522.077087
1236.831055	729.422302
1235.750977	597.184082
1234.669922	741.399658
1233.588867	764.357727
1232.507813	595.863708
1231.426758	538.897095
1230.344727	864.676819
1229.262695	611.515015
1228.180664	440.785522
1227.098633	742.159241
1226.015625	377.861053
1224.933594	54.850254
1223.849609	469.795746
1222.766602	415.354736
1221.683594	506.008087
1220.599609	325.859619
1219.515625	351.221558
1218.430664	306.488770
1217.346680	-16.060867
1216.261719	349.884766
1215.176758	114.378265
1214.091797	79.342606
1213.005859	227.750793
1211.920898	100.974655
1210.834961	263.755981
1209.748047	272.076355
1208.662109	123.622200
1207.575195	134.342300
1206.488281	84.777763
1205.401367	138.841949
1204.313477	-60.121017
1203.225586	114.353905
1202.137695	38.262161
1201.049805	169.251572
1199.961914	109.987526
1198.873047	-52.762001
1197.784180	210.429138
1196.695313	-320.380981
1195.605469	-28.436169
1194.515625	-244.009338
1193.425781	-334.505249
1192.335938	-237.514267
1191.246094	-241.521164
1190.155273	-197.502182
1189.064453	-256.812042
1187.973633	-373.757782
1186.881836	-421.055878
1185.790039	-276.340210
1184.698242	-23.734175
1183.606445	67.982658
1182.514648	-192.973221
1181.421875	-122.902260
1180.329102	52.598949
1179.236328	98.549744
1178.142578	175.604691
1177.049805	-149.930725
1175.956055	44.455978
1174.861328	159.692337
1173.767578	-5.294867
1172.672852	49.991146
1171.578125	-76.668846
1170.483398	-54.956532
1169.387695	95.893936
1168.291992	165.327545
1167.196289	9.930268
1166.100586	-116.743195
1165.004883	-143.011139
1163.908203	91.157867
1162.811523	-71.380775
1161.714844	-202.828125
1160.617188	62.142151
1159.519531	78.674667
1158.421875	-212.732361
1157.324219	-86.441994
1156.225586	-79.524437
1155.127930	115.786331
1154.028320	146.437485
1152.929688	-78.058609
1151.831055	-21.221331
1150.731445	-195.595490
1149.631836	-43.516514
1148.531250	27.476614
1147.431641	105.550804
1146.331055	21.660971
1145.230469	301.975769
1144.129883	-103.254387
1143.028320	169.765503
1141.926758	-64.036018
1140.825195	92.265373
1139.723633	32.099876
1138.621094	-70.848885
1137.518555	6.841953
1136.416016	110.608505
1135.313477	159.666183
1134.209961	194.429077
1133.106445	191.162018
1132.002930	289.949615
1130.898438	267.631714
1129.794922	247.673096
1128.690430	154.161102
1127.585938	335.794281
1126.480469	531.553162
1125.375977	516.215210
1124.270508	474.793396
1123.164063	485.507233
1122.058594	635.970276
1120.952148	431.072418
1119.845703	673.799622
1118.739258	338.750336
1117.631836	439.346436
1116.525391	317.445862
1115.417969	162.469711
1114.309570	71.416893
1113.202148	157.746933
1112.093750	192.019638
1110.985352	152.992584
1109.876953	165.965515
1108.767578	-95.131790
1107.658203	142.274704
1106.548828	148.139069
1105.439453	543.557983
1104.329102	131.527618
1103.218750	262.458069
1102.108398	-31.354795
1100.998047	325.998260
1099.886719	320.015381
1098.775391	245.663361
1097.664063	112.419746
1096.552734	325.668396
1095.440430	442.225891
1094.328125	198.332458
1093.215820	265.424683
1092.102539	341.911011
1090.990234	651.413269
1089.876953	292.415314
1088.762695	420.640930
1087.649414	155.977493
1086.535156	357.108185
1085.420898	38.530968
1084.306641	176.159027
1083.191406	386.596313
1082.076172	82.381752
1080.960938	62.571148
1079.845703	622.884338
1078.729492	426.898071
1077.613281	310.840607
1076.497070	575.064636
1075.380859	269.016602
1074.263672	350.204926
1073.146484	393.857880
1072.029297	81.111305
1070.912109	103.767136
1069.793945	63.163960
1068.675781	-31.280609
1067.557617	181.235321
1066.438477	77.507477
1065.319336	182.260010
1064.200195	137.177643
1063.081055	263.007538
1061.961914	292.881714
1060.841797	231.547195
1059.721680	-0.453679
1058.600586	317.200439
1057.480469	71.346718
1056.359375	-59.822407
1055.238281	234.391464
1054.116211	257.526611
1052.995117	362.443359
1051.873047	196.492569
1050.750000	-55.705395
1049.627930	37.691883
1048.504883	-39.239822
1047.381836	210.525681
1046.258789	24.075367
1045.134766	-218.194763
1044.011719	-22.013088
1042.886719	94.894424
1041.762695	-25.879042
1040.638672	39.837936
1039.513672	182.449402
1038.388672	-131.348999
1037.262695	25.333189
1036.136719	5.115326
1035.010742	61.762005
1033.884766	48.655003
1032.758789	26.316702
1031.631836	211.016693
1030.504883	-145.983429
1029.377930	20.215631
1028.250000	-43.639828
1027.122070	-286.280609
1025.994141	-463.700073
1024.866211	-137.063400
1023.737305	-195.883865
1022.608398	-479.744141
1021.479492	-438.524353
1020.350586	-295.169067
1019.220703	-444.046783
1018.090820	-397.990570
1016.960938	-398.243835
1015.830078	-48.422985
1014.700195	-215.439606
1013.569336	-291.941254
1012.437500	-27.839146
1011.306641	-48.609810
1010.174805	273.357391
1009.042969	146.228790
1007.910156	12.306258
1006.778320	195.477921
1005.645508	427.226013
1004.512695	869.384460
1003.378906	1618.909668
1002.245117	1337.309082
1001.111328	1222.307983
999.977539	622.291321
998.843750	429.156097
997.708984	229.278931
996.574219	-21.206175
995.438477	74.739639
994.303711	83.037758
993.167969	239.078094
992.032227	58.390781
990.895508	304.485596
989.758789	195.525238
988.622070	148.937653
987.485352	217.683975
986.348633	46.893261
985.210938	30.600979
984.073242	-43.157612
982.934570	-125.989510
981.796875	-45.279995
980.658203	125.237350
979.519531	-178.150681
978.379883	84.513603
977.240234	128.696487
976.100586	99.388153
974.960938	38.008461
973.821289	144.496765
972.680664	-13.157712
971.540039	339.247131
970.398438	158.852936
969.257813	125.557602
968.116211	170.416138
966.974609	70.784531
965.832031	-143.406281
964.689453	60.029572
963.546875	70.847641
962.404297	93.215569
961.261719	-1.224419
960.118164	-74.896568
958.974609	64.609077
957.830078	50.698460
956.686523	-79.904396
955.541992	197.144073
954.396484	11.837758
953.251953	62.384525
952.106445	106.142006
950.960938	44.761646
949.815430	141.274109
948.668945	82.384590
947.522461	158.457108
946.375977	90.627754
945.229492	-13.633461
944.082031	64.960876
942.934570	116.204117
941.787109	142.396301
940.638672	273.653107
939.491211	83.197968
938.342773	4.702474
937.193359	218.261703
936.044922	-99.479485
934.895508	-47.687065
933.745117	54.310135
932.595703	74.303009
931.445313	221.940353
930.294922	100.844627
929.144531	7.206271
927.993164	209.627747
926.842773	175.328918
925.690430	-111.419731
924.539063	-140.922012
923.386719	-315.879974
922.234375	29.994270
921.082031	-215.249573
919.929688	-212.593094
918.776367	-116.705009
917.623047	-132.102386
916.468750	-2.071064
915.315430	3.076279
914.161133	-39.375355
913.006836	-9.122997
911.851563	-53.688675
910.696289	-68.683624
909.541016	-296.788788
908.385742	-75.810150
907.229492	-2.205143
906.074219	-177.875229
904.916992	-129.086563
903.760742	-37.241657
902.603516	-131.076233
901.446289	19.700348
900.289063	122.920708
899.131836	-9.211449
897.973633	-32.627987
896.815430	179.248672
895.656250	58.656616
894.498047	-120.630669
893.338867	-44.366005
892.178711	-29.103483
891.019531	-9.302262
889.859375	-66.261894
888.699219	174.921082
887.539063	23.190508
886.377930	-17.826689
885.216797	-18.174412
884.055664	-162.883438
882.893555	8.286472
881.732422	28.307400
880.570313	285.069550
879.407227	124.770676
878.245117	167.361267
877.082031	133.366379
875.918945	70.124741
874.754883	247.880569
873.590820	155.419861
872.426758	-13.508908
871.262695	-6.831077
870.098633	60.592476
868.933594	301.189606
867.768555	114.447418
866.602539	136.879715
865.436523	318.881805
864.270508	145.774475
863.104492	87.321846
861.938477	64.831032
860.771484	35.624416
859.604492	174.794617
858.436523	-16.011742
857.269531	302.597168
856.101563	286.814453
854.932617	134.232391
853.764648	344.940186
852.595703	425.531311
851.426758	454.524261
850.256836	443.169159
849.087891	393.711548
847.917969	395.780029
846.748047	438.133423
845.577148	267.799133
844.406250	75.147446
843.235352	-12.278099
842.064453	-213.765900
840.892578	85.771942
839.720703	-21.780495
838.548828	210.456375
837.375977	232.496201
836.204102	122.663383
835.031250	30.732586
833.857422	340.796265
832.684570	273.350922
831.510742	76.448441
830.335938	214.353195
829.162109	227.204529
827.987305	79.423317
826.812500	241.644150
825.637695	96.078880
824.461914	115.492943
823.286133	114.800415
822.110352	-44.116871
820.933594	113.291634
819.757813	103.558640
818.580078	27.013430
817.403320	-27.296164
816.225586	-25.986946
815.048828	-84.805046
813.870117	-90.245834
812.692383	262.268463
811.513672	-52.371429
810.334961	-24.631508
809.156250	-3.625762
807.976563	166.172714
806.796875	-183.889404
805.617188	-189.660355
804.436523	64.263641
803.255859	-77.053680
802.075195	21.283642
800.894531	-273.144806
799.712891	33.568626
798.531250	-229.785477
797.349609	-18.670387
796.167969	-144.596222
794.985352	-232.844910
793.802734	-243.576660
792.619141	-387.239441
791.436523	-218.699829
790.252930	13.904304
789.069336	-125.473610
787.884766	215.304291
786.700195	-101.140427
785.515625	168.574997
784.331055	-77.078751
783.145508	-81.719757
781.959961	342.326660
780.774414	109.884766
779.587891	-193.186966
778.402344	-30.200811
777.215820	-8.650921
776.028320	10.626821
774.840820	16.592764
773.654297	9.246572
772.465820	-0.343139
771.278320	69.392418
770.089844	90.538719
768.901367	-22.847733
767.711914	148.056152
766.523438	391.519623
765.333984	163.432556
764.143555	47.715298
762.954102	147.752747
761.763672	463.411133
760.573242	103.261230
759.382813	284.461945
758.191406	366.545227
757.000000	582.679810
755.808594	424.903473
754.616211	313.314636
753.423828	359.949402
752.231445	173.626968
751.039063	242.135422
749.845703	-27.608643
748.652344	-180.916458
747.458984	278.193451
746.264648	243.299805
745.070313	309.298584
743.875977	212.909637
742.680664	313.891327
741.486328	351.195190
740.291016	94.743034
739.094727	182.416840
737.899414	274.387177
736.703125	31.165567
735.506836	120.873161
734.309570	-247.048172
733.112305	105.270859
731.915039	-89.668411
730.717773	72.053360
729.519531	8.395608
728.322266	-68.388412
727.123047	7.883418
725.924805	199.928329
724.725586	24.759441
723.526367	118.363594
722.327148	170.404388
721.126953	497.542358
719.926758	468.664856
718.726563	341.566376
717.525391	277.801941
716.325195	456.199615
715.123047	279.005524
713.921875	413.695374
712.719727	245.293732
711.518555	436.579926
710.315430	72.137894
709.113281	361.404358
707.910156	23.280865
706.707031	70.727150
705.502930	-10.281823
704.299805	74.152435
703.095703	-72.092072
701.891602	47.141708
700.686523	196.781799
699.481445	281.127808
698.276367	-99.771919
697.071289	-182.726456
695.865234	40.754723
694.659180	-155.122635
693.453125	40.045216
692.246094	22.350338
691.039063	-106.030907
689.832031	82.539551
688.625000	-47.923309
687.416992	-80.677109
686.208984	-22.299530
685.000977	155.333679
683.791992	-61.624985
682.583008	-165.755325
681.374023	-11.958578
680.164063	-48.830357
678.955078	-202.615707
677.745117	9.647305
676.534180	154.740936
675.324219	14.107347
674.113281	-96.125511
672.902344	-186.801651
671.690430	-22.182894
670.478516	62.390484
669.266602	-77.862167
668.054688	194.792114
666.841797	-5.844179
665.628906	-55.129265
664.416016	92.187195
663.203125	-196.695343
661.989258	34.865314
660.775391	80.746857
659.561523	169.804779
658.346680	23.726007
657.131836	-296.944092
655.916992	-117.170639
654.701172	19.451912
653.485352	117.255638
652.269531	92.230263
651.053711	73.716980
649.836914	122.025307
648.620117	-165.561996
647.403320	-110.688416
646.186523	-47.198742
644.968750	-39.641193
643.750977	150.805511
642.532227	283.132019
641.314453	282.100861
640.095703	263.907410
638.875977	41.573395
637.657227	-88.242607
636.437500	132.207184
635.217773	45.436394
633.997070	-88.506516
632.777344	168.343018
631.556641	-21.343849
630.335938	12.236933
629.114258	-192.315948
627.892578	19.334457
626.670898	67.915482
625.449219	50.013714
624.226563	192.877609
623.003906	110.665764
621.781250	229.862701
620.557617	293.310120
619.333984	146.847748
618.110352	26.119825
616.886719	-111.704254
615.662109	-275.170288
614.437500	-34.241890
613.212891	-118.589989
611.987305	-98.153633
610.761719	-107.713264
609.536133	-51.063438
608.310547	142.264801
607.083984	6.415405
605.857422	116.197227
604.630859	48.596214
