# Supplementary material for: Raman spectroscopy accurately differentiates mucosal healing from non-healing and biochemical changes following biological therapy in inflammatory bowel disease
Source: PLoS One. 2021 Jun 2;16(6):e0252210. doi: 10.1371/journal.pone.0252210 (PMC8172032; doi:10.1371/journal.pone.0252210)
Supplement: S9 Dataset — (ZIP) [file pone.0252210.s011.zip › Pre-biologic/OC031-1 pre treatment_base sub CR removed_31__X_2363.14__Y_35195.7__Z_75.8124__Time_356.txt]

1714.793945	125.752327
1713.817383	-75.826706
1712.840820	153.619278
1711.864258	42.623978
1710.886719	44.493675
1709.909180	9.076823
1708.931641	62.352886
1707.953125	-20.804182
1706.975586	-122.399727
1705.997070	-162.118454
1705.018555	47.436039
1704.040039	-37.281231
1703.060547	-68.187462
1702.081055	13.563774
1701.101563	-86.342384
1700.122070	17.321890
1699.142578	70.417488
1698.162109	40.886227
1697.181641	-1.711347
1696.201172	4.088933
1695.220703	-0.512673
1694.239258	-18.195684
1693.257813	20.489012
1692.276367	192.918762
1691.294922	122.691422
1690.313477	47.448097
1689.331055	55.210396
1688.348633	119.267258
1687.366211	164.918411
1686.383789	181.512726
1685.400391	214.364746
1684.416992	210.183426
1683.433594	315.517303
1682.450195	279.923645
1681.465820	300.537781
1680.482422	422.604004
1679.498047	347.917603
1678.512695	332.076080
1677.528320	430.931946
1676.542969	407.651398
1675.558594	679.849304
1674.572266	609.199219
1673.586914	560.124634
1672.601563	373.145264
1671.615234	563.789551
1670.628906	611.166016
1669.642578	717.206299
1668.655273	807.514038
1667.668945	802.478333
1666.681641	927.730103
1665.694336	819.673462
1664.706055	934.736023
1663.718750	994.298157
1662.730469	1075.275757
1661.742188	875.440308
1660.753906	885.309143
1659.764648	953.689087
1658.775391	1003.716919
1657.787109	982.433411
1656.796875	1011.675842
1655.807617	826.674255
1654.818359	774.308594
1653.828125	812.140503
1652.837891	770.782776
1651.846680	721.698914
1650.856445	733.660034
1649.865234	560.719177
1648.874023	409.186493
1647.882813	427.042725
1646.891602	468.847626
1645.899414	502.877625
1644.907227	294.081177
1643.915039	228.127899
1642.922852	365.638550
1641.930664	276.260803
1640.937500	192.348434
1639.944336	55.857826
1638.951172	83.102142
1637.957031	63.004936
1636.963867	87.874512
1635.969727	4.791832
1634.975586	45.731152
1633.981445	-37.055389
1632.986328	122.650856
1631.991211	16.414118
1630.996094	10.387936
1630.000977	38.692673
1629.005859	-27.657730
1628.009766	-78.094414
1627.013672	-57.386139
1626.017578	5.485493
1625.021484	-5.209637
1624.024414	-92.057991
1623.028320	-139.361954
1622.031250	-57.809826
1621.033203	8.013125
1620.036133	-46.948769
1619.038086	-7.286144
1618.041016	126.938309
1617.041992	-11.833464
1616.043945	98.821594
1615.045898	54.674648
1614.046875	34.200218
1613.047852	-9.827106
1612.048828	-59.041786
1611.048828	83.167152
1610.049805	102.162842
1609.049805	-112.033180
1608.049805	-1.260088
1607.048828	-24.094627
1606.048828	-83.561867
1605.047852	181.650101
1604.046875	-16.538996
1603.045898	-2.663143
1602.044922	-9.719630
1601.042969	-58.625206
1600.041016	7.559028
1599.039063	44.948227
1598.037109	90.156128
1597.034180	-47.613247
1596.031250	62.894154
1595.028320	55.780010
1594.025391	66.932678
1593.022461	-26.391270
1592.018555	-67.486183
1591.014648	-100.760277
1590.010742	-141.877731
1589.006836	-107.349319
1588.001953	-28.527918
1586.997070	-38.444954
1585.992188	16.785414
1584.987305	-71.420143
1583.982422	90.560165
1582.976563	103.904320
1581.970703	5.177521
1580.964844	83.547142
1579.958984	44.654232
1578.952148	89.029327
1577.945313	29.217516
1576.938477	-22.820147
1575.931641	68.195793
1574.924805	18.650797
1573.916992	190.108582
1572.909180	23.428259
1571.901367	7.519886
1570.893555	64.317482
1569.884766	84.642998
1568.876953	149.050751
1567.868164	117.260361
1566.858398	137.339661
1565.849609	11.956787
1564.839844	-12.226493
1563.830078	-54.642460
1562.820313	-120.468979
1561.810547	98.973091
1560.799805	-68.160522
1559.790039	23.969009
1558.779297	-145.835098
1557.767578	-25.394228
1556.756836	-16.503225
1555.745117	-25.838196
1554.733398	148.628723
1553.721680	206.410553
1552.709961	82.862663
1551.697266	83.512077
1550.685547	40.083801
1549.672852	232.010895
1548.659180	123.716980
1547.646484	46.414078
1546.632813	108.665703
1545.619141	111.345131
1544.605469	51.906250
1543.591797	139.677979
1542.577148	-38.760288
1541.562500	90.127373
1540.547852	63.937103
1539.533203	81.552681
1538.518555	57.770531
1537.502930	36.481842
1536.487305	79.607452
1535.471680	140.677795
1534.456055	10.795133
1533.439453	-5.685201
1532.422852	163.345657
1531.406250	89.957352
1530.389648	-91.709625
1529.373047	-18.359962
1528.355469	47.135864
1527.337891	120.237427
1526.320313	182.919342
1525.302734	42.148933
1524.284180	14.569696
1523.265625	58.950268
1522.247070	-40.820534
1521.228516	8.519675
1520.208984	42.319263
1519.190430	47.747295
1518.170898	-149.949905
1517.151367	-54.729095
1516.130859	104.583107
1515.111328	-23.906969
1514.090820	78.671494
1513.070313	-55.063610
1512.049805	-68.188019
1511.028320	-104.488556
1510.006836	-27.966642
1508.986328	94.622704
1507.963867	-141.964615
1506.942383	-116.995621
1505.919922	-17.780624
1504.898438	60.821621
1503.875977	-32.366154
1502.852539	25.551525
1501.830078	-139.447189
1500.806641	-143.129745
1499.783203	-41.914116
1498.759766	82.226784
1497.736328	-8.711665
1496.711914	0.096853
1495.687500	8.837217
1494.663086	-100.129425
1493.638672	-55.700199
1492.613281	19.317253
1491.587891	122.357132
1490.563477	-2.111967
1489.537109	-6.530479
1488.511719	170.348480
1487.485352	73.856758
1486.458984	82.028008
1485.432617	67.171745
1484.406250	116.070625
1483.379883	302.675781
1482.352539	279.975616
1481.325195	201.132492
1480.297852	201.321152
1479.269531	372.256989
1478.241211	267.820282
1477.213867	374.891876
1476.184570	311.173859
1475.156250	491.970551
1474.127930	580.980164
1473.098633	397.491669
1472.069336	547.497803
1471.040039	531.991821
1470.009766	597.872925
1468.979492	790.885925
1467.950195	645.547302
1466.918945	746.869873
1465.888672	825.254456
1464.857422	799.367920
1463.827148	908.156738
1462.795898	986.385010
1461.763672	1046.772827
1460.732422	1157.915771
1459.700195	1030.330688
1458.667969	775.868408
1457.635742	975.771790
1456.603516	967.522766
1455.570313	1144.440186
1454.537109	1156.421997
1453.503906	1201.355835
1452.470703	1294.432739
1451.436523	1298.747803
1450.403320	1254.921631
1449.369141	1302.309692
1448.333984	1458.586426
1447.299805	1313.451660
1446.264648	1370.922241
1445.230469	1066.404053
1444.194336	1217.544922
1443.159180	1232.004639
1442.124023	965.671753
1441.087891	1005.481934
1440.051758	1116.088867
1439.015625	1249.414063
1437.978516	1157.738037
1436.941406	924.605957
1435.904297	782.542908
1434.867188	706.233337
1433.830078	647.653625
1432.791992	682.531006
1431.754883	500.335297
1430.715820	626.122009
1429.677734	340.604767
1428.639648	410.933014
1427.600586	211.381866
1426.561523	317.058075
1425.522461	276.497498
1424.482422	379.647156
1423.443359	170.315643
1422.403320	276.028748
1421.363281	283.494507
1420.322266	104.625854
1419.282227	192.767685
1418.241211	293.487976
1417.200195	56.960865
1416.159180	170.327026
1415.117188	228.333511
1414.076172	-43.116211
1413.034180	40.142349
1411.992188	12.790863
1410.949219	143.840149
1409.907227	51.232334
1408.864258	71.763039
1407.821289	42.094631
1406.777344	138.048126
1405.734375	80.858147
1404.690430	111.595535
1403.646484	202.605011
1402.602539	-52.642921
1401.557617	-4.186945
1400.513672	-35.950291
1399.468750	15.097307
1398.423828	13.530674
1397.377930	-43.130150
1396.333008	150.895203
1395.287109	16.674942
1394.241211	-127.448814
1393.195313	51.610950
1392.148438	10.309529
1391.101563	61.708031
1390.054688	70.598007
1389.007813	-23.045408
1387.960938	-89.068398
1386.913086	115.115868
1385.865234	-80.821548
1384.817383	-56.605305
1383.769531	-59.830692
1382.720703	49.457947
1381.671875	28.844423
1380.623047	-6.682624
1379.574219	5.320982
1378.524414	-102.468712
1377.475586	-2.946760
1376.425781	141.516464
1375.375977	-50.871693
1374.325195	53.752960
1373.274414	-103.486877
1372.224609	8.725531
1371.172852	38.674095
1370.122070	98.594269
1369.070313	78.806885
1368.019531	76.541985
1366.967773	-72.623993
1365.915039	-17.449080
1364.863281	-41.900471
1363.810547	-11.511746
1362.757813	38.842827
1361.705078	64.361969
1360.651367	194.418793
1359.598633	-48.584549
1358.544922	-25.347563
1357.491211	20.323410
1356.436523	153.033600
1355.382813	191.328613
1354.328125	261.969849
1353.273438	133.932312
1352.217773	182.337097
1351.163086	248.174026
1350.107422	179.999344
1349.051758	183.894730
1347.996094	73.717323
1346.939453	320.878448
1345.883789	342.304718
1344.827148	430.736542
1343.769531	420.027252
1342.712891	486.229523
1341.655273	626.807739
1340.598633	561.758972
1339.540039	635.509277
1338.482422	654.813477
1337.423828	528.091919
1336.366211	582.195801
1335.307617	688.308289
1334.248047	594.016113
1333.189453	514.673767
1332.129883	531.881897
1331.070313	524.417542
1330.010742	531.851013
1328.950195	504.736938
1327.890625	583.955078
1326.830078	645.902588
1325.768555	522.628174
1324.708008	374.773590
1323.646484	587.507080
1322.585938	486.719025
1321.523438	548.907471
1320.461914	722.158569
1319.400391	754.782471
1318.337891	676.462769
1317.275391	539.053711
1316.211914	675.394165
1315.149414	555.405396
1314.085938	689.325439
1313.022461	616.296875
1311.958984	737.933228
1310.894531	635.475891
1309.831055	631.594116
1308.766602	452.998077
1307.701172	579.680237
1306.636719	536.590820
1305.571289	687.892822
1304.505859	703.912964
1303.440430	582.279846
1302.375000	620.529724
1301.308594	634.228516
1300.242188	682.364319
1299.175781	553.643372
1298.109375	756.593079
1297.041992	623.081726
1295.975586	457.753937
1294.908203	520.803284
1293.839844	517.604431
1292.772461	470.284180
1291.704102	516.228638
1290.635742	488.618469
1289.567383	605.710999
1288.498047	561.000671
1287.428711	504.088989
1286.360352	464.386200
1285.290039	527.615112
1284.220703	571.254211
1283.150391	504.715942
1282.080078	396.617126
1281.009766	462.367462
1279.939453	466.940155
1278.868164	403.034485
1277.796875	525.070862
1276.725586	539.480469
1275.654297	551.461121
1274.582031	526.792664
1273.509766	568.137268
1272.437500	526.413757
1271.365234	587.320007
1270.291992	579.836670
1269.218750	623.647156
1268.145508	647.925354
1267.072266	413.509155
1265.999023	535.452271
1264.924805	598.807312
1263.850586	598.733215
1262.776367	466.996521
1261.701172	701.008301
1260.625977	642.445984
1259.550781	808.103516
1258.475586	579.019592
1257.400391	851.804504
1256.324219	610.647217
1255.248047	540.027344
1254.171875	569.240906
1253.094727	420.792114
1252.018555	576.542175
1250.941406	525.460693
1249.864258	647.071655
1248.786133	598.426392
1247.708008	586.264771
1246.630859	462.309204
1245.551758	510.921692
1244.473633	362.735992
1243.394531	481.772980
1242.316406	515.764465
1241.236328	508.461548
1240.157227	498.727142
1239.077148	564.212891
1237.998047	542.321594
1236.917969	365.194183
1235.836914	517.933777
1234.756836	413.600525
1233.675781	512.909973
1232.594727	515.226318
1231.512695	568.405884
1230.431641	367.203217
1229.349609	500.279205
1228.267578	512.216797
1227.185547	499.923981
1226.102539	262.541229
1225.019531	218.815155
1223.936523	373.455017
1222.853516	245.033310
1221.769531	295.580231
1220.686523	278.394135
1219.602539	179.014572
1218.517578	118.317780
1217.433594	6.890834
1216.348633	190.159454
1215.263672	223.603394
1214.178711	145.949081
1213.092773	138.299835
1212.007813	340.575531
1210.921875	284.577240
1209.834961	334.707581
1208.749023	240.092209
1207.662109	357.659454
1206.575195	296.766357
1205.488281	361.187744
1204.400391	341.217255
1203.313477	301.953522
1202.225586	262.672852
1201.136719	201.705231
1200.048828	138.324753
1198.959961	176.020020
1197.871094	78.916389
1196.782227	-73.510002
1195.692383	-43.115036
1194.603516	184.409439
1193.513672	0.699235
1192.423828	23.737366
1191.333008	92.383209
1190.242188	-48.052986
1189.151367	-135.621841
1188.060547	-33.481400
1186.969727	75.776726
1185.877930	-7.078525
1184.786133	56.449379
1183.694336	-110.417175
1182.601563	-10.995736
1181.509766	-79.527962
1180.416992	79.701401
1179.323242	-17.670753
1178.230469	-26.366310
1177.136719	250.023178
1176.042969	-146.878891
1174.949219	-35.919380
1173.854492	120.439499
1172.760742	34.909866
1171.666016	37.926262
1170.570313	201.213089
1169.475586	-82.962074
1168.379883	111.285812
1167.284180	35.202606
1166.188477	54.735535
1165.091797	-114.602234
1163.996094	-147.699432
1162.899414	132.133392
1161.801758	20.085104
1160.705078	25.056299
1159.607422	123.087814
1158.509766	254.448853
1157.412109	204.347488
1156.313477	197.167343
1155.215820	116.007675
1154.117188	94.457367
1153.017578	70.487640
1151.918945	65.558357
1150.819336	10.540956
1149.719727	65.103966
1148.620117	81.488289
1147.519531	16.850325
1146.418945	33.151711
1145.318359	77.969345
1144.217773	98.927002
1143.116211	-75.273109
1142.014648	62.185822
1140.913086	-95.360954
1139.811523	39.581974
1138.708984	-87.067940
1137.606445	-49.712437
1136.503906	-143.098740
1135.401367	210.123108
1134.297852	-47.236443
1133.194336	113.390274
1132.090820	91.113510
1130.987305	75.928780
1129.882813	217.319794
1128.778320	218.641998
1127.673828	359.863129
1126.569336	417.990417
1125.463867	348.033447
1124.358398	389.471802
1123.252930	357.397308
1122.146484	157.094803
1121.041016	205.550735
1119.934570	114.235176
1118.828125	250.206100
1117.720703	161.219971
1116.613281	91.173698
1115.505859	73.177208
1114.398438	242.018173
1113.291016	112.790443
1112.182617	0.137118
1111.074219	182.969452
1109.964844	271.159027
1108.856445	222.253036
1107.747070	196.958405
1106.637695	185.817886
1105.528320	370.620667
1104.417969	326.343750
1103.307617	367.019714
1102.197266	315.636993
1101.086914	266.613281
1099.975586	408.608124
1098.864258	404.333405
1097.752930	397.682892
1096.641602	544.199280
1095.529297	525.693420
1094.416992	556.644958
1093.304688	410.932465
1092.191406	425.372711
1091.079102	373.882233
1089.965820	303.566437
1088.852539	477.970398
1087.738281	167.685257
1086.624023	438.432892
1085.509766	274.050964
1084.395508	450.592957
1083.280273	316.807739
1082.166016	359.303894
1081.050781	279.609131
1079.934570	390.173889
1078.819336	296.402283
1077.703125	310.646637
1076.586914	139.465851
1075.469727	287.469116
1074.353516	207.850082
1073.236328	163.438171
1072.119141	215.180939
1071.000977	234.071381
1069.882813	142.794876
1068.765625	189.812164
1067.646484	145.433655
1066.528320	164.317352
1065.409180	288.560272
1064.290039	391.677826
1063.170898	225.590317
1062.050781	174.237015
1060.930664	242.222229
1059.810547	169.847549
1058.690430	226.121094
1057.569336	125.736610
1056.449219	160.972122
1055.327148	98.046898
1054.206055	271.120209
1053.083984	168.511414
1051.961914	185.050781
1050.839844	124.552605
1049.717773	-59.610275
1048.594727	64.342873
1047.471680	8.614364
1046.348633	141.851944
1045.224609	256.383759
1044.101563	-20.783480
1042.976563	14.513763
1041.852539	61.467499
1040.728516	103.758385
1039.603516	-12.340559
1038.478516	83.541283
1037.352539	118.863960
1036.227539	123.937645
1035.101563	98.775459
1033.974609	36.419708
1032.848633	143.914276
1031.721680	128.133270
1030.594727	303.023773
1029.467773	29.262753
1028.340820	-14.289231
1027.212891	51.394932
1026.084961	-1.382323
1024.956055	-207.373138
1023.828125	-16.236235
1022.699219	28.609385
1021.570313	-84.332817
1020.440430	-39.434040
1019.311523	-154.564682
1018.181641	-125.838387
1017.050781	9.550252
1015.920898	-123.957863
1014.790039	29.974485
1013.659180	77.299217
1012.528320	15.773259
1011.396484	192.826859
1010.265625	226.298035
1009.132813	303.762604
1008.000977	110.483200
1006.868164	380.039673
1005.736328	559.306274
1004.602539	851.832397
1003.469727	1165.073486
1002.335938	1330.276733
1001.202148	961.638184
1000.068359	722.589783
998.933594	421.329315
997.799805	233.406174
996.665039	66.390999
995.529297	-135.129272
994.394531	-36.517040
993.258789	-166.310394
992.123047	179.149689
990.986328	79.432159
989.849609	30.528440
988.712891	113.073647
987.576172	172.582748
986.439453	77.753334
985.301758	8.349770
984.164063	-33.340866
983.025391	14.820863
981.887695	118.251274
980.749023	32.984837
979.610352	122.654106
978.470703	67.423065
977.332031	-84.310944
976.192383	-54.305134
975.051758	37.792362
973.912109	-51.637020
972.771484	-170.842957
971.630859	45.397999
970.490234	57.216358
969.348633	-66.372597
968.207031	-65.909737
967.065430	113.590370
965.923828	-48.772598
964.781250	18.352215
963.638672	209.323120
962.496094	143.491699
961.352539	29.608322
960.208984	179.349472
959.065430	79.359673
957.921875	229.121307
956.777344	241.471771
955.632813	50.118584
954.488281	108.383919
953.343750	107.179802
952.198242	12.229506
951.052734	180.399475
949.907227	163.325302
948.760742	226.322174
947.614258	-80.918457
946.467773	34.763374
945.321289	61.347961
944.173828	167.907425
943.026367	123.761887
941.878906	189.265625
940.730469	81.331650
939.582031	167.449860
938.433594	118.983238
937.285156	186.906143
936.135742	140.835800
934.987305	131.312241
933.836914	224.399841
932.687500	192.171265
931.537109	98.498199
930.386719	82.352470
929.236328	20.722979
928.084961	6.973266
926.934570	141.211044
925.783203	175.315155
924.630859	143.479675
923.478516	136.722961
922.327148	-47.338097
921.173828	11.965576
920.021484	-71.892487
918.868164	-44.331841
917.714844	10.518191
916.561523	69.927612
915.407227	97.563980
914.252930	27.620090
913.098633	-1.398733
911.944336	64.930786
910.789063	26.925722
909.633789	84.226921
908.478516	-42.110519
907.322266	-30.076113
906.166016	22.783369
905.009766	57.529819
903.853516	-11.899884
902.696289	-81.260773
901.539063	16.992006
900.381836	-133.759384
899.223633	-159.936890
898.065430	-48.055374
896.907227	88.687248
895.749023	44.485611
894.589844	-49.402477
893.430664	-18.894348
892.271484	20.669460
891.112305	71.541176
889.952148	-1.812332
888.791992	-41.229427
887.630859	115.821251
886.470703	-9.319882
885.309570	-39.597195
884.148438	115.166458
882.986328	-54.917419
881.825195	18.645691
880.663086	195.904739
879.500000	181.519180
878.337891	131.106445
877.174805	94.258568
876.011719	28.168140
874.847656	212.081528
873.684570	350.902161
872.520508	167.817871
871.355469	-19.660353
870.191406	105.673546
869.026367	120.756531
867.861328	61.643372
866.695313	92.498489
865.530273	-2.510266
864.364258	-79.484894
863.197266	74.981087
862.031250	242.860138
860.864258	255.736847
859.697266	124.945206
858.530273	169.285217
857.362305	256.247559
856.194336	296.067566
855.026367	172.154587
853.857422	113.332382
852.688477	204.737610
851.519531	157.152710
850.350586	373.990967
849.180664	151.668945
848.010742	204.923859
846.840820	-15.009671
845.670898	174.812927
844.500000	174.318924
843.329102	97.750481
842.157227	121.880585
840.986328	90.086868
839.814453	-8.768537
838.642578	-18.167074
837.469727	37.247265
836.296875	32.304569
835.124023	96.605713
833.951172	-69.151260
832.777344	151.421417
831.603516	157.594803
830.429688	159.294495
829.255859	207.838226
828.081055	191.664032
826.906250	108.586510
825.731445	186.063995
824.555664	147.587311
823.379883	144.773788
822.204102	133.036926
821.027344	263.848938
819.851563	65.004837
818.674805	-33.570816
817.497070	-58.660339
816.320313	114.297478
815.142578	26.860468
813.963867	-187.331787
812.786133	-3.393252
811.607422	0.362275
810.428711	68.557281
809.250000	12.261623
808.070313	-19.587635
806.890625	57.393803
805.710938	-154.354065
804.531250	93.526779
803.350586	-29.386980
802.169922	-134.511215
800.988281	6.643354
799.807617	-87.392197
798.625977	-128.185287
797.444336	-67.004715
796.261719	-236.375839
795.079102	-82.176750
793.896484	-78.714859
792.713867	-19.907898
791.530273	-1.008303
790.346680	4.576670
789.163086	30.054819
787.979492	117.451340
786.794922	136.206161
785.610352	15.594790
784.425781	87.382706
783.240234	88.374077
782.054688	135.751755
780.869141	280.301758
779.682617	111.077278
778.496094	74.418495
777.309570	373.365387
776.123047	25.358362
774.935547	74.740616
773.748047	-21.548893
772.560547	7.917584
771.373047	-22.199770
770.184570	-50.123192
768.996094	18.932119
767.806641	-57.521709
766.618164	95.177826
765.428711	183.899628
764.239258	122.801704
763.048828	19.875647
761.858398	167.911362
760.667969	302.648285
759.477539	252.483093
758.286133	167.123169
757.094727	299.494324
755.903320	178.938553
754.710938	135.348816
753.518555	50.002571
752.326172	212.942078
751.133789	200.058243
749.940430	336.488129
748.747070	121.549385
747.553711	1.075798
746.359375	190.057465
745.166016	67.387802
743.970703	159.712128
742.776367	199.341431
741.581055	39.424450
740.385742	-4.267863
739.190430	0.252214
737.994141	50.758415
736.797852	44.273731
735.601563	123.177513
734.405273	-128.559067
733.208008	156.060349
732.010742	7.249282
730.813477	236.975021
729.615234	116.617714
728.416992	42.222977
727.218750	131.814758
726.020508	153.593750
724.821289	343.609039
723.622070	402.439545
722.422852	166.368958
721.222656	183.699295
720.022461	65.655975
718.822266	290.329376
717.621094	274.853546
716.420898	21.580225
715.218750	252.618347
714.017578	88.855209
712.815430	210.748672
711.614258	5.643754
710.411133	3.279180
709.208984	109.835281
708.005859	26.847046
706.802734	124.625923
705.599609	143.981049
704.395508	47.969212
703.191406	43.389191
701.987305	77.966125
700.782227	138.623962
699.577148	29.642925
698.372070	51.147533
697.166992	46.560169
695.960938	-66.673264
694.754883	61.284534
693.548828	195.699173
692.341797	-23.888737
691.135742	-74.042419
689.927734	-143.705963
688.720703	88.280418
687.512695	-126.732536
686.304688	-27.155197
685.096680	57.200329
683.888672	98.162529
682.679688	-159.986389
681.470703	-36.644650
680.260742	77.978226
679.050781	-13.202553
677.840820	-69.689636
676.630859	23.228151
675.419922	-44.052818
674.209961	-59.364651
672.998047	187.098450
671.787109	78.750732
670.575195	253.723526
669.363281	-49.140476
668.151367	-127.080437
666.938477	-19.147898
665.725586	-12.793200
664.512695	19.481691
663.299805	45.270973
662.085938	-28.250429
660.872070	-54.248825
659.658203	150.656998
658.443359	-80.302948
657.228516	66.290848
656.013672	-48.089684
654.797852	16.519262
653.583008	-54.680439
652.366211	-22.412088
651.150391	-52.629410
649.934570	50.707924
648.717773	186.299866
647.500000	177.593674
646.283203	63.431076
645.065430	175.263123
643.847656	185.933182
642.629883	211.654404
641.411133	37.381901
640.192383	-35.768665
638.973633	32.969460
637.753906	13.569769
636.534180	-44.494289
635.314453	97.214310
634.094727	60.621799
632.874023	-21.046091
631.653320	126.978333
630.432617	-25.497488
629.211914	2.299650
627.990234	32.216824
626.768555	10.641677
625.545898	14.790301
624.324219	16.777153
623.101563	12.317886
621.877930	39.977352
620.655273	123.296684
619.431641	0.974703
618.208008	24.270836
616.983398	150.274719
615.759766	-25.543852
614.535156	-40.849232
613.310547	42.217007
612.084961	31.116756
610.859375	148.268936
609.633789	96.465439
608.408203	-81.440811
607.181641	193.647476
605.955078	-148.762985
604.728516	38.566299
