# Supplementary material for: Raman spectroscopy accurately differentiates mucosal healing from non-healing and biochemical changes following biological therapy in inflammatory bowel disease
Source: PLoS One. 2021 Jun 2;16(6):e0252210. doi: 10.1371/journal.pone.0252210 (PMC8172032; doi:10.1371/journal.pone.0252210)
Supplement: S9 Dataset — (ZIP) [file pone.0252210.s011.zip › Pre-biologic/OC013-1 pre treat_base sub CR removed_97__X_-33330.1__Y_11414.5__Z_-415.324__Time_1109.txt]

1714.715820	43.146530
1713.739258	53.124813
1712.762695	88.450577
1711.785156	-50.646683
1710.808594	-152.201401
1709.831055	49.097733
1708.853516	-47.184696
1707.875000	-103.277214
1706.897461	6.731531
1705.918945	-226.094727
1704.940430	60.600498
1703.960938	4.562692
1702.982422	-75.472885
1702.002930	61.280800
1701.023438	-5.250131
1700.043945	32.625103
1699.063477	-71.147919
1698.083984	17.702963
1697.103516	95.916885
1696.123047	152.840118
1695.141602	17.519533
1694.161133	96.064888
1693.179688	59.891438
1692.198242	-133.609833
1691.216797	52.111259
1690.234375	77.805939
1689.251953	60.980766
1688.269531	4.337167
1687.287109	206.549820
1686.304688	30.313084
1685.321289	46.235268
1684.337891	134.297348
1683.354492	70.675095
1682.371094	161.771530
1681.387695	-5.254783
1680.403320	94.223503
1679.418945	271.066620
1678.434570	312.340454
1677.449219	335.187836
1676.464844	302.409576
1675.479492	256.570129
1674.494141	213.643494
1673.507813	269.309967
1672.522461	327.858185
1671.536133	405.206116
1670.549805	318.068512
1669.563477	371.964050
1668.576172	264.103485
1667.589844	472.433563
1666.602539	524.320313
1665.615234	435.799042
1664.626953	482.840332
1663.639648	532.764709
1662.651367	654.492188
1661.663086	524.562134
1660.674805	503.596649
1659.685547	726.654602
1658.696289	467.691620
1657.707031	521.620850
1656.717773	565.169128
1655.728516	561.277588
1654.738281	419.974854
1653.748047	374.231750
1652.757813	262.594513
1651.767578	320.521332
1650.777344	479.139191
1649.786133	265.104675
1648.794922	260.210724
1647.803711	200.037628
1646.811523	195.586060
1645.820313	191.353790
1644.828125	-76.776627
1643.835938	130.699570
1642.843750	34.701599
1641.850586	26.038363
1640.857422	88.821671
1639.864258	14.588715
1638.871094	-85.797195
1637.877930	90.931488
1636.883789	-61.787323
1635.889648	-140.454880
1634.895508	81.506744
1633.901367	-36.326996
1632.906250	62.053120
1631.912109	-118.591774
1630.916992	-156.819046
1629.920898	97.317703
1628.925781	-74.845787
1627.929688	-173.110657
1626.934570	18.185833
1625.937500	-90.285408
1624.941406	-38.169903
1623.945313	-70.064667
1622.948242	103.194527
1621.951172	142.492462
1620.954102	-15.139188
1619.956055	-41.251659
1618.958984	-75.112648
1617.960938	-56.336670
1616.962891	1.913526
1615.963867	-139.202896
1614.965820	97.661697
1613.966797	-27.474985
1612.967773	-60.672085
1611.968750	50.446354
1610.968750	72.474075
1609.969727	78.849678
1608.969727	35.516121
1607.969727	-60.118324
1606.968750	30.321211
1605.968750	-12.758937
1604.967773	75.144432
1603.966797	45.285088
1602.965820	52.131474
1601.963867	150.599411
1600.962891	-90.973587
1599.960938	-78.722755
1598.958984	9.388244
1597.956055	6.008931
1596.954102	-20.855886
1595.951172	-133.902542
1594.948242	-53.558563
1593.945313	-221.342987
1592.941406	-60.020035
1591.938477	54.258278
1590.934570	233.755051
1589.930664	-6.945435
1588.925781	55.105690
1587.921875	-88.928070
1586.916992	87.865074
1585.912109	63.822464
1584.907227	78.886887
1583.901367	67.877556
1582.896484	150.662338
1581.890625	126.595100
1580.884766	172.842072
1579.877930	75.838814
1578.872070	2.285524
1577.865234	38.056667
1576.858398	45.161983
1575.851563	-57.032909
1574.843750	69.679153
1573.836914	131.289429
1572.829102	88.839851
1571.821289	158.143280
1570.812500	-16.912838
1569.804688	96.469879
1568.795898	9.735613
1567.787109	34.667831
1566.778320	56.943176
1565.768555	97.329483
1564.758789	-95.946617
1563.750000	-47.870121
1562.739258	199.893158
1561.729492	188.111847
1560.718750	67.358154
1559.708984	71.041931
1558.698242	121.317299
1557.686523	49.701546
1556.675781	112.780350
1555.664063	77.326279
1554.652344	225.697952
1553.640625	-30.001488
1552.628906	-37.142941
1551.616211	77.289841
1550.603516	72.564674
1549.590820	241.099869
1548.578125	49.954403
1547.565430	176.888016
1546.551758	239.050171
1545.538086	233.896790
1544.524414	143.380157
1543.510742	295.693817
1542.496094	42.291279
1541.481445	11.021627
1540.466797	95.874931
1539.452148	141.881363
1538.437500	40.664394
1537.421875	99.389328
1536.406250	158.001099
1535.390625	-28.538296
1534.374023	47.947578
1533.358398	101.109207
1532.341797	-31.436541
1531.325195	152.971268
1530.308594	92.435013
1529.291016	-37.721119
1528.274414	-242.597992
1527.256836	64.929443
1526.238281	-13.923718
1525.220703	143.960587
1524.202148	44.356403
1523.184570	-37.283775
1522.166016	-16.095325
1521.146484	35.850460
1520.127930	-30.582670
1519.108398	-4.541207
1518.088867	106.208755
1517.069336	3.560207
1516.049805	11.328061
1515.029297	-24.660187
1514.008789	-40.179417
1512.988281	-40.375542
1511.967773	54.308201
1510.946289	-223.226654
1509.925781	35.480907
1508.904297	68.266022
1507.882813	-91.382774
1506.860352	-45.936691
1505.838867	-46.729355
1504.816406	-101.428062
1503.793945	82.108002
1502.770508	-144.397705
1501.748047	-43.049072
1500.724609	-98.026093
1499.701172	-206.819839
1498.677734	-62.248150
1497.654297	7.974224
1496.629883	134.373215
1495.605469	-161.410034
1494.581055	-96.552101
1493.556641	-233.781830
1492.531250	50.755646
1491.505859	69.306854
1490.480469	100.558067
1489.455078	14.216103
1488.429688	-49.168449
1487.403320	101.901665
1486.376953	-104.575165
1485.350586	5.477591
1484.324219	87.351807
1483.296875	138.509445
1482.270508	136.025757
1481.243164	156.433151
1480.214844	13.588344
1479.187500	270.977631
1478.159180	214.716125
1477.130859	306.216431
1476.102539	318.654388
1475.074219	313.209656
1474.044922	190.577332
1473.015625	304.721497
1471.986328	370.411255
1470.957031	520.009949
1469.927734	519.390747
1468.897461	572.144958
1467.867188	505.308319
1466.836914	758.838440
1465.806641	689.376953
1464.775391	881.687134
1463.744141	758.795959
1462.712891	752.789490
1461.681641	695.958374
1460.649414	842.269348
1459.618164	780.313232
1458.585938	1073.716309
1457.552734	927.931091
1456.520508	985.172241
1455.487305	940.895813
1454.455078	987.928284
1453.420898	837.134033
1452.387695	1033.700684
1451.354492	1154.133911
1450.320313	1021.100525
1449.286133	910.914368
1448.251953	1026.196289
1447.216797	1083.170532
1446.182617	970.490845
1445.147461	873.036987
1444.112305	978.081848
1443.076172	938.852783
1442.041016	874.352966
1441.004883	931.273743
1439.968750	727.732666
1438.932617	840.287903
1437.895508	778.398315
1436.858398	759.503174
1435.821289	679.992615
1434.784180	752.080139
1433.747070	581.718872
1432.708984	494.756683
1431.670898	488.624603
1430.632813	500.178986
1429.594727	420.913513
1428.556641	255.933624
1427.517578	249.932007
1426.478516	185.961014
1425.439453	182.546463
1424.399414	83.376244
1423.359375	160.671509
1422.320313	142.232407
1421.279297	-19.755512
1420.239258	7.238232
1419.199219	134.964508
1418.158203	15.975555
1417.117188	168.877045
1416.075195	2.191960
1415.034180	-43.627266
1413.992188	116.843994
1412.950195	15.774665
1411.908203	146.079498
1410.866211	-7.649512
1409.823242	-188.916077
1408.780273	109.806892
1407.737305	-56.243183
1406.694336	71.649651
1405.650391	43.863148
1404.606445	-124.434273
1403.562500	-197.239624
1402.518555	13.574074
1401.474609	26.169943
1400.429688	1.187615
1399.384766	149.292709
1398.339844	-36.041180
1397.294922	97.083344
1396.249023	104.907616
1395.203125	100.261024
1394.157227	163.307495
1393.111328	101.172379
1392.064453	119.241699
1391.018555	62.273678
1389.971680	198.097702
1388.923828	146.260086
1387.876953	54.488380
1386.829102	10.338318
1385.781250	83.800171
1384.733398	14.796949
1383.685547	35.872250
1382.636719	-87.935669
1381.587891	-144.163742
1380.539063	-35.438374
1379.490234	53.332287
1378.440430	19.788733
1377.391602	-88.552544
1376.341797	-44.539467
1375.291016	56.912613
1374.241211	163.387085
1373.190430	8.004136
1372.139648	-2.610403
1371.088867	136.436386
1370.038086	-135.764816
1368.986328	-41.457390
1367.934570	52.884506
1366.882813	60.080952
1365.831055	44.936871
1364.778320	166.813110
1363.726563	186.656158
1362.673828	196.609390
1361.620117	54.851891
1360.567383	89.860382
1359.513672	-61.606140
1358.459961	63.082764
1357.406250	28.687889
1356.352539	26.697552
1355.297852	-24.916582
1354.243164	-81.398979
1353.188477	-43.389797
1352.133789	153.617737
1351.078125	-19.328339
1350.023438	-38.215874
1348.966797	253.200668
1347.911133	331.184265
1346.855469	245.486099
1345.798828	273.988434
1344.742188	260.402039
1343.685547	286.564575
1342.627930	255.784729
1341.571289	433.251038
1340.513672	224.227737
1339.456055	473.607666
1338.397461	529.794495
1337.339844	534.040527
1336.281250	624.996277
1335.222656	401.686951
1334.163086	524.947205
1333.104492	423.120392
1332.044922	568.730530
1330.985352	427.522369
1329.925781	283.977814
1328.865234	308.635254
1327.805664	553.280273
1326.745117	429.782623
1325.684570	365.689819
1324.623047	469.619049
1323.561523	346.433594
1322.500977	334.448486
1321.438477	406.445587
1320.376953	658.593018
1319.314453	409.945435
1318.252930	383.435028
1317.189453	477.822815
1316.126953	342.976349
1315.064453	417.747375
1314.000977	495.015350
1312.937500	431.892700
1311.874023	521.568176
1310.809570	443.819672
1309.745117	462.183289
1308.680664	227.075241
1307.616211	385.871674
1306.551758	456.086426
1305.486328	521.411743
1304.420898	485.937073
1303.355469	514.463318
1302.289063	481.579315
1301.223633	284.103363
1300.157227	592.937256
1299.090820	324.392700
1298.023438	507.933746
1296.957031	431.162384
1295.889648	430.582336
1294.822266	366.238464
1293.754883	530.186523
1292.686523	380.081116
1291.618164	406.695526
1290.549805	293.564392
1289.481445	354.605286
1288.413086	170.541306
1287.343750	346.857391
1286.274414	297.725403
1285.205078	263.355835
1284.134766	388.236115
1283.064453	241.312912
1281.995117	192.413620
1280.923828	182.737610
1279.853516	430.031708
1278.782227	254.028412
1277.710938	403.439301
1276.639648	256.934265
1275.568359	381.899933
1274.496094	418.853363
1273.423828	409.391724
1272.351563	578.318665
1271.279297	383.245514
1270.206055	364.122437
1269.132813	567.219849
1268.059570	553.002502
1266.986328	411.910858
1265.913086	463.663513
1264.838867	525.178589
1263.764648	357.432007
1262.689453	462.881409
1261.615234	487.854858
1260.540039	439.719543
1259.464844	355.074280
1258.389648	346.006897
1257.313477	358.884338
1256.238281	357.158600
1255.162109	272.673981
1254.085938	514.407227
1253.008789	369.115967
1251.931641	498.830566
1250.854492	592.012451
1249.777344	449.264557
1248.700195	430.590363
1247.622070	387.626373
1246.543945	475.925507
1245.465820	396.536530
1244.387695	479.947235
1243.308594	454.036469
1242.229492	214.459122
1241.150391	380.407074
1240.071289	184.643509
1238.991211	318.982880
1237.911133	375.628906
1236.831055	410.419037
1235.750977	386.992432
1234.669922	446.005371
1233.588867	495.291962
1232.507813	302.216553
1231.426758	421.763611
1230.344727	284.491180
1229.262695	411.242279
1228.180664	220.749924
1227.098633	272.398987
1226.015625	222.372101
1224.933594	363.501190
1223.849609	354.578979
1222.766602	188.440994
1221.683594	271.415894
1220.599609	235.886017
1219.515625	183.438614
1218.430664	106.836861
1217.346680	122.051636
1216.261719	69.615417
1215.176758	36.502808
1214.091797	87.883492
1213.005859	78.880974
1211.920898	212.236359
1210.834961	176.629990
1209.748047	102.425888
1208.662109	204.273026
1207.575195	250.600189
1206.488281	239.031647
1205.401367	99.717155
1204.313477	44.770397
1203.225586	-31.857605
1202.137695	115.496155
1201.049805	70.134819
1199.961914	-40.230221
1198.873047	-42.269535
1197.784180	-104.491379
1196.695313	-149.874771
1195.605469	-91.846642
1194.515625	-43.493271
1193.425781	7.212242
1192.335938	-115.187080
1191.246094	-139.042236
1190.155273	-6.760234
1189.064453	19.747700
1187.973633	-160.303970
1186.881836	-81.020020
1185.790039	-131.419968
1184.698242	-179.430893
1183.606445	-107.495491
1182.514648	-16.437784
1181.421875	-90.923660
1180.329102	-139.038315
1179.236328	-74.505630
1178.142578	-105.896812
1177.049805	6.446949
1175.956055	46.842445
1174.861328	168.610687
1173.767578	-1.823643
1172.672852	0.137350
1171.578125	176.768723
1170.483398	133.152863
1169.387695	-25.305468
1168.291992	53.044399
1167.196289	-81.488022
1166.100586	-60.609325
1165.004883	168.156036
1163.908203	59.861176
1162.811523	-5.420634
1161.714844	79.759857
1160.617188	83.677361
1159.519531	68.456108
1158.421875	38.883762
1157.324219	99.965286
1156.225586	232.554932
1155.127930	12.036286
1154.028320	51.509895
1152.929688	174.372574
1151.831055	-124.752876
1150.731445	110.023865
1149.631836	-36.544128
1148.531250	-40.163769
1147.431641	15.717567
1146.331055	90.584770
1145.230469	72.548546
1144.129883	78.282501
1143.028320	-6.433531
1141.926758	-57.844189
1140.825195	28.669504
1139.723633	-179.721222
1138.621094	-24.351349
1137.518555	97.642097
1136.416016	67.479713
1135.313477	42.048603
1134.209961	113.970276
1133.106445	192.950165
1132.002930	20.228928
1130.898438	156.091125
1129.794922	192.201904
1128.690430	135.746597
1127.585938	276.141296
1126.480469	387.987396
1125.375977	250.834106
1124.270508	203.778717
1123.164063	246.760666
1122.058594	396.302460
1120.952148	297.055511
1119.845703	136.259384
1118.739258	304.583160
1117.631836	340.258514
1116.525391	82.465477
1115.417969	286.098907
1114.309570	238.895737
1113.202148	208.244629
1112.093750	295.794312
1110.985352	246.190369
1109.876953	350.190338
1108.767578	217.863708
1107.658203	239.110107
1106.548828	213.097717
1105.439453	158.747147
1104.329102	182.297333
1103.218750	160.981491
1102.108398	229.313995
1100.998047	302.317596
1099.886719	370.555908
1098.775391	377.447235
1097.664063	259.391296
1096.552734	351.118896
1095.440430	242.522171
1094.328125	261.165558
1093.215820	296.274506
1092.102539	319.585419
1090.990234	222.825577
1089.876953	264.952911
1088.762695	196.468246
1087.649414	243.274155
1086.535156	271.237762
1085.420898	167.513428
1084.306641	273.046814
1083.191406	333.875153
1082.076172	239.596680
1080.960938	175.898773
1079.845703	281.326233
1078.729492	342.092590
1077.613281	299.543121
1076.497070	299.260284
1075.380859	254.399200
1074.263672	148.569427
1073.146484	160.059158
1072.029297	103.550392
1070.912109	314.318909
1069.793945	135.941071
1068.675781	95.900864
1067.557617	154.278244
1066.438477	140.033890
1065.319336	93.025291
1064.200195	214.602905
1063.081055	116.132362
1061.961914	211.935806
1060.841797	141.611649
1059.721680	132.145248
1058.600586	40.858192
1057.480469	17.426294
1056.359375	52.453308
1055.238281	45.422569
1054.116211	134.196259
1052.995117	131.861145
1051.873047	-22.231798
1050.750000	122.588730
1049.627930	87.648140
1048.504883	52.747219
1047.381836	-3.109379
1046.258789	55.372120
1045.134766	62.552074
1044.011719	37.118446
1042.886719	60.669804
1041.762695	63.267357
1040.638672	91.519501
1039.513672	94.168526
1038.388672	-26.568260
1037.262695	101.885452
1036.136719	-93.213547
1035.010742	-11.277131
1033.884766	59.023563
1032.758789	31.638470
1031.631836	6.626924
1030.504883	-43.909267
1029.377930	-17.682798
1028.250000	-35.582012
1027.122070	-146.362656
1025.994141	-159.500137
1024.866211	-93.638832
1023.737305	-171.706055
1022.608398	5.620399
1021.479492	-151.247726
1020.350586	-198.960709
1019.220703	-292.997009
1018.090820	-301.146454
1016.960938	-146.962189
1015.830078	30.374758
1014.700195	-156.139053
1013.569336	-34.392582
1012.437500	-65.524368
1011.306641	-41.019073
1010.174805	-37.312840
1009.042969	31.248932
1007.910156	39.663136
1006.778320	48.122444
1005.645508	278.673431
1004.512695	333.422607
1003.378906	885.254639
1002.245117	845.174438
1001.111328	664.205811
999.977539	393.272400
998.843750	191.810089
997.708984	108.264801
996.574219	-53.682186
995.438477	82.248100
994.303711	47.406349
993.167969	51.856548
992.032227	24.068325
990.895508	-33.627972
989.758789	77.053551
988.622070	-155.689148
987.485352	-56.441845
986.348633	-35.514435
985.210938	-175.768311
984.073242	-41.875401
982.934570	-69.139915
981.796875	-94.035637
980.658203	42.216660
979.519531	58.831963
978.379883	75.497902
977.240234	76.116852
976.100586	90.586258
974.960938	109.702515
973.821289	57.632069
972.680664	49.295128
971.540039	13.457503
970.398438	71.842674
969.257813	105.001976
968.116211	11.969390
966.974609	-2.944621
965.832031	-6.322117
964.689453	105.037857
963.546875	37.544292
962.404297	116.859077
961.261719	159.521042
960.118164	94.524445
958.974609	77.722748
957.830078	28.922283
956.686523	51.180950
955.541992	-36.398064
954.396484	18.022926
953.251953	109.081085
952.106445	-40.050835
950.960938	-1.514947
949.815430	75.927605
948.668945	-52.354141
947.522461	185.158676
946.375977	-27.528078
945.229492	70.620293
944.082031	20.323523
942.934570	175.603638
941.787109	45.507942
940.638672	31.923754
939.491211	111.943039
938.342773	130.384384
937.193359	41.677021
936.044922	69.342316
934.895508	21.818684
933.745117	60.971813
932.595703	54.578175
931.445313	-22.380669
930.294922	-19.548349
929.144531	10.650118
927.993164	-132.123795
926.842773	-8.517890
925.690430	-28.264524
924.539063	-2.469744
923.386719	-13.029999
922.234375	87.866295
921.082031	-109.031166
919.929688	-53.535683
918.776367	-66.187782
917.623047	-194.646271
916.468750	-145.864716
915.315430	-158.377945
914.161133	-55.080025
913.006836	-110.655830
911.851563	-143.479767
910.696289	-42.424747
909.541016	-218.058578
908.385742	-103.369453
907.229492	-138.304993
906.074219	-87.085052
904.916992	-56.243885
903.760742	108.246986
902.603516	46.231140
901.446289	72.566856
900.289063	31.008047
899.131836	-10.508759
897.973633	40.780842
896.815430	-0.671711
895.656250	-8.159615
894.498047	-17.890953
893.338867	-75.061951
892.178711	14.701416
891.019531	79.581604
889.859375	173.814087
888.699219	15.099178
887.539063	-139.012375
886.377930	68.102814
885.216797	-27.250013
884.055664	-2.978119
882.893555	118.282600
881.732422	126.740326
880.570313	108.152122
879.407227	53.519901
878.245117	332.414124
877.082031	210.177826
875.918945	101.516136
874.754883	-34.109665
873.590820	-0.826962
872.426758	-30.580124
871.262695	49.937458
870.098633	94.420578
868.933594	91.652313
867.768555	100.123955
866.602539	63.630291
865.436523	139.522491
864.270508	37.860146
863.104492	62.038750
861.938477	149.081772
860.771484	87.883087
859.604492	82.823273
858.436523	266.281555
857.269531	220.767654
856.101563	170.780228
854.932617	188.087387
853.764648	194.154999
852.595703	249.524185
851.426758	206.239685
850.256836	167.442459
849.087891	146.560471
847.917969	145.828568
846.748047	62.232090
845.577148	193.552567
844.406250	201.700668
843.235352	140.460785
842.064453	3.171500
840.892578	64.962967
839.720703	198.246002
838.548828	262.144409
837.375977	258.946991
836.204102	219.970535
835.031250	158.650787
833.857422	159.864456
832.684570	0.292324
831.510742	97.463776
830.335938	228.035858
829.162109	101.937607
827.987305	96.319893
826.812500	112.971954
825.637695	-15.334234
824.461914	155.071381
823.286133	167.143265
822.110352	130.160248
820.933594	10.750888
819.757813	0.473782
818.580078	34.699677
817.403320	-89.162109
816.225586	-14.949854
815.048828	43.612667
813.870117	97.669846
812.692383	16.014782
811.513672	-65.635300
810.334961	28.302586
809.156250	26.607084
807.976563	111.518959
806.796875	-52.405487
805.617188	45.730640
804.436523	-131.495010
803.255859	-253.189026
802.075195	-26.489096
800.894531	13.716618
799.712891	-14.886828
798.531250	-50.167507
797.349609	-87.687309
796.167969	-207.231735
794.985352	-105.175339
793.802734	-87.385925
792.619141	-136.082779
791.436523	-5.444812
790.252930	-224.668121
789.069336	-125.128090
787.884766	56.199638
786.700195	-16.990372
785.515625	-143.260712
784.331055	15.722063
783.145508	50.806034
781.959961	94.678673
780.774414	25.810217
779.587891	23.213308
778.402344	-94.259224
777.215820	-158.715942
776.028320	-121.630402
774.840820	-124.317734
773.654297	18.582865
772.465820	6.981010
771.278320	41.664333
770.089844	-44.959763
768.901367	119.718193
767.711914	-63.902443
766.523438	43.363499
765.333984	-78.528336
764.143555	90.307159
762.954102	107.119316
761.763672	79.879845
760.573242	156.061340
759.382813	289.389374
758.191406	233.469910
757.000000	137.973877
755.808594	75.483398
754.616211	140.495026
753.423828	18.668610
752.231445	120.981323
751.039063	-121.618942
749.845703	129.981110
748.652344	102.626503
747.458984	26.985882
746.264648	61.095409
745.070313	301.408569
743.875977	173.111176
742.680664	158.900024
741.486328	4.378285
740.291016	82.263603
739.094727	-74.359772
737.899414	25.413618
736.703125	-6.275728
735.506836	47.453537
734.309570	85.837830
733.112305	-2.739536
731.915039	31.272015
730.717773	-11.295678
729.519531	-16.650517
728.322266	-39.489117
727.123047	40.448544
725.924805	118.173019
724.725586	53.841480
723.526367	15.770273
722.327148	73.834152
721.126953	107.870644
719.926758	-13.091093
718.726563	77.734306
717.525391	140.173126
716.325195	65.163673
715.123047	182.149292
713.921875	9.090225
712.719727	97.742859
711.518555	94.838211
710.315430	39.670860
709.113281	93.479469
707.910156	49.285622
706.707031	5.142427
705.502930	-171.741089
704.299805	23.661007
703.095703	-83.449478
701.891602	105.383125
700.686523	87.545982
699.481445	-108.549812
698.276367	47.654434
697.071289	-56.986252
695.865234	-5.090177
694.659180	-118.282715
693.453125	66.162056
692.246094	-214.111557
691.039063	-94.777588
689.832031	-205.518967
688.625000	111.289825
687.416992	-10.215378
686.208984	54.894501
685.000977	54.962051
683.791992	7.378782
682.583008	-24.973940
681.374023	-89.776741
680.164063	-106.850235
678.955078	-2.598372
677.745117	-117.051651
676.534180	-95.031662
675.324219	15.744168
674.113281	-5.487252
672.902344	3.608962
671.690430	64.640793
670.478516	-122.989296
669.266602	2.952942
668.054688	79.152321
666.841797	103.484428
665.628906	-57.956509
664.416016	5.313201
663.203125	12.429935
661.989258	-109.965134
660.775391	56.916851
659.561523	-9.308226
658.346680	94.931488
657.131836	7.173836
655.916992	-82.699211
654.701172	-15.159312
653.485352	-1.539775
652.269531	27.146288
651.053711	-163.932297
649.836914	-85.715782
648.620117	-97.996727
647.403320	51.157734
646.186523	45.246174
644.968750	30.695553
643.750977	179.605606
642.532227	113.322182
641.314453	107.219261
640.095703	98.911530
638.875977	-12.623020
637.657227	-31.784288
636.437500	37.066723
635.217773	-38.105446
633.997070	-14.558190
632.777344	-6.155274
631.556641	-55.815029
630.335938	51.076675
629.114258	-35.287884
627.892578	13.377872
626.670898	-36.764614
625.449219	-20.578600
624.226563	49.022484
623.003906	118.417694
621.781250	35.486465
620.557617	68.062004
619.333984	196.780579
618.110352	51.183739
616.886719	12.445950
615.662109	44.103390
614.437500	-27.201548
613.212891	-77.351120
611.987305	-48.634136
610.761719	26.812456
609.536133	61.304001
608.310547	-54.134090
607.083984	77.980713
605.857422	-74.411026
604.630859	-98.967720
