# Supplementary material for: Raman spectroscopy accurately differentiates mucosal healing from non-healing and biochemical changes following biological therapy in inflammatory bowel disease
Source: PLoS One. 2021 Jun 2;16(6):e0252210. doi: 10.1371/journal.pone.0252210 (PMC8172032; doi:10.1371/journal.pone.0252210)
Supplement: S9 Dataset — (ZIP) [file pone.0252210.s011.zip › Pre-biologic/OC031-1 pre treatment_base sub CR removed_81__X_2356.14__Y_35200.7__Z_75.4533__Time_931.txt]

1714.793945	84.538673
1713.817383	84.492210
1712.840820	-28.304312
1711.864258	-89.534813
1710.886719	-48.326012
1709.909180	14.856094
1708.931641	43.713638
1707.953125	-18.020994
1706.975586	38.675789
1705.997070	-78.221878
1705.018555	-4.463651
1704.040039	-29.274757
1703.060547	34.715389
1702.081055	2.846720
1701.101563	8.922883
1700.122070	47.562019
1699.142578	-52.383068
1698.162109	-93.031677
1697.181641	-61.052036
1696.201172	-82.080254
1695.220703	-19.851765
1694.239258	8.045578
1693.257813	41.693832
1692.276367	49.047859
1691.294922	-105.994812
1690.313477	32.944839
1689.331055	-118.573021
1688.348633	50.414814
1687.366211	59.718159
1686.383789	136.037979
1685.400391	79.415390
1684.416992	129.765808
1683.433594	65.890717
1682.450195	79.632126
1681.465820	154.944092
1680.482422	86.800156
1679.498047	202.661530
1678.512695	257.577240
1677.528320	203.708893
1676.542969	285.819153
1675.558594	373.518738
1674.572266	328.522614
1673.586914	347.636200
1672.601563	406.885254
1671.615234	477.004211
1670.628906	475.639038
1669.642578	432.044830
1668.655273	484.307556
1667.668945	412.036865
1666.681641	454.159454
1665.694336	573.450378
1664.706055	629.248718
1663.718750	603.035034
1662.730469	585.004272
1661.742188	654.681396
1660.753906	621.169006
1659.764648	760.113525
1658.775391	748.185913
1657.787109	670.242188
1656.796875	695.791077
1655.807617	647.382874
1654.818359	736.812683
1653.828125	556.444885
1652.837891	595.920776
1651.846680	516.505981
1650.856445	368.524475
1649.865234	458.717896
1648.874023	432.706543
1647.882813	279.991699
1646.891602	352.071533
1645.899414	257.824310
1644.907227	256.183533
1643.915039	225.619202
1642.922852	377.340210
1641.930664	251.975922
1640.937500	155.800476
1639.944336	233.890854
1638.951172	40.372955
1637.957031	23.715229
1636.963867	1.882402
1635.969727	35.498425
1634.975586	-4.606233
1633.981445	-5.095171
1632.986328	34.002495
1631.991211	7.314053
1630.996094	54.426327
1630.000977	22.608337
1629.005859	4.021502
1628.009766	-9.239638
1627.013672	-77.688194
1626.017578	14.375518
1625.021484	-56.587029
1624.024414	-32.836102
1623.028320	96.074554
1622.031250	-66.721260
1621.033203	-132.208511
1620.036133	-61.056435
1619.038086	54.731915
1618.041016	86.473175
1617.041992	133.968994
1616.043945	-4.871445
1615.045898	-38.689533
1614.046875	77.038704
1613.047852	-108.880844
1612.048828	-16.778891
1611.048828	12.367498
1610.049805	125.366501
1609.049805	-5.380601
1608.049805	-57.486092
1607.048828	79.003578
1606.048828	-25.494726
1605.047852	11.412615
1604.046875	43.050587
1603.045898	82.505013
1602.044922	-100.471001
1601.042969	-50.586773
1600.041016	-73.977715
1599.039063	-50.324387
1598.037109	38.639481
1597.034180	-26.665951
1596.031250	-107.656036
1595.028320	33.403904
1594.025391	12.431001
1593.022461	-79.077988
1592.018555	-120.986526
1591.014648	-160.311569
1590.010742	-131.817215
1589.006836	76.637085
1588.001953	24.109753
1586.997070	-2.367472
1585.992188	-57.565781
1584.987305	-3.311248
1583.982422	102.988060
1582.976563	125.805359
1581.970703	143.345245
1580.964844	1.944932
1579.958984	79.274658
1578.952148	13.324925
1577.945313	113.920135
1576.938477	170.170120
1575.931641	124.866432
1574.924805	45.702488
1573.916992	114.737061
1572.909180	71.875145
1571.901367	190.127686
1570.893555	92.555008
1569.884766	44.321468
1568.876953	-11.753881
1567.868164	103.537338
1566.858398	-43.552963
1565.849609	-42.675426
1564.839844	56.757179
1563.830078	132.719193
1562.820313	115.176514
1561.810547	32.721542
1560.799805	28.024244
1559.790039	20.662601
1558.779297	70.254959
1557.767578	47.184170
1556.756836	60.323441
1555.745117	-6.925526
1554.733398	156.281479
1553.721680	88.887970
1552.709961	124.999367
1551.697266	158.428619
1550.685547	103.787041
1549.672852	23.218847
1548.659180	110.734634
1547.646484	223.998764
1546.632813	13.950506
1545.619141	57.238464
1544.605469	-2.943306
1543.591797	-89.013275
1542.577148	16.036427
1541.562500	71.893646
1540.547852	202.533783
1539.533203	74.882980
1538.518555	14.319277
1537.502930	51.762684
1536.487305	52.996754
1535.471680	67.053169
1534.456055	62.978558
1533.439453	12.420279
1532.422852	-76.854828
1531.406250	107.016808
1530.389648	-5.573374
1529.373047	162.605194
1528.355469	111.718689
1527.337891	81.383781
1526.320313	25.248318
1525.302734	5.102286
1524.284180	-2.240597
1523.265625	-7.074959
1522.247070	-11.974050
1521.228516	37.067760
1520.208984	137.441406
1519.190430	47.490070
1518.170898	70.589554
1517.151367	-6.592855
1516.130859	3.533805
1515.111328	-9.516353
1514.090820	100.629166
1513.070313	61.766094
1512.049805	-13.073420
1511.028320	58.327610
1510.006836	-83.305672
1508.986328	-37.680004
1507.963867	7.860816
1506.942383	-46.662483
1505.919922	-67.896713
1504.898438	-19.972317
1503.875977	-95.116852
1502.852539	-65.252319
1501.830078	-76.425354
1500.806641	-67.162338
1499.783203	41.894077
1498.759766	-110.221382
1497.736328	-121.570671
1496.711914	-94.587944
1495.687500	-36.965199
1494.663086	-43.345413
1493.638672	11.599619
1492.613281	-71.566086
1491.587891	1.165610
1490.563477	17.617678
1489.537109	36.568935
1488.511719	65.697090
1487.485352	110.093246
1486.458984	-16.618053
1485.432617	208.935379
1484.406250	28.600357
1483.379883	151.927551
1482.352539	162.928696
1481.325195	201.948975
1480.297852	258.772919
1479.269531	241.612427
1478.241211	244.822479
1477.213867	207.242096
1476.184570	215.498657
1475.156250	272.129120
1474.127930	338.899231
1473.098633	331.782013
1472.069336	304.285431
1471.040039	322.589264
1470.009766	493.522217
1468.979492	328.585938
1467.950195	507.049194
1466.918945	738.806824
1465.888672	609.472046
1464.857422	627.588684
1463.827148	739.712341
1462.795898	643.449219
1461.763672	704.691528
1460.732422	727.814697
1459.700195	849.932678
1458.667969	862.843689
1457.635742	824.988647
1456.603516	812.519043
1455.570313	891.368774
1454.537109	812.939575
1453.503906	909.503906
1452.470703	978.141418
1451.436523	1018.865662
1450.403320	927.811768
1449.369141	1001.471191
1448.333984	958.582642
1447.299805	1019.552795
1446.264648	1019.733337
1445.230469	1032.583984
1444.194336	969.502991
1443.159180	967.190247
1442.124023	762.513306
1441.087891	858.899780
1440.051758	849.055359
1439.015625	748.218201
1437.978516	829.415588
1436.941406	683.163574
1435.904297	670.893311
1434.867188	565.186157
1433.830078	494.897491
1432.791992	578.667480
1431.754883	457.959106
1430.715820	208.600327
1429.677734	224.312744
1428.639648	318.243774
1427.600586	260.824646
1426.561523	185.802521
1425.522461	262.100555
1424.482422	295.537231
1423.443359	150.073608
1422.403320	143.262375
1421.363281	91.142044
1420.322266	227.944672
1419.282227	178.404099
1418.241211	91.150734
1417.200195	24.099430
1416.159180	216.277206
1415.117188	8.409419
1414.076172	67.271469
1413.034180	5.436456
1411.992188	-53.823608
1410.949219	128.268463
1409.907227	81.642548
1408.864258	27.530157
1407.821289	91.536621
1406.777344	-93.076416
1405.734375	-28.996603
1404.690430	80.274414
1403.646484	-21.280804
1402.602539	0.197614
1401.557617	71.875252
1400.513672	-11.936974
1399.468750	39.733242
1398.423828	-31.422815
1397.377930	-54.887886
1396.333008	-0.610725
1395.287109	-99.149994
1394.241211	-64.844414
1393.195313	-0.457780
1392.148438	-1.158728
1391.101563	13.204575
1390.054688	-4.929561
1389.007813	-33.019321
1387.960938	-21.025351
1386.913086	-16.498457
1385.865234	13.078625
1384.817383	-27.312407
1383.769531	2.346750
1382.720703	-197.871048
1381.671875	-73.156792
1380.623047	-10.896988
1379.574219	-36.024570
1378.524414	-123.518806
1377.475586	-41.175018
1376.425781	-13.729235
1375.375977	41.200935
1374.325195	6.342906
1373.274414	36.396324
1372.224609	-110.558006
1371.172852	24.311073
1370.122070	76.920578
1369.070313	47.316784
1368.019531	124.910904
1366.967773	152.698608
1365.915039	56.000336
1364.863281	106.298286
1363.810547	-22.611351
1362.757813	114.884537
1361.705078	93.121834
1360.651367	138.582779
1359.598633	111.948242
1358.544922	58.018242
1357.491211	43.937813
1356.436523	136.789429
1355.382813	157.586548
1354.328125	93.947861
1353.273438	127.259377
1352.217773	71.198929
1351.163086	189.016357
1350.107422	229.875595
1349.051758	255.873871
1347.996094	209.951859
1346.939453	305.497528
1345.883789	200.154739
1344.827148	355.268005
1343.769531	255.007645
1342.712891	333.299377
1341.655273	458.684784
1340.598633	398.249573
1339.540039	461.732056
1338.482422	438.558838
1337.423828	521.903625
1336.366211	427.032349
1335.307617	498.059326
1334.248047	583.944275
1333.189453	439.776703
1332.129883	451.527954
1331.070313	446.009155
1330.010742	440.535309
1328.950195	338.711304
1327.890625	444.548431
1326.830078	505.909119
1325.768555	404.262299
1324.708008	297.763062
1323.646484	492.561676
1322.585938	521.933655
1321.523438	553.798462
1320.461914	422.844574
1319.400391	509.066620
1318.337891	533.631775
1317.275391	402.882233
1316.211914	496.559845
1315.149414	499.042664
1314.085938	491.703156
1313.022461	356.295959
1311.958984	553.496826
1310.894531	336.941803
1309.831055	403.645752
1308.766602	421.124512
1307.701172	409.097382
1306.636719	456.158539
1305.571289	530.289368
1304.505859	466.698730
1303.440430	516.270874
1302.375000	563.393860
1301.308594	541.709839
1300.242188	456.179047
1299.175781	476.350159
1298.109375	444.962341
1297.041992	308.026978
1295.975586	509.972626
1294.908203	476.225464
1293.839844	339.452972
1292.772461	511.896454
1291.704102	375.225983
1290.635742	415.208588
1289.567383	315.444763
1288.498047	326.053894
1287.428711	321.976837
1286.360352	305.672913
1285.290039	345.738647
1284.220703	361.316925
1283.150391	259.374908
1282.080078	331.309448
1281.009766	266.169617
1279.939453	401.729675
1278.868164	348.870453
1277.796875	327.848511
1276.725586	301.960571
1275.654297	479.021820
1274.582031	401.811646
1273.509766	366.193939
1272.437500	438.107941
1271.365234	451.377716
1270.291992	413.369080
1269.218750	380.271027
1268.145508	496.105408
1267.072266	506.955536
1265.999023	515.369995
1264.924805	433.529205
1263.850586	476.118134
1262.776367	445.544403
1261.701172	463.747589
1260.625977	440.514832
1259.550781	397.803436
1258.475586	384.351074
1257.400391	292.965698
1256.324219	498.717743
1255.248047	475.524231
1254.171875	418.265869
1253.094727	477.846680
1252.018555	420.615845
1250.941406	339.085236
1249.864258	435.125397
1248.786133	351.195038
1247.708008	447.187714
1246.630859	462.934021
1245.551758	529.696594
1244.473633	256.325775
1243.394531	315.810944
1242.316406	421.402283
1241.236328	242.902405
1240.157227	416.412292
1239.077148	342.325043
1237.998047	338.619446
1236.917969	279.120697
1235.836914	360.290649
1234.756836	303.221344
1233.675781	265.559357
1232.594727	353.920929
1231.512695	287.169617
1230.431641	208.326294
1229.349609	185.206818
1228.267578	273.463257
1227.185547	301.150238
1226.102539	193.282120
1225.019531	288.697510
1223.936523	258.263519
1222.853516	111.737541
1221.769531	257.842346
1220.686523	154.865173
1219.602539	230.772186
1218.517578	64.987198
1217.433594	143.262405
1216.348633	91.057037
1215.263672	111.300713
1214.178711	61.503239
1213.092773	117.913246
1212.007813	43.966240
1210.921875	206.472916
1209.834961	161.443527
1208.749023	186.350357
1207.662109	223.279877
1206.575195	240.887466
1205.488281	104.226959
1204.400391	167.587921
1203.313477	177.902298
1202.225586	70.179291
1201.136719	80.463905
1200.048828	23.316658
1198.959961	16.711977
1197.871094	-90.975288
1196.782227	44.334633
1195.692383	-70.576599
1194.603516	-60.421154
1193.513672	-55.105141
1192.423828	-52.220848
1191.333008	-39.752773
1190.242188	-10.499199
1189.151367	-22.118565
1188.060547	-86.589615
1186.969727	62.615746
1185.877930	38.904068
1184.786133	17.574892
1183.694336	-32.562893
1182.601563	-63.518311
1181.509766	-108.875427
1180.416992	68.736061
1179.323242	18.516136
1178.230469	9.031777
1177.136719	69.006203
1176.042969	11.546366
1174.949219	30.720995
1173.854492	59.434032
1172.760742	114.438316
1171.666016	-60.371254
1170.570313	47.214642
1169.475586	37.503712
1168.379883	-22.459858
1167.284180	-130.249023
1166.188477	-32.426296
1165.091797	-145.006821
1163.996094	-99.854935
1162.899414	-61.921780
1161.801758	18.955179
1160.705078	54.396641
1159.607422	32.492844
1158.509766	101.269272
1157.412109	48.282627
1156.313477	40.617748
1155.215820	-24.317736
1154.117188	-24.867867
1153.017578	53.227623
1151.918945	-9.373941
1150.819336	11.429561
1149.719727	41.723953
1148.620117	95.795509
1147.519531	47.408146
1146.418945	-79.557770
1145.318359	-130.322296
1144.217773	14.055679
1143.116211	-41.525230
1142.014648	28.965868
1140.913086	-86.106560
1139.811523	-37.093380
1138.708984	-87.973457
1137.606445	-67.559517
1136.503906	-177.867432
1135.401367	-252.519516
1134.297852	-39.790081
1133.194336	4.227980
1132.090820	69.565231
1130.987305	73.137474
1129.882813	152.611740
1128.778320	134.758575
1127.673828	202.272614
1126.569336	203.335342
1125.463867	239.931091
1124.358398	181.678696
1123.252930	189.778198
1122.146484	112.560585
1121.041016	37.725266
1119.934570	258.899719
1118.828125	212.425995
1117.720703	87.839691
1116.613281	107.637711
1115.505859	16.209616
1114.398438	9.953279
1113.291016	79.352028
1112.182617	89.589790
1111.074219	17.072813
1109.964844	60.361477
1108.856445	70.536987
1107.747070	9.824182
1106.637695	24.689438
1105.528320	256.742584
1104.417969	217.215881
1103.307617	132.851608
1102.197266	208.947159
1101.086914	259.044495
1099.975586	108.644394
1098.864258	283.669891
1097.752930	220.520462
1096.641602	364.774231
1095.529297	233.275665
1094.416992	264.361481
1093.304688	267.159180
1092.191406	269.940918
1091.079102	199.738144
1089.965820	336.658173
1088.852539	247.624252
1087.738281	302.114105
1086.624023	309.531921
1085.509766	399.233246
1084.395508	256.159088
1083.280273	131.941940
1082.166016	273.291595
1081.050781	198.445206
1079.934570	158.853058
1078.819336	173.282043
1077.703125	126.661240
1076.586914	246.692749
1075.469727	263.419250
1074.353516	233.219070
1073.236328	59.959682
1072.119141	170.502411
1071.000977	107.512039
1069.882813	77.362572
1068.765625	162.046661
1067.646484	141.265961
1066.528320	85.366898
1065.409180	130.180389
1064.290039	142.200562
1063.170898	74.640419
1062.050781	142.830292
1060.930664	2.782853
1059.810547	56.932785
1058.690430	106.385666
1057.569336	97.373703
1056.449219	130.445999
1055.327148	77.044586
1054.206055	184.876083
1053.083984	28.733459
1051.961914	138.875412
1050.839844	38.863583
1049.717773	90.620422
1048.594727	23.352337
1047.471680	0.452754
1046.348633	35.886127
1045.224609	66.648918
1044.101563	41.460903
1042.976563	144.486588
1041.852539	-18.168819
1040.728516	17.292393
1039.603516	124.954636
1038.478516	169.709274
1037.352539	46.833118
1036.227539	79.980782
1035.101563	36.335705
1033.974609	36.929741
1032.848633	58.477932
1031.721680	189.327881
1030.594727	50.450878
1029.467773	92.957329
1028.340820	219.120697
1027.212891	-131.022308
1026.084961	4.466794
1024.956055	-59.794193
1023.828125	-133.286880
1022.699219	-130.127731
1021.570313	-89.817345
1020.440430	-123.743713
1019.311523	-111.237762
1018.181641	-205.385056
1017.050781	22.792482
1015.920898	2.881248
1014.790039	-51.755466
1013.659180	-41.469524
1012.528320	-28.843985
1011.396484	46.325577
1010.265625	-28.994852
1009.132813	48.510822
1008.000977	179.235825
1006.868164	87.827446
1005.736328	352.697235
1004.602539	455.598083
1003.469727	694.887756
1002.335938	910.982178
1001.202148	530.807495
1000.068359	536.664917
998.933594	283.856079
997.799805	213.629578
996.665039	64.972488
995.529297	107.993584
994.394531	88.724846
993.258789	-59.698544
992.123047	-25.801014
990.986328	-63.371426
989.849609	201.126740
988.712891	64.480370
987.576172	-16.760998
986.439453	-72.585892
985.301758	-33.913933
984.164063	-78.122864
983.025391	-37.092701
981.887695	-78.904594
980.749023	-90.745033
979.610352	-61.131588
978.470703	46.707188
977.332031	67.152229
976.192383	-114.686829
975.051758	-71.154488
973.912109	78.101639
972.771484	13.668408
971.630859	-50.695702
970.490234	-64.472061
969.348633	54.950802
968.207031	-52.870922
967.065430	18.383129
965.923828	32.288666
964.781250	27.877651
963.638672	-65.922318
962.496094	99.418549
961.352539	239.508453
960.208984	86.264099
959.065430	-96.650970
957.921875	54.956558
956.777344	98.908348
955.632813	-58.580719
954.488281	28.942387
953.343750	-23.119114
952.198242	73.583397
951.052734	87.941376
949.907227	10.866781
948.760742	91.606743
947.614258	-168.199387
946.467773	47.437981
945.321289	55.125088
944.173828	106.241478
943.026367	127.687553
941.878906	30.452351
940.730469	200.333435
939.582031	96.356575
938.433594	38.091331
937.285156	176.032562
936.135742	58.565311
934.987305	64.290260
933.836914	140.702042
932.687500	89.513428
931.537109	-77.794662
930.386719	105.745583
929.236328	102.524437
928.084961	65.193199
926.934570	66.603996
925.783203	-29.791779
924.630859	37.678921
923.478516	-19.933836
922.327148	-18.369656
921.173828	-78.149147
920.021484	96.216202
918.868164	-22.573385
917.714844	4.107160
916.561523	-71.392029
915.407227	41.629364
914.252930	-79.181229
913.098633	15.693280
911.944336	-82.306190
910.789063	-23.711184
909.633789	71.170013
908.478516	100.282196
907.322266	38.737419
906.166016	-140.595444
905.009766	-145.358551
903.853516	-2.857137
902.696289	-0.804280
901.539063	-73.443054
900.381836	-109.806259
899.223633	28.125484
898.065430	-46.659538
896.907227	-37.693657
895.749023	116.020576
894.589844	113.683258
893.430664	-1.650056
892.271484	32.239758
891.112305	-62.646461
889.952148	-6.131532
888.791992	59.408386
887.630859	91.070419
886.470703	82.104713
885.309570	25.772078
884.148438	23.627909
882.986328	143.301102
881.825195	84.784378
880.663086	42.092030
879.500000	130.163376
878.337891	13.143889
877.174805	112.469307
876.011719	-24.737186
874.847656	43.047882
873.684570	146.830734
872.520508	41.254715
871.355469	27.997879
870.191406	140.736816
869.026367	-79.444191
867.861328	-38.673973
866.695313	-2.411433
865.530273	2.371533
864.364258	81.310532
863.197266	153.478149
862.031250	-25.934431
860.864258	-23.377527
859.697266	33.057110
858.530273	102.933281
857.362305	116.682259
856.194336	182.020874
855.026367	126.218521
853.857422	222.915451
852.688477	187.303619
851.519531	357.894592
850.350586	272.968048
849.180664	125.356102
848.010742	92.028618
846.840820	130.361923
845.670898	105.993118
844.500000	61.489227
843.329102	1.337212
842.157227	-7.342674
840.986328	-9.318564
839.814453	55.776142
838.642578	67.182350
837.469727	65.166328
836.296875	89.952415
835.124023	-5.906688
833.951172	105.959106
832.777344	57.006977
831.603516	30.387617
830.429688	55.096146
829.255859	211.415298
828.081055	53.136242
826.906250	195.975189
825.731445	66.729538
824.555664	80.188026
823.379883	31.227098
822.204102	55.796055
821.027344	78.110382
819.851563	115.985535
818.674805	62.545742
817.497070	-6.465236
816.320313	13.549922
815.142578	-79.924728
813.963867	144.694946
812.786133	-206.754837
811.607422	22.198229
810.428711	-182.397232
809.250000	-2.483338
808.070313	-100.375854
806.890625	-33.881031
805.710938	19.239241
804.531250	-76.427795
803.350586	-12.264298
802.169922	-52.444065
800.988281	-130.338028
799.807617	-77.357925
798.625977	-144.163498
797.444336	-191.005508
796.261719	-162.489288
795.079102	-89.690247
793.896484	-61.252907
792.713867	-10.702135
791.530273	-44.336578
790.346680	-95.686111
789.163086	16.746435
787.979492	38.384514
786.794922	79.902634
785.610352	46.184647
784.425781	123.018822
783.240234	140.111404
782.054688	115.184753
780.869141	225.033051
779.682617	49.845963
778.496094	60.237061
777.309570	101.516701
776.123047	65.497711
774.935547	18.443027
773.748047	-24.194288
772.560547	-29.327908
771.373047	44.917080
770.184570	17.687912
768.996094	45.563778
767.806641	29.334995
766.618164	43.944298
765.428711	-159.541794
764.239258	-32.607910
763.048828	92.050453
761.858398	-43.105499
760.667969	110.080101
759.477539	157.573654
758.286133	143.443405
757.094727	232.668228
755.903320	106.376724
754.710938	173.568283
753.518555	71.506081
752.326172	74.942757
751.133789	-101.745972
749.940430	-25.815065
748.747070	146.676956
747.553711	-32.115826
746.359375	87.620010
745.166016	27.390783
743.970703	171.177750
742.776367	14.464622
741.581055	79.257423
740.385742	80.454773
739.190430	-30.108032
737.994141	-103.372368
736.797852	22.720564
735.601563	54.594959
734.405273	20.779509
733.208008	74.536484
732.010742	12.295291
730.813477	52.914719
729.615234	-7.090499
728.416992	75.078178
727.218750	78.513916
726.020508	180.315231
724.821289	41.708324
723.622070	82.322739
722.422852	66.142242
721.222656	143.880356
720.022461	49.127991
718.822266	11.184338
717.621094	145.661819
716.420898	101.201302
715.218750	165.835251
714.017578	82.177284
712.815430	-71.184280
711.614258	37.093388
710.411133	-18.087027
709.208984	77.098770
708.005859	15.444696
706.802734	108.446129
705.599609	29.443991
704.395508	-95.202751
703.191406	-17.399771
701.987305	45.163498
700.782227	131.648209
699.577148	-40.641518
698.372070	-101.952866
697.166992	-24.108252
695.960938	-61.437828
694.754883	-18.342827
693.548828	-18.678535
692.341797	11.414258
691.135742	-34.461746
689.927734	23.892378
688.720703	49.698051
687.512695	-41.626369
686.304688	49.305378
685.096680	-33.247704
683.888672	-55.035480
682.679688	-198.157135
681.470703	-91.997795
680.260742	-178.667038
679.050781	27.118752
677.840820	29.290396
676.630859	-18.306797
675.419922	89.973160
674.209961	-20.323473
672.998047	-15.890705
671.787109	36.140190
670.575195	144.385040
669.363281	-47.896999
668.151367	-0.169553
666.938477	142.624741
665.725586	188.148880
664.512695	-36.315533
663.299805	50.270271
662.085938	121.709183
660.872070	52.825695
659.658203	-44.078693
658.443359	31.643147
657.228516	25.363060
656.013672	-15.425098
654.797852	-92.856499
653.583008	-19.399218
652.366211	60.468990
651.150391	58.410019
649.934570	67.091125
648.717773	26.208578
647.500000	120.934921
646.283203	43.387539
645.065430	-4.046739
643.847656	107.684990
642.629883	215.003952
641.411133	107.175560
640.192383	-24.323595
638.973633	-41.924606
637.753906	110.157936
636.534180	17.166599
635.314453	-0.706037
634.094727	24.270905
632.874023	-15.283192
631.653320	-3.428411
630.432617	-13.168195
629.211914	-10.170363
627.990234	-103.842636
626.768555	83.287193
625.545898	62.203522
624.324219	148.123428
623.101563	205.957108
621.877930	197.147934
620.655273	87.462082
619.431641	20.431673
618.208008	-14.687585
616.983398	84.810890
615.759766	136.926041
614.535156	-53.021721
613.310547	111.906471
612.084961	-117.033218
610.859375	96.388596
609.633789	16.537289
608.408203	-16.609461
607.181641	-9.513321
605.955078	-49.794964
604.728516	-19.981146
