# Supplementary material for: Raman spectroscopy accurately differentiates mucosal healing from non-healing and biochemical changes following biological therapy in inflammatory bowel disease
Source: PLoS One. 2021 Jun 2;16(6):e0252210. doi: 10.1371/journal.pone.0252210 (PMC8172032; doi:10.1371/journal.pone.0252210)
Supplement: S9 Dataset — (ZIP) [file pone.0252210.s011.zip › Pre-biologic/OC023-2 pre treatment_52__X_25481.7__Y_6214.9__Z_811.03__Time_597.txt]

1714.862305	127.939835
1713.885742	61.151001
1712.909180	196.662216
1711.931641	-46.157299
1710.955078	-82.493889
1709.977539	17.789791
1709.000000	-61.561218
1708.021484	-127.524689
1707.043945	-59.487473
1706.065430	-31.645409
1705.086914	49.790615
1704.107422	141.949173
1703.128906	-1.303968
1702.149414	40.217129
1701.169922	105.938812
1700.190430	40.751846
1699.210938	-45.613045
1698.230469	218.413895
1697.250000	260.718994
1696.269531	204.376266
1695.289063	255.161179
1694.307617	220.696136
1693.326172	378.772705
1692.344727	489.018097
1691.363281	482.084320
1690.381836	560.854553
1689.399414	549.188110
1688.416992	599.207520
1687.434570	678.882996
1686.452148	646.910522
1685.468750	743.229004
1684.485352	807.901062
1683.501953	902.230286
1682.518555	922.327026
1681.534180	838.932068
1680.550781	918.400513
1679.566406	1054.113525
1678.582031	1094.376221
1677.596680	962.079834
1676.611328	1255.854492
1675.626953	1366.447144
1674.641602	1307.234741
1673.655273	1378.709351
1672.669922	1493.124634
1671.683594	1687.611816
1670.697266	1800.100586
1669.710938	1559.752563
1668.723633	1999.664307
1667.737305	1746.979736
1666.750000	1723.073853
1665.762695	1763.296875
1664.774414	1809.228149
1663.787109	2059.813232
1662.798828	2186.075684
1661.810547	2235.833740
1660.822266	2278.046631
1659.833008	2243.809082
1658.844727	2141.142090
1657.855469	2248.178223
1656.866211	2262.901367
1655.875977	2182.709961
1654.886719	2012.980225
1653.896484	1846.369873
1652.906250	1857.505005
1651.916016	1800.260132
1650.924805	1642.930542
1649.934570	1615.629150
1648.943359	1456.543091
1647.952148	1287.336792
1646.959961	1020.807190
1645.968750	1045.362427
1644.976563	880.103210
1643.984375	707.353699
1642.992188	711.911499
1641.999023	737.923340
1641.005859	463.442474
1640.012695	366.177734
1639.019531	620.090698
1638.026367	283.513641
1637.032227	300.683105
1636.039063	175.820465
1635.043945	291.120728
1634.049805	40.441719
1633.055664	172.114288
1632.060547	201.297562
1631.065430	41.167118
1630.070313	81.438797
1629.074219	37.731766
1628.079102	41.662220
1627.083008	93.187958
1626.086914	-94.411011
1625.090820	-68.703728
1624.093750	-82.218964
1623.096680	219.895737
1622.100586	30.686302
1621.102539	28.294636
1620.105469	68.126144
1619.107422	123.883148
1618.109375	153.540085
1617.111328	96.733406
1616.113281	155.588821
1615.115234	230.318497
1614.116211	234.338791
1613.117188	120.479805
1612.118164	-43.014019
1611.118164	-28.044701
1610.119141	70.908333
1609.119141	54.635590
1608.119141	4.418305
1607.118164	-32.581020
1606.118164	32.654087
1605.117188	56.056705
1604.116211	275.841431
1603.115234	113.524612
1602.114258	6.285211
1601.112305	-53.764317
1600.110352	-37.896244
1599.108398	-105.662842
1598.106445	-63.570923
1597.103516	9.896178
1596.100586	-172.718781
1595.097656	-54.810574
1594.094727	2.982944
1593.091797	-192.539963
1592.087891	-205.229919
1591.083984	-69.144905
1590.080078	-199.312622
1589.076172	-24.190794
1588.071289	2.147049
1587.067383	197.951065
1586.062500	46.856754
1585.057617	140.818451
1584.051758	250.327301
1583.045898	414.449707
1582.041016	304.904266
1581.035156	20.837662
1580.028320	158.661453
1579.022461	231.261642
1578.015625	139.770157
1577.008789	259.012695
1576.001953	279.245575
1574.994141	327.984589
1573.987305	74.931526
1572.979492	193.683289
1571.971680	203.094330
1570.962891	150.011902
1569.955078	21.478487
1568.946289	95.502090
1567.937500	247.281296
1566.928711	19.749228
1565.918945	140.054764
1564.910156	197.874527
1563.900391	-53.278400
1562.890625	146.957397
1561.880859	155.009689
1560.870117	105.848961
1559.859375	123.962372
1558.848633	25.257019
1557.837891	76.744125
1556.827148	200.591278
1555.815430	223.182266
1554.803711	175.661331
1553.791992	311.831604
1552.780273	191.469025
1551.767578	345.333618
1550.754883	294.516968
1549.742188	191.792862
1548.729492	207.909348
1547.716797	197.968063
1546.703125	275.743805
1545.689453	280.913544
1544.675781	4.184735
1543.662109	73.614029
1542.647461	145.394318
1541.632813	98.137352
1540.618164	71.356636
1539.603516	121.833847
1538.588867	79.166672
1537.573242	103.402039
1536.557617	50.022305
1535.541992	63.523399
1534.526367	40.707508
1533.509766	2.218335
1532.493164	133.669281
1531.476563	-23.792459
1530.459961	179.335892
1529.443359	16.361364
1528.425781	72.162018
1527.408203	-8.745925
1526.390625	-20.318327
1525.373047	-60.408901
1524.354492	141.196381
1523.335938	149.546158
1522.317383	29.071127
1521.298828	37.024380
1520.280273	29.339252
1519.260742	286.214081
1518.241211	213.806305
1517.221680	30.735550
1516.202148	42.778244
1515.181641	162.476028
1514.161133	32.838017
1513.140625	80.197525
1512.120117	63.167717
1511.099609	-72.099609
1510.078125	-153.638062
1509.056641	54.518333
1508.035156	-29.968613
1507.012695	-22.319393
1505.991211	18.470547
1504.968750	-84.481445
1503.946289	112.218636
1502.923828	-142.231461
1501.900391	-109.907234
1500.877930	-95.693192
1499.854492	-125.200951
1498.830078	-39.703712
1497.806641	20.001152
1496.782227	-94.486389
1495.758789	-42.815990
1494.734375	8.649870
1493.708984	-6.566296
1492.684570	128.896240
1491.659180	182.339264
1490.633789	414.465820
1489.608398	150.722885
1488.583008	277.723541
1487.556641	373.860077
1486.530273	344.705444
1485.503906	527.275146
1484.477539	416.144379
1483.450195	526.879822
1482.423828	520.101807
1481.396484	742.708435
1480.368164	592.799988
1479.340820	733.455566
1478.312500	799.996582
1477.284180	958.118469
1476.255859	899.503174
1475.227539	929.942810
1474.198242	1054.461426
1473.169922	1173.737427
1472.140625	1221.566406
1471.111328	1533.938843
1470.081055	1472.038330
1469.050781	1560.150513
1468.021484	1737.159790
1466.990234	1964.823730
1465.959961	2055.037842
1464.928711	2157.820557
1463.898438	2204.587402
1462.867188	2263.941895
1461.834961	2625.440430
1460.803711	2440.740967
1459.771484	2517.544678
1458.739258	2634.863281
1457.707031	2767.297119
1456.674805	2668.718994
1455.641602	2511.765869
1454.608398	2778.376465
1453.575195	2809.004883
1452.541992	2940.981689
1451.508789	3012.027832
1450.474609	2913.207520
1449.440430	3093.080566
1448.406250	2918.228760
1447.371094	2961.194580
1446.336914	3019.326172
1445.301758	2958.419678
1444.266602	2887.398926
1443.230469	3193.385986
1442.195313	2760.567383
1441.159180	2851.450928
1440.123047	2600.922852
1439.086914	2413.703857
1438.049805	2646.126709
1437.013672	2360.430664
1435.976563	2143.064941
1434.939453	2049.574951
1433.901367	1746.514893
1432.864258	1781.951538
1431.826172	1251.930054
1430.788086	1234.487915
1429.750000	964.758118
1428.710938	902.020386
1427.671875	728.368652
1426.633789	822.138062
1425.593750	598.219727
1424.554688	530.730591
1423.514648	498.582367
1422.474609	501.770081
1421.434570	510.048676
1420.394531	382.386993
1419.354492	418.499817
1418.313477	238.154312
1417.272461	327.246490
1416.231445	350.946167
1415.189453	206.139786
1414.147461	245.076523
1413.105469	201.091187
1412.063477	297.992157
1411.021484	183.796722
1409.978516	21.972599
1408.936523	-142.191818
1407.892578	140.896744
1406.849609	112.561249
1405.806641	49.180424
1404.762695	-54.254318
1403.718750	-102.329918
1402.674805	63.003841
1401.629883	100.413361
1400.585938	163.011337
1399.541016	112.834358
1398.496094	218.231262
1397.450195	-12.193747
1396.405273	110.958069
1395.359375	18.691795
1394.313477	81.891800
1393.267578	12.455568
1392.220703	15.771851
1391.173828	-65.897537
1390.126953	-7.247047
1389.080078	-106.133270
1388.033203	-97.269287
1386.985352	66.785805
1385.937500	55.861320
1384.889648	10.079977
1383.841797	-153.021515
1382.792969	88.918068
1381.744141	-58.867443
1380.695313	-61.563126
1379.646484	-21.654921
1378.597656	-126.434471
1377.547852	26.090769
1376.498047	46.423237
1375.448242	34.460598
1374.397461	-74.649040
1373.347656	3.517432
1372.296875	99.251228
1371.246094	-61.691284
1370.194336	86.662613
1369.143555	25.790293
1368.091797	-82.245499
1367.040039	71.478760
1365.988281	145.603455
1364.935547	351.813782
1363.882813	127.438843
1362.830078	206.960724
1361.777344	261.730530
1360.724609	249.471436
1359.670898	135.399384
1358.617188	225.449966
1357.563477	14.805139
1356.509766	231.943726
1355.455078	198.154419
1354.400391	462.692261
1353.345703	347.232178
1352.291016	323.877838
1351.235352	340.422211
1350.180664	731.976807
1349.125000	369.038818
1348.068359	549.828369
1347.012695	688.542725
1345.956055	829.839172
1344.899414	767.908264
1343.842773	1065.651123
1342.786133	1105.656250
1341.728516	1155.717896
1340.670898	985.423096
1339.613281	1048.210083
1338.555664	1415.745239
1337.497070	1065.254639
1336.438477	1177.986938
1335.379883	1172.041260
1334.321289	1252.865845
1333.262695	1175.495361
1332.203125	1313.493164
1331.143555	1060.901123
1330.083984	1209.078491
1329.023438	1038.503418
1327.963867	1060.916382
1326.903320	1053.829102
1325.841797	1261.794678
1324.781250	1171.019531
1323.719727	1253.268066
1322.659180	1222.090698
1321.596680	1023.257690
1320.535156	1355.155518
1319.473633	1122.154419
1318.411133	1303.744019
1317.348633	1285.677368
1316.285156	1275.160400
1315.222656	1279.587769
1314.159180	1518.253662
1313.095703	1210.035156
1312.032227	1399.639771
1310.967773	1328.270874
1309.904297	1173.368652
1308.839844	1318.972534
1307.775391	1363.751709
1306.709961	1280.704956
1305.645508	1269.167725
1304.580078	1575.023193
1303.513672	1312.890747
1302.448242	1456.618896
1301.382813	1411.167480
1300.316406	1412.547241
1299.250000	1328.068970
1298.182617	1346.906982
1297.116211	1279.912109
1296.048828	1198.335327
1294.981445	1124.275635
1293.914063	1153.430298
1292.845703	1204.767090
1291.777344	996.184387
1290.708984	1251.301270
1289.640625	967.009216
1288.572266	972.201538
1287.502930	1009.355042
1286.433594	1044.143066
1285.364258	809.548828
1284.293945	1143.360840
1283.224609	1014.329346
1282.154297	934.410767
1281.083984	989.232910
1280.012695	1012.309143
1278.942383	1023.228027
1277.871094	965.741272
1276.799805	996.395325
1275.727539	973.329895
1274.656250	1280.335815
1273.583984	1135.179077
1272.511719	1148.971313
1271.439453	1255.652344
1270.366211	1149.883667
1269.292969	1283.509888
1268.219727	1368.317749
1267.146484	1428.744141
1266.072266	1467.242676
1264.999023	1332.572754
1263.924805	1312.648926
1262.849609	1109.904541
1261.775391	1316.864014
1260.700195	1292.230469
1259.625000	1423.609619
1258.549805	1311.341919
1257.474609	1459.788818
1256.398438	1466.966064
1255.322266	1464.435303
1254.246094	1259.902954
1253.168945	1223.411011
1252.092773	1508.126953
1251.015625	1337.857910
1249.938477	1427.910522
1248.860352	1165.381348
1247.783203	1260.330566
1246.705078	1177.835815
1245.626953	1204.732910
1244.547852	1217.054199
1243.469727	1263.377197
1242.390625	1122.712402
1241.311523	1173.901367
1240.231445	1176.526245
1239.152344	1099.066162
1238.072266	1322.474731
1236.992188	1392.966797
1235.911133	1223.341309
1234.831055	971.343933
1233.750000	1143.639282
1232.668945	1034.723511
1231.587891	986.409851
1230.505859	1049.527344
1229.423828	964.861450
1228.341797	1066.646118
1227.259766	1044.899536
1226.176758	1088.479248
1225.094727	824.706665
1224.011719	890.020447
1222.927734	805.317810
1221.844727	730.282593
1220.760742	735.019531
1219.676758	510.096588
1218.592773	679.109253
1217.507813	671.639465
1216.423828	427.413635
1215.338867	526.153320
1214.252930	562.024231
1213.167969	332.306946
1212.082031	611.827209
1210.996094	642.654541
1209.910156	900.148254
1208.823242	573.853027
1207.737305	843.172974
1206.650391	690.460815
1205.562500	790.798523
1204.475586	551.282104
1203.387695	600.873474
1202.299805	462.510834
1201.211914	458.973755
1200.124023	339.806458
1199.035156	275.969177
1197.946289	171.172104
1196.857422	-58.759220
1195.767578	100.964401
1194.678711	87.395599
1193.588867	-87.331009
1192.498047	14.340493
1191.408203	115.874428
1190.317383	32.278080
1189.226563	61.515423
1188.135742	-171.110199
1187.044922	-7.585418
1185.953125	-69.863693
1184.861328	-65.021606
1183.769531	-101.070107
1182.676758	102.667068
1181.584961	-7.953271
1180.492188	-188.162415
1179.398438	146.981674
1178.305664	220.641129
1177.211914	289.367432
1176.118164	233.385818
1175.024414	280.301788
1173.929688	173.841934
1172.835938	270.797485
1171.741211	360.415405
1170.646484	184.276108
1169.550781	170.773849
1168.455078	190.646515
1167.359375	179.306549
1166.263672	253.918381
1165.167969	101.317383
1164.071289	32.299854
1162.974609	297.659058
1161.877930	99.409218
1160.780273	178.129623
1159.682617	242.369843
1158.584961	246.786758
1157.487305	430.055878
1156.389648	424.640747
1155.291016	442.956329
1154.192383	296.592957
1153.093750	293.224304
1151.994141	361.240631
1150.894531	367.141937
1149.794922	137.040482
1148.695313	268.990967
1147.594727	91.157806
1146.495117	194.238617
1145.394531	16.255545
1144.292969	147.610779
1143.192383	-23.390888
1142.090820	93.394241
1140.989258	-20.690769
1139.886719	-101.562035
1138.785156	164.554993
1137.682617	313.969360
1136.580078	144.792236
1135.477539	272.518280
1134.374023	407.185150
1133.270508	375.454285
1132.166992	395.844849
1131.063477	622.594788
1129.958984	709.116516
1128.854492	899.864014
1127.750000	1080.918091
1126.644531	946.388306
1125.540039	835.514954
1124.434570	748.272034
1123.329102	886.071350
1122.222656	706.226196
1121.117188	784.529663
1120.010742	505.104492
1118.903320	590.284424
1117.796875	663.486328
1116.689453	601.651794
1115.582031	598.884888
1114.474609	562.895813
1113.367188	564.654480
1112.258789	535.563660
1111.150391	610.386963
1110.041016	675.613953
1108.932617	705.275391
1107.823242	874.181946
1106.713867	915.385864
1105.604492	987.167969
1104.494141	1035.207764
1103.383789	1057.171387
1102.273438	1121.500610
1101.163086	893.206909
1100.051758	1030.462891
1098.940430	1122.768799
1097.829102	1295.092163
1096.717773	1017.116455
1095.605469	991.287354
1094.493164	937.120422
1093.380859	1052.464966
1092.268555	1097.040649
1091.155273	1000.267761
1090.041992	1068.208984
1088.928711	1065.456055
1087.814453	1102.615601
1086.701172	1123.232910
1085.586914	1080.278198
1084.471680	1126.598022
1083.357422	1295.054321
1082.242188	1099.156128
1081.126953	882.144714
1080.011719	996.332581
1078.895508	748.795044
1077.779297	846.409058
1076.663086	859.431702
1075.546875	790.272217
1074.429688	1014.330078
1073.312500	748.049011
1072.195313	699.919373
1071.078125	806.495178
1069.959961	713.750916
1068.841797	848.307312
1067.723633	802.378418
1066.604492	622.925171
1065.486328	808.826477
1064.367188	706.650269
1063.247070	588.101929
1062.127930	750.394470
1061.007813	961.710083
1059.887695	754.240906
1058.767578	691.830078
1057.646484	313.814484
1056.525391	468.867767
1055.404297	521.021606
1054.283203	612.859375
1053.161133	709.310730
1052.039063	574.534729
1050.916992	619.586548
1049.794922	512.903992
1048.671875	291.921692
1047.548828	383.669830
1046.425781	589.675171
1045.301758	529.748291
1044.177734	619.071716
1043.053711	144.306061
1041.929688	424.796417
1040.805664	458.222931
1039.680664	452.050598
1038.555664	392.348480
1037.429688	432.802368
1036.304688	366.208069
1035.178711	371.806793
1034.052734	365.806183
1032.925781	392.399902
1031.798828	719.004517
1030.671875	550.295288
1029.544922	451.439484
1028.417969	64.523476
1027.290039	423.601410
1026.162109	-79.174019
1025.033203	98.736786
1023.905273	-32.151611
1022.776367	-35.267086
1021.647461	-198.440628
1020.518555	-166.589951
1019.388672	-153.253281
1018.258789	10.877781
1017.128906	-15.107642
1015.998047	200.044327
1014.868164	76.845177
1013.737305	125.215584
1012.605469	46.240883
1011.474609	254.543411
1010.342773	381.792267
1009.210938	504.438782
1008.079102	462.813049
1006.946289	539.280823
1005.813477	879.493225
1004.680664	1994.328247
1003.546875	2736.506104
1002.414063	3046.206543
1001.280273	2505.450195
1000.145508	1405.936401
999.011719	570.364624
997.876953	384.185791
996.742188	186.658676
995.607422	164.755692
994.471680	108.352028
993.335938	218.201141
992.200195	164.346695
991.064453	-62.318062
989.927734	-9.799486
988.791016	81.999092
987.654297	282.184692
986.516602	67.695534
985.379883	334.836548
984.242188	-10.572929
983.103516	-12.660076
981.965820	-21.516224
980.827148	52.600388
979.688477	-151.563354
978.548828	155.122742
977.409180	-18.810566
976.270508	223.604477
975.129883	339.616852
973.990234	200.646881
972.849609	80.257034
971.708984	366.612061
970.568359	377.416107
969.426758	266.677032
968.285156	293.851013
967.143555	96.274902
966.001953	64.120476
964.859375	332.593170
963.716797	270.881927
962.574219	58.038296
961.430664	223.629303
960.287109	171.601212
959.143555	69.348190
958.000000	262.761414
956.855469	227.246185
955.710938	306.369171
954.566406	314.657135
953.421875	165.205261
952.276367	228.736511
951.130859	189.470215
949.985352	109.220085
948.838867	104.603958
947.692383	88.720467
946.545898	280.940826
945.399414	267.622498
944.251953	350.395477
943.104492	35.968929
941.957031	445.527405
940.809570	211.426224
939.661133	429.393372
938.512695	380.505493
937.364258	295.307251
936.214844	166.982971
935.065430	389.947601
933.916016	462.540619
932.765625	216.253174
931.616211	248.163269
930.465820	148.117996
929.315430	221.327316
928.164063	73.843330
927.012695	176.935226
925.861328	29.840567
924.709961	-12.386682
923.557617	59.275627
922.405273	160.616486
921.252930	57.469963
920.099609	-150.018478
918.947266	24.463057
917.793945	-100.841431
916.639648	69.306633
915.486328	-17.053219
914.332031	87.458397
913.177734	69.514847
912.022461	-315.842346
910.868164	-217.705719
909.712891	-151.219437
908.556641	-46.075905
907.401367	-38.317711
906.245117	89.690834
905.088867	70.502800
903.931641	-32.348545
902.775391	28.035524
901.618164	-20.149969
900.460938	-183.626007
899.302734	-0.641258
898.144531	-127.581078
896.986328	19.367233
895.828125	-10.023685
894.668945	14.990916
893.509766	114.706757
892.350586	54.046749
891.191406	129.091965
890.031250	16.743685
888.871094	141.678894
887.710938	128.947342
886.549805	44.106705
885.388672	142.203720
884.227539	145.604446
883.066406	151.363358
881.904297	134.676056
880.742188	156.424759
879.580078	176.006622
878.416992	432.292206
877.253906	201.921234
876.090820	190.232147
874.927734	234.933578
873.763672	160.387482
872.599609	146.731171
871.435547	216.424149
870.270508	256.923248
869.105469	90.555931
867.940430	21.035542
866.775391	-41.635532
865.609375	190.233078
864.443359	154.660919
863.277344	314.618103
862.110352	389.221832
860.944336	185.406754
859.777344	385.839630
858.609375	227.135147
857.442383	315.378021
856.274414	450.745972
855.105469	496.391724
853.937500	503.934906
852.768555	403.920593
851.599609	597.592285
850.430664	685.896545
849.260742	662.194031
848.090820	526.552429
846.920898	476.090057
845.750000	461.501678
844.580078	274.609589
843.409180	-44.178474
842.237305	64.470802
841.066406	-1.363580
839.894531	51.355148
838.722656	186.768677
837.549805	246.148972
836.376953	372.535156
835.204102	206.239059
834.031250	249.947510
832.857422	427.603363
831.683594	301.590576
830.509766	505.917236
829.335938	453.555420
828.161133	461.438232
826.986328	618.719238
825.811523	448.161499
824.635742	181.823135
823.459961	361.288452
822.284180	293.337219
821.107422	49.429905
819.931641	26.064980
818.754883	96.194160
817.577148	-0.678185
816.400391	49.322681
815.222656	-0.849691
814.044922	-8.778569
812.866211	-85.678345
811.687500	-55.874348
810.508789	67.221085
809.330078	-116.453773
808.150391	64.261635
806.971680	-48.358616
805.791016	-14.411692
804.611328	-44.927525
803.430664	59.906273
802.250000	75.867584
801.069336	-123.439034
799.887695	-60.992775
798.706055	-65.168785
797.524414	-160.307693
796.342773	28.223581
795.160156	68.134232
793.977539	-89.216080
792.794922	-151.332825
791.611328	-91.708000
790.427734	-34.406433
789.244141	42.704262
788.059570	26.765806
786.875977	15.168414
785.691406	246.778946
784.505859	252.660431
783.321289	192.125580
782.135742	352.543884
780.949219	426.627014
779.763672	513.830872
778.577148	240.913300
777.390625	113.759216
776.204102	105.775047
775.016602	57.977291
773.829102	27.757093
772.641602	-20.193758
771.453125	83.957588
770.265625	245.283081
769.077148	157.344513
767.887695	190.563156
766.699219	67.225525
765.509766	362.383362
764.319336	20.843836
763.129883	265.031891
761.939453	405.547791
760.749023	317.021545
759.558594	400.051971
758.367188	592.930664
757.175781	462.340942
755.984375	452.636597
754.791992	464.822144
753.599609	336.255096
752.407227	416.373505
751.214844	379.936798
750.021484	211.659302
748.828125	350.738068
747.634766	386.489319
746.441406	354.097504
745.247070	150.498642
744.052734	216.696976
742.857422	232.336517
741.662109	168.948151
740.466797	296.196167
739.271484	151.560333
738.076172	46.339832
736.879883	50.601448
735.683594	37.257629
734.486328	190.226730
733.289063	159.179260
732.091797	289.999664
730.894531	398.800934
729.697266	273.434448
728.499023	185.226669
727.300781	302.493286
726.101563	546.406494
724.902344	479.832001
723.703125	581.441711
722.503906	606.490601
721.303711	384.707458
720.104492	472.974945
718.903320	515.306213
717.703125	472.453247
716.501953	353.209290
715.300781	388.825623
714.099609	568.293823
712.897461	339.951080
711.695313	333.985291
710.493164	323.619629
709.291016	138.930695
708.087891	224.366943
706.884766	96.326561
705.680664	251.326309
704.477539	186.390839
703.273438	36.591240
702.069336	193.580765
700.864258	39.446396
699.659180	133.253555
698.454102	270.475433
697.249023	-118.364983
696.042969	81.834846
694.836914	-78.700478
693.630859	-102.337654
692.423828	-97.743767
691.217773	-51.910507
690.009766	-8.271721
688.802734	-68.811775
687.594727	-98.950394
686.386719	53.116928
685.178711	111.877686
683.970703	49.215816
682.761719	88.459976
681.552734	-13.150045
680.342773	-34.542542
679.133789	-53.743999
677.923828	50.506077
676.712891	-111.551376
675.502930	-44.091652
674.291992	-43.720657
673.081055	240.072159
671.869141	236.098160
670.657227	15.917435
669.445313	135.274078
668.233398	323.765564
667.021484	-90.677727
665.808594	143.203186
664.595703	83.265419
663.381836	-32.758656
662.167969	4.578501
660.954102	104.518890
659.740234	-19.973995
658.525391	75.667488
657.310547	-57.332657
656.095703	-32.832851
654.880859	105.940094
653.665039	50.692650
652.449219	-56.223270
651.233398	-38.118225
650.016602	-22.156574
648.799805	23.959030
647.583008	128.192596
646.365234	238.845749
645.148438	297.808624
643.930664	369.654724
642.711914	458.674927
641.494141	412.172455
640.275391	167.894562
639.056641	72.019783
637.836914	-49.617561
636.617188	13.535321
635.397461	130.322784
634.177734	-4.229575
632.957031	-65.770592
631.736328	14.324189
630.515625	-45.165085
629.293945	28.318281
628.073242	24.470163
626.851563	35.546070
625.628906	55.094517
624.407227	321.019287
623.184570	190.254532
621.960938	273.664459
620.738281	239.082504
619.514648	200.076202
618.291016	130.943817
617.067383	93.765343
615.842773	-110.517204
614.618164	106.567772
613.393555	-76.678032
612.167969	-5.600274
610.942383	-11.788465
609.716797	206.189835
608.491211	103.203865
607.264648	-40.652485
606.038086	18.147366
604.811523	-102.833351
