# Supplementary material for: Raman spectroscopy accurately differentiates mucosal healing from non-healing and biochemical changes following biological therapy in inflammatory bowel disease
Source: PLoS One. 2021 Jun 2;16(6):e0252210. doi: 10.1371/journal.pone.0252210 (PMC8172032; doi:10.1371/journal.pone.0252210)
Supplement: S9 Dataset — (ZIP) [file pone.0252210.s011.zip › Pre-biologic/OC020-1 pre treatment_base sub CR removed_38__X_-9664.2__Y_46882.7__Z_36.1948__Time_432.txt]

1714.640625	65.093163
1713.664063	95.489571
1712.687500	58.740486
1711.709961	60.524055
1710.733398	-113.582420
1709.755859	-155.326263
1708.778320	-139.797394
1707.799805	40.074356
1706.821289	9.219625
1705.843750	59.694672
1704.864258	-44.283772
1703.885742	16.014702
1702.907227	20.990738
1701.927734	29.492596
1700.948242	-159.069427
1699.968750	-130.069031
1698.988281	41.439140
1698.007813	-24.188339
1697.028320	-59.531300
1696.046875	90.250267
1695.066406	77.853889
1694.084961	82.248337
1693.104492	103.467918
1692.123047	261.556030
1691.140625	340.237305
1690.159180	363.620697
1689.176758	451.721741
1688.194336	569.839966
1687.211914	568.625671
1686.228516	413.469360
1685.246094	672.195984
1684.262695	723.619507
1683.279297	802.322937
1682.295898	716.510803
1681.311523	642.008911
1680.327148	738.551331
1679.342773	878.254883
1678.358398	920.045044
1677.374023	962.412354
1676.388672	965.432373
1675.403320	937.114563
1674.417969	1052.941040
1673.432617	1222.429565
1672.446289	1126.625732
1671.459961	1294.427002
1670.473633	1390.956787
1669.487305	1331.270630
1668.500977	1386.281006
1667.513672	1654.106689
1666.526367	1667.519775
1665.539063	1707.932373
1664.550781	1886.719360
1663.563477	1996.934326
1662.575195	1821.165894
1661.586914	1932.211548
1660.598633	1961.469482
1659.609375	2158.055908
1658.620117	1981.423340
1657.631836	2091.320068
1656.641602	1814.929565
1655.652344	1933.511475
1654.662109	1909.472412
1653.672852	1824.943726
1652.681641	1846.616943
1651.691406	1590.891968
1650.701172	1430.813721
1649.709961	1495.857178
1648.718750	1362.935303
1647.727539	1188.093750
1646.735352	1008.338318
1645.744141	821.029419
1644.751953	924.589722
1643.759766	553.100647
1642.766602	768.080078
1641.774414	653.315918
1640.781250	541.486084
1639.788086	480.068787
1638.794922	342.422089
1637.801758	447.657196
1636.807617	292.061951
1635.813477	279.074860
1634.819336	63.384441
1633.825195	224.732574
1632.830078	196.543991
1631.834961	139.578461
1630.839844	56.480446
1629.844727	42.022907
1628.849609	125.102425
1627.853516	63.582935
1626.857422	-34.595036
1625.861328	-56.323231
1624.865234	-67.395149
1623.868164	-159.833206
1622.871094	-28.710781
1621.874023	2.611499
1620.876953	36.650043
1619.879883	33.998505
1618.881836	68.204224
1617.883789	149.736206
1616.885742	262.808929
1615.887695	118.727371
1614.888672	150.563385
1613.889648	174.576508
1612.890625	-3.302575
1611.891602	-8.004446
1610.892578	-185.673935
1609.892578	179.284927
1608.892578	198.242676
1607.892578	180.543488
1606.892578	199.540909
1605.891602	45.724415
1604.890625	237.558487
1603.889648	198.983353
1602.888672	29.583366
1601.887695	74.787689
1600.885742	-18.667221
1599.883789	-41.486404
1598.881836	-51.240940
1597.879883	40.931778
1596.876953	-78.649033
1595.874023	16.044884
1594.871094	6.169343
1593.868164	-236.186646
1592.864258	-152.084549
1591.861328	-52.406086
1590.857422	-112.034073
1589.853516	-124.722755
1588.848633	-87.896301
1587.844727	-4.201755
1586.839844	-22.313118
1585.834961	-1.381044
1584.830078	48.139286
1583.824219	113.197281
1582.819336	188.564957
1581.813477	248.185684
1580.807617	29.021347
1579.800781	93.677597
1578.794922	186.845901
1577.788086	243.437485
1576.781250	393.580933
1575.773438	223.560516
1574.766602	199.163010
1573.758789	218.873871
1572.750977	254.063110
1571.743164	153.955750
1570.735352	32.983955
1569.726563	257.506470
1568.718750	141.516953
1567.708984	72.199181
1566.700195	54.715149
1565.691406	138.352493
1564.681641	37.546383
1563.671875	32.660732
1562.662109	-8.679340
1561.652344	-16.419935
1560.641602	58.684414
1559.630859	146.578018
1558.620117	-144.150818
1557.609375	-22.848318
1556.597656	-39.066154
1555.586914	128.495911
1554.575195	127.495682
1553.563477	95.274712
1552.550781	207.882080
1551.539063	43.357258
1550.526367	5.539768
1549.513672	-16.894009
1548.500977	76.919319
1547.487305	87.782333
1546.473633	59.702141
1545.459961	-87.427406
1544.446289	93.551765
1543.432617	-17.668013
1542.417969	-10.178144
1541.404297	-90.657227
1540.389648	-124.790543
1539.374023	-53.233150
1538.359375	-72.197701
1537.343750	-47.454681
1536.328125	18.392822
1535.312500	-114.557098
1534.296875	-5.210703
1533.280273	8.527264
1532.263672	-83.588005
1531.247070	92.191223
1530.230469	-5.381902
1529.212891	110.725464
1528.196289	121.033340
1527.178711	213.564117
1526.160156	71.622459
1525.142578	22.242165
1524.124023	67.924843
1523.106445	208.622482
1522.087891	6.999280
1521.068359	144.743958
1520.049805	92.021454
1519.030273	116.269165
1518.010742	94.090355
1516.991211	38.361908
1515.971680	139.199509
1514.951172	96.006676
1513.930664	44.974384
1512.910156	93.929893
1511.889648	114.479309
1510.868164	27.084341
1509.846680	196.128632
1508.826172	105.897278
1507.803711	61.697727
1506.782227	127.626534
1505.759766	-134.735596
1504.737305	-263.864990
1503.714844	-139.420303
1502.692383	-115.077339
1501.668945	-213.829300
1500.646484	-135.987503
1499.623047	-127.447212
1498.599609	11.487686
1497.575195	-190.123184
1496.550781	-169.198624
1495.527344	5.068151
1494.502930	71.712959
1493.477539	64.043877
1492.453125	61.375381
1491.427734	196.579086
1490.402344	270.279541
1489.376953	221.207245
1488.350586	302.281860
1487.325195	416.411438
1486.298828	515.047729
1485.272461	641.605408
1484.245117	438.795593
1483.218750	483.452393
1482.191406	512.666504
1481.164063	531.562195
1480.136719	626.836548
1479.108398	752.546692
1478.080078	814.389160
1477.052734	746.170105
1476.023438	792.498352
1474.995117	749.583130
1473.965820	879.739746
1472.937500	1063.228394
1471.908203	1101.456421
1470.877930	1147.205322
1469.848633	1287.003174
1468.818359	1523.310791
1467.788086	1561.073120
1466.757813	1570.776978
1465.727539	1834.611328
1464.696289	1892.385376
1463.665039	2209.248779
1462.633789	1898.420532
1461.602539	2128.663086
1460.570313	2188.594971
1459.539063	2243.379639
1458.506836	2356.452148
1457.473633	2360.286865
1456.441406	2371.694580
1455.408203	2332.301758
1454.375000	2455.191162
1453.341797	2377.675781
1452.308594	2764.060547
1451.274414	2658.539551
1450.241211	2720.280273
1449.207031	2842.749268
1448.171875	2952.457275
1447.137695	3003.859619
1446.102539	2870.381104
1445.067383	2681.248047
1444.032227	2699.691406
1442.997070	2596.661377
1441.960938	2635.303223
1440.924805	2433.653076
1439.888672	2348.391357
1438.852539	2177.204102
1437.816406	2354.872803
1436.779297	2070.022705
1435.742188	1825.715576
1434.705078	1654.762085
1433.666992	1408.113770
1432.629883	1313.075562
1431.591797	1278.653931
1430.553711	1032.268799
1429.514648	965.131226
1428.476563	792.103577
1427.437500	704.904480
1426.398438	615.241272
1425.359375	573.537659
1424.320313	683.104126
1423.280273	412.133331
1422.240234	501.576019
1421.200195	402.102478
1420.159180	489.044617
1419.119141	258.766083
1418.078125	421.294586
1417.037109	407.629456
1415.996094	318.530243
1414.954102	254.658127
1413.912109	326.674316
1412.870117	205.093735
1411.828125	86.132378
1410.786133	226.159592
1409.743164	87.241020
1408.700195	116.768501
1407.657227	81.038551
1406.614258	50.409676
1405.570313	75.083443
1404.527344	67.194633
1403.483398	-71.135429
1402.438477	-16.144791
1401.394531	-33.839783
1400.349609	-41.431725
1399.304688	106.523155
1398.259766	129.146362
1397.214844	1.455853
1396.168945	111.951538
1395.123047	32.078712
1394.077148	-132.836136
1393.031250	-19.615978
1391.984375	-126.694740
1390.937500	-13.352173
1389.890625	-12.583201
1388.843750	-111.803665
1387.796875	-95.810303
1386.749023	12.803145
1385.701172	-113.576698
1384.653320	-87.300369
1383.604492	-65.941368
1382.556641	-141.931137
1381.507813	-17.922060
1380.458984	53.688644
1379.410156	-129.345703
1378.360352	-132.433197
1377.310547	34.337612
1376.260742	-113.304955
1375.210938	-36.204380
1374.161133	-51.319901
1373.110352	43.418339
1372.059570	135.743332
1371.008789	165.823669
1369.957031	151.140121
1368.906250	-30.363171
1367.854492	2.585810
1366.802734	92.937073
1365.750000	155.972519
1364.698242	29.894964
1363.645508	83.217491
1362.592773	61.985195
1361.540039	125.490883
1360.486328	204.017883
1359.433594	53.838867
1358.379883	184.830322
1357.326172	171.710373
1356.271484	54.332047
1355.216797	96.177803
1354.163086	180.383820
1353.107422	329.256653
1352.052734	334.175354
1350.998047	351.644409
1349.942383	515.691223
1348.886719	635.134277
1347.830078	516.463928
1346.774414	673.344971
1345.717773	763.329346
1344.661133	972.434998
1343.604492	1062.596680
1342.546875	912.438293
1341.490234	1134.190186
1340.432617	1038.868652
1339.375000	1117.113770
1338.316406	1183.079834
1337.258789	1241.738525
1336.200195	1226.248535
1335.141602	1153.988281
1334.082031	1123.958496
1333.023438	1158.405884
1331.963867	1237.491821
1330.904297	1155.965576
1329.844727	829.880432
1328.784180	1075.002197
1327.723633	993.985840
1326.663086	1044.081787
1325.602539	983.149109
1324.541992	900.160095
1323.480469	1000.040100
1322.418945	1161.725342
1321.357422	1034.747559
1320.295898	1315.064209
1319.233398	1084.780762
1318.170898	1089.024170
1317.108398	1174.771362
1316.045898	1194.059692
1314.982422	1114.890625
1313.918945	1129.526123
1312.855469	1112.265381
1311.791992	1220.758667
1310.728516	959.973145
1309.664063	1024.402710
1308.599609	1084.014893
1307.535156	1308.609253
1306.469727	1100.221313
1305.404297	1187.226074
1304.338867	1175.953613
1303.273438	1268.078491
1302.208008	1338.167236
1301.141602	1388.690063
1300.075195	1107.608154
1299.008789	1114.189941
1297.942383	1189.660645
1296.875000	1149.811523
1295.807617	1036.452637
1294.740234	1043.527954
1293.672852	1156.235596
1292.604492	839.676331
1291.537109	918.273315
1290.468750	737.009094
1289.399414	891.824951
1288.331055	1029.526123
1287.261719	939.367065
1286.192383	719.499695
1285.123047	918.715454
1284.052734	789.778931
1282.983398	700.178833
1281.913086	703.744751
1280.841797	807.756653
1279.771484	818.840271
1278.700195	795.769165
1277.628906	738.563171
1276.557617	661.916077
1275.486328	807.869995
1274.414063	1044.289795
1273.341797	857.937134
1272.269531	872.094543
1271.197266	1108.610840
1270.124023	947.050110
1269.050781	1159.201172
1267.977539	1178.500732
1266.904297	1061.205566
1265.830078	1217.315796
1264.756836	1192.914673
1263.681641	1310.057861
1262.607422	1061.470947
1261.533203	1281.119873
1260.458008	1371.569336
1259.382813	1225.683350
1258.307617	1116.469849
1257.231445	1158.380249
1256.155273	1149.195557
1255.079102	1286.149048
1254.002930	1323.304199
1252.926758	1309.394165
1251.849609	1154.434326
1250.772461	1386.350708
1249.695313	1151.289673
1248.617188	1042.813599
1247.540039	1102.153809
1246.461914	1200.399170
1245.382813	1092.115845
1244.304688	1190.400391
1243.225586	1021.526306
1242.146484	1003.306763
1241.067383	1006.976074
1239.988281	988.830811
1238.908203	944.034241
1237.828125	1006.027283
1236.748047	1063.166382
1235.667969	945.708130
1234.586914	1041.671143
1233.505859	1110.947632
1232.424805	870.025635
1231.343750	898.152161
1230.261719	1090.993286
1229.179688	777.622681
1228.097656	895.366516
1227.015625	795.205994
1225.932617	639.435181
1224.850586	720.847229
1223.767578	424.858673
1222.683594	544.981018
1221.600586	445.008484
1220.516602	521.546936
1219.432617	445.779572
1218.347656	531.932068
1217.263672	499.655151
1216.178711	307.972656
1215.093750	232.265091
1214.008789	214.511810
1212.922852	404.322296
1211.836914	345.472626
1210.750977	650.923645
1209.665039	676.413635
1208.579102	593.344788
1207.492188	541.626465
1206.405273	665.858948
1205.318359	546.599915
1204.230469	391.219513
1203.142578	455.071167
1202.054688	624.816101
1200.966797	356.232635
1199.877930	111.798203
1198.790039	84.022041
1197.701172	186.144028
1196.611328	331.471771
1195.522461	41.362465
1194.432617	15.828244
1193.342773	100.831535
1192.252930	-37.781776
1191.162109	-10.591172
1190.072266	-55.547421
1188.981445	-2.071458
1187.889648	-54.338963
1186.798828	-147.466309
1185.707031	21.006147
1184.615234	-156.223221
1183.523438	-71.938225
1182.430664	117.775459
1181.337891	-14.013411
1180.245117	101.126266
1179.152344	45.947880
1178.059570	163.258545
1176.965820	225.330780
1175.872070	215.430084
1174.778320	212.633194
1173.683594	315.102112
1172.588867	245.086029
1171.494141	239.629562
1170.399414	219.728485
1169.303711	187.784821
1168.208984	62.487793
1167.113281	-22.197178
1166.016602	108.209938
1164.920898	267.140167
1163.824219	88.986244
1162.727539	39.816723
1161.630859	205.523148
1160.533203	148.983658
1159.435547	369.295471
1158.337891	300.605103
1157.240234	386.945801
1156.141602	375.328308
1155.043945	463.787109
1153.944336	354.173157
1152.845703	225.428833
1151.747070	270.632202
1150.647461	406.258514
1149.547852	210.549683
1148.447266	57.691761
1147.347656	11.954210
1146.247070	-117.206291
1145.146484	-177.392502
1144.044922	-159.134949
1142.944336	-7.760398
1141.842773	-149.152191
1140.741211	-207.359787
1139.638672	-4.120068
1138.537109	96.698204
1137.434570	28.616306
1136.332031	79.248871
1135.228516	65.601463
1134.125977	158.714966
1133.022461	434.495209
1131.917969	377.689850
1130.814453	548.631470
1129.709961	624.462769
1128.605469	674.046448
1127.500977	811.241821
1126.396484	967.224792
1125.291016	999.742554
1124.185547	937.322449
1123.080078	791.877625
1121.973633	700.864136
1120.868164	647.672424
1119.761719	584.910400
1118.654297	408.420929
1117.547852	433.080536
1116.440430	578.288574
1115.333008	500.930054
1114.225586	451.873535
1113.117188	532.776611
1112.008789	547.330261
1110.900391	672.852539
1109.791992	684.773621
1108.682617	710.746094
1107.573242	776.746521
1106.463867	861.495483
1105.354492	1035.809082
1104.244141	1002.211731
1103.133789	930.760620
1102.023438	937.089539
1100.913086	962.175903
1099.801758	1095.616089
1098.690430	1301.975586
1097.579102	1239.418823
1096.467773	1197.994385
1095.355469	1231.872803
1094.243164	1107.811523
1093.130859	1207.428101
1092.017578	1229.195190
1090.905273	1222.611206
1089.791992	1161.797363
1088.677734	1016.204956
1087.564453	1218.728394
1086.450195	997.741455
1085.335938	1167.064209
1084.221680	1119.953979
1083.106445	1086.868530
1081.991211	1053.708496
1080.875977	935.908875
1079.760742	912.018127
1078.644531	1050.056519
1077.528320	756.017639
1076.412109	898.556519
1075.295898	888.435547
1074.178711	831.317444
1073.061523	722.551697
1071.944336	623.139038
1070.826172	744.047791
1069.708984	546.095886
1068.590820	676.197449
1067.471680	684.347412
1066.353516	612.805481
1065.234375	805.815735
1064.115234	909.717590
1062.996094	837.977844
1061.875977	564.974731
1060.755859	689.730469
1059.635742	601.542114
1058.515625	501.649963
1057.394531	446.162689
1056.273438	339.234619
1055.152344	477.658936
1054.031250	487.487640
1052.909180	555.652466
1051.787109	481.308105
1050.665039	656.752625
1049.541992	444.634552
1048.418945	540.593079
1047.295898	410.187073
1046.172852	408.090790
1045.048828	578.515259
1043.925781	401.486725
1042.801758	422.621246
1041.676758	439.058868
1040.552734	446.161987
1039.427734	376.377594
1038.302734	292.642059
1037.176758	304.377350
1036.050781	453.421234
1034.924805	439.504578
1033.798828	607.052795
1032.672852	427.967621
1031.545898	423.359650
1030.418945	516.399658
1029.291992	544.325500
1028.164063	302.689087
1027.036133	96.025520
1025.908203	93.864586
1024.780273	-117.267776
1023.651367	-45.058743
1022.522461	-105.159859
1021.393555	-58.465115
1020.264648	94.951813
1019.134766	9.421438
1018.004883	-25.021357
1016.875000	216.467712
1015.744141	290.992706
1014.613281	233.440948
1013.482422	231.560013
1012.351563	271.415863
1011.219727	255.717224
1010.088867	316.481812
1008.956055	499.927673
1007.824219	502.857300
1006.691406	762.631165
1005.558594	1327.649902
1004.425781	2026.587646
1003.292969	2713.704834
1002.159180	2721.035645
1001.025391	2252.412842
999.891602	1520.715088
998.756836	697.037109
997.622070	481.130646
996.487305	392.376831
995.352539	294.515350
994.216797	164.471451
993.081055	221.441742
991.945313	144.699936
990.808594	121.114868
989.672852	-82.179153
988.536133	-29.451546
987.398438	57.909492
986.261719	20.932192
985.124023	-73.512733
983.986328	87.790977
982.847656	-100.806908
981.709961	-3.802433
980.571289	-81.619156
979.432617	123.680367
978.292969	13.893478
977.153320	56.039402
976.013672	312.084869
974.874023	92.366676
973.734375	45.211857
972.593750	115.362434
971.453125	100.627007
970.311523	-12.715124
969.170898	303.425232
968.029297	77.889198
966.886719	180.717804
965.745117	295.109772
964.602539	278.849213
963.459961	372.799316
962.317383	391.195923
961.173828	235.534821
960.030273	245.070328
958.886719	364.708069
957.743164	147.759888
956.598633	148.588135
955.454102	401.380035
954.309570	320.054749
953.165039	124.510803
952.019531	263.202728
950.874023	175.562180
949.727539	195.583878
948.582031	245.472809
947.435547	174.363953
946.289063	185.704849
945.141602	361.675140
943.995117	110.641640
942.847656	337.101532
941.699219	303.378174
940.551758	258.423309
939.403320	400.751434
938.254883	463.337128
937.105469	380.094971
935.957031	374.582855
934.807617	312.247833
933.658203	311.643768
932.507813	377.281342
931.357422	372.439606
930.207031	376.876526
929.056641	297.233734
927.906250	297.468292
926.754883	-16.189890
925.603516	84.566536
924.451172	255.960815
923.298828	227.313583
922.146484	53.331604
920.994141	-129.492264
919.841797	117.457817
918.688477	44.098881
917.535156	-69.945717
916.380859	2.453138
915.227539	-133.899872
914.073242	-151.986160
912.918945	-197.130432
911.763672	-74.193497
910.608398	-193.858810
909.453125	-184.041336
908.297852	-176.334763
907.141602	-188.867142
905.985352	27.649931
904.829102	-111.479973
903.672852	12.365051
902.515625	-164.874374
901.358398	-63.397915
900.201172	87.982552
899.042969	4.101440
897.884766	-38.863560
896.726563	17.866341
895.568359	97.332573
894.409180	122.654022
893.250000	69.000801
892.090820	31.337046
890.930664	142.947845
889.771484	1.670925
888.611328	208.360458
887.450195	268.350830
886.289063	21.487875
885.128906	56.939228
883.966797	-29.307011
882.805664	123.693420
881.643555	116.655121
880.481445	-23.263382
879.319336	-77.342659
878.156250	87.305588
876.993164	164.138245
875.830078	202.762314
874.666016	68.107254
873.502930	-59.622765
872.338867	49.145531
871.173828	-145.792297
870.009766	-12.095043
868.844727	101.408623
867.679688	118.271187
866.513672	231.896042
865.348633	262.399963
864.182617	167.159851
863.015625	209.093033
861.849609	257.825470
860.682617	174.151398
859.515625	362.221161
858.347656	370.746002
857.180664	513.961609
856.012695	338.651855
854.843750	479.722107
853.675781	459.350952
852.506836	450.268799
851.337891	591.406677
850.167969	685.491577
848.999023	387.572784
847.829102	311.565582
846.658203	197.589935
845.488281	141.904724
844.317383	90.773109
843.146484	15.094352
841.975586	66.989250
840.803711	40.628414
839.631836	-10.283352
838.459961	99.794655
837.287109	42.246941
836.114258	199.231354
834.941406	155.127441
833.768555	126.689781
832.594727	290.290192
831.420898	339.983948
830.247070	362.879120
829.072266	300.993103
827.898438	332.807800
826.722656	366.847565
825.547852	322.823853
824.372070	220.865402
823.196289	54.316616
822.020508	74.969269
820.844727	-35.822361
819.667969	36.020607
818.491211	116.706985
817.313477	34.851768
816.136719	17.526308
814.958984	-242.313660
813.781250	-90.597771
812.602539	-90.196404
811.423828	-98.734383
810.245117	-220.668686
809.066406	-80.392761
807.886719	44.219055
806.707031	-64.492874
805.527344	51.056625
804.346680	-126.539017
803.166992	126.448212
801.985352	26.454224
800.804688	-100.190491
799.623047	-0.619750
798.441406	38.960651
797.259766	-16.878386
796.078125	-4.066875
794.895508	-108.772209
793.712891	-82.813919
792.529297	20.566345
791.346680	72.875862
790.163086	142.785858
788.978516	259.051056
787.794922	315.419647
786.610352	369.459045
785.425781	306.160370
784.241211	494.851135
783.055664	515.357971
781.870117	491.550385
780.684570	613.475891
779.498047	569.571472
778.311523	481.411255
777.125000	362.273468
775.938477	313.719604
774.750977	364.392731
773.563477	304.612823
772.375977	218.278610
771.187500	94.387596
769.999023	109.343330
768.810547	254.228424
767.622070	119.056259
766.432617	67.560730
765.243164	150.338516
764.053711	281.410187
762.863281	167.925613
761.672852	252.482132
760.482422	314.878906
759.291992	253.924988
758.100586	450.242004
756.909180	439.640991
755.717773	437.726257
754.525391	308.220062
753.333008	358.858826
752.140625	268.756042
750.948242	492.682373
749.754883	376.027283
748.561523	507.404907
747.368164	331.327576
746.173828	501.947418
744.979492	284.069702
743.785156	327.204132
742.590820	227.686707
741.395508	255.277100
740.200195	219.199326
739.003906	51.572498
737.808594	192.832413
736.612305	167.481735
735.416016	231.838959
734.218750	282.952087
733.021484	287.999329
731.824219	212.006134
730.626953	232.233383
729.428711	342.058350
728.230469	366.486084
727.032227	489.216248
725.833984	493.804993
724.634766	478.671814
723.435547	494.078156
722.235352	437.354706
721.036133	262.699005
719.835938	310.758026
718.635742	284.550568
717.434570	358.698517
716.233398	334.613464
715.032227	238.541748
713.831055	410.695618
712.628906	192.535919
711.426758	212.030289
710.224609	170.495560
709.021484	78.874199
707.818359	126.686684
706.615234	237.626938
705.412109	113.417213
704.208008	-141.302643
703.003906	-158.711288
701.799805	-45.563007
700.594727	100.185440
699.389648	52.377789
698.184570	-4.065458
696.979492	22.147253
695.773438	-45.037483
694.567383	24.717979
693.361328	9.794911
692.154297	-124.485115
690.947266	-30.700768
689.740234	-114.859673
688.533203	-27.491991
687.325195	-20.351480
686.117188	73.617363
684.909180	-47.034916
683.700195	-91.670639
682.491211	0.345183
681.282227	-72.264511
680.072266	-140.407211
678.863281	29.812382
677.653320	20.341541
676.442383	-110.243797
675.232422	-123.793625
674.021484	7.746580
672.810547	-61.845959
671.598633	89.310287
670.386719	86.991798
669.174805	106.405441
667.962891	45.960896
666.750000	28.877642
665.537109	178.256622
664.324219	3.721249
663.110352	123.040916
661.897461	69.715500
660.683594	-35.267757
659.468750	41.159374
658.254883	68.038803
657.040039	-150.856079
655.824219	-11.610917
654.609375	75.923477
653.393555	-21.839088
652.177734	-54.829411
650.960938	43.687164
649.745117	-2.075799
648.528320	19.001442
647.311523	25.055475
646.093750	100.031219
644.875977	263.229675
643.658203	344.633392
642.440430	363.642151
641.221680	137.519882
640.002930	100.671539
638.784180	-32.901325
637.564453	54.875889
636.344727	-25.007824
635.125000	-113.518250
633.905273	-38.884918
632.684570	-60.997150
631.463867	-78.936981
630.243164	100.394196
629.021484	39.196400
627.799805	-11.448271
626.578125	130.695648
625.356445	-83.353989
624.133789	56.070889
622.911133	186.551025
621.688477	275.927155
620.464844	412.011963
619.241211	239.268646
618.017578	160.359848
616.793945	-32.435177
615.569336	-15.948488
614.344727	19.223948
613.120117	34.526005
611.894531	151.816940
610.668945	86.631256
609.443359	80.580887
608.216797	-56.621822
606.991211	-66.417717
605.764648	-40.803139
604.537109	-1.218319
