# Supplementary material for: Raman spectroscopy accurately differentiates mucosal healing from non-healing and biochemical changes following biological therapy in inflammatory bowel disease
Source: PLoS One. 2021 Jun 2;16(6):e0252210. doi: 10.1371/journal.pone.0252210 (PMC8172032; doi:10.1371/journal.pone.0252210)
Supplement: S9 Dataset — (ZIP) [file pone.0252210.s011.zip › Pre-biologic/OC031-1 pre treatment_base sub CR removed_83__X_2358.14__Y_35200.7__Z_75.5164__Time_954.txt]

1714.793945	-62.934879
1713.817383	46.972008
1712.840820	-42.503426
1711.864258	15.360717
1710.886719	8.670840
1709.909180	15.226129
1708.931641	16.273375
1707.953125	14.500628
1706.975586	-6.130024
1705.997070	-34.899235
1705.018555	-26.264311
1704.040039	-15.036663
1703.060547	-9.243795
1702.081055	20.569561
1701.101563	69.048256
1700.122070	69.332314
1699.142578	50.875595
1698.162109	-47.790543
1697.181641	-95.640076
1696.201172	54.256027
1695.220703	-36.319576
1694.239258	193.639648
1693.257813	156.515198
1692.276367	154.147308
1691.294922	135.811157
1690.313477	194.914642
1689.331055	203.353745
1688.348633	201.185150
1687.366211	351.077332
1686.383789	269.046600
1685.400391	269.749237
1684.416992	347.814728
1683.433594	303.389130
1682.450195	344.312347
1681.465820	374.658234
1680.482422	325.235962
1679.498047	350.464600
1678.512695	319.903809
1677.528320	273.518829
1676.542969	400.161316
1675.558594	436.461884
1674.572266	448.927643
1673.586914	461.524750
1672.601563	593.836670
1671.615234	492.404175
1670.628906	553.190308
1669.642578	553.003845
1668.655273	606.052979
1667.668945	691.081055
1666.681641	672.700500
1665.694336	633.244080
1664.706055	670.873962
1663.718750	692.724915
1662.730469	743.873291
1661.742188	752.728027
1660.753906	862.442444
1659.764648	860.954224
1658.775391	777.485657
1657.787109	744.531677
1656.796875	724.967529
1655.807617	734.686279
1654.818359	710.135925
1653.828125	746.602112
1652.837891	640.325806
1651.846680	515.718933
1650.856445	441.561371
1649.865234	468.045898
1648.874023	492.015778
1647.882813	399.829712
1646.891602	355.382599
1645.899414	279.388000
1644.907227	393.720367
1643.915039	270.490356
1642.922852	234.564453
1641.930664	238.374664
1640.937500	136.757874
1639.944336	103.905670
1638.951172	116.031860
1637.957031	152.006226
1636.963867	201.270386
1635.969727	0.222692
1634.975586	52.367023
1633.981445	-66.652641
1632.986328	-69.608284
1631.991211	80.293282
1630.996094	43.296246
1630.000977	151.202393
1629.005859	51.251198
1628.009766	-24.876118
1627.013672	106.950569
1626.017578	17.888145
1625.021484	105.135445
1624.024414	-62.572590
1623.028320	30.089907
1622.031250	-34.870850
1621.033203	76.302261
1620.036133	79.816383
1619.038086	130.675003
1618.041016	10.930637
1617.041992	33.055611
1616.043945	44.744072
1615.045898	-1.228143
1614.046875	28.956814
1613.047852	90.662323
1612.048828	13.431335
1611.048828	1.827468
1610.049805	-54.272133
1609.049805	-31.685942
1608.049805	48.574146
1607.048828	-12.591354
1606.048828	135.803955
1605.047852	17.133160
1604.046875	50.366898
1603.045898	20.815762
1602.044922	-37.469398
1601.042969	6.317245
1600.041016	-114.646248
1599.039063	-31.588518
1598.037109	-141.986481
1597.034180	16.876514
1596.031250	-75.154762
1595.028320	15.736302
1594.025391	-71.002792
1593.022461	-126.358612
1592.018555	-166.017654
1591.014648	-33.386070
1590.010742	-120.010887
1589.006836	-47.448627
1588.001953	-136.641052
1586.997070	-14.561581
1585.992188	-4.654118
1584.987305	-10.399370
1583.982422	72.457581
1582.976563	4.141834
1581.970703	-1.637733
1580.964844	-41.289196
1579.958984	-70.526497
1578.952148	72.050095
1577.945313	73.991928
1576.938477	57.692829
1575.931641	64.789833
1574.924805	77.057686
1573.916992	68.486031
1572.909180	127.486122
1571.901367	64.253983
1570.893555	24.403881
1569.884766	54.687904
1568.876953	35.563446
1567.868164	39.781502
1566.858398	43.955406
1565.849609	-16.816969
1564.839844	101.481606
1563.830078	105.505264
1562.820313	23.864662
1561.810547	84.870476
1560.799805	-35.729633
1559.790039	-31.878998
1558.779297	-2.162024
1557.767578	71.544220
1556.756836	10.429879
1555.745117	47.722862
1554.733398	38.323444
1553.721680	65.120247
1552.709961	117.734116
1551.697266	69.321266
1550.685547	-17.947004
1549.672852	-25.040018
1548.659180	42.816128
1547.646484	107.994125
1546.632813	25.705078
1545.619141	62.292038
1544.605469	49.693298
1543.591797	31.865026
1542.577148	16.558205
1541.562500	-81.457443
1540.547852	-55.556946
1539.533203	47.710411
1538.518555	26.973331
1537.502930	6.172606
1536.487305	-12.110734
1535.471680	-33.036922
1534.456055	-10.185832
1533.439453	-2.888535
1532.422852	104.864395
1531.406250	-6.561241
1530.389648	-22.677069
1529.373047	43.575161
1528.355469	140.629593
1527.337891	67.621414
1526.320313	61.505707
1525.302734	6.416048
1524.284180	95.379211
1523.265625	42.729042
1522.247070	41.472263
1521.228516	-67.866791
1520.208984	20.740223
1519.190430	11.558215
1518.170898	105.104843
1517.151367	31.523886
1516.130859	94.051292
1515.111328	-10.460192
1514.090820	-12.289478
1513.070313	6.348711
1512.049805	-18.725853
1511.028320	53.650085
1510.006836	46.390991
1508.986328	-37.882809
1507.963867	-9.358562
1506.942383	-86.034187
1505.919922	-185.819809
1504.898438	-103.661873
1503.875977	52.697029
1502.852539	-129.236038
1501.830078	-72.958344
1500.806641	-39.820213
1499.783203	8.600060
1498.759766	26.220959
1497.736328	-15.086377
1496.711914	48.455288
1495.687500	-72.263756
1494.663086	42.289063
1493.638672	49.345078
1492.613281	-5.017105
1491.587891	35.149258
1490.563477	-21.852417
1489.537109	-58.458729
1488.511719	124.555183
1487.485352	126.126869
1486.458984	158.280823
1485.432617	208.235809
1484.406250	189.215012
1483.379883	170.151581
1482.352539	209.711197
1481.325195	193.098114
1480.297852	224.890045
1479.269531	338.191315
1478.241211	201.628189
1477.213867	205.231689
1476.184570	246.993057
1475.156250	242.852737
1474.127930	315.067810
1473.098633	310.827698
1472.069336	400.730377
1471.040039	460.018677
1470.009766	529.416138
1468.979492	469.015472
1467.950195	634.959900
1466.918945	696.537964
1465.888672	661.461548
1464.857422	755.985291
1463.827148	797.082153
1462.795898	888.937317
1461.763672	744.501709
1460.732422	881.985046
1459.700195	831.499817
1458.667969	874.931519
1457.635742	865.028015
1456.603516	989.582520
1455.570313	982.147827
1454.537109	888.466492
1453.503906	972.302429
1452.470703	911.584656
1451.436523	980.134460
1450.403320	1137.337280
1449.369141	1094.309204
1448.333984	1132.335449
1447.299805	1058.914917
1446.264648	1162.740723
1445.230469	1005.793945
1444.194336	1132.342285
1443.159180	988.101440
1442.124023	1003.288818
1441.087891	917.293457
1440.051758	838.919006
1439.015625	1018.440186
1437.978516	902.157166
1436.941406	841.519226
1435.904297	760.697876
1434.867188	561.197266
1433.830078	621.899902
1432.791992	606.831604
1431.754883	531.200012
1430.715820	473.263367
1429.677734	319.484497
1428.639648	360.027863
1427.600586	362.727844
1426.561523	254.489090
1425.522461	242.111038
1424.482422	275.116119
1423.443359	189.690750
1422.403320	202.571075
1421.363281	260.803711
1420.322266	157.850571
1419.282227	143.091248
1418.241211	90.594521
1417.200195	103.577766
1416.159180	124.127434
1415.117188	16.388601
1414.076172	102.391441
1413.034180	130.542328
1411.992188	35.520370
1410.949219	76.291512
1409.907227	154.774323
1408.864258	90.039406
1407.821289	93.184662
1406.777344	101.377762
1405.734375	-3.381490
1404.690430	-30.248352
1403.646484	18.223022
1402.602539	6.488038
1401.557617	-20.263063
1400.513672	-9.338031
1399.468750	19.167732
1398.423828	120.404892
1397.377930	-49.070972
1396.333008	-5.420527
1395.287109	-66.981598
1394.241211	66.907494
1393.195313	12.954944
1392.148438	-101.028664
1391.101563	45.422871
1390.054688	76.729118
1389.007813	17.987364
1387.960938	-40.683140
1386.913086	-19.250967
1385.865234	-7.782940
1384.817383	-93.775093
1383.769531	85.267723
1382.720703	-73.085831
1381.671875	80.983887
1380.623047	-39.733089
1379.574219	11.971212
1378.524414	-91.104927
1377.475586	-19.339432
1376.425781	5.022527
1375.375977	31.921291
1374.325195	-48.415043
1373.274414	55.903442
1372.224609	33.059898
1371.172852	15.258154
1370.122070	29.924881
1369.070313	62.079659
1368.019531	22.026110
1366.967773	-47.849808
1365.915039	74.115875
1364.863281	4.368990
1363.810547	136.339706
1362.757813	49.295670
1361.705078	29.528543
1360.651367	109.330849
1359.598633	-42.148590
1358.544922	-39.338036
1357.491211	40.597672
1356.436523	21.129419
1355.382813	215.443130
1354.328125	94.195381
1353.273438	211.517426
1352.217773	122.718697
1351.163086	170.577866
1350.107422	228.399338
1349.051758	335.890259
1347.996094	326.771271
1346.939453	317.710876
1345.883789	355.838196
1344.827148	341.930267
1343.769531	509.059906
1342.712891	349.001343
1341.655273	466.609558
1340.598633	435.574524
1339.540039	491.299286
1338.482422	418.283295
1337.423828	523.619141
1336.366211	599.263000
1335.307617	410.118652
1334.248047	448.746613
1333.189453	425.571350
1332.129883	424.717743
1331.070313	342.320923
1330.010742	353.956696
1328.950195	343.394867
1327.890625	288.414337
1326.830078	280.449890
1325.768555	447.912964
1324.708008	491.883392
1323.646484	414.906616
1322.585938	495.996826
1321.523438	396.944672
1320.461914	561.995239
1319.400391	495.144531
1318.337891	490.029327
1317.275391	467.706848
1316.211914	504.606873
1315.149414	509.501129
1314.085938	558.795715
1313.022461	484.937225
1311.958984	450.567688
1310.894531	401.484283
1309.831055	418.944061
1308.766602	419.211914
1307.701172	481.047119
1306.636719	560.124451
1305.571289	540.817383
1304.505859	378.922577
1303.440430	487.607513
1302.375000	493.041901
1301.308594	383.004150
1300.242188	312.370453
1299.175781	487.471680
1298.109375	615.871582
1297.041992	429.943512
1295.975586	430.717682
1294.908203	483.074646
1293.839844	513.360046
1292.772461	408.732269
1291.704102	331.168304
1290.635742	339.506256
1289.567383	323.357697
1288.498047	297.445251
1287.428711	325.494598
1286.360352	353.564819
1285.290039	266.520691
1284.220703	365.680511
1283.150391	335.051941
1282.080078	297.123199
1281.009766	374.274353
1279.939453	228.744385
1278.868164	247.218552
1277.796875	326.860199
1276.725586	284.224213
1275.654297	393.212646
1274.582031	441.071350
1273.509766	506.039276
1272.437500	285.143951
1271.365234	396.574982
1270.291992	476.231628
1269.218750	297.061279
1268.145508	484.153870
1267.072266	451.534058
1265.999023	531.188293
1264.924805	491.290833
1263.850586	402.649231
1262.776367	453.052795
1261.701172	347.425720
1260.625977	358.851959
1259.550781	574.979126
1258.475586	447.510468
1257.400391	514.969177
1256.324219	533.705811
1255.248047	313.848663
1254.171875	337.510712
1253.094727	463.382416
1252.018555	528.380676
1250.941406	449.839996
1249.864258	283.789398
1248.786133	448.494629
1247.708008	462.416412
1246.630859	308.640991
1245.551758	363.903107
1244.473633	521.173950
1243.394531	328.636688
1242.316406	296.447876
1241.236328	341.960999
1240.157227	334.055908
1239.077148	275.195099
1237.998047	260.027802
1236.917969	426.780701
1235.836914	329.131226
1234.756836	284.859100
1233.675781	470.875977
1232.594727	419.312073
1231.512695	178.782272
1230.431641	357.413513
1229.349609	305.888947
1228.267578	249.536545
1227.185547	229.510422
1226.102539	204.643707
1225.019531	288.660919
1223.936523	348.438843
1222.853516	79.253647
1221.769531	90.667450
1220.686523	133.489517
1219.602539	94.102623
1218.517578	148.959671
1217.433594	121.636635
1216.348633	118.463966
1215.263672	112.861183
1214.178711	85.515663
1213.092773	248.849838
1212.007813	151.467194
1210.921875	189.218597
1209.834961	207.636627
1208.749023	197.087082
1207.662109	157.589218
1206.575195	248.255127
1205.488281	165.341095
1204.400391	99.307594
1203.313477	98.320465
1202.225586	41.918343
1201.136719	43.305740
1200.048828	73.554916
1198.959961	5.088687
1197.871094	-0.810211
1196.782227	-16.355618
1195.692383	73.905502
1194.603516	-45.100796
1193.513672	6.607201
1192.423828	-97.964935
1191.333008	-5.473611
1190.242188	-54.796970
1189.151367	6.360985
1188.060547	-16.586548
1186.969727	-61.160931
1185.877930	-139.350174
1184.786133	-39.952168
1183.694336	-82.184532
1182.601563	-62.063160
1181.509766	-18.001080
1180.416992	-19.545393
1179.323242	17.231270
1178.230469	34.787170
1177.136719	78.657593
1176.042969	-14.066358
1174.949219	-70.857582
1173.854492	6.427558
1172.760742	59.706177
1171.666016	105.746727
1170.570313	-46.869530
1169.475586	42.165359
1168.379883	-26.727461
1167.284180	4.804174
1166.188477	-71.291145
1165.091797	-27.884567
1163.996094	-46.659973
1162.899414	6.207347
1161.801758	25.575123
1160.705078	25.795832
1159.607422	47.466496
1158.509766	107.280441
1157.412109	-31.032391
1156.313477	-7.087443
1155.215820	38.279167
1154.117188	26.355129
1153.017578	100.228737
1151.918945	52.468880
1150.819336	88.101379
1149.719727	66.500580
1148.620117	123.479515
1147.519531	4.165762
1146.418945	46.774117
1145.318359	-20.171898
1144.217773	-122.821098
1143.116211	-58.908787
1142.014648	26.347876
1140.913086	9.265924
1139.811523	20.688278
1138.708984	13.050950
1137.606445	67.174057
1136.503906	-47.464672
1135.401367	-36.182430
1134.297852	86.684258
1133.194336	36.123154
1132.090820	80.508522
1130.987305	155.693619
1129.882813	226.063034
1128.778320	253.664764
1127.673828	307.310120
1126.569336	242.335312
1125.463867	182.096542
1124.358398	273.542847
1123.252930	267.760437
1122.146484	306.959534
1121.041016	215.840347
1119.934570	207.609024
1118.828125	144.898865
1117.720703	157.925781
1116.613281	194.580017
1115.505859	79.772583
1114.398438	104.541466
1113.291016	133.998871
1112.182617	191.782578
1111.074219	126.598854
1109.964844	219.746078
1108.856445	62.387070
1107.747070	120.020004
1106.637695	255.529999
1105.528320	334.287659
1104.417969	276.073639
1103.307617	151.782532
1102.197266	305.931366
1101.086914	254.764282
1099.975586	309.718231
1098.864258	430.640442
1097.752930	313.404022
1096.641602	290.465485
1095.529297	349.978577
1094.416992	409.441986
1093.304688	341.683380
1092.191406	257.450195
1091.079102	359.204346
1089.965820	390.285767
1088.852539	355.451569
1087.738281	306.497986
1086.624023	255.197327
1085.509766	413.168335
1084.395508	293.660126
1083.280273	282.297943
1082.166016	249.780838
1081.050781	301.830383
1079.934570	229.362198
1078.819336	246.143250
1077.703125	215.949295
1076.586914	335.964417
1075.469727	305.736176
1074.353516	294.280701
1073.236328	303.925385
1072.119141	205.692795
1071.000977	161.412216
1069.882813	138.236572
1068.765625	185.362274
1067.646484	230.110382
1066.528320	160.069321
1065.409180	136.883377
1064.290039	228.413483
1063.170898	57.758965
1062.050781	212.432678
1060.930664	247.719437
1059.810547	264.276154
1058.690430	133.506317
1057.569336	236.573685
1056.449219	105.867073
1055.327148	117.755829
1054.206055	220.754242
1053.083984	122.836166
1051.961914	127.709740
1050.839844	193.282852
1049.717773	144.459991
1048.594727	39.656857
1047.471680	116.877029
1046.348633	210.393112
1045.224609	226.916306
1044.101563	119.879715
1042.976563	229.658737
1041.852539	73.746964
1040.728516	153.217377
1039.603516	139.490158
1038.478516	102.491638
1037.352539	58.533123
1036.227539	-50.563210
1035.101563	7.945230
1033.974609	217.658218
1032.848633	203.997955
1031.721680	150.821838
1030.594727	253.451599
1029.467773	149.181808
1028.340820	-68.889778
1027.212891	-1.087481
1026.084961	45.795609
1024.956055	-109.357796
1023.828125	-71.723434
1022.699219	-94.439308
1021.570313	68.518326
1020.440430	8.695302
1019.311523	39.382526
1018.181641	21.375710
1017.050781	-84.703438
1015.920898	-58.591011
1014.790039	-104.308090
1013.659180	14.510695
1012.528320	77.707657
1011.396484	69.109528
1010.265625	69.803207
1009.132813	216.337692
1008.000977	101.340294
1006.868164	164.563141
1005.736328	271.732544
1004.602539	496.810425
1003.469727	608.528687
1002.335938	865.837830
1001.202148	875.794434
1000.068359	476.849945
998.933594	371.459808
997.799805	199.182922
996.665039	126.288399
995.529297	217.336304
994.394531	3.768671
993.258789	-38.945034
992.123047	-7.797980
990.986328	0.304945
989.849609	-26.144636
988.712891	74.221794
987.576172	-74.298538
986.439453	-100.611549
985.301758	-50.870567
984.164063	-19.540207
983.025391	-126.325508
981.887695	-76.508339
980.749023	-15.174838
979.610352	11.656978
978.470703	-133.995178
977.332031	-28.891016
976.192383	94.591064
975.051758	195.066147
973.912109	74.932495
972.771484	21.515493
971.630859	0.317322
970.490234	-20.833212
969.348633	91.218506
968.207031	77.017982
967.065430	74.336380
965.923828	-13.188949
964.781250	4.871111
963.638672	9.203498
962.496094	148.833221
961.352539	84.447792
960.208984	104.916107
959.065430	54.395988
957.921875	38.295692
956.777344	15.371661
955.632813	180.223099
954.488281	29.185499
953.343750	107.083099
952.198242	136.941956
951.052734	75.340118
949.907227	77.833702
948.760742	-45.369503
947.614258	5.227336
946.467773	74.121246
945.321289	79.057777
944.173828	134.278000
943.026367	66.209236
941.878906	27.889963
940.730469	78.638962
939.582031	42.696407
938.433594	134.560699
937.285156	153.439240
936.135742	-41.988758
934.987305	75.026260
933.836914	84.907578
932.687500	65.202278
931.537109	68.325714
930.386719	-24.167862
929.236328	177.148590
928.084961	39.222542
926.934570	-55.358654
925.783203	2.592140
924.630859	115.148994
923.478516	36.651539
922.327148	-32.676449
921.173828	93.561966
920.021484	3.874561
918.868164	39.233944
917.714844	-20.793900
916.561523	-62.588676
915.407227	52.339302
914.252930	-34.780041
913.098633	-31.044703
911.944336	-52.233845
910.789063	-3.058384
909.633789	-148.905731
908.478516	-97.393951
907.322266	-91.208015
906.166016	-84.990822
905.009766	-117.260841
903.853516	-56.610783
902.696289	-57.101505
901.539063	51.116611
900.381836	77.826820
899.223633	75.137253
898.065430	-72.320335
896.907227	13.304175
895.749023	130.578186
894.589844	89.564507
893.430664	21.474813
892.271484	-105.309532
891.112305	-30.929167
889.952148	-31.094172
888.791992	34.256142
887.630859	-83.269424
886.470703	-103.656586
885.309570	31.699007
884.148438	22.626482
882.986328	-85.660324
881.825195	-15.726398
880.663086	63.217304
879.500000	74.529190
878.337891	-4.279700
877.174805	79.179405
876.011719	40.993763
874.847656	7.351919
873.684570	-26.254766
872.520508	68.468353
871.355469	-14.599840
870.191406	98.111481
869.026367	17.361422
867.861328	28.860632
866.695313	62.853897
865.530273	-4.294127
864.364258	76.911118
863.197266	-37.350754
862.031250	-5.557439
860.864258	91.354042
859.697266	107.416985
858.530273	213.259705
857.362305	29.611456
856.194336	169.098267
855.026367	75.281563
853.857422	259.559570
852.688477	221.831207
851.519531	85.518768
850.350586	283.135834
849.180664	144.651901
848.010742	71.189560
846.840820	109.721855
845.670898	186.298004
844.500000	79.329460
843.329102	-11.920597
842.157227	-11.406431
840.986328	40.547787
839.814453	155.086868
838.642578	75.100441
837.469727	19.738762
836.296875	6.856801
835.124023	-12.718369
833.951172	88.311035
832.777344	24.074787
831.603516	-15.577028
830.429688	80.919014
829.255859	88.124382
828.081055	157.782150
826.906250	142.662827
825.731445	7.153591
824.555664	65.629349
823.379883	50.534473
822.204102	55.493942
821.027344	40.401222
819.851563	-12.548223
818.674805	-58.797916
817.497070	-56.062222
816.320313	8.973027
815.142578	53.948277
813.963867	-34.558334
812.786133	-16.294109
811.607422	-86.973595
810.428711	-70.944283
809.250000	25.064878
808.070313	-85.589745
806.890625	79.212662
805.710938	-66.952621
804.531250	-57.656799
803.350586	18.209911
802.169922	-103.461098
800.988281	-40.953133
799.807617	-58.334488
798.625977	59.542973
797.444336	-166.266205
796.261719	-112.719131
795.079102	-8.247075
793.896484	-19.034904
792.713867	-105.135178
791.530273	-113.709129
790.346680	-58.096130
789.163086	139.121521
787.979492	77.344429
786.794922	44.340061
785.610352	157.303818
784.425781	35.818451
783.240234	111.118225
782.054688	122.273109
780.869141	51.652054
779.682617	109.171898
778.496094	45.179062
777.309570	126.925339
776.123047	186.540451
774.935547	-20.929390
773.748047	-5.471138
772.560547	100.402870
771.373047	-36.383171
770.184570	23.110014
768.996094	-67.338326
767.806641	71.434708
766.618164	84.534225
765.428711	0.687462
764.239258	88.637169
763.048828	40.019348
761.858398	114.673477
760.667969	202.476990
759.477539	213.213562
758.286133	23.758446
757.094727	124.658745
755.903320	67.192322
754.710938	75.677284
753.518555	150.066071
752.326172	85.985718
751.133789	35.096439
749.940430	104.993179
748.747070	111.169022
747.553711	22.938034
746.359375	0.565069
745.166016	74.717049
743.970703	91.787384
742.776367	102.251595
741.581055	53.498600
740.385742	131.879578
739.190430	107.211594
737.994141	38.720398
736.797852	-66.991776
735.601563	-82.889084
734.405273	-44.063107
733.208008	93.223595
732.010742	-43.106335
730.813477	45.951252
729.615234	64.958977
728.416992	140.796585
727.218750	56.988754
726.020508	80.303825
724.821289	123.259972
723.622070	98.455772
722.422852	112.963310
721.222656	88.144493
720.022461	159.380676
718.822266	101.794746
717.621094	114.050354
716.420898	95.744019
715.218750	184.307465
714.017578	137.620682
712.815430	75.683510
711.614258	153.254669
710.411133	187.197449
709.208984	35.937386
708.005859	126.498207
706.802734	31.917702
705.599609	-40.858421
704.395508	30.039047
703.191406	-51.425293
701.987305	12.896917
700.782227	-46.792107
699.577148	-97.763565
698.372070	20.849188
697.166992	69.849319
695.960938	44.940514
694.754883	-42.963329
693.548828	-48.298767
692.341797	-92.722466
691.135742	-35.097931
689.927734	-1.378515
688.720703	80.058052
687.512695	29.121611
686.304688	34.596733
685.096680	-37.994598
683.888672	-23.838905
682.679688	-92.051331
681.470703	-106.061134
680.260742	-13.914111
679.050781	-12.774858
677.840820	-35.454372
676.630859	-29.979467
675.419922	-26.669359
674.209961	13.426055
672.998047	27.546322
671.787109	67.617058
670.575195	64.427078
669.363281	61.242970
668.151367	-88.903915
666.938477	-31.537321
665.725586	23.648924
664.512695	22.661274
663.299805	23.840666
662.085938	-5.195463
660.872070	49.965023
659.658203	44.690434
658.443359	-85.695198
657.228516	-60.719189
656.013672	3.069823
654.797852	28.036940
653.583008	-15.964461
652.366211	-6.061540
651.150391	27.548601
649.934570	43.927422
648.717773	-103.337189
647.500000	16.432814
646.283203	28.548283
645.065430	29.917253
643.847656	125.963638
642.629883	135.951935
641.411133	-19.619114
640.192383	95.782814
638.973633	34.908134
637.753906	-6.574867
636.534180	67.996529
635.314453	48.053478
634.094727	-38.422062
632.874023	-43.248909
631.653320	37.810394
630.432617	-18.474499
629.211914	-10.340738
627.990234	-160.900375
626.768555	70.346802
625.545898	157.880676
624.324219	20.350246
623.101563	32.926075
621.877930	28.396238
620.655273	186.696335
619.431641	-1.950529
618.208008	62.166927
616.983398	-12.830238
615.759766	-23.547991
614.535156	8.578593
613.310547	4.377089
612.084961	17.339075
610.859375	60.281441
609.633789	2.795005
608.408203	-58.880901
607.181641	-20.048666
605.955078	-62.342930
604.728516	23.582323
