# Supplementary material for: Raman spectroscopy accurately differentiates mucosal healing from non-healing and biochemical changes following biological therapy in inflammatory bowel disease
Source: PLoS One. 2021 Jun 2;16(6):e0252210. doi: 10.1371/journal.pone.0252210 (PMC8172032; doi:10.1371/journal.pone.0252210)
Supplement: S9 Dataset — (ZIP) [file pone.0252210.s011.zip › Pre-biologic/OC031-1 pre treatment_base sub CR removed_72__X_2362.14__Y_35199.7__Z_75.5866__Time_828.txt]

1714.793945	55.237720
1713.817383	118.670410
1712.840820	93.278839
1711.864258	73.702965
1710.886719	8.974442
1709.909180	-95.497330
1708.931641	36.328590
1707.953125	-56.551338
1706.975586	-65.912941
1705.997070	-23.992088
1705.018555	-80.739922
1704.040039	-96.903030
1703.060547	-64.502335
1702.081055	-2.285994
1701.101563	-38.674763
1700.122070	34.990406
1699.142578	58.207661
1698.162109	-91.971504
1697.181641	-94.717812
1696.201172	68.567406
1695.220703	21.114635
1694.239258	11.422339
1693.257813	-5.916414
1692.276367	14.479935
1691.294922	56.568127
1690.313477	45.616428
1689.331055	83.016357
1688.348633	16.719244
1687.366211	166.768219
1686.383789	53.153919
1685.400391	75.831192
1684.416992	165.432831
1683.433594	143.415298
1682.450195	244.236023
1681.465820	156.239746
1680.482422	228.328613
1679.498047	335.272064
1678.512695	349.309204
1677.528320	265.194641
1676.542969	194.688614
1675.558594	371.814148
1674.572266	344.393280
1673.586914	463.455750
1672.601563	457.821655
1671.615234	409.928253
1670.628906	479.188171
1669.642578	538.040955
1668.655273	525.414063
1667.668945	337.835205
1666.681641	638.900879
1665.694336	619.000488
1664.706055	681.565125
1663.718750	746.979004
1662.730469	701.205750
1661.742188	777.611084
1660.753906	719.016052
1659.764648	806.386841
1658.775391	713.765503
1657.787109	629.327881
1656.796875	666.921814
1655.807617	680.858887
1654.818359	644.677551
1653.828125	666.904480
1652.837891	578.170471
1651.846680	444.671417
1650.856445	509.741180
1649.865234	643.682007
1648.874023	449.933685
1647.882813	327.777557
1646.891602	380.209412
1645.899414	221.424469
1644.907227	142.079636
1643.915039	142.118759
1642.922852	210.925125
1641.930664	224.400146
1640.937500	195.769470
1639.944336	85.485390
1638.951172	57.129112
1637.957031	18.346144
1636.963867	66.689468
1635.969727	133.564087
1634.975586	-31.396940
1633.981445	-101.341690
1632.986328	-49.995327
1631.991211	-53.888546
1630.996094	-7.669799
1630.000977	-3.509487
1629.005859	-25.592361
1628.009766	-21.280207
1627.013672	40.974445
1626.017578	-7.195410
1625.021484	-28.986326
1624.024414	-111.173492
1623.028320	-27.681950
1622.031250	84.731987
1621.033203	-20.911613
1620.036133	18.002071
1619.038086	17.551849
1618.041016	-9.113118
1617.041992	22.019575
1616.043945	-43.928001
1615.045898	3.006679
1614.046875	147.007996
1613.047852	91.652344
1612.048828	167.446121
1611.048828	133.124939
1610.049805	25.449379
1609.049805	-29.757294
1608.049805	-24.673712
1607.048828	-3.867527
1606.048828	103.349930
1605.047852	129.365387
1604.046875	84.698608
1603.045898	-158.836746
1602.044922	13.731030
1601.042969	-15.197448
1600.041016	-46.736771
1599.039063	-33.824303
1598.037109	7.824569
1597.034180	-8.056643
1596.031250	-91.885063
1595.028320	33.293980
1594.025391	-68.831169
1593.022461	-27.316738
1592.018555	-27.616610
1591.014648	-80.146370
1590.010742	-103.977989
1589.006836	-31.298141
1588.001953	62.184708
1586.997070	51.277420
1585.992188	-3.986091
1584.987305	-33.196865
1583.982422	96.540672
1582.976563	111.533951
1581.970703	71.771126
1580.964844	37.189407
1579.958984	80.693565
1578.952148	64.253624
1577.945313	118.046791
1576.938477	-156.115524
1575.931641	-105.002953
1574.924805	5.859320
1573.916992	111.417580
1572.909180	71.275024
1571.901367	36.291359
1570.893555	29.851711
1569.884766	49.338081
1568.876953	159.676865
1567.868164	173.810150
1566.858398	0.916986
1565.849609	131.774826
1564.839844	5.556233
1563.830078	177.745163
1562.820313	33.278320
1561.810547	-54.129223
1560.799805	65.893829
1559.790039	-83.844551
1558.779297	12.665792
1557.767578	96.105446
1556.756836	140.574158
1555.745117	138.322525
1554.733398	40.172791
1553.721680	164.678711
1552.709961	84.542259
1551.697266	25.071432
1550.685547	12.132648
1549.672852	141.416534
1548.659180	115.373520
1547.646484	27.203787
1546.632813	-29.979019
1545.619141	3.259393
1544.605469	75.173752
1543.591797	10.039311
1542.577148	32.685719
1541.562500	-4.155939
1540.547852	54.481594
1539.533203	35.569988
1538.518555	-68.584091
1537.502930	-51.489094
1536.487305	-55.117535
1535.471680	-66.558395
1534.456055	40.555637
1533.439453	124.340446
1532.422852	14.684052
1531.406250	5.508786
1530.389648	101.903282
1529.373047	61.649807
1528.355469	186.168213
1527.337891	99.411438
1526.320313	94.998512
1525.302734	41.609737
1524.284180	-27.273197
1523.265625	-65.327087
1522.247070	45.750530
1521.228516	105.274818
1520.208984	-28.135744
1519.190430	80.075584
1518.170898	41.674763
1517.151367	-12.197308
1516.130859	85.445343
1515.111328	136.749908
1514.090820	8.212637
1513.070313	79.908112
1512.049805	-40.998695
1511.028320	-79.807915
1510.006836	35.269646
1508.986328	24.548101
1507.963867	88.127571
1506.942383	-17.601791
1505.919922	-77.213196
1504.898438	-85.600006
1503.875977	-124.798286
1502.852539	48.581543
1501.830078	65.595970
1500.806641	-30.131939
1499.783203	-38.833462
1498.759766	-34.791893
1497.736328	-107.580559
1496.711914	-98.528229
1495.687500	-130.462830
1494.663086	14.022065
1493.638672	-53.827698
1492.613281	59.791039
1491.587891	-51.598099
1490.563477	123.199135
1489.537109	62.830528
1488.511719	183.786530
1487.485352	44.172218
1486.458984	149.661179
1485.432617	168.273987
1484.406250	143.450638
1483.379883	332.911438
1482.352539	144.715530
1481.325195	170.783356
1480.297852	268.192627
1479.269531	212.561066
1478.241211	251.214966
1477.213867	246.501755
1476.184570	315.621765
1475.156250	282.800232
1474.127930	448.585449
1473.098633	428.405029
1472.069336	405.654816
1471.040039	400.697296
1470.009766	418.603516
1468.979492	601.819275
1467.950195	533.153198
1466.918945	647.551514
1465.888672	662.736877
1464.857422	604.177673
1463.827148	873.424377
1462.795898	771.609497
1461.763672	796.809753
1460.732422	900.707520
1459.700195	801.423523
1458.667969	851.926697
1457.635742	894.777771
1456.603516	952.817627
1455.570313	952.467346
1454.537109	873.481018
1453.503906	941.583862
1452.470703	936.127686
1451.436523	1047.247192
1450.403320	1089.897949
1449.369141	927.303467
1448.333984	964.867615
1447.299805	1078.388306
1446.264648	1100.702148
1445.230469	925.565979
1444.194336	1044.060059
1443.159180	1066.358765
1442.124023	1088.648193
1441.087891	1037.576172
1440.051758	1047.215210
1439.015625	940.561157
1437.978516	990.657227
1436.941406	808.253845
1435.904297	858.367554
1434.867188	782.171875
1433.830078	622.679504
1432.791992	564.251770
1431.754883	420.039337
1430.715820	356.647430
1429.677734	368.997742
1428.639648	318.289459
1427.600586	184.379959
1426.561523	151.407501
1425.522461	305.023468
1424.482422	239.299698
1423.443359	161.029022
1422.403320	67.688110
1421.363281	87.757843
1420.322266	201.013214
1419.282227	203.464157
1418.241211	226.069901
1417.200195	205.904938
1416.159180	183.257263
1415.117188	143.029373
1414.076172	75.185028
1413.034180	82.829147
1411.992188	-77.942963
1410.949219	10.214638
1409.907227	5.390896
1408.864258	88.529312
1407.821289	33.509209
1406.777344	96.573570
1405.734375	-26.150375
1404.690430	-133.731613
1403.646484	-138.332520
1402.602539	-70.128616
1401.557617	-82.200539
1400.513672	166.620987
1399.468750	86.873741
1398.423828	22.241768
1397.377930	-17.263641
1396.333008	-24.128853
1395.287109	9.131422
1394.241211	-50.262833
1393.195313	143.351105
1392.148438	-68.700897
1391.101563	14.769732
1390.054688	23.165905
1389.007813	36.607311
1387.960938	-92.507561
1386.913086	-76.460121
1385.865234	-15.363350
1384.817383	-106.749466
1383.769531	-8.085287
1382.720703	-39.368389
1381.671875	56.830967
1380.623047	-156.703583
1379.574219	21.991274
1378.524414	18.384876
1377.475586	-107.484634
1376.425781	71.229248
1375.375977	47.803555
1374.325195	-22.964609
1373.274414	26.068846
1372.224609	-47.049873
1371.172852	81.846039
1370.122070	-113.287575
1369.070313	3.212799
1368.019531	-32.259789
1366.967773	-62.686180
1365.915039	113.653725
1364.863281	68.377731
1363.810547	72.958374
1362.757813	132.344254
1361.705078	52.417362
1360.651367	49.695023
1359.598633	158.955566
1358.544922	44.422466
1357.491211	81.647018
1356.436523	111.449913
1355.382813	94.084084
1354.328125	104.106888
1353.273438	263.219238
1352.217773	19.999783
1351.163086	151.861145
1350.107422	95.059265
1349.051758	217.029175
1347.996094	346.445618
1346.939453	232.745895
1345.883789	263.006500
1344.827148	303.225586
1343.769531	455.041412
1342.712891	440.784058
1341.655273	377.024139
1340.598633	328.215118
1339.540039	512.315186
1338.482422	537.899963
1337.423828	563.526367
1336.366211	475.331360
1335.307617	530.768433
1334.248047	400.660370
1333.189453	604.625183
1332.129883	415.308563
1331.070313	364.599518
1330.010742	383.187164
1328.950195	431.477722
1327.890625	405.670227
1326.830078	414.512390
1325.768555	307.310638
1324.708008	607.675842
1323.646484	498.114685
1322.585938	497.265167
1321.523438	474.252960
1320.461914	517.922302
1319.400391	455.550629
1318.337891	469.709564
1317.275391	355.693939
1316.211914	416.805420
1315.149414	539.558105
1314.085938	455.317474
1313.022461	489.415222
1311.958984	422.560364
1310.894531	510.919952
1309.831055	525.429932
1308.766602	527.671936
1307.701172	662.847351
1306.636719	505.225220
1305.571289	460.868927
1304.505859	475.600525
1303.440430	468.240234
1302.375000	394.555054
1301.308594	534.764099
1300.242188	498.038239
1299.175781	454.000977
1298.109375	441.953430
1297.041992	510.984436
1295.975586	440.090332
1294.908203	420.810211
1293.839844	404.030762
1292.772461	294.067902
1291.704102	343.627899
1290.635742	322.085419
1289.567383	337.366058
1288.498047	360.029083
1287.428711	360.660919
1286.360352	356.427399
1285.290039	251.792068
1284.220703	340.718201
1283.150391	326.795959
1282.080078	442.659363
1281.009766	394.519135
1279.939453	370.900452
1278.868164	249.463837
1277.796875	375.146942
1276.725586	334.517426
1275.654297	359.944092
1274.582031	248.505157
1273.509766	374.187897
1272.437500	458.305481
1271.365234	500.885071
1270.291992	374.960358
1269.218750	451.770020
1268.145508	282.017944
1267.072266	414.990875
1265.999023	472.285706
1264.924805	417.359680
1263.850586	342.965973
1262.776367	414.928009
1261.701172	386.923706
1260.625977	302.889862
1259.550781	482.084412
1258.475586	393.226837
1257.400391	384.801636
1256.324219	517.635803
1255.248047	487.303162
1254.171875	327.987518
1253.094727	455.917145
1252.018555	423.220001
1250.941406	463.522919
1249.864258	533.001282
1248.786133	424.962616
1247.708008	355.874176
1246.630859	371.885925
1245.551758	373.317871
1244.473633	406.335724
1243.394531	536.494202
1242.316406	482.054443
1241.236328	357.238831
1240.157227	317.430786
1239.077148	309.188507
1237.998047	344.619751
1236.917969	287.865234
1235.836914	381.485229
1234.756836	344.141174
1233.675781	185.615417
1232.594727	252.532013
1231.512695	237.038834
1230.431641	228.814438
1229.349609	176.996643
1228.267578	323.738312
1227.185547	247.702805
1226.102539	280.601440
1225.019531	274.763428
1223.936523	261.661652
1222.853516	175.999496
1221.769531	194.339905
1220.686523	55.524143
1219.602539	187.457550
1218.517578	82.511002
1217.433594	182.948227
1216.348633	186.712616
1215.263672	79.380516
1214.178711	49.337025
1213.092773	139.977997
1212.007813	109.902328
1210.921875	200.456100
1209.834961	196.878876
1208.749023	287.336517
1207.662109	249.949005
1206.575195	145.064377
1205.488281	126.965691
1204.400391	82.349541
1203.313477	25.688185
1202.225586	2.746452
1201.136719	129.077423
1200.048828	7.378117
1198.959961	164.892273
1197.871094	69.659531
1196.782227	3.312200
1195.692383	-51.005493
1194.603516	-59.636814
1193.513672	-15.402143
1192.423828	16.768112
1191.333008	22.463453
1190.242188	54.555298
1189.151367	-127.166283
1188.060547	-68.697823
1186.969727	-151.934799
1185.877930	-91.146156
1184.786133	19.979618
1183.694336	15.862055
1182.601563	-127.409477
1181.509766	0.343487
1180.416992	5.728298
1179.323242	-80.011345
1178.230469	4.409661
1177.136719	86.363190
1176.042969	-114.418503
1174.949219	-18.173029
1173.854492	75.599976
1172.760742	44.816826
1171.666016	-74.540489
1170.570313	47.790375
1169.475586	50.419300
1168.379883	86.494644
1167.284180	-142.900909
1166.188477	-47.104988
1165.091797	-111.525070
1163.996094	43.887093
1162.899414	-34.931828
1161.801758	91.655106
1160.705078	110.691994
1159.607422	58.059673
1158.509766	-6.520130
1157.412109	-25.768723
1156.313477	21.753899
1155.215820	88.300705
1154.117188	88.006683
1153.017578	8.995213
1151.918945	-24.728067
1150.819336	58.295406
1149.719727	-106.542366
1148.620117	45.464172
1147.519531	-0.300793
1146.418945	-112.749329
1145.318359	117.591751
1144.217773	-75.824890
1143.116211	-74.089745
1142.014648	-20.060497
1140.913086	-51.710697
1139.811523	-35.830776
1138.708984	-41.392670
1137.606445	-39.859825
1136.503906	63.805977
1135.401367	-124.806252
1134.297852	38.129822
1133.194336	65.608932
1132.090820	-4.293052
1130.987305	113.298096
1129.882813	223.677856
1128.778320	222.471542
1127.673828	301.869781
1126.569336	291.087708
1125.463867	251.824020
1124.358398	217.282349
1123.252930	175.611389
1122.146484	299.758362
1121.041016	186.960571
1119.934570	322.817719
1118.828125	134.235260
1117.720703	64.048058
1116.613281	145.308136
1115.505859	27.765852
1114.398438	52.162811
1113.291016	130.905167
1112.182617	74.815475
1111.074219	143.995285
1109.964844	217.835007
1108.856445	168.756256
1107.747070	259.029175
1106.637695	214.622131
1105.528320	156.039520
1104.417969	357.102325
1103.307617	185.176056
1102.197266	298.785126
1101.086914	372.213715
1099.975586	348.887756
1098.864258	301.967316
1097.752930	165.467102
1096.641602	245.818314
1095.529297	262.488831
1094.416992	326.238403
1093.304688	241.564743
1092.191406	307.593353
1091.079102	361.801483
1089.965820	425.372742
1088.852539	237.130554
1087.738281	277.130585
1086.624023	432.331543
1085.509766	300.582245
1084.395508	302.867218
1083.280273	333.331482
1082.166016	267.429626
1081.050781	250.869003
1079.934570	358.771851
1078.819336	180.148026
1077.703125	330.240997
1076.586914	219.734222
1075.469727	318.095032
1074.353516	146.619965
1073.236328	120.620796
1072.119141	188.414902
1071.000977	230.375763
1069.882813	75.431152
1068.765625	208.766174
1067.646484	180.379730
1066.528320	152.001450
1065.409180	132.990891
1064.290039	128.028778
1063.170898	151.148590
1062.050781	64.270218
1060.930664	52.288776
1059.810547	117.492645
1058.690430	173.309845
1057.569336	212.731049
1056.449219	58.141499
1055.327148	-2.915058
1054.206055	125.292625
1053.083984	40.893120
1051.961914	73.289879
1050.839844	-6.385451
1049.717773	-16.000240
1048.594727	16.393274
1047.471680	60.441700
1046.348633	34.502277
1045.224609	157.818695
1044.101563	87.586136
1042.976563	264.453522
1041.852539	96.371208
1040.728516	2.927582
1039.603516	12.018718
1038.478516	118.919586
1037.352539	34.874908
1036.227539	67.263329
1035.101563	-81.861038
1033.974609	99.456726
1032.848633	166.736786
1031.721680	175.863388
1030.594727	178.027420
1029.467773	17.504553
1028.340820	77.835098
1027.212891	10.374266
1026.084961	-112.780426
1024.956055	-47.763973
1023.828125	-138.303116
1022.699219	-115.047028
1021.570313	-33.765450
1020.440430	-22.101143
1019.311523	-193.653595
1018.181641	-33.496124
1017.050781	-107.548370
1015.920898	-70.279114
1014.790039	145.430817
1013.659180	-44.368210
1012.528320	64.744904
1011.396484	102.047470
1010.265625	32.867771
1009.132813	67.904152
1008.000977	158.496216
1006.868164	158.847946
1005.736328	372.031494
1004.602539	585.143921
1003.469727	747.331177
1002.335938	955.703552
1001.202148	778.101196
1000.068359	332.621735
998.933594	277.736664
997.799805	77.434593
996.665039	112.748596
995.529297	67.297005
994.394531	77.291359
993.258789	-41.878643
992.123047	-73.303535
990.986328	-63.167500
989.849609	30.002316
988.712891	37.888035
987.576172	-0.275496
986.439453	53.775848
985.301758	13.407818
984.164063	-1.567138
983.025391	-55.630871
981.887695	-22.158245
980.749023	-13.970298
979.610352	-95.464752
978.470703	-94.074043
977.332031	33.838802
976.192383	-70.462029
975.051758	-25.268568
973.912109	-74.262009
972.771484	-84.130600
971.630859	39.271008
970.490234	77.699425
969.348633	-16.997286
968.207031	92.675171
967.065430	44.011452
965.923828	48.186062
964.781250	59.287903
963.638672	-12.116208
962.496094	67.870850
961.352539	-10.278146
960.208984	58.313980
959.065430	81.105835
957.921875	138.293777
956.777344	10.026500
955.632813	44.412365
954.488281	10.170166
953.343750	69.812622
952.198242	26.530979
951.052734	-32.688683
949.907227	-18.657434
948.760742	2.276513
947.614258	62.105881
946.467773	30.558123
945.321289	-21.483559
944.173828	-48.326736
943.026367	-52.272396
941.878906	94.504013
940.730469	63.240414
939.582031	164.386124
938.433594	140.065933
937.285156	127.211273
936.135742	175.977631
934.987305	17.323841
933.836914	-9.017903
932.687500	23.945715
931.537109	36.440624
930.386719	-17.068720
929.236328	88.883171
928.084961	3.614067
926.934570	29.951721
925.783203	-77.921066
924.630859	-3.709660
923.478516	127.370361
922.327148	-57.615021
921.173828	16.678892
920.021484	27.348854
918.868164	67.597092
917.714844	-126.102814
916.561523	5.094329
915.407227	-122.565720
914.252930	17.736662
913.098633	-161.977127
911.944336	-12.570457
910.789063	-60.541630
909.633789	-230.912048
908.478516	-156.292221
907.322266	-4.596387
906.166016	-113.550209
905.009766	-29.829163
903.853516	1.791643
902.696289	28.906816
901.539063	-27.725603
900.381836	-27.706440
899.223633	-127.224243
898.065430	33.526741
896.907227	13.278659
895.749023	-79.292023
894.589844	-20.305925
893.430664	-83.375420
892.271484	-15.314311
891.112305	86.633896
889.952148	39.486828
888.791992	-70.840210
887.630859	49.198257
886.470703	69.890549
885.309570	2.591662
884.148438	-24.040058
882.986328	80.187881
881.825195	13.006948
880.663086	-31.573429
879.500000	129.000076
878.337891	55.160961
877.174805	80.504662
876.011719	141.892929
874.847656	56.903118
873.684570	64.271759
872.520508	64.902023
871.355469	43.046402
870.191406	86.454529
869.026367	-0.594381
867.861328	90.051331
866.695313	43.533485
865.530273	-9.696704
864.364258	58.448624
863.197266	90.627678
862.031250	37.450306
860.864258	143.731461
859.697266	115.274094
858.530273	145.187576
857.362305	92.070305
856.194336	151.145645
855.026367	86.841812
853.857422	107.775764
852.688477	182.500458
851.519531	201.157974
850.350586	228.767380
849.180664	112.993958
848.010742	91.333572
846.840820	130.132431
845.670898	-23.606518
844.500000	203.180969
843.329102	2.496626
842.157227	173.231354
840.986328	6.176272
839.814453	44.890949
838.642578	-37.133057
837.469727	131.169937
836.296875	167.556198
835.124023	125.729431
833.951172	144.203918
832.777344	149.258713
831.603516	248.045197
830.429688	85.664589
829.255859	128.604370
828.081055	-24.785593
826.906250	178.685226
825.731445	145.708954
824.555664	119.414711
823.379883	135.450684
822.204102	82.389900
821.027344	47.150539
819.851563	-5.913461
818.674805	32.304035
817.497070	3.704188
816.320313	-38.262691
815.142578	-118.056458
813.963867	-13.226566
812.786133	-37.452396
811.607422	87.259743
810.428711	78.522835
809.250000	-125.788589
808.070313	-14.563495
806.890625	-109.983177
805.710938	-9.979683
804.531250	-78.777985
803.350586	67.717323
802.169922	-7.787634
800.988281	-30.046083
799.807617	-39.020233
798.625977	-189.937393
797.444336	-103.609779
796.261719	-59.466877
795.079102	-199.293945
793.896484	-106.480728
792.713867	-199.788071
791.530273	23.554737
790.346680	-41.029293
789.163086	13.896850
787.979492	11.232621
786.794922	181.084686
785.610352	85.424629
784.425781	5.253074
783.240234	35.616150
782.054688	189.695099
780.869141	122.711830
779.682617	305.348236
778.496094	260.388306
777.309570	111.640938
776.123047	44.607986
774.935547	34.954777
773.748047	106.912285
772.560547	26.597700
771.373047	-9.602730
770.184570	-23.767298
768.996094	-59.998272
767.806641	-21.311909
766.618164	-84.023438
765.428711	-34.392029
764.239258	-114.744316
763.048828	20.685217
761.858398	81.183823
760.667969	80.009155
759.477539	59.009727
758.286133	79.790474
757.094727	126.928406
755.903320	77.283844
754.710938	69.406120
753.518555	263.690247
752.326172	38.225193
751.133789	-9.230669
749.940430	193.666489
748.747070	38.585320
747.553711	26.237438
746.359375	53.383213
745.166016	126.577263
743.970703	-10.843041
742.776367	62.312344
741.581055	49.921932
740.385742	-39.185219
739.190430	-64.705521
737.994141	19.324656
736.797852	48.554272
735.601563	9.885118
734.405273	41.292240
733.208008	83.629959
732.010742	-27.228067
730.813477	52.306519
729.615234	64.004608
728.416992	31.970331
727.218750	137.692490
726.020508	145.018753
724.821289	45.279163
723.622070	124.743851
722.422852	53.479271
721.222656	233.384811
720.022461	0.610480
718.822266	128.098663
717.621094	148.625275
716.420898	221.522827
715.218750	28.317757
714.017578	94.717949
712.815430	119.692711
711.614258	24.808712
710.411133	-11.166721
709.208984	-60.164719
708.005859	19.395922
706.802734	94.598854
705.599609	21.765146
704.395508	53.473900
703.191406	63.445778
701.987305	-152.797607
700.782227	18.244682
699.577148	121.839447
698.372070	212.384109
697.166992	35.595840
695.960938	-15.035254
694.754883	-206.805771
693.548828	107.615036
692.341797	35.424152
691.135742	-56.224831
689.927734	-115.227493
688.720703	12.454535
687.512695	-37.764515
686.304688	-29.353020
685.096680	-96.790482
683.888672	-62.259651
682.679688	4.813875
681.470703	-92.778168
680.260742	-151.282867
679.050781	87.005737
677.840820	6.924221
676.630859	-81.735886
675.419922	-16.642530
674.209961	-48.911060
672.998047	-16.222036
671.787109	38.117630
670.575195	51.385887
669.363281	75.492592
668.151367	19.652319
666.938477	39.497749
665.725586	-31.371063
664.512695	-35.227509
663.299805	-2.352542
662.085938	19.733318
660.872070	-22.925606
659.658203	-26.713081
658.443359	-6.760257
657.228516	-53.675037
656.013672	162.499283
654.797852	61.663361
653.583008	14.743134
652.366211	13.080378
651.150391	119.108276
649.934570	149.672470
648.717773	122.047379
647.500000	100.850334
646.283203	34.411209
645.065430	45.409698
643.847656	146.690811
642.629883	187.624832
641.411133	254.259811
640.192383	64.937202
638.973633	-47.027260
637.753906	137.485611
636.534180	79.022629
635.314453	-56.874863
634.094727	73.413086
632.874023	-62.734112
631.653320	-50.894333
630.432617	-41.396023
629.211914	70.872749
627.990234	52.032162
626.768555	47.976734
625.545898	84.406075
624.324219	135.556656
623.101563	152.111588
621.877930	159.784775
620.655273	38.617737
619.431641	94.904808
618.208008	58.743347
616.983398	-16.314766
615.759766	-74.619324
614.535156	-109.791985
613.310547	-32.030247
612.084961	6.724908
610.859375	-94.009201
609.633789	7.845464
608.408203	6.522818
607.181641	-42.388172
605.955078	-6.441974
604.728516	54.477810
