# Supplementary material for: Raman spectroscopy accurately differentiates mucosal healing from non-healing and biochemical changes following biological therapy in inflammatory bowel disease
Source: PLoS One. 2021 Jun 2;16(6):e0252210. doi: 10.1371/journal.pone.0252210 (PMC8172032; doi:10.1371/journal.pone.0252210)
Supplement: S9 Dataset — (ZIP) [file pone.0252210.s011.zip › Pre-biologic/OC031-1 pre treatment_base sub CR removed_73__X_2361.14__Y_35199.7__Z_75.6594__Time_839.txt]

1714.793945	-70.537231
1713.817383	5.326083
1712.840820	45.604694
1711.864258	59.070080
1710.886719	64.504700
1709.909180	19.048887
1708.931641	-42.416622
1707.953125	-47.548004
1706.975586	-17.779222
1705.997070	36.136810
1705.018555	-89.275551
1704.040039	-5.759561
1703.060547	166.110641
1702.081055	-52.625633
1701.101563	-3.666676
1700.122070	-2.757670
1699.142578	-71.250793
1698.162109	23.455458
1697.181641	-10.036165
1696.201172	92.883507
1695.220703	118.422989
1694.239258	47.933044
1693.257813	20.338112
1692.276367	70.315948
1691.294922	77.717636
1690.313477	157.311279
1689.331055	199.665970
1688.348633	116.805832
1687.366211	276.792480
1686.383789	220.932510
1685.400391	162.587021
1684.416992	232.338257
1683.433594	195.662354
1682.450195	249.730560
1681.465820	338.553345
1680.482422	371.608307
1679.498047	346.254669
1678.512695	302.449677
1677.528320	410.495239
1676.542969	404.282501
1675.558594	571.110596
1674.572266	395.047974
1673.586914	397.341064
1672.601563	437.013153
1671.615234	399.783539
1670.628906	527.438477
1669.642578	578.193115
1668.655273	684.849915
1667.668945	624.399414
1666.681641	457.981110
1665.694336	615.521912
1664.706055	651.127380
1663.718750	840.719238
1662.730469	807.651489
1661.742188	772.112854
1660.753906	773.860168
1659.764648	720.117126
1658.775391	915.591431
1657.787109	872.760437
1656.796875	753.302185
1655.807617	861.742737
1654.818359	734.712524
1653.828125	615.825134
1652.837891	674.405396
1651.846680	685.490295
1650.856445	601.514282
1649.865234	520.358887
1648.874023	510.752319
1647.882813	554.145325
1646.891602	452.330750
1645.899414	358.616882
1644.907227	177.919357
1643.915039	258.840210
1642.922852	273.853333
1641.930664	262.589539
1640.937500	108.955780
1639.944336	108.522522
1638.951172	174.144394
1637.957031	110.634308
1636.963867	-37.102108
1635.969727	165.900986
1634.975586	144.920441
1633.981445	145.128189
1632.986328	148.067032
1631.991211	-41.148136
1630.996094	-61.677475
1630.000977	131.116226
1629.005859	76.522270
1628.009766	77.291374
1627.013672	-24.453991
1626.017578	-28.762920
1625.021484	-130.286057
1624.024414	-144.937668
1623.028320	-9.695564
1622.031250	36.209225
1621.033203	42.749565
1620.036133	-42.583275
1619.038086	11.360955
1618.041016	44.333569
1617.041992	150.841995
1616.043945	26.412142
1615.045898	93.618965
1614.046875	21.811586
1613.047852	125.793060
1612.048828	61.956841
1611.048828	-28.030174
1610.049805	-5.245137
1609.049805	25.422031
1608.049805	3.708386
1607.048828	71.083031
1606.048828	75.603691
1605.047852	19.927383
1604.046875	42.818012
1603.045898	73.564514
1602.044922	177.568405
1601.042969	-61.130871
1600.041016	32.414219
1599.039063	44.869686
1598.037109	18.111298
1597.034180	-115.789154
1596.031250	3.822764
1595.028320	-51.650963
1594.025391	-83.600800
1593.022461	-128.601730
1592.018555	-69.166801
1591.014648	-82.853783
1590.010742	7.831781
1589.006836	101.069672
1588.001953	32.525650
1586.997070	-20.363228
1585.992188	-75.859932
1584.987305	116.281395
1583.982422	146.729752
1582.976563	72.911201
1581.970703	-16.536676
1580.964844	133.633347
1579.958984	137.884109
1578.952148	79.616112
1577.945313	26.540657
1576.938477	-18.745245
1575.931641	47.818840
1574.924805	122.114426
1573.916992	100.112778
1572.909180	143.074203
1571.901367	87.191383
1570.893555	72.865517
1569.884766	-9.060802
1568.876953	127.207375
1567.868164	-14.535510
1566.858398	69.634232
1565.849609	13.525404
1564.839844	-29.639023
1563.830078	20.575151
1562.820313	88.869766
1561.810547	40.352448
1560.799805	111.084908
1559.790039	31.348557
1558.779297	11.202100
1557.767578	53.197739
1556.756836	19.971611
1555.745117	113.626862
1554.733398	121.707962
1553.721680	75.341904
1552.709961	93.648415
1551.697266	-17.535612
1550.685547	8.408894
1549.672852	-12.297294
1548.659180	47.117603
1547.646484	70.233871
1546.632813	-4.980941
1545.619141	129.144058
1544.605469	-21.141211
1543.591797	115.369247
1542.577148	32.169525
1541.562500	-45.902317
1540.547852	-10.398718
1539.533203	-16.289303
1538.518555	-35.155975
1537.502930	-59.251881
1536.487305	-29.232336
1535.471680	70.344055
1534.456055	87.281273
1533.439453	1.003516
1532.422852	-113.666336
1531.406250	8.739380
1530.389648	118.135849
1529.373047	85.728340
1528.355469	-34.309612
1527.337891	59.352940
1526.320313	1.011693
1525.302734	-72.820107
1524.284180	43.728924
1523.265625	170.446915
1522.247070	-1.337846
1521.228516	81.474182
1520.208984	125.609215
1519.190430	71.977493
1518.170898	74.834663
1517.151367	139.288284
1516.130859	-104.628212
1515.111328	85.548050
1514.090820	-78.787331
1513.070313	-27.469774
1512.049805	-4.474953
1511.028320	15.873437
1510.006836	-25.427513
1508.986328	38.396412
1507.963867	38.007206
1506.942383	65.762466
1505.919922	49.860485
1504.898438	-37.852581
1503.875977	-58.973553
1502.852539	22.320517
1501.830078	8.759254
1500.806641	-79.119682
1499.783203	-26.211227
1498.759766	-1.538143
1497.736328	-63.939079
1496.711914	-62.411091
1495.687500	20.916050
1494.663086	42.776737
1493.638672	-7.016252
1492.613281	-18.500145
1491.587891	44.087639
1490.563477	-10.935442
1489.537109	-55.775612
1488.511719	147.111923
1487.485352	143.021057
1486.458984	105.697113
1485.432617	96.421936
1484.406250	242.776733
1483.379883	325.241638
1482.352539	234.167068
1481.325195	137.990448
1480.297852	128.508362
1479.269531	182.717636
1478.241211	244.513367
1477.213867	219.616913
1476.184570	344.992859
1475.156250	386.235687
1474.127930	442.707855
1473.098633	308.172729
1472.069336	407.843903
1471.040039	426.008301
1470.009766	477.207916
1468.979492	584.323059
1467.950195	660.855103
1466.918945	719.519470
1465.888672	706.962646
1464.857422	595.260925
1463.827148	724.995300
1462.795898	770.811340
1461.763672	770.865051
1460.732422	930.893188
1459.700195	913.108643
1458.667969	844.550659
1457.635742	831.841492
1456.603516	994.198120
1455.570313	968.750916
1454.537109	1080.259644
1453.503906	935.612793
1452.470703	917.775879
1451.436523	1257.308838
1450.403320	1059.486084
1449.369141	1074.550781
1448.333984	1006.014221
1447.299805	1107.182739
1446.264648	967.776306
1445.230469	1205.603516
1444.194336	1078.887207
1443.159180	947.175537
1442.124023	899.004822
1441.087891	1078.478882
1440.051758	1007.550964
1439.015625	974.583008
1437.978516	825.365845
1436.941406	688.858948
1435.904297	878.334412
1434.867188	832.831909
1433.830078	739.381287
1432.791992	587.908203
1431.754883	441.570984
1430.715820	406.347076
1429.677734	348.453949
1428.639648	305.740570
1427.600586	232.794769
1426.561523	255.722214
1425.522461	137.483337
1424.482422	220.954102
1423.443359	117.941246
1422.403320	148.522324
1421.363281	267.278412
1420.322266	312.972687
1419.282227	-31.580023
1418.241211	124.976768
1417.200195	112.875359
1416.159180	93.261627
1415.117188	111.417915
1414.076172	41.575130
1413.034180	57.286823
1411.992188	15.203005
1410.949219	78.734512
1409.907227	69.404877
1408.864258	34.986153
1407.821289	8.155966
1406.777344	76.801811
1405.734375	-15.228917
1404.690430	5.776982
1403.646484	-25.889782
1402.602539	85.523422
1401.557617	-86.553314
1400.513672	127.743515
1399.468750	-11.583000
1398.423828	-30.467539
1397.377930	-9.199133
1396.333008	14.616062
1395.287109	76.044418
1394.241211	32.287239
1393.195313	93.779137
1392.148438	12.569607
1391.101563	-93.589455
1390.054688	-39.477840
1389.007813	59.699829
1387.960938	-71.269386
1386.913086	17.963490
1385.865234	-32.824585
1384.817383	28.963457
1383.769531	-61.694958
1382.720703	-84.793991
1381.671875	-17.886047
1380.623047	123.983292
1379.574219	53.567749
1378.524414	-56.717525
1377.475586	55.273643
1376.425781	47.469433
1375.375977	79.647110
1374.325195	-55.282928
1373.274414	16.914946
1372.224609	-5.617145
1371.172852	-40.556828
1370.122070	-0.645598
1369.070313	16.872002
1368.019531	59.356365
1366.967773	-15.199075
1365.915039	-0.015268
1364.863281	-29.596457
1363.810547	-24.260944
1362.757813	8.505476
1361.705078	3.990410
1360.651367	153.768799
1359.598633	-54.611469
1358.544922	112.634277
1357.491211	150.587280
1356.436523	173.663956
1355.382813	181.879425
1354.328125	145.424042
1353.273438	215.851395
1352.217773	288.784607
1351.163086	215.254913
1350.107422	131.880753
1349.051758	361.307739
1347.996094	176.316910
1346.939453	326.360168
1345.883789	322.622955
1344.827148	346.216309
1343.769531	501.246613
1342.712891	366.270020
1341.655273	469.298706
1340.598633	559.951111
1339.540039	554.011475
1338.482422	439.165619
1337.423828	445.741028
1336.366211	373.156006
1335.307617	560.512085
1334.248047	574.635803
1333.189453	494.803345
1332.129883	560.976501
1331.070313	365.065369
1330.010742	567.309265
1328.950195	356.751068
1327.890625	376.147919
1326.830078	442.524994
1325.768555	363.189056
1324.708008	469.149445
1323.646484	449.193756
1322.585938	466.321777
1321.523438	564.926941
1320.461914	537.702698
1319.400391	540.137756
1318.337891	660.997131
1317.275391	439.110901
1316.211914	421.977020
1315.149414	478.834839
1314.085938	414.967773
1313.022461	494.059845
1311.958984	546.065979
1310.894531	590.702515
1309.831055	448.249756
1308.766602	478.200531
1307.701172	594.308655
1306.636719	582.466614
1305.571289	605.104370
1304.505859	497.427032
1303.440430	645.545776
1302.375000	567.478394
1301.308594	521.429626
1300.242188	509.836487
1299.175781	589.178162
1298.109375	619.396362
1297.041992	561.233948
1295.975586	684.801025
1294.908203	535.896240
1293.839844	583.403198
1292.772461	611.292542
1291.704102	536.177185
1290.635742	397.361755
1289.567383	312.574554
1288.498047	411.696381
1287.428711	358.855164
1286.360352	254.608353
1285.290039	412.545441
1284.220703	489.616394
1283.150391	321.816681
1282.080078	296.099762
1281.009766	287.548279
1279.939453	442.969604
1278.868164	378.161652
1277.796875	381.886383
1276.725586	268.249969
1275.654297	201.132385
1274.582031	405.379059
1273.509766	418.937927
1272.437500	405.629913
1271.365234	397.227631
1270.291992	613.520874
1269.218750	583.127930
1268.145508	665.049927
1267.072266	510.212769
1265.999023	487.215240
1264.924805	427.644592
1263.850586	512.006714
1262.776367	674.368164
1261.701172	600.191650
1260.625977	528.490845
1259.550781	534.804565
1258.475586	443.669525
1257.400391	598.586914
1256.324219	449.039459
1255.248047	596.588257
1254.171875	481.188538
1253.094727	541.057983
1252.018555	547.373596
1250.941406	432.059814
1249.864258	487.033142
1248.786133	396.093262
1247.708008	460.768036
1246.630859	430.625366
1245.551758	587.588318
1244.473633	584.143005
1243.394531	379.105347
1242.316406	416.972839
1241.236328	457.244171
1240.157227	354.286346
1239.077148	416.374817
1237.998047	514.816650
1236.917969	472.522614
1235.836914	575.735474
1234.756836	494.631195
1233.675781	314.168213
1232.594727	368.840851
1231.512695	316.869171
1230.431641	301.239746
1229.349609	304.975861
1228.267578	357.118835
1227.185547	150.205139
1226.102539	224.106140
1225.019531	256.821228
1223.936523	335.466492
1222.853516	353.592529
1221.769531	175.829575
1220.686523	181.853912
1219.602539	224.108612
1218.517578	300.152100
1217.433594	127.302986
1216.348633	94.597458
1215.263672	242.992661
1214.178711	123.313721
1213.092773	170.210251
1212.007813	166.383911
1210.921875	234.912231
1209.834961	385.395264
1208.749023	309.095825
1207.662109	249.679276
1206.575195	274.628876
1205.488281	342.918793
1204.400391	290.676544
1203.313477	154.116928
1202.225586	121.147781
1201.136719	54.452202
1200.048828	146.637772
1198.959961	173.767960
1197.871094	54.075336
1196.782227	-5.454120
1195.692383	146.662445
1194.603516	58.218506
1193.513672	-61.472218
1192.423828	-39.335144
1191.333008	150.967010
1190.242188	124.929329
1189.151367	70.045670
1188.060547	10.349460
1186.969727	-118.979866
1185.877930	-13.057254
1184.786133	39.987087
1183.694336	131.359985
1182.601563	37.955204
1181.509766	-7.479292
1180.416992	47.769054
1179.323242	55.012974
1178.230469	50.235504
1177.136719	241.894180
1176.042969	-2.545160
1174.949219	119.512108
1173.854492	95.418114
1172.760742	95.237328
1171.666016	30.398209
1170.570313	82.795135
1169.475586	37.049957
1168.379883	31.945457
1167.284180	-87.970604
1166.188477	-30.964828
1165.091797	-74.407425
1163.996094	-74.854874
1162.899414	17.829363
1161.801758	-23.322050
1160.705078	97.888062
1159.607422	73.372932
1158.509766	273.195801
1157.412109	69.602409
1156.313477	40.223339
1155.215820	22.747860
1154.117188	-11.452068
1153.017578	114.063545
1151.918945	-72.768250
1150.819336	-6.947724
1149.719727	-31.730591
1148.620117	79.235390
1147.519531	32.935173
1146.418945	-80.046989
1145.318359	-78.755302
1144.217773	-70.360413
1143.116211	-38.214367
1142.014648	24.805840
1140.913086	-4.989948
1139.811523	-113.271362
1138.708984	37.570431
1137.606445	-156.302338
1136.503906	-79.247269
1135.401367	-28.391951
1134.297852	29.529121
1133.194336	99.263290
1132.090820	178.428116
1130.987305	183.949280
1129.882813	139.602448
1128.778320	301.636108
1127.673828	252.475967
1126.569336	229.390503
1125.463867	177.833572
1124.358398	204.485458
1123.252930	141.048721
1122.146484	233.968903
1121.041016	243.921280
1119.934570	149.645035
1118.828125	206.901642
1117.720703	204.928589
1116.613281	65.678307
1115.505859	61.318336
1114.398438	87.683174
1113.291016	69.079498
1112.182617	171.032303
1111.074219	145.274460
1109.964844	65.148338
1108.856445	285.091034
1107.747070	240.354019
1106.637695	160.191833
1105.528320	165.040588
1104.417969	108.490120
1103.307617	292.657806
1102.197266	217.188324
1101.086914	283.264374
1099.975586	410.604706
1098.864258	153.551376
1097.752930	412.831573
1096.641602	339.682770
1095.529297	252.410538
1094.416992	219.341446
1093.304688	231.018600
1092.191406	452.226593
1091.079102	449.692688
1089.965820	305.935547
1088.852539	324.583557
1087.738281	110.322174
1086.624023	291.256836
1085.509766	152.320862
1084.395508	300.231720
1083.280273	295.297913
1082.166016	297.409912
1081.050781	304.208374
1079.934570	254.626678
1078.819336	303.683228
1077.703125	329.232544
1076.586914	253.845535
1075.469727	122.170013
1074.353516	138.347504
1073.236328	276.470337
1072.119141	229.285645
1071.000977	271.201050
1069.882813	226.377777
1068.765625	90.193336
1067.646484	115.709930
1066.528320	209.141205
1065.409180	136.274826
1064.290039	278.822296
1063.170898	236.407379
1062.050781	229.112015
1060.930664	144.623795
1059.810547	142.042038
1058.690430	31.903122
1057.569336	57.412560
1056.449219	162.389008
1055.327148	50.002296
1054.206055	17.110872
1053.083984	150.073822
1051.961914	114.856949
1050.839844	168.382339
1049.717773	11.830883
1048.594727	30.374945
1047.471680	179.569626
1046.348633	51.150990
1045.224609	100.027267
1044.101563	176.875717
1042.976563	-23.666649
1041.852539	71.847511
1040.728516	32.211216
1039.603516	-37.670635
1038.478516	46.189526
1037.352539	-23.627596
1036.227539	-32.871784
1035.101563	206.898987
1033.974609	165.071655
1032.848633	139.571075
1031.721680	-9.144485
1030.594727	39.846928
1029.467773	205.056168
1028.340820	75.092255
1027.212891	49.758179
1026.084961	96.466034
1024.956055	-91.363457
1023.828125	-74.771660
1022.699219	4.507616
1021.570313	-64.737228
1020.440430	-6.322197
1019.311523	3.388830
1018.181641	-84.272354
1017.050781	-23.486778
1015.920898	0.218887
1014.790039	-84.971375
1013.659180	-7.914898
1012.528320	43.660275
1011.396484	58.191223
1010.265625	121.370178
1009.132813	124.368820
1008.000977	125.089615
1006.868164	375.706146
1005.736328	263.101807
1004.602539	458.140442
1003.469727	872.760315
1002.335938	1016.788940
1001.202148	821.092712
1000.068359	431.459106
998.933594	291.499237
997.799805	114.697998
996.665039	76.538071
995.529297	-46.968399
994.394531	-24.995497
993.258789	10.848348
992.123047	108.992073
990.986328	71.075333
989.849609	65.493752
988.712891	-73.729462
987.576172	-12.364082
986.439453	-31.619846
985.301758	-57.736382
984.164063	24.432688
983.025391	-68.365402
981.887695	13.853001
980.749023	24.738457
979.610352	-54.061405
978.470703	-6.277756
977.332031	-38.955616
976.192383	31.879549
975.051758	-19.093819
973.912109	-7.954215
972.771484	-12.858746
971.630859	-10.826152
970.490234	0.435606
969.348633	-64.025139
968.207031	-20.534910
967.065430	-45.861271
965.923828	-80.307449
964.781250	73.382507
963.638672	146.787628
962.496094	107.868332
961.352539	107.975357
960.208984	-13.320700
959.065430	28.141199
957.921875	184.147095
956.777344	124.877907
955.632813	3.869360
954.488281	-78.129181
953.343750	-6.732620
952.198242	92.126808
951.052734	49.178932
949.907227	97.760963
948.760742	98.354797
947.614258	160.702316
946.467773	156.798416
945.321289	18.155043
944.173828	32.643364
943.026367	35.751156
941.878906	137.062607
940.730469	46.653046
939.582031	84.108246
938.433594	62.275051
937.285156	195.582336
936.135742	87.168999
934.987305	142.981354
933.836914	36.991520
932.687500	33.627510
931.537109	46.251080
930.386719	68.017929
929.236328	-10.372643
928.084961	38.792633
926.934570	-7.614706
925.783203	-53.962124
924.630859	-36.555157
923.478516	28.641031
922.327148	71.104500
921.173828	-54.631599
920.021484	-73.458336
918.868164	48.632149
917.714844	102.551422
916.561523	170.106110
915.407227	-34.799896
914.252930	28.282980
913.098633	0.590504
911.944336	13.783737
910.789063	-7.022388
909.633789	-2.841845
908.478516	-5.434011
907.322266	41.874207
906.166016	23.469114
905.009766	-60.604481
903.853516	-35.881866
902.696289	6.975153
901.539063	-13.556416
900.381836	76.863121
899.223633	79.008530
898.065430	40.452915
896.907227	-72.704277
895.749023	20.005531
894.589844	-25.218523
893.430664	-83.960663
892.271484	-86.157593
891.112305	-95.110298
889.952148	69.887749
888.791992	-47.450409
887.630859	-31.508566
886.470703	-26.842974
885.309570	99.696968
884.148438	-67.096191
882.986328	-100.715576
881.825195	95.707253
880.663086	21.515856
879.500000	98.390228
878.337891	69.330055
877.174805	49.309353
876.011719	45.077114
874.847656	189.480133
873.684570	160.475037
872.520508	18.958282
871.355469	17.032703
870.191406	37.612888
869.026367	67.189095
867.861328	63.029778
866.695313	-44.531391
865.530273	95.194550
864.364258	41.616852
863.197266	127.352989
862.031250	132.196899
860.864258	188.688217
859.697266	168.828812
858.530273	122.048653
857.362305	257.043762
856.194336	259.620667
855.026367	197.156616
853.857422	302.890137
852.688477	233.719116
851.519531	249.743927
850.350586	301.608978
849.180664	266.082581
848.010742	223.850677
846.840820	98.789619
845.670898	20.790890
844.500000	14.441157
843.329102	93.111511
842.157227	39.760208
840.986328	149.682816
839.814453	-51.240147
838.642578	87.695457
837.469727	43.302898
836.296875	-45.763943
835.124023	72.940201
833.951172	180.410904
832.777344	194.047348
831.603516	136.236435
830.429688	154.316040
829.255859	47.432171
828.081055	74.421524
826.906250	235.187668
825.731445	166.221878
824.555664	86.130844
823.379883	128.628296
822.204102	275.803162
821.027344	73.189430
819.851563	-64.765892
818.674805	-35.694660
817.497070	-146.879990
816.320313	-55.529022
815.142578	-6.508525
813.963867	26.901854
812.786133	-4.210951
811.607422	-6.425182
810.428711	-24.215788
809.250000	-13.128903
808.070313	-75.379593
806.890625	24.519690
805.710938	77.719643
804.531250	64.273308
803.350586	39.716595
802.169922	1.837001
800.988281	103.719261
799.807617	-9.608724
798.625977	-213.816193
797.444336	-78.764458
796.261719	-14.719846
795.079102	-134.641251
793.896484	-41.856808
792.713867	70.795586
791.530273	-2.623265
790.346680	-22.899246
789.163086	120.592201
787.979492	75.915604
786.794922	-55.034733
785.610352	46.279171
784.425781	143.102066
783.240234	54.169075
782.054688	62.501198
780.869141	86.276344
779.682617	76.884918
778.496094	124.899292
777.309570	-23.639305
776.123047	-15.397120
774.935547	43.582172
773.748047	9.845194
772.560547	-70.218605
771.373047	-77.485367
770.184570	45.320572
768.996094	-144.964981
767.806641	21.840893
766.618164	-5.339924
765.428711	7.126106
764.239258	4.154501
763.048828	150.886673
761.858398	117.034576
760.667969	232.830612
759.477539	198.945648
758.286133	160.664154
757.094727	126.785133
755.903320	178.655273
754.710938	78.819817
753.518555	51.539726
752.326172	72.596794
751.133789	38.719109
749.940430	92.688240
748.747070	133.448837
747.553711	187.351593
746.359375	32.744961
745.166016	165.611511
743.970703	46.163456
742.776367	-128.059219
741.581055	-17.192669
740.385742	-5.018709
739.190430	-10.386802
737.994141	28.060814
736.797852	-45.220337
735.601563	-30.877558
734.405273	-7.786180
733.208008	168.508240
732.010742	180.597488
730.813477	13.284435
729.615234	75.711533
728.416992	37.519871
727.218750	121.776497
726.020508	199.438583
724.821289	19.214499
723.622070	140.564148
722.422852	244.388046
721.222656	241.168457
720.022461	122.249573
718.822266	77.601685
717.621094	85.352562
716.420898	69.108795
715.218750	87.778343
714.017578	126.072037
712.815430	131.656387
711.614258	108.912292
710.411133	77.473320
709.208984	91.808434
708.005859	77.833649
706.802734	-25.401537
705.599609	-19.726799
704.395508	-35.806984
703.191406	-23.579510
701.987305	8.234265
700.782227	7.422084
699.577148	34.891129
698.372070	-18.074678
697.166992	28.976526
695.960938	21.696159
694.754883	-96.359856
693.548828	57.143044
692.341797	45.561756
691.135742	20.974083
689.927734	113.614655
688.720703	-101.898262
687.512695	-74.325150
686.304688	-16.387342
685.096680	-71.217400
683.888672	17.070133
682.679688	-50.719917
681.470703	-51.293022
680.260742	-21.524136
679.050781	-22.079323
677.840820	-130.889847
676.630859	-31.815252
675.419922	6.622308
674.209961	32.067421
672.998047	7.753798
671.787109	31.039656
670.575195	-138.124710
669.363281	-19.683830
668.151367	-24.489002
666.938477	67.947853
665.725586	65.289345
664.512695	73.430992
663.299805	-35.035473
662.085938	-18.243446
660.872070	50.334541
659.658203	-34.330196
658.443359	-11.098421
657.228516	89.756264
656.013672	46.078876
654.797852	11.029783
653.583008	32.017185
652.366211	76.678284
651.150391	78.209152
649.934570	28.022135
648.717773	-82.462364
647.500000	50.341473
646.283203	51.757366
645.065430	89.715927
643.847656	129.767090
642.629883	227.827271
641.411133	179.571243
640.192383	-27.802958
638.973633	14.185592
637.753906	-59.943218
636.534180	27.023954
635.314453	21.523113
634.094727	-104.300903
632.874023	-167.887070
631.653320	4.573688
630.432617	5.195925
629.211914	16.449976
627.990234	68.352409
626.768555	36.493137
625.545898	47.415031
624.324219	216.828644
623.101563	21.741545
621.877930	92.275490
620.655273	40.549717
619.431641	-75.540741
618.208008	50.200733
616.983398	21.610254
615.759766	-88.451118
614.535156	68.800941
613.310547	-52.272289
612.084961	-0.260938
610.859375	15.181447
609.633789	77.436005
608.408203	51.827011
607.181641	-21.001919
605.955078	-117.529350
604.728516	9.981349
