# Supplementary material for: Raman spectroscopy accurately differentiates mucosal healing from non-healing and biochemical changes following biological therapy in inflammatory bowel disease
Source: PLoS One. 2021 Jun 2;16(6):e0252210. doi: 10.1371/journal.pone.0252210 (PMC8172032; doi:10.1371/journal.pone.0252210)
Supplement: S9 Dataset — (ZIP) [file pone.0252210.s011.zip › Pre-biologic/OC034-1 pre treatment_base sub CR removed_0__X_-12274.4__Y_35518.2__Z_2__Time_0.txt]

1714.640625	91.022858
1713.664063	84.761513
1712.687500	91.834991
1711.709961	-88.279167
1710.733398	137.127808
1709.755859	-36.403137
1708.778320	-254.829498
1707.799805	-172.560593
1706.821289	-212.953323
1705.843750	-118.801933
1704.864258	152.506561
1703.885742	95.099403
1702.907227	-162.394196
1701.927734	67.708870
1700.948242	124.436653
1699.968750	2.558216
1698.988281	97.851295
1698.007813	-4.109938
1697.028320	-110.739388
1696.046875	87.780006
1695.066406	209.370834
1694.084961	72.408592
1693.104492	285.900665
1692.123047	134.135620
1691.140625	356.616241
1690.159180	227.408081
1689.176758	464.260590
1688.194336	349.535309
1687.211914	664.721619
1686.228516	599.089966
1685.246094	547.408081
1684.262695	405.679230
1683.279297	573.592957
1682.295898	385.085052
1681.311523	575.296021
1680.327148	771.288269
1679.342773	603.086853
1678.358398	690.950073
1677.374023	784.620361
1676.388672	828.208008
1675.403320	768.578613
1674.417969	914.204590
1673.432617	1217.091797
1672.446289	1235.970825
1671.459961	1279.247925
1670.473633	1216.740723
1669.487305	1316.737671
1668.500977	1374.683228
1667.513672	1417.122681
1666.526367	1475.927856
1665.539063	1813.759644
1664.550781	1565.617554
1663.563477	1898.864868
1662.575195	1834.648560
1661.586914	2152.624512
1660.598633	2089.229004
1659.609375	2026.258301
1658.620117	2127.972412
1657.631836	2126.762695
1656.641602	1977.622681
1655.652344	1799.830811
1654.662109	1836.874268
1653.672852	1678.466675
1652.681641	1830.002686
1651.691406	1622.113281
1650.701172	1337.973755
1649.709961	1323.967529
1648.718750	1268.007080
1647.727539	1241.469116
1646.735352	919.324280
1645.744141	737.651611
1644.751953	783.478088
1643.759766	312.056152
1642.766602	435.083862
1641.774414	297.065735
1640.781250	220.058472
1639.788086	56.295670
1638.794922	225.189499
1637.801758	154.300598
1636.807617	363.129608
1635.813477	-302.973785
1634.819336	67.076584
1633.825195	160.552338
1632.830078	-25.017551
1631.834961	-31.223635
1630.839844	-81.985550
1629.844727	151.755615
1628.849609	6.611581
1627.853516	-243.547745
1626.857422	-143.559814
1625.861328	103.829765
1624.865234	96.211403
1623.868164	-90.024643
1622.871094	128.717285
1621.874023	-20.378536
1620.876953	-124.619926
1619.879883	-102.619354
1618.881836	-112.034470
1617.883789	104.446770
1616.885742	103.075356
1615.887695	54.561333
1614.888672	97.976204
1613.889648	-2.815430
1612.890625	129.916199
1611.891602	73.877495
1610.892578	-165.572693
1609.892578	1.358496
1608.892578	-106.860847
1607.892578	-120.680283
1606.892578	-40.170372
1605.891602	155.546219
1604.890625	188.888809
1603.889648	112.304665
1602.888672	43.618057
1601.887695	56.073277
1600.885742	-46.571033
1599.883789	-149.176483
1598.881836	-94.869659
1597.879883	53.502274
1596.876953	16.229506
1595.874023	-227.467224
1594.871094	-100.143822
1593.868164	102.831375
1592.864258	-156.505112
1591.861328	-157.317276
1590.857422	-231.265320
1589.853516	-104.309433
1588.848633	95.577263
1587.844727	-88.106369
1586.839844	20.284107
1585.834961	37.304661
1584.830078	-63.058712
1583.824219	65.867477
1582.819336	158.182816
1581.813477	-150.800552
1580.807617	76.759300
1579.800781	-10.944571
1578.794922	96.540009
1577.788086	188.249466
1576.781250	126.284248
1575.773438	51.218212
1574.766602	46.305500
1573.758789	-0.339806
1572.750977	147.906952
1571.743164	264.771271
1570.735352	126.779434
1569.726563	136.804016
1568.718750	125.919434
1567.708984	143.449997
1566.700195	-49.472942
1565.691406	-34.779354
1564.681641	119.908958
1563.671875	-99.277542
1562.662109	-20.175055
1561.652344	-3.506441
1560.641602	-95.923019
1559.630859	-84.750427
1558.620117	-71.148766
1557.609375	77.046204
1556.597656	79.909470
1555.586914	92.983131
1554.575195	92.924767
1553.563477	204.039032
1552.550781	32.756130
1551.539063	50.322849
1550.526367	0.423199
1549.513672	190.968277
1548.500977	-42.927704
1547.487305	154.942398
1546.473633	26.793123
1545.459961	182.856140
1544.446289	157.773300
1543.432617	282.379944
1542.417969	-71.146523
1541.404297	-52.789589
1540.389648	86.722122
1539.374023	-81.219620
1538.359375	-127.950600
1537.343750	-89.702156
1536.328125	-190.964340
1535.312500	-70.545738
1534.296875	214.680664
1533.280273	-0.581207
1532.263672	278.974487
1531.247070	328.867584
1530.230469	226.543747
1529.212891	28.755318
1528.196289	78.127632
1527.178711	-32.358444
1526.160156	209.687836
1525.142578	-4.089454
1524.124023	188.600327
1523.106445	-138.637039
1522.087891	53.642860
1521.068359	248.219757
1520.049805	200.876404
1519.030273	274.175568
1518.010742	301.010254
1516.991211	235.162918
1515.971680	164.035187
1514.951172	95.317513
1513.930664	249.853012
1512.910156	175.674347
1511.889648	327.224365
1510.868164	201.390411
1509.846680	272.991058
1508.826172	385.456818
1507.803711	292.522095
1506.782227	266.147278
1505.759766	-121.824959
1504.737305	-22.856316
1503.714844	-187.993759
1502.692383	-94.483467
1501.668945	-149.729965
1500.646484	-54.008308
1499.623047	113.188805
1498.599609	-293.159790
1497.575195	-34.167965
1496.550781	106.883705
1495.527344	122.420258
1494.502930	32.944008
1493.477539	132.550598
1492.453125	78.629387
1491.427734	443.713348
1490.402344	274.487671
1489.376953	133.308289
1488.350586	324.072296
1487.325195	310.373444
1486.298828	291.433228
1485.272461	328.539124
1484.245117	449.705139
1483.218750	517.149048
1482.191406	683.915771
1481.164063	692.389038
1480.136719	649.760925
1479.108398	986.849792
1478.080078	959.244690
1477.052734	921.386719
1476.023438	847.740906
1474.995117	965.078003
1473.965820	1074.617676
1472.937500	1173.860840
1471.908203	1303.501343
1470.877930	1466.063354
1469.848633	1330.825439
1468.818359	1421.938232
1467.788086	1846.091309
1466.757813	1794.523926
1465.727539	1905.606079
1464.696289	1955.555786
1463.665039	2063.865723
1462.633789	2360.063965
1461.602539	2468.128174
1460.570313	2263.727295
1459.539063	2498.602051
1458.506836	2588.625000
1457.473633	2643.013428
1456.441406	2636.467529
1455.408203	2698.351563
1454.375000	2973.207275
1453.341797	2839.684082
1452.308594	2815.195068
1451.274414	2676.614258
1450.241211	2758.543945
1449.207031	2850.525879
1448.171875	3175.449951
1447.137695	2884.889404
1446.102539	2905.822998
1445.067383	2964.707275
1444.032227	2876.777344
1442.997070	2551.045898
1441.960938	2827.476318
1440.924805	2726.956299
1439.888672	3043.691895
1438.852539	2566.508057
1437.816406	2708.762939
1436.779297	2696.802979
1435.742188	2159.379395
1434.705078	2076.849854
1433.666992	1855.461426
1432.629883	1361.540894
1431.591797	1352.481812
1430.553711	1113.800293
1429.514648	802.057800
1428.476563	813.397095
1427.437500	935.713928
1426.398438	790.735168
1425.359375	973.586365
1424.320313	397.752441
1423.280273	605.875183
1422.240234	345.356903
1421.200195	311.696198
1420.159180	315.853271
1419.119141	511.434448
1418.078125	397.351959
1417.037109	741.412048
1415.996094	401.001740
1414.954102	294.729919
1413.912109	-30.236092
1412.870117	155.449677
1411.828125	303.418335
1410.786133	24.117329
1409.743164	-139.418427
1408.700195	-179.699875
1407.657227	56.415672
1406.614258	209.641205
1405.570313	229.796982
1404.527344	99.439964
1403.483398	-88.515884
1402.438477	22.263662
1401.394531	-97.678780
1400.349609	-167.335007
1399.304688	3.857125
1398.259766	232.733398
1397.214844	-89.802086
1396.168945	116.624268
1395.123047	-17.660278
1394.077148	26.060757
1393.031250	-117.951256
1391.984375	-41.482559
1390.937500	122.676338
1389.890625	366.962494
1388.843750	243.445694
1387.796875	-27.497612
1386.749023	-45.620075
1385.701172	26.402279
1384.653320	283.512146
1383.604492	38.224762
1382.556641	0.593680
1381.507813	-469.133179
1380.458984	40.615402
1379.410156	88.274139
1378.360352	21.167257
1377.310547	176.385010
1376.260742	107.051453
1375.210938	145.171448
1374.161133	-1.195492
1373.110352	99.531181
1372.059570	-56.488811
1371.008789	-40.287865
1369.957031	3.439459
1368.906250	27.367867
1367.854492	113.691513
1366.802734	115.424736
1365.750000	69.965149
1364.698242	-27.605589
1363.645508	19.366608
1362.592773	-229.698395
1361.540039	-35.620461
1360.486328	83.871574
1359.433594	338.102722
1358.379883	163.807144
1357.326172	97.901299
1356.271484	228.549225
1355.216797	279.584351
1354.163086	279.517181
1353.107422	311.791260
1352.052734	285.614746
1350.998047	264.562500
1349.942383	496.838348
1348.886719	664.635193
1347.830078	542.190308
1346.774414	643.216614
1345.717773	531.038330
1344.661133	520.716797
1343.604492	731.181396
1342.546875	1025.955200
1341.490234	911.891907
1340.432617	1006.114014
1339.375000	961.732605
1338.316406	850.638306
1337.258789	1140.836060
1336.200195	987.956848
1335.141602	813.013672
1334.082031	885.700134
1333.023438	983.246521
1331.963867	902.810242
1330.904297	891.784363
1329.844727	984.730652
1328.784180	1043.161621
1327.723633	1039.930786
1326.663086	819.437683
1325.602539	986.958862
1324.541992	682.885925
1323.480469	653.114807
1322.418945	1033.236328
1321.357422	1016.011292
1320.295898	976.721863
1319.233398	981.971313
1318.170898	982.416260
1317.108398	1611.737305
1316.045898	1484.118652
1314.982422	1329.564697
1313.918945	1138.244751
1312.855469	1232.900024
1311.791992	1261.140503
1310.728516	1309.191528
1309.664063	1293.325073
1308.599609	1506.495361
1307.535156	1530.206665
1306.469727	1465.448364
1305.404297	1558.259766
1304.338867	1697.874023
1303.273438	1721.980957
1302.208008	1908.430664
1301.141602	1674.650269
1300.075195	1382.110229
1299.008789	1441.096191
1297.942383	1603.315308
1296.875000	1620.687378
1295.807617	1719.170654
1294.740234	1353.829712
1293.672852	1337.202148
1292.604492	1227.444092
1291.537109	1196.331787
1290.468750	1177.583862
1289.399414	987.308105
1288.331055	1042.336914
1287.261719	1060.666626
1286.192383	1115.828613
1285.123047	864.858154
1284.052734	1380.626953
1282.983398	1031.938843
1281.913086	1346.879028
1280.841797	817.389099
1279.771484	1081.012939
1278.700195	1031.458740
1277.628906	886.612854
1276.557617	1216.291504
1275.486328	1291.643311
1274.414063	1173.930908
1273.341797	1063.668945
1272.269531	1261.359497
1271.197266	1239.189819
1270.124023	1373.380127
1269.050781	1429.440796
1267.977539	1407.424438
1266.904297	1202.436523
1265.830078	1483.136597
1264.756836	1190.509888
1263.681641	1298.023926
1262.607422	1664.009888
1261.533203	1166.898804
1260.458008	1381.725586
1259.382813	1121.339966
1258.307617	1699.153931
1257.231445	1251.339233
1256.155273	1419.841187
1255.079102	1361.886108
1254.002930	1377.010986
1252.926758	1268.047852
1251.849609	1112.930176
1250.772461	1193.851196
1249.695313	1046.162231
1248.617188	1168.435791
1247.540039	1169.139893
1246.461914	1325.392212
1245.382813	1267.766846
1244.304688	1027.995483
1243.225586	958.342346
1242.146484	1116.975098
1241.067383	1268.262573
1239.988281	693.792664
1238.908203	1129.012817
1237.828125	1139.493164
1236.748047	1033.543823
1235.667969	1121.633789
1234.586914	1263.009277
1233.505859	1164.355469
1232.424805	1179.629395
1231.343750	947.764587
1230.261719	1011.495667
1229.179688	755.519653
1228.097656	1240.516113
1227.015625	931.311401
1225.932617	326.966248
1224.850586	622.946960
1223.767578	805.072510
1222.683594	394.557709
1221.600586	593.523315
1220.516602	618.311646
1219.432617	389.283905
1218.347656	399.536072
1217.263672	791.448853
1216.178711	489.964081
1215.093750	579.759521
1214.008789	848.124512
1212.922852	343.951691
1211.836914	612.155457
1210.750977	663.060181
1209.665039	578.820557
1208.579102	402.930939
1207.492188	822.571106
1206.405273	579.102966
1205.318359	588.726074
1204.230469	456.129883
1203.142578	157.326797
1202.054688	349.887604
1200.966797	-13.888459
1199.877930	383.105988
1198.790039	-113.010284
1197.701172	-43.534801
1196.611328	393.892181
1195.522461	126.380142
1194.432617	7.990606
1193.342773	168.443726
1192.252930	-322.580139
1191.162109	1.119796
1190.072266	-62.174389
1188.981445	-89.495354
1187.889648	-124.094475
1186.798828	-117.937286
1185.707031	-176.675888
1184.615234	-156.280838
1183.523438	-8.821552
1182.430664	8.955217
1181.337891	62.610451
1180.245117	-3.720105
1179.152344	-12.580362
1178.059570	100.694786
1176.965820	374.348633
1175.872070	202.249283
1174.778320	133.116623
1173.683594	-96.505386
1172.588867	186.152069
1171.494141	250.803101
1170.399414	222.017365
1169.303711	-60.427048
1168.208984	39.827637
1167.113281	63.418385
1166.016602	58.207687
1164.920898	246.499176
1163.824219	327.075958
1162.727539	240.291809
1161.630859	447.218597
1160.533203	259.950470
1159.435547	335.269318
1158.337891	264.862335
1157.240234	492.666718
1156.141602	400.573303
1155.043945	253.571152
1153.944336	263.899445
1152.845703	424.330383
1151.747070	372.448181
1150.647461	258.522339
1149.547852	213.636627
1148.447266	68.617050
1147.347656	-19.276411
1146.247070	-0.102626
1145.146484	78.468712
1144.044922	90.257584
1142.944336	-33.668591
1141.842773	-5.414131
1140.741211	239.140808
1139.638672	148.226181
1138.537109	81.031288
1137.434570	220.515762
1136.332031	169.756927
1135.228516	-9.368953
1134.125977	324.484497
1133.022461	290.043915
1131.917969	564.110352
1130.814453	617.245667
1129.709961	871.933899
1128.605469	1003.050171
1127.500977	759.282532
1126.396484	757.385620
1125.291016	681.893555
1124.185547	528.127014
1123.080078	755.832947
1121.973633	661.144897
1120.868164	402.991547
1119.761719	424.270020
1118.654297	308.125549
1117.547852	471.243256
1116.440430	631.818726
1115.333008	600.605225
1114.225586	351.715210
1113.117188	500.109955
1112.008789	591.609497
1110.900391	465.531433
1109.791992	504.841705
1108.682617	411.735962
1107.573242	687.063843
1106.463867	659.920471
1105.354492	611.459412
1104.244141	773.006958
1103.133789	1064.194458
1102.023438	888.031189
1100.913086	997.286072
1099.801758	1056.880981
1098.690430	1196.541382
1097.579102	772.706360
1096.467773	924.014038
1095.355469	1148.208496
1094.243164	1033.038940
1093.130859	1264.044067
1092.017578	1007.493347
1090.905273	1407.757080
1089.791992	1297.083374
1088.677734	1136.977661
1087.564453	925.154602
1086.450195	1108.457642
1085.335938	830.782959
1084.221680	1119.702881
1083.106445	1119.357544
1081.991211	1006.186462
1080.875977	1203.099731
1079.760742	789.261292
1078.644531	943.770386
1077.528320	748.400696
1076.412109	933.283081
1075.295898	721.507263
1074.178711	1004.752686
1073.061523	699.168152
1071.944336	604.722412
1070.826172	740.010925
1069.708984	603.360596
1068.590820	616.694580
1067.471680	793.970093
1066.353516	699.479004
1065.234375	621.392517
1064.115234	1077.068604
1062.996094	865.497681
1061.875977	775.673706
1060.755859	887.065918
1059.635742	631.205872
1058.515625	691.128845
1057.394531	643.471436
1056.273438	745.415894
1055.152344	693.095276
1054.031250	334.773499
1052.909180	326.944580
1051.787109	564.308350
1050.665039	533.105408
1049.541992	679.298523
1048.418945	447.423431
1047.295898	577.271484
1046.172852	296.585144
1045.048828	72.003136
1043.925781	316.145294
1042.801758	359.745911
1041.676758	186.633530
1040.552734	407.357422
1039.427734	27.089649
1038.302734	387.518036
1037.176758	345.055054
1036.050781	88.523224
1034.924805	4.346678
1033.798828	-77.419647
1032.672852	113.027237
1031.545898	428.988678
1030.418945	317.093597
1029.291992	-131.712448
1028.164063	-161.999039
1027.036133	-422.207764
1025.908203	-1.701661
1024.780273	-212.937576
1023.651367	-75.791550
1022.522461	128.669601
1021.393555	19.838617
1020.264648	-114.387863
1019.134766	-55.981350
1018.004883	39.574997
1016.875000	-133.759720
1015.744141	1.318551
1014.613281	50.679916
1013.482422	109.367401
1012.351563	147.269714
1011.219727	71.765434
1010.088867	146.880768
1008.956055	247.487900
1007.824219	366.667755
1006.691406	763.492188
1005.558594	1250.436035
1004.425781	1952.305664
1003.292969	1900.286743
1002.159180	1880.742554
1001.025391	798.356445
999.891602	596.784546
998.756836	178.294739
997.622070	-43.609661
996.487305	124.858139
995.352539	44.090431
994.216797	-11.148349
993.081055	-70.857475
991.945313	303.197052
990.808594	536.527954
989.672852	149.733597
988.536133	-66.204987
987.398438	-330.315308
986.261719	-78.118896
985.124023	-30.909552
983.986328	92.400200
982.847656	-48.973183
981.709961	-130.292557
980.571289	-45.772774
979.432617	-101.485168
978.292969	112.056610
977.153320	201.466415
976.013672	199.020767
974.874023	247.281265
973.734375	146.303635
972.593750	137.400818
971.453125	183.771851
970.311523	260.108765
969.170898	-10.083030
968.029297	341.980164
966.886719	-60.909496
965.745117	185.774002
964.602539	255.881409
963.459961	60.120255
962.317383	313.926727
961.173828	228.556122
960.030273	-51.388046
958.886719	225.631821
957.743164	163.709930
956.598633	8.086349
955.454102	150.293533
954.309570	249.105240
953.165039	135.230728
952.019531	248.035461
950.874023	38.467152
949.727539	275.026215
948.582031	43.007294
947.435547	108.362244
946.289063	-205.452148
945.141602	-103.204643
943.995117	101.931274
942.847656	126.744370
941.699219	434.766113
940.551758	-172.375183
939.403320	60.594265
938.254883	393.985413
937.105469	467.379730
935.957031	397.257751
934.807617	240.698883
933.658203	168.694946
932.507813	415.868835
931.357422	198.381912
930.207031	183.842896
929.056641	107.991302
927.906250	391.992371
926.754883	200.367920
925.603516	284.295898
924.451172	95.366669
923.298828	125.003944
922.146484	-174.904602
920.994141	36.934940
919.841797	96.560524
918.688477	142.670288
917.535156	75.331635
916.380859	39.965496
915.227539	-124.654465
914.073242	-146.048386
912.918945	-112.823387
911.763672	-179.304306
910.608398	-95.901344
909.453125	73.774635
908.297852	48.526764
907.141602	-157.908936
905.985352	234.154343
904.829102	-42.193298
903.672852	-266.182068
902.515625	3.738779
901.358398	115.179237
900.201172	251.592545
899.042969	376.752319
897.884766	-27.431143
896.726563	165.837097
895.568359	28.976915
894.409180	86.728973
893.250000	241.760834
892.090820	-145.503860
890.930664	-37.707035
889.771484	158.237457
888.611328	-70.333023
887.450195	383.108856
886.289063	-23.506464
885.128906	-62.012638
883.966797	-23.693436
882.805664	431.964569
881.643555	-115.946465
880.481445	260.802094
879.319336	83.008568
878.156250	166.775711
876.993164	277.622864
875.830078	192.549454
874.666016	391.320465
873.502930	364.950989
872.338867	12.323215
871.173828	229.221786
870.009766	119.893806
868.844727	532.471741
867.679688	283.847260
866.513672	401.830505
865.348633	474.865387
864.182617	460.293640
863.015625	403.102905
861.849609	366.201569
860.682617	677.398438
859.515625	434.024170
858.347656	590.291504
857.180664	475.030273
856.012695	478.752777
854.843750	507.182770
853.675781	813.653870
852.506836	595.471375
851.337891	637.387634
850.167969	495.582214
848.999023	275.460815
847.829102	575.030090
846.658203	424.439636
845.488281	457.483673
844.317383	342.823242
843.146484	-42.500378
841.975586	272.498260
840.803711	298.864136
839.631836	372.169739
838.459961	434.259979
837.287109	199.093918
836.114258	216.497986
834.941406	379.069061
833.768555	320.466583
832.594727	38.614464
831.420898	15.796290
830.247070	260.755524
829.072266	175.380951
827.898438	76.633255
826.722656	339.164490
825.547852	249.280380
824.372070	143.804123
823.196289	163.127014
822.020508	-0.282660
820.844727	128.121536
819.667969	-135.496216
818.491211	208.736176
817.313477	-203.997604
816.136719	-18.005394
814.958984	-292.667450
813.781250	37.720661
812.602539	196.672714
811.423828	-106.921120
810.245117	-159.281586
809.066406	-127.242683
807.886719	113.537468
806.707031	251.970947
805.527344	-58.274117
804.346680	-104.266022
803.166992	44.997707
801.985352	-3.366045
800.804688	-129.428513
799.623047	103.782806
798.441406	-301.789886
797.259766	-113.147957
796.078125	4.400669
794.895508	-11.136158
793.712891	-37.829365
792.529297	-181.973831
791.346680	10.415381
790.163086	43.239906
788.978516	204.322876
787.794922	192.653809
786.610352	446.348938
785.425781	372.518097
784.241211	331.795471
783.055664	569.524902
781.870117	544.056763
780.684570	319.652649
779.498047	426.603516
778.311523	239.686157
777.125000	83.672028
775.938477	117.473251
774.750977	51.851665
773.563477	145.024139
772.375977	61.590595
771.187500	121.445702
769.999023	425.910339
768.810547	258.424591
767.622070	121.776176
766.432617	322.191895
765.243164	337.395660
764.053711	317.265381
762.863281	459.977112
761.672852	342.798248
760.482422	348.819855
759.291992	471.357727
758.100586	336.402466
756.909180	82.677200
755.717773	189.548798
754.525391	274.310669
753.333008	220.508759
752.140625	195.217163
750.948242	510.314880
749.754883	289.376709
748.561523	270.453094
747.368164	36.368553
746.173828	228.037872
744.979492	377.869385
743.785156	411.320679
742.590820	321.898315
741.395508	105.306305
740.200195	48.764072
739.003906	51.362431
737.808594	64.865990
736.612305	-22.435041
735.416016	78.583549
734.218750	223.297943
733.021484	122.774002
731.824219	411.765106
730.626953	304.620422
729.428711	304.671448
728.230469	274.089874
727.032227	374.672363
725.833984	-7.831273
724.634766	156.113800
723.435547	180.162064
722.235352	348.344513
721.036133	350.499573
719.835938	575.330017
718.635742	308.992554
717.434570	223.901154
716.233398	280.665710
715.032227	228.378281
713.831055	291.707153
712.628906	-28.642374
711.426758	-4.447134
710.224609	309.578400
709.021484	303.264709
707.818359	164.149353
706.615234	46.926105
705.412109	14.716429
704.208008	97.931068
703.003906	233.394516
701.799805	-146.705368
700.594727	245.534439
699.389648	-49.436794
698.184570	7.980788
696.979492	-110.583710
695.773438	-81.248619
694.567383	-219.102249
693.361328	-198.246155
692.154297	-112.157997
690.947266	65.173065
689.740234	45.031937
688.533203	-105.171555
687.325195	18.143497
686.117188	-92.706207
684.909180	69.827461
683.700195	137.028458
682.491211	-29.734507
681.282227	-103.114906
680.072266	-210.985184
678.863281	-8.957994
677.653320	128.158386
676.442383	128.975677
675.232422	-62.680592
674.021484	-184.858902
672.810547	-77.526970
671.598633	88.301437
670.386719	33.655895
669.174805	476.388489
667.962891	229.634232
666.750000	184.095505
665.537109	130.089264
664.324219	-198.023895
663.110352	55.000729
661.897461	55.484711
660.683594	101.441353
659.468750	-374.646820
658.254883	178.627686
657.040039	84.767899
655.824219	161.434677
654.609375	-7.556296
653.393555	211.605789
652.177734	211.007385
650.960938	-45.825016
649.745117	61.556164
648.528320	276.657654
647.311523	-98.093018
646.093750	362.496674
644.875977	506.649750
643.658203	282.944977
642.440430	244.374573
641.221680	117.718384
640.002930	66.407394
638.784180	197.837860
637.564453	107.904678
636.344727	-65.762451
635.125000	200.935425
633.905273	291.408936
632.684570	-60.436787
631.463867	-77.354385
630.243164	167.450775
629.021484	128.869125
627.799805	139.522202
626.578125	216.508331
625.356445	-15.409225
624.133789	314.161194
622.911133	236.229874
621.688477	365.916107
620.464844	330.365387
619.241211	121.092690
618.017578	-71.268700
616.793945	1.524564
615.569336	3.293445
614.344727	231.431519
613.120117	-139.878586
611.894531	8.143698
610.668945	-75.316498
609.443359	-5.395359
608.216797	224.170044
606.991211	-87.539886
605.764648	53.042912
604.537109	7.039780
