# Supplementary material for: Raman spectroscopy accurately differentiates mucosal healing from non-healing and biochemical changes following biological therapy in inflammatory bowel disease
Source: PLoS One. 2021 Jun 2;16(6):e0252210. doi: 10.1371/journal.pone.0252210 (PMC8172032; doi:10.1371/journal.pone.0252210)
Supplement: S9 Dataset — (ZIP) [file pone.0252210.s011.zip › Pre-biologic/OC035 pre treatment-1_base sub cr removed_33__X_-23901.9__Y_33341.7__Z_-435.543__Time_376.txt]

1714.837891	-21.622688
1713.861328	15.748325
1712.884766	156.872314
1711.907227	109.728729
1710.930664	-36.997059
1709.953125	-82.223518
1708.975586	-210.872284
1707.997070	217.446869
1707.019531	-5.606798
1706.041016	38.931465
1705.062500	99.260902
1704.083984	-49.449986
1703.104492	-211.701263
1702.125000	-184.090363
1701.145508	-36.270607
1700.166016	-161.427353
1699.186523	39.564762
1698.206055	160.160110
1697.225586	-5.319095
1696.245117	117.802017
1695.264648	214.134094
1694.283203	86.052368
1693.301758	123.592201
1692.320313	-4.359533
1691.338867	241.444687
1690.357422	89.628677
1689.375000	183.365433
1688.392578	349.170227
1687.410156	392.356384
1686.427734	310.351837
1685.444336	511.020081
1684.460938	10.934100
1683.477539	222.556213
1682.494141	213.190018
1681.509766	305.180878
1680.526367	266.903015
1679.541992	244.797028
1678.557617	316.058563
1677.572266	137.401978
1676.587891	626.732788
1675.602539	640.042297
1674.617188	502.050690
1673.630859	393.595398
1672.645508	498.086945
1671.659180	679.833313
1670.672852	635.987305
1669.686523	711.955750
1668.699219	753.640869
1667.712891	721.297791
1666.725586	644.127991
1665.738281	747.729187
1664.750000	859.528748
1663.762695	666.604004
1662.774414	611.943665
1661.786133	578.833130
1660.797852	569.910278
1659.808594	553.343567
1658.820313	579.516113
1657.831055	1000.638855
1656.841797	823.424744
1655.851563	527.457520
1654.862305	576.070496
1653.872070	479.420532
1652.881836	645.073608
1651.891602	522.654297
1650.900391	469.356934
1649.910156	569.780762
1648.918945	384.976349
1647.927734	311.577179
1646.935547	399.695007
1645.944336	260.926605
1644.952148	262.500000
1643.959961	417.541718
1642.966797	5.225495
1641.974609	44.750221
1640.981445	361.625092
1639.988281	-49.475655
1638.995117	-53.897923
1638.001953	50.103027
1637.007813	278.255554
1636.013672	156.029892
1635.019531	-42.273968
1634.025391	-3.076885
1633.031250	-0.492234
1632.036133	-92.449097
1631.041016	47.613464
1630.045898	-251.725891
1629.049805	141.495850
1628.054688	-144.046234
1627.058594	-45.134544
1626.062500	-1.243190
1625.065430	-62.313812
1624.069336	66.183708
1623.072266	129.145416
1622.075195	134.504074
1621.078125	71.782890
1620.081055	185.300919
1619.083008	10.111633
1618.084961	247.421036
1617.086914	161.968918
1616.088867	55.764545
1615.089844	62.622791
1614.091797	-53.611874
1613.092773	-248.293472
1612.092773	24.017370
1611.093750	-26.049946
1610.093750	57.738487
1609.094727	-170.157623
1608.093750	-167.264267
1607.093750	-161.589081
1606.093750	-213.374939
1605.092773	-94.823090
1604.091797	186.104477
1603.090820	61.417774
1602.088867	159.301697
1601.087891	-33.082340
1600.085938	65.023026
1599.083984	32.464703
1598.081055	-7.819952
1597.079102	-21.843245
1596.076172	-257.871277
1595.073242	-23.472548
1594.070313	35.917805
1593.067383	-6.477120
1592.063477	-179.317932
1591.059570	-161.473190
1590.055664	-250.563431
1589.051758	-36.910351
1588.046875	98.445938
1587.041992	87.752014
1586.037109	30.175552
1585.032227	129.068878
1584.027344	55.944489
1583.021484	264.283234
1582.015625	6.250594
1581.009766	-173.516708
1580.003906	115.517464
1578.997070	162.318604
1577.990234	86.771072
1576.984375	-40.783665
1575.976563	115.288124
1574.969727	224.466568
1573.961914	-85.110161
1572.954102	232.029526
1571.946289	216.281647
1570.938477	23.788397
1569.929688	239.281311
1568.921875	197.471176
1567.913086	275.106659
1566.903320	417.577148
1565.894531	219.856613
1564.884766	84.457298
1563.875000	148.874146
1562.865234	226.176651
1561.855469	173.690247
1560.844727	326.025604
1559.834961	382.300293
1558.824219	210.359375
1557.813477	-0.457689
1556.801758	130.750778
1555.790039	279.952454
1554.779297	252.892700
1553.766602	313.782898
1552.754883	459.991608
1551.743164	248.859207
1550.730469	265.432861
1549.717773	462.999573
1548.705078	375.850586
1547.691406	301.555481
1546.677734	408.168365
1545.665039	612.858093
1544.650391	49.767689
1543.636719	153.439987
1542.623047	311.196655
1541.608398	143.334625
1540.593750	19.317299
1539.579102	65.616394
1538.563477	215.003311
1537.547852	77.759430
1536.533203	250.046600
1535.516602	267.347229
1534.500977	3.418953
1533.485352	7.611417
1532.468750	107.033653
1531.452148	247.510254
1530.435547	57.975536
1529.417969	12.633100
1528.400391	175.786667
1527.383789	382.510101
1526.365234	125.583794
1525.347656	213.532272
1524.329102	18.220289
1523.311523	116.150085
1522.292969	113.564934
1521.273438	69.675812
1520.254883	-136.316742
1519.235352	45.778206
1518.215820	196.803574
1517.196289	-112.322922
1516.176758	100.025528
1515.156250	29.598482
1514.136719	-30.667040
1513.116211	-88.502274
1512.094727	115.333687
1511.074219	-6.965236
1510.052734	-144.767639
1509.031250	32.843567
1508.009766	-143.678116
1506.988281	-15.160398
1505.965820	-250.868011
1504.943359	-12.489517
1503.920898	317.883911
1502.898438	120.234428
1501.875000	-215.797760
1500.852539	80.673134
1499.829102	-176.135696
1498.805664	68.702621
1497.781250	65.049690
1496.757813	-2.695670
1495.733398	-234.279037
1494.708984	-169.243469
1493.684570	-155.514526
1492.659180	-70.366714
1491.633789	109.169167
1490.608398	183.726318
1489.583008	61.403816
1488.557617	-2.255885
1487.531250	398.719421
1486.504883	378.137665
1485.478516	273.201691
1484.452148	311.090790
1483.424805	249.317963
1482.398438	-11.510727
1481.371094	28.574162
1480.342773	338.783112
1479.315430	261.265961
1478.287109	341.669342
1477.259766	169.669083
1476.230469	507.119141
1475.202148	622.730042
1474.173828	694.891357
1473.144531	682.879028
1472.115234	736.946533
1471.085938	536.394714
1470.055664	506.282654
1469.025391	801.688354
1467.996094	883.250854
1466.964844	1226.552246
1465.934570	906.116638
1464.904297	628.934387
1463.873047	788.831726
1462.841797	905.385559
1461.809570	983.685486
1460.778320	1199.016235
1459.746094	1277.056763
1458.713867	1215.374634
1457.681641	1064.817993
1456.649414	1096.936035
1455.616211	1400.386841
1454.583008	1074.657959
1453.549805	1349.955078
1452.516602	1194.100952
1451.483398	1243.551514
1450.449219	1102.852905
1449.415039	1309.247070
1448.380859	1406.582397
1447.345703	1356.928589
1446.311523	1603.491821
1445.276367	1305.651123
1444.241211	1445.720947
1443.205078	1317.466309
1442.169922	1290.433350
1441.133789	1195.071289
1440.097656	1142.704590
1439.061523	1196.509521
1438.024414	807.924927
1436.988281	1063.885986
1435.951172	799.245972
1434.914063	847.913208
1433.875977	856.119324
1432.838867	523.469727
1431.800781	635.211914
1430.762695	590.424316
1429.724609	603.681885
1428.685547	442.846985
1427.646484	360.267548
1426.607422	333.198151
1425.568359	343.961670
1424.529297	213.576385
1423.489258	330.197662
1422.449219	68.862793
1421.409180	157.783325
1420.369141	392.748901
1419.328125	212.170883
1418.288086	122.333801
1417.247070	223.813644
1416.205078	61.058323
1415.164063	51.875610
1414.122070	42.710777
1413.080078	-61.969574
1412.038086	49.639713
1410.996094	234.134796
1409.953125	119.526787
1408.910156	-57.798008
1407.867188	-159.641937
1406.824219	-57.973392
1405.780273	43.685688
1404.737305	-60.473259
1403.693359	-24.002260
1402.648438	273.454590
1401.604492	1.389126
1400.559570	110.724190
1399.514648	-55.760098
1398.469727	-217.092850
1397.424805	200.724136
1396.378906	-0.565108
1395.333984	244.291962
1394.288086	23.187645
1393.241211	157.862457
1392.195313	162.375015
1391.148438	101.864105
1390.101563	79.005432
1389.054688	123.800858
1388.006836	213.680420
1386.959961	291.119690
1385.912109	-154.028900
1384.864258	1.126521
1383.815430	-38.671246
1382.767578	24.120850
1381.718750	46.992569
1380.669922	-169.848282
1379.621094	-54.339603
1378.571289	173.566437
1377.522461	144.370712
1376.472656	-171.735031
1375.421875	-100.848618
1374.372070	104.846474
1373.321289	68.612869
1372.270508	-62.250931
1371.219727	23.955574
1370.168945	197.479736
1369.117188	-192.169006
1368.066406	-70.761627
1367.014648	-121.176949
1365.961914	-14.567800
1364.910156	-12.446196
1363.857422	-57.514568
1362.804688	-144.749222
1361.751953	-52.666794
1360.698242	-107.286476
1359.645508	-47.334583
1358.591797	-27.078920
1357.538086	-222.998550
1356.483398	-65.760780
1355.429688	-169.380173
1354.375000	-126.250641
1353.320313	-179.883148
1352.264648	198.748734
1351.209961	38.568684
1350.154297	54.830173
1349.098633	21.580153
1348.042969	13.291741
1346.986328	82.036743
1345.930664	336.915100
1344.874023	142.984085
1343.817383	316.188293
1342.759766	444.830322
1341.703125	414.965973
1340.645508	494.253052
1339.587891	477.041687
1338.529297	410.435638
1337.471680	450.471893
1336.413086	587.160767
1335.354492	154.709106
1334.295898	343.640289
1333.236328	230.816452
1332.176758	325.934143
1331.117188	396.420929
1330.057617	598.044250
1328.998047	532.778442
1327.937500	126.656044
1326.876953	313.788788
1325.816406	234.211502
1324.754883	194.312424
1323.694336	374.314056
1322.632813	475.376129
1321.571289	455.603699
1320.508789	152.223312
1319.447266	270.944519
1318.384766	456.332245
1317.322266	395.199921
1316.259766	292.318359
1315.196289	150.172363
1314.132813	429.594330
1313.069336	359.192932
1312.005859	101.758354
1310.942383	435.578888
1309.877930	535.487427
1308.813477	601.022644
1307.749023	538.687561
1306.683594	427.295837
1305.619141	232.447876
1304.553711	389.490753
1303.488281	490.038513
1302.421875	162.924744
1301.356445	457.887451
1300.290039	217.171021
1299.223633	202.691666
1298.157227	338.163055
1297.089844	348.456299
1296.022461	469.338684
1294.955078	141.111771
1293.887695	65.903130
1292.819336	187.111557
1291.751953	220.080231
1290.683594	324.262329
1289.614258	178.418518
1288.545898	344.067047
1287.476563	421.519073
1286.407227	200.118896
1285.337891	321.874786
1284.268555	397.150482
1283.198242	359.853271
1282.127930	212.512512
1281.057617	236.663712
1279.986328	123.866768
1278.916016	383.081299
1277.844727	135.967697
1276.773438	348.791046
1275.701172	72.638802
1274.629883	241.567490
1273.557617	227.224472
1272.485352	449.970093
1271.413086	469.958893
1270.339844	485.136078
1269.266602	461.322693
1268.193359	566.979858
1267.120117	438.375305
1266.045898	314.780731
1264.972656	518.211975
1263.898438	514.313782
1262.823242	395.881439
1261.749023	77.666656
1260.673828	300.750122
1259.598633	365.411041
1258.523438	444.725677
1257.448242	382.795685
1256.372070	415.924438
1255.295898	468.578400
1254.219727	657.575928
1253.142578	634.822144
1252.066406	714.323547
1250.989258	528.694946
1249.912109	481.820435
1248.833984	576.038818
1247.756836	738.330872
1246.678711	604.087097
1245.599609	620.594727
1244.521484	729.451477
1243.442383	748.432861
1242.364258	378.925385
1241.285156	354.349335
1240.205078	315.253693
1239.125977	659.616516
1238.045898	1023.264587
1236.965820	586.345093
1235.884766	510.970734
1234.804688	864.791260
1233.723633	607.639587
1232.642578	748.061157
1231.561523	823.020935
1230.479492	476.477478
1229.397461	248.769272
1228.315430	466.687408
1227.233398	628.845215
1226.150391	459.371277
1225.068359	418.221680
1223.985352	495.633881
1222.901367	488.361938
1221.818359	379.539703
1220.734375	304.607788
1219.650391	241.793381
1218.566406	92.010696
1217.481445	319.171539
1216.396484	287.776581
1215.311523	338.491974
1214.226563	111.530861
1213.141602	321.547760
1212.055664	34.333408
1210.969727	130.847534
1209.883789	53.625553
1208.796875	323.690643
1207.709961	444.125641
1206.623047	306.559784
1205.536133	397.979736
1204.449219	192.967865
1203.361328	192.779755
1202.273438	264.812866
1201.185547	339.190704
1200.096680	-120.919128
1199.008789	-34.520569
1197.919922	-143.102936
1196.830078	-66.433411
1195.741211	-81.232529
1194.651367	-50.378391
1193.561523	211.214355
1192.471680	289.975983
1191.381836	97.118019
1190.291016	79.683022
1189.200195	-93.919212
1188.109375	-183.441910
1187.017578	-32.889458
1185.926758	-247.303772
1184.834961	-82.506798
1183.742188	-222.544769
1182.650391	2.032901
1181.557617	128.126755
1180.464844	-124.720070
1179.372070	118.688629
1178.279297	-76.640411
1177.185547	-176.102386
1176.091797	31.039543
1174.998047	-42.180466
1173.903320	138.373581
1172.808594	-83.387459
1171.713867	27.558979
1170.619141	241.280396
1169.524414	-6.866631
1168.428711	60.734219
1167.333008	-125.228416
1166.237305	-194.036530
1165.140625	-344.148102
1164.044922	-243.356384
1162.948242	-18.453568
1161.850586	206.272415
1160.753906	301.878418
1159.656250	63.124695
1158.558594	-13.285759
1157.460938	77.306725
1156.362305	256.053284
1155.263672	60.159149
1154.165039	252.987228
1153.066406	128.554718
1151.967773	18.402292
1150.868164	127.466057
1149.768555	176.838486
1148.667969	64.127487
1147.568359	141.913345
1146.467773	267.201172
1145.367188	104.324089
1144.266602	-8.583275
1143.165039	199.690353
1142.063477	-129.820480
1140.961914	-38.307198
1139.860352	53.083733
1138.757813	137.219681
1137.655273	-170.909332
1136.552734	96.040565
1135.450195	-7.799627
1134.346680	-4.799013
1133.244141	230.826004
1132.139648	181.381714
1131.036133	-8.146647
1129.931641	364.701569
1128.827148	542.768738
1127.722656	334.072784
1126.618164	374.377838
1125.512695	407.470703
1124.407227	461.803589
1123.301758	293.287109
1122.196289	705.203064
1121.089844	508.129150
1119.983398	377.375397
1118.876953	225.297852
1117.769531	324.107025
1116.663086	344.713867
1115.555664	133.374680
1114.447266	-103.962723
1113.339844	458.044739
1112.231445	459.389404
1111.123047	-19.172756
1110.014648	197.191162
1108.905273	297.613281
1107.795898	204.228775
1106.686523	420.185028
1105.577148	218.076782
1104.466797	244.957916
1103.357422	375.604431
1102.247070	381.076263
1101.135742	433.653625
1100.025391	368.235931
1098.914063	430.103638
1097.802734	331.591827
1096.690430	461.662445
1095.579102	228.772003
1094.466797	160.819839
1093.353516	410.779724
1092.241211	399.221771
1091.127930	291.095917
1090.014648	232.392029
1088.901367	48.961037
1087.788086	343.105072
1086.673828	441.854340
1085.559570	110.224304
1084.445313	490.987885
1083.330078	439.085358
1082.214844	474.102722
1081.099609	274.148895
1079.984375	431.240936
1078.868164	125.645348
1077.751953	113.598640
1076.635742	317.448090
1075.519531	225.517548
1074.402344	281.383911
1073.285156	88.586716
1072.167969	135.025970
1071.050781	193.140823
1069.932617	-8.962489
1068.814453	173.296646
1067.696289	4.046870
1066.578125	443.817200
1065.458984	59.112312
1064.339844	416.688721
1063.220703	390.239594
1062.100586	424.625031
1060.980469	119.761772
1059.860352	-46.973392
1058.740234	211.946655
1057.619141	164.479782
1056.498047	292.327911
1055.376953	354.686188
1054.255859	262.825928
1053.133789	182.681580
1052.011719	116.587944
1050.889648	342.357330
1049.767578	150.231796
1048.644531	0.202513
1047.521484	99.881554
1046.398438	260.173096
1045.274414	294.472626
1044.150391	477.984009
1043.026367	160.298920
1041.902344	224.948456
1040.778320	-143.741348
1039.653320	123.629036
1038.528320	-70.174133
1037.402344	-38.036434
1036.277344	-17.517221
1035.151367	-92.391365
1034.024414	-225.365952
1032.898438	-23.299393
1031.771484	227.539505
1030.644531	401.580811
1029.517578	-28.751873
1028.390625	-140.480179
1027.262695	173.039871
1026.134766	-115.127060
1025.005859	26.487314
1023.877930	-217.302277
1022.749023	40.427326
1021.620117	-251.888336
1020.490234	-149.610916
1019.361328	-450.912445
1018.231445	-207.066666
1017.101563	-46.735989
1015.970703	41.720104
1014.839844	-6.524999
1013.708984	-179.790024
1012.578125	8.430530
1011.447266	-44.203602
1010.315430	292.200256
1009.183594	128.555389
1008.050781	78.447868
1006.918945	134.866257
1005.786133	318.543854
1004.653320	712.651306
1003.519531	1293.917603
1002.386719	1396.535767
1001.252930	1212.633911
1000.118164	855.621826
998.984375	348.729248
997.849609	-88.567642
996.714844	494.877808
995.580078	203.342239
994.444336	20.486591
993.308594	93.896614
992.172852	82.022675
991.036133	74.854050
989.900391	164.620728
988.763672	-12.938158
987.626953	201.432495
986.489258	203.843292
985.351563	-60.835705
984.213867	192.839828
983.076172	232.386429
981.937500	260.506714
980.798828	-15.039074
979.660156	135.267441
978.521484	182.104797
977.381836	249.718796
976.242188	-36.642548
975.102539	86.371063
973.961914	264.579834
972.822266	-28.148811
971.681641	253.582748
970.540039	-68.642639
969.399414	-0.319586
968.257813	77.260567
967.116211	189.338898
965.973633	179.882568
964.832031	129.261200
963.689453	140.688049
962.545898	186.610901
961.403320	150.115524
960.259766	125.206627
959.116211	-7.248734
957.972656	68.899940
956.828125	28.342922
955.683594	-5.211339
954.539063	39.186352
953.393555	220.970596
952.249023	238.070892
951.103516	83.739334
949.957031	236.005325
948.811523	145.989059
947.665039	204.691147
946.518555	-124.974083
945.371094	326.926422
944.224609	77.554848
943.077148	97.857742
941.929688	113.698090
940.781250	1.835346
939.632813	437.770874
938.484375	129.920090
937.335938	194.085083
936.186523	249.211044
935.038086	85.573494
933.887695	352.878784
932.738281	130.270554
931.587891	99.231987
930.437500	211.800461
929.287109	247.004318
928.135742	150.265717
926.985352	-46.463726
925.833984	-85.993034
924.681641	-32.133614
923.530273	19.528437
922.377930	-28.776470
921.224609	-99.689934
920.072266	-109.109261
918.918945	142.870209
917.765625	-41.321072
916.612305	76.721764
915.458008	-98.094299
914.303711	92.735077
913.149414	102.007202
911.995117	-151.832199
910.839844	-137.790039
909.684570	-130.473801
908.529297	-213.767929
907.373047	-272.001526
906.216797	-44.577293
905.060547	-252.200119
903.904297	-83.625702
902.747070	-150.575577
901.589844	-101.948959
900.432617	-155.134460
899.274414	29.400368
898.117188	-182.028412
896.958984	-205.541443
895.799805	-68.410149
894.641602	-60.158703
893.482422	-142.259109
892.322266	-228.779724
891.163086	-7.940471
890.002930	93.140411
888.842773	-13.532947
887.682617	42.449364
886.521484	303.860260
885.360352	-204.319748
884.199219	27.785965
883.038086	225.991516
881.875977	79.124580
880.713867	247.997437
879.551758	128.314789
878.388672	137.173859
877.225586	80.722717
876.062500	96.402351
874.899414	62.559940
873.735352	107.556435
872.571289	215.574905
871.407227	-11.724972
870.242188	4.070475
869.077148	91.845421
867.912109	-13.793223
866.747070	67.220428
865.581055	292.050049
864.415039	76.357094
863.249023	62.953537
862.083008	4.635723
860.916016	60.862236
859.749023	227.058197
858.581055	103.645050
857.414063	92.467766
856.246094	411.055328
855.077148	236.065384
853.909180	437.835175
852.740234	466.879944
851.571289	300.902252
850.402344	475.559875
849.232422	155.039780
848.062500	322.872772
846.892578	405.511566
845.721680	212.736847
844.551758	102.818016
843.380859	281.551270
842.208984	272.256470
841.038086	54.929806
839.866211	108.205261
838.694336	161.406998
837.521484	-55.879681
836.348633	79.903908
835.175781	153.019287
834.002930	27.284683
832.829102	294.509918
831.655273	456.634827
830.481445	471.327393
829.307617	10.716442
828.132813	201.594193
826.958008	385.619629
825.783203	375.517456
824.607422	222.689163
823.431641	234.766708
822.255859	-7.226221
821.079102	69.342278
819.903320	96.797150
818.726563	44.011330
817.548828	-80.059860
816.372070	280.959869
815.194336	-114.707176
814.016602	183.696869
812.837891	-160.789948
811.659180	-156.159500
810.480469	21.745300
809.301758	-93.852051
808.122070	-80.634285
806.942383	50.200279
805.762695	-94.474251
804.583008	53.866695
803.402344	79.968063
802.221680	90.425087
801.041016	102.993027
799.859375	-339.223846
798.677734	-109.450096
797.496094	-83.842407
796.313477	-297.718353
795.131836	-8.596045
793.949219	-233.668869
792.765625	63.957355
791.583008	13.695003
790.399414	-176.110565
789.215820	85.569336
788.031250	74.860405
786.846680	-4.524756
785.662109	-161.380646
784.477539	-37.450874
783.291992	-59.580425
782.106445	53.014301
780.920898	-148.302643
779.735352	255.657120
778.548828	184.493973
777.362305	51.443359
776.174805	298.045135
774.988281	56.697632
773.800781	197.085007
772.613281	299.812531
771.424805	117.902542
770.236328	156.478256
769.047852	252.260101
767.859375	378.765503
766.669922	322.249329
765.480469	325.153748
764.291016	294.941833
763.101563	363.744598
761.911133	150.680313
760.720703	375.584412
759.529297	444.096710
758.338867	211.151947
757.147461	506.048920
755.955078	556.690552
754.763672	580.873535
753.571289	464.338013
752.378906	251.129440
751.186523	-16.944479
749.993164	119.131424
748.799805	235.334595
747.606445	199.986710
746.412109	166.808121
745.217773	188.458282
744.023438	308.772766
742.829102	282.073547
741.633789	25.155436
740.438477	296.586456
739.243164	63.852886
738.046875	129.171555
736.850586	27.983809
735.654297	-86.302025
734.458008	42.478271
733.260742	-36.737522
732.063477	131.369156
730.866211	255.652130
729.667969	-149.431091
728.469727	-18.548153
727.271484	118.856064
726.073242	223.436325
724.874023	118.218727
723.674805	133.246613
722.474609	294.649719
721.275391	394.879272
720.075195	244.049744
718.875000	372.723877
717.673828	136.978958
716.473633	69.396690
715.272461	211.298935
714.070313	239.817291
712.869141	52.572189
711.666992	37.682648
710.463867	14.168892
709.261719	10.367640
708.058594	193.974396
706.855469	-33.960548
705.652344	45.277920
704.448242	-86.533356
703.244141	60.356647
702.040039	55.010464
700.834961	234.660065
699.630859	233.870682
698.424805	78.857933
697.219727	287.018860
696.013672	221.424896
694.807617	1.757296
693.601563	223.237900
692.395508	53.902893
691.188477	6.368828
689.981445	-312.293549
688.773438	-194.502991
687.566406	-304.397247
686.358398	-116.941452
685.149414	31.556011
683.941406	-58.323380
682.732422	-117.650154
681.523438	-29.438065
680.313477	158.553604
679.104492	-69.224716
677.894531	-181.962753
676.683594	-60.675880
675.473633	-51.827507
674.262695	-118.550919
673.051758	-81.236069
671.839844	-97.844810
670.628906	-73.200523
669.416992	1.314976
668.204102	52.181705
666.992188	105.335960
665.779297	72.205887
664.566406	-34.196106
663.352539	133.829926
662.138672	122.732613
660.924805	3.855871
659.710938	70.732483
658.497070	-43.519379
657.282227	-157.604416
656.066406	41.139465
654.851563	226.945709
653.635742	14.018028
652.419922	-82.372437
651.204102	-68.783310
649.987305	112.854332
648.770508	104.955727
647.553711	23.892599
646.336914	190.401138
645.119141	223.422134
643.901367	150.994400
642.682617	-3.159901
641.464844	199.663925
640.246094	-38.393612
639.027344	215.776871
637.807617	145.248917
636.587891	-11.313397
635.368164	70.462143
634.148438	203.559952
632.927734	33.691322
631.707031	50.410858
630.486328	47.556931
629.264648	-240.913376
628.043945	-44.812401
626.822266	174.447708
625.599609	260.312683
624.376953	84.231079
623.155273	-25.782177
621.931641	150.867157
620.708984	191.975983
619.485352	298.894897
618.261719	-70.132385
617.037109	232.485519
615.813477	114.837387
614.588867	-22.742428
613.364258	134.147232
612.138672	217.422455
610.913086	267.708496
609.687500	124.655785
608.461914	-64.198456
607.235352	-157.870636
606.008789	84.896362
604.782227	-235.282227
