# Supplementary material for: Raman spectroscopy accurately differentiates mucosal healing from non-healing and biochemical changes following biological therapy in inflammatory bowel disease
Source: PLoS One. 2021 Jun 2;16(6):e0252210. doi: 10.1371/journal.pone.0252210 (PMC8172032; doi:10.1371/journal.pone.0252210)
Supplement: S9 Dataset — (ZIP) [file pone.0252210.s011.zip › Pre-biologic/OC035 pre treatment-1_base sub cr removed_52__X_-23900.9__Y_33343.7__Z_-436.07__Time_593.txt]

1714.837891	275.187592
1713.861328	95.921104
1712.884766	86.296173
1711.907227	114.503593
1710.930664	-167.943405
1709.953125	-198.007889
1708.975586	75.091774
1707.997070	34.905163
1707.019531	-109.355057
1706.041016	-186.288757
1705.062500	-150.391037
1704.083984	-15.118154
1703.104492	-157.906128
1702.125000	-185.223465
1701.145508	-6.199900
1700.166016	-27.473156
1699.186523	122.744614
1698.206055	-10.121421
1697.225586	-105.145172
1696.245117	32.697929
1695.264648	-109.640953
1694.283203	-102.013245
1693.301758	-69.987282
1692.320313	42.482285
1691.338867	157.941589
1690.357422	94.944435
1689.375000	-95.726746
1688.392578	290.155823
1687.410156	81.607315
1686.427734	-209.118881
1685.444336	153.634598
1684.460938	268.779877
1683.477539	216.404846
1682.494141	84.519089
1681.509766	259.274078
1680.526367	162.784164
1679.541992	111.932808
1678.557617	109.370247
1677.572266	123.115150
1676.587891	169.156311
1675.602539	287.320068
1674.617188	174.478333
1673.630859	192.275772
1672.645508	295.481018
1671.659180	327.236298
1670.672852	229.165573
1669.686523	227.095276
1668.699219	305.010162
1667.712891	242.557571
1666.725586	337.042053
1665.738281	638.789368
1664.750000	481.782318
1663.762695	394.151550
1662.774414	458.016449
1661.786133	363.115143
1660.797852	358.696136
1659.808594	383.731750
1658.820313	591.889038
1657.831055	352.619232
1656.841797	439.485748
1655.851563	370.400360
1654.862305	518.711853
1653.872070	381.435394
1652.881836	458.822174
1651.891602	250.785172
1650.900391	289.064575
1649.910156	266.808624
1648.918945	110.015587
1647.927734	106.852020
1646.935547	156.796295
1645.944336	30.003111
1644.952148	299.685608
1643.959961	-11.408884
1642.966797	-52.846024
1641.974609	130.341110
1640.981445	163.273834
1639.988281	-6.707911
1638.995117	-31.307896
1638.001953	-42.477936
1637.007813	215.495880
1636.013672	125.644821
1635.019531	-116.794518
1634.025391	-158.673462
1633.031250	-47.541569
1632.036133	-291.791351
1631.041016	-124.984535
1630.045898	-260.781067
1629.049805	-101.566048
1628.054688	-0.112414
1627.058594	40.967770
1626.062500	5.936972
1625.065430	7.903931
1624.069336	15.304255
1623.072266	78.057549
1622.075195	167.222458
1621.078125	138.280624
1620.081055	120.009613
1619.083008	159.663681
1618.084961	18.283253
1617.086914	-15.273982
1616.088867	79.912155
1615.089844	23.000786
1614.091797	-96.712074
1613.092773	-216.257904
1612.092773	-291.062805
1611.093750	-166.484711
1610.093750	-212.218460
1609.094727	17.313171
1608.093750	-78.018318
1607.093750	-42.248615
1606.093750	-194.948212
1605.092773	24.268852
1604.091797	0.043207
1603.090820	4.691817
1602.088867	4.175163
1601.087891	-171.529358
1600.085938	157.647171
1599.083984	-75.414589
1598.081055	-78.281136
1597.079102	-209.154160
1596.076172	-324.246338
1595.073242	-42.159534
1594.070313	30.897129
1593.067383	-167.613510
1592.063477	-261.579742
1591.059570	-115.343697
1590.055664	-29.167044
1589.051758	-159.555542
1588.046875	70.093987
1587.041992	130.144531
1586.037109	166.712540
1585.032227	20.797308
1584.027344	-83.352806
1583.021484	161.693756
1582.015625	88.810913
1581.009766	265.983490
1580.003906	125.386795
1578.997070	57.728909
1577.990234	52.549961
1576.984375	-17.702570
1575.976563	-43.725872
1574.969727	286.591797
1573.961914	44.608475
1572.954102	190.096100
1571.946289	91.136650
1570.938477	-33.809952
1569.929688	-60.011993
1568.921875	-5.714965
1567.913086	193.951767
1566.903320	292.207031
1565.894531	159.318436
1564.884766	273.001251
1563.875000	373.601440
1562.865234	178.333313
1561.855469	302.127991
1560.844727	88.671272
1559.834961	147.477905
1558.824219	307.278351
1557.813477	371.046265
1556.801758	224.830673
1555.790039	228.848587
1554.779297	126.599625
1553.766602	171.899948
1552.754883	51.413815
1551.743164	78.424736
1550.730469	226.955215
1549.717773	357.220154
1548.705078	301.100616
1547.691406	384.554596
1546.677734	426.507355
1545.665039	460.595551
1544.650391	166.342468
1543.636719	94.329262
1542.623047	40.328453
1541.608398	27.565321
1540.593750	159.304916
1539.579102	94.678818
1538.563477	140.953201
1537.547852	19.365250
1536.533203	62.842060
1535.516602	-107.911644
1534.500977	146.811508
1533.485352	48.085377
1532.468750	235.411194
1531.452148	113.279022
1530.435547	16.849272
1529.417969	49.142525
1528.400391	-13.990305
1527.383789	-95.231987
1526.365234	134.935196
1525.347656	158.980789
1524.329102	-17.830204
1523.311523	103.763008
1522.292969	168.588547
1521.273438	284.691681
1520.254883	-0.466690
1519.235352	-59.420353
1518.215820	-164.730804
1517.196289	248.916321
1516.176758	-152.087402
1515.156250	-124.128479
1514.136719	114.265350
1513.116211	82.862015
1512.094727	143.744339
1511.074219	-41.867489
1510.052734	123.962845
1509.031250	163.910614
1508.009766	-52.734749
1506.988281	161.342575
1505.965820	-119.546318
1504.943359	-100.577049
1503.920898	87.378822
1502.898438	-45.090237
1501.875000	-123.844276
1500.852539	32.909851
1499.829102	-140.790771
1498.805664	-66.251732
1497.781250	-183.800156
1496.757813	-263.028564
1495.733398	-234.912338
1494.708984	-132.757401
1493.684570	-171.388062
1492.659180	-194.787018
1491.633789	-185.062561
1490.608398	-239.334747
1489.583008	-68.880806
1488.557617	-79.952568
1487.531250	26.327290
1486.504883	94.159752
1485.478516	-116.367058
1484.452148	165.621170
1483.424805	151.409683
1482.398438	-95.016518
1481.371094	303.784851
1480.342773	202.546341
1479.315430	162.445953
1478.287109	81.474342
1477.259766	211.951538
1476.230469	372.826080
1475.202148	355.256927
1474.173828	133.880600
1473.144531	370.774811
1472.115234	472.570923
1471.085938	658.218811
1470.055664	601.976563
1469.025391	672.864685
1467.996094	540.191833
1466.964844	989.754333
1465.934570	879.778870
1464.904297	685.898560
1463.873047	718.171082
1462.841797	1065.385010
1461.809570	856.103760
1460.778320	943.972290
1459.746094	970.786743
1458.713867	1142.211914
1457.681641	1173.917480
1456.649414	860.474915
1455.616211	879.407166
1454.583008	928.705688
1453.549805	1018.497253
1452.516602	1290.723389
1451.483398	1268.767700
1450.449219	1193.542114
1449.415039	1358.981445
1448.380859	1288.737183
1447.345703	1370.409302
1446.311523	1145.657959
1445.276367	1270.272461
1444.241211	1060.727783
1443.205078	1106.777344
1442.169922	995.942871
1441.133789	1117.792725
1440.097656	963.936707
1439.061523	961.801880
1438.024414	949.517456
1436.988281	833.618103
1435.951172	866.791992
1434.914063	844.360168
1433.875977	720.889404
1432.838867	577.267151
1431.800781	673.487915
1430.762695	312.850525
1429.724609	421.677338
1428.685547	343.754669
1427.646484	417.188049
1426.607422	230.858337
1425.568359	233.684631
1424.529297	344.892609
1423.489258	141.039093
1422.449219	277.403381
1421.409180	156.784348
1420.369141	63.925224
1419.328125	-59.112198
1418.288086	36.932468
1417.247070	210.955215
1416.205078	70.376060
1415.164063	249.380051
1414.122070	-67.170891
1413.080078	101.753227
1412.038086	36.819405
1410.996094	4.614537
1409.953125	-113.005501
1408.910156	-9.450305
1407.867188	-114.398636
1406.824219	142.369171
1405.780273	-80.522369
1404.737305	-248.042252
1403.693359	-79.156174
1402.648438	-18.213736
1401.604492	72.862640
1400.559570	-1.607378
1399.514648	-30.863924
1398.469727	173.097687
1397.424805	78.744057
1396.378906	109.767365
1395.333984	-44.561165
1394.288086	34.176300
1393.241211	173.028488
1392.195313	131.614822
1391.148438	-7.364298
1390.101563	21.463593
1389.054688	-114.806160
1388.006836	111.781677
1386.959961	18.201275
1385.912109	174.778534
1384.864258	56.347446
1383.815430	-101.965683
1382.767578	-125.180489
1381.718750	69.043098
1380.669922	45.938080
1379.621094	-89.463875
1378.571289	-17.501030
1377.522461	-107.739792
1376.472656	-100.534775
1375.421875	-145.662766
1374.372070	-70.929985
1373.321289	-133.335159
1372.270508	-183.159775
1371.219727	-93.262024
1370.168945	108.851456
1369.117188	4.436674
1368.066406	-104.814758
1367.014648	-49.534473
1365.961914	-46.494579
1364.910156	78.654106
1363.857422	-97.377785
1362.804688	-76.621788
1361.751953	-257.327942
1360.698242	-206.507278
1359.645508	58.300613
1358.591797	-112.083443
1357.538086	-100.803925
1356.483398	-124.235817
1355.429688	-152.515335
1354.375000	-39.070980
1353.320313	-72.124870
1352.264648	-82.718704
1351.209961	-100.640999
1350.154297	-71.292198
1349.098633	-51.776787
1348.042969	37.314968
1346.986328	332.372406
1345.930664	250.424179
1344.874023	364.509216
1343.817383	178.676682
1342.759766	501.145294
1341.703125	439.490570
1340.645508	390.352783
1339.587891	192.728760
1338.529297	337.048523
1337.471680	429.431488
1336.413086	509.504028
1335.354492	512.933350
1334.295898	370.489105
1333.236328	421.171051
1332.176758	343.334412
1331.117188	317.572998
1330.057617	225.188644
1328.998047	224.410843
1327.937500	147.136215
1326.876953	354.126495
1325.816406	279.557434
1324.754883	163.147141
1323.694336	311.088013
1322.632813	155.456177
1321.571289	404.743103
1320.508789	362.880188
1319.447266	215.082275
1318.384766	486.726959
1317.322266	455.079651
1316.259766	290.436890
1315.196289	194.985306
1314.132813	267.251587
1313.069336	337.135742
1312.005859	448.974182
1310.942383	368.797760
1309.877930	237.060028
1308.813477	427.945251
1307.749023	323.544647
1306.683594	263.582642
1305.619141	117.666367
1304.553711	348.195435
1303.488281	330.395386
1302.421875	374.163788
1301.356445	351.665436
1300.290039	272.764557
1299.223633	135.044556
1298.157227	103.103287
1297.089844	164.589615
1296.022461	395.550476
1294.955078	285.337555
1293.887695	158.097427
1292.819336	-0.883046
1291.751953	127.299232
1290.683594	235.903519
1289.614258	-6.056218
1288.545898	284.123260
1287.476563	236.064011
1286.407227	219.975952
1285.337891	132.948837
1284.268555	48.504055
1283.198242	162.523804
1282.127930	139.493927
1281.057617	94.537300
1279.986328	157.356644
1278.916016	210.453247
1277.844727	55.707382
1276.773438	495.349487
1275.701172	223.426285
1274.629883	171.698074
1273.557617	32.096516
1272.485352	351.971771
1271.413086	153.929901
1270.339844	278.420319
1269.266602	346.777283
1268.193359	456.680054
1267.120117	261.537415
1266.045898	320.317566
1264.972656	286.445282
1263.898438	164.854401
1262.823242	392.082733
1261.749023	236.531281
1260.673828	283.415405
1259.598633	476.553986
1258.523438	416.298096
1257.448242	702.008484
1256.372070	388.591309
1255.295898	421.096558
1254.219727	548.577393
1253.142578	500.839386
1252.066406	565.099854
1250.989258	556.409973
1249.912109	382.399628
1248.833984	534.334534
1247.756836	285.148193
1246.678711	648.578857
1245.599609	484.616302
1244.521484	512.687866
1243.442383	310.056488
1242.364258	423.228455
1241.285156	218.360336
1240.205078	664.104919
1239.125977	367.138275
1238.045898	317.800720
1236.965820	370.392303
1235.884766	401.168518
1234.804688	647.741577
1233.723633	310.062469
1232.642578	362.729950
1231.561523	710.992371
1230.479492	153.167847
1229.397461	348.796417
1228.315430	360.342285
1227.233398	478.415192
1226.150391	364.115479
1225.068359	336.990570
1223.985352	392.142181
1222.901367	319.099060
1221.818359	473.395844
1220.734375	216.657776
1219.650391	332.256897
1218.566406	189.253098
1217.481445	152.617020
1216.396484	-12.011820
1215.311523	21.449997
1214.226563	115.255791
1213.141602	146.260468
1212.055664	3.499095
1210.969727	155.143494
1209.883789	79.974373
1208.796875	241.169403
1207.709961	59.912136
1206.623047	233.074127
1205.536133	196.478134
1204.449219	32.184189
1203.361328	-64.600716
1202.273438	228.800247
1201.185547	-234.010864
1200.096680	-22.586823
1199.008789	-20.666151
1197.919922	128.012238
1196.830078	-156.424194
1195.741211	-168.974548
1194.651367	-104.596558
1193.561523	-271.067291
1192.471680	-153.872421
1191.381836	-96.834541
1190.291016	-20.633455
1189.200195	-129.447433
1188.109375	-202.225937
1187.017578	-99.742592
1185.926758	-237.374786
1184.834961	-250.192886
1183.742188	-222.255783
1182.650391	-191.972870
1181.557617	-99.391205
1180.464844	-38.062687
1179.372070	-166.175903
1178.279297	-104.946777
1177.185547	-34.206654
1176.091797	-56.968136
1174.998047	47.165230
1173.903320	146.413803
1172.808594	-22.544434
1171.713867	-86.171333
1170.619141	-106.750053
1169.524414	44.870857
1168.428711	-21.276825
1167.333008	-53.971798
1166.237305	-24.550825
1165.140625	-7.150172
1164.044922	10.186807
1162.948242	-44.212997
1161.850586	70.936646
1160.753906	52.249012
1159.656250	-88.248062
1158.558594	-52.112965
1157.460938	57.921261
1156.362305	194.087280
1155.263672	170.316208
1154.165039	170.339905
1153.066406	-49.045261
1151.967773	-1.425709
1150.868164	129.515060
1149.768555	100.698807
1148.667969	-214.015060
1147.568359	-316.698212
1146.467773	-38.449722
1145.367188	-362.639526
1144.266602	8.175429
1143.165039	-68.563538
1142.063477	-62.076675
1140.961914	-19.987246
1139.860352	-20.783709
1138.757813	-62.061989
1137.655273	98.624023
1136.552734	-14.083186
1135.450195	86.992088
1134.346680	-32.926849
1133.244141	167.697632
1132.139648	410.889862
1131.036133	67.669525
1129.931641	210.974274
1128.827148	437.176697
1127.722656	321.667572
1126.618164	531.005615
1125.512695	659.572144
1124.407227	622.098450
1123.301758	745.709778
1122.196289	286.394684
1121.089844	142.237473
1119.983398	393.540131
1118.876953	322.681885
1117.769531	325.161011
1116.663086	299.178467
1115.555664	213.992050
1114.447266	230.483902
1113.339844	211.434479
1112.231445	50.469521
1111.123047	14.790143
1110.014648	153.939896
1108.905273	290.595520
1107.795898	200.363647
1106.686523	51.072098
1105.577148	67.059441
1104.466797	177.393936
1103.357422	230.983200
1102.247070	272.686646
1101.135742	370.921936
1100.025391	287.467163
1098.914063	321.877838
1097.802734	327.930206
1096.690430	277.358398
1095.579102	304.513245
1094.466797	376.355286
1093.353516	412.780823
1092.241211	555.097107
1091.127930	174.700027
1090.014648	298.072357
1088.901367	129.574570
1087.788086	184.584671
1086.673828	364.167694
1085.559570	162.707062
1084.445313	276.299652
1083.330078	-2.698561
1082.214844	240.023773
1081.099609	195.995239
1079.984375	194.221924
1078.868164	401.386932
1077.751953	526.253967
1076.635742	186.320450
1075.519531	245.407959
1074.402344	262.202515
1073.285156	65.527596
1072.167969	117.465591
1071.050781	84.955406
1069.932617	-10.855089
1068.814453	80.810867
1067.696289	118.526978
1066.578125	242.861084
1065.458984	170.415161
1064.339844	154.167282
1063.220703	161.313263
1062.100586	315.852539
1060.980469	334.614838
1059.860352	37.599735
1058.740234	68.081207
1057.619141	386.085083
1056.498047	168.690170
1055.376953	-62.633186
1054.255859	-32.200809
1053.133789	210.754349
1052.011719	35.601223
1050.889648	33.288670
1049.767578	343.739197
1048.644531	159.336090
1047.521484	52.007904
1046.398438	94.010139
1045.274414	364.520111
1044.150391	35.751450
1043.026367	33.458763
1041.902344	238.573364
1040.778320	-166.788864
1039.653320	-52.541370
1038.528320	-19.834770
1037.402344	-33.693813
1036.277344	-31.229113
1035.151367	48.042404
1034.024414	155.212296
1032.898438	-51.645641
1031.771484	92.754555
1030.644531	118.544342
1029.517578	135.053452
1028.390625	35.393883
1027.262695	158.842834
1026.134766	19.799238
1025.005859	-88.960617
1023.877930	-174.412247
1022.749023	-347.992889
1021.620117	-282.432709
1020.490234	-47.503136
1019.361328	-413.386078
1018.231445	-315.265564
1017.101563	-404.936432
1015.970703	-190.878937
1014.839844	-108.960266
1013.708984	-87.264862
1012.578125	-199.870331
1011.447266	-53.008625
1010.315430	-49.703770
1009.183594	-37.085960
1008.050781	202.363800
1006.918945	150.256363
1005.786133	560.837280
1004.653320	409.354065
1003.519531	872.982056
1002.386719	1301.792603
1001.252930	822.291260
1000.118164	793.594910
998.984375	360.771362
997.849609	369.285645
996.714844	105.439369
995.580078	102.614586
994.444336	254.474335
993.308594	-18.166380
992.172852	163.790253
991.036133	64.402901
989.900391	71.196220
988.763672	29.661505
987.626953	308.540039
986.489258	163.457077
985.351563	-39.057217
984.213867	-232.179642
983.076172	0.789908
981.937500	58.806015
980.798828	176.712845
979.660156	94.498520
978.521484	-61.190681
977.381836	259.290436
976.242188	44.041462
975.102539	-125.046295
973.961914	138.051407
972.822266	-152.554703
971.681641	-27.198616
970.540039	291.084320
969.399414	278.720673
968.257813	85.132675
967.116211	27.120163
965.973633	205.530975
964.832031	237.164825
963.689453	112.948433
962.545898	-304.559082
961.403320	50.640636
960.259766	178.915100
959.116211	142.280060
957.972656	254.639008
956.828125	0.664330
955.683594	-14.999660
954.539063	-3.091240
953.393555	-27.701515
952.249023	43.885860
951.103516	-17.118713
949.957031	162.104202
948.811523	-22.148621
947.665039	-146.789444
946.518555	66.911911
945.371094	93.284592
944.224609	48.940895
943.077148	80.069679
941.929688	129.546127
940.781250	3.356766
939.632813	173.959534
938.484375	114.171227
937.335938	148.017624
936.186523	327.877960
935.038086	44.976173
933.887695	17.567734
932.738281	158.880005
931.587891	263.772034
930.437500	4.304264
929.287109	116.198441
928.135742	-90.569229
926.985352	66.994255
925.833984	108.529770
924.681641	111.463219
923.530273	30.331936
922.377930	119.859154
921.224609	-138.372131
920.072266	-69.133720
918.918945	172.841858
917.765625	-73.613777
916.612305	247.897430
915.458008	-98.202660
914.303711	-187.551498
913.149414	-122.457191
911.995117	-77.739639
910.839844	216.557327
909.684570	-83.394608
908.529297	-140.530655
907.373047	-211.169006
906.216797	-118.536720
905.060547	-75.728279
903.904297	-214.093109
902.747070	109.662964
901.589844	23.519585
900.432617	-130.431366
899.274414	-157.520645
898.117188	-28.431265
896.958984	-320.076782
895.799805	3.583888
894.641602	128.177017
893.482422	38.024509
892.322266	-88.194916
891.163086	-121.683449
890.002930	-37.656136
888.842773	-64.283546
887.682617	-147.304184
886.521484	241.500107
885.360352	-67.148849
884.199219	-66.534515
883.038086	-160.627914
881.875977	-69.735283
880.713867	7.611116
879.551758	125.513474
878.388672	132.963379
877.225586	-80.358620
876.062500	123.122269
874.899414	364.800171
873.735352	30.042635
872.571289	-142.494308
871.407227	85.597122
870.242188	140.359253
869.077148	-158.025543
867.912109	78.905136
866.747070	75.170403
865.581055	42.214893
864.415039	224.981705
863.249023	75.165680
862.083008	185.939240
860.916016	110.274323
859.749023	243.403137
858.581055	318.096436
857.414063	9.027205
856.246094	422.430756
855.077148	176.232361
853.909180	369.598389
852.740234	408.163422
851.571289	314.443085
850.402344	496.329620
849.232422	348.792847
848.062500	230.398392
846.892578	291.140076
845.721680	132.430099
844.551758	159.498001
843.380859	197.691833
842.208984	99.361877
841.038086	83.767334
839.866211	83.774612
838.694336	23.366863
837.521484	65.730545
836.348633	36.512043
835.175781	190.409637
834.002930	-73.451591
832.829102	162.873535
831.655273	186.956604
830.481445	12.335919
829.307617	-110.962883
828.132813	-95.980026
826.958008	-72.163017
825.783203	60.808868
824.607422	53.209812
823.431641	32.159069
822.255859	4.349610
821.079102	58.883701
819.903320	-18.086763
818.726563	169.831604
817.548828	-141.018784
816.372070	157.923782
815.194336	169.635452
814.016602	-5.591539
812.837891	25.978796
811.659180	57.439774
810.480469	-184.601868
809.301758	26.695051
808.122070	-104.335823
806.942383	-17.734348
805.762695	-46.742092
804.583008	44.047894
803.402344	-42.866699
802.221680	-238.570953
801.041016	-97.071709
799.859375	-210.803879
798.677734	-251.406723
797.496094	-249.967865
796.313477	-9.259107
795.131836	-127.732880
793.949219	-226.309952
792.765625	-87.953796
791.583008	52.455204
790.399414	-28.675772
789.215820	-101.009941
788.031250	8.037489
786.846680	-135.250046
785.662109	110.691185
784.477539	40.231682
783.291992	-260.188171
782.106445	-19.081131
780.920898	-23.437685
779.735352	-100.774635
778.548828	192.872971
777.362305	15.996040
776.174805	101.812553
774.988281	152.201477
773.800781	-38.010601
772.613281	85.034134
771.424805	106.502098
770.236328	-11.015150
769.047852	124.959747
767.859375	135.190384
766.669922	61.629513
765.480469	84.969948
764.291016	172.113297
763.101563	276.778656
761.911133	70.973717
760.720703	305.366516
759.529297	178.775467
758.338867	107.201508
757.147461	330.315155
755.955078	98.175934
754.763672	310.143585
753.571289	442.877136
752.378906	213.012222
751.186523	185.329529
749.993164	17.103155
748.799805	384.662476
747.606445	328.413422
746.412109	221.722122
745.217773	84.376251
744.023438	65.558304
742.829102	81.857086
741.633789	80.632324
740.438477	134.236343
739.243164	91.430031
738.046875	35.538235
736.850586	6.002264
735.654297	-71.644379
734.458008	54.410175
733.260742	-163.178772
732.063477	-76.424004
730.866211	16.925896
729.667969	101.559715
728.469727	4.736061
727.271484	-63.530891
726.073242	-22.385160
724.874023	82.211014
723.674805	103.845062
722.474609	90.633034
721.275391	-14.170269
720.075195	158.458786
718.875000	12.466580
717.673828	-133.324524
716.473633	179.232849
715.272461	-22.956142
714.070313	28.047485
712.869141	-97.406693
711.666992	-209.565384
710.463867	-5.542552
709.261719	163.695831
708.058594	28.101774
706.855469	90.904747
705.652344	-89.966179
704.448242	151.677933
703.244141	-115.784935
702.040039	147.893127
700.834961	178.923431
699.630859	88.368561
698.424805	6.760722
697.219727	-120.245621
696.013672	46.369141
694.807617	-143.160309
693.601563	-19.627764
692.395508	-152.163284
691.188477	-214.944916
689.981445	-108.183250
688.773438	-127.101578
687.566406	19.081907
686.358398	-231.483124
685.149414	-104.405861
683.941406	-193.957581
682.732422	-296.247589
681.523438	-118.742477
680.313477	-157.735687
679.104492	-90.371880
677.894531	98.436287
676.683594	-43.851547
675.473633	-107.957954
674.262695	-7.377354
673.051758	86.860939
671.839844	146.644196
670.628906	100.620071
669.416992	2.913811
668.204102	-64.316513
666.992188	-73.022911
665.779297	91.255249
664.566406	-23.024315
663.352539	219.169632
662.138672	219.576035
660.924805	112.165939
659.710938	306.986603
658.497070	5.602930
657.282227	-105.779579
656.066406	-16.528683
654.851563	66.225761
653.635742	28.249634
652.419922	50.605217
651.204102	-67.123810
649.987305	43.447693
648.770508	214.171326
647.553711	214.626007
646.336914	212.783813
645.119141	161.285873
643.901367	223.630951
642.682617	365.301575
641.464844	334.607452
640.246094	-36.046406
639.027344	240.094055
637.807617	51.581081
636.587891	-8.357669
635.368164	-34.357986
634.148438	123.830246
632.927734	296.432159
631.707031	124.940941
630.486328	165.331406
629.264648	254.359253
628.043945	-9.167760
626.822266	-16.041090
625.599609	21.252497
624.376953	59.753201
623.155273	452.987244
621.931641	480.772430
620.708984	346.786560
619.485352	245.939407
618.261719	107.485504
617.037109	149.700317
615.813477	-102.688484
614.588867	112.096725
613.364258	-27.731663
612.138672	-23.745472
610.913086	12.694699
609.687500	-59.604256
608.461914	-9.858068
607.235352	-43.382721
606.008789	-211.473724
604.782227	-50.717129
